# Supplementary material for: Compact tape-driven sample delivery system for serial femtosecond crystallography
Source: J Appl Crystallogr. 2026 Feb 9;59(Pt 2):291–302. doi: 10.1107/S1600576726000063 (PMC13060467; doi:10.1107/S1600576726000063)
Supplement: Supplementary file 2 [file j-59-00291-sup2.zip]

Archive with 26 entries (26 files):
- 9v3d_model.cif
- 9v3d_sf.cif
- 9v3g_model.cif
- 9v3g_sf.cif
- 9v3h_model.cif
- 9v3h_sf.cif
- 9v3i_model.cif
- 9v3i_sf.cif
- 9v3j_model.cif
- 9v3j_sf.cif
- 9v3k_model.cif
- 9v3k_sf.cif
- 9v3l_model.cif
- 9v3l_sf.cif
- 9v3m_model.cif
- 9v3m_sf.cif
- 9v3n_model.cif
- 9v3n_sf.cif
- 9v3o_model.cif
- 9v3o_sf.cif
- 9v3p_model.cif
- 9v3p_sf.cif
- 9v3q_model.cif
- 9v3q_sf.cif
- 9v3r_model.cif
- 9v3r_sf.cif
