# Supplementary material for: Compact tape-driven sample delivery system for serial femtosecond crystallography
Source: J Appl Crystallogr. 2026 Feb 9;59(Pt 2):291–302. doi: 10.1107/S1600576726000063 (PMC13060467; doi:10.1107/S1600576726000063)
Supplement: Supplementary file 2 [file j-59-00291-sup2.zip › 9v3d_sf.cif]

data_r9v3dsf
# 
_audit.revision_id     1_0 
_audit.creation_date   ? 
_audit.update_record   'Initial release' 
# 
_cell.entry_id      9v3d 
_cell.length_a      79.450 
_cell.length_b      79.450 
_cell.length_c      38.150 
_cell.angle_alpha   90.000 
_cell.angle_beta    90.000 
_cell.angle_gamma   90.000 
# 
_diffrn_radiation_wavelength.id           1 
_diffrn_radiation_wavelength.wavelength   1.24 
# 
_entry.id   9v3d 
# 
_exptl_crystal.id   1 
# 
_reflns_scale.group_code   1 
# 
_symmetry.entry_id               9v3d 
_symmetry.space_group_name_H-M   'P 43 21 2' 
_symmetry.Int_Tables_number      96 
# 
loop_
_refln.crystal_id 
_refln.wavelength_id 
_refln.scale_group_code 
_refln.index_h 
_refln.index_k 
_refln.index_l 
_refln.status 
_refln.pdbx_r_free_flag 
_refln.F_meas_au 
_refln.F_meas_sigma_au 
_refln.pdbx_FWT 
_refln.pdbx_PHWT 
_refln.pdbx_DELFWT 
_refln.pdbx_DELPHWT 
1 1 1 0  0  4  o 0 188.904 40.4473   249.12      180          147.96     1.1814e-14   
1 1 1 0  0  8  o 0 236.978 33.1453   301.048     0            236.22     180          
1 1 1 0  0  12 o 0 187.153 33.6176   114.393     180          36.6115    180          
1 1 1 0  0  16 o 0 305.963 33.0286   357.382     0            116.744    180          
1 1 1 0  0  20 o 0 64.7546 19.2707   83.1488     180          5.60116    180          
1 1 1 1  0  1  o 0 188.816 17.3892   368.391     -135         221.184    45           
1 1 1 1  0  2  o 0 372.752 17.6538   720.512     180          198.589    180          
1 1 1 1  0  3  o 0 370.602 21.2214   713.346     -45          163.769    -45          
1 1 1 1  0  4  o 0 335.138 22.5074   542.134     90           309.827    90           
1 1 1 1  0  5  o 0 138     15.0204   109.826     -135         45.7404    -135         
1 1 1 1  0  6  o 0 272.995 21.6065   367.255     180          76.8932    -180         
1 1 1 1  0  7  o 0 99.4404 10.055    4.76173     135          0.123888   -45          
1 1 1 1  0  8  o 0 240.806 23.9851   308.864     -90          143.731    -90          
1 1 1 1  0  9  o 0 321.854 25.7692   403.701     -135         144.52     -135         
1 1 1 1  0  10 o 0 92.8414 9.2307    97.5356     180          70.2536    6.95067e-15  
1 1 1 1  0  11 o 0 97.7145 8.02022   102.837     135          82.4418    -45          
1 1 1 1  0  12 o 0 427.735 32.7026   488.567     -90          82.458     90           
1 1 1 1  0  13 o 0 112.654 9.93418   110.603     -135         39.7184    -135         
1 1 1 1  0  14 o 0 60.0641 4.99729   53.7741     0            49.9335    180          
1 1 1 1  0  15 o 0 38.4622 4.4482    13.9964     135          8.74578    -45          
1 1 1 1  0  16 o 0 157.245 10.6401   182.971     -90          18.5304    -90          
1 1 1 1  0  17 o 0 122.531 9.17843   141.159     45           50.506     -135         
1 1 1 1  0  18 o 0 36.9563 3.18132   48.5416     0            13.7225    180          
1 1 1 1  0  19 o 0 31.9781 4.5114    42.8935     -45          1.20051    135          
1 1 1 1  0  20 o 0 10.7689 6.12433   1.85016     -90          8.50297    90           
1 1 1 1  0  21 o 0 9.55048 6.10457   4.83757     -135         14.7802    45           
1 1 1 1  0  22 o 0 40.4719 7.96215   58.3788     180          34.8132    180          
1 1 1 1  0  23 o 0 4.2318  2.79723   ?           ?            ?          ?            
1 1 1 1  1  1  o 0 251.671 16.0151   516.479     -90          9.97843    90           
1 1 1 1  1  2  o 0 351.991 18.4143   705.509     0            11.9894    180          
1 1 1 1  1  3  o 0 68.4561 9.27436   6.87283     -90          8.01285    90           
1 1 1 1  1  4  o 0 87.6095 12.8762   117.752     0            100.124    180          
1 1 1 1  1  5  o 0 184.277 18.023    299.553     90           41.1516    90           
1 1 1 1  1  6  o 0 249.228 21.4545   339.434     0            83.7288    180          
1 1 1 1  1  7  o 0 178.084 14.6367   167.034     -90          99.9163    -90          
1 1 1 1  1  8  o 0 109.118 9.30373   119.085     0            28.3776    180          
1 1 1 1  1  9  o 0 428.73  27.4305   541.405     -90          24.8245    90           
1 1 1 1  1  10 o 0 105.237 11.154    120.088     0            65.1357    180          
1 1 1 1  1  11 o 0 164.947 13.6678   190.413     90           54.3813    -90          
1 1 1 1  1  12 o 0 103.511 8.55252   112.111     180          6.73333    180          
1 1 1 1  1  13 o 0 184.427 13.9762   205.67      -90          128.01     -90          
1 1 1 1  1  14 o 0 155.963 12.4838   184.87      180          48.5086    180          
1 1 1 1  1  15 o 0 73.53   5.70671   85.8456     90           18.529     -90          
1 1 1 1  1  16 o 0 128.501 8.89577   149.531     180          16.6504    6.30147e-14  
1 1 1 1  1  17 o 0 75.9545 4.91537   87.4119     -90          67.069     90           
1 1 1 1  1  18 o 0 75.6799 4.73799   114.025     180          4.3929     180          
1 1 1 1  1  19 o 0 70.0691 4.78848   104.435     -90          37.595     -90          
1 1 1 1  1  20 o 0 44.0605 4.331     54.0118     180          28.2359    180          
1 1 1 1  1  21 o 0 18.4737 7.60789   3.12174     -90          0.136917   90           
1 1 1 1  1  22 o 0 29.076  12.2176   41.1996     0            14.9558    1.80994e-14  
1 1 1 1  1  23 o 0 9.89883 2.75499   ?           ?            ?          ?            
1 1 1 2  0  0  o 0 10.7277 7.91456   1.83448     180          322.242    -1.28177e-13 
1 1 1 2  0  1  f 1 159.771 13.8671   11.0856     135          6.67979    135          
1 1 1 2  0  2  o 0 183.892 17.6206   349.746     -90          110.379    -90          
1 1 1 2  0  3  o 0 5.50653 3.73415   0.211411    45           70.5036    -135         
1 1 1 2  0  4  o 0 172.288 17.8574   77.6746     0            50.4191    8.20226e-14  
1 1 1 2  0  5  o 0 234.69  21.5058   316.853     135          107.047    135          
1 1 1 2  0  6  o 0 164.963 18.9233   186.227     90           85.4312    90           
1 1 1 2  0  7  o 0 194.491 20.8707   251.707     45           20.091     -135         
1 1 1 2  0  8  o 0 353.225 24.1104   454.518     180          197.238    180          
1 1 1 2  0  9  f 1 313.099 26.9586   392.045     -45          83.9013    -45          
1 1 1 2  0  10 o 0 408.621 27.5456   507.818     -90          24.0856    90           
1 1 1 2  0  11 o 0 36.8253 5.21216   5.7296      -135         37.3816    45           
1 1 1 2  0  12 o 0 255.33  19.3662   290.838     0            7.02085    180          
1 1 1 2  0  13 o 0 34.2443 5.32006   5.41342     135          19.3899    -45          
1 1 1 2  0  14 o 0 106.536 7.75145   1.73685     -90          0.919978   -90          
1 1 1 2  0  15 o 0 59.9139 4.97826   68.9785     45           39.7545    -135         
1 1 1 2  0  16 o 0 13.0526 6.56768   1.75522     0            22.3042    180          
1 1 1 2  0  17 o 0 39.4102 5.10864   28.3677     135          21.5263    -45          
1 1 1 2  0  18 o 0 74.356  4.32369   111.541     -90          25.0776    -90          
1 1 1 2  0  19 o 0 33.4997 4.6087    26.2675     45           9.44919    45           
1 1 1 2  0  20 o 0 127.862 14.0725   188.061     0            23.8559    -8.35475e-15 
1 1 1 2  0  21 o 0 16.1678 8.53873   20.396      135          21.714     -45          
1 1 1 2  0  22 o 0 13.1824 7.16568   12.5079     90           7.20401    -90          
1 1 1 2  0  23 o 0 2.81917 2.05235   ?           ?            ?          ?            
1 1 1 2  1  0  o 0 214.637 18.1256   388.769     180          490.812    6.07571e-14  
1 1 1 2  1  1  o 0 272.693 10.5101   616.9       -43.6888     222.906    -43.6888     
1 1 1 2  1  2  f 1 350.427 12.9728   780.29      25.4094      217.806    25.4094      
1 1 1 2  1  3  o 0 181.093 12.2058   374.461     -29.2419     123.071    -29.2419     
1 1 1 2  1  4  o 0 250.817 14.5416   572.834     140.028      415.747    140.028      
1 1 1 2  1  5  o 0 267.739 14.8064   386.827     39.1608      72.4855    39.1608      
1 1 1 2  1  6  o 0 238.393 15.1786   209.802     143.336      204.662    -36.6643     
1 1 1 2  1  7  o 0 286.302 16.6651   303.425     155.345      119.871    -24.6546     
1 1 1 2  1  8  o 0 189.669 11.1139   269.049     12.1613      100.746    12.1613      
1 1 1 2  1  9  o 0 137.159 8.8524    85.5522     78.9701      135.307    -101.03      
1 1 1 2  1  10 o 0 245.625 12.807    306.52      119.723      28.9404    119.723      
1 1 1 2  1  11 o 0 264.025 15.478    373.951     151.573      173.731    151.573      
1 1 1 2  1  12 o 0 304.922 17.806    415.876     49.1806      148.281    49.1806      
1 1 1 2  1  13 o 0 258.865 13.3709   273.755     -171.641     26.5918    8.35883      
1 1 1 2  1  14 o 0 45.1437 3.74156   37.0859     -44.6324     135.19     -44.6324     
1 1 1 2  1  15 f 1 121.325 5.64782   145.806     -107.151     20.4372    -107.151     
1 1 1 2  1  16 o 0 92.1997 4.68353   115.655     105.504      39.397     105.504      
1 1 1 2  1  17 f 1 84.6052 4.57272   64.7229     -103.035     50.6921    76.9646      
1 1 1 2  1  18 o 0 30.5832 3.43455   12.259      -22.889      31.6664    157.111      
1 1 1 2  1  19 o 0 15.9998 4.79194   10.9119     -6.60851     45.4781    -6.60851     
1 1 1 2  1  20 f 1 93.2605 5.71938   178.094     -18.4878     90.7496    -18.4878     
1 1 1 2  1  21 o 0 30.5021 3.63093   20.6399     9.65442      40.9052    -170.346     
1 1 1 2  1  22 o 0 16.8374 5.58343   13.7878     -74.4258     7.6052     105.574      
1 1 1 2  1  23 o 0 6.26375 2.70961   ?           ?            ?          ?            
1 1 1 2  2  0  o 0 327.815 24.1325   628.575     180          128        -2.68336e-13 
1 1 1 2  2  1  o 0 385.492 14.3222   790.14      90           185.38     -90          
1 1 1 2  2  2  o 0 382.766 16.8853   782.562     0            112.549    -180         
1 1 1 2  2  3  o 0 455.643 21.3898   917.625     -90          62.9206    -90          
1 1 1 2  2  4  o 0 49.0807 13.9024   7.63943     180          24.6139    -8.82823e-14 
1 1 1 2  2  5  o 0 235.339 19.6842   326.982     -90          76.0581    -90          
1 1 1 2  2  6  o 0 234.841 21.3014   316.958     0            178.791    1.42803e-14  
1 1 1 2  2  7  o 0 292.916 24.5533   386.475     90           59.8814    90           
1 1 1 2  2  8  o 0 95.8409 8.32157   98.8148     180          48.9671    3.98293e-15  
1 1 1 2  2  9  o 0 160.596 16.0504   126.541     -90          68.308     -90          
1 1 1 2  2  10 o 0 266.755 25.8811   334.924     180          28.0376    -4.11455e-14 
1 1 1 2  2  11 o 0 472.442 30.3807   547.211     -90          102.522    90           
1 1 1 2  2  12 o 0 75.0616 8.3172    83.2458     180          84.1194    7.56868e-15  
1 1 1 2  2  13 o 0 64.378  5.88654   25.9319     90           8.98766    -90          
1 1 1 2  2  14 o 0 259.261 18.4717   307.363     0            30.88      180          
1 1 1 2  2  15 o 0 203.579 12.4163   238.606     90           10.7905    90           
1 1 1 2  2  16 o 0 10.3669 6.12987   1.24681     180          25.8211    3.38812e-16  
1 1 1 2  2  17 o 0 186.451 12.7943   213.452     90           56.9033    -90          
1 1 1 2  2  18 o 0 38.8029 3.91283   22.4779     0            4.48525    -4.87702e-14 
1 1 1 2  2  19 o 0 132.396 10.4977   195.824     -90          67.7231    -90          
1 1 1 2  2  20 o 0 9.05173 5.60044   0.49571     180          3.41461    1.17691e-13  
1 1 1 2  2  21 o 0 41.6636 7.51293   60.1756     -90          6.35971    -90          
1 1 1 2  2  22 o 0 22.1285 6.21298   31.2055     180          5.91533    -1.50555e-14 
1 1 1 2  2  23 o 0 10.1927 2.21042   ?           ?            ?          ?            
1 1 1 3  0  1  o 0 190.804 13.5425   264.631     45           173.7      45           
1 1 1 3  0  2  o 0 121.99  1.91316   186.79      180          15.9508    -180         
1 1 1 3  0  3  o 0 275.55  19.093    531.587     -45          316.946    -45          
1 1 1 3  0  4  o 0 42.3633 5.22922   20.6602     -90          99.8004    90           
1 1 1 3  0  5  o 0 259.6   21.9687   351.18      45           104.105    45           
1 1 1 3  0  6  o 0 343.744 23.7253   462.185     0            43.2143    180          
1 1 1 3  0  7  o 0 433.72  27.2693   561.169     135          145.259    135          
1 1 1 3  0  8  o 0 307.719 25.5787   395.4       90           31.9831    90           
1 1 1 3  0  9  o 0 150.878 16.7179   185.833     -135         20.7857    45           
1 1 1 3  0  10 o 0 153.592 14.144    88.5435     180          47.3164    180          
1 1 1 3  0  11 o 0 415.916 29.5555   476.577     135          15.2246    135          
1 1 1 3  0  12 o 0 431.624 28.4372   490.167     90           19.873     90           
1 1 1 3  0  13 o 0 28.4348 5.77332   4.87059     45           27.5353    -135         
1 1 1 3  0  14 o 0 332.038 24.2938   391.096     180          94.5911    180          
1 1 1 3  0  15 o 0 10.1544 6.17452   1.56673     135          33.9661    -45          
1 1 1 3  0  16 o 0 103.051 7.98875   118.888     90           29.4095    -90          
1 1 1 3  0  17 o 0 107.419 7.49254   122.587     45           6.34148    45           
1 1 1 3  0  18 o 0 13.3611 6.75832   1.90929     0            10.3467    -180         
1 1 1 3  0  19 o 0 81.2367 5.3255    120.056     -45          50.8624    -45          
1 1 1 3  0  20 o 0 99.8824 10.1904   146.031     90           12.9243    -90          
1 1 1 3  0  21 o 0 73.1455 6.80123   105.821     -135         50.5681    -135         
1 1 1 3  0  22 o 0 48.3279 9.62869   69.2117     0            11.7205    -5.12713e-15 
1 1 1 3  0  23 o 0 4.83004 3.57744   ?           ?            ?          ?            
1 1 1 3  1  0  o 0 320.911 17.4148   586.645     180          29.4147    -180         
1 1 1 3  1  1  o 0 294.461 11.3799   603.635     -45.5103     121.591    -45.5103     
1 1 1 3  1  2  o 0 202.856 10.5582   342.945     161.639      52.1165    -18.3609     
1 1 1 3  1  3  o 0 55.6665 5.51274   32.7614     101.303      113.789    101.303      
1 1 1 3  1  4  o 0 180.637 12.8455   322.236     -128.005     131.52     -128.005     
1 1 1 3  1  5  o 0 258.553 14.5693   359.455     66.9572      45.2154    66.9572      
1 1 1 3  1  6  f 1 184.04  11.8189   274.593     104.983      113.412    104.983      
1 1 1 3  1  7  o 0 353.029 19.0036   497.836     117.934      98.5856    117.934      
1 1 1 3  1  8  o 0 413.47  20.0163   467.987     140.15       117.484    -39.8498     
1 1 1 3  1  9  o 0 192.603 12.5186   279.787     116.587      136.184    116.587      
1 1 1 3  1  10 o 0 357.655 17.7852   560.778     -111.487     257.701    -111.487     
1 1 1 3  1  11 o 0 364.322 19.2755   415.693     -56.435      10.7286    -56.435      
1 1 1 3  1  12 o 0 311.677 18.6826   336.593     -54.2312     26.7174    125.769      
1 1 1 3  1  13 o 0 69.8425 3.93234   10.192      172.877      2.41499    -7.1229      
1 1 1 3  1  14 o 0 137.642 6.83274   140.857     -130.557     18.5629    49.4433      
1 1 1 3  1  15 o 0 156.568 8.59145   198.687     -6.27196     42.4665    -6.27196     
1 1 1 3  1  16 o 0 67.631  3.16514   30.4744     -115.463     80.2936    64.5373      
1 1 1 3  1  17 o 0 31.8327 2.61398   5.58586     149.783      36.2168    149.783      
1 1 1 3  1  18 o 0 18.3554 4.81912   15.342      15.9929      49.6555    15.9929      
1 1 1 3  1  19 o 0 48.4339 2.88296   82.7963     -21.3498     40.9586    -21.3498     
1 1 1 3  1  20 o 0 50.8227 3.33976   63.5471     102.354      11.6076    -77.646      
1 1 1 3  1  21 o 0 58.8445 4.9167    102.939     6.53643      42.461     6.53643      
1 1 1 3  1  22 o 0 20.2427 6.22269   23.7236     17.4306      2.37272    17.4306      
1 1 1 3  1  23 o 0 5.89877 2.86465   ?           ?            ?          ?            
1 1 1 3  2  0  o 0 271.012 15.0973   494.785     180          18.4217    -1.01339e-12 
1 1 1 3  2  1  o 0 228.53  11.2268   522.388     -94.8929     228.131    -94.8929     
1 1 1 3  2  2  o 0 328.855 13.4436   670.555     35.7985      74.4364    35.7985      
1 1 1 3  2  3  f 1 342.495 13.7025   817.086     -155.893     320.627    -155.893     
1 1 1 3  2  4  o 0 318.443 15.8608   487.936     -81.2717     53.4517    98.7283      
1 1 1 3  2  5  o 0 256.458 14.9229   280.282     0.427116     122.304    -179.573     
1 1 1 3  2  6  o 0 317.449 16.635    426.095     -56.3214     7.10693    -56.3214     
1 1 1 3  2  7  o 0 400.398 18.0375   491.345     -11.285      52.2198    168.715      
1 1 1 3  2  8  o 0 317.424 18.0633   344.533     -168.38      117.919    11.6202      
1 1 1 3  2  9  o 0 184.456 12.4867   187.708     159.281      55.7663    -20.7189     
1 1 1 3  2  10 o 0 340.575 17.0755   477.629     -58.9586     126.495    -58.9586     
1 1 1 3  2  11 o 0 154.595 8.31384   171.104     59.2852      46.1714    59.2852      
1 1 1 3  2  12 o 0 211.942 11.7664   297.328     -167.62      132.448    -167.62      
1 1 1 3  2  13 o 0 130.935 7.36877   167.872     117.839      86.5993    117.839      
1 1 1 3  2  14 f 1 90.4163 5.77368   54.7272     99.1842      71.3348    -80.8158     
1 1 1 3  2  15 o 0 45.9013 2.65106   17.4734     -130.172     9.58756    49.8278      
1 1 1 3  2  16 o 0 110.076 5.9374    112.44      -101.274     16.6348    78.7263      
1 1 1 3  2  17 o 0 125.132 5.31134   123.777     -100.737     27.321     79.2634      
1 1 1 3  2  18 o 0 29.9303 2.94679   2.63695     -107.19      59.4013    72.8099      
1 1 1 3  2  19 o 0 9.71567 4.22542   22.6527     139.037      54.0343    139.037      
1 1 1 3  2  20 o 0 33.5106 3.51033   26.6579     -93.847      31.2548    86.153       
1 1 1 3  2  21 o 0 28.0946 3.53695   38.7398     169.042      13.6416    169.042      
1 1 1 3  2  22 o 0 38.0485 5.85405   53.1919     -27.1228     3.10524    -27.1228     
1 1 1 3  2  23 o 0 6.2949  2.89586   ?           ?            ?          ?            
1 1 1 3  3  0  o 0 248.232 24.4637   432.178     180          193.733    -180         
1 1 1 3  3  1  o 0 177.705 14.9052   133.359     -90          88.3817    -90          
1 1 1 3  3  2  o 0 294.563 17.0683   598.276     0            403.756    -1.053e-14   
1 1 1 3  3  3  o 0 412.476 20.2271   838.023     90           149.177    -90          
1 1 1 3  3  4  o 0 155.268 15.9867   243.474     180          63.117     180          
1 1 1 3  3  5  o 0 79.3069 7.65503   65.6157     -90          55.8946    90           
1 1 1 3  3  6  o 0 57.212  5.6406    21.6364     0            47.1399    180          
1 1 1 3  3  7  o 0 114.162 10.5198   13.881      -90          3.0497     -90          
1 1 1 3  3  8  o 0 150.343 13.9212   159.464     180          60.1477    180          
1 1 1 3  3  9  o 0 244.171 25.6025   309.388     90           142.253    90           
1 1 1 3  3  10 o 0 29.5908 4.47936   9.96588     0            108.34     -180         
1 1 1 3  3  11 o 0 308.792 23.2547   357.748     90           26.1635    -90          
1 1 1 3  3  12 o 0 297.888 24.7159   341.105     180          206.727    7.02346e-15  
1 1 1 3  3  13 o 0 153.088 11.1943   173.209     -90          47.2983    90           
1 1 1 3  3  14 f 1 29.0167 4.69099   18.5155     0            112.805    180          
1 1 1 3  3  15 o 0 188.534 14.1008   220.046     -90          39.4893    90           
1 1 1 3  3  16 o 0 219.777 14.7742   253.267     0            20.8719    0            
1 1 1 3  3  17 o 0 184.247 10.6261   209.602     -90          53.3726    -90          
1 1 1 3  3  18 o 0 34.4616 3.8586    12.9042     180          0.217417   180          
1 1 1 3  3  19 f 1 50.0762 4.38955   41.1192     -90          29.149     -90          
1 1 1 3  3  20 o 0 68.9095 5.6336    99.7621     180          5.07219    180          
1 1 1 3  3  21 o 0 30.1305 6.00647   42.9021     -90          9.73435    90           
1 1 1 3  3  22 o 0 16.1908 8.56835   4.87707     180          0.563054   180          
1 1 1 3  3  23 o 0 5.24858 3.4807    ?           ?            ?          ?            
1 1 1 4  0  0  o 0 420.771 24.9762   850.145     180          18.7675    4.46765e-13  
1 1 1 4  0  1  o 0 159.435 14.7097   312.433     -45          25.4969    -45          
1 1 1 4  0  2  o 0 341.488 18.9433   672.841     -90          184.728    90           
1 1 1 4  0  3  o 0 315.417 21.8767   613.682     45           56.9368    45           
1 1 1 4  0  4  f 1 53.7471 8.07231   17.2268     0            44.0499    -180         
1 1 1 4  0  5  f 1 225.52  19.5219   305.296     135          9.37976    135          
1 1 1 4  0  6  o 0 287.326 23.6689   386.223     90           72.0609    90           
1 1 1 4  0  7  o 0 297.787 23.8414   384.913     -135         29.4493    -135         
1 1 1 4  0  8  o 0 306.625 24.6088   393.378     0            13.9772    7.04854e-14  
1 1 1 4  0  9  o 0 430.242 30.7235   536.61      135          19.2292    -45          
1 1 1 4  0  10 o 0 241.79  26.3335   299.05      90           5.44566    -90          
1 1 1 4  0  11 o 0 404.307 32.9432   461.932     45           76.6877    45           
1 1 1 4  0  12 f 1 165.772 11.0745   187.484     0            45.714     -1.0902e-15  
1 1 1 4  0  13 o 0 67.4541 5.0346    9.35347     135          1.67559    -45          
1 1 1 4  0  14 o 0 20.1819 6.48783   6.25603     90           77.7192    -90          
1 1 1 4  0  15 o 0 172.882 13.5118   200.685     -135         36.9688    -135         
1 1 1 4  0  16 o 0 115.933 7.13057   132.417     180          64.1308    180          
1 1 1 4  0  17 f 1 122.165 7.90003   138.524     -45          60.7048    -45          
1 1 1 4  0  18 o 0 31.6142 3.42664   10.6531     -90          1.73946    90           
1 1 1 4  0  19 o 0 28.2149 4.46005   40.8714     -135         42.4197    45           
1 1 1 4  0  20 o 0 17.2699 8.03519   9.88608     0            12.7519    -180         
1 1 1 4  0  21 o 0 63.6857 7.18599   91.5152     135          2.29175    135          
1 1 1 4  0  22 o 0 23.6782 10.9309   33.3911     90           4.28797    -90          
1 1 1 4  0  23 f 1 9.60544 2.85003   ?           ?            ?          ?            
1 1 1 4  1  0  o 0 131.892 14.038    236.834     0            59.6263    180          
1 1 1 4  1  1  o 0 196.265 11.8315   426.388     48.3626      188.365    48.3626      
1 1 1 4  1  2  o 0 407.759 13.112    735.419     105.675      79.8288    -74.3253     
1 1 1 4  1  3  o 0 237.8   12.862    528.226     160.103      195.65     160.103      
1 1 1 4  1  4  o 0 249.388 13.9148   532.7       135.918      320.063    135.918      
1 1 1 4  1  5  o 0 242.084 14.4317   344.521     -174.261     66.2871    -174.261     
1 1 1 4  1  6  o 0 222.255 13.4245   342.164     146.71       130.051    146.71       
1 1 1 4  1  7  o 0 267.688 15.5812   368.269     17.8352      71.3111    17.8352      
1 1 1 4  1  8  f 1 205.437 13.2244   274.637     -144.477     61.4745    -144.477     
1 1 1 4  1  9  o 0 354.876 19.3429   392.555     141.555      86.1884    -38.4454     
1 1 1 4  1  10 o 0 372.73  20.1198   411.273     77.5096      86.1485    -102.49      
1 1 1 4  1  11 o 0 356.416 19.4607   320.206     -36.5026     161.896    143.497      
1 1 1 4  1  12 o 0 118.805 6.97515   94.6874     119.277      56.0702    -60.7235     
1 1 1 4  1  13 o 0 225.007 12.3455   237.754     -70.4122     16.0371    109.588      
1 1 1 4  1  14 o 0 316.479 14.8858   316.083     65.0938      101.941    -114.906     
1 1 1 4  1  15 f 1 85.1546 4.49674   11.9947     -50.777      213.752    -50.777      
1 1 1 4  1  16 f 1 230.795 12.0953   307.131     3.98459      91.7105    3.98459      
1 1 1 4  1  17 o 0 137.76  5.43009   161.936     -32.9002     22.2748    -32.9002     
1 1 1 4  1  18 o 0 45.6195 2.47599   57.2079     -109.308     20.4263    -109.308     
1 1 1 4  1  19 o 0 38.7696 3.10756   19.3996     23.9197      66.4182    -156.08      
1 1 1 4  1  20 f 1 28.0464 2.95898   22.7541     -97.2723     12.9501    82.7277      
1 1 1 4  1  21 o 0 42.1439 4.29743   56.466      -28.6494     1.25449    151.351      
1 1 1 4  1  22 o 0 49.1593 5.53333   76.2155     172.594      17.192     172.594      
1 1 1 4  1  23 o 0 6.26625 2.97123   ?           ?            ?          ?            
1 1 1 4  2  0  o 0 187.754 15.9491   323.751     180          140.673    180          
1 1 1 4  2  1  o 0 314.116 12.5334   696.331     -105.078     249.581    -105.078     
1 1 1 4  2  2  o 0 391.004 13.3721   704.829     -7.44727     78.5628    172.553      
1 1 1 4  2  3  o 0 367.635 14.8699   786.165     -3.77508     171.778    -3.77508     
1 1 1 4  2  4  o 0 205.904 14.363    357.324     -159.217     93.1553    -159.217     
1 1 1 4  2  5  o 0 348.503 17.3505   415.297     54.0203      104.885    -125.98      
1 1 1 4  2  6  o 0 196.422 13.7251   283.577     -78.6075     82.3909    -78.6075     
1 1 1 4  2  7  o 0 202.474 14.4256   290.654     107.374      100.427    107.374      
1 1 1 4  2  8  o 0 465.818 21.516    515.031     46.9089      139.218    -133.091     
1 1 1 4  2  9  o 0 172.689 10.1695   188.681     -22.0149     15.2071    157.985      
1 1 1 4  2  10 o 0 141.796 9.16992   140.557     105.845      16.2202    -74.1552     
1 1 1 4  2  11 o 0 372.065 19.2199   494.735     -23.163      154.806    -23.163      
1 1 1 4  2  12 o 0 414.403 20.2923   510.34      -119.04      87.1096    -119.04      
1 1 1 4  2  13 o 0 89.0767 5.38882   61.1954     157.621      39.7369    -22.3789     
1 1 1 4  2  14 o 0 50.9362 3.17158   16.0725     -125.593     98.3189    -125.593     
1 1 1 4  2  15 o 0 165.197 7.60625   142.072     109.589      92.6653    -70.4112     
1 1 1 4  2  16 o 0 176.21  8.28641   126.723     -120.423     145.072    59.5772      
1 1 1 4  2  17 o 0 107.801 4.73395   148.348     -159.518     61.011     -159.518     
1 1 1 4  2  18 o 0 52.7465 2.95293   76.287      -79.5281     22.4204    -79.5281     
1 1 1 4  2  19 o 0 17.8793 4.82442   1.43726     -156.095     21.097     -156.095     
1 1 1 4  2  20 o 0 49.2256 3.9789    51.1324     172.777      31.4413    -7.2235      
1 1 1 4  2  21 o 0 22.7267 4.93252   22.5333     38.309       4.21646    38.309       
1 1 1 4  2  22 o 0 17.4989 6.18146   15.6403     3.35986      1.74842    3.35986      
1 1 1 4  2  23 o 0 6.92442 3.46186   ?           ?            ?          ?            
1 1 1 4  3  0  o 0 443.135 19.2044   815.2       0            95.1473    180          
1 1 1 4  3  1  o 0 352.26  13.9473   629.924     -47.7158     68.4921    132.284      
1 1 1 4  3  2  o 0 343.397 13.8466   586.825     -160.422     154.326    19.5783      
1 1 1 4  3  3  o 0 359.171 15.8236   621.603     -139.82      155.011    40.1796      
1 1 1 4  3  4  o 0 196.086 13.0832   368.149     20.0342      152.81     20.0342      
1 1 1 4  3  5  o 0 249.388 14.035    321.651     -167.504     18.7792    12.496       
1 1 1 4  3  6  o 0 44.3212 3.0575    40.3188     71.0174      105.282    71.0174      
1 1 1 4  3  7  o 0 236.388 15.7722   373.525     140.681      169.06     140.681      
1 1 1 4  3  8  o 0 519.656 20.8628   647.381     -100.698     20.7432    79.3022      
1 1 1 4  3  9  f 1 240.635 13.5293   283.597     157.028      13.3253    -22.9716     
1 1 1 4  3  10 o 0 351.897 21.3088   498.202     56.7783      138.521    56.7783      
1 1 1 4  3  11 o 0 190.439 11.1858   208.1       142.031      13.4828    142.031      
1 1 1 4  3  12 o 0 397.854 21.7399   446.338     -113.284     6.1823     66.7162      
1 1 1 4  3  13 o 0 129.406 7.42033   160.376     70.6279      110.157    70.6279      
1 1 1 4  3  14 o 0 91.1187 4.86806   72.5622     162.959      26.2628    -17.041      
1 1 1 4  3  15 o 0 190.526 9.45146   177.664     133.086      80.9841    -46.9137     
1 1 1 4  3  16 f 1 54.6211 2.8972    27.5364     -72.4522     46.7657    107.548      
1 1 1 4  3  17 o 0 148.653 6.5797    164.471     155.584      2.9908     -24.4157     
1 1 1 4  3  18 o 0 63.1947 3.52925   78.5162     -165.326     15.9168    14.6743      
1 1 1 4  3  19 o 0 39.5342 2.92215   56.8855     61.5605      18.9166    61.5605      
1 1 1 4  3  20 o 0 90.5804 5.5333    133.333     -163.882     11.6223    -163.882     
1 1 1 4  3  21 o 0 39.399  4.05144   42.8272     179.904      20.4053    -0.0963363   
1 1 1 4  3  22 o 0 20.824  6.47862   17.4784     -153.651     16.2345    26.3489      
1 1 1 4  3  23 o 0 6.10934 3.03216   ?           ?            ?          ?            
1 1 1 4  4  0  o 0 513.798 25.5313   981.302     180          173.241    -1.41261e-13 
1 1 1 4  4  1  o 0 199.544 14.6385   374.107     90           197.514    90           
1 1 1 4  4  2  o 0 165.082 13.9392   318.538     180          90.6509    180          
1 1 1 4  4  3  o 0 219.785 18.9816   376.39      -90          78.5012    -90          
1 1 1 4  4  4  o 0 242.079 20.1089   410.918     0            140.405    4.46682e-16  
1 1 1 4  4  5  o 0 416.186 24.0309   586.341     90           80.0618    -90          
1 1 1 4  4  6  o 0 57.8453 6.46692   41.2192     0            97.7933    180          
1 1 1 4  4  7  o 0 6.85908 4.58076   0.272444    90           58.4707    -90          
1 1 1 4  4  8  o 0 156.407 14.7292   178.061     180          61.853     180          
1 1 1 4  4  9  o 0 132.541 11.9942   108.51      -90          34.1519    -90          
1 1 1 4  4  10 o 0 119.562 10.4006   117.648     0            5.47077    -5.93573e-13 
1 1 1 4  4  11 o 0 473.082 31.9497   547.549     90           3.33524    -90          
1 1 1 4  4  12 o 0 218.051 19.2046   249.179     0            14.0854    -1.33806e-13 
1 1 1 4  4  13 o 0 30.2414 6.57505   8.43993     90           41.8631    -90          
1 1 1 4  4  14 o 0 36.1106 5.17933   4.69691     0            14.6082    180          
1 1 1 4  4  15 o 0 99.6027 6.72914   115.657     -90          36.7418    90           
1 1 1 4  4  16 o 0 44.4726 4.1827    12.6546     0            2.53802    180          
1 1 1 4  4  17 o 0 189.049 11.456    213.542     -90          49.5166    90           
1 1 1 4  4  18 o 0 159.654 10.6396   235.303     0            101.44     2.14891e-15  
1 1 1 4  4  19 o 0 154.681 10.1425   224.786     90           14.8168    90           
1 1 1 4  4  20 o 0 30.5974 5.94822   37.9486     0            1.83495    180          
1 1 1 4  4  21 o 0 12.7363 8.31472   0.882241    90           1.04816    -90          
1 1 1 4  4  22 o 0 21.6694 7.05714   13.7999     180          6.55433    180          
1 1 1 4  4  23 o 0 2.55236 1.82444   ?           ?            ?          ?            
1 1 1 5  0  1  o 0 337.223 18.3303   676.147     -135         99.7437    -135         
1 1 1 5  0  2  o 0 274.318 20.7675   538.952     0            327.109    0            
1 1 1 5  0  3  o 0 27.2421 12.5756   0.588823    135          7.45764    -45          
1 1 1 5  0  4  o 0 315.192 21.284    513.464     90           36.875     -90          
1 1 1 5  0  5  o 0 383.936 25.5269   520.063     -135         102.867    45           
1 1 1 5  0  6  o 0 146.987 15.5475   120.306     180          54.7125    180          
1 1 1 5  0  7  o 0 19.6104 6.34151   0.254984    -45          6.46919    135          
1 1 1 5  0  8  o 0 438.505 30.8246   550.283     -90          11.466     -90          
1 1 1 5  0  9  o 0 247.509 22.4793   307.991     -135         11.2683    -135         
1 1 1 5  0  10 o 0 105.412 9.45411   86.7323     180          8.8432     4.66564e-14  
1 1 1 5  0  11 o 0 13.8714 7.09028   0.0757888   135          3.91862    -45          
1 1 1 5  0  12 o 0 283.25  22.3599   319.477     -90          26.0901    90           
1 1 1 5  0  13 o 0 143.973 11.181    143.89      -135         83.985     -135         
1 1 1 5  0  14 o 0 152.255 10.6995   177.004     180          53.4062    180          
1 1 1 5  0  15 o 0 101.207 8.30353   116.776     135          20.0433    135          
1 1 1 5  0  16 o 0 82.389  6.12039   89.2584     -90          30.7737    -90          
1 1 1 5  0  17 o 0 42.5363 3.94003   47.9871     45           64.8989    -135         
1 1 1 5  0  18 o 0 48.6197 3.26849   61.658      180          16.9683    180          
1 1 1 5  0  19 o 0 19.3731 7.36711   15.6585     135          14.699     -45          
1 1 1 5  0  20 o 0 109.119 8.26184   157.487     90           39.735     90           
1 1 1 5  0  21 o 0 49.4225 14.9066   70.519      45           3.16088    -135         
1 1 1 5  0  22 o 0 26.6854 7.37827   37.2414     0            5.88017    2.54895e-15  
1 1 1 5  0  23 o 0 4.63194 3.42904   ?           ?            ?          ?            
1 1 1 5  1  0  o 0 427.088 19.4894   799.508     0            44.4136    2.64875e-13  
1 1 1 5  1  1  o 0 153.861 11.5272   229.439     151.303      151.835    151.303      
1 1 1 5  1  2  o 0 400.209 14.47     614.37      -165.004     290.315    14.9964      
1 1 1 5  1  3  o 0 307.727 15.4995   696.053     13.1079      248.769    13.1079      
1 1 1 5  1  4  o 0 379.189 17.4718   581.408     -51.6266     45.5684    128.373      
1 1 1 5  1  5  o 0 337.795 16.6772   357.118     -32.6847     182.8      147.315      
1 1 1 5  1  6  o 0 386.575 18.3628   431.131     82.9883      129.459    -97.0117     
1 1 1 5  1  7  o 0 140.267 9.92599   120.199     -73.9223     75.3475    106.078      
1 1 1 5  1  8  o 0 50.4624 4.01004   33.1862     -173.162     97.8102    -173.162     
1 1 1 5  1  9  o 0 437.822 20.2832   474.39      7.43081      129.939    -172.569     
1 1 1 5  1  10 o 0 387.977 20.387    502.987     51.0895      65.0013    51.0895      
1 1 1 5  1  11 f 1 227.018 16.6543   279.808     17.8605      75.1369    17.8605      
1 1 1 5  1  12 o 0 580.234 23.5996   696.032     -114.657     87.368     -114.657     
1 1 1 5  1  13 o 0 64.784  4.06148   14.0883     44.9209      65.8145    -135.079     
1 1 1 5  1  14 o 0 45.9457 2.88726   8.02939     102.407      42.4335    102.407      
1 1 1 5  1  15 o 0 82.1298 4.16042   78.2664     131.179      15.8091    -48.821      
1 1 1 5  1  16 o 0 224.629 10.4905   284.144     -18.1823     62.3153    -18.1823     
1 1 1 5  1  17 o 0 57.4558 2.96391   45.9309     -140.998     27.3768    39.0019      
1 1 1 5  1  18 o 0 203.216 8.22362   344.95      112.445      95.6462    112.445      
1 1 1 5  1  19 o 0 49.1185 2.93043   54.6935     18.4886      24.7702    -161.511     
1 1 1 5  1  20 o 0 17.0767 5.50744   0.707406    -86.5135     7.49967    -86.5135     
1 1 1 5  1  21 o 0 20.2504 3.86008   12.5119     -92.4231     19.4156    87.5769      
1 1 1 5  1  22 o 0 27.4002 5.28063   40.4018     -88.4129     12.4402    -88.4129     
1 1 1 5  1  23 o 0 6.16341 2.84512   ?           ?            ?          ?            
1 1 1 5  2  0  o 0 298.623 20.2639   540.681     180          196.246    180          
1 1 1 5  2  1  o 0 447.541 13.4504   480.301     88.2775      694.313    -91.7225     
1 1 1 5  2  2  o 0 272.47  13.3273   519.128     89.6426      37.2658    89.6426      
1 1 1 5  2  3  o 0 196.335 11.9921   420.29      -121.176     161.365    -121.176     
1 1 1 5  2  4  o 0 150.33  12.2636   220.669     84.2188      31.2773    84.2188      
1 1 1 5  2  5  o 0 263.864 15.6249   291.891     16.4177      109.808    -163.582     
1 1 1 5  2  6  o 0 317.633 16.4763   363.932     -16.3477     83.8453    163.652      
1 1 1 5  2  7  o 0 370.529 18.8673   529.334     99.1622      116.964    99.1622      
1 1 1 5  2  8  o 0 450.327 18.538    695.959     -51.0437     274.213    -51.0437     
1 1 1 5  2  9  o 0 157.936 9.1183    183.114     -130.986     26.5756    -130.986     
1 1 1 5  2  10 o 0 455.868 21.5814   650.452     146.532      188.105    146.532      
1 1 1 5  2  11 o 0 401.554 20.0898   504.23      49.0169      107.266    49.0169      
1 1 1 5  2  12 o 0 267.78  14.6875   306.94      -130.775     20.2375    -130.775     
1 1 1 5  2  13 o 0 364.801 20.333    400.288     -48.681      7.1051     131.319      
1 1 1 5  2  14 o 0 195.891 9.13991   247.961     -16.3748     57.6128    -16.3748     
1 1 1 5  2  15 o 0 45.766  2.62144   18.3234     -121.8       30.0116    58.2004      
1 1 1 5  2  16 o 0 71.025  3.60155   73.6707     -28.2729     13.802     -28.2729     
1 1 1 5  2  17 o 0 43.915  2.57714   24.0921     65.9729      12.8938    65.9729      
1 1 1 5  2  18 o 0 77.6911 4.13205   126.47      90.8413      38.9477    90.8413      
1 1 1 5  2  19 o 0 60.8672 3.21829   89.4194     -133.793     10.9349    -133.793     
1 1 1 5  2  20 o 0 116.311 8.99435   179.213     -26.0715     29.312     -26.0715     
1 1 1 5  2  21 o 0 18.4049 5.4663    10.127      -31.1512     5.18584    148.849      
1 1 1 5  2  22 o 0 21.8991 5.05254   27.6588     -60.2339     14.1436    -60.2339     
1 1 1 5  2  23 o 0 6.70052 3.1848    ?           ?            ?          ?            
1 1 1 5  3  0  o 0 36.7625 8.85121   17.7056     0            118.427    180          
1 1 1 5  3  1  o 0 186.286 11.5902   365.079     -106.976     104.384    -106.976     
1 1 1 5  3  2  o 0 292.689 13.5039   558.751     -148.215     27.0391    -148.215     
1 1 1 5  3  3  o 0 323.475 14.9321   477.338     1.06524      82.1506    -178.935     
1 1 1 5  3  4  o 0 326.749 15.941    537.632     75.9085      29.5547    75.9085      
1 1 1 5  3  5  o 0 306.781 16.0771   426.259     -144.792     36.0196    -144.792     
1 1 1 5  3  6  o 0 138.412 9.48832   114.966     -148.76      87.9847    31.2404      
1 1 1 5  3  7  o 0 373.507 18.1514   531.617     -44.5828     106.97     -44.5828     
1 1 1 5  3  8  o 0 340.668 19.1178   446.22      -29.5971     48.2321    -29.5971     
1 1 1 5  3  9  o 0 291.882 16.8961   314.994     -112.73      83.3701    67.2701      
1 1 1 5  3  10 o 0 207.832 13.3956   310.137     -81.1228     158.408    -81.1228     
1 1 1 5  3  11 o 0 511.391 24.2727   525.988     158.296      110.001    -21.7042     
1 1 1 5  3  12 o 0 229.896 14.2747   250.218     109.234      7.11827    -70.7662     
1 1 1 5  3  13 o 0 100.2   7.05046   62.8415     125.42       71.9986    -54.5798     
1 1 1 5  3  14 o 0 215.396 10.5663   280.653     58.3318      75.6816    58.3318      
1 1 1 5  3  15 o 0 129.67  7.05282   145.549     -123.343     2.72873    -123.343     
1 1 1 5  3  16 o 0 73.3868 3.47102   82.0766     173.566      30.6338    173.566      
1 1 1 5  3  17 o 0 181.77  8.2321    325.199     119.113      115.497    119.113      
1 1 1 5  3  18 o 0 127.048 5.63058   222.427     -107.477     80.5959    -107.477     
1 1 1 5  3  19 o 0 38.3656 2.89676   35.1879     -105.687     29.6764    74.3132      
1 1 1 5  3  20 o 0 52.8013 4.18114   72.7337     89.1953      4.62452    89.1953      
1 1 1 5  3  21 o 0 59.0037 5.21772   97.0144     171.63       33.3001    171.63       
1 1 1 5  3  22 o 0 23.7751 5.773     25.9726     157.468      7.07336    -22.5323     
1 1 1 5  3  23 f 1 4.01218 1.99159   ?           ?            ?          ?            
1 1 1 5  4  0  o 0 246.735 17.5135   455.683     180          125.75     -180         
1 1 1 5  4  1  o 0 206.298 12.0484   481.69      -33.8017     265.992    -33.8017     
1 1 1 5  4  2  o 0 433.499 14.5307   786.896     -82.8492     104.799    97.1508      
1 1 1 5  4  3  o 0 477.507 16.3158   525.24      27.4517      529.867    -152.548     
1 1 1 5  4  4  o 0 235.038 14.9765   473.254     -54.299      221.652    -54.299      
1 1 1 5  4  5  o 0 69.6708 5.17931   16.8765     -18.9889     124.447    -18.9889     
1 1 1 5  4  6  o 0 316.119 16.4969   415.221     40.6058      10.5063    40.6058      
1 1 1 5  4  7  o 0 405.766 19.3956   475.362     -40.4592     104.401    139.541      
1 1 1 5  4  8  o 0 366.764 18.6723   393.756     14.1811      134.519    -165.819     
1 1 1 5  4  9  o 0 385.903 20.2669   498.279     155.56       38.6886    155.56       
1 1 1 5  4  10 o 0 397.4   19.8593   589.262     83.9976      206.434    83.9976      
1 1 1 5  4  11 o 0 51.7514 3.45915   11.8931     78.0618      36.9293    78.0618      
1 1 1 5  4  12 o 0 151.468 8.43937   193.467     131.185      72.8168    131.185      
1 1 1 5  4  13 o 0 200.482 11.2484   225.754     77.5163      18.3493    77.5163      
1 1 1 5  4  14 o 0 47.046  3.4462    5.1774      174.062      32.714     174.062      
1 1 1 5  4  15 o 0 68.7874 3.80566   21.6578     -128.291     102.421    51.7091      
1 1 1 5  4  16 o 0 93.2167 4.154     125.212     -138.54      65.5831    -138.54      
1 1 1 5  4  17 o 0 137.514 6.34864   230.833     -5.91781     60.568     -5.91781     
1 1 1 5  4  18 o 0 203.883 8.526     375.742     102.52       159.979    102.52       
1 1 1 5  4  19 o 0 68.2401 3.39475   91.1328     -133.743     7.85322    46.2567      
1 1 1 5  4  20 o 0 98.0115 5.81425   125.994     -65.4985     22.5646    114.501      
1 1 1 5  4  21 o 0 55.0513 4.90053   84.3163     80.2524      19.6362    80.2524      
1 1 1 5  4  22 o 0 20.5261 4.9368    22.2705     179.929      2.15799    -0.0714614   
1 1 1 5  4  23 o 0 6.0272  3.02802   ?           ?            ?          ?            
1 1 1 5  5  0  o 0 341.531 28.9914   644.106     180          342.545    180          
1 1 1 5  5  1  o 0 68.7489 8.35589   24.2435     90           28.3395    -90          
1 1 1 5  5  2  f 1 96.5409 9.96366   35.4907     180          3.56462    -1.35921e-12 
1 1 1 5  5  3  o 0 122.191 13.768    151.091     90           21.1198    90           
1 1 1 5  5  4  o 0 223.786 19.4188   318.468     180          69.7239    4.64036e-14  
1 1 1 5  5  5  o 0 236.874 22.0203   333.784     90           45.0735    90           
1 1 1 5  5  6  o 0 94.3842 8.26021   94.7993     0            44.4213    -180         
1 1 1 5  5  7  o 0 105.583 9.98826   78.4135     90           2.08656    -90          
1 1 1 5  5  8  o 0 455.52  29.5194   587.207     0            67.138     -180         
1 1 1 5  5  9  o 0 160.29  14.8542   149.583     90           74.2295    90           
1 1 1 5  5  10 o 0 491.376 29.5399   575.072     180          88.0526    -8.65823e-15 
1 1 1 5  5  11 o 0 164.567 12.5626   189.666     90           57.5691    -90          
1 1 1 5  5  12 o 0 368.21  26.8615   419.414     0            58.7895    -3.90376e-15 
1 1 1 5  5  13 f 1 249.028 18.4952   279.728     -90          146.183    -90          
1 1 1 5  5  14 o 0 152.321 11.8609   177.514     0            53.8087    1.68553e-14  
1 1 1 5  5  15 o 0 104.664 9.67585   120.793     90           5.56265    -90          
1 1 1 5  5  16 o 0 29.4789 4.18594   19.8428     180          41.1915    3.38009e-15  
1 1 1 5  5  17 o 0 73.0446 4.89898   108.238     90           15.9137    90           
1 1 1 5  5  18 o 0 75.299  5.0653    108.976     180          49.4359    180          
1 1 1 5  5  19 o 0 86.2954 5.61574   124.166     90           50.4932    90           
1 1 1 5  5  20 o 0 9.44198 6.2551    1.52375     0            9.56595    -180         
1 1 1 5  5  21 o 0 7.75421 5.52504   3.70479     -90          19.0654    90           
1 1 1 5  5  22 o 0 51.4877 15.2472   70.8345     0            23.5336    -5.07667e-15 
1 1 1 5  5  23 o 0 6.08558 4.33855   ?           ?            ?          ?            
1 1 1 6  0  0  o 0 45.4126 7.47637   5.73182     0            50.7129    180          
1 1 1 6  0  1  o 0 49.8561 5.43317   7.20183     135          22.2318    -45          
1 1 1 6  0  2  o 0 111.641 11.1544   181.626     90           27.4266    -90          
1 1 1 6  0  3  o 0 384.943 24.6632   634.714     -135         33.0002    45           
1 1 1 6  0  4  o 0 333.534 23.8436   543.883     180          19.1264    180          
1 1 1 6  0  5  o 0 223.15  19.4738   302.263     -45          6.18849    -45          
1 1 1 6  0  6  o 0 324.599 25.0066   422.13      -90          57.2517    90           
1 1 1 6  0  7  o 0 284.195 26.1397   366.399     -135         94.3726    -135         
1 1 1 6  0  8  o 0 212.62  23.9691   266.088     180          29.5654    180          
1 1 1 6  0  9  o 0 279.701 22.5876   347.173     135          93.3744    -45          
1 1 1 6  0  10 f 1 381.61  26.1119   469.282     90           105.618    -90          
1 1 1 6  0  11 o 0 101.961 11.2454   69.2694     45           8.72572    -135         
1 1 1 6  0  12 o 0 314.864 26.668    353.772     180          42.222     180          
1 1 1 6  0  13 o 0 145.108 10.9212   161.325     135          87.6219    -45          
1 1 1 6  0  14 o 0 288.588 22.2981   335.556     90           91.4733    -90          
1 1 1 6  0  15 o 0 109.714 7.29172   126.115     -135         11.3639    -135         
1 1 1 6  0  16 o 0 186.203 13.0532   211.601     0            25.0529    0            
1 1 1 6  0  17 o 0 55.3197 4.08674   80.7787     135          8.06895    135          
1 1 1 6  0  18 o 0 69.9512 4.12291   102.389     -90          24.779     -90          
1 1 1 6  0  19 o 0 79.7126 5.39695   115.633     45           1.83134    45           
1 1 1 6  0  20 o 0 22.2933 5.41015   24.9957     0            18.6652    180          
1 1 1 6  0  21 o 0 41.3231 7.2641    58.4783     -45          11.3202    -45          
1 1 1 6  0  22 o 0 48.1221 11.2123   67.3751     -90          4.48286    -90          
1 1 1 6  0  23 o 0 4.56608 3.25475   ?           ?            ?          ?            
1 1 1 6  1  0  f 1 383.377 20.6478   723.117     180          116.626    -180         
1 1 1 6  1  1  o 0 123.846 8.47592   145.313     67.0098      55.1942    67.0098      
1 1 1 6  1  2  o 0 251.755 13.2403   584.251     147.02       261.26     147.02       
1 1 1 6  1  3  o 0 334.94  14.2512   500.279     152.257      62.0133    -27.7425     
1 1 1 6  1  4  o 0 295.63  15.4068   417.805     -116.491     94.2972    63.5092      
1 1 1 6  1  5  o 0 210.539 13.6862   329.439     63.6766      142.777    63.6766      
1 1 1 6  1  6  o 0 54.0448 4.24552   55.8112     -3.62898     171.901    -3.62898     
1 1 1 6  1  7  o 0 449.522 21.2812   517.545     -134.851     110.543    45.1494      
1 1 1 6  1  8  o 0 330.5   17.5737   411.29      -165.752     14.5283    -165.752     
1 1 1 6  1  9  o 0 228.628 14.0755   302.853     152.153      72.8204    152.153      
1 1 1 6  1  10 o 0 316.87  18.4754   358.3       54.1514      44.1171    -125.849     
1 1 1 6  1  11 o 0 370.538 21.4529   382.526     151.433      61.8678    -28.567      
1 1 1 6  1  12 o 0 110.223 6.50656   68.2106     24.6343      88.7322    -155.366     
1 1 1 6  1  13 o 0 195.858 10.5671   184.744     55.0497      51.909     -124.95      
1 1 1 6  1  14 o 0 160.058 8.07341   190.139     102.571      31.7047    102.571      
1 1 1 6  1  15 o 0 71.0823 3.5299    68.7959     -61.4698     1.8338     118.53       
1 1 1 6  1  16 o 0 126.113 5.88704   133.929     -62.0198     7.67576    117.98       
1 1 1 6  1  17 o 0 52.4473 2.95224   71.3368     -128.846     9.28414    -128.846     
1 1 1 6  1  18 o 0 129.581 5.92307   213.311     -54.412      54.6981    -54.412      
1 1 1 6  1  19 o 0 19.7005 4.85842   5.44251     -115.715     49.0366    -115.715     
1 1 1 6  1  20 o 0 38.4323 3.299     34.1498     -36.5571     30.7605    143.443      
1 1 1 6  1  21 o 0 15.0756 4.97385   0.31387     90.1783      0.803243   -89.8217     
1 1 1 6  1  22 o 0 18.4056 5.62792   16.2701     101.942      5.48342    101.942      
1 1 1 6  1  23 o 0 5.77686 2.81498   ?           ?            ?          ?            
1 1 1 6  2  0  o 0 204.882 14.7292   371.38      0            90.0209    5.56244e-15  
1 1 1 6  2  1  f 1 382.467 14.1232   629.009     55.3399      141.405    -124.66      
1 1 1 6  2  2  o 0 245.015 12.8649   609.067     158.936      370.219    158.936      
1 1 1 6  2  3  o 0 288.347 14.9509   431.735     -134.858     37.6363    45.1421      
1 1 1 6  2  4  o 0 304.107 16.0762   543.925     -152.693     138.986    -152.693     
1 1 1 6  2  5  o 0 122.292 8.88039   87.5318     -75.9607     100.11     104.039      
1 1 1 6  2  6  o 0 166.022 10.857    196.576     -55.9388     10.5467    -55.9388     
1 1 1 6  2  7  o 0 377.941 18.3775   585.944     62.6447      218.282    62.6447      
1 1 1 6  2  8  f 1 362.822 19.7885   408.708     166.427      77.5919    -13.5729     
1 1 1 6  2  9  o 0 216.748 13.025    193.257     105.712      128.18     -74.2878     
1 1 1 6  2  10 o 0 248.573 13.9268   315.448     -139.206     47.327     -139.206     
1 1 1 6  2  11 o 0 260.136 16.6725   338.608     -104.108     115.622    -104.108     
1 1 1 6  2  12 o 0 228.249 12.5358   254.808     -29.7557     9.92618    -29.7557     
1 1 1 6  2  13 o 0 126.628 6.63393   142.644     120.356      37.3103    120.356      
1 1 1 6  2  14 o 0 199.714 10.0189   253.125     163.777      61.1003    163.777      
1 1 1 6  2  15 f 1 67.8513 3.35237   67.0032     22.779       7.49987    22.779       
1 1 1 6  2  16 o 0 163.838 7.26046   190.558     179.783      18.3172    179.783      
1 1 1 6  2  17 o 0 78.4112 4.4341    120.002     -3.01371     20.7128    -3.01371     
1 1 1 6  2  18 o 0 94.7956 5.14185   165.128     117.509      65.6348    117.509      
1 1 1 6  2  19 o 0 113.702 6.90815   155.954     -58.9162     12.1856    121.084      
1 1 1 6  2  20 o 0 87.3951 5.11447   133.933     -110.62      25.0681    -110.62      
1 1 1 6  2  21 f 1 14.0144 5.50682   0.663492    -52.9522     8.9197     127.048      
1 1 1 6  2  22 o 0 17.454  5.07464   15.5042     -178.683     3.5404     1.3168       
1 1 1 6  2  23 o 0 5.28307 2.56065   ?           ?            ?          ?            
1 1 1 6  3  0  o 0 212.673 16.3623   381.376     0            116.229    1.29265e-13  
1 1 1 6  3  1  o 0 208.491 11.8194   425.885     -170.025     145.199    -170.025     
1 1 1 6  3  2  o 0 420.688 15.112    732.969     -95.6541     105.047    84.3459      
1 1 1 6  3  3  o 0 277.427 14.9191   508.252     -1.82196     158.08     -1.82196     
1 1 1 6  3  4  o 0 232.275 13.763    349.771     -178.386     107.481    -178.386     
1 1 1 6  3  5  o 0 283.793 14.8223   478.113     -9.70372     223.168    -9.70372     
1 1 1 6  3  6  o 0 297.551 17.5057   348.853     -80.94       59.1465    99.06        
1 1 1 6  3  7  o 0 336.823 17.6655   467.042     -46.8283     81.8678    -46.8283     
1 1 1 6  3  8  o 0 342.621 17.8528   474.147     17.0884      106.129    17.0884      
1 1 1 6  3  9  o 0 381.505 19.4848   510.895     22.4057      87.341     22.4057      
1 1 1 6  3  10 o 0 86.8271 5.82889   15.0814     60.3993      107.634    -119.601     
1 1 1 6  3  11 o 0 86.8215 5.88383   18.1674     120.648      26.1507    -59.3519     
1 1 1 6  3  12 o 0 355.038 17.9777   451.764     -15.4303     113.416    -15.4303     
1 1 1 6  3  13 o 0 204.111 10.5355   271.677     161.319      109.761    161.319      
1 1 1 6  3  14 o 0 121.595 5.87461   95.6979     91.7973      68.3309    -88.2027     
1 1 1 6  3  15 f 1 57.1248 2.86772   0.846305    -133.759     119.032    -133.759     
1 1 1 6  3  16 o 0 82.4452 3.87901   68.0605     82.5501      35.5989    -97.4499     
1 1 1 6  3  17 o 0 42.3286 2.54906   47.4098     -91.1611     8.20624    -91.1611     
1 1 1 6  3  18 f 1 98.0523 4.27899   146.025     34.1129      15.4792    34.1129      
1 1 1 6  3  19 o 0 90.5081 4.80859   134.077     71.1712      13.3485    71.1712      
1 1 1 6  3  20 o 0 60.602  3.64901   77.4122     176.24       9.47162    -3.76044     
1 1 1 6  3  21 o 0 34.9365 4.30531   37.2753     -86.6042     16.521     93.3958      
1 1 1 6  3  22 o 0 13.6013 6.0335    4.79406     -83.9697     13.5332    96.0303      
1 1 1 6  3  23 o 0 4.92026 2.24844   ?           ?            ?          ?            
1 1 1 6  4  0  o 0 232.897 19.5219   421.831     180          152.547    -180         
1 1 1 6  4  1  o 0 371.817 14.5253   790.417     156.163      222.674    156.163      
1 1 1 6  4  2  o 0 240.041 12.8083   426.692     -175.852     123.341    -175.852     
1 1 1 6  4  3  o 0 148.502 11.1298   220.754     131.844      120.479    131.844      
1 1 1 6  4  4  o 0 297.657 14.0412   333.687     37.5873      129.815    -142.413     
1 1 1 6  4  5  o 0 249.121 14.291    339.119     -48.5784     26.9295    -48.5784     
1 1 1 6  4  6  o 0 249.629 13.503    328.07      -27.7428     28.1239    -27.7428     
1 1 1 6  4  7  o 0 231.702 16.1646   305.504     -156.518     38.772     -156.518     
1 1 1 6  4  8  o 0 414.76  19.7526   600.156     146.888      167.167    146.888      
1 1 1 6  4  9  o 0 156.27  8.64298   189.114     46.4229      50.1425    46.4229      
1 1 1 6  4  10 o 0 412.22  20.4161   592.858     37.4021      252.313    37.4021      
1 1 1 6  4  11 o 0 214.403 14.2432   242.753     -140.192     27.2413    -140.192     
1 1 1 6  4  12 o 0 386.517 20.9      381.753     35.5227      102.17     -144.477     
1 1 1 6  4  13 o 0 145.16  8.27474   87.5741     -37.6588     133.026    142.341      
1 1 1 6  4  14 o 0 347.343 18.7949   357.718     -137.756     84.3134    42.2436      
1 1 1 6  4  15 o 0 24.2455 3.47512   22.251      -28.0097     64.3864    -28.0097     
1 1 1 6  4  16 o 0 107.167 4.72543   115.58      8.63601      2.17363    8.63601      
1 1 1 6  4  17 o 0 60.198  3.02219   84.1684     -120.049     7.90489    -120.049     
1 1 1 6  4  18 o 0 37.7741 2.5602    25.4704     27.9056      5.41374    27.9056      
1 1 1 6  4  19 o 0 45.6209 2.94856   49.6127     85.5402      21.9342    -94.4598     
1 1 1 6  4  20 o 0 53.7412 4.04089   78.3706     114.453      15.5205    114.453      
1 1 1 6  4  21 o 0 36.7471 4.86234   44.2533     122.722      6.87169    -57.2784     
1 1 1 6  4  22 o 0 14.2534 5.61902   3.98157     119.169      1.49826    -60.8314     
1 1 1 6  4  23 f 1 5.65595 2.64379   ?           ?            ?          ?            
1 1 1 6  5  0  o 0 211.732 18.3924   385.44      0            172.725    4.32294e-16  
1 1 1 6  5  1  o 0 296.632 14.4115   712.55      -113.526     346.097    -113.526     
1 1 1 6  5  2  o 0 361.496 15.3341   691.609     -102.98      224.949    -102.98      
1 1 1 6  5  3  o 0 216.857 13.2584   439.284     -28.4638     229.131    -28.4638     
1 1 1 6  5  4  o 0 432.247 17.7757   410.922     -124.852     369.795    55.1475      
1 1 1 6  5  5  o 0 271.718 15.174    400.366     -72.9653     78.4966    -72.9653     
1 1 1 6  5  6  o 0 358.907 17.35     468.148     -19.2754     0.160172   -19.2754     
1 1 1 6  5  7  o 0 219.381 13.2649   220.71      -24.0285     109.409    155.971      
1 1 1 6  5  8  o 0 396.665 19.1027   498.802     -161.214     1.36693    -161.214     
1 1 1 6  5  9  o 0 119.4   7.07953   56.3426     59.8827      22.8606    59.8827      
1 1 1 6  5  10 o 0 210.822 11.5384   209.955     53.4779      41.7655    -126.522     
1 1 1 6  5  11 o 0 439.142 23.1527   548.244     -44.3106     104.653    -44.3106     
1 1 1 6  5  12 o 0 29.3282 3.68116   27.3197     -53.2409     67.2824    -53.2409     
1 1 1 6  5  13 o 0 68.62   3.81564   4.9867      -144.683     116.279    35.3171      
1 1 1 6  5  14 o 0 98.2601 5.00013   81.9039     -109.857     28.384     70.1425      
1 1 1 6  5  15 o 0 181.567 9.49774   170.886     -107.587     68.2202    72.4132      
1 1 1 6  5  16 o 0 93.8607 4.63095   120.01      16.6728      50.7645    16.6728      
1 1 1 6  5  17 o 0 84.4226 3.99043   122.416     7.00089      7.11658    7.00089      
1 1 1 6  5  18 o 0 107.517 4.49134   182.601     -104.913     63.4755    -104.913     
1 1 1 6  5  19 o 0 56.4942 3.01906   76.0783     31.9849      0.411971   -148.015     
1 1 1 6  5  20 o 0 82.5367 5.76629   135.942     120.044      43.4191    120.044      
1 1 1 6  5  21 o 0 61.7552 4.9349    91.7094     -100.768     16.8586    -100.768     
1 1 1 6  5  22 o 0 44.5057 8.13815   65.2651     93.2025      13.171     93.2025      
1 1 1 6  5  23 o 0 5.02743 2.41203   ?           ?            ?          ?            
1 1 1 6  6  0  o 0 216.894 21.8692   306.406     0            98.7903    8.10762e-14  
1 1 1 6  6  1  o 0 207.352 17.1761   341.323     90           2.54364    90           
1 1 1 6  6  2  o 0 88.4426 10.8244   36.9889     0            11.9965    180          
1 1 1 6  6  3  o 0 278.281 21.2391   394.185     90           206.196    90           
1 1 1 6  6  4  o 0 11.8087 5.62863   1.1702      180          84.0702    1.19646e-14  
1 1 1 6  6  5  f 1 480.037 27.7293   674.344     -90          168.837    90           
1 1 1 6  6  6  o 0 225.034 20.4241   299.468     0            143.215    -1.5431e-14  
1 1 1 6  6  7  o 0 414.816 27.383    551.734     -90          89.6281    -90          
1 1 1 6  6  8  o 0 95.7313 8.50235   97.6691     180          49.4488    7.04991e-15  
1 1 1 6  6  9  o 0 327.187 27.5012   415.326     90           41.5154    90           
1 1 1 6  6  10 o 0 279.162 26.1094   325.727     180          78.8618    1.63833e-14  
1 1 1 6  6  11 o 0 169.336 14.6811   193.433     90           0.954326   -90          
1 1 1 6  6  12 o 0 220.687 16.855    250.244     180          3.70626    5.37685e-13  
1 1 1 6  6  13 o 0 20.2281 7.17634   8.14322     90           102.509    -90          
1 1 1 6  6  14 o 0 97.3677 7.35235   111.608     180          44.0521    -8.21585e-16 
1 1 1 6  6  15 o 0 58.9065 4.52937   65.9523     -90          34.6419    90           
1 1 1 6  6  16 o 0 168.202 11.9438   189.804     0            43.3967    180          
1 1 1 6  6  17 o 0 289.135 21.3537   424.969     90           30.2451    90           
1 1 1 6  6  18 o 0 65.7533 4.74869   95.0519     0            5.67435    180          
1 1 1 6  6  19 o 0 87.6291 8.49546   124.74      -90          28.4085    -90          
1 1 1 6  6  20 o 0 14.1467 8.42682   0.987461    180          0.763864   6.32351e-14  
1 1 1 6  6  21 o 0 9.76843 5.52066   4.81388     -90          13.904     90           
1 1 1 6  6  22 o 0 33.2801 13.7778   45.1283     0            7.30377    3.26109e-14  
1 1 1 6  6  23 o 0 3.94039 2.87785   ?           ?            ?          ?            
1 1 1 7  0  1  o 0 209.68  17.1923   347.482     -135         232.962    -135         
1 1 1 7  0  2  o 0 278.657 20.8681   551.467     0            142.663    -1.28263e-14 
1 1 1 7  0  3  o 0 146.799 15.8099   227.514     -45          29.9589    -45          
1 1 1 7  0  4  o 0 125.143 13.5402   163.032     -90          42.5847    90           
1 1 1 7  0  5  o 0 84.9175 9.25357   52.7943     -135         27.4473    45           
1 1 1 7  0  6  o 0 277.111 23.5598   359.982     180          46.0851    180          
1 1 1 7  0  7  o 0 54.8929 5.28152   0.0422939   -45          0.100046   135          
1 1 1 7  0  8  o 0 127.303 10.756    106.092     -90          25.9385    -90          
1 1 1 7  0  9  o 0 81.9932 7.65171   82.9138     45           92.7887    -135         
1 1 1 7  0  10 o 0 236.467 24.0697   269.998     0            63.5417    2.93816e-14  
1 1 1 7  0  11 o 0 409.26  32.577    462.779     -45          51.3494    -45          
1 1 1 7  0  12 o 0 132.418 12.0717   147.621     -90          5.53565    -90          
1 1 1 7  0  13 o 0 38.0211 4.26771   10.6157     -135         29.4459    45           
1 1 1 7  0  14 o 0 189.503 13.1344   219.128     180          87.2285    180          
1 1 1 7  0  15 o 0 78.8615 4.69088   90.0881     135          36.7445    -45          
1 1 1 7  0  16 o 0 109.338 6.73826   123.527     90           10.6151    90           
1 1 1 7  0  17 o 0 11.5837 6.32282   1.54607     45           11.6533    -135         
1 1 1 7  0  18 o 0 144.371 7.75411   210.611     180          9.0952     180          
1 1 1 7  0  19 o 0 110.13  7.86468   158.666     -45          46.8684    -45          
1 1 1 7  0  20 o 0 16.0274 6.37016   2.91206     90           4.45166    -90          
1 1 1 7  0  21 o 0 79.1935 8.75159   111.304     -135         29.6846    -135         
1 1 1 7  0  22 o 0 7.96218 5.36735   5.58059     180          16.5442    5.97805e-15  
1 1 1 7  0  23 f 1 3.18141 2.29234   ?           ?            ?          ?            
1 1 1 7  1  0  o 0 233.371 19.429    441.607     180          155.001    180          
1 1 1 7  1  1  o 0 158.93  9.78593   303.551     -126.74      104.076    -126.74      
1 1 1 7  1  2  o 0 289.744 14.6382   606.684     -22.2194     142.463    -22.2194     
1 1 1 7  1  3  o 0 124.812 7.77403   147.73      147.462      35.2719    147.462      
1 1 1 7  1  4  o 0 366.78  17.1854   484.6       -43.7169     4.16394    136.283      
1 1 1 7  1  5  o 0 324.582 15.9397   420.396     95.2241      11.2699    -84.7759     
1 1 1 7  1  6  o 0 103.272 7.85779   59.2444     -126.241     12.3004    53.7589      
1 1 1 7  1  7  o 0 243.469 14.2856   309.18      -12.5948     22.6292    -12.5948     
1 1 1 7  1  8  o 0 385.408 20.17     498.771     -20.0373     52.9225    -20.0373     
1 1 1 7  1  9  o 0 78.6698 4.84552   8.50031     -69.5571     50.8978    110.443      
1 1 1 7  1  10 o 0 460.072 23.2508   463.841     57.1591      111.926    -122.841     
1 1 1 7  1  11 o 0 276.522 16.4773   323.208     -79.7561     44.7501    -79.7561     
1 1 1 7  1  12 o 0 225.923 11.7707   195.148     -21.3487     103.963    158.651      
1 1 1 7  1  13 o 0 132.295 6.6289    92.5094     -58.8027     89.1078    121.197      
1 1 1 7  1  14 o 0 115.011 5.63379   118.99      84.6393      6.38366    84.6393      
1 1 1 7  1  15 o 0 109.12  5.44789   156.644     141.212      86.8778    141.212      
1 1 1 7  1  16 o 0 212.383 11.3028   219.154     62.1669      35.1923    -117.833     
1 1 1 7  1  17 o 0 81.087  3.75187   133.737     123.38       42.3845    123.38       
1 1 1 7  1  18 o 0 78.0933 4.0087    130.532     163.517      49.1508    163.517      
1 1 1 7  1  19 o 0 95.5948 4.87262   148.063     78.6893      26.9709    78.6893      
1 1 1 7  1  20 f 1 96.1912 6.48557   137.661     -14.8023     7.49375    -14.8023     
1 1 1 7  1  21 o 0 18.0429 4.90845   8.76676     -151.44      15.6998    28.5596      
1 1 1 7  1  22 o 0 19.3902 5.72285   20.7797     -162.441     6.35457    -162.441     
1 1 1 7  1  23 o 0 5.78777 2.77138   ?           ?            ?          ?            
1 1 1 7  2  0  o 0 227.045 18.6744   415.273     0            1.37517    7.4009e-12   
1 1 1 7  2  1  o 0 380.269 15.2455   638.893     34.69        112.044    -145.31      
1 1 1 7  2  2  o 0 174.965 10.769    311.797     142.766      169.122    142.766      
1 1 1 7  2  3  o 0 307.086 16.8511   648.399     -167.972     358.94     -167.972     
1 1 1 7  2  4  o 0 12.2307 3.89523   113.648     93.7545      230.731    93.7545      
1 1 1 7  2  5  o 0 321.28  16.1287   345.457     156.808      153.603    -23.1925     
1 1 1 7  2  6  f 1 186.972 11.6096   243.614     -36.2401     49.4415    -36.2401     
1 1 1 7  2  7  o 0 404.629 19.4691   550.962     102.19       79.2701    102.19       
1 1 1 7  2  8  o 0 520.984 21.5805   570.939     118.483      149.573    -61.5169     
1 1 1 7  2  9  o 0 600.597 21.8438   540.426     -105.581     399.083    74.4193      
1 1 1 7  2  10 o 0 363.818 20.1857   352.859     -108.641     111.978    71.3593      
1 1 1 7  2  11 o 0 181.69  10.8064   143.771     -91.6262     95.5215    88.3738      
1 1 1 7  2  12 o 0 374.87  21.6437   346.26      0.83145      139.808    -179.169     
1 1 1 7  2  13 o 0 188.034 8.88972   219.737     -17.249      42.2035    -17.249      
1 1 1 7  2  14 o 0 210.145 11.9245   201.067     -72.8027     70.3906    107.197      
1 1 1 7  2  15 o 0 144.273 6.78937   220.659     -139.437     128.867    -139.437     
1 1 1 7  2  16 o 0 83.5396 4.73979   82.3893     153.063      5.85764    -26.9374     
1 1 1 7  2  17 o 0 50.0424 2.84397   60.4067     -65.4582     6.18551    114.542      
1 1 1 7  2  18 o 0 74.1201 4.08378   92.4381     -70.9939     19.3322    109.006      
1 1 1 7  2  19 o 0 42.2286 2.94108   57.0322     -173.143     7.44994    -173.143     
1 1 1 7  2  20 o 0 53.2636 5.16202   82.0319     52.7289      19.244     52.7289      
1 1 1 7  2  21 o 0 51.2818 6.04002   70.0112     137.363      2.16915    137.363      
1 1 1 7  2  22 o 0 37.1956 6.50694   58.8017     120.427      21.1506    120.427      
1 1 1 7  2  23 o 0 6.4262  2.79871   ?           ?            ?          ?            
1 1 1 7  3  0  o 0 389.53  22.3738   701.093     0            145.148    1.41383e-13  
1 1 1 7  3  1  o 0 288.389 14.0739   682.853     66.5449      360.364    66.5449      
1 1 1 7  3  2  o 0 453.136 15.9077   370.345     102.041      679.486    -77.9586     
1 1 1 7  3  3  o 0 313.951 15.037    583.946     179.369      198.028    179.369      
1 1 1 7  3  4  o 0 247.986 13.8302   332.946     -149.993     28.702     -149.993     
1 1 1 7  3  5  o 0 333.577 16.7823   295.201     52.9527      291.788    -127.047     
1 1 1 7  3  6  o 0 329.634 17.0041   389.407     -42.3865     57.5763    137.614      
1 1 1 7  3  7  o 0 485.472 19.9651   573.059     19.5325      93.1715    -160.468     
1 1 1 7  3  8  o 0 432.245 19.5466   585.667     97.5804      104.525    97.5804      
1 1 1 7  3  9  o 0 408.444 19.8824   569.025     128.102      142.11     128.102      
1 1 1 7  3  10 o 0 316.466 18.4056   372.042     -111.395     39.2324    -111.395     
1 1 1 7  3  11 o 0 134.082 8.42531   64.5091     160.525      140.975    -19.4754     
1 1 1 7  3  12 o 0 265.592 13.5461   260.341     122.061      64.0062    -57.9393     
1 1 1 7  3  13 o 0 299.877 14.0756   379.197     18.5042      68.3069    18.5042      
1 1 1 7  3  14 o 0 129.03  7.11266   112.914     -99.3744     49.5072    80.6256      
1 1 1 7  3  15 o 0 32.3939 3.03976   5.68882     -140.166     39.7155    -140.166     
1 1 1 7  3  16 o 0 66.8592 3.25559   62.0838     82.4554      0.921847   82.4554      
1 1 1 7  3  17 o 0 107.604 4.515     162.581     -15.8774     17.6282    -15.8774     
1 1 1 7  3  18 o 0 50.4187 2.66091   45.8327     -63.597      39.4876    116.403      
1 1 1 7  3  19 o 0 79.4289 3.90381   99.8092     -133.992     21.8074    46.0076      
1 1 1 7  3  20 o 0 43.8926 3.34858   71.0572     -105.182     26.7141    -105.182     
1 1 1 7  3  21 o 0 15.0062 5.15007   2.118       76.1921      14.975     -103.808     
1 1 1 7  3  22 o 0 24.6728 5.34703   33.8034     -105.263     9.87877    -105.263     
1 1 1 7  3  23 o 0 5.60398 2.80512   ?           ?            ?          ?            
1 1 1 7  4  0  o 0 307.163 22.3597   552.611     0            201.924    -1.67198e-14 
1 1 1 7  4  1  o 0 120.915 8.25347   118.947     6.7473       57.2754    -173.253     
1 1 1 7  4  2  o 0 357.211 16.3961   440.55      -36.484      233.397    143.516      
1 1 1 7  4  3  o 0 374.617 16.5488   580.923     93.5485      20.4626    -86.4515     
1 1 1 7  4  4  o 0 154.274 10.4774   183.184     -88.7867     5.53865    -88.7867     
1 1 1 7  4  5  o 0 242.398 14.1552   433.948     -142.596     272.315    -142.596     
1 1 1 7  4  6  o 0 229.548 13.9571   311.52      178.287      59.3308    178.287      
1 1 1 7  4  7  o 0 244.358 13.8877   310.848     -162.592     18.3726    -162.592     
1 1 1 7  4  8  o 0 330.811 18.136    418.713     -123.873     25.5208    -123.873     
1 1 1 7  4  9  o 0 175.538 9.93768   246.605     156.111      143.427    156.111      
1 1 1 7  4  10 o 0 337.991 18.7695   447.217     -23.8393     140.042    -23.8393     
1 1 1 7  4  11 o 0 93.8509 6.01901   3.83691     73.4804      177.454    73.4804      
1 1 1 7  4  12 o 0 442.842 19.4937   507.249     58.4475      28.0386    58.4475      
1 1 1 7  4  13 o 0 235.285 13.8084   247.609     71.2292      43.1008    -108.771     
1 1 1 7  4  14 o 0 28.1657 3.20827   34.1759     -117.632     82.3303    -117.632     
1 1 1 7  4  15 o 0 86.6936 4.6366    89.823      11.3917      0.372902   -168.608     
1 1 1 7  4  16 o 0 113.514 5.65322   119.404     166.792      4.18762    -13.2081     
1 1 1 7  4  17 o 0 116.572 5.89532   212.582     -153.215     93.8537    -153.215     
1 1 1 7  4  18 o 0 106.916 4.82572   140.753     -63.403      19.9378    116.597      
1 1 1 7  4  19 o 0 90.349  4.56819   134.402     -151.126     17.199     -151.126     
1 1 1 7  4  20 o 0 68.0709 4.97254   83.935      18.7219      19.6998    -161.278     
1 1 1 7  4  21 o 0 42.7132 7.37405   43.677      28.1628      25.7233    -151.837     
1 1 1 7  4  22 o 0 10.1752 4.49799   3.61491     124.146      20.7467    124.146      
1 1 1 7  4  23 o 0 4.19299 2.05335   ?           ?            ?          ?            
1 1 1 7  5  0  f 1 409.389 23.7371   628.071     0            76.9729    180          
1 1 1 7  5  1  o 0 370.088 16.1556   654.755     138.109      172.276    138.109      
1 1 1 7  5  2  o 0 156.202 9.69998   233.489     -57.6677     40.1214    -57.6677     
1 1 1 7  5  3  o 0 253.413 13.9637   379.928     -174.105     104.36     -174.105     
1 1 1 7  5  4  o 0 277.108 14.9988   390.135     -95.2251     50.6244    -95.2251     
1 1 1 7  5  5  o 0 254.97  15.2764   389.607     -134.78      141.774    -134.78      
1 1 1 7  5  6  o 0 171.829 11.4045   248.541     -39.9641     126.653    -39.9641     
1 1 1 7  5  7  o 0 356.584 18.7003   434.352     -28.7216     42.8298    151.278      
1 1 1 7  5  8  o 0 125.209 8.04962   49.3032     72.7984      24.7275    72.7984      
1 1 1 7  5  9  o 0 378.239 18.6633   483.456     14.7456      38.4124    14.7456      
1 1 1 7  5  10 o 0 199.586 11.6963   175.017     -84.4181     83.0441    95.5819      
1 1 1 7  5  11 o 0 411.496 20.5528   425.81      -45.4633     71.7817    134.537      
1 1 1 7  5  12 o 0 171.656 9.82623   234.672     -175.979     112.372    -175.979     
1 1 1 7  5  13 o 0 197.261 10.9209   189.444     -176.853     69.0349    3.1472       
1 1 1 7  5  14 o 0 64.2566 3.35093   18.5151     134.02       32.3835    -45.9804     
1 1 1 7  5  15 o 0 30.0953 3.26381   13.1663     -38.54       56.6587    -38.54       
1 1 1 7  5  16 o 0 57.3281 2.86913   38.3188     161.808      25.6749    -18.1918     
1 1 1 7  5  17 o 0 51.6203 2.71157   70.0825     -81.3697     12.8604    -81.3697     
1 1 1 7  5  18 o 0 92.7602 4.4801    154.07      -155.376     52.8607    -155.376     
1 1 1 7  5  19 o 0 80.2518 4.54634   116.243     130.133      11.0673    130.133      
1 1 1 7  5  20 o 0 63.5689 3.77757   108.625     -103.54      45.2202    -103.54      
1 1 1 7  5  21 o 0 10.2853 4.6168    14.9761     -103.767     45.04      -103.767     
1 1 1 7  5  22 o 0 14.1183 6.20636   4.09796     7.1808       1.89498    -172.819     
1 1 1 7  5  23 o 0 4.74808 2.31439   ?           ?            ?          ?            
1 1 1 7  6  0  o 0 276.408 19.234    431.365     0            181.178    -3.03852e-14 
1 1 1 7  6  1  o 0 364.679 14.9235   744.569     39.0827      356.525    39.0827      
1 1 1 7  6  2  o 0 362.532 15.5931   712.724     127.852      274.45     127.852      
1 1 1 7  6  3  o 0 272.23  13.9242   436.078     146.23       155.068    146.23       
1 1 1 7  6  4  o 0 392.318 17.6324   551.968     -13.7493     36.3005    -13.7493     
1 1 1 7  6  5  f 1 216.574 13.1863   326.798     24.0831      120.699    24.0831      
1 1 1 7  6  6  o 0 340.57  17.6256   431.415     -177.237     20.6966    2.76279      
1 1 1 7  6  7  o 0 410.544 20.5564   431.371     -175.942     180.263    4.05817      
1 1 1 7  6  8  o 0 299.446 15.4206   480.791     -38.6479     233.335    -38.6479     
1 1 1 7  6  9  o 0 239.89  14.4      292.804     29.9721      11.6361    29.9721      
1 1 1 7  6  10 o 0 367.798 20.3932   492.447     -128.249     154.327    -128.249     
1 1 1 7  6  11 o 0 243.66  14.5369   288.981     -115.547     50.2647    -115.547     
1 1 1 7  6  12 o 0 238.15  12.1332   260.45      -5.55073     2.05686    174.449      
1 1 1 7  6  13 o 0 174.407 10.0191   219.162     -84.7435     51.8342    -84.7435     
1 1 1 7  6  14 o 0 38.8926 2.64327   20.7021     115.315      66.17      115.315      
1 1 1 7  6  15 o 0 119.826 5.52912   123.334     -7.31096     14.9442    172.689      
1 1 1 7  6  16 o 0 113.237 5.22841   85.3219     39.6802      73.7664    -140.32      
1 1 1 7  6  17 o 0 122.382 6.34136   177.872     103.209      5.67432    103.209      
1 1 1 7  6  18 f 1 66.3747 3.39761   111.433     -41.011      54.4133    -41.011      
1 1 1 7  6  19 f 1 46.348  2.8819    72.9742     -28.7164     32.1214    -28.7164     
1 1 1 7  6  20 o 0 41.7657 3.64846   52.2986     -63.4668     5.42645    116.533      
1 1 1 7  6  21 o 0 73.5232 6.47756   101.982     30.2778      6.32431    30.2778      
1 1 1 7  6  22 o 0 31.6973 7.9966    43.9125     151.198      8.58906    151.198      
1 1 1 7  6  23 o 0 4.4545  2.2032    ?           ?            ?          ?            
1 1 1 7  7  0  o 0 432.359 36.6398   689.158     180          66.7393    -1.96647e-13 
1 1 1 7  7  1  o 0 34.0425 3.66559   6.16823     -90          48.0311    90           
1 1 1 7  7  2  o 0 272.34  20.4731   379.343     0            29.2209    180          
1 1 1 7  7  3  o 0 317.13  22.7481   445.361     -90          3.21515    90           
1 1 1 7  7  4  o 0 106.119 10.0374   71.8068     0            1.29976    1.4174e-13   
1 1 1 7  7  5  o 0 264.617 23.5467   357.85      90           80.4954    90           
1 1 1 7  7  6  o 0 540.621 28.8253   724.325     180          377.588    8.19908e-15  
1 1 1 7  7  7  o 0 348.909 29.8813   452.827     90           2.71529    90           
1 1 1 7  7  8  o 0 253.631 24.5766   324.982     180          27.6147    180          
1 1 1 7  7  9  o 0 173.083 14.0202   216.968     90           13.8964    90           
1 1 1 7  7  10 o 0 347.204 32.0934   403.237     180          28.1398    180          
1 1 1 7  7  11 o 0 171.314 15.8238   196.062     -90          69.6849    90           
1 1 1 7  7  12 o 0 146.128 11.9091   164.726     180          50.0336    2.31011e-14  
1 1 1 7  7  13 o 0 167.821 13.9488   196.971     90           8.79309    -90          
1 1 1 7  7  14 o 0 57.1615 5.29118   8.83358     0            5.68391    -180         
1 1 1 7  7  15 o 0 46.5923 3.94387   28.9394     90           5.84201    -90          
1 1 1 7  7  16 o 0 66.1645 4.75878   10.2131     0            4.75458    0            
1 1 1 7  7  17 o 0 79.8482 5.80633   116.221     -90          52.3504    90           
1 1 1 7  7  18 o 0 66.7762 4.13582   94.6569     180          29.3214    180          
1 1 1 7  7  19 o 0 24.2293 7.82822   11.0972     -90          1.57545    90           
1 1 1 7  7  20 o 0 35.0279 5.55348   48.2977     180          3.39898    180          
1 1 1 7  7  21 o 0 32.7803 4.7659    44.4854     -90          5.76036    90           
1 1 1 7  7  22 o 0 27.2945 15.6377   36.4289     180          2.4625     9.77788e-14  
1 1 1 7  7  23 o 0 2.87044 1.68101   ?           ?            ?          ?            
1 1 1 8  0  0  o 0 383.823 28.0132   767.899     180          77.4635    -7.3329e-13  
1 1 1 8  0  1  o 0 468.738 23.8921   788.705     135          233.712    -45          
1 1 1 8  0  2  o 0 416.876 21.4118   695.146     -90          344.432    90           
1 1 1 8  0  3  o 0 102.655 8.75002   16.5833     45           0.573351   45           
1 1 1 8  0  4  o 0 285.629 23.5979   390.572     0            14.8182    2.81989e-14  
1 1 1 8  0  5  o 0 160.385 14.8835   201.217     -45          60.993     -45          
1 1 1 8  0  6  o 0 294.218 22.5499   381.615     90           44.84      90           
1 1 1 8  0  7  o 0 337.826 24.9867   433.873     -135         19.5142    -135         
1 1 1 8  0  8  o 0 150.548 13.3113   76.758      0            40.2783    -9.62399e-14 
1 1 1 8  0  9  o 0 383.883 25.2877   473.635     -45          87.9158    -45          
1 1 1 8  0  10 o 0 330.755 28.3892   376.449     -90          13.7446    -90          
1 1 1 8  0  11 o 0 547.362 37.648    616.427     45           9.01302    -135         
1 1 1 8  0  12 o 0 169.787 13.3454   188.936     0            56.0736    1.19516e-15  
1 1 1 8  0  13 o 0 324.414 24.8836   377.789     -45          120.273    -45          
1 1 1 8  0  14 o 0 74.7311 5.43661   27.5338     90           0.259538   90           
1 1 1 8  0  15 o 0 115.056 7.04517   130.813     -135         24.0892    -135         
1 1 1 8  0  16 o 0 7.5158  4.94152   2.00796     0            82.2458    180          
1 1 1 8  0  17 o 0 127.804 7.9002    187.564     -45          60.4889    -45          
1 1 1 8  0  18 f 1 262.684 17.8703   380.614     -90          100.423    -90          
1 1 1 8  0  19 o 0 35.909  4.62051   47.2475     -135         6.38059    -135         
1 1 1 8  0  20 o 0 14.1452 7.92345   13.9733     180          16.7022    3.39022e-15  
1 1 1 8  0  21 o 0 28.8629 12.6005   40.0059     135          9.96411    -45          
1 1 1 8  0  22 o 0 24.8687 10.6314   31.39       90           11.5681    90           
1 1 1 8  0  23 o 0 5.30199 3.71836   ?           ?            ?          ?            
1 1 1 8  1  0  o 0 320.658 23.0147   609.91      180          198.852    180          
1 1 1 8  1  1  o 0 336.596 15.6911   531.142     129.496      1.4245     129.496      
1 1 1 8  1  2  o 0 225.572 12.3344   317.088     -152.172     59.1727    27.8278      
1 1 1 8  1  3  o 0 250.735 13.2474   441.629     -50.5595     114.944    -50.5595     
1 1 1 8  1  4  o 0 161.037 11.7125   123.6       124.673      152.426    -55.3266     
1 1 1 8  1  5  o 0 302.607 17.1083   401.356     142.418      14.632     142.418      
1 1 1 8  1  6  o 0 383.9   19.028    483.567     86.8935      6.34838    -93.1065     
1 1 1 8  1  7  o 0 242.784 16.2666   362.402     -89.4247     142.133    -89.4247     
1 1 1 8  1  8  o 0 334.926 18.8019   388.546     148.285      37.5247    -31.7153     
1 1 1 8  1  9  o 0 375.692 19.7152   456.33      69.2156      3.78615    69.2156      
1 1 1 8  1  10 o 0 418.304 21.4909   459.606     -156.104     18.4894    23.8965      
1 1 1 8  1  11 o 0 366.642 20.5247   521.188     76.8957      240.217    76.8957      
1 1 1 8  1  12 o 0 361.574 19.0579   484.811     175.27       175.305    175.27       
1 1 1 8  1  13 o 0 110.836 5.51916   107.352     118.71       9.7442     -61.2895     
1 1 1 8  1  14 o 0 216.264 10.3795   311.587     46.365       147.86     46.365       
1 1 1 8  1  15 o 0 198.842 8.67091   182.609     -5.863       80.7609    174.137      
1 1 1 8  1  16 o 0 154.39  6.46798   183.042     73.4628      29.4398    73.4628      
1 1 1 8  1  17 o 0 63.5357 3.19574   57.5051     103.716      60.4072    -76.2835     
1 1 1 8  1  18 o 0 27.0989 3.34328   3.53402     -179.389     33.3975    0.61084      
1 1 1 8  1  19 o 0 58.1438 3.78723   75.446      -85.3572     6.78421    94.6428      
1 1 1 8  1  20 o 0 58.4927 3.97222   95.3425     -143.437     31.6348    -143.437     
1 1 1 8  1  21 o 0 29.1178 4.35032   30.3264     169.51       11.5093    -10.49       
1 1 1 8  1  22 o 0 21.5555 5.29116   26.6776     -16.2332     6.61041    -16.2332     
1 1 1 8  1  23 o 0 5.54628 2.80479   ?           ?            ?          ?            
1 1 1 8  2  0  o 0 489.363 24.8895   899.115     0            31.7786    -180         
1 1 1 8  2  1  o 0 364.045 16.8589   582.236     -68.8766     46.0358    -68.8766     
1 1 1 8  2  2  o 0 375.418 15.9308   592.978     -4.89389     18.3585    -4.89389     
1 1 1 8  2  3  o 0 27.8148 3.46634   67.1008     82.7944      146.153    82.7944      
1 1 1 8  2  4  o 0 140.74  9.42556   102.298     24.8432      130.584    -155.157     
1 1 1 8  2  5  o 0 270.377 15.6466   394.383     -81.4375     97.4877    -81.4375     
1 1 1 8  2  6  o 0 377.822 18.0353   475.787     138.585      3.828      -41.4148     
1 1 1 8  2  7  o 0 258.049 15.0725   438.423     170.312      267.213    170.312      
1 1 1 8  2  8  o 0 333.393 19.7586   406.387     60.5504      3.20691    60.5504      
1 1 1 8  2  9  o 0 227.588 14.1566   195.953     -13.9158     146.133    166.084      
1 1 1 8  2  10 o 0 440.373 21.7377   485.487     -147.025     17.8114    32.9751      
1 1 1 8  2  11 o 0 311.728 18.6158   345.074     -91.807      7.6558     -91.807      
1 1 1 8  2  12 o 0 295.34  16.8601   305.551     79.1296      36.6974    -100.87      
1 1 1 8  2  13 o 0 269.103 14.4385   388.489     -155.07      167.444    -155.07      
1 1 1 8  2  14 o 0 94.6646 4.9255    76.2357     30.472       26.2163    -149.528     
1 1 1 8  2  15 o 0 110.049 5.58827   107.461     -69.7692     23.0467    110.231      
1 1 1 8  2  16 o 0 184.674 7.63227   231.755     140.047      58.4008    140.047      
1 1 1 8  2  17 o 0 80.9334 3.82761   127.739     -47.9514     31.964     -47.9514     
1 1 1 8  2  18 o 0 65.0949 3.18006   78.1558     0.561183     18.7079    -179.439     
1 1 1 8  2  19 o 0 80.3003 3.89897   131.634     -89.8652     42.2806    -89.8652     
1 1 1 8  2  20 o 0 10.0158 4.48078   5.93099     151.795      19.0219    151.795      
1 1 1 8  2  21 o 0 23.9591 5.04597   23.3975     179.52       9.17411    179.52       
1 1 1 8  2  22 o 0 9.35192 4.32437   2.64743     -55.4797     12.5956    -55.4797     
1 1 1 8  2  23 o 0 6.50225 3.16613   ?           ?            ?          ?            
1 1 1 8  3  0  o 0 214.436 17.9201   325.644     180          63.4058    -180         
1 1 1 8  3  1  o 0 206.33  12.9029   325.589     -153.457     61.2625    -153.457     
1 1 1 8  3  2  f 1 380.822 16.5589   523.493     -53.9145     128.971    126.085      
1 1 1 8  3  3  o 0 62.2358 4.42035   88.1684     -37.5576     287.059    -37.5576     
1 1 1 8  3  4  o 0 407.049 17.3199   464.721     45.5534      143.098    -134.447     
1 1 1 8  3  5  o 0 182.009 12.1727   166.456     -86.0331     105.505    93.9669      
1 1 1 8  3  6  o 0 260.355 15.716    239.429     74.5283      171.275    -105.472     
1 1 1 8  3  7  o 0 211.771 13.6773   285.8       -76.7443     69.1575    -76.7443     
1 1 1 8  3  8  o 0 216.709 13.1331   277.601     81.4883      51.5658    81.4883      
1 1 1 8  3  9  o 0 208.595 12.8625   252.985     -148.069     26.5357    -148.069     
1 1 1 8  3  10 o 0 127.439 7.16976   111.972     -67.2195     19.2457    -67.2195     
1 1 1 8  3  11 o 0 316.466 18.9013   381.074     172.8        70.1967    172.8        
1 1 1 8  3  12 o 0 149.421 7.80897   127.705     143.24       59.1118    -36.7601     
1 1 1 8  3  13 f 1 223.585 12.382    333.248     -151.232     168.831    -151.232     
1 1 1 8  3  14 o 0 146.08  7.08325   133.419     -11.1047     48.739     168.895      
1 1 1 8  3  15 o 0 159.971 8.5025    144.883     15.782       65.6997    -164.218     
1 1 1 8  3  16 o 0 87.0665 4.28875   73.2303     -115.287     34.1473    64.713       
1 1 1 8  3  17 o 0 88.4441 3.90846   110.611     102.442      27.92      -77.5581     
1 1 1 8  3  18 o 0 23.6325 3.3172    21.8805     46.1268      91.0975    46.1268      
1 1 1 8  3  19 o 0 32.1874 2.78006   35.143      166.876      3.80309    166.876      
1 1 1 8  3  20 o 0 30.3751 3.83367   28.043      -163.93      21.4579    16.0704      
1 1 1 8  3  21 o 0 57.0337 6.28814   75.4253     39.9621      1.84958    -140.038     
1 1 1 8  3  22 o 0 45.2271 6.65321   59.7887     -18.276      0.348488   -18.276      
1 1 1 8  3  23 o 0 5.93807 2.88995   ?           ?            ?          ?            
1 1 1 8  4  0  o 0 172.79  16.4566   260.825     180          62.5378    -1.91836e-13 
1 1 1 8  4  1  o 0 251.396 12.2924   503.766     -101.71      292.673    -101.71      
1 1 1 8  4  2  o 0 145.703 9.40531   200.437     59.5351      23.0684    59.5351      
1 1 1 8  4  3  o 0 172.66  10.3603   186.085     158.299      46.9903    -21.701      
1 1 1 8  4  4  o 0 400.722 17.008    460.062     -27.2849     137.587    152.715      
1 1 1 8  4  5  o 0 353.174 16.3257   421.633     119.943      54.8892    -60.0571     
1 1 1 8  4  6  o 0 332.102 17.7222   420.485     152.986      2.98967    152.986      
1 1 1 8  4  7  o 0 371.814 18.7242   419.876     -147.538     99.2276    32.4617      
1 1 1 8  4  8  o 0 467.088 20.9804   525.757     -80.8313     102.25     99.1687      
1 1 1 8  4  9  o 0 262.833 15.285    310.228     -96.501      4.58282    83.499       
1 1 1 8  4  10 o 0 234.636 14.1801   320.085     -91.4533     143.866    -91.4533     
1 1 1 8  4  11 o 0 303.327 18.3706   367.659     -23.0704     73.421     -23.0704     
1 1 1 8  4  12 o 0 59.9165 3.75602   9.77521     36.384       29.0598    -143.616     
1 1 1 8  4  13 o 0 60.9047 3.40637   10.6306     83.5311      55.6234    -96.4689     
1 1 1 8  4  14 o 0 91.1748 4.59006   43.7185     -53.4256     94.1188    126.574      
1 1 1 8  4  15 o 0 89.6851 4.76014   61.2346     -42.4172     68.7925    137.583      
1 1 1 8  4  16 o 0 261.474 11.9287   293.658     123.985      8.65649    123.985      
1 1 1 8  4  17 o 0 112.176 4.5884    217.956     -74.6039     122.213    -74.6039     
1 1 1 8  4  18 o 0 87.606  3.82013   127.642     -98.696      14.5927    -98.696      
1 1 1 8  4  19 o 0 13.8462 5.18712   7.80147     49.5536      26.0271    49.5536      
1 1 1 8  4  20 o 0 31.1962 4.45679   35.5209     70.4812      7.30153    -109.519     
1 1 1 8  4  21 o 0 72.1019 6.49096   100.536     -123.538     6.96417    -123.538     
1 1 1 8  4  22 o 0 26.9824 6.34289   40.0928     124.51       17.2563    124.51       
1 1 1 8  4  23 o 0 5.63259 2.78709   ?           ?            ?          ?            
1 1 1 8  5  0  o 0 325.242 21.0328   493.638     180          30.0584    -180         
1 1 1 8  5  1  o 0 294.265 14.4675   590.104     -47.2596     314.114    -47.2596     
1 1 1 8  5  2  o 0 128.513 7.32875   90.7124     -12.3568     46.907     -12.3568     
1 1 1 8  5  3  o 0 331.197 16.72     427.226     -135.746     11.9205    44.2539      
1 1 1 8  5  4  o 0 250.722 13.528    348.327     -66.9753     53.1422    -66.9753     
1 1 1 8  5  5  o 0 192.652 10.9213   245.568     -90.1089     30.5601    -90.1089     
1 1 1 8  5  6  o 0 312.841 15.4192   514.562     123.96       249.12     123.96       
1 1 1 8  5  7  o 0 138.817 9.53966   133.43      -156.585     28.54      23.4145      
1 1 1 8  5  8  o 0 309.143 17.0371   419.179     47.1507      87.8381    47.1507      
1 1 1 8  5  9  o 0 370.355 19.0551   467.386     146.313      33.9562    146.313      
1 1 1 8  5  10 o 0 68.4329 19.5691   21.2618     -37.068      122.561    -37.068      
1 1 1 8  5  11 o 0 182.61  10.2549   150.11      1.95578      98.407     -178.044     
1 1 1 8  5  12 o 0 189.692 10.8348   176.797     151.329      54.9483    -28.6715     
1 1 1 8  5  13 o 0 271.005 14.9925   342.676     164.546      67.9794    164.546      
1 1 1 8  5  14 o 0 39.4689 3.30709   14.2041     118.94       47.2995    118.94       
1 1 1 8  5  15 o 0 214.594 9.99338   243.746     170.998      8.43233    170.998      
1 1 1 8  5  16 o 0 81.5504 3.60941   85.3863     87.5617      9.33419    87.5617      
1 1 1 8  5  17 o 0 63.3866 2.58684   71.7198     54.3718      28.1525    -125.628     
1 1 1 8  5  18 o 0 131.98  6.34367   187.553     134.668      4.04824    134.668      
1 1 1 8  5  19 o 0 83.7468 4.86227   129.082     -144.471     28.8354    -144.471     
1 1 1 8  5  20 o 0 14.3174 5.79199   3.20935     -152.853     31.3921    -152.853     
1 1 1 8  5  21 o 0 62.3067 6.0902    84.6093     -112.842     3.33811    -112.842     
1 1 1 8  5  22 o 0 31.3474 5.76304   30.4937     14.8014      18.9274    -165.199     
1 1 1 8  5  23 o 0 5.67522 2.41875   ?           ?            ?          ?            
1 1 1 8  6  0  o 0 159.946 13.3269   218.723     180          79.8719    -180         
1 1 1 8  6  1  o 0 474.451 17.1171   630.879     -149.237     209.773    30.7634      
1 1 1 8  6  2  f 1 325.671 15.4112   306.936     90.2092      240.692    -89.7908     
1 1 1 8  6  3  o 0 380.286 16.4484   536.885     -178.845     64.4653    -178.845     
1 1 1 8  6  4  o 0 155.814 9.84877   212.14      60.3702      86.4441    60.3702      
1 1 1 8  6  5  o 0 167.354 11.3873   237.258     45.9463      136.877    45.9463      
1 1 1 8  6  6  o 0 418.774 18.7588   586.028     -164.497     94.1251    -164.497     
1 1 1 8  6  7  o 0 481.086 19.7943   434.982     159.801      343.143    -20.1987     
1 1 1 8  6  8  o 0 195.501 14.0504   276.507     145.716      113.042    145.716      
1 1 1 8  6  9  f 1 205.78  14.259    187.625     -103.736     110.131    76.2644      
1 1 1 8  6  10 o 0 111.5   6.2178    73.6398     83.0004      2.12259    -96.9996     
1 1 1 8  6  11 o 0 326.729 18.1142   403.165     75.5297      77.2605    75.5297      
1 1 1 8  6  12 o 0 146.689 7.9245    162.179     -17.553      21.4452    -17.553      
1 1 1 8  6  13 o 0 204.377 10.1897   212.548     131.321      35.8868    -48.6785     
1 1 1 8  6  14 f 1 100.001 4.75328   85.2734     45.8975      22.7376    -134.103     
1 1 1 8  6  15 f 1 61.8429 3.26454   17.9561     -103.788     89.0452    76.2123      
1 1 1 8  6  16 o 0 148.91  7.55906   152.337     -175.836     18.0321    4.16436      
1 1 1 8  6  17 o 0 46.1998 2.97984   58.0599     167.096      17.7575    167.096      
1 1 1 8  6  18 o 0 15.9755 4.19988   28.0093     -160.598     75.0876    -160.598     
1 1 1 8  6  19 o 0 31.9922 3.21595   29.7303     153.781      13.6134    -26.2186     
1 1 1 8  6  20 o 0 77.1309 5.52978   105.357     53.9676      1.1908     53.9676      
1 1 1 8  6  21 o 0 23.7022 5.17216   19.3467     92.2846      8.54063    92.2846      
1 1 1 8  6  22 o 0 18.1387 6.33173   10.929      -159.71      4.45109    -159.71      
1 1 1 8  6  23 o 0 5.31252 2.52768   ?           ?            ?          ?            
1 1 1 8  7  0  o 0 287.541 19.9691   375.914     0            28.3178    5.34448e-13  
1 1 1 8  7  1  o 0 287.61  14.3497   390.299     -34.8946     39.3341    -34.8946     
1 1 1 8  7  2  o 0 41.1767 2.96063   82.8519     -179.851     203.675    -179.851     
1 1 1 8  7  3  o 0 58.177  4.04736   4.27105     -27.7031     17.0793    -27.7031     
1 1 1 8  7  4  o 0 315.15  15.6998   418.435     60.4029      20.8296    60.4029      
1 1 1 8  7  5  o 0 185.535 11.4022   259.373     30.1459      78.9738    30.1459      
1 1 1 8  7  6  o 0 71.9271 4.95476   17.5884     87.8626      137.67     87.8626      
1 1 1 8  7  7  o 0 213.728 12.4439   296.176     -29.6909     86.4019    -29.6909     
1 1 1 8  7  8  o 0 381.876 20.0878   531.382     -72.2232     115.432    -72.2232     
1 1 1 8  7  9  o 0 206.491 12.7598   227.457     -10.7514     29.7042    169.249      
1 1 1 8  7  10 o 0 319.209 17.1164   383.57      14.3681      53.3946    14.3681      
1 1 1 8  7  11 o 0 205.033 11.8742   219.214     104.382      11.59      -75.6175     
1 1 1 8  7  12 o 0 80.3283 5.07517   43.7265     -85.1942     50.8107    94.8058      
1 1 1 8  7  13 o 0 244.533 11.7393   293.418     -49.3642     31.3754    -49.3642     
1 1 1 8  7  14 o 0 184.502 8.75463   219.628     -60.9431     35.7862    -60.9431     
1 1 1 8  7  15 o 0 142.088 6.18691   146.844     111.709      17.8114    -68.2913     
1 1 1 8  7  16 o 0 189.876 8.39939   211.086     70.0213      7.76155    70.0213      
1 1 1 8  7  17 o 0 197.04  8.52336   300.544     -51.5913     36.3578    -51.5913     
1 1 1 8  7  18 o 0 65.8103 3.65011   97.9289     21.0271      25.7229    21.0271      
1 1 1 8  7  19 o 0 54.812  3.59512   79.0877     73.3533      15.3634    73.3533      
1 1 1 8  7  20 o 0 55.0891 4.26399   106.745     -17.0748     72.3456    -17.0748     
1 1 1 8  7  21 o 0 79.4168 13.4348   123.258     121.659      34.5969    121.659      
1 1 1 8  7  22 o 0 19.6359 7.27228   8.25693     -155.96      64.9071    -155.96      
1 1 1 8  7  23 o 0 6.6461  3.03108   ?           ?            ?          ?            
1 1 1 8  8  0  o 0 311.446 31.1459   299.106     180          220.135    180          
1 1 1 8  8  1  o 0 200.444 16.1897   270.52      -90          68.1833    -90          
1 1 1 8  8  2  o 0 130.325 11.8157   108.342     180          33.4631    180          
1 1 1 8  8  3  o 0 273.896 21.8766   380.494     -90          24.0978    -90          
1 1 1 8  8  4  o 0 284.607 25.1166   383.405     0            72.8811    -8.22306e-16 
1 1 1 8  8  5  o 0 369.128 25.046    495.124     -90          114.198    90           
1 1 1 8  8  6  o 0 198.36  18.8796   239.579     180          136.52     180          
1 1 1 8  8  7  o 0 472.833 32.6831   609.775     90           140.475    -90          
1 1 1 8  8  8  o 0 203.398 16.5847   258.999     0            31.9013    -180         
1 1 1 8  8  9  o 0 68.6171 6.25285   48.9577     -90          70.6976    90           
1 1 1 8  8  10 o 0 9.95469 6.08483   0.531077    0            53.8559    -180         
1 1 1 8  8  11 o 0 9.31699 5.91658   0.507789    90           30.7399    -90          
1 1 1 8  8  12 o 0 75.9152 6.2678    65.8699     180          15.4452    1.49266e-14  
1 1 1 8  8  13 o 0 203.331 13.3613   236.809     -90          37.5695    90           
1 1 1 8  8  14 o 0 155.169 12.1268   177.769     180          54.5673    180          
1 1 1 8  8  15 o 0 87.7972 6.55066   98.9009     -90          53.8158    90           
1 1 1 8  8  16 o 0 157.711 10.2108   174.65      180          11.4208    1.07301e-13  
1 1 1 8  8  17 o 0 11.9671 6.41921   0.409935    -90          2.86088    90           
1 1 1 8  8  18 o 0 52.2863 3.73031   72.5006     0            1.43286    4.50086e-13  
1 1 1 8  8  19 o 0 22.4626 8.19629   29.4369     -90          41.0618    90           
1 1 1 8  8  20 o 0 36.9794 9.53568   50.4771     0            18.0072    -180         
1 1 1 8  8  21 o 0 7.55311 5.30565   4.57181     -90          15.1463    90           
1 1 1 8  8  22 o 0 5.65605 4.14406   2.49134     180          16.0005    -1.18272e-14 
1 1 1 9  0  1  o 0 351.501 20.6854   589.501     -135         75.0951    -135         
1 1 1 9  0  2  o 0 319.666 20.573    531.814     180          49.9734    180          
1 1 1 9  0  3  o 0 490.406 25.6985   677.172     -45          162.728    -45          
1 1 1 9  0  4  o 0 63.5885 14.3997   6.40216     -90          9.68357    90           
1 1 1 9  0  5  f 1 183.808 17.3855   215.382     45           110.708    45           
1 1 1 9  0  6  o 0 65.129  7.09906   58.5741     180          114.192    1.43131e-14  
1 1 1 9  0  7  o 0 181.856 15.2488   224.636     135          81.5264    135          
1 1 1 9  0  8  o 0 294.546 25.1532   365.932     -90          26.0584    90           
1 1 1 9  0  9  o 0 535.514 32.5457   658.384     45           0.425014   45           
1 1 1 9  0  10 o 0 367.95  30.7784   417.115     0            202.261    -1.12994e-16 
1 1 1 9  0  11 o 0 382.768 31.1795   429.165     -45          147.998    -45          
1 1 1 9  0  12 o 0 194.765 16.3824   215.907     90           34.2677    -90          
1 1 1 9  0  13 o 0 320.33  21.4932   371.094     -135         73.064     -135         
1 1 1 9  0  14 o 0 307.071 23.9373   351.455     180          3.53312    180          
1 1 1 9  0  15 o 0 89.4404 6.48853   99.9961     135          23.5592    135          
1 1 1 9  0  16 o 0 122.531 9.09338   136.752     90           10.9862    -90          
1 1 1 9  0  17 o 0 14.9956 6.94883   5.32979     -135         22.3049    45           
1 1 1 9  0  18 o 0 16.3092 6.56919   10.4656     180          37.881     1.93854e-15  
1 1 1 9  0  19 o 0 29.4535 4.84124   29.5746     135          2.11898    135          
1 1 1 9  0  20 o 0 32.5986 5.75838   44.9287     90           8.28463    90           
1 1 1 9  0  21 o 0 8.25474 5.67012   0.804275    -135         3.38864    45           
1 1 1 9  0  22 o 0 12.8773 7.6179    7.99068     180          3.88       -8.76204e-16 
1 1 1 9  0  23 o 0 4.9773  3.15339   ?           ?            ?          ?            
1 1 1 9  1  0  o 0 310.795 22.2637   499.62      0            110.859    -6.93249e-14 
1 1 1 9  1  1  o 0 124.471 8.49569   81.0891     55.0936      185.475    -124.906     
1 1 1 9  1  2  o 0 45.904  2.52549   73.2912     -17.5901     194.119    -17.5901     
1 1 1 9  1  3  o 0 284.561 15.6771   344.804     -120.14      56.2178    59.8605      
1 1 1 9  1  4  o 0 420.592 17.6742   461.228     96.0687      195.48     -83.9313     
1 1 1 9  1  5  o 0 196.498 13.3486   259.625     19.5657      53.4779    19.5657      
1 1 1 9  1  6  o 0 154.024 9.40191   181.279     -26.581      26.0964    -26.581      
1 1 1 9  1  7  o 0 350.049 18.3402   376.673     -131.86      123.007    48.1401      
1 1 1 9  1  8  o 0 412.221 20.8474   521.217     -106.533     37.3052    -106.533     
1 1 1 9  1  9  o 0 144.689 8.80787   131.739     -91.0296     44.4276    88.9704      
1 1 1 9  1  10 o 0 552.856 23.3941   537.296     3.29223      167.844    -176.708     
1 1 1 9  1  11 f 1 274.367 18.111    365.835     -176.941     146.937    -176.941     
1 1 1 9  1  12 o 0 156.94  10.6311   49.8582     -46.565      236.231    133.435      
1 1 1 9  1  13 o 0 143.983 8.70702   100.33      -68.5327     115.568    111.467      
1 1 1 9  1  14 o 0 46.1732 3.17773   9.90093     41.852       51.4615    41.852       
1 1 1 9  1  15 o 0 78.9144 3.79266   59.185      -64.353      44.8519    115.647      
1 1 1 9  1  16 o 0 199.6   9.21494   207.084     -102.568     24.3335    77.4323      
1 1 1 9  1  17 o 0 36.2556 2.87478   28.4373     -149.016     5.48676    30.9843      
1 1 1 9  1  18 o 0 60.9524 3.25415   66.9294     -172.073     28.2159    7.92716      
1 1 1 9  1  19 o 0 44.6819 2.99182   50.1834     142.51       15.8859    -37.4903     
1 1 1 9  1  20 o 0 18.1396 4.96205   7.55191     -24.1405     20.9522    155.859      
1 1 1 9  1  21 o 0 54.5751 6.24466   67.2365     47.3118      11.5352    -132.688     
1 1 1 9  1  22 o 0 31.0523 5.15651   49.8138     107.42       23.8645    107.42       
1 1 1 9  1  23 o 0 6.91988 3.25732   ?           ?            ?          ?            
1 1 1 9  2  0  o 0 124.34  14.3356   155.141     180          15.0039    -180         
1 1 1 9  2  1  o 0 261.36  14.2268   368.572     138.57       52.7989    -41.4299     
1 1 1 9  2  2  o 0 91.7563 5.72191   12.3182     1.90102      191.791    -178.099     
1 1 1 9  2  3  o 0 279.379 14.0494   480.131     -147.314     257.689    -147.314     
1 1 1 9  2  4  o 0 379.242 17.3534   426.889     173.71       141.099    -6.29044     
1 1 1 9  2  5  o 0 249.628 15.816    356.091     1.70363      103.651    1.70363      
1 1 1 9  2  6  o 0 124.006 8.22191   116.105     -158.586     21.5803    -158.586     
1 1 1 9  2  7  o 0 295.37  17.2459   440.961     31.659       175.595    31.659       
1 1 1 9  2  8  o 0 256.591 14.8925   342.138     140.554      79.7277    140.554      
1 1 1 9  2  9  o 0 227.205 13.2981   246.508     -134.842     36.4401    45.1576      
1 1 1 9  2  10 o 0 323.18  17.3056   443.216     -153.218     180.304    -153.218     
1 1 1 9  2  11 o 0 105.932 6.40365   23.7222     31.7813      147.976    -148.219     
1 1 1 9  2  12 o 0 249.521 13.4831   328.482     -163.675     120.631    -163.675     
1 1 1 9  2  13 o 0 204.375 10.8275   265.614     135.352      78.0278    135.352      
1 1 1 9  2  14 o 0 162.037 7.58642   154.074     -118.313     43.8858    61.6865      
1 1 1 9  2  15 o 0 73.7111 3.56522   30.8566     9.34118      91.9177    -170.659     
1 1 1 9  2  16 o 0 37.8756 2.42526   12.2136     -49.4604     84.9243    -49.4604     
1 1 1 9  2  17 o 0 236.487 10.7286   356.914     -1.34301     30.8924    -1.34301     
1 1 1 9  2  18 o 0 105.795 5.05551   143.047     86.6343      9.01144    -93.3657     
1 1 1 9  2  19 o 0 75.0104 3.59905   86.3775     144.616      33.5548    -35.3843     
1 1 1 9  2  20 o 0 81.4815 6.39415   130.493     -144.253     37.9664    -144.253     
1 1 1 9  2  21 o 0 24.2299 4.98587   25.9676     -158.153     1.69117    -158.153     
1 1 1 9  2  22 o 0 21.5193 7.13393   14.8179     85.12        22.6625    -94.88       
1 1 1 9  2  23 o 0 3.44348 1.63066   ?           ?            ?          ?            
1 1 1 9  3  0  o 0 80.1022 9.21014   18.1618     180          10.7577    -2.0154e-13  
1 1 1 9  3  1  o 0 419.11  17.6088   496.417     -122.246     284.711    57.7536      
1 1 1 9  3  2  o 0 305.03  15.3547   540.677     -4.15853     161.969    -4.15853     
1 1 1 9  3  3  o 0 131.266 9.16065   82.1159     -147.814     139.403    32.1862      
1 1 1 9  3  4  o 0 280.94  15.5603   338.803     150.576      43.8539    -29.4236     
1 1 1 9  3  5  o 0 382.463 18.4288   500.121     -58.4187     36.1938    -58.4187     
1 1 1 9  3  6  o 0 124.004 8.57675   112.775     79.006       29.665     79.006       
1 1 1 9  3  7  o 0 304.795 15.5528   326.838     -8.10458     86.9672    171.895      
1 1 1 9  3  8  f 1 392.909 18.7601   608.619     162.477      268.046    162.477      
1 1 1 9  3  9  o 0 440.46  20.1747   550.568     43.6813      35.762     43.6813      
1 1 1 9  3  10 o 0 502.607 22.7129   571.083     -55.4642     16.4543    -55.4642     
1 1 1 9  3  11 o 0 177.353 11.0178   135.553     144.917      112.199    -35.0829     
1 1 1 9  3  12 o 0 96.9657 5.32153   89.1776     34.3197      20.9718    34.3197      
1 1 1 9  3  13 o 0 159.095 8.13511   144.862     30.3547      60.1575    -149.645     
1 1 1 9  3  14 o 0 52.8894 3.12867   3.90107     91.5408      62.2484    91.5408      
1 1 1 9  3  15 o 0 34.609  2.80505   5.03268     62.8188      49.3286    62.8188      
1 1 1 9  3  16 o 0 117.865 6.40303   124.929     -78.4766     0.144949   101.523      
1 1 1 9  3  17 o 0 166.617 8.2649    290.38      -147.945     104.561    -147.945     
1 1 1 9  3  18 o 0 80.9313 4.05698   125.352     -22.9018     32.5438    -22.9018     
1 1 1 9  3  19 f 1 76.4341 3.72566   118.632     -152.223     29.4952    -152.223     
1 1 1 9  3  20 o 0 62.0131 4.63009   91.6826     89.8525      15.9992    89.8525      
1 1 1 9  3  21 o 0 38.6901 4.04955   55.5542     -24.7886     13.6682    -24.7886     
1 1 1 9  3  22 o 0 42.7979 4.22778   56.4132     32.854       1.44054    32.854       
1 1 1 9  3  23 o 0 4.09331 2.08089   ?           ?            ?          ?            
1 1 1 9  4  0  o 0 78.6124 7.67286   11.3003     180          7.29956    4.12267e-13  
1 1 1 9  4  1  f 1 382.939 17.1151   788.813     139.123      439.139    139.123      
1 1 1 9  4  2  o 0 389.76  16.8082   533.141     67.859       68.5999    67.859       
1 1 1 9  4  3  o 0 139.239 8.86035   158.501     134.942      28.6348    134.942      
1 1 1 9  4  4  o 0 373.766 17.3001   548.334     152.107      127.263    152.107      
1 1 1 9  4  5  o 0 339.962 18.9188   439.726     21.6186      26.3732    21.6186      
1 1 1 9  4  6  o 0 444.727 19.2209   477.151     -160.348     172.332    19.6518      
1 1 1 9  4  7  o 0 497.851 21.7343   578.576     -25.9059     73.7112    154.094      
1 1 1 9  4  8  o 0 385.867 19.6007   399.763     -14.2769     142.173    165.723      
1 1 1 9  4  9  o 0 364.171 19.2907   521.072     67.7841      169.93     67.7841      
1 1 1 9  4  10 o 0 361.313 18.8611   391.884     25.204       18.6803    -154.796     
1 1 1 9  4  11 o 0 426.489 19.3182   552.601     -29.4668     158.417    -29.4668     
1 1 1 9  4  12 o 0 185.232 10.7239   156.328     -78.4546     83.4202    101.545      
1 1 1 9  4  13 o 0 76.956  3.96262   46.0009     -73.4849     22.2937    106.515      
1 1 1 9  4  14 o 0 61.545  3.24479   4.77169     1.69602      110.457    1.69602      
1 1 1 9  4  15 o 0 128.059 6.0204    184.981     18.2435      99.8761    18.2435      
1 1 1 9  4  16 o 0 144.575 6.34803   142.556     -118.65      26.797     61.3498      
1 1 1 9  4  17 o 0 101.748 4.15212   162.311     -120.56      40.5247    -120.56      
1 1 1 9  4  18 o 0 71.5008 3.11954   119.463     -70.4095     54.007     -70.4095     
1 1 1 9  4  19 o 0 74.4221 4.16785   100.259     146.754      1.84426    -33.2457     
1 1 1 9  4  20 o 0 71.5703 4.60516   101.338     159.374      8.73845    159.374      
1 1 1 9  4  21 o 0 48.0714 5.55087   74.2529     158.98       24.5818    158.98       
1 1 1 9  4  22 o 0 34.0207 8.7407    41.2222     -159.517     4.00557    20.483       
1 1 1 9  4  23 f 1 5.33943 2.5447    ?           ?            ?          ?            
1 1 1 9  5  0  f 1 24.778  4.37094   7.98213     180          125.927    -7.39301e-14 
1 1 1 9  5  1  o 0 355.817 15.1936   541.604     -179.807     15.2943    -179.807     
1 1 1 9  5  2  o 0 202.862 12.4799   282.339     27.5832      79.4052    27.5832      
1 1 1 9  5  3  o 0 268.969 13.4477   338.396     -60.2791     8.08245    119.721      
1 1 1 9  5  4  o 0 359.49  16.5164   414.469     170.312      109.765    -9.68753     
1 1 1 9  5  5  o 0 330.654 16.998    351.439     124.699      131.994    -55.3012     
1 1 1 9  5  6  o 0 125.452 8.71996   111.163     -15.0742     33.0961    164.926      
1 1 1 9  5  7  o 0 394.04  19.6414   601.162     -160.075     237.698    -160.075     
1 1 1 9  5  8  o 0 204.445 11.5971   277.479     24.4677      91.2041    24.4677      
1 1 1 9  5  9  o 0 150.996 9.10021   101.655     -167.906     133.845    12.0942      
1 1 1 9  5  10 o 0 94.1439 6.23835   33.4967     119.191      24.6868    -60.8086     
1 1 1 9  5  11 o 0 126.992 7.03561   149.345     -73.6033     51.0067    -73.6033     
1 1 1 9  5  12 o 0 184.977 10.1814   232.967     -124.495     78.1269    -124.495     
1 1 1 9  5  13 o 0 189.535 12.2116   159.575     -78.2318     105.013    101.768      
1 1 1 9  5  14 o 0 225.867 10.1791   266.245     41.6012      33.0042    41.6012      
1 1 1 9  5  15 o 0 269.966 11.0382   341.509     67.9608      82.5022    67.9608      
1 1 1 9  5  16 o 0 57.1637 3.06806   35.3591     0.98839      31.417     -179.012     
1 1 1 9  5  17 o 0 46.3611 2.61786   0.276147    139.9        123.063    -40.1001     
1 1 1 9  5  18 o 0 72.6406 3.33742   100.346     -42.3261     7.31837    -42.3261     
1 1 1 9  5  19 o 0 82.6231 4.42015   139.882     13.8523      56.6612    13.8523      
1 1 1 9  5  20 o 0 17.487  4.36016   5.37877     121.716      23.1493    -58.2844     
1 1 1 9  5  21 o 0 48.7345 5.4411    72.5334     26.554       17.039     26.554       
1 1 1 9  5  22 o 0 19.2626 8.01639   13.8653     59.0812      16.1496    -120.919     
1 1 1 9  5  23 o 0 2.44682 1.22567   ?           ?            ?          ?            
1 1 1 9  6  0  o 0 94.0496 8.0224    35.4743     180          6.45466    -1.19679e-13 
1 1 1 9  6  1  o 0 101.911 6.1995    17.9403     -144.698     0.518924   -144.698     
1 1 1 9  6  2  o 0 131.555 7.27242   98.0338     16.3901      102.043    -163.61      
1 1 1 9  6  3  o 0 206.029 12.8351   244.977     -33.6346     23.6031    146.365      
1 1 1 9  6  4  o 0 199.449 13.0273   243.874     17.0466      8.5825     17.0466      
1 1 1 9  6  5  o 0 282.453 15.3765   460.518     158.637      226.122    158.637      
1 1 1 9  6  6  o 0 372.673 17.6731   477.158     123.748      9.87988    123.748      
1 1 1 9  6  7  o 0 147.401 7.55633   138.445     -56.4472     86.376     -56.4472     
1 1 1 9  6  8  o 0 286.932 17.2028   378.934     -135.736     68.4139    -135.736     
1 1 1 9  6  9  o 0 586.317 23.783    641.583     -39.3793     153.781    140.621      
1 1 1 9  6  10 o 0 172.168 10.0678   190.232     168.621      135.957    168.621      
1 1 1 9  6  11 o 0 365.127 22.6118   395.202     114.305      21.1751    -65.6951     
1 1 1 9  6  12 o 0 345.813 16.5574   397.765     148.382      38.6293    148.382      
1 1 1 9  6  13 o 0 179.188 8.77668   197.883     -112.159     0.326725   -112.159     
1 1 1 9  6  14 o 0 24.1472 3.61038   57.2464     -154.069     129.701    -154.069     
1 1 1 9  6  15 o 0 151.902 7.79558   155.452     -27.4771     21.3204    152.523      
1 1 1 9  6  16 o 0 134.893 6.25892   153.954     127.173      20.9769    127.173      
1 1 1 9  6  17 o 0 79.5368 4.0714    131.479     84.68        49.1553    84.68        
1 1 1 9  6  18 o 0 55.623  2.63324   70.8144     15.8852      2.1211     15.8852      
1 1 1 9  6  19 o 0 95.7552 5.29546   116.347     -29.3967     29.3954    150.603      
1 1 1 9  6  20 o 0 17.1057 6.39937   0.941417    -147.321     33.578     32.6788      
1 1 1 9  6  21 o 0 61.9157 6.96355   87.8092     -118.83      11.7469    -118.83      
1 1 1 9  6  22 o 0 16.8113 6.59194   2.62742     21.7888      44.6417    21.7888      
1 1 1 9  6  23 o 0 4.97395 2.2234    ?           ?            ?          ?            
1 1 1 9  7  0  o 0 114.751 10.3768   53.3236     180          10.3154    -180         
1 1 1 9  7  1  o 0 281.14  14.6156   402.263     92.0017      97.8683    92.0017      
1 1 1 9  7  2  o 0 349.547 15.2817   484.103     135.979      60.6703    135.979      
1 1 1 9  7  3  o 0 39.1987 2.63651   83.3173     -174.654     200.185    -174.654     
1 1 1 9  7  4  o 0 88.5136 5.80135   1.75331     -153.903     175.664    -153.903     
1 1 1 9  7  5  o 0 530.201 19.7201   533.963     -28.598      306.269    151.402      
1 1 1 9  7  6  o 0 338.815 17.9459   593.757     -124.99      341.5      -124.99      
1 1 1 9  7  7  o 0 168.438 9.03462   229.289     120.055      108.646    120.055      
1 1 1 9  7  8  o 0 425.897 18.9714   558.338     84.2127      66.7595    84.2127      
1 1 1 9  7  9  o 0 292.429 17.9053   406.098     -5.32509     115.579    -5.32509     
1 1 1 9  7  10 o 0 349.26  20.8185   344.217     65.5491      92.1359    -114.451     
1 1 1 9  7  11 o 0 209.516 11.5225   275.006     -155.776     98.4844    -155.776     
1 1 1 9  7  12 o 0 213.728 12.1977   276.173     66.6523      97.2723    66.6523      
1 1 1 9  7  13 o 0 209.353 10.3199   229.889     46.5482      8.56563    -133.452     
1 1 1 9  7  14 o 0 218.218 10.8835   242.617     -7.90023     4.97309    172.1        
1 1 1 9  7  15 o 0 107.473 5.41035   122.71      57.6111      19.395     57.6111      
1 1 1 9  7  16 f 1 112.799 5.04538   109.63      -84.3501     17.852     95.6499      
1 1 1 9  7  17 o 0 103.533 4.55238   161.266     -51.883      35.2405    -51.883      
1 1 1 9  7  18 o 0 65.6126 3.45128   80.8428     119.298      10.2807    -60.7025     
1 1 1 9  7  19 o 0 41.3273 2.73653   47.7964     9.00604      6.79528    -170.994     
1 1 1 9  7  20 o 0 18.1167 6.0776    7.51589     -169.541     19.7569    10.4585      
1 1 1 9  7  21 o 0 14.824  5.28437   7.93847     -10.5247     4.23909    169.475      
1 1 1 9  7  22 o 0 7.41577 3.65904   105.799     -77.8119     ?          ?            
1 1 1 9  7  23 o 0 4.5117  1.95516   ?           ?            ?          ?            
1 1 1 9  8  0  f 1 253.462 20.4241   314.698     0            217.799    5.32798e-15  
1 1 1 9  8  1  o 0 272.418 14.5728   304.058     -33.656      91.4349    146.344      
1 1 1 9  8  2  o 0 308.926 14.893    433.382     135.903      60.6536    135.903      
1 1 1 9  8  3  o 0 205.329 12.0294   306.369     64.3643      123.417    64.3643      
1 1 1 9  8  4  o 0 166.616 10.2037   188.286     30.2077      17.3181    -149.792     
1 1 1 9  8  5  o 0 254.305 14.4746   348.499     72.4243      58.4618    72.4243      
1 1 1 9  8  6  o 0 251.583 14.8253   318.184     169.953      19.6758    169.953      
1 1 1 9  8  7  o 0 84.7914 7.75154   13.6204     10.4049      103.209    -169.595     
1 1 1 9  8  8  o 0 423.463 19.9613   554.374     -95.85       60.0425    -95.85       
1 1 1 9  8  9  o 0 236.719 13.3986   323.804     -54.8493     137.42     -54.8493     
1 1 1 9  8  10 o 0 138.163 7.50894   130.27      -60.8157     5.38395    -60.8157     
1 1 1 9  8  11 o 0 51.8447 3.32675   7.97881     160.365      72.7591    160.365      
1 1 1 9  8  12 o 0 186.778 9.71198   165.643     -145.584     68.7834    34.4159      
1 1 1 9  8  13 o 0 223.693 11.6767   260.799     49.3663      20.0552    49.3663      
1 1 1 9  8  14 o 0 59.8046 3.40445   39.1916     132.66       34.7967    -47.3396     
1 1 1 9  8  15 o 0 54.637  2.77345   35.557      -125.4       4.22376    -125.4       
1 1 1 9  8  16 o 0 164.422 7.56393   180.072     145.515      7.12409    145.515      
1 1 1 9  8  17 o 0 61.1442 3.15164   80.2101     -26.5012     1.27891    -26.5012     
1 1 1 9  8  18 o 0 10.437  4.49369   20.7392     38.9522      51.1542    38.9522      
1 1 1 9  8  19 o 0 86.622  4.58101   157.064     12.9376      83.8488    12.9376      
1 1 1 9  8  20 o 0 17.5489 5.39876   4.13089     80.9409      26.661     -99.0591     
1 1 1 9  8  21 o 0 35.0238 4.11574   48.8783     29.4279      9.98029    29.4279      
1 1 1 9  8  22 o 0 5.7401  2.7371    ?           ?            ?          ?            
1 1 1 9  8  23 o 0 7.12767 3.51371   ?           ?            ?          ?            
1 1 1 9  9  0  o 0 266.063 34.208    351.648     180          29.3383    -5.37871e-14 
1 1 1 9  9  1  o 0 109.513 10.1535   124.424     90           29.6596    -90          
1 1 1 9  9  2  o 0 235.99  21.0236   319.999     0            145.685    1.958e-14    
1 1 1 9  9  3  o 0 11.8868 6.01401   0.146889    90           10.3959    -90          
1 1 1 9  9  4  f 1 67.5896 8.16557   27.6184     180          35.7278    5.42407e-15  
1 1 1 9  9  5  o 0 217.489 17.8632   287.309     -90          104.228    -90          
1 1 1 9  9  6  o 0 386.467 24.2768   499.334     0            4.14213    7.51707e-13  
1 1 1 9  9  7  o 0 247.962 19.2732   317.156     90           0.7143     -90          
1 1 1 9  9  8  o 0 340.112 27.739    429.798     0            150.503    -2.23834e-15 
1 1 1 9  9  9  o 0 9.17148 5.78979   0.360428    90           43.1095    -90          
1 1 1 9  9  10 o 0 426.742 31.7095   488.68      0            111.921    180          
1 1 1 9  9  11 o 0 10.9123 6.64987   1.26809     -90          55.7768    90           
1 1 1 9  9  12 o 0 81.7217 6.53401   86.8929     0            52.4258    180          
1 1 1 9  9  13 o 0 260.517 18.6167   300.69      90           81.5302    90           
1 1 1 9  9  14 o 0 125.803 9.02471   142.707     180          50.6598    180          
1 1 1 9  9  15 o 0 203.997 12.6103   227.474     90           12.1283    -90          
1 1 1 9  9  16 o 0 211.897 12.2701   232.107     180          23.0341    8.52442e-14  
1 1 1 9  9  17 o 0 22.0576 7.26953   7.60433     -90          10.6135    90           
1 1 1 9  9  18 o 0 8.94881 5.77272   0.605194    180          4.28074    -1.42209e-13 
1 1 1 9  9  19 o 0 15.4162 6.24871   11.4553     90           23.4132    -90          
1 1 1 9  9  20 o 0 8.94553 5.83284   6.26045     0            24.4907    -180         
1 1 1 9  9  21 o 0 24.7424 10.3302   32.6738     -90          25.8097    90           
1 1 1 9  9  22 o 0 6.71248 4.56347   ?           ?            ?          ?            
1 1 1 10 0  0  o 0 510.16  38.1026   854.804     180          165.337    180          
1 1 1 10 0  1  o 0 358.947 25.5621   599.688     -45          26.1869    -45          
1 1 1 10 0  2  o 0 389.32  23.1423   541.622     90           26.7292    -90          
1 1 1 10 0  3  o 0 132.578 11.7064   115.23      -135         36.9396    -135         
1 1 1 10 0  4  o 0 326.303 24.7449   444.565     180          76.9947    3.96798e-14  
1 1 1 10 0  5  o 0 360.686 26.3789   470.727     135          19.3841    135          
1 1 1 10 0  6  o 0 327.527 27.4137   422.819     90           33.8796    90           
1 1 1 10 0  7  o 0 11.3069 7.44812   0.182976    45           14.3319    -135         
1 1 1 10 0  8  o 0 278.242 23.6342   344.47      180          16.8521    180          
1 1 1 10 0  9  o 0 440.325 28.3896   539.228     -45          63.8273    -45          
1 1 1 10 0  10 o 0 210.258 17.8758   236.225     -90          70.8841    -90          
1 1 1 10 0  11 o 0 50.8149 5.31076   2.40754     45           2.57218    -135         
1 1 1 10 0  12 o 0 428.612 35.3628   472.683     180          43.9866    7.27581e-14  
1 1 1 10 0  13 o 0 62.2369 5.10558   58.8283     135          55.6161    -45          
1 1 1 10 0  14 o 0 46.9651 3.75718   43.4319     -90          103.364    90           
1 1 1 10 0  15 o 0 301.648 18.9652   338.828     45           7.23023    -135         
1 1 1 10 0  16 o 0 49.0842 3.47905   17.1812     0            0.0158259  0            
1 1 1 10 0  17 o 0 25.7963 4.7127    23.9021     -45          24.7149    135          
1 1 1 10 0  18 o 0 17.3752 6.49299   2.60901     90           7.30061    -90          
1 1 1 10 0  19 o 0 47.2622 5.18548   61.576      45           30.3386    45           
1 1 1 10 0  20 o 0 33.4926 3.77648   45.758      180          10.5971    180          
1 1 1 10 0  21 f 1 34.973  8.73042   47.7214     -45          5.21055    -45          
1 1 1 10 0  22 o 0 12.8825 7.81421   9.01617     90           4.71625    -90          
1 1 1 10 1  0  o 0 48.7017 7.53104   10.8658     0            35.8933    180          
1 1 1 10 1  1  o 0 344.718 15.5753   462.708     145.297      164.681    -34.7034     
1 1 1 10 1  2  o 0 164.694 9.18245   182.082     8.40506      36.0145    -171.595     
1 1 1 10 1  3  o 0 244.084 13.5399   316.753     -107.202     5.74283    -107.202     
1 1 1 10 1  4  o 0 253.088 14.3965   287.299     139.705      79.065     -40.2948     
1 1 1 10 1  5  o 0 166.066 11.1518   144.321     21.8078      104.535    -158.192     
1 1 1 10 1  6  f 1 340.825 17.8785   420.369     -95.9583     13.1676    84.0417      
1 1 1 10 1  7  o 0 135.4   8.53709   141.546     -165.274     26.027     -165.274     
1 1 1 10 1  8  o 0 323.723 18.5421   542.656     -101.91      322.677    -101.91      
1 1 1 10 1  9  o 0 340.463 18.4726   408.265     135.942      3.85226    135.942      
1 1 1 10 1  10 o 0 316.453 16.659    359.466     140.521      25.6031    140.521      
1 1 1 10 1  11 o 0 327.15  18.5481   386.731     15.0461      54.6216    15.0461      
1 1 1 10 1  12 o 0 309.4   17.6297   260.59      -124.604     152.345    55.3962      
1 1 1 10 1  13 o 0 63.975  4.05179   17.4819     -160.296     44.9613    19.7035      
1 1 1 10 1  14 o 0 96.2599 4.23852   74.9208     114.8        33.409     -65.1998     
1 1 1 10 1  15 o 0 31.4225 3.08883   6.57085     -130.974     38.2901    -130.974     
1 1 1 10 1  16 o 0 163.682 6.82312   205.663     -21.0335     58.925     -21.0335     
1 1 1 10 1  17 o 0 194.56  8.25083   311.806     -139.058     66.4735    -139.058     
1 1 1 10 1  18 o 0 92.1685 4.45383   100.47      52.2207      54.0113    -127.779     
1 1 1 10 1  19 o 0 19.5562 4.57978   0.0378134   -100.069     28.8539    79.9311      
1 1 1 10 1  20 o 0 12.3575 4.81677   2.95998     -69.0559     18.0844    -69.0559     
1 1 1 10 1  21 f 1 18.4356 4.84567   9.27858     -135.696     15.7854    44.3039      
1 1 1 10 1  22 o 0 44.3253 5.9137    74.3852     -117.516     34.7425    -117.516     
1 1 1 10 1  23 o 0 6.0543  2.98146   ?           ?            ?          ?            
1 1 1 10 2  0  o 0 288.552 21.0298   448.582     0            268.741    8.46461e-14  
1 1 1 10 2  1  o 0 429.382 16.5643   630.71      62.8078      68.0124    -117.192     
1 1 1 10 2  2  o 0 373.347 16.0579   540.544     164.036      114.003    164.036      
1 1 1 10 2  3  o 0 353.829 16.0803   417.79      50.8936      85.6126    -129.106     
1 1 1 10 2  4  o 0 108.383 7.35222   22.5073     -108.967     5.11744    -108.967     
1 1 1 10 2  5  o 0 301.096 16.2819   379.737     -71.8779     10.8645    -71.8779     
1 1 1 10 2  6  o 0 478.297 20.1306   550.155     -69.6349     106.373    110.365      
1 1 1 10 2  7  o 0 352.601 19.8031   510.217     -48.3438     168.796    -48.3438     
1 1 1 10 2  8  o 0 241.585 14.6532   359.145     1.0592       164.802    1.0592       
1 1 1 10 2  9  o 0 394.502 21.7002   498.403     -167.931     51.86      -167.931     
1 1 1 10 2  10 o 0 212.359 12.2055   200.338     25.9896      50.7614    -154.01      
1 1 1 10 2  11 o 0 133.841 11.2484   158.334     161.306      52.103     161.306      
1 1 1 10 2  12 o 0 71.1526 4.05099   31.5302     -177.174     26.4839    2.82558      
1 1 1 10 2  13 o 0 58.9098 3.3282    8.63064     120.3        34.3861    -59.6999     
1 1 1 10 2  14 o 0 171.574 7.98271   178.529     -56.4157     13.934     123.584      
1 1 1 10 2  15 o 0 146.773 7.31775   168.234     163.17       17.6448    163.17       
1 1 1 10 2  16 o 0 131.101 6.03647   143.537     -42.1768     8.17433    -42.1768     
1 1 1 10 2  17 o 0 94.0561 4.24313   180.704     80.4853      106.961    80.4853      
1 1 1 10 2  18 o 0 50.5849 3.22818   66.8564     114.072      37.1511    114.072      
1 1 1 10 2  19 o 0 41.8678 2.968     45.5329     88.0437      15.1574    -91.9563     
1 1 1 10 2  20 o 0 21.5903 4.51941   15.842      -50.314      15.4066    129.686      
1 1 1 10 2  21 o 0 10.9857 5.02104   2.30281     -35.5003     9.32432    -35.5003     
1 1 1 10 2  22 o 0 15.8625 6.99464   9.73541     -116.541     11.4915    63.4588      
1 1 1 10 2  23 o 0 7.02361 2.83265   ?           ?            ?          ?            
1 1 1 10 3  0  o 0 267.601 19.6109   408.296     0            155.647    1.11413e-13  
1 1 1 10 3  1  o 0 127.197 7.98185   116.895     31.0611      42.6069    31.0611      
1 1 1 10 3  2  o 0 363.859 15.9684   477.053     75.2154      23.7308    75.2154      
1 1 1 10 3  3  o 0 221.652 13.5413   262.194     52.2049      26.8318    -127.795     
1 1 1 10 3  4  o 0 330.846 16.6371   515.663     -141.561     186.62     -141.561     
1 1 1 10 3  5  o 0 241.106 16.0868   275.693     144.086      36.6653    -35.9144     
1 1 1 10 3  6  o 0 473.373 21.5742   562.313     -98.6782     65.7009    81.3218      
1 1 1 10 3  7  o 0 201.826 12.3641   307.316     133.248      183.103    133.248      
1 1 1 10 3  8  o 0 108.222 6.90911   71.5066     133.29       38.8083    -46.7103     
1 1 1 10 3  9  o 0 133.151 8.38377   134.018     84.9956      29.3661    84.9956      
1 1 1 10 3  10 f 1 292.388 16.1533   336.356     151.696      37.0497    151.696      
1 1 1 10 3  11 o 0 176.274 9.60535   195.426     90.9371      17.8655    90.9371      
1 1 1 10 3  12 o 0 182.68  9.25188   221.295     134.347      61.7851    134.347      
1 1 1 10 3  13 o 0 301.282 15.2339   388.567     -12.0386     97.6478    -12.0386     
1 1 1 10 3  14 o 0 37.3014 3.02286   10.6104     -86.2411     32.5611    -86.2411     
1 1 1 10 3  15 o 0 11.2366 4.38188   18.1667     13.4454      38.5376    13.4454      
1 1 1 10 3  16 o 0 117.95  5.25956   97.0744     -105.217     56.4963    74.7825      
1 1 1 10 3  17 o 0 29.0098 2.8201    6.41181     -9.80002     38.8865    170.2        
1 1 1 10 3  18 o 0 111.944 4.85634   194.893     -107.804     83.0524    -107.804     
1 1 1 10 3  19 o 0 58.7658 4.19794   58.1751     -0.433863    41.21      179.566      
1 1 1 10 3  20 o 0 12.2844 4.50632   5.49618     168.244      27.1017    168.244      
1 1 1 10 3  21 o 0 38.8837 4.53022   53.8561     34.9701      6.98146    34.9701      
1 1 1 10 3  22 o 0 21.3913 7.19096   23.4129     25.6643      0.924106   -154.336     
1 1 1 10 3  23 o 0 5.0729  2.05797   ?           ?            ?          ?            
1 1 1 10 4  0  o 0 330.56  21.4461   418.15      0            49.9598    1.41955e-13  
1 1 1 10 4  1  o 0 180.813 11.7805   182.461     -103.513     62.6129    76.4875      
1 1 1 10 4  2  o 0 184.764 10.8106   265.441     103.076      112.255    103.076      
1 1 1 10 4  3  f 1 112.939 7.54756   70.1722     33.7779      15.091     33.7779      
1 1 1 10 4  4  o 0 204.097 12.914    255.861     -1.97358     30.1285    -1.97358     
1 1 1 10 4  5  o 0 88.4705 5.7983    27.6921     -6.89489     46.2965    173.105      
1 1 1 10 4  6  o 0 142.143 9.33293   104.851     16.5536      110.846    -163.446     
1 1 1 10 4  7  o 0 190.409 12.2868   200.834     -170.715     35.7361    9.28452      
1 1 1 10 4  8  o 0 396.504 19.5665   505.363     -74.0958     52.7796    -74.0958     
1 1 1 10 4  9  o 0 228.225 12.3371   299.426     146.588      77.729     146.588      
1 1 1 10 4  10 o 0 332.546 16.4858   461.768     23.0446      200.679    23.0446      
1 1 1 10 4  11 o 0 103.157 5.63209   81.7721     -17.3554     35.1048    162.645      
1 1 1 10 4  12 o 0 147.685 8.46601   122.034     -171.35      62.466     8.65001      
1 1 1 10 4  13 o 0 127.455 7.27916   107.466     -178.84      54.86      1.16044      
1 1 1 10 4  14 o 0 123.577 6.06838   111.733     -175.522     31.0167    4.47802      
1 1 1 10 4  15 o 0 68.8207 3.44535   17.5934     87.8653      106.188    -92.1347     
1 1 1 10 4  16 o 0 55.8182 2.64461   39.6692     -95.0098     7.56591    84.9902      
1 1 1 10 4  17 o 0 38.9394 2.66706   35.0813     135.924      10.9816    -44.076      
1 1 1 10 4  18 o 0 98.3676 4.35853   127.434     100.534      14.8521    -79.4661     
1 1 1 10 4  19 o 0 77.3082 4.11806   115.497     -35.3071     22.8383    -35.3071     
1 1 1 10 4  20 o 0 48.0628 3.83488   77.2645     107.549      30.2072    107.549      
1 1 1 10 4  21 o 0 11.8587 4.63601   0.762055    -17.3704     2.68402    162.63       
1 1 1 10 4  22 o 0 13.7531 6.14421   5.43435     107.035      6.73481    -72.9651     
1 1 1 10 4  23 o 0 6.61695 3.29922   ?           ?            ?          ?            
1 1 1 10 5  0  o 0 370.229 23.793    466.37      180          91.6046    -180         
1 1 1 10 5  1  o 0 284.513 14.1865   473.281     -53.7412     260.017    -53.7412     
1 1 1 10 5  2  o 0 375.198 17.5367   445.87      132.633      62.3009    -47.3671     
1 1 1 10 5  3  o 0 28.0451 2.74155   20.3803     124.44       44.4965    124.44       
1 1 1 10 5  4  o 0 112.612 6.7179    35.9406     22.5002      11.0496    22.5002      
1 1 1 10 5  5  o 0 192.218 14.3036   268.129     65.7516      97.4215    65.7516      
1 1 1 10 5  6  o 0 113.945 7.31162   41.5684     70.4016      162.21     -109.598     
1 1 1 10 5  7  o 0 584.744 20.9555   617.565     95.8635      205.957    -84.1365     
1 1 1 10 5  8  o 0 345.313 19.1348   357.402     -172.754     119.223    7.24617      
1 1 1 10 5  9  o 0 229.437 12.7811   285.248     -157.633     42.7535    -157.633     
1 1 1 10 5  10 o 0 246.26  16.1075   283.095     116.607      38.9832    116.607      
1 1 1 10 5  11 o 0 387.998 20.1987   439.749     -58.6948     24.3308    -58.6948     
1 1 1 10 5  12 o 0 289.35  15.3633   337.434     79.0755      50.4662    79.0755      
1 1 1 10 5  13 o 0 338.289 17.3957   435.753     112.442      106.682    112.442      
1 1 1 10 5  14 o 0 51.9856 2.90125   0.716339    -80.6511     99.9885    99.3489      
1 1 1 10 5  15 o 0 80.5416 4.1241    91.3938     137.069      28.3812    137.069      
1 1 1 10 5  16 o 0 141.757 7.01201   132.279     -52.3287     38.2984    127.671      
1 1 1 10 5  17 o 0 109.176 4.89249   190.681     -100.752     79.8271    -100.752     
1 1 1 10 5  18 o 0 154.736 6.86743   227.768     138.032      25.5234    138.032      
1 1 1 10 5  19 o 0 52.4508 3.77988   58.9799     50.1751      19.1836    -129.825     
1 1 1 10 5  20 o 0 49.13   3.44091   78.5026     -89.1921     30.0737    -89.1921     
1 1 1 10 5  21 o 0 14.0539 5.39036   6.2929      -136.702     7.6617     43.2978      
1 1 1 10 5  22 o 0 8.06177 4.03444   26.3768     45.0668      68.3806    45.0668      
1 1 1 10 5  23 o 0 5.88396 2.81068   ?           ?            ?          ?            
1 1 1 10 6  0  f 1 76.234  6.78343   6.06658     180          4.53341    3.56341e-13  
1 1 1 10 6  1  o 0 326.283 16.1297   353.092     -27.8905     111.264    152.11       
1 1 1 10 6  2  o 0 271.415 14.7262   361.856     129.389      46.6882    129.389      
1 1 1 10 6  3  o 0 446.727 17.4574   433.072     80.953       293.896    -99.047      
1 1 1 10 6  4  o 0 314.007 16.0375   400.244     157.001      19.9226    157.001      
1 1 1 10 6  5  o 0 373.539 17.9086   494.791     110.952      52.4909    110.952      
1 1 1 10 6  6  o 0 316.394 17.0493   451.164     -5.53109     119.962    -5.53109     
1 1 1 10 6  7  o 0 334.923 17.8924   500.201     83.7201      193.213    83.7201      
1 1 1 10 6  8  o 0 286.394 17.2041   394.219     -41.2742     109.249    -41.2742     
1 1 1 10 6  9  o 0 433.216 21.0188   397.014     -60.0313     181.457    119.969      
1 1 1 10 6  10 o 0 418.532 22.0424   481.448     105.331      34.3753    105.331      
1 1 1 10 6  11 o 0 170.96  10.3996   176.658     -161.593     8.97117    18.4067      
1 1 1 10 6  12 o 0 133.621 6.85633   96.2826     -134.1       82.3538    45.8999      
1 1 1 10 6  13 o 0 32.6903 3.06001   43.4413     -101.342     112.958    -101.342     
1 1 1 10 6  14 o 0 39.3477 2.89997   6.11655     -155.08      18.4196    24.9203      
1 1 1 10 6  15 o 0 229.771 10.9344   269.638     -166.977     34.2955    -166.977     
1 1 1 10 6  16 o 0 114.713 4.71795   131.693     15.4607      25.6914    15.4607      
1 1 1 10 6  17 o 0 100.446 4.34001   155.422     -88.4962     34.1306    -88.4962     
1 1 1 10 6  18 o 0 111.957 4.79234   190.829     96.4435      73.0023    96.4435      
1 1 1 10 6  19 o 0 57.5742 3.30866   77.3183     66.0448      4.47169    66.0448      
1 1 1 10 6  20 o 0 25.3092 3.61048   16.9922     97.8307      9.85038    97.8307      
1 1 1 10 6  21 o 0 47.8173 8.18901   64.2563     105.702      4.40084    105.702      
1 1 1 10 6  22 o 0 6.01391 2.97672   16.5455     152.538      39.743     152.538      
1 1 1 10 6  23 o 0 5.1114  2.346     ?           ?            ?          ?            
1 1 1 10 7  0  o 0 492.102 25.4219   625.315     180          210.922    -180         
1 1 1 10 7  1  o 0 129.908 7.46056   97.158      -112.982     91.4887    67.0184      
1 1 1 10 7  2  o 0 281.907 15.0936   269.383     -131.474     178.616    48.5257      
1 1 1 10 7  3  o 0 17.8294 4.39878   81.7836     60.0463      168.996    60.0463      
1 1 1 10 7  4  o 0 215.224 12.4869   333.488     168.379      166.803    168.379      
1 1 1 10 7  5  o 0 218.069 13.5085   341.37      -86.6609     175.034    -86.6609     
1 1 1 10 7  6  o 0 250.396 14.5429   176.251     -30.4741     257.966    149.526      
1 1 1 10 7  7  o 0 437.999 19.9244   529.419     98.4921      20.3729    -81.5079     
1 1 1 10 7  8  o 0 74.3476 4.60149   1.84226     80.3295      21.1391    -99.6705     
1 1 1 10 7  9  o 0 311.592 18.0143   403.22      41.4788      118.585    41.4788      
1 1 1 10 7  10 o 0 73.5498 5.23456   45.593      85.6438      209.934    85.6438      
1 1 1 10 7  11 f 1 150.323 7.7054    183.039     -154.366     59.2295    -154.366     
1 1 1 10 7  12 o 0 128.34  6.66249   106.595     176.88       82.6738    176.88       
1 1 1 10 7  13 o 0 177.544 9.29926   237.235     -74.9407     92.964     -74.9407     
1 1 1 10 7  14 o 0 71.5763 3.78501   70.6289     -55.2116     4.61081    -55.2116     
1 1 1 10 7  15 o 0 28.1313 4.32906   13.5931     157.875      50.45      157.875      
1 1 1 10 7  16 o 0 127.743 5.82974   145.501     -98.1865     23.5638    -98.1865     
1 1 1 10 7  17 o 0 29.4359 2.76014   9.63119     135.121      25.5666    -44.879      
1 1 1 10 7  18 o 0 39.3083 2.48189   44.1051     161.694      8.85763    -18.3063     
1 1 1 10 7  19 o 0 51.9903 3.84771   69.4171     -86.1676     6.01053    -86.1676     
1 1 1 10 7  20 o 0 48.9418 4.68743   69.7478     -129.718     13.2413    -129.718     
1 1 1 10 7  21 o 0 29.7871 4.65917   33.4067     -34.2781     7.04222    145.722      
1 1 1 10 7  22 o 0 6.9964  3.20266   ?           ?            ?          ?            
1 1 1 10 8  0  o 0 457.301 23.4373   586.823     0            279.743    4.72242e-15  
1 1 1 10 8  1  o 0 246.25  14.3755   310.939     148.616      9.79941    148.616      
1 1 1 10 8  2  o 0 224.921 13.3879   290.284     -73.0496     39.9169    -73.0496     
1 1 1 10 8  3  o 0 49.3429 3.39288   53.616      60.7125      151.159    60.7125      
1 1 1 10 8  4  o 0 301.112 15.3309   494.441     179.254      243.695    179.254      
1 1 1 10 8  5  f 1 296.213 15.1741   407.956     149.764      74.9284    149.764      
1 1 1 10 8  6  o 0 419.76  19.1507   451.309     -92.7359     144.199    87.2641      
1 1 1 10 8  7  o 0 491.485 21.2004   712.281     -63.5088     207.737    -63.5088     
1 1 1 10 8  8  o 0 109.368 6.74334   69.7852     10.0639      1.60321    10.0639      
1 1 1 10 8  9  o 0 175.81  10.8513   72.6443     79.747       234.959    -100.253     
1 1 1 10 8  10 o 0 145.456 8.24783   104.549     -75.6075     82.677     104.392      
1 1 1 10 8  11 o 0 281.744 15.1307   461.647     -179.22      318.654    -179.22      
1 1 1 10 8  12 o 0 38.2997 3.14611   41.2949     5.17236      122.358    5.17236      
1 1 1 10 8  13 o 0 145.025 7.96253   154.725     -60.4602     1.21491    -60.4602     
1 1 1 10 8  14 o 0 207.91  10.5518   198.295     -112.292     66.1418    67.7077      
1 1 1 10 8  15 o 0 205.101 8.8626    222.451     -66.343      3.19979    113.657      
1 1 1 10 8  16 o 0 136.414 6.22959   156.454     -31.0703     20.7555    -31.0703     
1 1 1 10 8  17 f 1 44.7466 2.97479   47.5792     -176.032     8.38503    3.96757      
1 1 1 10 8  18 o 0 126.996 6.85543   175.222     -92.5135     0.562769   -92.5135     
1 1 1 10 8  19 o 0 106.27  7.7509    134.805     -179.069     16.9011    0.931083     
1 1 1 10 8  20 o 0 33.4047 5.57547   33.6535     137.375      15.6011    -42.6247     
1 1 1 10 8  21 o 0 28.1619 4.93742   39.4968     -176.998     12.6285    -176.998     
1 1 1 10 8  22 o 0 5.70328 2.75779   ?           ?            ?          ?            
1 1 1 10 8  23 o 0 4.01351 1.96931   ?           ?            ?          ?            
1 1 1 10 9  0  o 0 410.653 27.1489   533.168     180          55.8361    -1.34148e-13 
1 1 1 10 9  1  o 0 305.935 15.2301   414.85      86.4878      73.674     86.4878      
1 1 1 10 9  2  o 0 76.1247 4.47038   43.8393     -14.7672     229.746    -14.7672     
1 1 1 10 9  3  o 0 278.199 14.8783   400.264     -36.2388     106.054    -36.2388     
1 1 1 10 9  4  o 0 364.32  18.0663   534.655     -145.809     139.99     -145.809     
1 1 1 10 9  5  o 0 421.13  18.8783   599.811     -82.6659     119.534    -82.6659     
1 1 1 10 9  6  o 0 79.6234 5.52038   9.98803     -66.5044     64.6685    113.496      
1 1 1 10 9  7  o 0 237.263 13.5687   377.273     -32.6435     205.723    -32.6435     
1 1 1 10 9  8  o 0 333.407 17.8847   414.387     -161.302     17.3944    -161.302     
1 1 1 10 9  9  o 0 318.662 19.4434   392.41      150.548      74.5417    150.548      
1 1 1 10 9  10 o 0 363.622 19.7766   354.663     -155.708     106.823    24.2923      
1 1 1 10 9  11 f 1 67.8665 3.85706   22.834      142.756      50.9748    -37.2442     
1 1 1 10 9  12 o 0 175.64  9.56548   229.977     -38.0334     75.8886    -38.0334     
1 1 1 10 9  13 o 0 106.493 5.65528   103.243     35.0765      0.632013   35.0765      
1 1 1 10 9  14 o 0 96.0195 4.86398   107.146     65.0909      14.9851    65.0909      
1 1 1 10 9  15 o 0 207.048 9.86427   216.844     19.2437      17.9601    -160.756     
1 1 1 10 9  16 f 1 25.5659 3.71762   19.3063     102.084      93.06      102.084      
1 1 1 10 9  17 o 0 140.271 6.09978   242.413     134.488      96.7983    134.488      
1 1 1 10 9  18 o 0 135.528 6.49024   197.07      42.1166      22.1513    42.1166      
1 1 1 10 9  19 o 0 44.7809 3.68825   38.7695     -39.988      35.9488    140.012      
1 1 1 10 9  20 o 0 43.2995 4.83781   64.4497     -143.042     20.85      -143.042     
1 1 1 10 9  21 o 0 16.8883 5.37495   12.6054     51.9019      7.23966    -128.098     
1 1 1 10 9  22 o 0 3.83038 1.92623   ?           ?            ?          ?            
1 1 1 10 10 0  o 0 315.641 34.7008   401.956     0            213.364    180          
1 1 1 10 10 1  f 1 243.323 17.3477   313.292     -90          138.078    -90          
1 1 1 10 10 2  o 0 220.52  19.0807   254.474     0            170.871    -9.98196e-15 
1 1 1 10 10 3  o 0 334.647 22.218    440.005     -90          177.02     -90          
1 1 1 10 10 4  o 0 363.343 25.4487   478.606     180          67.8242    180          
1 1 1 10 10 5  o 0 186.733 19.899    240.145     90           31.0584    -90          
1 1 1 10 10 6  o 0 378.904 26.9411   484.498     0            109.141    180          
1 1 1 10 10 7  o 0 327.922 24.5216   415.336     90           65.7803    90           
1 1 1 10 10 8  o 0 85.4088 7.54728   94.9042     0            114.777    180          
1 1 1 10 10 9  o 0 11.2718 6.53093   1.04565     90           82.5957    -90          
1 1 1 10 10 10 o 0 222.823 22.1083   252.803     180          52.2402    180          
1 1 1 10 10 11 o 0 123.016 11.3346   136.998     90           20.2885    -90          
1 1 1 10 10 12 o 0 68.8519 4.97922   73.9369     0            71.6939    180          
1 1 1 10 10 13 o 0 367.35  25.3084   419.683     -90          53.8208    -90          
1 1 1 10 10 14 o 0 40.1298 5.14525   17.9155     0            9.45718    -180         
1 1 1 10 10 15 o 0 10.5953 6.0969    0.519681    90           10.2496    -90          
1 1 1 10 10 16 o 0 162.959 12.0428   233.394     0            26.3042    0            
1 1 1 10 10 17 o 0 33.195  4.58276   25.3275     90           4.09256    -90          
1 1 1 10 10 18 o 0 32.3951 5.99282   26.0053     180          7.69843    180          
1 1 1 10 10 19 o 0 50.8468 5.65984   68.7328     -90          5.43385    90           
1 1 1 10 10 20 o 0 64.4207 15.4543   85.4182     0            28.83      180          
1 1 1 10 10 21 o 0 18.1678 8.90374   18.8518     -90          0.985186   -90          
1 1 1 10 10 22 o 0 5.1557  3.61156   ?           ?            ?          ?            
1 1 1 11 0  1  o 0 146.067 14.0187   182.803     -135         41.7478    -135         
1 1 1 11 0  2  o 0 48.2137 7.81027   19.523      180          68.2032    -2.70388e-15 
1 1 1 11 0  3  o 0 135.701 12.5214   184.423     135          86.6387    -45          
1 1 1 11 0  4  o 0 23.6396 10.2086   6.52158     90           113.606    -90          
1 1 1 11 0  5  o 0 7.96089 5.02534   0.371804    45           59.1478    -135         
1 1 1 11 0  6  o 0 38.1571 6.69127   10.9884     0            66.8655    180          
1 1 1 11 0  7  o 0 76.7555 6.81467   62.8517     135          66.7992    -45          
1 1 1 11 0  8  o 0 156.597 15.276    162.563     90           64.5435    90           
1 1 1 11 0  9  o 0 306.897 22.067    374.033     45           203.954    45           
1 1 1 11 0  10 o 0 460.675 31.6399   517.483     0            25.3286    180          
1 1 1 11 0  11 o 0 201.792 18.7689   224.003     135          66.3388    135          
1 1 1 11 0  12 o 0 154.93  14.5601   169.161     90           53.7215    90           
1 1 1 11 0  13 f 1 105.018 8.03712   119.566     -135         50.1924    45           
1 1 1 11 0  14 o 0 146.54  10.9916   165.675     180          11.501     180          
1 1 1 11 0  15 o 0 62.9671 4.6121    60.0914     135          7.54181    135          
1 1 1 11 0  16 o 0 22.1675 6.13546   1.33688     -90          4.99423    90           
1 1 1 11 0  17 o 0 109.388 6.5638    157.16      -135         25.6418    -135         
1 1 1 11 0  18 o 0 38.8634 3.45525   49.0555     0            10.3511    -180         
1 1 1 11 0  19 o 0 26.5396 4.54905   33.8215     -45          18.5691    135          
1 1 1 11 0  20 o 0 7.41899 4.99639   2.90738     -90          16.3572    90           
1 1 1 11 0  21 o 0 8.8152  5.94405   2.61653     45           5.1972     -135         
1 1 1 11 0  22 o 0 6.42875 4.47872   5.89513     180          33.9554    4.70064e-15  
1 1 1 11 1  0  o 0 30.5369 4.34978   6.92061     0            69.0627    -180         
1 1 1 11 1  1  o 0 386.95  17.059    480.633     52.5854      66.4322    -127.415     
1 1 1 11 1  2  f 1 358.82  18.1911   443.018     -119.788     63.3605    60.2121      
1 1 1 11 1  3  o 0 123.867 7.70382   62.0471     -54.9782     164.995    125.022      
1 1 1 11 1  4  o 0 281.172 15.6923   387.883     -113.182     75.3532    -113.182     
1 1 1 11 1  5  o 0 375.633 17.5369   422.281     60.8482      105.607    -119.152     
1 1 1 11 1  6  o 0 438.603 19.3651   512.623     -4.95044     79.9857    175.05       
1 1 1 11 1  7  o 0 437.135 20.1346   564.332     -23.6735     60.7536    -23.6735     
1 1 1 11 1  8  o 0 428.406 19.5963   554.124     -138.446     72.4488    -138.446     
1 1 1 11 1  9  o 0 215.113 14.1676   159.868     -164.57      180.546    15.4305      
1 1 1 11 1  10 o 0 419.295 22.9581   478.713     47.2723      32.2936    47.2723      
1 1 1 11 1  11 o 0 265.745 14.3642   350.55      112.942      127.225    112.942      
1 1 1 11 1  12 o 0 322.49  17.2017   331.561     151.954      34.0872    -28.0457     
1 1 1 11 1  13 o 0 77.3003 3.87671   17.3475     163.087      111.644    -16.9131     
1 1 1 11 1  14 o 0 17.3665 4.54757   27.0823     -18.4533     63.3019    -18.4533     
1 1 1 11 1  15 o 0 98.3168 4.57542   112.132     -19.8081     21.9685    -19.8081     
1 1 1 11 1  16 o 0 77.4021 3.60443   80.2553     -106.808     13.2749    -106.808     
1 1 1 11 1  17 o 0 134.198 5.64773   229.159     99.1363      81.6343    99.1363      
1 1 1 11 1  18 o 0 112.831 5.35701   135.158     138.042      42.0722    -41.9581     
1 1 1 11 1  19 o 0 50.1091 3.39298   69.6089     -9.3795      10.7643    -9.3795      
1 1 1 11 1  20 o 0 67.9332 4.09665   111.353     -140.244     40.9947    -140.244     
1 1 1 11 1  21 o 0 33.0687 4.47924   46.8227     16.6153      10.0467    16.6153      
1 1 1 11 1  22 o 0 6.89186 3.47008   10.0227     115.593      26.4467    115.593      
1 1 1 11 1  23 o 0 5.08189 2.36139   ?           ?            ?          ?            
1 1 1 11 2  0  o 0 155.26  16.5707   193.161     180          36.3615    180          
1 1 1 11 2  1  o 0 245.519 14.7127   380.258     -89.4635     154.844    -89.4635     
1 1 1 11 2  2  o 0 127.268 8.13412   98.8412     174.288      84.8369    -5.71205     
1 1 1 11 2  3  o 0 296.629 15.0604   476.942     -120.966     202.469    -120.966     
1 1 1 11 2  4  o 0 329.187 17.2713   430.827     26.0669      40.9591    26.0669      
1 1 1 11 2  5  o 0 421.645 19.1398   487.271     -132.772     86.0946    47.2276      
1 1 1 11 2  6  o 0 352.922 19.2508   442.452     -77.0979     8.90943    -77.0979     
1 1 1 11 2  7  o 0 305.768 15.907    407.548     136.188      84.919     136.188      
1 1 1 11 2  8  o 0 176.191 11.5275   243.183     157.109      134.2      157.109      
1 1 1 11 2  9  o 0 481.708 22.3131   623.963     -47.311      94.245     -47.311      
1 1 1 11 2  10 o 0 212.743 12.242    211.578     111.042      24.9458    -68.9576     
1 1 1 11 2  11 o 0 283.855 14.7141   263.739     153.181      91.0667    -26.819      
1 1 1 11 2  12 o 0 186.366 9.23812   167.853     165.309      57.2377    -14.6908     
1 1 1 11 2  13 o 0 127.564 6.41731   87.8042     73.6873      95.9544    -106.313     
1 1 1 11 2  14 o 0 15.412  4.95961   34.158      32.9842      76.7586    32.9842      
1 1 1 11 2  15 o 0 124.389 5.64121   165.407     -90.0752     69.7485    -90.0752     
1 1 1 11 2  16 o 0 122.559 4.99201   94.7752     177.042      70.5658    -2.95763     
1 1 1 11 2  17 f 1 76.2575 3.52341   126.766     96.7908      51.6479    96.7908      
1 1 1 11 2  18 o 0 103.228 4.59156   160.371     86.2636      39.3265    86.2636      
1 1 1 11 2  19 o 0 49.7986 3.01746   73.2898     -47.6197     20.7812    -47.6197     
1 1 1 11 2  20 f 1 37.5942 4.03652   58.4878     1.96393      24.4765    1.96393      
1 1 1 11 2  21 o 0 23.6749 5.92862   28.1615     -96.4747     0.69884    -96.4747     
1 1 1 11 2  22 o 0 8.18354 4.1118    15.1745     -143.734     43.4439    -143.734     
1 1 1 11 2  23 o 0 5.24635 2.10527   ?           ?            ?          ?            
1 1 1 11 3  0  o 0 51.1961 4.19931   15.5792     0            45.8704    180          
1 1 1 11 3  1  o 0 319.401 16.1098   368.277     -11.6494     68.8222    168.351      
1 1 1 11 3  2  o 0 334.802 16.1528   457.909     -124.89      67.1042    -124.89      
1 1 1 11 3  3  o 0 339.87  16.648    381.707     81.4696      107.305    -98.5304     
1 1 1 11 3  4  o 0 261.09  15.8563   353.733     -25.423      74.925     -25.423      
1 1 1 11 3  5  o 0 135.894 8.0139    99.9997     -117.058     100.43     62.9423      
1 1 1 11 3  6  o 0 359.661 18.4772   537.896     -115.707     190.986    -115.707     
1 1 1 11 3  7  o 0 511.269 20.6418   592.167     84.2122      61.9667    -95.7878     
1 1 1 11 3  8  o 0 511.161 23.1382   569.72      91.3009      97.6106    -88.6991     
1 1 1 11 3  9  o 0 105.79  5.99927   50.1384     102.691      96.3       -77.3087     
1 1 1 11 3  10 o 0 479.678 23.7448   611.763     -28.5086     166.423    -28.5086     
1 1 1 11 3  11 o 0 43.8024 3.05256   22.5476     -23.0429     86.6222    -23.0429     
1 1 1 11 3  12 o 0 157.085 9.43207   154.313     -26.7903     14.9577    153.21       
1 1 1 11 3  13 o 0 210.723 10.3625   260.868     146.812      58.847     146.812      
1 1 1 11 3  14 o 0 90.3394 4.34674   101.979     -6.36763     19.5388    -6.36763     
1 1 1 11 3  15 o 0 164.986 6.94264   192.169     -55.7643     26.9901    -55.7643     
1 1 1 11 3  16 o 0 134.902 5.28589   174.181     -165.525     66.4585    -165.525     
1 1 1 11 3  17 o 0 60.6617 3.05471   71.2016     -107.726     16.8377    72.2742      
1 1 1 11 3  18 o 0 34.3599 2.95781   20.2459     118.791      4.2492     -61.2088     
1 1 1 11 3  19 o 0 57.3096 3.57251   68.6058     172.98       13.6914    -7.02047     
1 1 1 11 3  20 o 0 34.3258 2.62931   53.7594     -130.717     28.251     -130.717     
1 1 1 11 3  21 o 0 14.551  4.83152   7.42629     153.965      5.45609    -26.0351     
1 1 1 11 3  22 o 0 5.4517  2.71194   19.0907     44.0822      44.1087    44.0822      
1 1 1 11 3  23 o 0 6.41931 2.43702   ?           ?            ?          ?            
1 1 1 11 4  0  o 0 118.518 10.521    142.91      180          59.2416    -1.92568e-13 
1 1 1 11 4  1  o 0 260.418 14.3923   325.491     -105.441     13.0444    -105.441     
1 1 1 11 4  2  o 0 319.29  15.9785   292.597     -104.138     221.375    75.8625      
1 1 1 11 4  3  o 0 44.0914 3.00473   57.968      8.72464      149.468    8.72464      
1 1 1 11 4  4  o 0 408.424 19.4309   525.085     -128.115     35.1939    -128.115     
1 1 1 11 4  5  o 0 159.92  10.2183   162.67      68.3558      35.1402    -111.644     
1 1 1 11 4  6  o 0 325.146 17.8716   468.458     144.215      142.336    144.215      
1 1 1 11 4  7  o 0 316.895 15.1731   456.196     143.457      159.833    143.457      
1 1 1 11 4  8  o 0 419.054 19.5327   581.734     -65.7816     158.807    -65.7816     
1 1 1 11 4  9  o 0 94.6551 5.2305    29.713      -179.318     87.1675    0.681605     
1 1 1 11 4  10 o 0 97.6533 5.33932   39.2841     -97.6917     18.4605    82.3083      
1 1 1 11 4  11 o 0 309.634 18.6289   358.8       -7.5128      44.4637    -7.5128      
1 1 1 11 4  12 o 0 218.317 12.6285   123.331     -69.3025     220.212    110.698      
1 1 1 11 4  13 o 0 78.4642 3.83083   34.1486     106.64       73.0938    -73.3602     
1 1 1 11 4  14 o 0 143.805 7.50276   143.946     104.395      26.4316    -75.605      
1 1 1 11 4  15 f 1 92.4252 4.66025   23.9344     172.399      148.394    -7.60142     
1 1 1 11 4  16 f 1 138.658 6.32251   134.967     78.0293      23.8755    -101.971     
1 1 1 11 4  17 o 0 76.6185 3.42893   113.783     157.011      22.6948    157.011      
1 1 1 11 4  18 o 0 39.4451 2.88591   44.8106     -127.487     7.98238    52.5134      
1 1 1 11 4  19 o 0 56.4672 4.30583   79.533      76.1942      12.8718    76.1942      
1 1 1 11 4  20 o 0 45.5358 3.56251   60.9887     31.494       4.29536    31.494       
1 1 1 11 4  21 o 0 30.7532 4.98062   51.7348     77.1986      34.3412    77.1986      
1 1 1 11 4  22 o 0 5.87689 2.61509   23.5969     176.693      55.3152    176.693      
1 1 1 11 4  23 o 0 3.5855  1.65008   ?           ?            ?          ?            
1 1 1 11 5  0  o 0 190.389 19.691    237.741     0            43.746     1.49911e-13  
1 1 1 11 5  1  o 0 214.515 11.8616   294.314     -162.224     84.3527    -162.224     
1 1 1 11 5  2  o 0 206.64  11.1734   220.678     26.3828      58.4272    -153.617     
1 1 1 11 5  3  o 0 370.976 17.4206   394.992     15.2904      125.477    -164.71      
1 1 1 11 5  4  o 0 297.536 15.1852   366.088     -86.9178     4.30075    -86.9178     
1 1 1 11 5  5  o 0 498.275 20.3016   400.857     -154.725     447.34     25.2748      
1 1 1 11 5  6  o 0 434.419 19.7779   585.386     78.6054      114.217    78.6054      
1 1 1 11 5  7  o 0 321.681 16.3944   410.144     -166.218     51.1215    -166.218     
1 1 1 11 5  8  f 1 395.376 20.3377   435.784     90.0959      78.8097    -89.9041     
1 1 1 11 5  9  o 0 191.922 11.6625   169.508     -40.9689     65.3334    139.031      
1 1 1 11 5  10 o 0 244.1   13.1602   231.844     135.388      59.0136    -44.6124     
1 1 1 11 5  11 o 0 218.594 12.6764   230.358     81.1415      7.86918    -98.8585     
1 1 1 11 5  12 o 0 144.733 7.87045   173.571     -61.6098     61.5645    -61.6098     
1 1 1 11 5  13 o 0 225.944 10.4821   249.783     -36.1141     0.384336   143.886      
1 1 1 11 5  14 o 0 49.0065 3.22879   24.1418     18.1882      26.9112    -161.812     
1 1 1 11 5  15 o 0 40.0525 2.80142   2.20968     148.349      52.5297    -31.6509     
1 1 1 11 5  16 o 0 42.4597 2.75206   11.3812     63.2662      17.6465    -116.734     
1 1 1 11 5  17 o 0 211.716 8.87407   323.994     132.957      51.6054    132.957      
1 1 1 11 5  18 o 0 85.309  3.74917   131.02      -85.0059     30.1887    -85.0059     
1 1 1 11 5  19 o 0 55.4442 4.12677   67.3188     -21.1801     9.4998     158.82       
1 1 1 11 5  20 o 0 90.78   7.778     152.063     -79.2418     62.4704    -79.2418     
1 1 1 11 5  21 o 0 9.321   4.21739   1.03394     66.0449      5.24974    66.0449      
1 1 1 11 5  22 o 0 5.70488 2.62071   ?           ?            ?          ?            
1 1 1 11 5  23 o 0 3.74828 1.79608   ?           ?            ?          ?            
1 1 1 11 6  0  o 0 366.742 25.4008   460.271     0            18.7736    4.90882e-13  
1 1 1 11 6  1  o 0 403.465 18.1908   475.693     146.035      57.9065    -33.9646     
1 1 1 11 6  2  o 0 167.675 9.88834   227.854     131.569      95.4016    131.569      
1 1 1 11 6  3  o 0 332.107 16.6865   452.211     -34.0742     92.6795    -34.0742     
1 1 1 11 6  4  o 0 369.059 18.3638   427.331     10.462       60.9006    -169.538     
1 1 1 11 6  5  o 0 268.847 15.5671   303.911     -20.5934     48.9608    159.407      
1 1 1 11 6  6  o 0 354.412 18.2292   519.802     -19.5188     186.317    -19.5188     
1 1 1 11 6  7  o 0 367.949 19.832    469.628     -2.2364      51.9612    -2.2364      
1 1 1 11 6  8  o 0 396.359 20.826    496.402     89.8469      40.8264    89.8469      
1 1 1 11 6  9  o 0 80.2628 4.74471   13.3721     -19.9878     151.041    -19.9878     
1 1 1 11 6  10 o 0 289.911 17.7818   391.022     -99.3954     162.969    -99.3954     
1 1 1 11 6  11 o 0 168.481 7.9499    219.269     -46.5711     93.6339    -46.5711     
1 1 1 11 6  12 o 0 214.241 12.0828   260.189     29.5678      70.6139    29.5678      
1 1 1 11 6  13 o 0 147.932 8.01164   116.762     -11.0422     85.0908    168.958      
1 1 1 11 6  14 o 0 80.6909 4.27172   18.6051     -72.2482     133.666    107.752      
1 1 1 11 6  15 o 0 115.073 5.44652   148.663     174.93       59.9666    174.93       
1 1 1 11 6  16 o 0 68.5742 3.34485   47.5677     35.432       36.2076    -144.568     
1 1 1 11 6  17 f 1 70.8429 3.60725   117.467     88.3746      53.415     88.3746      
1 1 1 11 6  18 o 0 31.1908 2.96272   0.229412    -171.28      77.8299    8.71968      
1 1 1 11 6  19 o 0 45.3683 3.61619   68.2433     -107.291     47.6386    -107.291     
1 1 1 11 6  20 o 0 64.0305 4.62839   94.0137     -88.2276     20.2419    -88.2276     
1 1 1 11 6  21 o 0 66.8126 7.82037   109.623     -120.279     45.788     -120.279     
1 1 1 11 6  22 o 0 7.06486 3.33828   ?           ?            ?          ?            
1 1 1 11 6  23 o 0 7.19819 2.3459    ?           ?            ?          ?            
1 1 1 11 7  0  o 0 119.201 9.60405   141.151     0            45.3402    180          
1 1 1 11 7  1  f 1 295.956 15.7308   475.423     63.639       230.734    63.639       
1 1 1 11 7  2  o 0 259.83  13.2328   343.739     -97.4027     67.5162    -97.4027     
1 1 1 11 7  3  o 0 340.009 16.4868   409.995     -32.7021     18.4896    147.298      
1 1 1 11 7  4  o 0 337.326 16.6945   378.803     15.8435      79.6892    -164.157     
1 1 1 11 7  5  o 0 224.265 12.015    323.426     -83.0632     119.218    -83.0632     
1 1 1 11 7  6  o 0 285.395 16.4582   392.71      170.329      104.901    170.329      
1 1 1 11 7  7  o 0 321.149 17.0338   449.508     -44.6226     131.032    -44.6226     
1 1 1 11 7  8  o 0 325.1   18.9395   380.056     147.85       16.6215    -32.15       
1 1 1 11 7  9  o 0 127.501 7.30286   74.4394     73.028       98.1128    -106.972     
1 1 1 11 7  10 o 0 82.4105 5.09439   22.4925     25.5506      182.009    25.5506      
1 1 1 11 7  11 o 0 57.2469 3.21622   17.1725     149.809      124.088    149.809      
1 1 1 11 7  12 f 1 138.318 7.53495   90.5575     110.401      120.138    -69.5987     
1 1 1 11 7  13 o 0 76.6861 3.99913   44.6225     -156.935     21.9537    23.0651      
1 1 1 11 7  14 o 0 110.849 4.93366   127.651     120.757      21.5203    120.757      
1 1 1 11 7  15 o 0 301.131 13.9874   345.461     -134.36      32.4553    -134.36      
1 1 1 11 7  16 o 0 62.2929 3.00961   14.2038     108.016      100.551    -71.9841     
1 1 1 11 7  17 o 0 229.789 9.13828   359.515     47.7724      75.2999    47.7724      
1 1 1 11 7  18 f 1 69.1298 3.78003   108.913     103.6        34.8412    103.6        
1 1 1 11 7  19 o 0 60.5778 3.95875   67.4163     -60.6633     23.3872    119.337      
1 1 1 11 7  20 o 0 39.1531 3.74281   63.6105     112.516      33.8626    112.516      
1 1 1 11 7  21 o 0 18.5536 6.27175   14.0032     151.851      12.3379    -28.1489     
1 1 1 11 7  22 o 0 8.035   3.51784   ?           ?            ?          ?            
1 1 1 11 8  0  o 0 359.615 25.3861   441.549     0            73.6718    2.43311e-13  
1 1 1 11 8  1  o 0 335.369 16.2117   411.43      91.9222      8.66414    91.9222      
1 1 1 11 8  2  o 0 63.9052 3.91552   25.4241     126.758      118.966    126.758      
1 1 1 11 8  3  o 0 366.802 16.7353   562.1       86.069       217.565    86.069       
1 1 1 11 8  4  o 0 274.318 13.3045   442.819     179.727      225.462    179.727      
1 1 1 11 8  5  o 0 424.351 18.2042   437.019     113.864      195.092    -66.1356     
1 1 1 11 8  6  o 0 584.964 21.1431   603.357     -35.3979     241.26     144.602      
1 1 1 11 8  7  o 0 246.765 12.3405   329.204     54.4298      79.4022    54.4298      
1 1 1 11 8  8  o 0 513.082 21.8588   678.029     22.2823      109.944    22.2823      
1 1 1 11 8  9  o 0 219.914 12.5824   226.188     163.017      18.1801    -16.9825     
1 1 1 11 8  10 o 0 289.209 17.3027   375.068     -57.402      116.059    -57.402      
1 1 1 11 8  11 o 0 95.4954 5.68216   41.6689     93.0184      23.3514    93.0184      
1 1 1 11 8  12 o 0 57.6462 3.29733   0.789095    -61.1072     74.7199    118.893      
1 1 1 11 8  13 o 0 79.9142 4.65855   49.759      -34.0484     1.26377    145.952      
1 1 1 11 8  14 o 0 191.769 8.55476   216.728     169.072      12.4377    169.072      
1 1 1 11 8  15 o 0 98.5264 4.53044   117.254     -158.325     36.2449    -158.325     
1 1 1 11 8  16 o 0 83.5624 3.68409   128.548     -135.108     30.513     -135.108     
1 1 1 11 8  17 o 0 156.423 7.32523   264.946     42.6282      97.3169    42.6282      
1 1 1 11 8  18 o 0 113.39  6.00357   144.036     173.048      21.0565    -6.95187     
1 1 1 11 8  19 o 0 81.6437 4.55544   106.207     99.5894      3.34501    -80.4106     
1 1 1 11 8  20 o 0 15.4255 5.42917   0.0230956   103.056      26.8418    103.056      
1 1 1 11 8  21 o 0 40.5576 5.943     69.7913     -4.83608     40.5504    -4.83608     
1 1 1 11 8  22 o 0 5.11145 2.53168   ?           ?            ?          ?            
1 1 1 11 8  23 o 0 5.76307 2.89913   ?           ?            ?          ?            
1 1 1 11 9  0  o 0 364.866 24.1039   451.968     180          1.7958     -7.45693e-13 
1 1 1 11 9  1  o 0 339.274 16.0482   402.645     22.454       26.9433    -157.546     
1 1 1 11 9  2  o 0 158.159 8.17071   198.152     -23.7354     62.609     -23.7354     
1 1 1 11 9  3  o 0 278.278 15.6898   379.476     135.581      75.5103    135.581      
1 1 1 11 9  4  o 0 241.317 13.7745   315.956     -71.8295     44.397     -71.8295     
1 1 1 11 9  5  o 0 251.344 14.5804   352.945     109.857      107.906    109.857      
1 1 1 11 9  6  f 1 356.191 17.3209   377.111     83.2623      121.168    -96.7377     
1 1 1 11 9  7  o 0 371.704 17.7325   546.876     11.0943      192.325    11.0943      
1 1 1 11 9  8  o 0 418.984 20.7903   617.643     49.2331      223.415    49.2331      
1 1 1 11 9  9  o 0 162.519 9.99402   100.019     -96.5098     140.348    83.4902      
1 1 1 11 9  10 o 0 146.974 8.84256   183.589     88.8799      68.7124    88.8799      
1 1 1 11 9  11 o 0 217.256 11.8327   296.117     117.35       132.646    117.35       
1 1 1 11 9  12 o 0 38.8045 3.25627   33.707      -142.017     103.327    -142.017     
1 1 1 11 9  13 o 0 124.47  6.77404   105.633     136.37       47.2352    -43.6301     
1 1 1 11 9  14 o 0 136.753 7.34806   157.362     -155.253     20.7111    -155.253     
1 1 1 11 9  15 o 0 162.051 7.26218   182.769     133.962      19.1176    133.962      
1 1 1 11 9  16 o 0 155.659 6.77637   221.095     -71.6475     4.138      -71.6475     
1 1 1 11 9  17 o 0 60.4202 2.91163   82.3337     144.82       12.6539    144.82       
1 1 1 11 9  18 o 0 34.9166 2.71765   19.9938     36.1762      46.1275    -143.824     
1 1 1 11 9  19 o 0 32.1768 3.56017   26.0464     -142.428     20.6318    37.5723      
1 1 1 11 9  20 o 0 37.317  5.11587   41.3716     -102.217     9.66434    77.7828      
1 1 1 11 9  21 o 0 46.7586 6.71936   61.9889     2.47321      6.14552    2.47321      
1 1 1 11 9  22 o 0 5.66235 2.74474   ?           ?            ?          ?            
1 1 1 11 10 0  o 0 263.974 21.5568   329.209     180          175.509    -180         
1 1 1 11 10 1  o 0 240.697 14.139    203.303     -163.379     181.575    16.6212      
1 1 1 11 10 2  o 0 363.219 17.2149   449.604     17.7738      12.1756    -162.226     
1 1 1 11 10 3  o 0 155.501 8.15596   201.414     102.746      90.9375    102.746      
1 1 1 11 10 4  f 1 501.963 19.8066   618.016     178.468      48.0786    -1.53181     
1 1 1 11 10 5  o 0 385.897 18.2076   480.087     -89.9088     1.7182     -89.9088     
1 1 1 11 10 6  o 0 521.247 22.0361   711.429     -88.3263     125.569    -88.3263     
1 1 1 11 10 7  o 0 322.612 15.9021   447.15      128.377      113.359    128.377      
1 1 1 11 10 8  o 0 435.488 21.1417   587.835     77.5068      190.486    77.5068      
1 1 1 11 10 9  o 0 126.164 7.14241   96.5877     -52.7219     37.9757    127.278      
1 1 1 11 10 10 o 0 141.142 8.05731   164.363     -23.8134     40.7999    -23.8134     
1 1 1 11 10 11 o 0 199.754 10.3951   203.52      -47.2068     19.5211    132.793      
1 1 1 11 10 12 o 0 222.429 13.2962   238.997     -90.6689     19.8054    89.3311      
1 1 1 11 10 13 o 0 154.432 7.39111   177.679     165.909      29.9661    165.909      
1 1 1 11 10 14 o 0 198.993 9.44505   208.297     68.386       19.6164    -111.614     
1 1 1 11 10 15 o 0 100.799 4.29332   66.0675     -76.7756     78.2502    103.224      
1 1 1 11 10 16 o 0 155.406 6.61857   291.898     31.5505      150.898    31.5505      
1 1 1 11 10 17 o 0 174.9   6.95889   303.427     -107.795     125.883    -107.795     
1 1 1 11 10 18 o 0 109.696 5.49911   151.146     168.419      6.68785    168.419      
1 1 1 11 10 19 f 1 11.0286 4.385     18.3967     -106.745     46.8652    -106.745     
1 1 1 11 10 20 o 0 49.9359 4.83043   77.6895     123.491      30.861     123.491      
1 1 1 11 10 21 o 0 46.4237 4.89366   70.3157     -146.331     25.3132    -146.331     
1 1 1 11 10 22 o 0 6.5319  3.05234   ?           ?            ?          ?            
1 1 1 11 11 0  o 0 362.707 40.1751   458.462     180          168.162    180          
1 1 1 11 11 1  o 0 326.115 20.986    417.286     -90          16.0373    90           
1 1 1 11 11 2  o 0 301.766 24.6698   389.755     180          163.058    180          
1 1 1 11 11 3  o 0 326.867 24.3181   424.643     -90          30.0749    90           
1 1 1 11 11 4  o 0 152.663 14.4724   193.923     180          72.6335    4.68881e-14  
1 1 1 11 11 5  o 0 559.219 30.8696   711.162     90           210.507    -90          
1 1 1 11 11 6  o 0 26.0438 5.09712   9.59331     0            138.119    -180         
1 1 1 11 11 7  o 0 94.7157 7.52844   115.088     -90          165.818    90           
1 1 1 11 11 8  o 0 189.465 15.8464   211.515     180          84.9268    180          
1 1 1 11 11 9  o 0 133.451 27.6235   147.218     -90          31.8196    90           
1 1 1 11 11 10 o 0 175.964 12.9499   197.509     0            17.2211    -2.77541e-14 
1 1 1 11 11 11 o 0 104.9   7.70792   110.604     90           5.10984    90           
1 1 1 11 11 12 o 0 43.5307 5.33519   3.17146     180          5.77401    -1.53989e-13 
1 1 1 11 11 13 o 0 60.5037 4.96991   50.7947     -90          9.22725    -90          
1 1 1 11 11 14 o 0 161.712 9.69765   179.396     180          25.367     180          
1 1 1 11 11 15 o 0 4.82341 3.49804   0.402767    90           39.9233    -90          
1 1 1 11 11 16 o 0 122.983 7.98826   173.868     0            90.0324    -7.66005e-15 
1 1 1 11 11 17 o 0 30.03   4.22919   38.1724     90           44.5671    -90          
1 1 1 11 11 18 o 0 41.6395 4.5094    56.5664     180          29.8972    3.77653e-14  
1 1 1 11 11 19 o 0 57.8968 5.92929   77.123      90           19.9216    90           
1 1 1 11 11 20 o 0 47.3725 7.53632   61.8282     0            8.03053    180          
1 1 1 11 11 21 o 0 16.4474 9.03393   8.00435     90           0.89071    90           
1 1 1 11 11 22 o 0 3.00472 2.17494   ?           ?            ?          ?            
1 1 1 12 0  0  o 0 451.88  39.683    629.433     180          11.8243    -1.22897e-12 
1 1 1 12 0  1  o 0 306.298 20.4097   425.263     -45          217.651    -45          
1 1 1 12 0  2  o 0 318.775 23.4087   439.827     -90          4.2115     -90          
1 1 1 12 0  3  o 0 269.729 22.1209   357.231     -135         8.62201    45           
1 1 1 12 0  4  o 0 375.288 26.1673   491.898     180          109.954    3.25453e-14  
1 1 1 12 0  5  o 0 202.551 19.0173   260.998     135          72.7118    135          
1 1 1 12 0  6  o 0 35.5226 5.5345    18.7176     90           141.6      -90          
1 1 1 12 0  7  o 0 441.718 29.7354   548.552     45           73.0597    -135         
1 1 1 12 0  8  o 0 286.685 23.7347   351.949     180          98.5718    180          
1 1 1 12 0  9  o 0 439.728 31.8264   497.281     135          85.3802    -45          
1 1 1 12 0  10 o 0 108.335 8.17831   112.602     -90          60.9592    90           
1 1 1 12 0  11 o 0 229.381 19.7833   253.226     -135         54.0415    -135         
1 1 1 12 0  12 o 0 78.1335 6.81723   35.8971     180          2.42588    -180         
1 1 1 12 0  13 o 0 237.802 17.6658   270.619     135          14.5784    135          
1 1 1 12 0  14 o 0 236.4   17.8351   265.488     90           58.2919    90           
1 1 1 12 0  15 o 0 127.198 9.95617   140.925     45           12.6408    -135         
1 1 1 12 0  16 o 0 36.6485 4.57093   7.45251     180          5.59919    9.33922e-15  
1 1 1 12 0  17 o 0 23.7689 5.76601   4.48386     -45          4.63672    135          
1 1 1 12 0  18 o 0 95.4044 7.26901   134.066     -90          17.7918    90           
1 1 1 12 0  19 o 0 29.9974 5.86098   33.8083     45           0.13456    -135         
1 1 1 12 0  20 o 0 33.3549 5.22497   45.2348     180          3.70067    180          
1 1 1 12 0  21 o 0 25.7221 11.2549   34.2495     135          2.84675    135          
1 1 1 12 0  22 o 0 11.9401 4.47194   ?           ?            ?          ?            
1 1 1 12 0  23 o 0 5.50275 3.62349   ?           ?            ?          ?            
1 1 1 12 1  0  o 0 403.718 26.4138   543.53      180          115.832    -1.78117e-13 
1 1 1 12 1  1  o 0 367.244 16.1889   597.646     -82.1902     231.552    -82.1902     
1 1 1 12 1  2  o 0 218.753 13.127    234.424     -152.905     90.3961    27.095       
1 1 1 12 1  3  o 0 300.68  16.2298   401.703     -104.6       47.8361    -104.6       
1 1 1 12 1  4  o 0 161.974 9.36677   135.557     -18.0249     110.745    161.975      
1 1 1 12 1  5  o 0 168.838 10.6222   142.739     66.3541      112.983    -113.646     
1 1 1 12 1  6  o 0 503.82  19.6896   587.49      3.70779      67.1184    -176.292     
1 1 1 12 1  7  o 0 247.804 13.6133   285.162     54.4656      14.6244    -125.534     
1 1 1 12 1  8  o 0 285.357 15.6301   410.24      79.5685      153.612    79.5685      
1 1 1 12 1  9  o 0 236.383 15.9933   243.706     -87.1345     20.0933    92.8655      
1 1 1 12 1  10 o 0 391.369 22.7666   434.013     -27.4958     11.0959    -27.4958     
1 1 1 12 1  11 o 0 244.66  13.0372   322.742     22.3006      123.189    22.3006      
1 1 1 12 1  12 o 0 107.811 6.05372   93.8564     -10.7873     57.7761    -10.7873     
1 1 1 12 1  13 o 0 146.632 7.05297   129.03      106.888      55.7558    -73.1122     
1 1 1 12 1  14 o 0 18.668  4.6384    11.177      2.77443      27.0957    2.77443      
1 1 1 12 1  15 o 0 81.5368 4.15861   64.4853     167.459      36.6012    -12.5407     
1 1 1 12 1  16 o 0 77.7937 3.68084   25.8302     -74.7375     107.214    105.262      
1 1 1 12 1  17 o 0 75.4656 3.40149   66.6608     -165.671     72.8654    14.3293      
1 1 1 12 1  18 o 0 30.8215 2.97649   29.7161     118.452      7.11542    118.452      
1 1 1 12 1  19 o 0 10.6532 4.68334   10.8025     39.0653      27.2878    39.0653      
1 1 1 12 1  20 o 0 22.1201 4.61261   19.5921     70.1927      5.30729    -109.807     
1 1 1 12 1  21 o 0 23.2616 4.06494   30.4584     36.2839      9.77073    36.2839      
1 1 1 12 1  22 o 0 7.74884 3.74422   ?           ?            ?          ?            
1 1 1 12 1  23 o 0 8.23637 1.43259   ?           ?            ?          ?            
1 1 1 12 2  0  o 0 358.987 23.1076   470.173     180          32.5581    -180         
1 1 1 12 2  1  o 0 340.406 16.9394   458.453     123.74       43.7154    123.74       
1 1 1 12 2  2  o 0 273.523 16.5128   306.796     87.8698      83.9212    -92.1302     
1 1 1 12 2  3  o 0 312.121 15.8334   386.047     161.69       2.85827    -18.3095     
1 1 1 12 2  4  o 0 189.453 11.2757   226.274     156.161      9.8126     156.161      
1 1 1 12 2  5  o 0 158.889 10.489    174.153     -153.387     5.94772    26.6132      
1 1 1 12 2  6  f 1 438.93  18.9122   387.1       -82.851      299.35     97.149       
1 1 1 12 2  7  o 0 180.618 10.033    83.8004     -57.2414     252.222    122.759      
1 1 1 12 2  8  o 0 475.214 21.7877   575.498     20.0283      8.14828    20.0283      
1 1 1 12 2  9  o 0 318.391 16.6796   371.538     108.502      48.0975    108.502      
1 1 1 12 2  10 o 0 207.526 13.1016   230.137     51.4538      31.9443    51.4538      
1 1 1 12 2  11 o 0 180.492 10.3036   138.106     -20.5469     107.026    159.453      
1 1 1 12 2  12 o 0 195.495 9.65786   177.306     -48.8107     56.147     131.189      
1 1 1 12 2  13 f 1 133.111 6.58998   109.455     3.60782      62.0778    -176.392     
1 1 1 12 2  14 o 0 100.29  4.81183   108.433     -11.5684     7.44228    -11.5684     
1 1 1 12 2  15 f 1 139.267 6.26652   139.782     -35.0937     18.6775    144.906      
1 1 1 12 2  16 o 0 174.041 8.57933   190.279     65.1132      9.62521    65.1132      
1 1 1 12 2  17 o 0 121.758 5.12616   203.534     14.2138      70.3854    14.2138      
1 1 1 12 2  18 o 0 31.4742 3.07491   30.2794     161.979      8.59201    -18.0214     
1 1 1 12 2  19 o 0 30.7518 2.99988   25.6005     147.072      17.0566    -32.9283     
1 1 1 12 2  20 o 0 48.1431 4.27601   64.9588     -143.422     4.93946    -143.422     
1 1 1 12 2  21 o 0 36.2316 4.04068   58.1129     142.604      26.0787    142.604      
1 1 1 12 2  22 o 0 6.87748 3.09454   ?           ?            ?          ?            
1 1 1 12 2  23 o 0 7.0223  3.56858   ?           ?            ?          ?            
1 1 1 12 3  0  o 0 294.636 22.4635   377.01      0            229.058    -6.0649e-15  
1 1 1 12 3  1  o 0 303.408 14.8766   451.428     20.665       148.511    20.665       
1 1 1 12 3  2  o 0 308.438 16.2809   269.02      19.4176      245.114    -160.582     
1 1 1 12 3  3  o 0 425.536 16.9326   534.356     82.2958      11.5256    82.2958      
1 1 1 12 3  4  f 1 120.741 8.14951   82.3529     -117.835     30.0069    -117.835     
1 1 1 12 3  5  f 1 299.706 16.7769   295.832     -158.951     144.973    21.0489      
1 1 1 12 3  6  o 0 253.305 14.9594   383.736     157.373      184.38     157.373      
1 1 1 12 3  7  o 0 267.665 16.3822   376.215     -82.3853     129.623    -82.3853     
1 1 1 12 3  8  f 1 317.503 17.5061   511.061     -26.9565     285.734    -26.9565     
1 1 1 12 3  9  o 0 396.354 19.2944   431.274     46.8249      11.0999    -133.175     
1 1 1 12 3  10 o 0 193.697 11.2257   141.247     -128.593     122.813    51.4069      
1 1 1 12 3  11 o 0 221.247 10.5598   238.264     -124.506     5.1536     -124.506     
1 1 1 12 3  12 o 0 136.139 7.01765   173.199     153.853      96.6626    153.853      
1 1 1 12 3  13 o 0 69.1252 3.89704   28.0353     51.1898      33.8684    -128.81      
1 1 1 12 3  14 o 0 195.872 9.93499   233.827     -106.077     37.7283    -106.077     
1 1 1 12 3  15 o 0 143.843 6.16165   157.096     139.372      6.98184    139.372      
1 1 1 12 3  16 o 0 101.747 4.67117   129.802     -126.532     59.2538    -126.532     
1 1 1 12 3  17 o 0 161.316 6.53547   259.006     35.8474      67.5958    35.8474      
1 1 1 12 3  18 o 0 108.199 5.81421   170.46      -61.7256     44.4359    -61.7256     
1 1 1 12 3  19 f 1 17.674  4.5781    12.4384     29.361       56.6186    29.361       
1 1 1 12 3  20 o 0 20.8675 4.58726   15.6715     -177.593     0.74152    -177.593     
1 1 1 12 3  21 o 0 54.7032 5.4057    86.4755     21.2547      31.2199    21.2547      
1 1 1 12 3  22 o 0 6.30116 2.76361   ?           ?            ?          ?            
1 1 1 12 4  0  o 0 134.171 11.21     153.452     0            10.4374    1.19e-12     
1 1 1 12 4  1  f 1 318.589 15.9722   330.387     -116.782     132.941    63.2177      
1 1 1 12 4  2  o 0 289.839 15.5701   458.776     91.062       207.654    91.062       
1 1 1 12 4  3  o 0 146.486 8.31522   55.7196     51.9623      225.35     -128.038     
1 1 1 12 4  4  o 0 409.636 20.037    528.382     11.4394      45.9114    11.4394      
1 1 1 12 4  5  o 0 249.708 15.2564   331.573     78.1197      67.7844    78.1197      
1 1 1 12 4  6  o 0 458.887 19.6835   512.23      77.8806      87.7358    -102.119     
1 1 1 12 4  7  o 0 338.181 17.114    402.587     -108.034     0.758891   71.9656      
1 1 1 12 4  8  o 0 392.836 18.6631   554.073     -128.21      176.626    -128.21      
1 1 1 12 4  9  o 0 401.534 20.1866   464.104     93.4817      44.9557    93.4817      
1 1 1 12 4  10 o 0 257.468 17.3233   253.738     -135.769     41.4395    44.2307      
1 1 1 12 4  11 o 0 198.284 10.9319   228.034     168.36       38.9225    168.36       
1 1 1 12 4  12 o 0 69.4158 3.90038   1.90742     -96.0325     125.074    -96.0325     
1 1 1 12 4  13 o 0 132.806 7.64267   71.1006     -131.217     141.362    48.7831      
1 1 1 12 4  14 o 0 20.7467 4.66237   9.26985     101.81       23.9317    101.81       
1 1 1 12 4  15 o 0 177.897 8.59839   203.092     23.5345      23.1551    23.5345      
1 1 1 12 4  16 o 0 140.77  6.34536   135.719     -33.4902     24.7215    146.51       
1 1 1 12 4  17 o 0 84.8868 3.44392   104.89      86.3475      20.4638    -93.6525     
1 1 1 12 4  18 o 0 30.197  3.21986   27.6144     -41.0364     7.87213    138.964      
1 1 1 12 4  19 o 0 75.482  4.75488   105.299     -127.729     10.7587    -127.729     
1 1 1 12 4  20 o 0 28.6719 3.71869   29.9361     -51.5216     8.2052     128.478      
1 1 1 12 4  21 o 0 36.3982 5.90791   50.559      -124.685     9.85446    -124.685     
1 1 1 12 4  22 o 0 5.24048 2.43725   ?           ?            ?          ?            
1 1 1 12 4  23 o 0 7.55701 3.76953   ?           ?            ?          ?            
1 1 1 12 5  0  o 0 143.597 14.4019   139.816     0            48.0257    5.54265e-14  
1 1 1 12 5  1  o 0 259.778 13.7272   384.793     121.858      147.628    121.858      
1 1 1 12 5  2  o 0 359.286 16.8277   480.128     88.9826      92.2451    88.9826      
1 1 1 12 5  3  o 0 268.497 15.8661   406.161     -64.5615     179.412    -64.5615     
1 1 1 12 5  4  o 0 368.65  16.7937   394.538     -135.923     117.251    44.0774      
1 1 1 12 5  5  o 0 118.484 7.83771   93.9409     110.509      37.543     -69.4909     
1 1 1 12 5  6  f 1 278.312 14.9162   459.174     -5.09488     281.214    -5.09488     
1 1 1 12 5  7  o 0 436.735 19.8731   611.94      -71.4663     177.044    -71.4663     
1 1 1 12 5  8  o 0 287.46  15.9279   396.653     -12.7123     125.529    -12.7123     
1 1 1 12 5  9  o 0 88.0751 5.26632   23.8409     -81.0039     45.6269    98.9961      
1 1 1 12 5  10 o 0 229.638 12.7854   254.517     -178.243     29.0242    -178.243     
1 1 1 12 5  11 o 0 374.842 19.1383   285.49      -179.908     243.523    0.0918139    
1 1 1 12 5  12 o 0 20.1169 4.22013   41.4292     123.795      90.153     123.795      
1 1 1 12 5  13 o 0 140.89  6.79546   132.924     174.715      30.4596    -5.28514     
1 1 1 12 5  14 o 0 20.8761 4.21122   43.2179     -111.308     107.883    -111.308     
1 1 1 12 5  15 o 0 63.4671 3.71003   54.9001     -123.58      21.3581    -123.58      
1 1 1 12 5  16 o 0 147.32  6.33384   163.043     102.411      12.4034    102.411      
1 1 1 12 5  17 o 0 97.7559 4.26013   154.299     -34.4666     44.0811    -34.4666     
1 1 1 12 5  18 o 0 54.5771 2.86744   46.752      11.5572      51.0885    -168.443     
1 1 1 12 5  19 o 0 32.1408 3.36971   18.029      59.8595      40.3389    -120.141     
1 1 1 12 5  20 o 0 81.1359 6.84043   114.816     71.7298      15.6178    71.7298      
1 1 1 12 5  21 o 0 13.1539 5.79006   3.55929     -36.2035     4.90977    143.796      
1 1 1 12 5  22 o 0 5.63766 2.73484   ?           ?            ?          ?            
1 1 1 12 6  0  o 0 363.941 23.8405   454.795     180          21.3953    -5.24032e-13 
1 1 1 12 6  1  o 0 285.567 14.7084   296.664     170.37       84.4849    -9.62998     
1 1 1 12 6  2  o 0 314.848 16.2333   365.205     173.619      26.7235    -6.38132     
1 1 1 12 6  3  o 0 342.388 16.9846   485.84      79.0238      143.095    79.0238      
1 1 1 12 6  4  o 0 497.652 19.7015   466.22      69.8603      301.326    -110.14      
1 1 1 12 6  5  o 0 83.5721 4.73031   15.5145     140.746      35.187     -39.2536     
1 1 1 12 6  6  f 1 355.497 19.0146   450.954     -3.8839      50.5348    -3.8839      
1 1 1 12 6  7  o 0 425.703 20.438    551.694     39.4004      81.8174    39.4004      
1 1 1 12 6  8  o 0 149.765 9.39392   121.427     104.113      80.4197    -75.8872     
1 1 1 12 6  9  o 0 169.357 8.51765   196.514     81.9596      68.8184    81.9596      
1 1 1 12 6  10 f 1 297.814 17.1098   221.575     -149.73      208.4      30.2698      
1 1 1 12 6  11 o 0 180.581 9.85162   232.697     -5.93871     94.1242    -5.93871     
1 1 1 12 6  12 f 1 153.358 8.37511   158.731     -28.5918     11.7319    151.408      
1 1 1 12 6  13 o 0 195.882 10.091    205.999     -1.09954     13.665     178.9        
1 1 1 12 6  14 o 0 129.672 6.70414   143.253     5.16513      9.43134    5.16513      
1 1 1 12 6  15 o 0 53.6138 2.81529   30.2957     34.4894      29.2992    -145.511     
1 1 1 12 6  16 o 0 92.3818 4.35231   124.731     129.166      4.67079    -50.8337     
1 1 1 12 6  17 o 0 66.2045 3.46394   96.8088     21.913       24.2687    21.913       
1 1 1 12 6  18 o 0 38.6318 3.0112    39.4289     71.9714      15.7605    -108.029     
1 1 1 12 6  19 o 0 127.151 6.79789   174.342     151.458      7.55481    151.458      
1 1 1 12 6  20 o 0 56.2851 3.56429   77.6595     -22.42       10.0756    -22.42       
1 1 1 12 6  21 o 0 27.6934 6.64647   39.4179     -162.204     14.9092    -162.204     
1 1 1 12 6  22 o 0 6.39398 3.0142    ?           ?            ?          ?            
1 1 1 12 7  0  o 0 113.611 9.00884   116.639     180          18.236     -2.59768e-13 
1 1 1 12 7  1  o 0 344.277 16.8358   454.995     -55.9742     88.3596    -55.9742     
1 1 1 12 7  2  o 0 265.581 16.1171   252.539     -32.8897     130.975    147.11       
1 1 1 12 7  3  o 0 321.817 15.7046   428.341     -31.2569     77.3848    -31.2569     
1 1 1 12 7  4  o 0 384.309 18.012    448.472     26.1612      49.4753    -153.839     
1 1 1 12 7  5  o 0 337.631 17.6777   457.391     58.0178      107.201    58.0178      
1 1 1 12 7  6  o 0 339.513 16.795    464.976     -90.1843     119.605    -90.1843     
1 1 1 12 7  7  o 0 436.006 18.8052   692.466     38.1652      342.506    38.1652      
1 1 1 12 7  8  o 0 310.568 16.2572   487.447     -107.006     255.092    -107.006     
1 1 1 12 7  9  o 0 135.165 7.59581   85.199      -96.8443     93.5981    83.1557      
1 1 1 12 7  10 o 0 84.5198 4.82278   52.3242     -100.663     42.4509    79.3366      
1 1 1 12 7  11 o 0 65.4645 3.93429   10.3992     -160.476     7.73447    19.5244      
1 1 1 12 7  12 o 0 154.757 7.8498    152.991     -86.2465     27.3514    93.7535      
1 1 1 12 7  13 o 0 75.17   3.97372   21.1521     -98.9445     92.7367    81.0555      
1 1 1 12 7  14 o 0 147.294 6.98019   167.223     -72.7912     17.6051    -72.7912     
1 1 1 12 7  15 o 0 73.6348 3.51179   54.4571     22.0184      35.4345    -157.982     
1 1 1 12 7  16 o 0 11.7453 4.42242   23.4658     -2.68168     54.1696    -2.68168     
1 1 1 12 7  17 o 0 86.7039 3.4397    128.052     -43.8954     24.9212    -43.8954     
1 1 1 12 7  18 o 0 137.331 7.02977   196.148     -34.5834     18.5749    -34.5834     
1 1 1 12 7  19 o 0 84.9846 5.25001   85.9947     156.355      53.0784    -23.6449     
1 1 1 12 7  20 o 0 19.8049 4.24196   11.2842     106.388      16.7759    -73.612      
1 1 1 12 7  21 o 0 28.171  4.90664   34.3068     -17.456      1.44731    -17.456      
1 1 1 12 7  22 o 0 6.5245  3.1063    ?           ?            ?          ?            
1 1 1 12 8  0  o 0 172.444 12.47     205.954     180          37.6461    180          
1 1 1 12 8  1  o 0 455.075 19.8521   524.8       -44.8747     55.6406    135.125      
1 1 1 12 8  2  o 0 273.817 14.8242   433.795     -128.587     226.732    -128.587     
1 1 1 12 8  3  o 0 166.832 8.37231   190.574     146.167      11.1287    146.167      
1 1 1 12 8  4  o 0 127.942 7.00008   117.426     -164.271     18.4406    15.7292      
1 1 1 12 8  5  o 0 428.629 17.9926   537.391     -120.224     33.553     -120.224     
1 1 1 12 8  6  o 0 543.353 21.4454   664.517     146.801      4.52635    146.801      
1 1 1 12 8  7  o 0 321.894 17.4152   409.879     -99.1467     54.0333    -99.1467     
1 1 1 12 8  8  o 0 290.518 16.5911   321.822     139.064      7.50516    139.064      
1 1 1 12 8  9  o 0 66.3244 3.70193   21.5131     107.181      112.685    107.181      
1 1 1 12 8  10 f 1 139.458 7.3402    155.142     69.4476      28.656     69.4476      
1 1 1 12 8  11 o 0 12.1962 4.77709   63.4577     -165.729     130.622    -165.729     
1 1 1 12 8  12 o 0 83.0904 4.41603   59.3833     -153.545     10.2629    26.4548      
1 1 1 12 8  13 f 1 32.9145 2.96609   26.6637     149.613      70.7009    149.613      
1 1 1 12 8  14 o 0 193.549 9.46317   198.056     78.3566      25.7151    -101.643     
1 1 1 12 8  15 o 0 136.522 6.75328   117.687     18.5131      53.6691    -161.487     
1 1 1 12 8  16 o 0 137.461 6.27932   239.704     4.9074       98.2429    4.9074       
1 1 1 12 8  17 o 0 54.4111 2.49343   70.3392     58.969       8.68418    58.969       
1 1 1 12 8  18 o 0 12.8485 4.56221   13.7877     -149.972     40.1436    -149.972     
1 1 1 12 8  19 o 0 18.2316 3.84906   8.69729     -36.9068     48.5681    -36.9068     
1 1 1 12 8  20 o 0 50.0228 4.4702    42.3984     163.609      43.4292    -16.3907     
1 1 1 12 8  21 o 0 16.3544 6.43144   9.87832     113.371      12.5273    -66.6294     
1 1 1 12 8  22 o 0 7.08513 3.464     ?           ?            ?          ?            
1 1 1 12 9  0  o 0 295.689 26.126    361.789     0            164.014    3.28027e-14  
1 1 1 12 9  1  o 0 208.959 12.421    301.605     79.1342      135.856    79.1342      
1 1 1 12 9  2  o 0 314.246 16.052    451.515     15.6636      144.414    15.6636      
1 1 1 12 9  3  o 0 265.031 13.8422   383.596     -64.3549     133.404    -64.3549     
1 1 1 12 9  4  o 0 227.851 13.2221   368.153     164.42       217.989    164.42       
1 1 1 12 9  5  o 0 451.673 19.7395   563.339     -129.983     23.2044    -129.983     
1 1 1 12 9  6  o 0 125.395 7.39613   113.514     -90.4935     29.5254    -90.4935     
1 1 1 12 9  7  f 1 329.087 17.8146   535.409     -56.1081     296.345    -56.1081     
1 1 1 12 9  8  o 0 248.722 13.6764   241.972     -125.796     57.5213    54.2041      
1 1 1 12 9  9  o 0 92.5732 5.26933   32.1332     144.113      56.5813    -35.8871     
1 1 1 12 9  10 o 0 345.776 17.932    376.014     47.0765      5.49713    -132.923     
1 1 1 12 9  11 o 0 164.866 8.92664   184.497     51.7104      29.8325    51.7104      
1 1 1 12 9  12 o 0 270.147 14.3465   328.06      -62.1473     53.3061    -62.1473     
1 1 1 12 9  13 o 0 46.1209 2.88744   1.79896     58.4319      10.5834    58.4319      
1 1 1 12 9  14 o 0 241.196 10.9281   164.281     132.162      200.048    -47.8379     
1 1 1 12 9  15 o 0 55.0221 2.87985   23.1956     32.775       7.30472    32.775       
1 1 1 12 9  16 o 0 165.037 7.21691   246.608     -20.5753     32.703     -20.5753     
1 1 1 12 9  17 o 0 160.549 6.71092   263.014     127.415      87.2067    127.415      
1 1 1 12 9  18 o 0 91.5253 4.68224   130.862     -18.0089     17.9717    -18.0089     
1 1 1 12 9  19 o 0 44.0393 4.04306   64.6363     -42.3264     18.7698    -42.3264     
1 1 1 12 9  20 o 0 54.6735 6.13949   68.5227     56.6831      1.82842    -123.317     
1 1 1 12 9  21 o 0 11.7315 4.76018   0.424932    15.698       1.68586    -164.302     
1 1 1 12 9  22 o 0 3.75453 1.89204   ?           ?            ?          ?            
1 1 1 12 10 0  o 0 579.027 28.0685   714.119     0            151.16     180          
1 1 1 12 10 1  o 0 402.515 17.6054   520.116     109.763      54.0574    109.763      
1 1 1 12 10 2  o 0 300.205 15.7281   437.501     -16.5457     148.181    -16.5457     
1 1 1 12 10 3  o 0 90.4654 5.3782    29.4111     170.212      31.8287    -9.78797     
1 1 1 12 10 4  o 0 369.847 18.3832   451.554     -105.512     0.43068    -105.512     
1 1 1 12 10 5  o 0 220.96  12.2996   189.378     152.142      146.83     -27.858      
1 1 1 12 10 6  f 1 464.797 19.2041   606.523     16.9722      76.6674    16.9722      
1 1 1 12 10 7  o 0 522.842 22.3775   596.6       -47.8151     81.4224    132.185      
1 1 1 12 10 8  o 0 515.68  22.2335   561.366     173.032      37.419     -6.96764     
1 1 1 12 10 9  o 0 287.335 17.3569   322.158     -58.875      20.652     -58.875      
1 1 1 12 10 10 o 0 136.178 7.31101   105.093     119.51       72.6094    -60.4905     
1 1 1 12 10 11 o 0 68.5998 3.87944   25.2902     -81.1214     21.3698    98.8786      
1 1 1 12 10 12 o 0 168.004 7.63107   228.531     171.511      103.452    171.511      
1 1 1 12 10 13 f 1 111.126 6.10661   112.729     -116.826     11.4159    63.1736      
1 1 1 12 10 14 o 0 153.174 7.56033   189.758     -88.5304     52.5847    -88.5304     
1 1 1 12 10 15 o 0 130.754 5.83892   138.007     94.4682      3.33424    94.4682      
1 1 1 12 10 16 o 0 81.889  3.62795   122.316     -36.7599     26.4587    -36.7599     
1 1 1 12 10 17 o 0 103.372 4.50519   151.998     -97.9209     27.5458    -97.9209     
1 1 1 12 10 18 o 0 104.585 5.84365   151.272     -88.7958     24.0185    -88.7958     
1 1 1 12 10 19 f 1 63.066  3.85874   105.473     -27.3371     49.1004    -27.3371     
1 1 1 12 10 20 o 0 74.5908 7.56295   75.1859     -106.629     41.2482    73.3715      
1 1 1 12 10 21 o 0 15.9261 6.0554    9.89293     -62.8769     9.00646    117.123      
1 1 1 12 10 22 o 0 4.00856 1.96899   ?           ?            ?          ?            
1 1 1 12 11 0  o 0 362.147 23.3636   450.512     0            64.6212    1.65296e-13  
1 1 1 12 11 1  o 0 361.731 17.1371   383.912     58.7021      125.432    -121.298     
1 1 1 12 11 2  o 0 411.703 18.5624   718.369     121.78       420.984    121.78       
1 1 1 12 11 3  o 0 290.957 14.0291   471.66      156.629      253.958    156.629      
1 1 1 12 11 4  o 0 390.02  19.8242   471.061     17.2286      17.6242    -162.771     
1 1 1 12 11 5  o 0 458.258 19.353    686.038     122.062      245.076    122.062      
1 1 1 12 11 6  o 0 245.515 12.5138   300.926     -63.2355     19.9951    -63.2355     
1 1 1 12 11 7  o 0 187.372 11.8747   274.105     -10.8463     168.708    -10.8463     
1 1 1 12 11 8  o 0 184.731 10.2656   166.553     -25.4804     56.6814    154.52       
1 1 1 12 11 9  o 0 361.246 18.2215   397.232     -79.9618     9.43076    100.038      
1 1 1 12 11 10 o 0 223.624 12.2109   221.957     -120.663     39.3319    59.3374      
1 1 1 12 11 11 o 0 202.257 9.93648   218.303     -158.613     15.1614    21.3873      
1 1 1 12 11 12 o 0 26.5544 3.48326   43.9433     -48.7837     102.988    -48.7837     
1 1 1 12 11 13 o 0 50.9318 3.32581   6.97086     111.423      81.6852    -68.5772     
1 1 1 12 11 14 o 0 40.399  2.66975   7.76299     135.74       18.5694    -44.2603     
1 1 1 12 11 15 o 0 149.276 6.18062   179.294     -97.0604     47.0053    -97.0604     
1 1 1 12 11 16 o 0 203.495 9.00198   311.718     141.163      57.9176    141.163      
1 1 1 12 11 17 o 0 29.0784 3.19763   8.4608      149.889      25.1649    -30.1114     
1 1 1 12 11 18 o 0 28.8628 3.40257   24.2634     -3.23674     1.2475     176.763      
1 1 1 12 11 19 o 0 41.8488 4.17835   54.7287     0.551368     5.4704     0.551368     
1 1 1 12 11 20 o 0 35.6479 4.96264   41.0236     103.734      3.13335    -76.2663     
1 1 1 12 11 21 o 0 28.3047 5.02859   36.1726     -126.775     7.35758    -126.775     
1 1 1 12 11 22 o 0 4.72597 2.33568   ?           ?            ?          ?            
1 1 1 12 12 0  o 0 600.534 40.6356   753.766     180          63.3829    -180         
1 1 1 12 12 1  o 0 396.949 22.8456   503.083     -90          155.445    -90          
1 1 1 12 12 2  o 0 584.563 30.9452   731.592     180          0.686205   180          
1 1 1 12 12 3  o 0 513.964 28.868    646.257     -90          71.8698    -90          
1 1 1 12 12 4  o 0 409.684 28.9773   515.683     0            51.9862    0            
1 1 1 12 12 5  o 0 362.013 26.519    454.495     90           129.897    90           
1 1 1 12 12 6  o 0 559.86  30.7772   698.719     180          11.3501    180          
1 1 1 12 12 7  o 0 59.2047 5.88668   9.62676     -90          18.4117    90           
1 1 1 12 12 8  o 0 225.2   17.9117   256.748     180          9.62966    1.86599e-13  
1 1 1 12 12 9  o 0 61.8908 4.71439   59.8003     -90          65.1947    90           
1 1 1 12 12 10 o 0 14.0261 7.15372   1.64655     0            43.1953    180          
1 1 1 12 12 11 o 0 291.379 23.0437   336.377     -90          51.4557    -90          
1 1 1 12 12 12 f 1 57.6332 3.8172    37.7653     180          31.4454    -5.96822e-15 
1 1 1 12 12 13 o 0 41.8196 5.02759   44.8767     -90          77.4973    90           
1 1 1 12 12 14 o 0 85.5586 5.20589   93.6483     0            31.3848    180          
1 1 1 12 12 15 o 0 144.462 9.07562   155.212     -90          14.3599    -90          
1 1 1 12 12 16 o 0 165.101 12.0104   230.171     180          49.9914    180          
1 1 1 12 12 17 o 0 90.5281 6.12647   123.7       90           24.0965    90           
1 1 1 12 12 18 o 0 73.5812 6.83711   98.5015     180          27.9858    -180         
1 1 1 12 12 19 o 0 51.2572 4.81853   67.2004     90           8.40474    90           
1 1 1 12 12 20 o 0 57.1681 12.0243   73.3807     180          6.32399    180          
1 1 1 12 12 21 o 0 8.87288 5.59966   4.0276      -90          8.20479    90           
1 1 1 12 12 22 o 0 7.51722 4.4047    ?           ?            ?          ?            
1 1 1 13 0  1  o 0 347.129 24.1686   479.544     45           98.6002    45           
1 1 1 13 0  2  o 0 77.1431 5.91      44.7708     0            37.009     180          
1 1 1 13 0  3  o 0 196.616 15.1905   259.177     -45          108.656    135          
1 1 1 13 0  4  f 1 385.47  26.1356   503.018     -90          105.052    -90          
1 1 1 13 0  5  o 0 231.724 18.685    298.997     -135         52.9716    -135         
1 1 1 13 0  6  o 0 306.954 24.8646   383.846     0            185.73     -180         
1 1 1 13 0  7  o 0 313.679 25.2185   387.738     -45          54.5451    -45          
1 1 1 13 0  8  o 0 217.399 18.3393   265.574     -90          66.6922    90           
1 1 1 13 0  9  o 0 19.2913 6.71696   2.7075      -135         71.457     45           
1 1 1 13 0  10 o 0 204.249 16.9237   225.195     0            72.3419    -6.55575e-15 
1 1 1 13 0  11 o 0 253.368 17.4373   278.037     135          9.72656    -45          
1 1 1 13 0  12 o 0 121.782 10.2416   138.046     90           6.15841    90           
1 1 1 13 0  13 o 0 223.876 17.5631   253.067     -135         25.4189    -135         
1 1 1 13 0  14 o 0 183.629 14.2695   204.77      0            19.0051    180          
1 1 1 13 0  15 o 0 53.7877 4.36579   27.4617     -45          3.56593    -45          
1 1 1 13 0  16 o 0 100.253 8.21531   108.69      90           34.2026    -90          
1 1 1 13 0  17 o 0 93.4354 5.67635   132.108     45           34.3395    45           
1 1 1 13 0  18 o 0 48.1747 4.47009   67.1159     180          29.9432    1.57276e-14  
1 1 1 13 0  19 o 0 10.0281 6.07541   0.664623    -45          3.60821    135          
1 1 1 13 0  20 o 0 25.9674 5.91377   31.4339     -90          4.7067     -90          
1 1 1 13 0  21 o 0 8.83675 5.57325   4.60161     -135         9.60831    45           
1 1 1 13 0  22 o 0 6.86566 4.7316    ?           ?            ?          ?            
1 1 1 13 0  23 o 0 4.31169 3.14295   ?           ?            ?          ?            
1 1 1 13 1  0  o 0 233.609 17.4195   285.984     0            196.432    3.26135e-14  
1 1 1 13 1  1  o 0 163.312 9.36085   231.045     -96.6752     110.645    -96.6752     
1 1 1 13 1  2  o 0 76.6239 5.08357   3.61492     -143.754     21.1362    36.2463      
1 1 1 13 1  3  o 0 259.632 14.634    333.819     70.8965      24.7608    70.8965      
1 1 1 13 1  4  o 0 126.628 8.30007   92.0623     50.8222      90.1654    -129.178     
1 1 1 13 1  5  o 0 345.006 17.888    411.646     170.752      37.7744    -9.24799     
1 1 1 13 1  6  o 0 439.121 19.7842   509.993     82.8463      53.8806    -97.1537     
1 1 1 13 1  7  o 0 294.558 17.2803   356.552     -64.0615     12.8347    -64.0615     
1 1 1 13 1  8  o 0 461.79  19.8941   473.344     -86.1729     163.327    93.8271      
1 1 1 13 1  9  o 0 476.97  21.0317   523.913     -99.2983     8.46726    80.7017      
1 1 1 13 1  10 o 0 297.533 17.9769   300         -178.296     40.3332    1.70357      
1 1 1 13 1  11 o 0 20.9782 4.20314   40.7692     -3.29624     89.4447    -3.29624     
1 1 1 13 1  12 o 0 283.783 15.0942   304.391     136.501      29.1071    -43.4989     
1 1 1 13 1  13 o 0 168.737 8.92588   193.6       -33.0334     27.7115    -33.0334     
1 1 1 13 1  14 o 0 154.634 6.71135   230.64      6.61951      132.14     6.61951      
1 1 1 13 1  15 o 0 102.929 4.53925   108.718     -135.598     5.61018    -135.598     
1 1 1 13 1  16 o 0 88.5191 4.47474   80.9702     -52.4125     23.0014    127.587      
1 1 1 13 1  17 o 0 122.363 5.43821   211.029     110.957      86.1256    110.957      
1 1 1 13 1  18 o 0 52.0768 2.95996   75.3763     115.089      17.2392    115.089      
1 1 1 13 1  19 o 0 29.7005 3.66911   26.3529     -128.889     6.7456     51.111       
1 1 1 13 1  20 o 0 93.8096 5.52759   150.689     1.20461      51.7713    1.20461      
1 1 1 13 1  21 o 0 14.2004 6.01335   2.89564     90.1456      1.03236    -89.8544     
1 1 1 13 1  22 o 0 7.47626 3.42939   ?           ?            ?          ?            
1 1 1 13 2  0  o 0 267.44  21.6406   344.682     180          223.988    180          
1 1 1 13 2  1  o 0 92.1256 5.34126   36.7526     124.833      64.6174    -55.1671     
1 1 1 13 2  2  o 0 327.859 16.6461   539.572     90.6465      277.174    90.6465      
1 1 1 13 2  3  o 0 115.736 6.60736   93.3233     -9.94062     21.7751    170.059      
1 1 1 13 2  4  o 0 268.554 14.6109   358.57      78.742       64.6543    78.742       
1 1 1 13 2  5  o 0 318.277 17.564    450.061     -19.6834     121.842    -19.6834     
1 1 1 13 2  6  o 0 523.03  19.9586   558.587     136.249      157.663    -43.7508     
1 1 1 13 2  7  o 0 439.332 20.7305   530.927     -120.016     4.57656    -120.016     
1 1 1 13 2  8  o 0 370.72  19.4576   504.929     21.8596      133.622    21.8596      
1 1 1 13 2  9  o 0 422.632 20.5579   546.961     168.809      167.582    168.809      
1 1 1 13 2  10 o 0 65.0972 4.66331   68.9086     -70.2007     237.024    -70.2007     
1 1 1 13 2  11 o 0 286.668 15.191    307.387     102.727      0.468267   -77.2731     
1 1 1 13 2  12 o 0 101.75  5.05571   82.6096     126.827      34.239     -53.1729     
1 1 1 13 2  13 o 0 172.786 7.9614    189.118     153.369      8.61413    153.369      
1 1 1 13 2  14 o 0 115.353 5.56782   109.989     -15.143      25.3107    164.857      
1 1 1 13 2  15 o 0 80.9725 4.09725   53.2802     -0.851799    40.6889    -0.851799    
1 1 1 13 2  16 o 0 91.9172 4.55819   78.5238     138.239      35.3735    -41.7613     
1 1 1 13 2  17 o 0 64.5618 2.83987   95.8914     55.3083      27.6919    55.3083      
1 1 1 13 2  18 o 0 114.985 5.64934   188.745     85.5766      63.8955    85.5766      
1 1 1 13 2  19 o 0 29.6009 3.16333   24.4033     -136.328     13.204     43.6724      
1 1 1 13 2  20 o 0 34.3937 3.54586   52.4797     -24.7298     25.643     -24.7298     
1 1 1 13 2  21 o 0 14.3641 5.36432   6.9287      -11.7406     8.29297    168.259      
1 1 1 13 2  22 o 0 6.80066 3.33203   ?           ?            ?          ?            
1 1 1 13 3  0  o 0 383.436 24.6545   491.808     0            162.21     180          
1 1 1 13 3  1  o 0 225.177 13.4696   328.734     41.0429      139.172    41.0429      
1 1 1 13 3  2  o 0 142.348 8.60029   109.44      53.0312      95.9936    -126.969     
1 1 1 13 3  3  o 0 111.468 7.19456   62.4689     69.3294      97.0642    -110.671     
1 1 1 13 3  4  o 0 469.384 20.1571   509.691     157.583      146.47     -22.4167     
1 1 1 13 3  5  o 0 405.953 19.7865   582.436     116.991      167.557    116.991      
1 1 1 13 3  6  o 0 542.232 21.0674   611.123     110.253      91.8582    -69.7468     
1 1 1 13 3  7  o 0 146.796 8.67804   94.0825     -148.433     133.527    31.5671      
1 1 1 13 3  8  o 0 230.518 13.0158   311.691     -122.993     104.847    -122.993     
1 1 1 13 3  9  o 0 58.5741 4.25326   60.5768     172.529      195.551    172.529      
1 1 1 13 3  10 o 0 250.789 14.9691   284.849     -120.398     30.2006    -120.398     
1 1 1 13 3  11 o 0 219.967 11.935    235.728     -68.4993     6.41596    -68.4993     
1 1 1 13 3  12 o 0 161.366 9.94774   146.547     103.401      56.5773    -76.5988     
1 1 1 13 3  13 o 0 76.0879 3.86335   42.339      -130         27.8663    49.9999      
1 1 1 13 3  14 o 0 169.652 7.95781   203.631     -179.366     40.2224    -179.366     
1 1 1 13 3  15 o 0 131.863 5.72022   160.381     122.427      45.0195    122.427      
1 1 1 13 3  16 o 0 51.0059 2.5582    63.3121     134.926      2.13811    134.926      
1 1 1 13 3  17 f 1 62.3004 3.4002    75.4066     -16.5717     10.2479    163.428      
1 1 1 13 3  18 o 0 67.7453 3.19656   101.344     50.3617      23.6837    50.3617      
1 1 1 13 3  19 o 0 47.4388 3.00391   70.1609     -170.901     25.7194    -170.901     
1 1 1 13 3  20 o 0 36.0707 3.70239   40.3664     112.691      9.11215    -67.3093     
1 1 1 13 3  21 o 0 27.1997 7.68181   38.8952     -93.5459     15.2334    -93.5459     
1 1 1 13 3  22 o 0 7.40501 3.56104   ?           ?            ?          ?            
1 1 1 13 3  23 o 0 1.9593  0.944958  ?           ?            ?          ?            
1 1 1 13 4  0  o 0 363.924 25.2108   445.486     180          163.201    -180         
1 1 1 13 4  1  o 0 124.244 7.80428   106.559     83.075       32.0569    83.075       
1 1 1 13 4  2  o 0 370.571 17.0627   475.937     28.2122      52.7901    28.2122      
1 1 1 13 4  3  o 0 95.9828 5.58416   17.2174     -166.953     148.929    13.0466      
1 1 1 13 4  4  o 0 262.082 15.0835   296.18      -62.5213     36.6785    117.479      
1 1 1 13 4  5  f 1 324.829 17.6555   249.301     131.681      295.95     -48.3194     
1 1 1 13 4  6  o 0 145.778 8.21238   144.39      125.774      13.6134    -54.2262     
1 1 1 13 4  7  o 0 255.933 14.7558   322.994     -107.408     54.8302    -107.408     
1 1 1 13 4  8  o 0 191.122 13.0352   241.948     170.3        69.5101    170.3        
1 1 1 13 4  9  o 0 310.774 17.784    371.465     -176.12      74.1809    -176.12      
1 1 1 13 4  10 o 0 429.638 20.5865   518.229     -32.1686     99.6473    -32.1686     
1 1 1 13 4  11 o 0 73.9194 4.26193   25.5164     30.4949      71.3331    -149.505     
1 1 1 13 4  12 o 0 99.5381 4.99951   4.40794     26.4803      199.608    -153.52      
1 1 1 13 4  13 o 0 99.9158 4.89382   81.6273     -116.998     26.3268    63.0023      
1 1 1 13 4  14 o 0 88.8236 4.49656   71.2866     67.5423      40.641     -112.458     
1 1 1 13 4  15 o 0 98.3181 4.41372   86.0779     15.6214      29.822     -164.379     
1 1 1 13 4  16 o 0 28.9144 3.24823   11.0968     148.499      86.6139    148.499      
1 1 1 13 4  17 o 0 95.2917 4.04979   142.294     179.303      28.024     179.303      
1 1 1 13 4  18 o 0 75.8088 3.84333   108.652     -46.104      15.2756    -46.104      
1 1 1 13 4  19 o 0 48.4829 2.76579   73.586      -172.129     30.6194    -172.129     
1 1 1 13 4  20 o 0 31.7868 4.86926   24.385      69.8252      29.8871    -110.175     
1 1 1 13 4  21 f 1 46.7044 8.53471   57.103      161.096      4.98068    -18.9037     
1 1 1 13 4  22 o 0 6.3238  2.97714   ?           ?            ?          ?            
1 1 1 13 5  0  o 0 486.57  25.509    589.906     180          68.4327    -1.8529e-13  
1 1 1 13 5  1  o 0 330.165 16.2118   441.245     -31.7031     98.7374    -31.7031     
1 1 1 13 5  2  f 1 461.334 18.9504   572.132     12.4963      23.9063    12.4963      
1 1 1 13 5  3  o 0 514.246 20.4159   434.949     -102.002     392.513    77.9977      
1 1 1 13 5  4  o 0 28.73   6.70268   68.0146     44.9703      148.991    44.9703      
1 1 1 13 5  5  o 0 308.736 15.5546   419.441     133.012      112.652    133.012      
1 1 1 13 5  6  o 0 348.322 17.9816   538.541     -115.451     258.667    -115.451     
1 1 1 13 5  7  o 0 117.465 6.62243   72.9692     130.805      84.2682    -49.1949     
1 1 1 13 5  8  o 0 465.466 21.1529   610.665     -79.8672     119.2      -79.8672     
1 1 1 13 5  9  o 0 225.784 13.1025   157.074     124.73       166.921    -55.27       
1 1 1 13 5  10 f 1 222.628 12.8181   257.257     -139.95      40.8146    -139.95      
1 1 1 13 5  11 o 0 107.73  6.47543   73.7832     47.2851      61.5579    -132.715     
1 1 1 13 5  12 o 0 31.0588 3.0825    32.4049     108.555      82.2668    108.555      
1 1 1 13 5  13 o 0 78.6507 4.24748   18.4546     -175.648     110.005    4.35243      
1 1 1 13 5  14 o 0 111.052 4.66203   139.217     -140.952     49.8367    -140.952     
1 1 1 13 5  15 o 0 34.2531 3.02753   29.1096     -132.062     113.242    -132.062     
1 1 1 13 5  16 f 1 32.3209 2.7775    5.04103     157.284      61.4099    -22.7159     
1 1 1 13 5  17 o 0 153.075 7.24697   233.633     -120.932     46.4354    -120.932     
1 1 1 13 5  18 o 0 133.68  6.79189   194.613     -61.0707     26.1616    -61.0707     
1 1 1 13 5  19 o 0 22.3525 4.59822   7.38691     12.5684      11.7289    -167.432     
1 1 1 13 5  20 o 0 30.5991 4.10434   38.7883     -159.01      7.13829    -159.01      
1 1 1 13 5  21 o 0 31.5575 4.8739    32.6183     -47.569      12.629     132.431      
1 1 1 13 5  22 o 0 4.41142 2.15528   ?           ?            ?          ?            
1 1 1 13 6  0  o 0 54.1704 4.71467   7.57105     180          18.7116    -1.31614e-13 
1 1 1 13 6  1  o 0 218.134 11.6592   249.816     -82.482      0.28183    -82.482      
1 1 1 13 6  2  o 0 306.044 17.0057   435.999     31.077       148.991    31.077       
1 1 1 13 6  3  o 0 449.128 19.134    518.369     -85.2816     57.7271    94.7184      
1 1 1 13 6  4  f 1 215.248 11.7704   244.784     -163.548     12.3512    16.4524      
1 1 1 13 6  5  o 0 220.623 11.5804   329.869     -118.612     174.663    -118.612     
1 1 1 13 6  6  o 0 261.739 15.5265   373.048     150.821      144.941    150.821      
1 1 1 13 6  7  o 0 354.635 17.1317   413.915     -88.5043     10.8527    91.4957      
1 1 1 13 6  8  o 0 213.239 13.774    230.294     84.2889      20.8663    -95.7111     
1 1 1 13 6  9  f 1 259.511 15.7186   342.355     -46.2716     141.556    -46.2716     
1 1 1 13 6  10 o 0 221.268 11.96     301.309     56.591       137.222    56.591       
1 1 1 13 6  11 o 0 147.548 8.79736   171.157     57.8062      49.3767    57.8062      
1 1 1 13 6  12 o 0 222.959 11.6724   327.454     77.2629      172.698    77.2629      
1 1 1 13 6  13 o 0 121.534 6.2165    125.189     -16.715      9.85011    -16.715      
1 1 1 13 6  14 o 0 164.381 7.11588   189.936     -106.663     26.683     -106.663     
1 1 1 13 6  15 o 0 98.6122 4.42155   116.881     -165.465     38.1288    -165.465     
1 1 1 13 6  16 o 0 132.337 5.65372   241.623     34.5856      118.846    34.5856      
1 1 1 13 6  17 o 0 125.392 5.32337   185.62      -108.132     29.9591    -108.132     
1 1 1 13 6  18 o 0 34.1753 2.81756   30.9033     -110.685     18.0268    69.3154      
1 1 1 13 6  19 o 0 75.573  4.80113   63.6441     -55.174      71.3315    124.826      
1 1 1 13 6  20 o 0 40.3891 3.16985   64.1408     4.76238      31.7556    4.76238      
1 1 1 13 6  21 o 0 37.7164 4.40453   68.4593     77.0229      50.8641    77.0229      
1 1 1 13 6  22 o 0 6.79884 3.37134   ?           ?            ?          ?            
1 1 1 13 7  0  o 0 288.2   20.9191   347.162     180          27.2835    -180         
1 1 1 13 7  1  o 0 423.993 17.8458   383.836     63.166       250.559    -116.834     
1 1 1 13 7  2  o 0 217.705 11.6062   289.146     -78.4907     83.4096    -78.4907     
1 1 1 13 7  3  o 0 473.774 19.9777   542.463     -136.325     71.2006    43.6751      
1 1 1 13 7  4  o 0 473.193 19.0574   600.348     -102.414     42.4063    -102.414     
1 1 1 13 7  5  o 0 563.814 20.5217   492.706     -14.7563     376.323    165.244      
1 1 1 13 7  6  o 0 128.452 8.12379   68.6115     -74.2352     134.621    105.765      
1 1 1 13 7  7  o 0 383.438 17.9749   425.982     -146.518     58.7022    33.4818      
1 1 1 13 7  8  o 0 229.605 14.3541   257.062     -105.407     29.569     -105.407     
1 1 1 13 7  9  o 0 285.414 17.1263   283.76      -169.545     45.6766    10.4555      
1 1 1 13 7  10 o 0 156.989 8.55852   210.983     -115.35      112.209    -115.35      
1 1 1 13 7  11 o 0 51.4422 3.04804   14.8678     145.337      93.0438    145.337      
1 1 1 13 7  12 o 0 103.219 4.53033   67.0106     -92.0584     73.3947    87.9416      
1 1 1 13 7  13 o 0 266.357 12.593    340.273     -154.396     100.596    -154.396     
1 1 1 13 7  14 o 0 142.293 6.11389   136.047     126.455      32.0652    -53.5446     
1 1 1 13 7  15 o 0 32.7537 3.292     14.8211     -12.5639     71.4331    -12.5639     
1 1 1 13 7  16 o 0 163.277 7.31028   273.24      -111.51      93.0466    -111.51      
1 1 1 13 7  17 o 0 122.258 5.65385   197.247     -40.9389     64.3282    -40.9389     
1 1 1 13 7  18 o 0 74.6202 3.79343   80.9145     107.446      36.049     -72.554      
1 1 1 13 7  19 o 0 55.8543 3.33268   65.6918     -152.616     10.1064    27.3844      
1 1 1 13 7  20 o 0 34.2773 4.3293    37.9681     124.056      6.95045    -55.9437     
1 1 1 13 7  21 o 0 11.3796 4.8176    0.0646567   1.6147       0.417293   -178.385     
1 1 1 13 7  22 o 0 5.4077  2.60032   ?           ?            ?          ?            
1 1 1 13 8  0  o 0 22.8665 4.1641    1.18141     0            21.7457    180          
1 1 1 13 8  1  o 0 184.634 11.976    242.675     27.4008      88.0327    27.4008      
1 1 1 13 8  2  o 0 180.631 9.9392    251.925     -17.3994     129.839    -17.3994     
1 1 1 13 8  3  o 0 169.202 9.37197   191.875     -178.302     11.317     -178.302     
1 1 1 13 8  4  o 0 134.004 7.6295    133.429     55.0385      49.2643    55.0385      
1 1 1 13 8  5  o 0 423.059 19.9472   439.378     8.82871      138.149    -171.171     
1 1 1 13 8  6  f 1 360.984 18.7169   568.715     46.4159      287.451    46.4159      
1 1 1 13 8  7  o 0 246.536 13.0455   275.106     -172.988     20.1506    7.01201      
1 1 1 13 8  8  o 0 158.397 9.08113   177.313     -126.213     102.745    -126.213     
1 1 1 13 8  9  o 0 381.436 21.4951   436.254     38.0551      43.173     38.0551      
1 1 1 13 8  10 o 0 101.97  6.32594   83.1371     83.5712      24.4266    -96.4288     
1 1 1 13 8  11 o 0 149.125 8.2957    77.0554     80.4812      154.981    -99.5188     
1 1 1 13 8  12 o 0 292.145 15.8878   324.245     -122.925     0.80053    57.0749      
1 1 1 13 8  13 o 0 87.2541 4.48066   53.7973     27.6467      50.7061    -152.353     
1 1 1 13 8  14 o 0 144.628 6.70635   169.115     145.69       31.5225    145.69       
1 1 1 13 8  15 o 0 139.52  6.33533   146.67      77.5745      1.90556    77.5745      
1 1 1 13 8  16 o 0 251.059 11.175    347.912     -106.899     5.57364    73.1011      
1 1 1 13 8  17 o 0 51.4302 2.68982   70.2218     -31.8602     31.8716    -31.8602     
1 1 1 13 8  18 o 0 78.8069 4.08455   113.914     35.9876      20.7928    35.9876      
1 1 1 13 8  19 o 0 13.3631 4.84999   8.36493     172.471      40.3456    172.471      
1 1 1 13 8  20 o 0 13.7892 4.75169   0.167726    47.9815      11.2541    -132.018     
1 1 1 13 8  21 o 0 47.887  7.79315   71.4127     44.7996      24.1573    44.7996      
1 1 1 13 8  22 f 1 3.29369 1.66073   ?           ?            ?          ?            
1 1 1 13 9  0  o 0 313.831 21.8858   380.227     180          108.872    -180         
1 1 1 13 9  1  o 0 368.138 17.5238   459.83      12.5704      37.8139    12.5704      
1 1 1 13 9  2  o 0 173.38  11.0963   212.118     50.8713      46.9694    50.8713      
1 1 1 13 9  3  o 0 280.069 15.9346   345.065     135.026      19.6757    135.026      
1 1 1 13 9  4  o 0 126.31  7.00088   111.305     96.3337      35.8855    96.3337      
1 1 1 13 9  5  o 0 184.862 9.96374   123.012     25.3464      179.506    -154.654     
1 1 1 13 9  6  o 0 225.052 11.7505   264.946     148.904      12.6453    148.904      
1 1 1 13 9  7  o 0 225.161 12.2384   305.594     -42.5486     104.359    -42.5486     
1 1 1 13 9  8  o 0 437.599 22.7021   512.861     -45.4877     59.9898    -45.4877     
1 1 1 13 9  9  o 0 168.305 10.7562   185.037     -81.8927     45.3399    -81.8927     
1 1 1 13 9  10 o 0 349.289 17.9691   424.972     78.8313      94.1068    78.8313      
1 1 1 13 9  11 o 0 145.761 8.02137   147.679     165.469      2.32889    165.469      
1 1 1 13 9  12 o 0 45.163  3.47227   9.58975     -141.266     46.0559    -141.266     
1 1 1 13 9  13 o 0 139.146 7.0652    163.008     -163.949     27.6351    -163.949     
1 1 1 13 9  14 o 0 126.779 6.61796   125.87      -51.39       15.4679    128.61       
1 1 1 13 9  15 o 0 171.078 7.92668   185.906     -71.9081     11.7277    -71.9081     
1 1 1 13 9  16 o 0 135.3   6.72992   229.673     93.9569      89.0263    93.9569      
1 1 1 13 9  17 o 0 155.898 7.23531   223.647     -132.302     24.5617    -132.302     
1 1 1 13 9  18 o 0 36.8789 2.6475    38.2067     -175.303     23.1353    -175.303     
1 1 1 13 9  19 o 0 47.7473 4.15009   47.8718     23.9907      26.3294    -156.009     
1 1 1 13 9  20 o 0 21.726  4.40268   15.5256     -100.297     3.78217    -100.297     
1 1 1 13 9  21 o 0 9.20384 4.14789   3.11632     24.2822      13.6339    24.2822      
1 1 1 13 9  22 o 0 4.11898 2.05025   ?           ?            ?          ?            
1 1 1 13 10 0  o 0 236.138 16.2737   286.522     180          125.286    180          
1 1 1 13 10 1  o 0 309.625 16.2669   420.791     -65.7728     105.042    -65.7728     
1 1 1 13 10 2  o 0 416.422 18.4917   633.096     8.60083      255.021    8.60083      
1 1 1 13 10 3  o 0 126.856 7.26607   86.5717     42.5231      89.0038    -137.477     
1 1 1 13 10 4  o 0 510.369 19.8087   584.427     71.017       69.8616    -108.983     
1 1 1 13 10 5  o 0 445.426 19.9832   563.774     30.497       51.4489    30.497       
1 1 1 13 10 6  o 0 491.339 19.3557   638.31      -132.002     91         -132.002     
1 1 1 13 10 7  o 0 242.243 13.3847   287.827     -160.659     16.0541    -160.659     
1 1 1 13 10 8  o 0 445.201 21.8712   473.733     -78.0482     38.1923    101.952      
1 1 1 13 10 9  o 0 281.432 17.1021   327.919     30.4389      43.0878    30.4389      
1 1 1 13 10 10 o 0 60.636  4.01372   3.90306     -4.98488     6.66141    175.015      
1 1 1 13 10 11 o 0 259.334 14.4175   290.93      79.3775      1.13794    79.3775      
1 1 1 13 10 12 o 0 109.668 5.03893   101.52      140.491      11.3847    -39.5092     
1 1 1 13 10 13 o 0 51.9193 3.15579   1.47678     -79.8339     96.1627    100.166      
1 1 1 13 10 14 o 0 139.486 6.09525   170.399     74.5494      48.1227    74.5494      
1 1 1 13 10 15 o 0 94.8797 4.25571   96.4264     4.15775      4.66076    4.15775      
1 1 1 13 10 16 o 0 160.428 6.35819   258.691     131.303      76.644     131.303      
1 1 1 13 10 17 o 0 150.267 6.81354   212.199     -139.65      19.1181    -139.65      
1 1 1 13 10 18 o 0 66.177  3.87644   76.7806     166.749      17.6857    -13.2508     
1 1 1 13 10 19 o 0 33.3844 3.35883   40.6699     19.2565      1.88227    19.2565      
1 1 1 13 10 20 o 0 15.9317 5.23714   1.82751     -96.9156     2.57842    83.0844      
1 1 1 13 10 21 o 0 32.4108 6.94662   36.0306     105.97       5.31354    -74.0304     
1 1 1 13 10 22 o 0 5.07057 2.51936   ?           ?            ?          ?            
1 1 1 13 11 0  o 0 96.6599 9.91255   42.1329     0            5.68311    -180         
1 1 1 13 11 1  o 0 326.406 15.178    370.595     -34.1167     47.7841    145.883      
1 1 1 13 11 2  o 0 386.749 18.9852   576.164     -70.7399     229.57     -70.7399     
1 1 1 13 11 3  o 0 387.821 19.1189   415.625     -24.0514     106.39     155.949      
1 1 1 13 11 4  o 0 599.983 20.6417   554.601     -86.2667     359.038    93.7333      
1 1 1 13 11 5  o 0 240.927 13.0473   262.016     -76.6568     42.5777    103.343      
1 1 1 13 11 6  o 0 307.772 16.3916   448.221     59.0621      170.802    59.0621      
1 1 1 13 11 7  o 0 330.613 16.7189   417.023     130.395      106.072    130.395      
1 1 1 13 11 8  o 0 153.949 8.34608   170.787     -160.854     66.5694    -160.854     
1 1 1 13 11 9  o 0 189     11.0638   222.939     162.771      45.2598    162.771      
1 1 1 13 11 10 o 0 121.297 6.26052   143.517     -94.8699     75.3       -94.8699     
1 1 1 13 11 11 o 0 188.01  8.81997   261.768     65.1299      119.312    65.1299      
1 1 1 13 11 12 o 0 89.7074 4.80221   69.865      60.7906      16.1085    -119.209     
1 1 1 13 11 13 o 0 104.901 5.62207   147.202     -174.022     88.0208    -174.022     
1 1 1 13 11 14 o 0 163.253 7.31321   163.03      -66.1372     21.4045    113.863      
1 1 1 13 11 15 o 0 147.208 6.76804   175.737     126.45       47.6167    126.45       
1 1 1 13 11 16 o 0 197.738 8.10163   367.788     -148.031     193.462    -148.031     
1 1 1 13 11 17 o 0 77.6373 4.10323   116.357     6.38798      28.3964    6.38798      
1 1 1 13 11 18 o 0 40.923  3.05882   53.3461     -101.326     13.2984    -101.326     
1 1 1 13 11 19 o 0 27.6515 3.72209   33.9694     27.2504      10.6573    27.2504      
1 1 1 13 11 20 o 0 43.6949 5.24713   66.2868     20.6983      25.336     20.6983      
1 1 1 13 11 21 o 0 22.6234 6.64471   24.879      -176.829     1.47086    -176.829     
1 1 1 13 11 22 o 0 5.40118 2.49396   ?           ?            ?          ?            
1 1 1 13 12 0  o 0 333.535 24.2792   403.861     0            164.237    4.85973e-14  
1 1 1 13 12 1  o 0 240.491 13.8847   199.286     -125.062     167.691    54.9379      
1 1 1 13 12 2  o 0 222.03  11.9985   334.609     -6.29409     173.481    -6.29409     
1 1 1 13 12 3  o 0 398.966 19.3625   551.104     -86.1521     135.747    -86.1521     
1 1 1 13 12 4  o 0 582.253 22.0566   587.03      -58.8644     256.535    121.136      
1 1 1 13 12 5  o 0 64.7495 3.37346   7.78902     101.824      48.5625    101.824      
1 1 1 13 12 6  o 0 300.918 16.4224   363.313     123.8        9.60002    123.8        
1 1 1 13 12 7  o 0 524.627 23.4381   580.339     135.257      19.7676    -44.7435     
1 1 1 13 12 8  o 0 392.229 19.8985   527.764     -158.703     193.147    -158.703     
1 1 1 13 12 9  o 0 140.409 8.35032   182.268     20.5206      92.3451    20.5206      
1 1 1 13 12 10 o 0 433.048 19.7848   496.295     -178.084     51.1241    -178.084     
1 1 1 13 12 11 o 0 168.878 8.84716   146.398     -30.0572     76.6195    149.943      
1 1 1 13 12 12 o 0 166.219 7.47499   165.663     77.4053      23.6047    -102.595     
1 1 1 13 12 13 o 0 112.708 5.58538   91.6851     -1.95346     55.5402    178.047      
1 1 1 13 12 14 o 0 59.8062 2.79927   19.5507     35.8905      74.963     -144.109     
1 1 1 13 12 15 o 0 177.539 7.64491   260.182     101.911      25.4748    101.911      
1 1 1 13 12 16 f 1 114.922 5.25583   173.855     45.2561      38.5909    45.2561      
1 1 1 13 12 17 o 0 60.5268 3.41132   74.2507     145.525      7.93075    -34.4751     
1 1 1 13 12 18 o 0 116.557 6.76956   168.651     -26.0485     32.4382    -26.0485     
1 1 1 13 12 19 o 0 34.1432 4.0424    39.2295     -136.974     2.7318     43.0258      
1 1 1 13 12 20 o 0 34.6841 3.5934    38.3364     -73.2837     7.37271    106.716      
1 1 1 13 12 21 o 0 7.67553 3.86375   6.10204     -85.1596     18.0853    -85.1596     
1 1 1 13 12 22 o 0 7.08557 3.12817   ?           ?            ?          ?            
1 1 1 13 13 0  o 0 307.832 33.8012   375.471     180          23.9941    -5.5627e-13  
1 1 1 13 13 1  o 0 603.161 31.5595   741.592     90           70.0411    -90          
1 1 1 13 13 2  o 0 430.892 25.0741   533.072     180          31.4965    -180         
1 1 1 13 13 3  o 0 554.76  30.9123   688.77      90           181.488    -90          
1 1 1 13 13 4  o 0 381.75  31.3181   474.173     180          78.3902    180          
1 1 1 13 13 5  o 0 65.7388 5.93681   8.60833     90           11.6678    -90          
1 1 1 13 13 6  o 0 357.526 30.2487   410.262     0            47.2062    180          
1 1 1 13 13 7  o 0 73.2306 5.14372   39.1909     90           41.2521    -90          
1 1 1 13 13 8  o 0 75.9957 5.90926   38.2999     180          0.20182    -180         
1 1 1 13 13 9  o 0 410.441 28.1833   455.879     90           125.603    -90          
1 1 1 13 13 10 o 0 182.127 15.3018   199.35      180          40.3701    180          
1 1 1 13 13 11 o 0 420.652 27.9183   479.229     90           10.7378    -90          
1 1 1 13 13 12 o 0 32.7136 3.3858    11.1948     0            46.4826    -180         
1 1 1 13 13 13 o 0 99.8343 6.42699   109.833     90           41.6513    -90          
1 1 1 13 13 14 o 0 8.12491 5.39042   0.524724    180          17.9764    -2.50137e-14 
1 1 1 13 13 15 o 0 45.0572 3.82956   54.5066     -90          8.09715    -90          
1 1 1 13 13 16 o 0 59.3323 4.78161   78.6557     0            25.2958    8.60362e-15  
1 1 1 13 13 17 f 1 87.8625 7.97791   118.206     90           23.4781    -90          
1 1 1 13 13 18 o 0 15.8152 8.27581   6.08619     180          10.105     4.22613e-15  
1 1 1 13 13 19 o 0 11.3842 6.88994   9.4362      -90          21.2144    90           
1 1 1 13 13 20 o 0 25.0172 6.43943   31.3297     180          1.08826    2.02003e-13  
1 1 1 13 13 21 f 1 8.26928 5.05928   ?           ?            ?          ?            
1 1 1 13 13 22 o 0 5.95849 1.2854    ?           ?            ?          ?            
1 1 1 14 0  0  o 0 85.0914 13.1699   64.209      180          139.608    -2.14763e-14 
1 1 1 14 0  1  o 0 285.055 22.2861   379.247     -45          123.516    135          
1 1 1 14 0  2  o 0 119.126 8.7776    137.775     -90          14.4689    90           
1 1 1 14 0  3  o 0 139.582 13.5363   108.276     -135         43.4862    -135         
1 1 1 14 0  4  f 1 44.0311 3.8132    33.7615     180          169.141    1.53158e-15  
1 1 1 14 0  5  o 0 155.781 14.2345   181.57      -45          47.9833    -45          
1 1 1 14 0  6  o 0 313.535 24.7441   390.107     90           84.2929    90           
1 1 1 14 0  7  o 0 567.38  30.9747   697.696     45           105.842    -135         
1 1 1 14 0  8  o 0 114.586 10.3863   133.992     0            78.7152    180          
1 1 1 14 0  9  f 1 252.238 19.1482   282.125     -45          130.253    135          
1 1 1 14 0  10 o 0 141.845 12.4145   133.561     -90          80.9736    -90          
1 1 1 14 0  11 o 0 104.506 8.08114   102.114     45           21.2361    45           
1 1 1 14 0  12 o 0 77.8551 6.44232   84.9009     180          65.4       9.10895e-15  
1 1 1 14 0  13 o 0 264.582 19.7823   296.961     135          2.09841    -45          
1 1 1 14 0  14 o 0 81.9464 5.87025   90.392      -90          9.66129    90           
1 1 1 14 0  15 o 0 101.168 5.85569   110.387     -135         44.3549    45           
1 1 1 14 0  16 o 0 117.514 7.3032    167.21      180          41.2946    180          
1 1 1 14 0  17 o 0 107.107 7.92877   150.152     -45          12.2989    135          
1 1 1 14 0  18 o 0 10.1129 5.91507   3.20163     90           17.3883    -90          
1 1 1 14 0  19 o 0 23.8362 7.78537   25.8118     45           14.3006    -135         
1 1 1 14 0  20 o 0 18.316  6.1093    13.167      0            2.38189    180          
1 1 1 14 0  21 o 0 64.5291 17.0861   85.1087     -45          14.7845    -45          
1 1 1 14 0  22 o 0 6.32059 4.38669   ?           ?            ?          ?            
1 1 1 14 1  0  o 0 264.792 18.7586   343.424     0            6.14395    7.32508e-12  
1 1 1 14 1  1  o 0 412.972 17.4123   622.713     -115.035     195.337    -115.035     
1 1 1 14 1  2  o 0 297.36  15.364    237.236     57.2808      277.338    -122.719     
1 1 1 14 1  3  o 0 329.218 17.2204   471.37      115.6        120.154    115.6        
1 1 1 14 1  4  o 0 107.32  7.10603   28.1565     10.9563      297.48     10.9563      
1 1 1 14 1  5  o 0 455.476 19.7736   642.252     72.576       169.068    72.576       
1 1 1 14 1  6  f 1 357.463 19.0574   402.598     143.47       58.7146    -36.5302     
1 1 1 14 1  7  o 0 539.658 21.0405   559.167     -176.92      188.451    3.07959      
1 1 1 14 1  8  o 0 82.9589 5.33529   15.2622     59.9564      64.4279    -120.044     
1 1 1 14 1  9  o 0 165.329 8.96905   188.779     -176.18      66.4385    -176.18      
1 1 1 14 1  10 o 0 119.109 6.44864   41.1248     105.705      163.479    -74.2955     
1 1 1 14 1  11 o 0 87.4979 4.78664   62.5604     56.3498      15.2079    56.3498      
1 1 1 14 1  12 o 0 204.776 10.5214   279.754     -32.249      116.459    -32.249      
1 1 1 14 1  13 o 0 147.304 7.58058   175.491     -21.8295     48.9074    -21.8295     
1 1 1 14 1  14 o 0 168.263 7.12956   164.951     88.5209      34.4762    -91.4791     
1 1 1 14 1  15 o 0 125.261 6.28239   91.4647     -55.1271     81.6786    124.873      
1 1 1 14 1  16 o 0 90.837  4.05916   163.302     -4.62121     83.6522    -4.62121     
1 1 1 14 1  17 o 0 54.1099 2.75189   69.1229     136.857      6.1376     136.857      
1 1 1 14 1  18 o 0 58.5547 3.34745   67.5682     -71.0278     18.8685    108.972      
1 1 1 14 1  19 o 0 65.8301 3.88303   69.0917     172.36       34.4968    -7.63982     
1 1 1 14 1  20 o 0 13.1812 5.37626   1.49175     -0.745418    16.6614    -0.745418    
1 1 1 14 1  21 o 0 18.1822 5.16427   16.8487     173.703      0.495447   173.703      
1 1 1 14 1  22 o 0 5.98686 2.88047   ?           ?            ?          ?            
1 1 1 14 2  0  o 0 525.963 26.5254   665.788     180          18.6764    -180         
1 1 1 14 2  1  o 0 375.613 16.9722   488.034     -26.8723     42.5433    -26.8723     
1 1 1 14 2  2  f 1 206.056 10.93     245.44      -129.621     3.54188    -129.621     
1 1 1 14 2  3  o 0 274.561 16.3076   406.845     -40.696      151.424    -40.696      
1 1 1 14 2  4  o 0 135.025 7.95117   142.981     -19.7933     48.0261    -19.7933     
1 1 1 14 2  5  o 0 283.064 15.1753   306.574     -47.2029     61.9405    132.797      
1 1 1 14 2  6  o 0 412.674 20.0482   432.116     -87.4887     130.656    92.5113      
1 1 1 14 2  7  o 0 78.8293 4.19887   7.30771     75.6842      134.357    75.6842      
1 1 1 14 2  8  o 0 126.846 7.40114   92.4407     -137.829     69.2452    42.1709      
1 1 1 14 2  9  o 0 363.897 20.2179   411.061     -57.0124     32.0498    -57.0124     
1 1 1 14 2  10 o 0 290.787 15.6519   363.57      133.837      101.937    133.837      
1 1 1 14 2  11 o 0 340.903 17.3267   377.906     53.1041      26.0392    53.1041      
1 1 1 14 2  12 o 0 270.107 14.9056   388.87      -107.094     183.393    -107.094     
1 1 1 14 2  13 o 0 131.698 5.96133   132.201     25.9335      4.03583    -154.067     
1 1 1 14 2  14 o 0 83.0386 4.31457   61.3269     -138.623     46.6505    41.3769      
1 1 1 14 2  15 o 0 220.346 9.96193   218.617     172.78       35.8474    -7.22035     
1 1 1 14 2  16 o 0 67.7146 3.07598   105.564     -8.81224     37.0196    -8.81224     
1 1 1 14 2  17 o 0 66.4841 3.20638   98.9879     -38.4091     29.3855    -38.4091     
1 1 1 14 2  18 o 0 44.2152 2.58641   61.9527     172.593      17.1448    172.593      
1 1 1 14 2  19 o 0 41.2109 2.87037   46.6026     4.58929      6.28654    -175.411     
1 1 1 14 2  20 o 0 51.5892 4.11833   71.194      129.187      10.4286    129.187      
1 1 1 14 2  21 o 0 18.5344 7.57343   17.7161     82.6735      2.25145    82.6735      
1 1 1 14 2  22 o 0 8.00088 3.99865   ?           ?            ?          ?            
1 1 1 14 3  0  o 0 338.444 24.6257   420.121     0            54.6266    180          
1 1 1 14 3  1  o 0 430.335 18.7372   556.483     79.9971      57.4135    79.9971      
1 1 1 14 3  2  o 0 70.0626 4.42044   19.5523     63.8669      130.005    63.8669      
1 1 1 14 3  3  o 0 156.313 9.50736   148.963     -31.1759     101.657    -31.1759     
1 1 1 14 3  4  o 0 264.128 14.6938   284.477     120.863      67.5216    -59.1366     
1 1 1 14 3  5  o 0 134.526 9.35105   76.5167     -5.18753     137.222    174.812      
1 1 1 14 3  6  o 0 399.522 19.4253   501.478     81.268       49.7435    81.268       
1 1 1 14 3  7  o 0 325.011 16.2646   387.385     -72.8509     10.6966    -72.8509     
1 1 1 14 3  8  o 0 305.951 19.8902   475.533     86.8973      252.319    86.8973      
1 1 1 14 3  9  o 0 191.869 11.3451   186.219     -28.0371     20.2231    151.963      
1 1 1 14 3  10 o 0 286.664 15.0024   335.238     -178.67      55.2391    -178.67      
1 1 1 14 3  11 o 0 166.6   9.60474   130.956     28.5135      83.3154    -151.486     
1 1 1 14 3  12 o 0 143.297 7.14973   146.814     -46.7577     6.83656    133.242      
1 1 1 14 3  13 o 0 65.2117 3.8706    2.21347     52.5289      103.729    -127.471     
1 1 1 14 3  14 o 0 110.246 5.25398   99.5901     -59.8224     32.1878    120.178      
1 1 1 14 3  15 f 1 82.3213 3.61232   44.8303     -18.9147     77.0668    161.085      
1 1 1 14 3  16 o 0 154.968 6.82488   208.379     21.8022      15.7298    -158.198     
1 1 1 14 3  17 o 0 171.413 7.60971   255.494     -8.4238      39.4997    -8.4238      
1 1 1 14 3  18 o 0 110.354 6.51229   166.036     -35.0444     34.6775    -35.0444     
1 1 1 14 3  19 o 0 46.2796 3.61452   64.8193     -170.767     18.4955    -170.767     
1 1 1 14 3  20 o 0 15.1847 5.45891   1.6156      -98.3075     4.1987     81.6925      
1 1 1 14 3  21 o 0 16.1775 6.17177   7.11082     -130.009     19.6355    49.9906      
1 1 1 14 3  22 o 0 4.39738 2.22764   ?           ?            ?          ?            
1 1 1 14 4  0  o 0 238.556 16.9486   291.721     0            40.0478    2.09175e-13  
1 1 1 14 4  1  o 0 332.144 16.0377   470.19      -148         148.632    -148         
1 1 1 14 4  2  o 0 386.933 17.5791   574.375     -66.6721     216.075    -66.6721     
1 1 1 14 4  3  o 0 254.036 13.1065   398.201     25.5353      210.927    25.5353      
1 1 1 14 4  4  o 0 92.8705 5.98213   32.2513     -102.088     24.7458    77.9124      
1 1 1 14 4  5  o 0 562.686 20.6341   555.366     5.97341      243.879    -174.027     
1 1 1 14 4  6  o 0 195.171 10.9971   281.454     -45.4977     155.556    -45.4977     
1 1 1 14 4  7  o 0 72.3937 4.54596   25.5532     -153.999     157.784    -153.999     
1 1 1 14 4  8  o 0 403.362 21.0782   422.973     -117.442     36.9578    62.5579      
1 1 1 14 4  9  o 0 330.606 18.3121   352.771     -94.9951     5.5239     85.0049      
1 1 1 14 4  10 o 0 80.3726 4.89371   50.9469     -24.2281     12.5763    155.772      
1 1 1 14 4  11 o 0 239.08  11.9107   267.239     103.166      32.2363    103.166      
1 1 1 14 4  12 o 0 130.263 6.65242   140.465     2.18676      16.43      2.18676      
1 1 1 14 4  13 o 0 137.893 8.25223   127.289     141.685      30.1986    -38.3146     
1 1 1 14 4  14 o 0 103.621 5.27263   97.9095     121.428      19.0684    -58.5718     
1 1 1 14 4  15 o 0 80.4857 3.82139   82.846      55.2846      12.5851    55.2846      
1 1 1 14 4  16 o 0 61.4897 2.80956   97.5798     14.6746      46.0499    14.6746      
1 1 1 14 4  17 o 0 49.4964 2.91747   64.8276     -63.8173     28.8768    -63.8173     
1 1 1 14 4  18 o 0 44.5626 2.80792   62.4636     -178.826     17.8934    -178.826     
1 1 1 14 4  19 o 0 80.3336 5.8078    106.837     -7.4151      3.86473    -7.4151      
1 1 1 14 4  20 o 0 19.3499 5.03665   11.9717     30.7863      10.1375    -149.214     
1 1 1 14 4  21 o 0 13.5246 5.34711   3.39025     51.4486      2.89012    -128.551     
1 1 1 14 4  22 o 0 6.78432 3.03863   ?           ?            ?          ?            
1 1 1 14 5  0  o 0 254.368 18.7778   307.861     0            25.1002    1.50376e-13  
1 1 1 14 5  1  o 0 232.642 13.4021   364.35      74.9726      216.001    74.9726      
1 1 1 14 5  2  o 0 319.56  15.3174   340.116     -163.295     83.6254    16.7047      
1 1 1 14 5  3  o 0 396.933 19.9021   391.67      53.965       178.698    -126.035     
1 1 1 14 5  4  o 0 268.106 14.5257   308.109     4.36382      20.3948    -175.636     
1 1 1 14 5  5  o 0 508.941 20.2106   581.368     -148.256     54.0467    31.7442      
1 1 1 14 5  6  o 0 594.966 21.4228   562.881     61.4423      298.14     -118.558     
1 1 1 14 5  7  o 0 270.766 15.4439   365.895     -125.053     112.43     -125.053     
1 1 1 14 5  8  o 0 139.593 7.65716   72.5418     150.834      132.07     -29.1657     
1 1 1 14 5  9  o 0 308.184 20.8635   382.888     -127.753     111.026    -127.753     
1 1 1 14 5  10 o 0 63.8641 4.35657   8.24048     53.257       78.1143    -126.743     
1 1 1 14 5  11 o 0 70.6428 4.13422   18.1078     -83.4746     164.982    -83.4746     
1 1 1 14 5  12 o 0 40.2726 2.85302   44.7121     162.638      136.885    162.638      
1 1 1 14 5  13 o 0 277.088 12.8725   319.75      -71.7007     36.4947    -71.7007     
1 1 1 14 5  14 o 0 136.938 5.76901   142.659     91.3803      4.60624    -88.6197     
1 1 1 14 5  15 o 0 86.8924 4.30946   97.4568     -64.2965     28.6669    -64.2965     
1 1 1 14 5  16 o 0 45.3892 2.53979   49.6544     168.615      4.52724    -11.385      
1 1 1 14 5  17 o 0 14.3974 4.63724   50.7348     -177.458     123.335    -177.458     
1 1 1 14 5  18 o 0 33.7068 2.80868   22.2507     130.217      36.083     -49.7833     
1 1 1 14 5  19 o 0 49.9771 3.61991   62.2462     -79.0733     0.714331   -79.0733     
1 1 1 14 5  20 o 0 23.9085 4.67354   23.5852     11.6979      1.09573    -168.302     
1 1 1 14 5  21 o 0 15.3145 4.84239   9.12302     -92.7848     6.05585    87.2152      
1 1 1 14 5  22 o 0 4.0151  2.01449   ?           ?            ?          ?            
1 1 1 14 6  0  o 0 259.245 19.4053   311.755     0            23.0281    180          
1 1 1 14 6  1  o 0 368.87  17.9961   420.26      -91.1813     35.7531    88.8187      
1 1 1 14 6  2  f 1 343.273 16.0451   407.371     143.711      2.77172    -36.289      
1 1 1 14 6  3  o 0 276.337 15.6211   361.896     0.440696     74.2189    0.440696     
1 1 1 14 6  4  o 0 381.595 17.5918   596.703     -122.246     300.199    -122.246     
1 1 1 14 6  5  o 0 108.922 6.42802   59.2645     74.4681      83.366     -105.532     
1 1 1 14 6  6  o 0 478.472 21.1877   561.107     59.4598      14.7564    -120.54      
1 1 1 14 6  7  o 0 484.817 21.3484   590.116     78.958       33.5593    78.958       
1 1 1 14 6  8  o 0 89.7565 5.01511   8.66214     -29.2868     126.114    150.713      
1 1 1 14 6  9  o 0 171.14  10.0636   181.193     146.968      29.9532    146.968      
1 1 1 14 6  10 o 0 221.398 12.132    272.715     -7.97881     80.8556    -7.97881     
1 1 1 14 6  11 o 0 115.269 6.0192    101.515     102.896      16.8213    -77.1041     
1 1 1 14 6  12 o 0 309.893 17.2134   376.087     0.478999     67.703     0.478999     
1 1 1 14 6  13 o 0 186.549 8.93377   147.703     64.3816      104.404    -115.618     
1 1 1 14 6  14 o 0 176.879 8.41535   185.278     -79.347      8.19402    100.653      
1 1 1 14 6  15 o 0 128.995 6.06918   130.902     108.162      5.38573    -71.8381     
1 1 1 14 6  16 o 0 220.595 10.2198   340.851     -158.695     68.3882    -158.695     
1 1 1 14 6  17 o 0 59.1784 2.90423   86.6441     52.6376      31.8443    52.6376      
1 1 1 14 6  18 o 0 48.2924 2.82027   75.8266     -148.256     37.8386    -148.256     
1 1 1 14 6  19 o 0 56.6823 3.97757   77.4674     13.656       8.78862    13.656       
1 1 1 14 6  20 o 0 8.72277 4.07245   20.2158     78.1175      52.1318    78.1175      
1 1 1 14 6  21 f 1 17.692  6.35396   14.9634     51.3838      2.71056    -128.616     
1 1 1 14 6  22 o 0 3.88095 1.89427   ?           ?            ?          ?            
1 1 1 14 7  0  o 0 261.127 18.2665   313.058     180          79.7051    180          
1 1 1 14 7  1  o 0 375.366 18.29     451.552     -57.0967     13.8955    -57.0967     
1 1 1 14 7  2  o 0 530.945 20.8731   533.25      177.516      214.144    -2.48449     
1 1 1 14 7  3  o 0 474.369 19.8338   486.028     167.205      176.147    -12.7952     
1 1 1 14 7  4  o 0 75.7604 4.61733   2.07244     -12.8361     71.4356    167.164      
1 1 1 14 7  5  o 0 263.49  13.6595   239.817     -0.212765    134.347    179.787      
1 1 1 14 7  6  o 0 314.347 16.6598   367.584     -48.2528     0.52624    -48.2528     
1 1 1 14 7  7  o 0 134.455 7.71056   99.4782     70.6077      77.7411    -109.392     
1 1 1 14 7  8  o 0 343.155 20.9028   436.496     112.714      134.404    112.714      
1 1 1 14 7  9  o 0 88.1494 5.15904   14.0726     112.531      100.45     -67.469      
1 1 1 14 7  10 o 0 159.997 8.71162   174.257     100.066      22.51      100.066      
1 1 1 14 7  11 o 0 152.546 9.15811   140.208     -58.4265     28.168     121.573      
1 1 1 14 7  12 o 0 57.3522 3.45026   5.96863     -103.976     31.7024    76.0241      
1 1 1 14 7  13 o 0 100.397 5.23623   108.979     163.39       11.2074    163.39       
1 1 1 14 7  14 o 0 170.44  7.99076   184.386     22.4664      5.54116    22.4664      
1 1 1 14 7  15 o 0 54.2848 2.79031   33.9145     64.6254      17.5453    -115.375     
1 1 1 14 7  16 f 1 75.5584 3.57166   127.607     -170.038     62.2828    -170.038     
1 1 1 14 7  17 o 0 107.446 5.08298   145.191     -173.747     3.34808    -173.747     
1 1 1 14 7  18 o 0 61.9238 3.34099   92.1729     150.617      26.6616    150.617      
1 1 1 14 7  19 o 0 76.0196 4.83252   112.511     -179.524     27.4337    -179.524     
1 1 1 14 7  20 o 0 59.9877 6.15297   78.4917     -163.997     5.16378    -163.997     
1 1 1 14 7  21 o 0 31.9034 6.08566   46.4331     178.365      18.4018    178.365      
1 1 1 14 7  22 o 0 3.6875  1.85418   ?           ?            ?          ?            
1 1 1 14 8  0  o 0 83.1511 6.73801   64.1941     0            47.6454    180          
1 1 1 14 8  1  o 0 324.112 15.8318   464.221     -24.3026     171.42     -24.3026     
1 1 1 14 8  2  o 0 372.581 18.3777   417.565     -81.3006     54.9999    98.6994      
1 1 1 14 8  3  o 0 562.518 21.7566   529.991     -155.547     279.248    24.4532      
1 1 1 14 8  4  o 0 434.578 19.8586   558.385     -145.145     87.229     -145.145     
1 1 1 14 8  5  o 0 426.023 17.5266   553.133     114.733      97.0903    114.733      
1 1 1 14 8  6  o 0 176.67  10.375    202.127     -127.462     23.3782    -127.462     
1 1 1 14 8  7  o 0 473.789 19.3947   660.591     160.93       204.418    160.93       
1 1 1 14 8  8  o 0 116.111 6.25203   61.5945     94.7099      85.897     -85.2901     
1 1 1 14 8  9  o 0 53.5967 3.61831   6.83452     2.57153      22.5429    2.57153      
1 1 1 14 8  10 o 0 323.545 16.5273   388.84      -23.7086     86.1089    -23.7086     
1 1 1 14 8  11 o 0 230.175 10.7495   282.352     123.904      87.2561    123.904      
1 1 1 14 8  12 o 0 157.656 7.98877   213.613     139.34       108.002    139.34       
1 1 1 14 8  13 o 0 94.5263 4.96518   45.7292     142.916      107.505    -37.084      
1 1 1 14 8  14 o 0 128.786 6.04471   91.3024     56.4781      89.329     -123.522     
1 1 1 14 8  15 o 0 151.465 7.06647   177.251     -70.633      40.7664    -70.633      
1 1 1 14 8  16 f 1 64.2579 3.28178   77.5206     -28.9652     10.5379    151.035      
1 1 1 14 8  17 o 0 63.1511 3.134     79.7191     122.921      1.12856    122.921      
1 1 1 14 8  18 o 0 79.4531 4.70822   99.0487     138.126      9.67528    -41.8739     
1 1 1 14 8  19 o 0 27.4146 3.47864   33.8156     -40.3899     11.4436    -40.3899     
1 1 1 14 8  20 o 0 84.6676 6.68343   112.888     97.8941      9.77549    97.8941      
1 1 1 14 8  21 o 0 26.1398 5.45197   33.4567     66.1977      8.54639    66.1977      
1 1 1 14 8  22 f 1 4.34044 2.14458   ?           ?            ?          ?            
1 1 1 14 9  0  o 0 554.385 30.9198   666.059     180          63.6722    -180         
1 1 1 14 9  1  o 0 171.882 8.57396   216.799     -104.023     74.6107    -104.023     
1 1 1 14 9  2  o 0 91.1707 5.02171   31.8003     131.935      63.6615    -48.065      
1 1 1 14 9  3  o 0 323.219 15.9689   318.972     -163.486     121.595    16.5141      
1 1 1 14 9  4  o 0 151.259 8.71764   164.025     -52.5882     20.489     -52.5882     
1 1 1 14 9  5  o 0 239.478 12.4109   346.004     42.1631      154.775    42.1631      
1 1 1 14 9  6  o 0 439.734 19.7269   468.465     153.036      107.683    -26.9637     
1 1 1 14 9  7  o 0 428.588 20.3382   553.696     -40.9122     168.237    -40.9122     
1 1 1 14 9  8  o 0 336.422 18.8737   329.224     -69.7477     70.4583    110.252      
1 1 1 14 9  9  o 0 419.962 21.3996   405.359     -32.8819     103.769    147.118      
1 1 1 14 9  10 o 0 87.7545 4.86607   15.2679     103.085      203.202    103.085      
1 1 1 14 9  11 o 0 158.151 8.12466   173.526     -83.8278     10.6975    -83.8278     
1 1 1 14 9  12 o 0 139.395 7.06923   134.822     140.849      19.124     -39.1511     
1 1 1 14 9  13 o 0 88.3086 4.46444   61.2977     153.866      59.6491    -26.1345     
1 1 1 14 9  14 o 0 163.238 7.9274    167.525     -101.296     10.69      78.7042      
1 1 1 14 9  15 o 0 64.7606 3.22603   35.4942     54.9031      50.3986    -125.097     
1 1 1 14 9  16 o 0 66.6471 3.25322   71.3621     23.4863      30.7714    -156.514     
1 1 1 14 9  17 o 0 118.095 6.21337   165.656     107.578      17.2864    107.578      
1 1 1 14 9  18 o 0 39.7455 2.80658   25.2828     -83.6003     47.269     96.3997      
1 1 1 14 9  19 o 0 27.2263 4.02071   31.1819     11.9543      3.30089    11.9543      
1 1 1 14 9  20 o 0 62.13   8.83986   73.4533     -89.7995     9.17167    90.2005      
1 1 1 14 9  21 o 0 15.6714 5.55739   4.51131     91.3018      0.407578   91.3018      
1 1 1 14 9  22 o 0 8.58458 2.46697   ?           ?            ?          ?            
1 1 1 14 10 0  o 0 101.839 9.11663   33.1778     180          0.124898   1.58312e-11  
1 1 1 14 10 1  o 0 320.585 15.8157   420.366     100.483      100.203    100.483      
1 1 1 14 10 2  o 0 326.059 16.8638   389.027     109.038      16.2       109.038      
1 1 1 14 10 3  o 0 348.665 17.2214   358.064     88.8248      108.078    -91.1752     
1 1 1 14 10 4  o 0 244.702 13.3172   317.822     -111.861     75.8902    -111.861     
1 1 1 14 10 5  o 0 328.226 18.0023   464.394     -140.005     160.601    -140.005     
1 1 1 14 10 6  o 0 372.346 18.3657   510.547     -59.4954     144.569    -59.4954     
1 1 1 14 10 7  o 0 376.691 19.4349   498.643     144.432      176.262    144.432      
1 1 1 14 10 8  o 0 329.957 18.6362   456.62      -62.639      208.011    -62.639      
1 1 1 14 10 9  o 0 121.873 6.382     51.4922     136.199      147.551    -43.8011     
1 1 1 14 10 10 o 0 168.817 8.28497   135.71      -91.174      79.536     88.826       
1 1 1 14 10 11 o 0 150.559 8.76116   115.574     -49.7111     92.4809    130.289      
1 1 1 14 10 12 o 0 89.5524 4.83734   63.9041     129.573      32.2773    -50.4269     
1 1 1 14 10 13 o 0 57.5791 3.25903   21.5886     -31.9964     9.22856    -31.9964     
1 1 1 14 10 14 o 0 94.79   4.78472   58.9809     21.53        76.4172    -158.47      
1 1 1 14 10 15 o 0 172.39  8.19026   184.052     49.7151      5.88991    49.7151      
1 1 1 14 10 16 o 0 105.204 4.77707   175.196     106.228      70.8322    106.228      
1 1 1 14 10 17 o 0 16.8901 4.54086   16.993      104.002      64.6002    104.002      
1 1 1 14 10 18 f 1 77.7556 5.31134   133.25      6.60723      69.0497    6.60723      
1 1 1 14 10 19 o 0 18.0712 5.61471   6.71388     165.379      20.2033    -14.6215     
1 1 1 14 10 20 o 0 76.5069 5.51654   127.375     -46.4077     62.2829    -46.4077     
1 1 1 14 10 21 o 0 18.5031 8.10935   16.3885     -169.324     2.0673     10.6763      
1 1 1 14 10 22 o 0 5.18078 2.54027   ?           ?            ?          ?            
1 1 1 14 11 0  o 0 119.05  10.1629   136.291     0            65.8027    180          
1 1 1 14 11 1  o 0 412.46  18.3832   538.926     -31.0969     107.927    -31.0969     
1 1 1 14 11 2  o 0 206.43  10.4343   208.54      129.866      50.7594    -50.1335     
1 1 1 14 11 3  o 0 258.037 13.8085   301.501     30.9404      4.26131    30.9404      
1 1 1 14 11 4  o 0 284.736 14.8442   415.033     19.4419      171.091    19.4419      
1 1 1 14 11 5  o 0 412.002 19.4082   628.665     -88.1615     280.976    -88.1615     
1 1 1 14 11 6  o 0 452.737 20.8478   604.221     6.25572      131.512    6.25572      
1 1 1 14 11 7  o 0 249.645 14.6712   274.977     -135.559     17.1125    -135.559     
1 1 1 14 11 8  o 0 413.404 22.2124   375.287     88.2455      153.666    -91.7545     
1 1 1 14 11 9  o 0 386.705 19.8254   411.633     41.9801      17.0679    -138.02      
1 1 1 14 11 10 o 0 253.053 14.0567   272.953     -59.2395     9.9308     -59.2395     
1 1 1 14 11 11 o 0 134.58  7.50079   144.788     -23.1682     12.7825    -23.1682     
1 1 1 14 11 12 o 0 153.407 7.24709   153.258     121.563      14.4266    -58.4367     
1 1 1 14 11 13 o 0 28.0071 3.32754   3.57292     -80.7601     14.402     -80.7601     
1 1 1 14 11 14 o 0 152.931 7.54226   142.138     -30.9366     37.2684    149.063      
1 1 1 14 11 15 o 0 99.4416 4.1734    148.562     -171.963     28.4072    -171.963     
1 1 1 14 11 16 o 0 64.3553 3.07174   102.198     117.472      50.0248    117.472      
1 1 1 14 11 17 o 0 94.4116 4.22147   119.018     44.0084      11.7757    -135.992     
1 1 1 14 11 18 o 0 45.4082 3.60205   39.272      -159.7       33.3403    20.2996      
1 1 1 14 11 19 o 0 75.3725 5.23496   111.348     155.13       31.3445    155.13       
1 1 1 14 11 20 o 0 17.3445 5.19083   7.41491     -5.30739     22.3009    174.693      
1 1 1 14 11 21 o 0 6.13447 3.05558   5.73812     -97.3416     14.229     -97.3416     
1 1 1 14 11 22 o 0 5.38405 2.44777   ?           ?            ?          ?            
1 1 1 14 12 0  f 1 400.986 26.2282   479.015     180          250.517    -180         
1 1 1 14 12 1  o 0 239.978 12.6292   253.991     -126.417     44.2089    53.5832      
1 1 1 14 12 2  o 0 154.753 7.81119   152.386     24.7718      24.5222    -155.228     
1 1 1 14 12 3  o 0 391.477 19.5538   477.036     -128.99      19.3631    -128.99      
1 1 1 14 12 4  o 0 367.051 18.4769   471.452     -71.9228     68.6983    -71.9228     
1 1 1 14 12 5  o 0 603.962 22.9504   705.383     -122.572     46.4163    57.4285      
1 1 1 14 12 6  o 0 248.923 12.7892   331.937     -95.0305     136.945    -95.0305     
1 1 1 14 12 7  o 0 144.184 8.39995   148.487     -70.2081     60.9393    -70.2081     
1 1 1 14 12 8  o 0 182.25  10.6785   136.221     -89.2936     118.569    90.7064      
1 1 1 14 12 9  o 0 199.48  10.2596   218.648     103.828      16.1269    103.828      
1 1 1 14 12 10 f 1 25.1806 3.73606   14.431      108.233      33.3389    108.233      
1 1 1 14 12 11 o 0 257.125 13.4509   297.485     -127.817     27.8758    -127.817     
1 1 1 14 12 12 o 0 57.213  3.20771   4.71523     -35.9506     48.525     144.049      
1 1 1 14 12 13 o 0 84.8804 4.22936   103.305     0.518068     50.3634    0.518068     
1 1 1 14 12 14 o 0 99.8234 4.65327   106.934     120.209      14.8825    120.209      
1 1 1 14 12 15 o 0 101.015 4.37092   143.337     -84.4282     13.9655    -84.4282     
1 1 1 14 12 16 o 0 64.2325 3.57077   86.0488     -87.9698     11.6044    -87.9698     
1 1 1 14 12 17 o 0 13.5463 5.38663   4.6691      114.291      15.2902    114.291      
1 1 1 14 12 18 o 0 93.604  5.49398   138.171     57.2422      36.1204    57.2422      
1 1 1 14 12 19 o 0 10.7482 4.6942    7.31794     2.48347      25.5231    2.48347      
1 1 1 14 12 20 o 0 14.8589 6.38245   5.99026     -1.17382     15.2118    178.826      
1 1 1 14 12 21 o 0 8.54167 4.21259   ?           ?            ?          ?            
1 1 1 14 12 22 o 0 3.33842 1.57087   ?           ?            ?          ?            
1 1 1 14 13 0  o 0 101.387 8.21799   110.102     180          69.1851    -5.41477e-14 
1 1 1 14 13 1  o 0 188.016 8.97396   175.31      -70.264      73.334     109.736      
1 1 1 14 13 2  o 0 392.327 18.2155   513.856     11.7426      91.2036    11.7426      
1 1 1 14 13 3  o 0 350.71  17.5278   405.689     -175.4       26.9238    4.59965      
1 1 1 14 13 4  o 0 432.292 20.3886   552.391     155.976      64.7901    155.976      
1 1 1 14 13 5  o 0 541.053 22.4598   670.137     -153.743     34.0915    -153.743     
1 1 1 14 13 6  o 0 398.015 19.5722   517.021     116.806      153.056    116.806      
1 1 1 14 13 7  f 1 477.261 23.2901   574.436     -163.156     92.6772    -163.156     
1 1 1 14 13 8  o 0 166.801 10.762    119.178     20.5709      117.498    -159.429     
1 1 1 14 13 9  o 0 238.32  11.7689   311.207     130.276      116.899    130.276      
1 1 1 14 13 10 o 0 152.53  7.21625   206.157     -144.296     97.7634    -144.296     
1 1 1 14 13 11 o 0 122.101 5.84294   107.138     -158.72      35.6078    21.2796      
1 1 1 14 13 12 o 0 156.263 7.40334   120.844     -87.6034     97.7399    92.3966      
1 1 1 14 13 13 o 0 194.386 9.15286   169.798     -48.3057     77.7802    131.694      
1 1 1 14 13 14 o 0 38.9024 2.97498   2.74925     104.473      41.8491    -75.5271     
1 1 1 14 13 15 o 0 96.4074 4.30952   135.861     -44.583      13.5037    -44.583      
1 1 1 14 13 16 o 0 67.9522 3.72618   79.9965     4.06665      12.9929    -175.933     
1 1 1 14 13 17 o 0 96.259  5.27778   134.298     -27.0314     17.1397    -27.0314     
1 1 1 14 13 18 o 0 51.0175 3.66221   63.4674     94.6168      3.38464    94.6168      
1 1 1 14 13 19 o 0 58.5695 4.41534   79.3516     -150.259     13.6537    -150.259     
1 1 1 14 13 20 f 1 46.0708 5.73579   75.247      -155.704     40.7112    -155.704     
1 1 1 14 13 21 o 0 10.3722 4.08237   ?           ?            ?          ?            
1 1 1 14 14 0  o 0 472.591 35.9404   571.398     0            221.615    2.90342e-14  
1 1 1 14 14 1  o 0 150.346 11.0715   115.971     -90          54.5801    -90          
1 1 1 14 14 2  o 0 580.565 32.2862   709.719     0            97.4491    180          
1 1 1 14 14 3  o 0 504.113 29.8027   617.78      90           39.9834    -90          
1 1 1 14 14 4  o 0 86.1596 5.8325    64.8108     180          38.3348    1.15433e-14  
1 1 1 14 14 5  o 0 18.7579 6.64424   1.46213     -90          40.7444    90           
1 1 1 14 14 6  o 0 133.129 10.885    109.413     180          30.0231    180          
1 1 1 14 14 7  o 0 105.81  7.92605   94.001      -90          21.7824    90           
1 1 1 14 14 8  o 0 209.197 16.2598   232.053     0            1.10821    180          
1 1 1 14 14 9  o 0 194.615 16.6509   213.11      90           8.80047    -90          
1 1 1 14 14 10 o 0 172.143 12.6355   195.895     0            79.298     0            
1 1 1 14 14 11 o 0 185.361 12.503    208.16      90           28.4026    90           
1 1 1 14 14 12 o 0 203.318 13.5087   224.448     0            38.5508    0            
1 1 1 14 14 13 o 0 96.3209 7.03412   103.106     -90          36.8295    -90          
1 1 1 14 14 14 o 0 40.6632 3.60259   22.2062     180          12.2967    8.12568e-14  
1 1 1 14 14 15 o 0 28.6143 3.84177   23.6455     -90          14.4454    90           
1 1 1 14 14 16 o 0 102.44  6.26653   138.46      0            13.4433    0            
1 1 1 14 14 17 o 0 28.6332 5.66589   27.8177     -90          0.177409   90           
1 1 1 14 14 18 o 0 34.2251 4.36397   44.3166     0            22.5431    180          
1 1 1 14 14 19 f 1 64.619  8.81875   81.8476     90           5.49915    90           
1 1 1 14 14 20 f 1 28.3223 12.7432   34.8364     180          6.46178    180          
1 1 1 14 14 21 o 0 2.23405 1.639     ?           ?            ?          ?            
1 1 1 15 0  1  o 0 181.087 15.2037   188.905     45           109.781    45           
1 1 1 15 0  2  f 1 108.948 8.90919   84.4709     180          1.5843     -180         
1 1 1 15 0  3  o 0 517.709 28.43     674.915     135          98.2876    -45          
1 1 1 15 0  4  o 0 80.3701 6.73553   5.11665     90           2.9229     -90          
1 1 1 15 0  5  o 0 350.742 26.8373   438.949     -135         42.0347    45           
1 1 1 15 0  6  o 0 608.722 32.1685   753.141     0            76.3851    180          
1 1 1 15 0  7  o 0 285.893 21.8182   349.539     -45          41.8416    -45          
1 1 1 15 0  8  o 0 124.06  11.2956   119.386     -90          2.14083    -90          
1 1 1 15 0  9  o 0 325.202 25.1543   361.473     45           75.3247    45           
1 1 1 15 0  10 o 0 135.862 11.696    125.311     0            72.5849    -6.54546e-15 
1 1 1 15 0  11 o 0 48.013  4.54197   5.92977     135          7.86029    -45          
1 1 1 15 0  12 o 0 247.599 21.9167   279.685     -90          8.97406    -90          
1 1 1 15 0  13 o 0 188.899 12.6876   210.411     -135         49.4741    -135         
1 1 1 15 0  14 o 0 187.015 11.7024   205.372     0            41.4851    0            
1 1 1 15 0  15 o 0 208.707 11.8498   225.864     135          0.88511    135          
1 1 1 15 0  16 o 0 34.4239 3.89858   34.2445     -90          6.83791    90           
1 1 1 15 0  17 o 0 26.4546 5.30771   8.54445     -135         5.66341    45           
1 1 1 15 0  18 o 0 56.9922 5.29803   77.9668     180          4.36699    1.71639e-13  
1 1 1 15 0  19 f 1 47.0612 5.08104   63.3844     -45          1.58048    -45          
1 1 1 15 0  20 o 0 10.587  5.96384   2.80419     90           6.18952    -90          
1 1 1 15 0  21 o 0 47.6371 8.53879   62.1715     -135         27.602     -135         
1 1 1 15 0  22 o 0 5.26507 3.84958   ?           ?            ?          ?            
1 1 1 15 1  0  o 0 256.584 19.1117   331.457     180          100.461    180          
1 1 1 15 1  1  o 0 271.039 14.8859   317.741     97.6944      39.8729    -82.3056     
1 1 1 15 1  2  o 0 340.733 16.7947   385.724     75.7537      87.0121    -104.246     
1 1 1 15 1  3  o 0 282.288 14.9634   396.806     72.5981      99.6945    72.5981      
1 1 1 15 1  4  o 0 425.792 18.5254   470.888     17.1726      127.016    -162.827     
1 1 1 15 1  5  o 0 398.342 18.8561   491.639     122.311      15.0501    122.311      
1 1 1 15 1  6  o 0 407.636 19.5678   553.36      -80.0536     126.108    -80.0536     
1 1 1 15 1  7  o 0 405.472 18.9599   620.143     -80.3165     278.879    -80.3165     
1 1 1 15 1  8  o 0 188.895 11.8406   193.115     -168.365     2.30086    11.6346      
1 1 1 15 1  9  o 0 365.226 20.5364   403.472     -153.926     15.4091    -153.926     
1 1 1 15 1  10 o 0 164.607 9.32911   137.757     -44.5566     68.3564    135.443      
1 1 1 15 1  11 o 0 67.6518 4.81865   19.1605     -118.68      12.4151    61.32        
1 1 1 15 1  12 o 0 251.913 12.4253   286.394     20.0282      18.2369    20.0282      
1 1 1 15 1  13 o 0 151.999 6.80855   175.893     -149.144     39.2266    -149.144     
1 1 1 15 1  14 o 0 67.0087 3.50752   45.5515     47.4743      37.5514    -132.526     
1 1 1 15 1  15 o 0 39.4879 2.60721   5.48853     -47.8769     33.1888    132.123      
1 1 1 15 1  16 o 0 110.622 4.59599   174.181     167.156      46.0122    167.156      
1 1 1 15 1  17 f 1 132.515 5.29524   198.875     30.2667      37.3597    30.2667      
1 1 1 15 1  18 o 0 68.7224 4.44028   88.8645     -112.356     3.11475    67.6442      
1 1 1 15 1  19 o 0 12.04   4.61972   3.0601      -61.8573     16.5588    -61.8573     
1 1 1 15 1  20 o 0 15.0678 5.82608   0.120669    -93.3834     24.8197    -93.3834     
1 1 1 15 1  21 o 0 17.9781 6.32827   16.1283     118.953      0.0863043  -61.0469     
1 1 1 15 1  22 o 0 4.95862 2.48286   ?           ?            ?          ?            
1 1 1 15 2  0  o 0 433.381 24.3318   547.357     180          2.91332    -2.1989e-12  
1 1 1 15 2  1  o 0 264.803 13.1085   316.444     22.3937      10.9685    -157.606     
1 1 1 15 2  2  o 0 186.299 10.0446   265.027     145.944      120.274    145.944      
1 1 1 15 2  3  o 0 147.056 10.1346   169.519     160.667      38.5871    160.667      
1 1 1 15 2  4  o 0 417.49  20.5634   623.327     -1.70137     240.334    -1.70137     
1 1 1 15 2  5  o 0 148.87  8.03436   172.934     -48.6137     83.3536    -48.6137     
1 1 1 15 2  6  o 0 463.921 19.4774   552.168     44.6317      8.99568    -135.368     
1 1 1 15 2  7  f 1 313.528 18.7093   382.552     88.5979      31.0731    88.5979      
1 1 1 15 2  8  o 0 117.697 6.53328   87.0932     -149.178     0.4602     -149.178     
1 1 1 15 2  9  o 0 84.0805 5.33842   15.0515     -54.2748     33.9538    125.725      
1 1 1 15 2  10 o 0 200.782 11.7172   227.495     173.759      34.647     173.759      
1 1 1 15 2  11 o 0 84.8323 4.67607   52.4621     97.8497      37.7523    -82.1503     
1 1 1 15 2  12 o 0 282.802 13.2912   370.373     16.5853      119.274    16.5853      
1 1 1 15 2  13 o 0 157.388 7.69844   121.04      161.119      90.7792    -18.8811     
1 1 1 15 2  14 o 0 172.408 8.90715   140.029     124.95       90.5392    -55.0497     
1 1 1 15 2  15 o 0 169.278 6.91784   227.601     -168.205     101.58     -168.205     
1 1 1 15 2  16 o 0 111.953 5.04402   165.071     177.652      24.0238    177.652      
1 1 1 15 2  17 o 0 89.422  3.94141   130.439     165.076      24.271     165.076      
1 1 1 15 2  18 o 0 23.8001 4.2659    10.8043     -34.0578     9.43048    145.942      
1 1 1 15 2  19 o 0 18.7759 5.3433    10.8121     -6.53645     10.3948    173.464      
1 1 1 15 2  20 o 0 39.6595 4.91511   52.6597     94.6175      8.03959    94.6175      
1 1 1 15 2  21 f 1 15.1348 6.79463   7.23668     41.7163      13.8243    -138.284     
1 1 1 15 2  22 o 0 4.17334 2.01258   ?           ?            ?          ?            
1 1 1 15 3  0  o 0 136.863 11.0915   65.0512     0            27.9366    3.61685e-14  
1 1 1 15 3  1  o 0 380.312 18.5714   499.421     63.8558      72.9018    63.8558      
1 1 1 15 3  2  o 0 376.357 16.8113   517.465     -95.1074     119.042    -95.1074     
1 1 1 15 3  3  o 0 321.066 15.2893   419.419     -157.326     62.832     -157.326     
1 1 1 15 3  4  o 0 302.812 15.6677   450.441     -103.622     194.211    -103.622     
1 1 1 15 3  5  o 0 369.752 18.5826   529.115     -115.62      183.737    -115.62      
1 1 1 15 3  6  o 0 207.315 12.9457   278.039     -81.5258     99.523     -81.5258     
1 1 1 15 3  7  o 0 325.314 16.5082   377.134     30.137       5.69299    -149.863     
1 1 1 15 3  8  f 1 199.03  12.4372   159.668     50.8631      96.2627    -129.137     
1 1 1 15 3  9  o 0 186.015 12.3108   201.877     -5.89987     34.2631    -5.89987     
1 1 1 15 3  10 o 0 250.672 13.8069   305.975     -103.23      82.3091    -103.23      
1 1 1 15 3  11 o 0 233.952 12.253    257.221     -142.379     26.1844    -142.379     
1 1 1 15 3  12 o 0 290.788 15.1436   243.96      -24.6824     154.818    155.318      
1 1 1 15 3  13 o 0 163     7.86299   183.997     68.4664      29.6115    68.4664      
1 1 1 15 3  14 o 0 157.845 7.85268   193.528     153.174      53.0784    153.174      
1 1 1 15 3  15 o 0 197.795 8.48545   225.905     37.442       34.1152    37.442       
1 1 1 15 3  16 o 0 47.6731 2.88665   46.0995     -11.7428     23.8527    168.257      
1 1 1 15 3  17 o 0 96.4125 4.81799   102.123     -76.578      54.3566    103.422      
1 1 1 15 3  18 o 0 44.9755 3.27307   56.4437     -18.8219     2.61441    -18.8219     
1 1 1 15 3  19 o 0 32.2877 3.00518   46.8322     101.206      21.2938    101.206      
1 1 1 15 3  20 o 0 10.6852 4.4437    9.195       132.084      30.8518    132.084      
1 1 1 15 3  21 o 0 24.5294 6.91686   27.8461     32.5901      0.357746   -147.41      
1 1 1 15 3  22 o 0 5.28873 2.50318   ?           ?            ?          ?            
1 1 1 15 4  0  o 0 52.8281 5.67813   20.2295     0            55.8409    180          
1 1 1 15 4  1  o 0 153.094 8.50127   169.355     -101.849     19.781     -101.849     
1 1 1 15 4  2  o 0 354.97  17.3154   551         -160.025     256.224    -160.025     
1 1 1 15 4  3  o 0 211.496 12.2296   222.718     137.532      45.6141    -42.4683     
1 1 1 15 4  4  o 0 341.971 17.5368   404.561     29.1063      2.83659    29.1063      
1 1 1 15 4  5  o 0 240.563 13.282    377.152     -36.7766     226.439    -36.7766     
1 1 1 15 4  6  o 0 329.389 16.08     481.322     -83.0704     198.97     -83.0704     
1 1 1 15 4  7  o 0 241.171 14.6439   281.196     69.4431      15.14      69.4431      
1 1 1 15 4  8  o 0 434.766 21.3914   575.812     -111.628     209.689    -111.628     
1 1 1 15 4  9  o 0 410.859 23.0074   410.959     99.9809      63.326     -80.0191     
1 1 1 15 4  10 o 0 146.801 7.7597    175.884     141.68       63.4661    141.68       
1 1 1 15 4  11 o 0 238.619 12.1067   240.139     -164.888     18.1704    15.1121      
1 1 1 15 4  12 o 0 106.397 5.86507   96.3462     -149.22      57.1261    -149.22      
1 1 1 15 4  13 o 0 105.902 5.68838   116.929     -146.911     14.7045    -146.911     
1 1 1 15 4  14 f 1 99.9972 4.92258   137.605     -34.3154     88.5336    -34.3154     
1 1 1 15 4  15 o 0 136.502 5.91918   150.316     -114.126     18.6199    -114.126     
1 1 1 15 4  16 o 0 154.725 6.73618   233.723     -90.4791     41.5289    -90.4791     
1 1 1 15 4  17 o 0 34.9399 2.84915   12.1492     -107.317     52.5477    72.6826      
1 1 1 15 4  18 o 0 53.3495 2.98415   67.1821     -92.5773     0.794165   87.4227      
1 1 1 15 4  19 o 0 29.973  3.87982   30.5357     178.697      10.447     -1.30325     
1 1 1 15 4  20 o 0 34.7571 6.54209   34.8355     179.097      14.7722    -0.903215    
1 1 1 15 4  21 o 0 14.9655 6.12211   7.88825     -173.684     9.39731    6.31559      
1 1 1 15 4  22 o 0 4.26995 2.05813   ?           ?            ?          ?            
1 1 1 15 5  0  o 0 486.655 27.6265   587.89      180          31.7487    -180         
1 1 1 15 5  1  o 0 340.505 17.0768   454.716     6.71765      105.047    6.71765      
1 1 1 15 5  2  o 0 109.341 6.21168   73.4409     150.547      8.09993    -29.4526     
1 1 1 15 5  3  o 0 381.148 18.9581   431.69      35.8192      52.0534    -144.181     
1 1 1 15 5  4  o 0 364.93  19.1454   418.162     12.208       21.7919    -167.792     
1 1 1 15 5  5  o 0 193.096 11.6858   215.547     -23.1795     4.56382    -23.1795     
1 1 1 15 5  6  o 0 219.953 12.7329   255.439     -108.659     16.86      -108.659     
1 1 1 15 5  7  o 0 48.3623 3.18038   37.5148     -82.7049     105.12     -82.7049     
1 1 1 15 5  8  o 0 146.669 8.75202   27.6351     -62.2715     243.763    117.729      
1 1 1 15 5  9  o 0 226.803 15.1246   215.858     32.8981      38.4668    -147.102     
1 1 1 15 5  10 o 0 285.484 15.5667   237.523     104.071      132.71     -75.9293     
1 1 1 15 5  11 o 0 150.708 8.39283   169.337     43.6107      41.9649    43.6107      
1 1 1 15 5  12 o 0 108.998 6.17911   52.1782     64.9795      118.149    -115.02      
1 1 1 15 5  13 o 0 197.475 9.24581   225.995     -0.170232    24.7958    -0.170232    
1 1 1 15 5  14 o 0 141.291 7.77779   121.018     53.0587      56.4578    -126.941     
1 1 1 15 5  15 o 0 175.368 8.68591   180.437     -58.3691     6.45805    121.631      
1 1 1 15 5  16 o 0 48.2764 2.9003    43.7176     -112.617     30.9261    67.3832      
1 1 1 15 5  17 o 0 26.9935 2.83944   16.5807     62.8029      89.9427    62.8029      
1 1 1 15 5  18 o 0 31.0857 3.18144   3.84504     77.1667      67.2107    -102.833     
1 1 1 15 5  19 o 0 36.0356 3.54885   34.3456     -18.0578     20.8341    161.942      
1 1 1 15 5  20 o 0 30.7394 3.83397   32.2273     24.3923      7.45149    -155.608     
1 1 1 15 5  21 o 0 32.763  5.15294   43.7109     99.4623      9.35785    99.4623      
1 1 1 15 5  22 o 0 3.69026 1.85325   ?           ?            ?          ?            
1 1 1 15 6  0  o 0 355.746 27.1785   426.584     0            73.7537    1.38889e-13  
1 1 1 15 6  1  o 0 382.684 17.5375   564.047     -126.445     228.073    -126.445     
1 1 1 15 6  2  o 0 396.071 18.6231   494.896     -86.2295     47.3907    -86.2295     
1 1 1 15 6  3  o 0 445.343 19.7719   514.196     119.467      18.9936    -60.5328     
1 1 1 15 6  4  o 0 250.877 14.3125   331.93      -41.8102     96.4508    -41.8102     
1 1 1 15 6  5  o 0 263.109 13.9844   269.411     -63.5945     67.4863    116.405      
1 1 1 15 6  6  o 0 496.341 20.07     544.042     -122.901     82.5094    57.0988      
1 1 1 15 6  7  f 1 553.603 23.2757   692.717     -125.012     84.8247    -125.012     
1 1 1 15 6  8  o 0 221.646 12.7783   219.894     115.638      20.4913    -64.3622     
1 1 1 15 6  9  o 0 453.315 24.0778   508.104     -65.6565     36.5028    -65.6565     
1 1 1 15 6  10 o 0 415.367 21.3779   430.995     84.3825      26.0145    -95.6175     
1 1 1 15 6  11 o 0 240.295 12.9053   267.418     -112.368     36.3291    -112.368     
1 1 1 15 6  12 o 0 97.7169 5.01991   90.3288     91.7521      14.4647    91.7521      
1 1 1 15 6  13 o 0 79.319  3.85949   92.8078     27.6748      53.2316    27.6748      
1 1 1 15 6  14 o 0 109.894 5.42358   107.591     -30.7561     10.6169    149.244      
1 1 1 15 6  15 o 0 82.3966 3.84292   83.6827     -100.857     11.4347    -100.857     
1 1 1 15 6  16 o 0 70.9823 3.58588   115.977     -83.4789     53.8091    -83.4789     
1 1 1 15 6  17 o 0 60.673  2.78767   77.0451     164.3        3.97521    164.3        
1 1 1 15 6  18 o 0 34.2631 3.69841   16.3338     -134.375     49.8705    45.6254      
1 1 1 15 6  19 o 0 12.9302 4.92503   0.0471911   136.83       0.869417   136.83       
1 1 1 15 6  20 o 0 19.3785 5.80553   9.69351     -18.7426     0.630129   161.257      
1 1 1 15 6  21 o 0 15.2042 5.87791   8.59501     -31.0885     4.00756    148.911      
1 1 1 15 6  22 o 0 6.20256 2.95703   ?           ?            ?          ?            
1 1 1 15 7  0  o 0 394.126 25.0388   470.594     0            1.7445     1.40126e-11  
1 1 1 15 7  1  o 0 147.28  8.0317    151.044     71.332       3.33167    71.332       
1 1 1 15 7  2  o 0 142.476 8.39692   121.755     81.1387      54.9449    -98.8613     
1 1 1 15 7  3  f 1 397.614 18.1836   520.694     120.46       114.437    120.46       
1 1 1 15 7  4  f 1 368.013 17.8037   403.163     79.5778      54.4963    -100.422     
1 1 1 15 7  5  o 0 533.41  20.7952   455.926     -79.1549     350.266    100.845      
1 1 1 15 7  6  o 0 437.804 19.35     538.373     -144.233     50.5354    -144.233     
1 1 1 15 7  7  o 0 75.679  4.7794    0.829364    -9.39946     72.018     170.601      
1 1 1 15 7  8  o 0 115.54  7.24848   73.0812     80.9863      48.0587    -99.0137     
1 1 1 15 7  9  o 0 122.629 6.66777   141.158     -132.84      57.9254    -132.84      
1 1 1 15 7  10 o 0 187.343 9.49558   194.28      -42.4569     2.03563    -42.4569     
1 1 1 15 7  11 f 1 193.585 8.94366   178.997     -68.0757     62.9931    111.924      
1 1 1 15 7  12 o 0 101.932 4.92522   43.6433     -169.471     117.338    10.529       
1 1 1 15 7  13 o 0 122.202 5.65647   185.146     165.378      129.234    165.378      
1 1 1 15 7  14 o 0 145.253 6.70817   80.7942     -176.219     145.588    3.78106      
1 1 1 15 7  15 o 0 243.921 12.1997   251.013     144.042      10.717     -35.958      
1 1 1 15 7  16 o 0 105.253 4.216     172.789     17.4063      65.0649    17.4063      
1 1 1 15 7  17 o 0 61.3647 3.20034   61.9906     66.7775      30.9135    -113.222     
1 1 1 15 7  18 o 0 18.4904 4.91413   1.8897      97.8155      27.4297    97.8155      
1 1 1 15 7  19 o 0 39.1911 4.02696   46.3604     -173.258     3.72388    6.74173      
1 1 1 15 7  20 o 0 52.1958 6.45525   61.3332     -146.517     7.31288    33.4831      
1 1 1 15 7  21 o 0 13.9828 6.20577   0.701528    -143.825     29.3966    -143.825     
1 1 1 15 7  22 o 0 3.43205 1.72853   ?           ?            ?          ?            
1 1 1 15 8  0  o 0 19.3775 6.6684    6.4206      180          171.669    -4.12021e-14 
1 1 1 15 8  1  o 0 208.682 10.0196   200.39      105.085      72.066     -74.9152     
1 1 1 15 8  2  o 0 421.276 19.3354   388.033     -171.015     207.528    8.98543      
1 1 1 15 8  3  o 0 356.388 17.1284   430.971     77.6041      34.0196    77.6041      
1 1 1 15 8  4  o 0 471.097 19.6584   521.007     137.579      67.2139    -42.421      
1 1 1 15 8  5  o 0 444.401 19.0816   447.962     -141.49      150.309    38.5097      
1 1 1 15 8  6  o 0 244.941 14.0131   311.389     -125.199     71.4181    -125.199     
1 1 1 15 8  7  o 0 377.042 18.866    484.034     132.4        155.893    132.4        
1 1 1 15 8  8  o 0 193.163 11.5704   201.904     41.195       14.8899    41.195       
1 1 1 15 8  9  o 0 116.106 6.67102   2.4865      61.4424      233.293    -118.558     
1 1 1 15 8  10 o 0 167.118 9.16875   168.748     110.732      3.0223     -69.2683     
1 1 1 15 8  11 o 0 219.548 11.7518   225.205     -143.992     28.8677    36.0077      
1 1 1 15 8  12 o 0 165.354 7.88894   133.25      -22.4163     84.3303    157.584      
1 1 1 15 8  13 o 0 215.606 10.5432   280.545     -93.3234     98.0147    -93.3234     
1 1 1 15 8  14 o 0 82.5232 4.02786   72.6203     -41.1534     16.2849    138.847      
1 1 1 15 8  15 o 0 163.271 7.6169    155.369     -150.906     27.5281    29.0942      
1 1 1 15 8  16 o 0 68.9041 3.15517   84.8725     19.4811      7.85763    -160.519     
1 1 1 15 8  17 o 0 103.778 5.44427   127.82      61.8273      21.101     -118.173     
1 1 1 15 8  18 o 0 130.883 8.18171   160.358     74.2718      23.8991    -105.728     
1 1 1 15 8  19 o 0 51.5893 3.6373    71.4485     36.892       13.6852    36.892       
1 1 1 15 8  20 o 0 40.5991 4.06775   55.6385     138.187      11.7334    138.187      
1 1 1 15 8  21 o 0 20.4856 5.66998   19.2317     -103.065     4.48947    76.9352      
1 1 1 15 8  22 f 1 4.01068 1.9735    ?           ?            ?          ?            
1 1 1 15 9  0  o 0 280.946 24.0546   328.357     0            73.6906    0            
1 1 1 15 9  1  o 0 109     5.39512   64.8977     39.2322      1.18724    39.2322      
1 1 1 15 9  2  o 0 227.53  12.1318   221.754     74.4639      69.6838    -105.536     
1 1 1 15 9  3  o 0 526.56  21.4162   529.733     46.7313      181.498    -133.269     
1 1 1 15 9  4  o 0 580.347 22.4128   519.794     74.2145      334.382    -105.785     
1 1 1 15 9  5  o 0 212.692 11.609    309.816     149.82       166.327    149.82       
1 1 1 15 9  6  o 0 197.021 13.2501   241.969     -165.925     56.1942    -165.925     
1 1 1 15 9  7  o 0 188.877 10.4767   195.195     37.5232      8.70255    37.5232      
1 1 1 15 9  8  f 1 384.128 20.82     483.023     -97.6447     143.47     -97.6447     
1 1 1 15 9  9  o 0 217.637 12.3492   276.176     -129.956     98.3882    -129.956     
1 1 1 15 9  10 o 0 140.735 7.01007   168.743     38.1689      68.1546    38.1689      
1 1 1 15 9  11 o 0 71.3597 3.6022    22.1721     172.175      74.1836    -7.8253      
1 1 1 15 9  12 o 0 71.9585 3.63711   0.677474    -41.8647     132.538    -41.8647     
1 1 1 15 9  13 o 0 102.701 4.6896    52.4143     79.9557      110.184    -100.044     
1 1 1 15 9  14 o 0 81.0907 4.04752   73.5099     -173.421     9.85682    6.57944      
1 1 1 15 9  15 f 1 253.703 11.3577   305.961     -98.5249     79.793     -98.5249     
1 1 1 15 9  16 o 0 82.355  3.96968   108.316     77.5431      1.06193    77.5431      
1 1 1 15 9  17 o 0 31.576  3.19375   24.4754     -146.269     21.988     33.7308      
1 1 1 15 9  18 o 0 82.0185 5.23493   107.353     -80.2276     3.38333    -80.2276     
1 1 1 15 9  19 o 0 52.0526 4.73949   63.887      75.0497      2.67173    -104.95      
1 1 1 15 9  20 o 0 16.9694 6.45549   10.1914     50.9423      2.26355    50.9423      
1 1 1 15 9  21 o 0 14.0188 6.5238    5.29456     176.131      11.5191    -3.86888     
1 1 1 15 9  22 o 0 4.92987 2.35696   ?           ?            ?          ?            
1 1 1 15 10 0  o 0 269.389 16.9477   315.205     180          150.323    -180         
1 1 1 15 10 1  o 0 436.765 20.1231   587.684     154.845      162.657    154.845      
1 1 1 15 10 2  o 0 227.726 11.7645   263.275     -95.6393     16.5184    -95.6393     
1 1 1 15 10 3  o 0 487.503 19.7688   604.554     13.9293      61.9507    13.9293      
1 1 1 15 10 4  o 0 431.625 18.8112   518.692     141.971      22.2736    141.971      
1 1 1 15 10 5  o 0 354.434 16.6481   382.418     162.461      64.2365    -17.5391     
1 1 1 15 10 6  o 0 369.925 19.8008   572.012     112.514      290.022    112.514      
1 1 1 15 10 7  o 0 363.492 21.2189   425.891     -47.5605     67.7574    -47.5605     
1 1 1 15 10 8  o 0 181.231 10.3126   168.169     -12.477      27.7656    167.523      
1 1 1 15 10 9  o 0 177.449 9.54371   227.355     150.78       94.5798    150.78       
1 1 1 15 10 10 o 0 94.6429 5.00708   34.3132     -57.0436     111.743    122.956      
1 1 1 15 10 11 f 1 236.505 11.6134   256.313     59.2484      3.37549    -120.752     
1 1 1 15 10 12 o 0 93.2409 4.44274   76.7206     -176.908     7.21876    3.09176      
1 1 1 15 10 13 o 0 172.287 7.24978   176.915     163.467      13.0947    -16.5326     
1 1 1 15 10 14 o 0 162.075 7.25466   168.315     124.506      1.83569    -55.4943     
1 1 1 15 10 15 o 0 106.071 5.10225   157.185     -38.1624     28.203     -38.1624     
1 1 1 15 10 16 o 0 148.124 6.60419   244.424     -159.895     91.4156    -159.895     
1 1 1 15 10 17 o 0 57.9953 3.37322   68.1439     -73.5464     11.7044    106.454      
1 1 1 15 10 18 o 0 32.6018 3.65733   15.1588     164.166      45.5372    -15.834      
1 1 1 15 10 19 o 0 63.9213 5.93598   79.3897     -34.2528     2.3915     145.747      
1 1 1 15 10 20 o 0 55.4509 5.16131   91.6759     73.1917      47.3936    73.1917      
1 1 1 15 10 21 o 0 8.24591 3.88786   ?           ?            ?          ?            
1 1 1 15 10 22 o 0 2.4151  1.21226   ?           ?            ?          ?            
1 1 1 15 11 0  o 0 452.616 26.1828   532.038     0            30.1178    5.46208e-13  
1 1 1 15 11 1  o 0 392.586 19.9094   422.968     -149.989     67.9577    30.0107      
1 1 1 15 11 2  o 0 366.74  19.3089   408.054     -41.1024     39.7241    138.898      
1 1 1 15 11 3  o 0 172.936 10.8979   225.669     -2.97524     105.765    -2.97524     
1 1 1 15 11 4  o 0 355.827 18.5981   466.566     77.3015      102.486    77.3015      
1 1 1 15 11 5  o 0 478.464 19.5629   727.438     149.642      330.122    149.642      
1 1 1 15 11 6  o 0 250.784 13.9354   333.172     -151.064     143.956    -151.064     
1 1 1 15 11 7  o 0 340.29  19.0516   396.812     4.74849      61.5843    4.74849      
1 1 1 15 11 8  o 0 219.253 10.106    216.531     -110.119     33.7342    69.8812      
1 1 1 15 11 9  o 0 294.265 15.9267   254.461     -149.475     120.024    30.5254      
1 1 1 15 11 10 o 0 304.473 15.6968   295.252     -91.6797     52.3102    88.3203      
1 1 1 15 11 11 o 0 212.175 9.14012   221.59      -145.942     16.4009    34.0577      
1 1 1 15 11 12 o 0 206.744 10.4715   216.334     92.8818      16.1539    -87.1182     
1 1 1 15 11 13 o 0 74.2051 3.4303    56.7769     -3.28099     30.5626    176.719      
1 1 1 15 11 14 o 0 9.96186 4.26386   44.3977     154.634      92.8557    154.634      
1 1 1 15 11 15 o 0 88.7283 4.35399   153.943     151.002      76.9058    151.002      
1 1 1 15 11 16 o 0 91.0226 4.0038    119.513     -33.3479     0.670311   -33.3479     
1 1 1 15 11 17 o 0 71.8139 4.03649   110.754     -107.681     38.0913    -107.681     
1 1 1 15 11 18 o 0 37.6818 3.71147   21.2713     -153.152     47.5554    26.8485      
1 1 1 15 11 19 o 0 39.2758 4.41345   45.0437     170.929      4.4714     -9.0714      
1 1 1 15 11 20 o 0 25.5019 4.78076   24.8846     47.9749      8.58601    -132.025     
1 1 1 15 11 21 o 0 3.11023 1.55397   ?           ?            ?          ?            
1 1 1 15 12 0  o 0 6.0766  4.29597   0.263408    0            72.1109    -180         
1 1 1 15 12 1  o 0 123.416 6.40929   93.9949     60.0938      46.8554    -119.906     
1 1 1 15 12 2  o 0 384.653 18.4778   402.891     -171.195     97.6827    8.8049       
1 1 1 15 12 3  o 0 52.0639 3.08141   17.2244     68.6254      53.728     68.6254      
1 1 1 15 12 4  o 0 383.354 19.1333   502.062     174.97       103.604    174.97       
1 1 1 15 12 5  o 0 119.09  6.72606   54.8964     -119.76      132.476    60.2397      
1 1 1 15 12 6  o 0 165.914 10.3889   152.904     155.056      25.6176    -24.9441     
1 1 1 15 12 7  o 0 165.653 9.6236    195.246     -86.4927     96.221     -86.4927     
1 1 1 15 12 8  o 0 129.895 7.10363   119.307     80.9677      21.8731    -99.0323     
1 1 1 15 12 9  o 0 158.666 9.00114   179.769     116.295      39.1757    116.295      
1 1 1 15 12 10 o 0 42.0335 2.59851   30.1607     -149.333     103.442    -149.333     
1 1 1 15 12 11 o 0 290.264 13.4539   294.574     -54.9082     48.0179    125.092      
1 1 1 15 12 12 o 0 122.616 5.93478   150.327     162.916      45.2207    162.916      
1 1 1 15 12 13 f 1 303.359 15.0021   305.636     50.4299      39.7598    -129.57      
1 1 1 15 12 14 o 0 136.568 6.05982   121.672     -114.097     38.1089    65.9026      
1 1 1 15 12 15 o 0 16.8652 4.67991   31.2013     38.0303      85.7991    38.0303      
1 1 1 15 12 16 o 0 55.8086 2.65908   80.9925     74.4568      41.0831    74.4568      
1 1 1 15 12 17 o 0 63.1315 3.46241   86.1614     -94.3184     12.8529    -94.3184     
1 1 1 15 12 18 o 0 62.7718 4.60673   62.3691     32.2803      32.5202    -147.72      
1 1 1 15 12 19 o 0 34.1273 3.93627   33.079      146.151      14.3981    -33.849      
1 1 1 15 12 20 o 0 21.3563 6.08168   17.7684     117.994      11.0136    -62.0058     
1 1 1 15 12 21 o 0 6.10446 2.87481   ?           ?            ?          ?            
1 1 1 15 12 22 o 0 4.62093 2.21521   ?           ?            ?          ?            
1 1 1 15 13 0  o 0 188.953 15.5866   223.357     0            20.7371    4.93852e-13  
1 1 1 15 13 1  o 0 442.777 20.2405   540.858     -105.562     40.0107    -105.562     
1 1 1 15 13 2  o 0 561.547 22.9053   660.507     -160.632     13.7172    19.3681      
1 1 1 15 13 3  o 0 48.6824 2.96642   33.5243     4.61598      94.9109    4.61598      
1 1 1 15 13 4  o 0 470.078 19.8588   580.248     116.806      44.2867    116.806      
1 1 1 15 13 5  o 0 534.112 23.6035   513.187     42.2096      158.109    -137.79      
1 1 1 15 13 6  o 0 143.704 8.6205    146.732     -4.0611      56.788     -4.0611      
1 1 1 15 13 7  o 0 125.177 6.55036   74.101      66.9568      85.2066    -113.043     
1 1 1 15 13 8  o 0 238.248 13.194    267.639     -25.6688     27.536     -25.6688     
1 1 1 15 13 9  o 0 88.8553 5.5459    35.351      -14.5191     95.4375    165.481      
1 1 1 15 13 10 o 0 120.749 7.01235   80.2405     160.398      91.3606    -19.6016     
1 1 1 15 13 11 o 0 131.713 6.34363   129.243     -66.0235     9.44634    113.977      
1 1 1 15 13 12 o 0 184.965 8.91654   224.865     -110.659     53.0971    -110.659     
1 1 1 15 13 13 o 0 195.407 9.43956   138.355     119.81       138.841    -60.1898     
1 1 1 15 13 14 o 0 89.6806 3.74461   97.2867     -169.067     23.7839    -169.067     
1 1 1 15 13 15 o 0 151.511 6.39473   262.975     -138.729     117.721    -138.729     
1 1 1 15 13 16 o 0 101.633 4.18501   146.044     -113.041     27.5424    -113.041     
1 1 1 15 13 17 o 0 13.0944 5.1169    8.7339      -147.966     26.6207    -147.966     
1 1 1 15 13 18 o 0 24.9495 4.85079   20.7654     -54.5222     13.3179    125.478      
1 1 1 15 13 19 f 1 19.5425 5.05537   3.17719     -92.0566     34.6166    87.9434      
1 1 1 15 13 20 o 0 41.8894 7.91365   51.3822     104.698      2.87739    104.698      
1 1 1 15 13 21 o 0 4.134   2.07999   ?           ?            ?          ?            
1 1 1 15 14 0  o 0 608.112 32.8112   724.845     180          59.9992    -4.01651e-13 
1 1 1 15 14 1  o 0 351.025 15.9678   523.17      63.8483      230.438    63.8483      
1 1 1 15 14 2  o 0 170.212 8.68594   212.491     -117.33      73.2103    -117.33      
1 1 1 15 14 3  f 1 50.305  3.94624   14.3341     -31.6096     42.7577    -31.6096     
1 1 1 15 14 4  f 1 324.756 15.6651   426.895     1.40957      147.637    1.40957      
1 1 1 15 14 5  o 0 507.11  21.0771   497.941     80.8571      129.642    -99.1429     
1 1 1 15 14 6  o 0 403.78  19.4683   540.722     58.5676      200.858    58.5676      
1 1 1 15 14 7  o 0 385.344 18.887    441.347     -74.5066     39.4626    -74.5066     
1 1 1 15 14 8  o 0 306.289 16.8058   347.984     -157.977     36.4811    -157.977     
1 1 1 15 14 9  o 0 189.545 9.38597   232.164     -134.11      75.2274    -134.11      
1 1 1 15 14 10 o 0 56.2224 3.45432   3.93528     26.0053      22.2614    -153.995     
1 1 1 15 14 11 o 0 161.369 8.13867   185.561     118.816      35.8677    118.816      
1 1 1 15 14 12 f 1 121.799 5.95826   110.694     135.392      34.635     -44.6075     
1 1 1 15 14 13 o 0 54.7097 2.90882   35.71       -75.457      12.7245    104.543      
1 1 1 15 14 14 o 0 149.282 6.9899    94.6523     160.824      118.629    -19.1756     
1 1 1 15 14 15 o 0 23.6037 3.89262   3.20087     106.807      32.47      106.807      
1 1 1 15 14 16 o 0 89.8726 4.7891    127.101     142.011      23.9516    142.011      
1 1 1 15 14 17 o 0 43.4209 3.0194    37.2805     -70.6905     30.6623    109.31       
1 1 1 15 14 18 o 0 49.6554 4.23374   78.8256     -40.1234     37.6742    -40.1234     
1 1 1 15 14 19 o 0 20.0497 5.02465   11.6457     -127.644     14.1422    52.3562      
1 1 1 15 14 20 o 0 38.2144 6.46873   50.1463     -18.5165     11.1233    -18.5165     
1 1 1 15 14 21 o 0 5.59833 2.67934   ?           ?            ?          ?            
1 1 1 15 15 0  o 0 690.799 43.8509   827.322     0            80.5326    180          
1 1 1 15 15 1  o 0 34.5384 4.28915   0.403367    -90          3.02582    90           
1 1 1 15 15 2  f 1 543.298 30.4895   656.009     180          37.1843    180          
1 1 1 15 15 3  o 0 510.832 29.6509   575.636     -90          97.0213    -90          
1 1 1 15 15 4  o 0 196.24  16.3346   213.357     180          95.4734    180          
1 1 1 15 15 5  o 0 66.4551 5.89549   18.4359     -90          24.7948    90           
1 1 1 15 15 6  o 0 597.193 34.9216   665.524     180          164.935    180          
1 1 1 15 15 7  o 0 412.811 27.7138   456.021     90           15.7889    -90          
1 1 1 15 15 8  o 0 24.2063 6.55301   16.9094     0            165.492    180          
1 1 1 15 15 9  o 0 376.852 27.7758   429.762     90           49.4326    -90          
1 1 1 15 15 10 o 0 25.1013 5.57709   0.748865    180          5.59662    1.12617e-13  
1 1 1 15 15 11 o 0 207.359 16.0446   229.318     -90          12.1427    90           
1 1 1 15 15 12 o 0 115.91  9.0108    125.981     180          20.8904    4.23147e-14  
1 1 1 15 15 13 o 0 90.4041 5.96903   63.258      -90          41.7084    -90          
1 1 1 15 15 14 o 0 169.722 9.94282   235.035     0            30.4883    4.55846e-14  
1 1 1 15 15 15 o 0 43.186  3.65748   55.9423     90           11.5627    -90          
1 1 1 15 15 16 o 0 48.6324 4.20993   64.6075     180          12.0318    3.13027e-14  
1 1 1 15 15 17 o 0 23.8938 8.00876   7.15869     -90          1.08976    90           
1 1 1 15 15 18 o 0 22.2526 9.41271   20.9405     180          1.67979    -180         
1 1 1 15 15 19 o 0 15.4362 7.97574   5.49742     90           2.92039    -90          
1 1 1 15 15 20 o 0 19.8094 11.862    23.6588     0            9.70371    180          
1 1 1 15 15 21 o 0 9.6094  4.67276   ?           ?            ?          ?            
1 1 1 16 0  0  o 0 502.833 34.8535   662.983     0            74.0258    5.36499e-14  
1 1 1 16 0  1  o 0 325.233 24.9958   427.259     135          108.47     -45          
1 1 1 16 0  2  o 0 322.674 22.8042   421.355     -90          80.1525    -90          
1 1 1 16 0  3  o 0 290.698 22.0229   376.558     -135         57.4287    -135         
1 1 1 16 0  4  o 0 293.78  21.8886   369.319     0            132.547    2.20267e-15  
1 1 1 16 0  5  o 0 456.437 31.3868   567.71      -45          80.1311    -45          
1 1 1 16 0  6  o 0 202.651 17.9347   246.917     90           81.1188    90           
1 1 1 16 0  7  o 0 276.597 19.193    336.034     -135         96.6432    -135         
1 1 1 16 0  8  o 0 87.7739 6.93147   90.0619     180          113.193    1.41974e-15  
1 1 1 16 0  9  o 0 264.756 21.729    292.312     135          132.907    -45          
1 1 1 16 0  10 o 0 291.161 26.0127   317.264     90           77.151     -90          
1 1 1 16 0  11 o 0 152.685 11.1588   164.123     -135         22.8116    45           
1 1 1 16 0  12 o 0 103.291 8.86544   109.961     0            4.05199    1.40292e-14  
1 1 1 16 0  13 o 0 70.3513 5.57532   74.0196     135          6.34379    135          
1 1 1 16 0  14 o 0 15.6838 7.25692   6.58075     -90          58.9988    90           
1 1 1 16 0  15 o 0 17.9339 6.82692   2.7025      45           16.9621    -135         
1 1 1 16 0  16 o 0 39.0658 4.01623   38.2323     180          2.77305    180          
1 1 1 16 0  17 o 0 31.9244 3.72553   24.908      135          6.75634    -45          
1 1 1 16 0  18 o 0 80.2849 6.54741   108.778     90           10.6225    -90          
1 1 1 16 0  19 o 0 67.2477 7.13459   89.6664     45           8.09512    45           
1 1 1 16 0  20 o 0 8.86932 5.89328   0.292824    0            1.02761    180          
1 1 1 16 0  21 o 0 11.8242 7.54181   13.895      -45          24.2161    135          
1 1 1 16 0  22 o 0 5.56338 3.8932    ?           ?            ?          ?            
1 1 1 16 1  0  o 0 517.806 28.8709   666.138     0            0.375082   180          
1 1 1 16 1  1  o 0 295.518 15.2319   392.764     154.573      51.5971    154.573      
1 1 1 16 1  2  o 0 375.715 17.5627   450.75      -99.1004     42.8337    80.8996      
1 1 1 16 1  3  o 0 373.539 18.8847   436.598     -107.582     41.7311    72.418       
1 1 1 16 1  4  o 0 192.269 10.3111   120.996     -59.0395     210.111    120.961      
1 1 1 16 1  5  o 0 309.428 17.8059   338.797     -83.2173     63.3715    96.7827      
1 1 1 16 1  6  o 0 226.911 15.142    338.819     -122.668     172.767    -122.668     
1 1 1 16 1  7  o 0 239.886 13.9569   306.076     1.65296      65.5659    1.65296      
1 1 1 16 1  8  o 0 334.861 18.5158   390.878     135.288      56.7852    135.288      
1 1 1 16 1  9  o 0 65.2318 3.80915   2.34245     -117.065     16.649     -117.065     
1 1 1 16 1  10 o 0 226.349 11.2519   250.764     122.761      24.5871    122.761      
1 1 1 16 1  11 o 0 81.0758 4.13427   45.7675     -47.4657     5.22594    -47.4657     
1 1 1 16 1  12 o 0 92.9449 5.11603   56.3426     89.6768      64.7224    -90.3232     
1 1 1 16 1  13 o 0 107.054 5.75174   79.9073     -21.9701     66.2171    158.03       
1 1 1 16 1  14 o 0 201.078 9.38786   184.033     162.93       63.1069    -17.0699     
1 1 1 16 1  15 f 1 101.905 4.83958   100.474     32.3213      3.95878    -147.679     
1 1 1 16 1  16 o 0 40.8851 2.40356   33.4766     -120.765     25.7228    59.2352      
1 1 1 16 1  17 o 0 69.0318 3.36882   65.2515     129.096      49.3698    -50.9044     
1 1 1 16 1  18 o 0 91.6116 4.38852   113.466     -123.654     16.0034    56.3462      
1 1 1 16 1  19 o 0 29.7607 3.91176   39.8062     83.7575      14.3944    83.7575      
1 1 1 16 1  20 o 0 22.0892 4.9348    17.3293     -130.946     10.3517    49.054       
1 1 1 16 1  21 o 0 25.7012 6.38266   31.0958     63.2848      3.34464    63.2848      
1 1 1 16 1  22 o 0 7.05643 3.3214    ?           ?            ?          ?            
1 1 1 16 2  0  o 0 233.025 19.9916   293.42      0            6.34727    180          
1 1 1 16 2  1  o 0 271.528 13.6417   418.791     98.5026      190.223    98.5026      
1 1 1 16 2  2  o 0 375.596 17.2551   503.602     157.357      82.3786    157.357      
1 1 1 16 2  3  o 0 391.949 18.1534   521.578     -68.765      98.8966    -68.765      
1 1 1 16 2  4  o 0 566.089 21.248    525.944     28.8388      323.231    -151.161     
1 1 1 16 2  5  o 0 86.9715 5.15231   20.6231     -80.006      30.7104    99.994       
1 1 1 16 2  6  o 0 436.809 19.6543   556.632     23.9351      74.6314    23.9351      
1 1 1 16 2  7  o 0 389.882 20.6245   419.337     150.068      79.525     -29.9319     
1 1 1 16 2  8  o 0 433.655 20.5023   538.005     32.9949      133.654    32.9949      
1 1 1 16 2  9  o 0 192.546 11.5288   199.723     39.5123      12.5067    39.5123      
1 1 1 16 2  10 f 1 239.504 13.4076   292.022     80.2753      81.638     80.2753      
1 1 1 16 2  11 o 0 233.693 11.8845   251.754     -107.22      17.9596    -107.22      
1 1 1 16 2  12 o 0 224.379 11.8454   255.558     127.301      25.9788    127.301      
1 1 1 16 2  13 o 0 246.953 11.9273   221.401     -31.0514     95.3414    148.949      
1 1 1 16 2  14 o 0 125.327 5.83046   157.851     142.362      58.3307    142.362      
1 1 1 16 2  15 o 0 52.9746 3.04727   17.0723     -109.156     59.471     70.8437      
1 1 1 16 2  16 o 0 122.254 5.24323   209.099     -2.37991     87.4248    -2.37991     
1 1 1 16 2  17 o 0 111.381 4.63646   149.128     176.137      0.65936    176.137      
1 1 1 16 2  18 o 0 60.1495 3.21072   87.7799     -11.4419     22.8515    -11.4419     
1 1 1 16 2  19 o 0 57.4063 3.58661   85.809      156.235      24.694     156.235      
1 1 1 16 2  20 o 0 46.4853 5.58634   52.2528     101.945      11.8355    -78.0554     
1 1 1 16 2  21 o 0 27.0997 6.11675   35.6088     -110.436     9.42261    -110.436     
1 1 1 16 2  22 o 0 5.73854 2.70956   ?           ?            ?          ?            
1 1 1 16 3  0  o 0 293.266 20.0158   362.703     0            61.5255    8.50497e-15  
1 1 1 16 3  1  o 0 490.744 19.443    549.049     -18.0331     104.882    161.967      
1 1 1 16 3  2  o 0 492.4   20.8996   517.395     -84.6317     173.203    95.3683      
1 1 1 16 3  3  o 0 710.747 20.9088   609.281     -69.521      497.712    110.479      
1 1 1 16 3  4  o 0 451.294 19.654    415.156     160.471      249.917    -19.5289     
1 1 1 16 3  5  o 0 224.077 12.5822   319.674     -56.3784     143.242    -56.3784     
1 1 1 16 3  6  o 0 239.538 14.9913   195.876     -126.608     161.237    53.3916      
1 1 1 16 3  7  o 0 181.337 11.6558   176.114     11.1134      45.1446    -168.887     
1 1 1 16 3  8  o 0 219.834 11.4559   252.489     -118.177     53.861     -118.177     
1 1 1 16 3  9  o 0 251.66  16.2138   289.659     78.868       44.7436    78.868       
1 1 1 16 3  10 o 0 180.826 10.23     155.201     80.1007      64.4883    -99.8993     
1 1 1 16 3  11 o 0 150.378 7.34407   180.099     -108.905     48.8716    -108.905     
1 1 1 16 3  12 o 0 102.859 5.27596   61.229      98.7883      81.3363    -81.2117     
1 1 1 16 3  13 o 0 173.39  7.42274   154.847     56.9053      63.7533    -123.095     
1 1 1 16 3  14 o 0 184.072 9.91425   183.895     37.3416      23.1919    -142.658     
1 1 1 16 3  15 o 0 133.356 5.88504   140.845     84.9274      7.99411    84.9274      
1 1 1 16 3  16 o 0 86.2205 4.15504   113.613     87.2731      2.15021    -92.7269     
1 1 1 16 3  17 f 1 40.6623 3.55868   30.9448     -12.6883     11.2155    -12.6883     
1 1 1 16 3  18 o 0 99.8365 4.44912   149.313     127.086      35.783     127.086      
1 1 1 16 3  19 o 0 84.9241 4.88264   125.547     -6.45513     30.1484    -6.45513     
1 1 1 16 3  20 o 0 40.5026 3.90599   40.2381     -146.773     19.5263    33.2271      
1 1 1 16 3  21 o 0 15.238  4.98436   7.74287     76.1861      1.69077    -103.814     
1 1 1 16 3  22 o 0 5.14999 2.5979    ?           ?            ?          ?            
1 1 1 16 4  0  o 0 506.563 27.8723   617.459     0            40.0618    180          
1 1 1 16 4  1  o 0 560.568 20.848    543.344     -178.191     273.284    1.80934      
1 1 1 16 4  2  o 0 49.0374 3.48291   23.947      -7.78516     68.8692    -7.78516     
1 1 1 16 4  3  o 0 222.531 13.3246   290.03      -79.2857     82.7276    -79.2857     
1 1 1 16 4  4  o 0 452.218 19.0786   678.295     -145.381     291.503    -145.381     
1 1 1 16 4  5  o 0 149.892 8.39791   114.158     -74.1932     92.8456    105.807      
1 1 1 16 4  6  o 0 213.284 10.931    253.567     98.2905      33.1842    98.2905      
1 1 1 16 4  7  f 1 323.647 19.3318   350.287     -86.5033     4.95714    -86.5033     
1 1 1 16 4  8  o 0 200.773 11.1751   210.634     37.9408      14.1117    37.9408      
1 1 1 16 4  9  o 0 129.658 7.56606   75.3361     -131.896     113.255    48.1043      
1 1 1 16 4  10 o 0 106.839 5.96982   61.6573     -14.5373     83.5107    165.463      
1 1 1 16 4  11 o 0 263.616 14.4864   291.657     -81.2565     3.90871    -81.2565     
1 1 1 16 4  12 o 0 102.176 5.23431   83.6725     -176.252     26.1882    3.74834      
1 1 1 16 4  13 o 0 64.953  3.28293   1.49904     -48.7733     127.688    131.227      
1 1 1 16 4  14 o 0 201.845 9.49159   258.368     0.377604     90.0675    0.377604     
1 1 1 16 4  15 o 0 137.907 6.55982   143.257     -102.097     3.41119    -102.097     
1 1 1 16 4  16 o 0 93.5793 4.3493    127.032     -79.2639     4.46007    -79.2639     
1 1 1 16 4  17 o 0 113.664 5.37135   177.93      -133.489     55.466     -133.489     
1 1 1 16 4  18 o 0 69.1735 4.50401   92.4934     -168.087     6.82792    -168.087     
1 1 1 16 4  19 o 0 30.2934 2.85375   34.1483     75.6374      2.37757    -104.363     
1 1 1 16 4  20 o 0 59.0612 4.32954   70.7883     -59.0567     7.23135    120.943      
1 1 1 16 4  21 o 0 22.2477 4.26904   19.5325     -5.95873     10.9638    174.041      
1 1 1 16 4  22 o 0 5.34368 2.65104   ?           ?            ?          ?            
1 1 1 16 5  0  f 1 21.1377 5.08391   0.0153167   180          0.332325   -6.17046e-14 
1 1 1 16 5  1  o 0 231.509 12.5344   214.788     -87.2515     106.549    92.7485      
1 1 1 16 5  2  o 0 452.113 18.4276   460.036     93.3535      142.022    -86.6465     
1 1 1 16 5  3  o 0 350.948 17.6044   408.359     39.5569      0.848343   -140.443     
1 1 1 16 5  4  o 0 52.7211 5.87413   34.2974     8.33006      106.174    8.33006      
1 1 1 16 5  5  o 0 410.678 18.3555   523.632     -148.075     87.3905    -148.075     
1 1 1 16 5  6  o 0 318.896 16.6649   435.291     107.866      139.44     107.866      
1 1 1 16 5  7  o 0 377.688 18.9304   522.72      125.242      237.636    125.242      
1 1 1 16 5  8  o 0 228.038 12.4412   209.552     -176.172     54.7887    3.82808      
1 1 1 16 5  9  o 0 448.554 22.3603   557.175     -148.215     152.487    -148.215     
1 1 1 16 5  10 o 0 167.479 9.36193   110.802     -35.9997     123.449    144          
1 1 1 16 5  11 o 0 100.207 4.54053   47.8156     25.1088      105.312    -154.891     
1 1 1 16 5  12 o 0 237.738 12.0852   256.656     149.917      1.11478    149.917      
1 1 1 16 5  13 o 0 85.2576 4.21828   65.4208     157.397      41.5003    -22.6029     
1 1 1 16 5  14 o 0 57.1749 2.98912   30.488      -101.269     40.6211    78.731       
1 1 1 16 5  15 o 0 27.963  3.17886   12.2952     -150.452     45.4384    -150.452     
1 1 1 16 5  16 o 0 20.2506 4.51117   8.02119     33.1106      33.283     33.1106      
1 1 1 16 5  17 o 0 48.0094 2.87306   48.1129     162.078      16.0235    -17.9224     
1 1 1 16 5  18 o 0 28.2173 3.97926   18.6412     -141.196     21.0358    38.8043      
1 1 1 16 5  19 o 0 49.8857 2.71747   79.5365     -82.7956     35.5504    -82.7956     
1 1 1 16 5  20 o 0 28.1067 3.56067   34.7723     -36.6061     12.3944    -36.6061     
1 1 1 16 5  21 o 0 19.5521 5.9266    19.4587     -42.023      1.42275    -42.023      
1 1 1 16 5  22 o 0 3.98662 1.98185   ?           ?            ?          ?            
1 1 1 16 6  0  o 0 326.246 24.6049   390.078     180          95.6661    -180         
1 1 1 16 6  1  o 0 336.117 18.1593   425.369     68.965       80.9454    68.965       
1 1 1 16 6  2  o 0 81.7768 6.03896   3.93691     -9.52628     109.597    170.474      
1 1 1 16 6  3  o 0 342.362 17.9224   484.324     48.4764      182.265    48.4764      
1 1 1 16 6  4  o 0 457.783 19.9142   539.45      32.4165      7.62112    32.4165      
1 1 1 16 6  5  o 0 478.83  19.97     599.045     -115.239     78.0199    -115.239     
1 1 1 16 6  6  o 0 464.1   20.4214   607.786     -164.109     134.821    -164.109     
1 1 1 16 6  7  o 0 179.506 9.5849    113.408     85.2918      141.577    -94.7082     
1 1 1 16 6  8  o 0 152.126 9.41763   156.518     19.8883      40.47      19.8883      
1 1 1 16 6  9  o 0 312.573 16.7167   356.38      83.9257      48.9641    83.9257      
1 1 1 16 6  10 o 0 159.738 9.40189   164.736     -146.874     8.62091    -146.874     
1 1 1 16 6  11 o 0 26.5629 3.57663   66.6696     -173.222     155.062    -173.222     
1 1 1 16 6  12 o 0 77.1414 3.93507   40.1534     -2.14008     42.9853    177.86       
1 1 1 16 6  13 o 0 35.668  3.31931   0.897521    -163.106     10.1265    16.8943      
1 1 1 16 6  14 o 0 174.403 7.5886    177.449     -111.725     11.4967    68.2754      
1 1 1 16 6  15 o 0 114.439 5.15501   72.1797     -172.464     88.8101    7.53573      
1 1 1 16 6  16 o 0 168.893 5.69492   243.033     127.105      27.3283    127.105      
1 1 1 16 6  17 o 0 117.055 5.46589   164.682     111.1        17.3196    111.1        
1 1 1 16 6  18 o 0 9.09737 4.21787   17.9291     -5.34269     41.7821    -5.34269     
1 1 1 16 6  19 o 0 12.4356 4.79174   12.1942     -179.056     45.9529    -179.056     
1 1 1 16 6  20 o 0 76.0351 7.57129   122.961     -134.653     53.9903    -134.653     
1 1 1 16 6  21 f 1 13.4437 5.67969   4.50246     -160.568     7.20038    19.4319      
1 1 1 16 6  22 o 0 6.34247 3.08018   ?           ?            ?          ?            
1 1 1 16 7  0  o 0 462.451 29.8447   538.966     0            25.6307    180          
1 1 1 16 7  1  f 1 158.575 8.88052   187.601     38.4953      106.003    38.4953      
1 1 1 16 7  2  o 0 333.867 17.5842   442.877     117.732      123.313    117.732      
1 1 1 16 7  3  o 0 528.919 20.6652   493.083     -119.625     251.542    60.3747      
1 1 1 16 7  4  o 0 304.288 17.4018   327.175     -60.2116     45.1418    119.788      
1 1 1 16 7  5  o 0 408.112 19.2042   573.405     -6.35916     202.36     -6.35916     
1 1 1 16 7  6  o 0 247.74  12.9371   285.033     -160.343     13.0227    -160.343     
1 1 1 16 7  7  o 0 278.23  16.3848   317.108     120.695      49.3731    120.695      
1 1 1 16 7  8  o 0 258.872 14.5916   318.589     -170.274     103.948    -170.274     
1 1 1 16 7  9  o 0 200.619 12.6639   212.872     -10.0173     9.53946    -10.0173     
1 1 1 16 7  10 o 0 218.027 11.7972   256.964     36.6403      65.6421    36.6403      
1 1 1 16 7  11 f 1 126.226 6.34947   146.812     -159.639     49.6103    -159.639     
1 1 1 16 7  12 o 0 135.625 6.84082   148.15      11.395       26.1016    11.395       
1 1 1 16 7  13 o 0 34.7208 2.94114   25.2884     -148.13      105.469    -148.13      
1 1 1 16 7  14 o 0 109.007 4.91105   129.83      18.6028      42.6702    18.6028      
1 1 1 16 7  15 o 0 72.4963 3.32514   74.0696     -78.9438     5.2335     -78.9438     
1 1 1 16 7  16 o 0 114.786 4.7638    185.09      -76.7402     65.1791    -76.7402     
1 1 1 16 7  17 o 0 39.9092 2.86178   47.9527     -86.7229     2.54493    -86.7229     
1 1 1 16 7  18 o 0 46.8123 3.393     42.0214     129.18       31.7241    -50.8198     
1 1 1 16 7  19 o 0 70.7701 5.24362   93.0813     174.534      6.01302    174.534      
1 1 1 16 7  20 o 0 27.5049 4.11848   33.7206     54.2201      3.96577    54.2201      
1 1 1 16 7  21 o 0 14.1172 7.07292   5.98968     172.285      7.96799    -7.71524     
1 1 1 16 7  22 o 0 4.75717 2.30059   ?           ?            ?          ?            
1 1 1 16 8  0  o 0 411.322 27.795    478.026     180          135.285    -1.14127e-13 
1 1 1 16 8  1  o 0 46.5985 5.06987   43.176      -29.4842     116.521    -29.4842     
1 1 1 16 8  2  o 0 502.918 20.6221   563.225     43.4479      41.4239    -136.552     
1 1 1 16 8  3  o 0 510.949 20.8671   464.837     -13.6494     263.207    166.351      
1 1 1 16 8  4  o 0 315.388 17.2836   431.101     17.0739      143.417    17.0739      
1 1 1 16 8  5  o 0 307.143 15.1012   378.277     100.847      54.515     100.847      
1 1 1 16 8  6  o 0 144.79  7.45922   137.928     -53.0439     13.5797    126.956      
1 1 1 16 8  7  o 0 140.119 8.13904   106.739     118.83       50.2123    -61.1702     
1 1 1 16 8  8  o 0 142.614 8.27927   114.293     -115.917     37.5718    64.0825      
1 1 1 16 8  9  o 0 73.0975 4.05493   15.08       -42.4657     94.4204    137.534      
1 1 1 16 8  10 o 0 107.714 5.70109   80.7104     -80.1849     40.9599    99.8151      
1 1 1 16 8  11 o 0 181.034 9.29677   198.768     119.94       13.5702    119.94       
1 1 1 16 8  12 o 0 69.5349 3.62723   27.1866     -109.568     40.1432    70.4319      
1 1 1 16 8  13 o 0 132.972 6.01244   134.899     60.266       7.96125    -119.734     
1 1 1 16 8  14 o 0 151.396 7.39155   134.225     128.682      46.4783    -51.3185     
1 1 1 16 8  15 o 0 71.2754 3.96314   103.192     10.3765      23.0694    10.3765      
1 1 1 16 8  16 o 0 24.9013 3.64873   0.405117    78.6164      4.52519    -101.384     
1 1 1 16 8  17 o 0 37.4403 2.83234   42.0884     -108.335     25.0642    -108.335     
1 1 1 16 8  18 o 0 16.1665 4.83154   5.67061     -113.984     27.8702    -113.984     
1 1 1 16 8  19 o 0 20.9767 7.19496   1.60194     -29.1724     0.518374   -29.1724     
1 1 1 16 8  20 o 0 46.8256 4.72505   79.0045     101.179      44.9416    101.179      
1 1 1 16 8  21 o 0 7.62427 3.6305    4.67415     57.9566      13.9135    57.9566      
1 1 1 16 8  22 o 0 3.95833 1.86802   ?           ?            ?          ?            
1 1 1 16 9  0  o 0 33.3165 13.0933   6.56395     0            53.9909    -180         
1 1 1 16 9  1  o 0 33.7037 3.32969   55.6636     -4.42457     126.984    -4.42457     
1 1 1 16 9  2  o 0 512.109 19.6852   572.255     -82.6706     44.6183    97.3294      
1 1 1 16 9  3  o 0 458.174 19.9936   476.189     -11.559      113.554    168.441      
1 1 1 16 9  4  o 0 343.051 17.0939   558.809     -53.9704     342.282    -53.9704     
1 1 1 16 9  5  o 0 550.172 20.7515   658.34      114.2        31.5399    114.2        
1 1 1 16 9  6  o 0 475.394 21.6899   521.846     108.319      14.4411    108.319      
1 1 1 16 9  7  o 0 230.048 11.9251   219.489     131.205      38.522     -48.7948     
1 1 1 16 9  8  o 0 273.35  15.9529   271.51      20.999       38.4724    -159.001     
1 1 1 16 9  9  o 0 84.8383 4.82992   55.1835     -21.8114     10.7964    -21.8114     
1 1 1 16 9  10 o 0 100.864 5.08449   81.6561     22.2734      16.832     -157.727     
1 1 1 16 9  11 o 0 179.166 9.84204   179.289     170.762      21.982     -9.23809     
1 1 1 16 9  12 o 0 55.3341 3.1928    3.07949     7.60093      26.1339    -172.399     
1 1 1 16 9  13 o 0 183.77  8.50405   223.392     -28.1161     58.96      -28.1161     
1 1 1 16 9  14 o 0 42.9661 2.63864   6.7525      19.9568      49.5035    -160.043     
1 1 1 16 9  15 o 0 113.395 5.36026   183.295     -17.3089     62.5732    -17.3089     
1 1 1 16 9  16 o 0 167.079 7.49535   208.799     30.1479      31.5087    -149.852     
1 1 1 16 9  17 o 0 64.6576 3.44296   107.872     -61.301      54.5298    -61.301      
1 1 1 16 9  18 o 0 51.3217 3.78094   65.1869     -52.4197     5.77853    -52.4197     
1 1 1 16 9  19 o 0 30.7264 4.05435   31.0152     16.0583      9.13221    -163.942     
1 1 1 16 9  20 o 0 62.5988 5.26716   100.591     -39.6331     47.0386    -39.6331     
1 1 1 16 9  21 o 0 7.78854 3.47552   ?           ?            ?          ?            
1 1 1 16 9  22 f 1 4.73976 2.24823   ?           ?            ?          ?            
1 1 1 16 10 0  o 0 320.509 21.3097   372.514     0            101.8      8.12067e-14  
1 1 1 16 10 1  o 0 284.148 14.2194   429.801     70.122       231.905    70.122       
1 1 1 16 10 2  o 0 293.068 16.233    315.512     -100.923     36.4611    79.0774      
1 1 1 16 10 3  o 0 211.997 11.3502   203.673     -44.6892     64.8154    135.311      
1 1 1 16 10 4  o 0 147.565 9.74821   55.502      -128.432     209.104    51.5676      
1 1 1 16 10 5  o 0 141.671 7.21685   139.739     4.52593      4.07893    4.52593      
1 1 1 16 10 6  o 0 345.215 18.4184   280.37      137.999      182.073    -42.0007     
1 1 1 16 10 7  f 1 387.452 18.7362   506.528     133.347      187.999    133.347      
1 1 1 16 10 8  o 0 358.477 20.3987   305.133     40.4522      158.26     -139.548     
1 1 1 16 10 9  o 0 212.609 11.3388   247.597     51.1391      55.9367    51.1391      
1 1 1 16 10 10 o 0 143.839 6.83262   151.034     -133.6       3.42535    -133.6       
1 1 1 16 10 11 o 0 211.968 11.0084   172.584     -84.8715     112.199    95.1285      
1 1 1 16 10 12 o 0 25.7556 3.60325   8.09633     177.521      26.5346    177.521      
1 1 1 16 10 13 o 0 101.782 4.96992   105.691     71.5286      6.67325    71.5286      
1 1 1 16 10 14 o 0 190.145 8.79991   187.868     -27.3982     20.0853    152.602      
1 1 1 16 10 15 o 0 246.611 10.5786   401.158     73.0253      127.829    73.0253      
1 1 1 16 10 16 o 0 98.9705 4.57758   163.758     28.3317      71.6403    28.3317      
1 1 1 16 10 17 o 0 16.5855 4.40493   13.192      -139.794     53.0868    -139.794     
1 1 1 16 10 18 o 0 77.804  4.00128   108.949     -54.0476     21.8016    -54.0476     
1 1 1 16 10 19 o 0 6.8786  3.26811   4.62226     -35.9064     10.9163    -35.9064     
1 1 1 16 10 20 o 0 21.5561 6.15882   23.5769     -104.048     3.18102    -104.048     
1 1 1 16 10 21 o 0 6.74501 3.00207   ?           ?            ?          ?            
1 1 1 16 10 22 o 0 3.51293 1.68158   ?           ?            ?          ?            
1 1 1 16 11 0  o 0 640.2   30.7657   745.649     0            71.3128    180          
1 1 1 16 11 1  o 0 465.3   19.3672   576.535     93.6655      78.036     93.6655      
1 1 1 16 11 2  o 0 408.774 18.5118   491.264     86.7923      37.1789    86.7923      
1 1 1 16 11 3  o 0 509.644 19.8407   660.227     73.5915      132.132    73.5915      
1 1 1 16 11 4  o 0 188.611 10.413    229.235     -87.6027     56.4688    -87.6027     
1 1 1 16 11 5  o 0 176.25  10.1987   142.546     55.8234      72.617     -124.177     
1 1 1 16 11 6  o 0 479.52  21.3902   434.179     -29.983      172.107    150.017      
1 1 1 16 11 7  o 0 227.733 12.5803   296.461     -55.7526     136.035    -55.7526     
1 1 1 16 11 8  o 0 153.55  8.527     131.816     -172.04      50.668     7.9605       
1 1 1 16 11 9  o 0 115.558 5.87      81.6766     -167.763     61.4566    12.2365      
1 1 1 16 11 10 o 0 144.698 6.60069   160.619     110.937      22.8916    110.937      
1 1 1 16 11 11 o 0 199.186 10.5307   214.396     87.5559      4.83899    87.5559      
1 1 1 16 11 12 o 0 127.407 6.1071    26.8923     38.3319      217.793    -141.668     
1 1 1 16 11 13 o 0 193.849 9.32915   171.187     38.1429      67.3103    -141.857     
1 1 1 16 11 14 o 0 57.7778 3.12284   42.5535     34.4334      3.17658    34.4334      
1 1 1 16 11 15 o 0 57.2202 2.99454   83.7152     -136.385     35.1812    -136.385     
1 1 1 16 11 16 o 0 63.5378 2.82287   74.6654     154.014      8.62627    -25.9863     
1 1 1 16 11 17 f 1 127.551 7.27093   181.464     153.349      30.0733    153.349      
1 1 1 16 11 18 o 0 69.2498 5.12998   74.2516     -127.165     25.1424    52.8353      
1 1 1 16 11 19 o 0 12.7401 5.30384   10.0687     -110.484     41.3505    -110.484     
1 1 1 16 11 20 o 0 38.2649 4.49594   50.6774     49.4683      10.8605    49.4683      
1 1 1 16 11 21 o 0 6.68098 3.29356   ?           ?            ?          ?            
1 1 1 16 12 0  f 1 616.995 29.7365   720.775     0            199.367    180          
1 1 1 16 12 1  o 0 330.142 17.9772   329.396     -12.8762     99.6828    167.124      
1 1 1 16 12 2  o 0 352.764 16.7204   503.526     -141.162     199.156    -141.162     
1 1 1 16 12 3  o 0 266.485 14.364    375.939     -61.2636     155.134    -61.2636     
1 1 1 16 12 4  o 0 534.23  20.8759   633.138     -79.8746     14.4291    -79.8746     
1 1 1 16 12 5  o 0 40.6147 2.72647   26.4733     -71.559      65.524     -71.559      
1 1 1 16 12 6  o 0 509.862 23.1524   510.09      -47.0764     87.1892    132.924      
1 1 1 16 12 7  o 0 371.806 19.4774   508.032     -168.065     217.106    -168.065     
1 1 1 16 12 8  o 0 153.781 7.09735   142.11      172.538      29.22      -7.46216     
1 1 1 16 12 9  o 0 191.179 10.4065   198.139     -104.711     3.58963    -104.711     
1 1 1 16 12 10 o 0 235.782 10.669    280.804     121.727      49.691     121.727      
1 1 1 16 12 11 o 0 92.9811 3.73763   61.7872     128.775      48.617     -51.2249     
1 1 1 16 12 12 o 0 285.008 13.9913   324.11      -40.5365     34.4944    -40.5365     
1 1 1 16 12 13 f 1 20.9559 4.67486   41.0668     136.849      102.761    136.849      
1 1 1 16 12 14 o 0 232.133 9.71089   261.241     135.519      41.1422    135.519      
1 1 1 16 12 15 f 1 86.7943 4.06975   106.544     -143.562     14.6858    36.4381      
1 1 1 16 12 16 o 0 75.5279 3.39964   118.955     176.351      51.6822    176.351      
1 1 1 16 12 17 o 0 79.5504 4.48278   111.562     50.3326      20.5888    50.3326      
1 1 1 16 12 18 o 0 23.1986 5.44047   11.1025     110.648      29.6221    -69.3519     
1 1 1 16 12 19 o 0 55.1988 4.78807   66.3677     -79.028      2.10059    100.972      
1 1 1 16 12 20 o 0 24.9277 4.95836   28.1654     167.28       1.99481    167.28       
1 1 1 16 12 21 o 0 5.90728 2.78966   ?           ?            ?          ?            
1 1 1 16 13 0  o 0 105.997 10.067    110.893     0            49.8961    180          
1 1 1 16 13 1  o 0 494.955 19.4318   616.838     160.651      81.2085    160.651      
1 1 1 16 13 2  f 1 157.162 8.77118   139.863     94.8478      52.5429    -85.1522     
1 1 1 16 13 3  o 0 472.75  21.8869   539.799     119.717      27.6425    -60.2828     
1 1 1 16 13 4  o 0 226.757 12.5798   247.074     -135.269     21.749     -135.269     
1 1 1 16 13 5  o 0 280.523 17.5186   319.935     116.065      44.5924    116.065      
1 1 1 16 13 6  o 0 114.586 8.23616   56.5342     -111.583     91.3695    68.4172      
1 1 1 16 13 7  o 0 172.229 8.79869   217.087     -154.945     83.6101    -154.945     
1 1 1 16 13 8  o 0 323.645 15.5592   352.374     -94.6994     15.4258    -94.6994     
1 1 1 16 13 9  o 0 171.705 8.65476   167.093     -176.159     15.3       3.84138      
1 1 1 16 13 10 o 0 78.9793 4.22387   44.1606     -56.3007     41.7754    123.699      
1 1 1 16 13 11 o 0 190.179 9.03166   149.349     73.5737      106.374    -106.426     
1 1 1 16 13 12 o 0 162.271 6.87336   174.198     -44.4845     5.52375    -44.4845     
1 1 1 16 13 13 o 0 48.9408 2.67154   23.4097     -10.5173     22.2731    169.483      
1 1 1 16 13 14 o 0 51.6184 3.39621   16.4041     99.223       67.3072    -80.777      
1 1 1 16 13 15 o 0 35.8627 2.59638   24.0356     134.001      21.4258    -45.9994     
1 1 1 16 13 16 f 1 35.7308 2.6749    10.0644     97.0641      58.2846    -82.9359     
1 1 1 16 13 17 o 0 80.4782 4.16401   119.747     37.706       36.2882    37.706       
1 1 1 16 13 18 o 0 36.4352 3.46769   56.4162     174.151      34.2105    174.151      
1 1 1 16 13 19 f 1 26.464  3.49944   29.3995     124.134      7.05668    124.134      
1 1 1 16 13 20 o 0 45.6809 10.9087   49.6371     -170.3       9.5325     9.69959      
1 1 1 16 13 21 o 0 4.9198  2.42392   ?           ?            ?          ?            
1 1 1 16 14 0  o 0 258.584 17.5685   304.304     180          7.49099    -4.78831e-13 
1 1 1 16 14 1  o 0 372.875 18.3549   467.806     -3.77241     72.4608    -3.77241     
1 1 1 16 14 2  o 0 392.412 18.7331   575.671     -60.4516     242.615    -60.4516     
1 1 1 16 14 3  o 0 416.517 21.6226   475.026     131.87       42.7261    131.87       
1 1 1 16 14 4  o 0 563.352 23.271    568.959     71.1492      98.9198    -108.851     
1 1 1 16 14 5  o 0 377.69  17.6275   449.308     10.8813      82.4999    10.8813      
1 1 1 16 14 6  o 0 319.509 18.0879   389.876     -123.931     100.056    -123.931     
1 1 1 16 14 7  o 0 43.9135 8.87025   22.4079     -133.06      86.3475    -133.06      
1 1 1 16 14 8  o 0 289.617 14.0121   368.095     114.557      124.459    114.557      
1 1 1 16 14 9  o 0 170.002 8.50488   165.327     -67.3292     35.2015    112.671      
1 1 1 16 14 10 f 1 183.028 9.39623   152.08      35.8243      88.941     -144.176     
1 1 1 16 14 11 o 0 93.8662 4.73909   95.8164     135.107      1.37367    135.107      
1 1 1 16 14 12 o 0 107.336 5.15697   136.648     18.3808      60.4522    18.3808      
1 1 1 16 14 13 o 0 27.5028 2.85795   20.7986     47.2248      69.2683    47.2248      
1 1 1 16 14 14 o 0 31.4754 3.18741   11.8063     147.522      34.8563    -32.4779     
1 1 1 16 14 15 o 0 172.155 7.3573    276.348     29.7317      93.683     29.7317      
1 1 1 16 14 16 o 0 76.6832 3.74013   105.14      -89.4352     13.6735    -89.4352     
1 1 1 16 14 17 o 0 16.7645 4.18096   0.753282    -19.266      6.32201    -19.266      
1 1 1 16 14 18 o 0 12.2577 4.958     5.2775      89.5235      25.553     89.5235      
1 1 1 16 14 19 o 0 13.9154 5.22212   0.258506    94.0872      11.5933    -85.9128     
1 1 1 16 14 20 o 0 23.0756 5.67631   23.0817     70.7347      2.78331    -109.265     
1 1 1 16 14 21 o 0 6.64803 3.38291   ?           ?            ?          ?            
1 1 1 16 15 0  f 1 467.941 30.5871   552.775     0            61.0201    2.93176e-13  
1 1 1 16 15 1  o 0 331.25  15.2419   425.579     -139.886     141.132    -139.886     
1 1 1 16 15 2  o 0 333.892 17.2346   438.202     -175.941     159.116    -175.941     
1 1 1 16 15 3  o 0 422.002 22.0676   516.002     -150.617     111.436    -150.617     
1 1 1 16 15 4  o 0 401.543 20.5253   488.251     5.73482      103.126    5.73482      
1 1 1 16 15 5  f 1 179.391 8.73777   169.587     -60.5392     23.2556    119.461      
1 1 1 16 15 6  o 0 146.856 8.60867   140.562     -6.98883     20.5181    173.011      
1 1 1 16 15 7  o 0 137.075 8.13226   128.883     65.6874      18.1764    -114.313     
1 1 1 16 15 8  o 0 83.5863 4.42517   57.3023     -7.48889     4.73384    172.511      
1 1 1 16 15 9  o 0 274.744 12.6827   290.633     25.324       26.0544    -154.676     
1 1 1 16 15 10 o 0 324.671 18.4271   382.917     -32.6256     55.7449    -32.6256     
1 1 1 16 15 11 o 0 276.122 12.8764   288.384     15.8361      21.7897    -164.164     
1 1 1 16 15 12 o 0 184.104 7.75179   174.965     147.556      39.1078    -32.4438     
1 1 1 16 15 13 o 0 129.691 5.22218   133.634     -166.939     3.90367    -166.939     
1 1 1 16 15 14 f 1 103.14  4.30816   147.182     -90.7344     20.5457    -90.7344     
1 1 1 16 15 15 o 0 97.424  4.46612   134.895     88.5377      17.1985    88.5377      
1 1 1 16 15 16 o 0 30.1819 3.8344    11.2536     -101.788     46.2758    78.2115      
1 1 1 16 15 17 o 0 40.9633 3.1498    40.8532     -166.002     13.2063    13.9977      
1 1 1 16 15 18 o 0 38.1017 5.55785   33.3685     125.596      24.135     -54.404      
1 1 1 16 15 19 o 0 49.3474 6.20915   65.7451     -15.3164     13.4256    -15.3164     
1 1 1 16 15 20 o 0 13.5362 6.26347   12.4964     -150.061     53.1004    -150.061     
1 1 1 16 15 21 o 0 6.27211 3.20889   ?           ?            ?          ?            
1 1 1 16 16 0  o 0 605.01  40.9046   668.458     180          276.271    -4.22706e-14 
1 1 1 16 16 1  o 0 21.2511 6.34419   0.072765    -90          1.5612     90           
1 1 1 16 16 2  o 0 277.427 22.0717   308.218     180          42.1647    180          
1 1 1 16 16 3  o 0 164.553 12.9186   150.388     90           70.6619    90           
1 1 1 16 16 4  o 0 356.48  28.1931   395.424     180          51.1629    180          
1 1 1 16 16 5  o 0 161.796 12.4792   178.696     -90          11.3051    90           
1 1 1 16 16 6  o 0 182.128 15.2474   199.815     0            22.5924    -4.19661e-14 
1 1 1 16 16 7  o 0 338.639 21.6049   368.208     90           133.028    90           
1 1 1 16 16 8  o 0 29.6587 4.91202   2.57074     0            13.059     -180         
1 1 1 16 16 9  o 0 144.183 10.0088   153.69      90           77.6521    90           
1 1 1 16 16 10 o 0 226.782 15.966    250.77      0            61.8405    -1.45693e-14 
1 1 1 16 16 11 o 0 284.975 22.1345   310.044     90           37.1062    90           
1 1 1 16 16 12 o 0 10.4292 6.092     0.903515    180          18.4505    6.53235e-15  
1 1 1 16 16 13 o 0 82.5881 5.0399    86.5596     90           23.9347    -90          
1 1 1 16 16 14 o 0 110.413 6.15987   150.311     180          16.5197    180          
1 1 1 16 16 15 o 0 111.297 6.80913   148.428     90           12.7539    90           
1 1 1 16 16 16 o 0 47.602  3.85985   61.6134     0            13.2463    0            
1 1 1 16 16 17 o 0 9.24155 5.98431   0.456109    -90          2.99564    90           
1 1 1 16 16 18 o 0 14.0757 8.12608   0.727462    180          0.575462   2.9189e-13   
1 1 1 16 16 19 o 0 78.1387 13.8424   95.284      -90          14.8231    -90          
1 1 1 16 16 20 o 0 6.84522 4.49697   ?           ?            ?          ?            
1 1 1 16 16 21 o 0 3.72542 2.56668   ?           ?            ?          ?            
1 1 1 17 0  1  o 0 40.1011 4.07312   17.0058     -135         94.2735    45           
1 1 1 17 0  2  o 0 68.5768 15.5727   37.0421     180          48.247     5.38715e-15  
1 1 1 17 0  3  o 0 651.991 31.1137   821.885     -45          0.397283   135          
1 1 1 17 0  4  o 0 327.456 26.0492   408.882     -90          123.89     -90          
1 1 1 17 0  5  o 0 208.49  14.3895   254.007     -135         104.817    -135         
1 1 1 17 0  6  o 0 156.805 11.9209   184.261     0            28.343     1.7291e-15   
1 1 1 17 0  7  o 0 74.3091 7.1777    50.3164     -45          56.5708    135          
1 1 1 17 0  8  o 0 634.31  33.2212   704.395     -90          246.371    -90          
1 1 1 17 0  9  o 0 322.615 22.0164   353.629     45           99.9862    45           
1 1 1 17 0  10 o 0 255.116 17.701    275.915     0            128.542    -1.80993e-15 
1 1 1 17 0  11 f 1 337.833 21.5691   381.044     -45          139.772    -45          
1 1 1 17 0  12 o 0 102.429 8.27855   94.8422     90           25.4938    90           
1 1 1 17 0  13 o 0 101.279 5.68753   110.953     -135         3.23454    -135         
1 1 1 17 0  14 o 0 111.984 7.08783   109.193     180          75.821     180          
1 1 1 17 0  15 o 0 25.8475 3.91316   8.57524     -45          22.2937    135          
1 1 1 17 0  16 o 0 22.4575 5.54542   0.229933    -90          0.290926   90           
1 1 1 17 0  17 o 0 41.64   5.40596   56.7022     45           22.7107    -135         
1 1 1 17 0  18 o 0 91.4655 7.60305   122.684     0            19.8719    0            
1 1 1 17 0  19 o 0 17.4857 4.80838   5.13497     135          0.922613   -45          
1 1 1 17 0  20 o 0 7.97593 5.25454   6.18172     -90          19.4061    90           
1 1 1 17 0  21 o 0 19.5696 11.1541   24.9164     -135         24.3928    45           
1 1 1 17 0  22 o 0 4.67415 3.22192   ?           ?            ?          ?            
1 1 1 17 1  0  o 0 292.155 20.0472   372.689     0            231.391    1.28304e-13  
1 1 1 17 1  1  o 0 205.479 13.5673   248.625     -48.1343     8.15628    -48.1343     
1 1 1 17 1  2  o 0 376.933 18.1261   492.476     -148.842     63.9512    -148.842     
1 1 1 17 1  3  o 0 405.813 19.0859   532.316     -141.146     75.9179    -141.146     
1 1 1 17 1  4  o 0 425.598 19.1098   558.148     -178.742     85.0906    -178.742     
1 1 1 17 1  5  o 0 262.028 14.6478   290.961     36.3038      33.9919    -143.696     
1 1 1 17 1  6  o 0 344.654 16.6746   507.884     -1.79639     207.397    -1.79639     
1 1 1 17 1  7  o 0 451.419 20.625    522.608     -45.9494     51.8166    -45.9494     
1 1 1 17 1  8  o 0 154.538 9.81216   119.175     -113.615     67.3735    66.3855      
1 1 1 17 1  9  o 0 156.858 8.57362   207.482     -75.4498     106.16     -75.4498     
1 1 1 17 1  10 o 0 227.671 10.9872   239.056     119.856      1.16898    119.856      
1 1 1 17 1  11 o 0 137.513 7.18714   113.299     29.8716      62.5027    -150.128     
1 1 1 17 1  12 o 0 172.642 8.7916    223.337     148.106      89.46      148.106      
1 1 1 17 1  13 o 0 354.802 16.4183   410.123     157.47       48.8905    157.47       
1 1 1 17 1  14 o 0 203.634 9.06685   213.085     13.6178      6.06072    -166.382     
1 1 1 17 1  15 o 0 109.042 4.93199   122.268     -55.092      27.579     -55.092      
1 1 1 17 1  16 o 0 54.5202 2.65572   78.1064     66.9479      32.8971    66.9479      
1 1 1 17 1  17 o 0 90.2279 4.42072   113.613     40.8682      13.3339    -139.132     
1 1 1 17 1  18 o 0 102.49  6.77162   133.167     -86.4761     3.54778    93.5239      
1 1 1 17 1  19 o 0 27.1464 4.12389   27.8624     -101.195     5.67332    78.8052      
1 1 1 17 1  20 o 0 76.9103 5.86804   125.998     116.848      55.7474    116.848      
1 1 1 17 1  21 o 0 26.3745 4.77993   29.2708     156.564      2.40946    -23.4356     
1 1 1 17 1  22 o 0 4.73625 2.11318   ?           ?            ?          ?            
1 1 1 17 2  0  o 0 86.1561 6.22453   91.7433     180          93.0948    -7.96867e-16 
1 1 1 17 2  1  o 0 302.243 16.233    318.992     162.264      85.1658    -17.7356     
1 1 1 17 2  2  o 0 234.288 12.5613   342.11      -120.284     151.68     -120.284     
1 1 1 17 2  3  o 0 299.101 16.4564   440.233     169.109      179.658    169.109      
1 1 1 17 2  4  o 0 232.129 13.3977   289.304     -73.1215     46.232     -73.1215     
1 1 1 17 2  5  o 0 328.122 17.0726   443.325     87.1771      117.254    87.1771      
1 1 1 17 2  6  o 0 292.756 16.0252   373.796     -128.695     70.3831    -128.695     
1 1 1 17 2  7  o 0 230.442 13.8197   221.228     33.2963      43.7085    -146.704     
1 1 1 17 2  8  o 0 217.084 13.4303   170.858     -90.795      112.136    89.205       
1 1 1 17 2  9  o 0 225.947 12.6422   153.133     -43.729      174.052    136.271      
1 1 1 17 2  10 o 0 242.6   15.4937   240.07      -69.4725     28.2944    110.527      
1 1 1 17 2  11 o 0 231.401 13.3703   201.908     -9.73603     103.009    170.264      
1 1 1 17 2  12 o 0 105.59  5.83383   96.0812     -142.506     5.69318    37.4937      
1 1 1 17 2  13 o 0 140.403 6.99608   68.0118     100.8        163.78     -79.1999     
1 1 1 17 2  14 o 0 93.667  4.07189   58.5095     -134.191     73.6301    45.8094      
1 1 1 17 2  15 o 0 69.2553 3.22875   48.7072     -27.7408     31.6104    152.259      
1 1 1 17 2  16 o 0 57.4842 2.75817   77.4575     -109.511     15.3444    -109.511     
1 1 1 17 2  17 o 0 57.9727 3.57736   57.9968     104.656      34.5976    -75.3441     
1 1 1 17 2  18 o 0 49.1446 3.24243   28.9118     47.339       67.0838    -132.661     
1 1 1 17 2  19 o 0 22.5502 3.79194   18.5511     -38.1031     5.3505     -38.1031     
1 1 1 17 2  20 o 0 66.1595 8.73496   101.007     -8.55581     34.3271    -8.55581     
1 1 1 17 2  21 o 0 18.6608 7.07658   6.97578     50.6281      27.6291    -129.372     
1 1 1 17 3  0  o 0 106.841 8.06353   10.3833     180          1.13881    180          
1 1 1 17 3  1  o 0 300.669 15.2349   431.677     40.9552      164.984    40.9552      
1 1 1 17 3  2  o 0 298.497 16.3614   365.205     -20.7334     31.9606    -20.7334     
1 1 1 17 3  3  o 0 274.844 14.6774   462.584     141.339      314.436    141.339      
1 1 1 17 3  4  o 0 161.444 9.03166   145.647     89.3308      58.8608    -90.6692     
1 1 1 17 3  5  o 0 155.065 8.34097   179.439     -15.7562     51.7288    -15.7562     
1 1 1 17 3  6  o 0 114.646 5.90073   62.4446     -166.659     96.3577    13.3407      
1 1 1 17 3  7  o 0 397.973 21.1267   576.868     -177.019     300.735    -177.019     
1 1 1 17 3  8  o 0 176.482 9.92409   75.6774     5.26352      211.867    -174.736     
1 1 1 17 3  9  o 0 229.236 11.5265   297.165     179.855      117.044    179.855      
1 1 1 17 3  10 o 0 192.982 10.6883   136.067     -85.0121     128.189    94.9879      
1 1 1 17 3  11 o 0 78.8212 4.49033   33.7403     76.8176      72.1891    -103.182     
1 1 1 17 3  12 o 0 115.996 6.0778    109.06      -135.821     7.41581    44.1792      
1 1 1 17 3  13 o 0 74.4534 4.15352   33.3769     144.134      82.5872    -35.8663     
1 1 1 17 3  14 o 0 82.287  3.70697   50.6603     -75.2708     62.5811    104.729      
1 1 1 17 3  15 o 0 18.9678 3.59819   13.7634     88.1944      45.2708    88.1944      
1 1 1 17 3  16 o 0 90.5925 3.78494   166.036     60.4392      100.312    60.4392      
1 1 1 17 3  17 o 0 80.967  3.84762   102.85      -72.0012     7.66721    107.999      
1 1 1 17 3  18 o 0 29.0076 3.45593   24.3926     119.416      3.00459    -60.5842     
1 1 1 17 3  19 o 0 43.7696 3.62491   47.0863     -118.383     15.2077    61.6166      
1 1 1 17 3  20 o 0 13.9897 5.14625   3.17844     -93.1994     19.7273    86.8006      
1 1 1 17 3  21 o 0 13.321  6.29428   4.23579     -101.649     7.08547    78.3514      
1 1 1 17 3  22 o 0 6.71113 3.18927   ?           ?            ?          ?            
1 1 1 17 4  0  o 0 59.6596 4.73283   31.0483     0            63.7884    180          
1 1 1 17 4  1  o 0 326.016 16.0631   395.559     123.552      33.6961    123.552      
1 1 1 17 4  2  o 0 421.987 18.864    520.184     -170.202     48.6118    -170.202     
1 1 1 17 4  3  o 0 320.438 17.4082   364.903     80.3988      15.5837    -99.6012     
1 1 1 17 4  4  o 0 457.774 21.7928   472.904     112.524      132.793    -67.4759     
1 1 1 17 4  5  o 0 274.567 14.0803   389.798     39.0325      159.452    39.0325      
1 1 1 17 4  6  o 0 531.87  20.4699   706.202     -148.256     168.799    -148.256     
1 1 1 17 4  7  o 0 573.718 23.131    619.9       46.1949      5.76442    -133.805     
1 1 1 17 4  8  f 1 220.363 12.0019   244.765     102.692      41.6814    102.692      
1 1 1 17 4  9  o 0 343.513 17.44     353.184     102.108      24.0182    -77.8915     
1 1 1 17 4  10 o 0 133.025 7.62083   135.605     170.846      14.5495    170.846      
1 1 1 17 4  11 o 0 110.915 6.20869   112.932     -101.32      17.7117    -101.32      
1 1 1 17 4  12 o 0 90.7537 4.45925   73.5168     74.6055      16.6525    74.6055      
1 1 1 17 4  13 o 0 91.9122 4.34037   54.8526     92.4417      78.8028    -87.5583     
1 1 1 17 4  14 o 0 70.6839 3.90275   54.4774     -37.5423     23.6037    142.458      
1 1 1 17 4  15 o 0 61.9189 2.9889    69.4        -117.477     23.3307    -117.477     
1 1 1 17 4  16 o 0 93.3091 4.00437   101.136     106.451      45.7512    -73.5491     
1 1 1 17 4  17 o 0 73.3042 3.1222    110.73      40.4771      31.6181    40.4771      
1 1 1 17 4  18 o 0 41.2964 3.54688   31.906      72.1316      36.9319    -107.868     
1 1 1 17 4  19 o 0 32.59   4.07775   11.7454     67.0055      56.8123    -112.995     
1 1 1 17 4  20 o 0 61.9614 6.45205   98.87       -102.134     42.6674    -102.134     
1 1 1 17 4  21 o 0 12.3212 6.08937   1.91721     100.895      11.9841    -79.1045     
1 1 1 17 4  22 o 0 4.25213 2.10377   ?           ?            ?          ?            
1 1 1 17 5  0  o 0 150.814 10.9222   177.003     180          72.0739    -1.15039e-13 
1 1 1 17 5  1  o 0 270.988 14.2265   346.976     -134.6       81.5309    -134.6       
1 1 1 17 5  2  o 0 463.954 20.9703   603.273     -145.022     124.518    -145.022     
1 1 1 17 5  3  o 0 239.031 14.5531   318.731     -95.0472     106.402    -95.0472     
1 1 1 17 5  4  f 1 136.201 7.47728   70.448      -145.799     146.316    34.2015      
1 1 1 17 5  5  o 0 527.896 21.0011   650.849     10.7694      68.0075    10.7694      
1 1 1 17 5  6  o 0 495.356 21.6046   591.586     -146.22      31.3051    -146.22      
1 1 1 17 5  7  o 0 314.655 16.559    440.655     3.66137      224.348    3.66137      
1 1 1 17 5  8  o 0 340.92  18.7243   371.906     140.703      23.9609    140.703      
1 1 1 17 5  9  o 0 238.876 13.6564   298.468     63.1107      100.842    63.1107      
1 1 1 17 5  10 o 0 174.707 8.88927   191.41      141.742      31.6447    141.742      
1 1 1 17 5  11 o 0 102.214 5.01975   72.8661     159.376      52.5548    -20.6239     
1 1 1 17 5  12 o 0 104.75  5.20013   79.1413     15.41        42.5928    -164.59      
1 1 1 17 5  13 o 0 207.804 9.90846   214.213     -28.3889     14.1882    151.611      
1 1 1 17 5  14 o 0 37.694  2.54682   3.52575     -135.893     22.2272    44.1066      
1 1 1 17 5  15 f 1 167.187 7.3999    293.018     -55.6751     129.303    -55.6751     
1 1 1 17 5  16 o 0 84.5815 4.29255   127.833     -147.748     36.9433    -147.748     
1 1 1 17 5  17 o 0 83.1547 3.42378   141.592     142.13       68.1392    142.13       
1 1 1 17 5  18 o 0 59.4679 4.29147   84.7203     28.9797      21.8214    28.9797      
1 1 1 17 5  19 o 0 47.4257 3.93072   70.6417     154.835      25.1247    154.835      
1 1 1 17 5  20 o 0 52.8832 6.33062   84.7927     17.8727      39.0997    17.8727      
1 1 1 17 5  22 o 0 5.11782 2.46512   ?           ?            ?          ?            
1 1 1 17 6  0  o 0 27.8251 3.51916   0.375592    0            4.54419    180          
1 1 1 17 6  1  o 0 375.552 18.6022   400.631     70.9881      63.094     -109.012     
1 1 1 17 6  2  o 0 611.185 21.7872   608.425     -35.8778     209.368    144.122      
1 1 1 17 6  3  o 0 467.294 20.904    454.187     97.2096      179.334    -82.7904     
1 1 1 17 6  4  o 0 458.255 19.4126   519.372     -151.125     26.2382    28.875       
1 1 1 17 6  5  o 0 157.611 8.45835   186.9       -64.0328     75.0037    -64.0328     
1 1 1 17 6  6  f 1 57.9444 3.8213    20.2824     -33.5386     76.391     -33.5386     
1 1 1 17 6  7  o 0 198.155 10.4337   133.356     117.43       140.973    -62.5703     
1 1 1 17 6  8  o 0 191.083 13.4527   196.056     -177.436     14.2463    -177.436     
1 1 1 17 6  9  o 0 113.811 5.51058   72.4234     -131.685     76.8281    48.3155      
1 1 1 17 6  10 f 1 181.004 9.63062   178.705     -104.771     9.09982    75.2295      
1 1 1 17 6  11 o 0 217.688 11.6495   294.516     31.2325      127.879    31.2325      
1 1 1 17 6  12 o 0 115.595 5.78392   112.251     -105.341     4.02072    -105.341     
1 1 1 17 6  13 o 0 140.524 6.73965   91.4029     -50.8912     112.997    129.109      
1 1 1 17 6  14 o 0 112.532 5.42633   118.233     -155.088     10.241     -155.088     
1 1 1 17 6  15 f 1 193.269 8.88027   333.696     130.987      138.991    130.987      
1 1 1 17 6  16 o 0 161.414 7.87313   271.085     47.8918      109.972    47.8918      
1 1 1 17 6  17 o 0 79.3498 4.57394   98.4383     -115.864     9.80796    64.1363      
1 1 1 17 6  18 o 0 27.5168 3.54812   11.7727     32.0064      35.2599    -147.994     
1 1 1 17 6  19 o 0 28.1974 2.92833   35.322      -157.588     14.3013    -157.588     
1 1 1 17 6  20 o 0 27.5011 5.25259   33.4471     -148.31      3.75454    -148.31      
1 1 1 17 6  21 f 1 8.91231 4.05507   ?           ?            ?          ?            
1 1 1 17 6  22 o 0 5.28532 1.5531    ?           ?            ?          ?            
1 1 1 17 7  0  o 0 320.511 24.7602   372.112     180          19.7988    -180         
1 1 1 17 7  1  o 0 623.695 22.1053   544.851     -148.506     355.19     31.4945      
1 1 1 17 7  2  o 0 168.138 9.26244   193.968     138.452      45.8645    138.452      
1 1 1 17 7  3  o 0 542.356 21.1653   737.66      -170.594     219.1      -170.594     
1 1 1 17 7  4  o 0 124.786 6.97906   108.809     -84.53       13.0968    -84.53       
1 1 1 17 7  5  o 0 226.06  13.84     269.396     178.655      41.0601    178.655      
1 1 1 17 7  6  o 0 166.881 9.88171   131.199     -35.5917     69.1138    144.408      
1 1 1 17 7  7  o 0 183.909 9.82146   172.329     83.3098      21.2673    -96.6902     
1 1 1 17 7  8  o 0 409.191 19.9388   497.075     79.9568      122.897    79.9568      
1 1 1 17 7  9  o 0 226.265 12.5591   232.985     73.5746      3.1779     -106.425     
1 1 1 17 7  10 o 0 123.023 6.44797   99.1129     60.7336      38.6005    -119.266     
1 1 1 17 7  11 o 0 186.686 9.74443   216.366     -59.4331     40.0215    -59.4331     
1 1 1 17 7  12 o 0 149.12  6.50774   192.871     -83.6229     96.0072    -83.6229     
1 1 1 17 7  13 o 0 17.8144 4.25353   4.4444      -133.652     10.5557    -133.652     
1 1 1 17 7  14 o 0 103.134 4.73395   111.53      -167.275     19.6902    -167.275     
1 1 1 17 7  15 o 0 73.352  3.47979   112.323     -166.006     37.8162    -166.006     
1 1 1 17 7  16 o 0 152.29  6.24606   245.321     63.1291      84.7736    63.1291      
1 1 1 17 7  17 o 0 69.5458 4.74893   98.5903     -52.4226     19.4429    -52.4226     
1 1 1 17 7  18 o 0 26.9608 3.30779   17.0963     152.646      1.07951    -27.354      
1 1 1 17 7  19 o 0 20.4922 4.22648   11.8794     177.618      17.0651    -2.38151     
1 1 1 17 7  20 o 0 24.9274 5.18123   26.1394     32.8539      4.17507    -147.146     
1 1 1 17 7  21 o 0 7.64632 3.3963    ?           ?            ?          ?            
1 1 1 17 7  22 o 0 6.39191 3.00696   ?           ?            ?          ?            
1 1 1 17 8  0  o 0 625.383 31.1005   723.32      180          160.259    -7.46357e-14 
1 1 1 17 8  1  o 0 190.565 11.829    238.549     53.6692      80.9068    53.6692      
1 1 1 17 8  2  o 0 240.104 14.3027   233.266     1.08979      69.364     -178.91      
1 1 1 17 8  3  o 0 320.917 15.4817   308.208     -147.64      116.309    32.3595      
1 1 1 17 8  4  o 0 523.22  20.4395   500.922     -173.397     211.19     6.60306      
1 1 1 17 8  5  o 0 390.479 19.9725   513.574     97.3874      133.655    97.3874      
1 1 1 17 8  6  o 0 381.424 19.6879   375.299     77.5369      63.4791    -102.463     
1 1 1 17 8  7  o 0 130.293 7.42089   105.824     -106.874     11.7183    73.1265      
1 1 1 17 8  8  o 0 89.2163 5.38232   44.0377     -22.6438     74.7879    157.356      
1 1 1 17 8  9  o 0 263.771 14.8387   264.864     -133.314     20.4566    46.686       
1 1 1 17 8  10 o 0 229.31  10.5366   227.924     -25.5814     14.3638    154.419      
1 1 1 17 8  11 o 0 163.973 8.53255   108.974     -72.5353     128.791    107.465      
1 1 1 17 8  12 o 0 138.264 7.43665   193.528     45.1919      102.407    45.1919      
1 1 1 17 8  13 o 0 44.2472 2.93614   14.8572     4.39952      20.4287    -175.6       
1 1 1 17 8  14 o 0 36.7048 3.27417   3.45935     146.273      52.3593    146.273      
1 1 1 17 8  15 o 0 67.056  2.98388   99.8583     127.238      32.5867    127.238      
1 1 1 17 8  16 o 0 80.3949 3.66599   126.369     -36.0732     49.9651    -36.0732     
1 1 1 17 8  17 o 0 12.1964 4.5704    11.1812     85.9995      31.2436    85.9995      
1 1 1 17 8  18 o 0 47.9416 3.66176   61.0796     -46.8466     8.29925    -46.8466     
1 1 1 17 8  19 o 0 57.6816 4.59843   78.2261     86.4795      13.7071    86.4795      
1 1 1 17 8  20 o 0 37.7488 4.88422   49.3099     -164.688     8.5709     -164.688     
1 1 1 17 8  21 o 0 7.58706 3.18338   ?           ?            ?          ?            
1 1 1 17 8  22 o 0 2.80677 1.34752   ?           ?            ?          ?            
1 1 1 17 9  0  o 0 421.343 28.4566   486.408     180          47.6874    3.33248e-14  
1 1 1 17 9  1  o 0 334.628 16.6272   388.281     60.0482      19.9069    60.0482      
1 1 1 17 9  2  o 0 349.294 16.226    385.071     -2.40654     25.121     177.593      
1 1 1 17 9  3  o 0 416.999 20.305    449.667     -47.0704     59.1341    132.93       
1 1 1 17 9  4  o 0 83.7903 4.33008   8.47968     -135.249     14.6656    44.7508      
1 1 1 17 9  5  o 0 348.868 19.3086   471.23      -98.2719     150.696    -98.2719     
1 1 1 17 9  6  o 0 498.621 20.9872   519.712     44.3212      30.2843    -135.679     
1 1 1 17 9  7  o 0 419.41  22.1333   443.796     -63.5999     3.5243     116.4        
1 1 1 17 9  8  o 0 109.748 5.87276   104.445     110.591      9.52572    110.591      
1 1 1 17 9  9  o 0 108.761 5.49183   102.784     32.7959      11.2328    32.7959      
1 1 1 17 9  10 o 0 172.578 9.89764   216.248     78.8713      73.0722    78.8713      
1 1 1 17 9  11 o 0 167.269 8.87415   171.372     -73.7104     5.55071    106.29       
1 1 1 17 9  12 f 1 209.324 9.34033   245.938     -170.95      45.6401    -170.95      
1 1 1 17 9  13 o 0 70.5849 3.64492   37.67       -114.916     61.0853    65.0838      
1 1 1 17 9  14 o 0 195.122 8.64079   224.777     -92.3084     47.0615    -92.3084     
1 1 1 17 9  15 o 0 72.4489 3.12144   104.705     -107.089     25.377     -107.089     
1 1 1 17 9  16 o 0 107.244 4.81916   125.552     -177.42      30.2726    2.5802       
1 1 1 17 9  17 o 0 8.88491 4.03484   17.2022     33.0362      39.7733    33.0362      
1 1 1 17 9  18 o 0 26.2108 4.08098   12.2817     171.152      27.1255    -8.84753     
1 1 1 17 9  19 o 0 66.3535 5.42667   75.573      -0.480621    14.135     179.519      
1 1 1 17 9  20 o 0 27.059  6.3969    36.0491     37.9159      13.0281    37.9159      
1 1 1 17 9  21 o 0 4.92102 2.30232   ?           ?            ?          ?            
1 1 1 17 10 0  o 0 224.708 16.1948   211.263     0            151.85     -2.26148e-15 
1 1 1 17 10 1  o 0 528.103 19.8943   539.864     -63.5984     133.524    116.402      
1 1 1 17 10 2  o 0 147.218 6.89428   113.985     152.341      75.5225    -27.6593     
1 1 1 17 10 3  o 0 420.188 18.5565   480.762     -22.7883     3.39339    157.212      
1 1 1 17 10 4  o 0 539.187 22.1989   658.847     -89.6313     71.6874    -89.6313     
1 1 1 17 10 5  o 0 73.3005 5.02787   7.5486      -127.53      94.828     -127.53      
1 1 1 17 10 6  o 0 335.671 17.9668   325.332     22.7134      60.5886    -157.287     
1 1 1 17 10 7  o 0 229.997 12.5385   250.022     34.9443      32.5209    34.9443      
1 1 1 17 10 8  o 0 147.519 8.40371   84.067      -119.307     132.892    60.693       
1 1 1 17 10 9  o 0 250.483 12.5791   255.423     -111.481     8.35435    68.5186      
1 1 1 17 10 10 o 0 174.139 7.98029   258.811     -81.5021     171.825    -81.5021     
1 1 1 17 10 11 o 0 96.5381 4.90046   52.7513     -98.039      79.7066    81.961       
1 1 1 17 10 12 o 0 131.289 6.25799   149.591     -10.064      27.0875    -10.064      
1 1 1 17 10 13 o 0 353.183 18.5619   282.41      176.268      183.338    -3.73215     
1 1 1 17 10 14 o 0 69.8964 3.6098    49.0325     -106.982     31.1391    73.018       
1 1 1 17 10 15 o 0 19.2679 4.52167   7.811       -111.715     28.853     -111.715     
1 1 1 17 10 16 o 0 76.6194 3.86588   109.209     -148.62      26.2779    -148.62      
1 1 1 17 10 17 o 0 58.7277 3.57639   97.9967     35.6064      55.7031    35.6064      
1 1 1 17 10 18 o 0 69.9367 5.65986   116.793     114.807      58.645     114.807      
1 1 1 17 10 19 o 0 59.7893 5.17802   64.3537     -139.359     18.7797    40.6409      
1 1 1 17 10 20 o 0 19.5136 5.02369   15.5485     47.4832      9.35211    -132.517     
1 1 1 17 10 21 o 0 6.18501 3.07265   ?           ?            ?          ?            
1 1 1 17 11 0  o 0 107.534 8.74745   94.3515     180          14.0645    -1.86824e-13 
1 1 1 17 11 1  f 1 427.361 18.5913   472.572     76.0057      32.1793    -103.994     
1 1 1 17 11 2  o 0 405.251 18.4777   426.18      130.545      76.6827    -49.4549     
1 1 1 17 11 3  f 1 598.61  20.8898   727.767     178.769      70.2267    178.769      
1 1 1 17 11 4  o 0 168.378 10.6162   123.663     1.66542      115.428    -178.335     
1 1 1 17 11 5  o 0 231.453 13.1312   332.817     -162.285     219.414    -162.285     
1 1 1 17 11 6  o 0 323.565 15.5999   442.339     51.6996      210.492    51.6996      
1 1 1 17 11 7  f 1 435.175 21.675    408.682     -73.0469     113.272    106.953      
1 1 1 17 11 8  o 0 215.184 11.2011   202.036     118.612      42.8815    -61.3879     
1 1 1 17 11 9  f 1 189.651 10.686    175.316     -147.388     36.129     32.6124      
1 1 1 17 11 10 o 0 154.604 8.7178    121.907     37.8692      81.6149    -142.131     
1 1 1 17 11 11 o 0 174.83  7.88544   174.087     139.201      16.3816    -40.7993     
1 1 1 17 11 12 o 0 263.272 12.6164   312.468     74.8963      63.7846    74.8963      
1 1 1 17 11 13 f 1 275.71  12.5219   224.63      -97.0824     131.32     82.9176      
1 1 1 17 11 14 o 0 126.804 5.1809    79.5591     -83.9765     97.9744    96.0235      
1 1 1 17 11 15 o 0 110.504 5.16241   162.636     -101.644     34.0522    -101.644     
1 1 1 17 11 16 o 0 75.4857 4.24579   80.0766     -98.7442     31.4221    81.2558      
1 1 1 17 11 17 o 0 91.4634 5.39904   137.209     -28.8937     41.4502    -28.8937     
1 1 1 17 11 18 o 0 21.5976 3.98085   16.7523     87.2816      7.61233    -92.7184     
1 1 1 17 11 19 f 1 22.6177 5.32664   16.2206     176.152      5.65648    176.152      
1 1 1 17 11 20 o 0 37.1487 7.16174   46.0605     -116.487     5.18451    -116.487     
1 1 1 17 11 21 o 0 5.11768 2.49555   ?           ?            ?          ?            
1 1 1 17 12 0  o 0 484.945 27.6668   561.18      0            132.478    7.22778e-14  
1 1 1 17 12 1  o 0 483.424 20.1232   626.69      -123.586     144.81     -123.586     
1 1 1 17 12 2  o 0 311.32  15.7656   384.326     -18.7813     65.2095    -18.7813     
1 1 1 17 12 3  o 0 313.739 16.7905   423.928     -89.0452     140.226    -89.0452     
1 1 1 17 12 4  o 0 521.617 22.0757   680.201     46.8737      238.911    46.8737      
1 1 1 17 12 5  o 0 101.663 5.33633   50.3372     -14.0973     34.4078    165.903      
1 1 1 17 12 6  o 0 173.466 8.96173   202.072     127.84       84.3621    127.84       
1 1 1 17 12 7  f 1 259.068 13.2406   311.405     62.7851      79.068     62.7851      
1 1 1 17 12 8  o 0 149.53  7.73481   144.695     23.9949      9.14512    -156.005     
1 1 1 17 12 9  o 0 68.2997 3.78623   4.69682     -156.94      1.62646    23.0596      
1 1 1 17 12 10 o 0 127.128 5.64044   142.923     165.22       39.0085    165.22       
1 1 1 17 12 11 o 0 298.723 15.4309   356.161     -31.9617     73.2093    -31.9617     
1 1 1 17 12 12 o 0 100.092 4.63319   112.06      -29.9434     25.502     -29.9434     
1 1 1 17 12 13 o 0 133.904 5.62582   138.73      -5.28106     4.57366    -5.28106     
1 1 1 17 12 14 o 0 70.4204 2.99729   69.5801     -165.251     2.49421    -165.251     
1 1 1 17 12 15 o 0 113.966 4.72601   179.172     -157.255     59.7403    -157.255     
1 1 1 17 12 16 o 0 79.1656 3.99842   110.738     150.121      18.1109    150.121      
1 1 1 17 12 17 o 0 36.8046 2.83046   31.9872     82.6125      20.4025    -97.3875     
1 1 1 17 12 18 o 0 52.9256 4.10305   57.427      11.3781      15.7942    -168.622     
1 1 1 17 12 19 o 0 20.8249 5.9885    11.055      -139.59      19.3887    40.4097      
1 1 1 17 12 20 o 0 35.0096 3.66502   54.7657     56.9487      32.0397    56.9487      
1 1 1 17 12 21 o 0 4.08497 2.0222    ?           ?            ?          ?            
1 1 1 17 13 0  o 0 556.789 31.9869   645.891     180          23.5767    -7.52803e-13 
1 1 1 17 13 1  o 0 417.118 19.6728   523.076     -132.67      91.1478    -132.67      
1 1 1 17 13 2  o 0 404.098 18.8082   512.944     3.76641      99.4003    3.76641      
1 1 1 17 13 3  o 0 441.077 21.1949   494.948     -58.2014     42.1985    -58.2014     
1 1 1 17 13 4  o 0 439.774 19.3755   490.585     -2.97293     36.4763    -2.97293     
1 1 1 17 13 5  o 0 145.748 7.52907   112.321     -135.518     53.0106    44.4817      
1 1 1 17 13 6  o 0 355.165 18.2683   432.268     -177.278     105.663    -177.278     
1 1 1 17 13 7  o 0 229.535 11.1214   289.63      -115.459     102.688    -115.459     
1 1 1 17 13 8  o 0 152.628 7.1874    193.022     116.91       92.9157    116.91       
1 1 1 17 13 9  o 0 84.7513 4.23808   47.8095     -16.3467     57.3384    163.653      
1 1 1 17 13 10 o 0 235.111 10.9585   252.651     -125.004     0.709407   -125.004     
1 1 1 17 13 11 o 0 83.7956 3.97886   64.1342     67.1087      39.9224    -112.891     
1 1 1 17 13 12 o 0 240.493 11.4153   205.024     -102.425     99.7651    77.5752      
1 1 1 17 13 13 o 0 141.568 7.0818    182.838     -3.1765      80.8469    -3.1765      
1 1 1 17 13 14 o 0 65.4867 3.67016   70.5021     154.472      26.68      -25.5277     
1 1 1 17 13 15 o 0 47.9483 2.78313   31.2202     52.836       53.3447    -127.164     
1 1 1 17 13 16 o 0 49.9976 2.78377   74.1566     18.8153      30.2475    18.8153      
1 1 1 17 13 17 o 0 16.3888 4.59121   3.54428     154.401      20.3554    154.401      
1 1 1 17 13 18 o 0 32.4999 3.69861   23.6454     -56.902      29.2743    123.098      
1 1 1 17 13 19 o 0 21.9001 5.4926    24.8592     -21.9987     6.47369    -21.9987     
1 1 1 17 13 20 o 0 38.7418 8.12469   45.282      -119.926     0.657716   -119.926     
1 1 1 17 13 21 f 1 6.63689 2.97743   ?           ?            ?          ?            
1 1 1 17 14 0  o 0 261.185 17.578    283.156     180          14.6112    -7.63035e-13 
1 1 1 17 14 1  o 0 212.446 11.1519   271.763     51.6913      124.385    51.6913      
1 1 1 17 14 2  o 0 259.57  14.8048   276.41      -63.2044     9.9868     -63.2044     
1 1 1 17 14 3  o 0 374.375 18.4051   372.927     -162.911     57.0714    17.0888      
1 1 1 17 14 4  o 0 86.8913 4.77071   7.78515     54.5066      157.204    54.5066      
1 1 1 17 14 5  o 0 131.02  7.28492   100.75      -65.1378     32.6427    114.862      
1 1 1 17 14 6  o 0 467.697 20.6742   557.651     140.032      110.451    140.032      
1 1 1 17 14 7  o 0 109.576 4.95896   94.4554     84.6911      16.3038    -95.3089     
1 1 1 17 14 8  o 0 142.659 6.4717    161.439     161.797      47.2348    161.797      
1 1 1 17 14 9  o 0 162.206 8.74978   120.44      -141.272     104.989    38.7277      
1 1 1 17 14 10 o 0 90.0602 4.31943   54.7309     -27.2545     55.7656    152.745      
1 1 1 17 14 11 o 0 118.212 5.52012   127.543     165.123      11.2516    165.123      
1 1 1 17 14 12 o 0 172.391 8.06214   177.709     48.6484      4.48247    -131.352     
1 1 1 17 14 13 o 0 128.385 5.17909   133.927     -156.246     9.46537    -156.246     
1 1 1 17 14 14 o 0 47.847  2.60476   29.6331     25.5503      58.1674    -154.45      
1 1 1 17 14 15 o 0 33.2737 2.77588   13.5901     86.6608      38.222     -93.3392     
1 1 1 17 14 16 o 0 132.204 6.36066   199.299     -10.2178     56.5648    -10.2178     
1 1 1 17 14 17 o 0 74.3298 4.45646   121.718     -80.0426     62.0556    -80.0426     
1 1 1 17 14 18 o 0 19.5393 3.88745   12.0317     -159.804     3.95867    20.1962      
1 1 1 17 14 19 o 0 17.0505 4.1707    6.89648     42.7323      2.12347    42.7323      
1 1 1 17 14 20 o 0 9.96361 4.7373    2.36595     -17.1812     14.1206    -17.1812     
1 1 1 17 14 21 o 0 5.79747 2.76002   ?           ?            ?          ?            
1 1 1 17 15 0  o 0 110.223 7.45448   13.4229     0            2.17132    -1.42325e-12 
1 1 1 17 15 1  o 0 475.123 20.2743   562.689     -163.793     102.432    -163.793     
1 1 1 17 15 2  o 0 336.316 17.7505   387.542     -24.8857     58.8955    -24.8857     
1 1 1 17 15 3  o 0 362.44  20.4783   428.882     9.39241      83.1884    9.39241      
1 1 1 17 15 4  o 0 269.506 13.7584   280.776     90.4701      5.23739    -89.5299     
1 1 1 17 15 5  o 0 138.734 7.80366   100.286     -111.979     83.4715    68.0208      
1 1 1 17 15 6  o 0 156.83  7.53893   220.303     8.53601      150.892    8.53601      
1 1 1 17 15 7  o 0 272.427 13.1762   204.431     114.29       167.353    -65.7099     
1 1 1 17 15 8  o 0 59.6571 3.32843   4.90846     127.355      69.2872    -52.6447     
1 1 1 17 15 9  o 0 53.0772 3.31498   5.15433     133.681      67.8573    133.681      
1 1 1 17 15 10 o 0 175.886 9.0142    193.656     -103.472     21.2516    -103.472     
1 1 1 17 15 11 o 0 97.0836 5.01737   93.8795     26.8698      7.8382     -153.13      
1 1 1 17 15 12 o 0 103.039 4.73909   85.9709     -105.667     35.5881    74.333       
1 1 1 17 15 13 o 0 113.445 4.64961   102.931     23.0202      20.0702    -156.98      
1 1 1 17 15 14 o 0 176.876 7.45964   275.989     -56.7403     78.5794    -56.7403     
1 1 1 17 15 15 o 0 57.8391 2.84024   70.8214     -76.3475     4.2333     -76.3475     
1 1 1 17 15 16 o 0 27.9458 3.1348    21.0778     -123.383     5.49022    56.6173      
1 1 1 17 15 17 o 0 44.4505 3.15763   42.7863     -171.801     18.6471    8.19851      
1 1 1 17 15 18 o 0 19.5265 6.19201   9.61952     138.792      17.2787    -41.2076     
1 1 1 17 15 19 o 0 37.4327 5.08979   43.6729     47.8405      0.226873   47.8405      
1 1 1 17 15 20 o 0 7.25569 2.87639   ?           ?            ?          ?            
1 1 1 17 15 21 o 0 4.63263 2.33152   ?           ?            ?          ?            
1 1 1 17 16 0  o 0 548.711 33.4768   598.251     0            45.3575    5.59123e-13  
1 1 1 17 16 1  o 0 231.782 12.6519   269.864     -158.332     63.3439    -158.332     
1 1 1 17 16 2  o 0 257.508 12.9273   341.518     152.085      152.479    152.085      
1 1 1 17 16 3  o 0 273.229 14.7534   265.577     35.6169      47.1765    -144.383     
1 1 1 17 16 4  o 0 246.163 14.3547   284.627     -149.726     44.9727    -149.726     
1 1 1 17 16 5  o 0 252.454 11.9465   333.718     176.33       134.348    176.33       
1 1 1 17 16 6  o 0 100.434 5.01038   89.3003     -30.2071     2.30991    -30.2071     
1 1 1 17 16 7  o 0 205.728 10.5848   211.705     -76.2701     2.902      103.73       
1 1 1 17 16 8  o 0 389.757 17.7435   493.259     -60.0436     121.887    -60.0436     
1 1 1 17 16 9  o 0 57.949  3.54588   10.1423     166.945      108.082    166.945      
1 1 1 17 16 10 o 0 224.625 10.2822   290.398     21.2605      97.8285    21.2605      
1 1 1 17 16 11 o 0 64.142  3.52813   12.5719     -165.502     100.098    14.4979      
1 1 1 17 16 12 o 0 71.006  3.57679   29.9163     -134.06      77.4461    45.9401      
1 1 1 17 16 13 o 0 178.135 8.69426   178.238     172.453      9.5902     -7.54656     
1 1 1 17 16 14 o 0 65.0559 3.06804   104.517     13.5999      58.7321    13.5999      
1 1 1 17 16 15 o 0 116.076 5.46469   178.828     -143.021     60.0646    -143.021     
1 1 1 17 16 16 o 0 78.7034 4.11607   114.543     21.7714      32.5876    21.7714      
1 1 1 17 16 17 o 0 16.8626 5.34324   5.55232     0.667049     13.9447    -179.333     
1 1 1 17 16 18 o 0 43.7708 4.56703   20.0512     -127.673     64.7334    52.3272      
1 1 1 17 16 19 o 0 12.2162 5.36899   1.64607     87.1907      4.75094    -92.8093     
1 1 1 17 16 20 o 0 5.57919 2.65813   ?           ?            ?          ?            
1 1 1 17 17 0  o 0 240.275 17.789    160.378     0            94.8707    8.02284e-15  
1 1 1 17 17 1  o 0 158.884 11.8988   138.491     90           62.4954    90           
1 1 1 17 17 2  o 0 25.5578 7.05772   0.0770716   180          1.11948    1.28075e-12  
1 1 1 17 17 3  o 0 155.508 13.1018   170.362     90           94.5102    -90          
1 1 1 17 17 4  o 0 289.864 20.5702   316.692     0            114.19     0            
1 1 1 17 17 5  o 0 150.117 12.5786   161.728     -90          57.5387    -90          
1 1 1 17 17 6  o 0 365.184 24.7024   394.213     0            81.1725    1.14317e-14  
1 1 1 17 17 7  o 0 46.1045 5.06149   31.5242     90           60.1774    -90          
1 1 1 17 17 8  o 0 109.76  8.209     121.044     0            14.3276    -180         
1 1 1 17 17 9  o 0 143.632 10.0446   158.327     -90          1.85328    -90          
1 1 1 17 17 10 o 0 88.4493 5.73658   81.7281     0            45.8356    0            
1 1 1 17 17 11 o 0 101.541 6.57074   105.555     90           53.423     90           
1 1 1 17 17 12 o 0 166.133 10.1609   174.529     0            60.7032    0            
1 1 1 17 17 13 o 0 6.87234 4.63048   1.61589     90           37.8657    -90          
1 1 1 17 17 14 o 0 7.70907 5.05387   1.40558     0            25.7839    180          
1 1 1 17 17 15 o 0 130.699 9.17284   171.128     -90          21.4537    -90          
1 1 1 17 17 16 o 0 31.3531 3.97073   28.7002     180          5.03905    180          
1 1 1 17 17 17 o 0 40.3984 4.88835   50.5273     -90          10.8069    -90          
1 1 1 17 17 18 o 0 7.0805  4.90775   1.39565     180          8.56403    1.05617e-14  
1 1 1 17 17 19 o 0 11.6229 6.66013   6.20884     90           5.0817     -90          
1 1 1 17 17 20 o 0 5.86682 4.27704   ?           ?            ?          ?            
1 1 1 18 0  0  o 0 475.271 41.0952   605.536     180          52.3467    180          
1 1 1 18 0  1  o 0 75.7782 5.81873   17.5992     135          13.8354    -45          
1 1 1 18 0  2  o 0 555.325 30.7325   700.398     -90          22.9852    -90          
1 1 1 18 0  3  o 0 580.092 31.0987   725.865     45           56.7831    45           
1 1 1 18 0  4  o 0 564.649 32.45     699.911     180          265.429    1.92833e-14  
1 1 1 18 0  5  o 0 204.386 17.341    250.388     -45          23.2426    -45          
1 1 1 18 0  6  o 0 454.271 29.9902   550.783     90           108.039    -90          
1 1 1 18 0  7  o 0 56.471  6.17838   20.3813     -135         46.8433    45           
1 1 1 18 0  8  o 0 247.733 20.6849   273.038     180          0.781267   180          
1 1 1 18 0  9  o 0 382.3   27.2856   415.827     135          50.2914    135          
1 1 1 18 0  10 o 0 183.465 13.5683   196.847     -90          18.1553    -90          
1 1 1 18 0  11 o 0 154.976 13.3492   173.337     -135         7.33269    45           
1 1 1 18 0  12 o 0 216.887 18.4948   239.14      0            13.831     180          
1 1 1 18 0  13 o 0 10.7922 6.20216   0.0325137   -45          0.616469   135          
1 1 1 18 0  14 o 0 164.335 10.356    175.819     90           32.7855    90           
1 1 1 18 0  15 o 0 18.0719 7.24534   1.09176     -135         2.72969    45           
1 1 1 18 0  16 o 0 19.2983 7.36491   15.4815     0            38.9076    -180         
1 1 1 18 0  17 o 0 74.3035 5.61464   100.272     135          2.59735    135          
1 1 1 18 0  18 o 0 11.8874 6.20705   2.02885     90           7.2979     -90          
1 1 1 18 0  19 o 0 50.1225 11.1702   65.4248     45           1.59674    45           
1 1 1 18 0  20 o 0 8.53094 5.43033   2.27497     0            4.96751    -180         
1 1 1 18 0  21 o 0 6.84386 4.56195   ?           ?            ?          ?            
1 1 1 18 0  22 o 0 8.00587 4.05862   ?           ?            ?          ?            
1 1 1 18 1  0  o 0 404.595 25.9259   504.685     0            191.927    -8.10395e-14 
1 1 1 18 1  1  f 1 240.257 12.83     366.957     -2.05609     179.891    -2.05609     
1 1 1 18 1  2  o 0 112.762 6.77025   79.083      -140.009     48.7377    39.9908      
1 1 1 18 1  3  o 0 433.737 19.6157   632.146     170.814      214.755    170.814      
1 1 1 18 1  4  f 1 256.077 13.1846   340.331     88.2069      85.0779    88.2069      
1 1 1 18 1  5  o 0 269.362 13.2905   389.151     107.84       158.553    107.84       
1 1 1 18 1  6  o 0 116.91  7.2708    91.6991     133.683      12.6689    -46.3173     
1 1 1 18 1  7  o 0 310.284 15.3659   355.852     -28.8386     45.0096    -28.8386     
1 1 1 18 1  8  o 0 148.547 8.43773   150.806     18.7548      37.345     18.7548      
1 1 1 18 1  9  f 1 186.313 10.5281   143.07      -164.844     103.973    15.156       
1 1 1 18 1  10 o 0 295.571 15.0188   263.945     -60.3461     94.7335    119.654      
1 1 1 18 1  11 o 0 392.759 19.7933   515.813     12.8457      166.106    12.8457      
1 1 1 18 1  12 o 0 94.2567 4.42473   64.3249     -48.5591     46.0516    131.441      
1 1 1 18 1  13 o 0 87.7253 4.44224   98.1876     127.94       26.7541    127.94       
1 1 1 18 1  14 o 0 109.535 5.85944   115.989     -109.585     11.3357    -109.585     
1 1 1 18 1  15 o 0 95.8525 4.41394   171.629     -128.825     90.9039    -128.825     
1 1 1 18 1  16 f 1 106.863 4.76583   180.789     -66.703      80.068     -66.703      
1 1 1 18 1  17 o 0 79.1055 4.16701   102.697     -138.505     1.82946    41.4951      
1 1 1 18 1  18 o 0 36.6908 3.18089   35.284      -88.7828     14.1405    91.2172      
1 1 1 18 1  19 o 0 26.7205 4.45372   30.485      162.781      4.73708    162.781      
1 1 1 18 1  20 o 0 23.7788 4.00508   26.4339     83.0084      0.469836   -96.9916     
1 1 1 18 1  21 o 0 7.22156 3.38895   ?           ?            ?          ?            
1 1 1 18 1  22 o 0 5.48478 2.53225   ?           ?            ?          ?            
1 1 1 18 2  0  o 0 475.18  28.8035   581.656     180          54.4375    -6.05065e-14 
1 1 1 18 2  1  o 0 542.007 20.6184   573.125     -137.844     168.194    42.1557      
1 1 1 18 2  2  o 0 514.174 20.5033   644.695     58.5236      48.8843    58.5236      
1 1 1 18 2  3  o 0 534.446 21.6179   560.436     177.895      166.203    -2.10528     
1 1 1 18 2  4  o 0 169.074 9.22803   137.144     142.057      101.579    -37.9425     
1 1 1 18 2  5  o 0 260.922 13.5608   327.814     -179.122     57.4127    -179.122     
1 1 1 18 2  6  o 0 222.173 13.5717   235.454     65.826       6.26064    65.826       
1 1 1 18 2  7  o 0 313.762 15.6261   376.834     103.009      85.5115    103.009      
1 1 1 18 2  8  o 0 228.491 14.7843   220.37      -118.587     31.897     61.4125      
1 1 1 18 2  9  o 0 149.56  7.68137   100.44      84.975       105.489    -95.025      
1 1 1 18 2  10 o 0 257.458 12.4799   210.568     -163.553     116.853    16.4474      
1 1 1 18 2  11 o 0 113.172 6.63778   107.938     -160.686     3.22834    19.3141      
1 1 1 18 2  12 o 0 113.085 6.16989   108.735     174.079      2.72445    174.079      
1 1 1 18 2  13 o 0 146.315 6.6086    180.056     -4.79527     55.3582    -4.79527     
1 1 1 18 2  14 o 0 37.7341 2.7616    0.299035    113.451      46.7736    113.451      
1 1 1 18 2  15 o 0 14.043  4.80135   12.7383     -70.1405     32.0465    -70.1405     
1 1 1 18 2  16 o 0 45.6752 2.61691   53.1343     91.5673      16.5888    91.5673      
1 1 1 18 2  17 o 0 70.8481 3.51173   95.3396     -117.469     7.31397    -117.469     
1 1 1 18 2  18 o 0 44.5928 3.06455   50.6633     15.465       5.86347    -164.535     
1 1 1 18 2  19 o 0 69.0566 5.80133   86.7594     -100.592     2.21869    79.4083      
1 1 1 18 2  20 o 0 7.45395 3.66502   4.13612     -22.2161     12.0444    -22.2161     
1 1 1 18 2  21 o 0 5.96154 2.64363   ?           ?            ?          ?            
1 1 1 18 2  22 o 0 6.70581 2.99104   ?           ?            ?          ?            
1 1 1 18 3  0  o 0 86.663  6.41084   82.2069     180          67.9221    -2.73086e-14 
1 1 1 18 3  1  o 0 389.242 19.653    484.33      77.7875      48.8561    77.7875      
1 1 1 18 3  2  o 0 302.856 14.7256   425.077     31.7203      149.339    31.7203      
1 1 1 18 3  3  o 0 330.858 16.9905   452.866     89.6105      135.817    89.6105      
1 1 1 18 3  4  o 0 137.892 7.1306    89.9946     -7.92386     110.616    172.076      
1 1 1 18 3  5  o 0 217.019 11.5343   278.091     92.0286      77.624     92.0286      
1 1 1 18 3  6  o 0 154.295 8.11223   152.124     -99.9597     13.253     -99.9597     
1 1 1 18 3  7  o 0 312.801 17.0224   345.662     152.777      27.7448    152.777      
1 1 1 18 3  8  o 0 82.831  4.84156   11.906      -42.4128     28.6935    137.587      
1 1 1 18 3  9  o 0 209.284 10.9771   150.022     -133.124     137.249    46.876       
1 1 1 18 3  10 o 0 100.378 5.20118   73.3022     78.5295      35.8514    -101.47      
1 1 1 18 3  11 o 0 133.536 7.47728   135.012     112.773      0.219149   112.773      
1 1 1 18 3  12 f 1 30.5846 3.04746   10.5581     -81.9861     26.7821    -81.9861     
1 1 1 18 3  13 o 0 98.209  4.58505   84.9199     6.7803       29.3078    -173.22      
1 1 1 18 3  14 o 0 68.851  3.07872   21.1478     22.5696      91.5171    -157.43      
1 1 1 18 3  15 o 0 30.1341 2.9487    8.14706     113.038      38.5495    -66.9618     
1 1 1 18 3  16 o 0 46.4409 2.42111   44.0437     -170.056     24.4469    -170.056     
1 1 1 18 3  17 o 0 140.801 6.42455   235.596     -138.014     98.887     -138.014     
1 1 1 18 3  18 o 0 55.4729 4.1552    62.6473     144.794      12.9781    -35.2057     
1 1 1 18 3  19 o 0 31.384  3.83075   37.5836     2.44343      3.32924    2.44343      
1 1 1 18 3  20 o 0 15.3379 5.32924   1.38712     124.487      29.4677    -55.5126     
1 1 1 18 3  21 o 0 6.72337 3.17832   ?           ?            ?          ?            
1 1 1 18 3  22 o 0 6.50002 2.77377   ?           ?            ?          ?            
1 1 1 18 4  0  o 0 447.543 27.4761   531.549     0            131.942    3.73324e-14  
1 1 1 18 4  1  o 0 532.044 20.0899   650.211     -178.722     48.299     -178.722     
1 1 1 18 4  2  o 0 482.211 20.1982   546.176     66.6145      40.7756    -113.385     
1 1 1 18 4  3  o 0 244.021 12.1019   284.544     -101.621     17.5443    -101.621     
1 1 1 18 4  4  o 0 503.977 20.9732   575.356     -65.7514     30.3676    114.249      
1 1 1 18 4  5  o 0 292.742 15.4696   270.906     -121.115     130.633    58.8854      
1 1 1 18 4  6  o 0 329.406 18.2952   423.377     11.5893      149.252    11.5893      
1 1 1 18 4  7  o 0 133.27  7.57966   117.01      165.9        9.83131    165.9        
1 1 1 18 4  8  o 0 205.575 10.9976   242.669     -124.292     60.1228    -124.292     
1 1 1 18 4  9  o 0 161.164 7.97313   217.513     3.72058      127.174    3.72058      
1 1 1 18 4  10 o 0 142.667 7.78253   147.422     -20.1428     17.9818    -20.1428     
1 1 1 18 4  11 o 0 233.633 11.7785   222.608     -68.2029     57.811     111.797      
1 1 1 18 4  12 o 0 177.524 8.91815   128.607     174.316      115.693    -5.68375     
1 1 1 18 4  13 o 0 223.048 10.3021   250.362     -85.6395     28.4165    -85.6395     
1 1 1 18 4  14 o 0 109.072 5.15894   102.806     53.7942      13.434     -126.206     
1 1 1 18 4  15 o 0 78.8667 3.60283   134.371     123.319      68.8513    123.319      
1 1 1 18 4  16 o 0 30.4117 2.90386   10.4932     -127.769     10.8485    52.231       
1 1 1 18 4  17 o 0 9.51261 4.21718   8.43175     94.026       20.1075    94.026       
1 1 1 18 4  18 o 0 10.706  4.48083   22.9531     -12.6964     56.9859    -12.6964     
1 1 1 18 4  19 o 0 23.0803 4.14326   20.0272     -165.302     6.4876     14.6978      
1 1 1 18 4  20 o 0 16.1983 6.8768    11.0012     -84.4339     2.03481    95.5661      
1 1 1 18 4  21 o 0 6.4479  2.92009   ?           ?            ?          ?            
1 1 1 18 5  0  o 0 219.353 18.4393   257.211     180          62.7737    -180         
1 1 1 18 5  1  o 0 199.363 10.7081   244.88      131.934      61.0906    131.934      
1 1 1 18 5  2  o 0 463.434 20.0226   565.953     46.8411      55.483     46.8411      
1 1 1 18 5  3  o 0 436.795 18.6561   558.898     -8.37        105.929    -8.37        
1 1 1 18 5  4  o 0 545.036 20.938    686.988     -3.16245     105.688    -3.16245     
1 1 1 18 5  5  o 0 459.834 20.7378   458.795     -157.651     148.04     22.3487      
1 1 1 18 5  6  o 0 543.425 24.2325   480.495     -47.3159     211.366    132.684      
1 1 1 18 5  7  o 0 325.885 16.5161   321.058     -116.263     45.4588    63.7366      
1 1 1 18 5  8  f 1 188.625 10.9036   257.442     -6.3346      136.974    -6.3346      
1 1 1 18 5  9  o 0 371.931 18.6659   352.564     100.309      77.6993    -79.6908     
1 1 1 18 5  10 o 0 187.34  9.68006   230.391     -150.965     88.4995    -150.965     
1 1 1 18 5  11 o 0 110.309 5.48978   63.9823     78.0448      92.63      -101.955     
1 1 1 18 5  12 o 0 120.117 6.10922   90.5475     -176.699     70.6733    3.30113      
1 1 1 18 5  13 o 0 115.069 4.91996   103.149     -125.438     29.4772    54.5618      
1 1 1 18 5  14 o 0 136.735 5.8255    144.159     -159.254     10.0518    -159.254     
1 1 1 18 5  15 o 0 75.9112 3.65495   105.245     129.024      14.36      129.024      
1 1 1 18 5  16 o 0 113.808 5.49209   153.236     142.965      6.31548    142.965      
1 1 1 18 5  17 o 0 98.0183 4.45925   134.574     17.2569      13.634     17.2569      
1 1 1 18 5  18 o 0 66.3004 3.68131   95.7214     -50.0611     26.5914    -50.0611     
1 1 1 18 5  19 o 0 47.9553 3.97273   64.7064     -32.064      12.1739    -32.064      
1 1 1 18 5  20 f 1 55.9455 6.63375   77.4257     -24.59       17.0686    -24.59       
1 1 1 18 5  21 o 0 6.05335 2.56863   ?           ?            ?          ?            
1 1 1 18 5  22 o 0 2.26036 1.13382   ?           ?            ?          ?            
1 1 1 18 6  0  o 0 32.2146 4.58245   8.91356     180          79.8866    1.92602e-14  
1 1 1 18 6  1  o 0 219.169 10.8896   276.654     9.63947      78.4346    9.63947      
1 1 1 18 6  2  o 0 487.769 20.1963   499.824     -70.265      128.201    109.735      
1 1 1 18 6  3  o 0 141.767 7.57667   90.3161     -79.4403     114.521    100.56       
1 1 1 18 6  4  o 0 297.748 16.2994   439.585     168.156      215.47     168.156      
1 1 1 18 6  5  o 0 601.684 23.7627   800.226     79.3506      210.091    79.3506      
1 1 1 18 6  6  o 0 325.479 16.7788   441.45      128.909      204.266    128.909      
1 1 1 18 6  7  o 0 348.329 16.4252   426.346     -105.366     122.962    -105.366     
1 1 1 18 6  8  o 0 338.385 18.8148   320.127     -14.2375     74.6112    165.762      
1 1 1 18 6  9  o 0 195.255 11.4096   198.985     160.753      0.0291075  160.753      
1 1 1 18 6  10 o 0 185.216 9.60671   217.923     38.6899      45.0419    38.6899      
1 1 1 18 6  11 o 0 104.444 4.74126   49.74       5.47858      107.71     -174.521     
1 1 1 18 6  12 o 0 182.507 8.90251   182.806     -39.8953     22.127     140.105      
1 1 1 18 6  13 o 0 133.547 6.05653   129.223     -113.22      16.9935    66.78        
1 1 1 18 6  14 o 0 95.3577 4.30127   91.7876     -71.0643     2.52911    108.936      
1 1 1 18 6  15 o 0 66.5868 3.31721   86.8093     24.5056      5.13005    24.5056      
1 1 1 18 6  16 o 0 44.4423 2.80893   48.0222     134.14       3.93996    134.14       
1 1 1 18 6  17 o 0 37.4405 2.6892    35.8915     30.7048      15.372     -149.295     
1 1 1 18 6  18 o 0 22.449  4.16275   7.4917      11.4163      13.6592    -168.584     
1 1 1 18 6  19 o 0 22.4533 4.31512   4.03629     54.2953      59.9005    54.2953      
1 1 1 18 6  20 o 0 36.0675 4.44865   45.9022     147.884      6.09519    147.884      
1 1 1 18 6  21 o 0 6.73501 2.83678   ?           ?            ?          ?            
1 1 1 18 6  22 o 0 5.56215 2.76643   ?           ?            ?          ?            
1 1 1 18 7  0  o 0 359.822 23.6866   416.122     0            92.0489    1.35455e-14  
1 1 1 18 7  1  o 0 381.188 17.8926   524.487     169.844      185.925    169.844      
1 1 1 18 7  2  o 0 312.767 14.6025   413.004     74.4041      123.844    74.4041      
1 1 1 18 7  3  o 0 234.978 12.1353   323.107     32.5322      138.573    32.5322      
1 1 1 18 7  4  o 0 177.581 9.8402    226.035     -59.9358     97.9005    -59.9358     
1 1 1 18 7  5  o 0 442.091 20.0639   603.438     31.0407      197.841    31.0407      
1 1 1 18 7  6  o 0 405.059 19.0626   453.281     -133.322     48.1299    -133.322     
1 1 1 18 7  7  o 0 208.337 11.3574   233.816     82.0084      54.9449    82.0084      
1 1 1 18 7  8  o 0 73.9424 4.3557    13.7443     107.112      99.3432    -72.8876     
1 1 1 18 7  9  o 0 147.395 7.14568   181.136     104.061      83.6834    104.061      
1 1 1 18 7  10 o 0 294.441 16.7238   391.689     -137.393     146.553    -137.393     
1 1 1 18 7  11 o 0 14.3765 4.92213   24.5214     -0.090318    51.0965    -0.090318    
1 1 1 18 7  12 o 0 129.714 5.83313   155.505     175.279      43.9038    175.279      
1 1 1 18 7  13 f 1 45.8186 2.83571   26.0648     -72.0768     136.55     -72.0768     
1 1 1 18 7  14 f 1 144.681 6.66914   107.65      177.982      80.645     -2.01797     
1 1 1 18 7  15 o 0 119.787 4.86969   220.65      -8.39548     126.283    -8.39548     
1 1 1 18 7  16 o 0 112.264 5.22513   125.301     168.714      44.1649    -11.2859     
1 1 1 18 7  17 o 0 52.3362 3.63148   60.7332     -54.2873     7.94258    125.713      
1 1 1 18 7  18 o 0 79.4018 4.74573   97.2048     166.833      5.65288    -13.1667     
1 1 1 18 7  19 o 0 59.2689 4.52733   91.9635     21.4709      38.9333    21.4709      
1 1 1 18 7  20 o 0 29.3248 7.21704   33.3873     51.3626      0.897186   -128.637     
1 1 1 18 7  21 o 0 8.79466 3.11931   ?           ?            ?          ?            
1 1 1 18 8  0  o 0 630.093 34.2919   725.369     0            193.616    180          
1 1 1 18 8  1  o 0 249.197 13.7361   263.094     -77.6455     24.9296    102.355      
1 1 1 18 8  2  o 0 375.046 17.9501   413.581     -3.26994     24.6613    176.73       
1 1 1 18 8  3  o 0 316.122 15.4499   367.086     138.882      21.8806    138.882      
1 1 1 18 8  4  o 0 466.454 20.4442   662.266     -121.208     260.824    -121.208     
1 1 1 18 8  5  o 0 429.21  20.2376   445.62      101.063      21.6165    -78.9372     
1 1 1 18 8  6  o 0 32.6144 3.25962   67.3984     -61.8106     151.999    -61.8106     
1 1 1 18 8  7  f 1 232.661 14.8645   173.01      56.8647      132.091    -123.135     
1 1 1 18 8  8  o 0 381.979 19.7339   418.245     76.393       33.2852    76.393       
1 1 1 18 8  9  o 0 107.792 5.70313   32.3825     -168.774     144.677    11.2257      
1 1 1 18 8  10 o 0 168.63  8.48854   173.111     -147.899     6.68906    32.1008      
1 1 1 18 8  11 o 0 190.832 8.02039   208.814     43.6246      19.3233    43.6246      
1 1 1 18 8  12 o 0 124.276 5.3028    166.819     -60.9674     83.2835    -60.9674     
1 1 1 18 8  13 o 0 133.239 6.21789   145.352     108.148      19.0718    108.148      
1 1 1 18 8  14 o 0 160.477 6.85801   169.825     61.4799      13.1471    61.4799      
1 1 1 18 8  15 f 1 84.5492 3.81533   120.156     66.0832      21.7253    66.0832      
1 1 1 18 8  16 o 0 119.245 5.91747   178.656     -144.098     46.8467    -144.098     
1 1 1 18 8  17 o 0 20.8026 3.6731    7.43281     70.5776      55.8279    70.5776      
1 1 1 18 8  18 o 0 37.2224 2.78347   56.2132     152.062      27.6453    152.062      
1 1 1 18 8  19 o 0 14.3409 5.89089   0.535134    -14.6763     2.97294    165.324      
1 1 1 18 8  20 o 0 32.7811 6.39248   38.1115     87.0743      0.270646   -92.9257     
1 1 1 18 8  21 f 1 6.22499 2.92292   ?           ?            ?          ?            
1 1 1 18 9  0  o 0 269.102 20.5759   308.927     180          41.5696    -4.43801e-14 
1 1 1 18 9  1  o 0 321.462 14.2158   444.125     134.415      173.586    134.415      
1 1 1 18 9  2  o 0 275.174 14.9898   338.835     -119.687     68.2182    -119.687     
1 1 1 18 9  3  o 0 173.31  10.1635   96.2045     -118.707     183.051    61.2931      
1 1 1 18 9  4  o 0 465.406 20.5618   429.597     -0.353329    206.133    179.647      
1 1 1 18 9  5  o 0 114.999 6.8545    76.952      142.935      3.56935    142.935      
1 1 1 18 9  6  o 0 245.327 13.1735   205.006     34.7045      96.461     -145.296     
1 1 1 18 9  7  f 1 266.272 12.7168   265.239     2.22119      27.193     -177.779     
1 1 1 18 9  8  o 0 198.404 11.0114   201.437     84.863       2.49979    -95.137      
1 1 1 18 9  9  o 0 173.902 8.09299   184.438     94.7698      22.3834    94.7698      
1 1 1 18 9  10 o 0 124.562 5.9247    102.119     -149.789     46.7266    30.2108      
1 1 1 18 9  11 o 0 226.185 11.6037   255.676     -105.424     34.8656    -105.424     
1 1 1 18 9  12 f 1 145.812 7.30705   217.197     54.532       139.901    54.532       
1 1 1 18 9  13 o 0 46.9785 2.72294   2.87791     -7.78478     74.1987    172.215      
1 1 1 18 9  14 o 0 9.93503 4.34431   22.652      101.145      47.3941    101.145      
1 1 1 18 9  15 o 0 21.7237 3.71963   11.4458     -36.2204     51.8126    -36.2204     
1 1 1 18 9  16 o 0 75.5312 3.3069    122.963     21.0455      62.848     21.0455      
1 1 1 18 9  17 o 0 59.4521 3.75319   74.3456     -44.3353     1.27482    -44.3353     
1 1 1 18 9  18 o 0 92.4259 5.52481   161.969     19.5187      91.406     19.5187      
1 1 1 18 9  19 o 0 49.915  5.56104   57.4898     79.9516      5.88971    -100.048     
1 1 1 18 9  20 o 0 12.9222 5.21487   2.43608     -139.017     14.6111    40.983       
1 1 1 18 9  21 o 0 5.347   2.53939   ?           ?            ?          ?            
1 1 1 18 10 0  f 1 136.043 11.9546   151.929     0            33.2412    -180         
1 1 1 18 10 1  o 0 436.799 18.9848   595.056     172.235      203.155    172.235      
1 1 1 18 10 2  o 0 379.223 16.6037   431.5       -119.933     4.95291    -119.933     
1 1 1 18 10 3  o 0 521.232 20.5158   657.305     -166.207     124.109    -166.207     
1 1 1 18 10 4  o 0 224.183 11.6159   257.815     113.181      64.6932    113.181      
1 1 1 18 10 5  o 0 431.42  20.5896   446.972     -22.9929     20.5334    157.007      
1 1 1 18 10 6  o 0 207.923 11.1658   243.419     -151.21      78.5072    -151.21      
1 1 1 18 10 7  o 0 130.45  7.04921   155.224     -33.3743     106.112    -33.3743     
1 1 1 18 10 8  o 0 307.212 16.2833   336.33      -165.62      32.9727    -165.62      
1 1 1 18 10 9  o 0 77.4591 3.65173   22.7971     -4.5951      86.0427    175.405      
1 1 1 18 10 10 o 0 103.586 5.25608   96.0074     -126.635     4.35501    -126.635     
1 1 1 18 10 11 o 0 227.439 10.3406   256.529     -12.1805     35.0951    -12.1805     
1 1 1 18 10 12 o 0 217.783 9.74841   220.996     -153.967     17.3894    26.0328      
1 1 1 18 10 13 o 0 228.264 9.79413   207.421     124.955      60.4579    -55.0447     
1 1 1 18 10 14 f 1 107.327 4.74397   73.1327     107.985      71.6263    -72.0151     
1 1 1 18 10 15 o 0 23.877  3.77274   0.0314806   -2.01705     5.59979    -2.01705     
1 1 1 18 10 16 o 0 42.6578 2.9072    31.1674     145.787      14.601     145.787      
1 1 1 18 10 17 o 0 31.3641 3.32783   7.43156     -24.194      57.6265    155.806      
1 1 1 18 10 18 o 0 33.6188 3.51094   15.9716     -60.1499     49.129     119.85       
1 1 1 18 10 19 o 0 63.2507 5.36034   76.8656     115.569      0.564563   -64.4313     
1 1 1 18 10 20 o 0 35.7932 5.60518   54.8772     28.258       29.1387    28.258       
1 1 1 18 10 21 o 0 5.21159 2.64721   ?           ?            ?          ?            
1 1 1 18 11 0  o 0 229.525 13.9942   263.093     180          1.73993    -180         
1 1 1 18 11 1  o 0 124.673 6.70653   106.121     -35.66       18.5467    -35.66       
1 1 1 18 11 2  o 0 500.158 19.998    661.557     -150.096     184.845    -150.096     
1 1 1 18 11 3  o 0 458.341 21.3217   390.957     -114.644     193.741    65.3558      
1 1 1 18 11 4  o 0 297.245 15.131    289.541     -110.29      42.3067    69.7103      
1 1 1 18 11 5  o 0 419.896 19.7959   526.69      -71.5626     168.257    -71.5626     
1 1 1 18 11 6  o 0 536.837 22.5235   446.372     -117.006     247.299    62.9942      
1 1 1 18 11 7  o 0 214.479 12.1754   274.827     124.356      112.443    124.356      
1 1 1 18 11 8  o 0 200.219 10.5367   242.025     -148.129     80.2389    -148.129     
1 1 1 18 11 9  o 0 212.451 10.0528   233.46      143.355      12.2314    143.355      
1 1 1 18 11 10 o 0 89.2234 4.20764   17.1417     -166.562     138.886    13.4379      
1 1 1 18 11 11 o 0 86      3.73691   57.5339     -25.9188     27.9973    154.081      
1 1 1 18 11 12 o 0 121.403 5.49455   117.818     -161.3       12.4024    18.6997      
1 1 1 18 11 13 o 0 177.276 7.60832   107.611     -114.841     151.335    65.159       
1 1 1 18 11 14 o 0 148.221 6.71703   239.092     55.6727      80.6212    55.6727      
1 1 1 18 11 15 o 0 223.516 8.40324   349.322     121.887      103.657    121.887      
1 1 1 18 11 16 o 0 56.2818 3.12685   74.7768     -14.0426     10.3993    -14.0426     
1 1 1 18 11 17 o 0 54.1113 3.34453   55.3352     118.219      21.8917    -61.7809     
1 1 1 18 11 18 o 0 48.8391 2.6229    73.9333     -168.431     31.0493    -168.431     
1 1 1 18 11 19 o 0 12.4981 5.05276   13.6896     112.927      49.0633    112.927      
1 1 1 18 11 20 o 0 17.5929 5.03375   13.9607     24.0802      2.49081    -155.92      
1 1 1 18 11 21 f 1 6.17268 3.0347    ?           ?            ?          ?            
1 1 1 18 12 0  o 0 189.983 15.8252   217.951     180          146.551    -2.54181e-14 
1 1 1 18 12 1  o 0 351.244 16.6845   442.001     83.0866      95.6067    83.0866      
1 1 1 18 12 2  o 0 355.624 19.9812   350.834     141.056      47.5978    -38.9443     
1 1 1 18 12 3  f 1 427.067 19.1745   384.686     69.2573      138.056    -110.743     
1 1 1 18 12 4  o 0 215.627 10.0174   173.833     60.0884      93.5751    -119.912     
1 1 1 18 12 5  o 0 129.96  7.54355   96.2737     35.4166      36.8465    -144.583     
1 1 1 18 12 6  o 0 16.6094 5.25138   32.0815     73.2302      67.8393    73.2302      
1 1 1 18 12 7  o 0 45.4693 3.13551   14.3733     148.747      65.1349    148.747      
1 1 1 18 12 8  o 0 111.903 4.46923   94.7272     -65.2342     18.0598    114.766      
1 1 1 18 12 9  o 0 224.699 11.5826   217.289     50.8666      48.7781    -129.133     
1 1 1 18 12 10 f 1 137.958 6.91091   135.917     81.9581      5.56657    -98.0419     
1 1 1 18 12 11 o 0 101.012 5.04998   88.7849     -27.9457     27.9322    152.054      
1 1 1 18 12 12 o 0 79.3559 3.71453   10.9439     19.8078      137.34     -160.192     
1 1 1 18 12 13 o 0 12.6014 4.51468   7.70981     -148.777     16.638     -148.777     
1 1 1 18 12 14 o 0 224.838 9.6752    339.496     -177.046     72.288     -177.046     
1 1 1 18 12 15 o 0 92.1784 4.02169   123.114     172.991      9.43513    172.991      
1 1 1 18 12 16 o 0 23.1723 3.24853   7.7728      24.243       23.7178    -155.757     
1 1 1 18 12 17 o 0 18.7586 4.29306   0.441413    149.84       14.8791    -30.1599     
1 1 1 18 12 18 o 0 8.23873 3.94967   4.3246      112.343      11.2958    112.343      
1 1 1 18 12 19 o 0 23.7592 6.04494   24.9476     -77.0283     1.61168    102.972      
1 1 1 18 12 20 o 0 16.2212 6.77971   8.4195      -37.6674     0.748457   -37.6674     
1 1 1 18 12 21 o 0 5.44237 2.71633   ?           ?            ?          ?            
1 1 1 18 13 0  o 0 128.201 10.5502   136.805     180          133.621    -5.28085e-14 
1 1 1 18 13 1  f 1 176.816 9.91283   198.552     75.8504      141.14     75.8504      
1 1 1 18 13 2  o 0 276.717 14.7491   302.865     -61.2597     32.6906    -61.2597     
1 1 1 18 13 3  o 0 75.6618 3.95196   24.0206     -54.9813     157.385    -54.9813     
1 1 1 18 13 4  o 0 280.363 14.5519   320.978     -110.511     61.9445    -110.511     
1 1 1 18 13 5  o 0 319.304 15.3932   290.324     1.53244      88.931     -178.468     
1 1 1 18 13 6  o 0 26.9785 4.33133   58.3938     -34.8715     136.828    -34.8715     
1 1 1 18 13 7  o 0 72.3773 3.73789   14.5288     -43.4561     91.7574    136.544      
1 1 1 18 13 8  o 0 57.4444 2.94827   5.54711     173.878      38.4176    -6.12161     
1 1 1 18 13 9  o 0 104.723 8.03447   98.1904     -88.7296     4.51766    -88.7296     
1 1 1 18 13 10 o 0 128.449 6.48487   132.285     168.39       13.4017    168.39       
1 1 1 18 13 11 o 0 190.223 9.28567   202.148     -176.004     3.00067    -176.004     
1 1 1 18 13 12 o 0 46.2562 2.63279   16.8326     166.79       31.2573    -13.2097     
1 1 1 18 13 13 o 0 110.101 4.91681   90.0013     115.351      38.9162    -64.6492     
1 1 1 18 13 14 o 0 146.801 6.24321   232.474     44.9269      74.7745    44.9269      
1 1 1 18 13 15 o 0 108.227 5.12503   162.649     83.5946      46.9007    83.5946      
1 1 1 18 13 16 o 0 61.4507 3.36103   87.1399     7.75745      23.1193    7.75745      
1 1 1 18 13 17 o 0 16.0238 5.5275    3.78572     -173.789     19.5451    -173.789     
1 1 1 18 13 18 o 0 25.8904 4.25601   27.095      -17.0242     2.29555    -17.0242     
1 1 1 18 13 19 o 0 36.4895 5.42285   44.038      51.0136      3.11457    51.0136      
1 1 1 18 13 20 o 0 5.6526  2.87821   17.5353     50.5781      40.9606    50.5781      
1 1 1 18 13 21 o 0 6.10101 2.69216   ?           ?            ?          ?            
1 1 1 18 14 0  o 0 75.5048 5.57168   63.3044     180          87.8959    5.05357e-15  
1 1 1 18 14 1  o 0 87.1276 4.57075   9.17086     84.198       108.549    -95.802      
1 1 1 18 14 2  o 0 75.5547 3.76366   4.49558     -89.0591     95.0633    -89.0591     
1 1 1 18 14 3  o 0 506.232 21.7842   606.969     -47.9401     135.802    -47.9401     
1 1 1 18 14 4  o 0 126.956 6.80348   64.9976     147.104      105.61     -32.8956     
1 1 1 18 14 5  o 0 291     15.317    416.618     61.0185      225.179    61.0185      
1 1 1 18 14 6  o 0 257.24  13.0705   249.53      -0.725819    39.3931    179.274      
1 1 1 18 14 7  f 1 153.632 7.2388    132.342     -121.827     43.3468    58.1725      
1 1 1 18 14 8  o 0 141.185 7.38761   126.526     -80.3205     39.965     99.6795      
1 1 1 18 14 9  o 0 31.7684 3.0231    17.5686     127.05       45.6266    127.05       
1 1 1 18 14 10 o 0 109.521 5.37322   114.167     -36.6554     38.4287    -36.6554     
1 1 1 18 14 11 o 0 99.2746 4.97315   106.935     19.7039      17.0161    19.7039      
1 1 1 18 14 12 o 0 173.005 8.07278   158.627     170.754      40.3425    -9.24554     
1 1 1 18 14 13 o 0 34.4944 2.59853   2.61417     83.9         36.015     83.9         
1 1 1 18 14 14 o 0 157.845 6.83592   217.848     25.8008      16.2981    25.8008      
1 1 1 18 14 15 o 0 147.613 7.10548   222.222     10.1551      61.0946    10.1551      
1 1 1 18 14 16 o 0 35.9461 2.94368   25.0059     -139.352     33.0649    40.6481      
1 1 1 18 14 17 o 0 15.555  5.34871   0.62058     179.333      3.08573    179.333      
1 1 1 18 14 18 o 0 58.3371 5.22251   75.387      -137.94      10.3127    -137.94      
1 1 1 18 14 19 o 0 49.2277 5.66812   82.7586     81.8155      51.5813    81.8155      
1 1 1 18 14 20 o 0 6.46721 2.84798   ?           ?            ?          ?            
1 1 1 18 14 21 o 0 6.57743 2.81952   ?           ?            ?          ?            
1 1 1 18 15 0  o 0 124.403 12.3481   132.082     180          90.9787    -6.2385e-14  
1 1 1 18 15 1  o 0 18.7381 6.19428   52.3636     -135.603     108.604    -135.603     
1 1 1 18 15 2  o 0 394.484 20.7073   442.739     74.853       49.8888    74.853       
1 1 1 18 15 3  o 0 206.764 12.1121   206.095     -66.371      4.70179    113.629      
1 1 1 18 15 4  o 0 228.557 11.0036   240.297     -33.1484     1.71455    -33.1484     
1 1 1 18 15 5  o 0 252.822 12.4743   250.803     -137.03      29.6068    42.9703      
1 1 1 18 15 6  o 0 62.0736 3.50613   13.2529     -1.06758     32.8397    178.932      
1 1 1 18 15 7  o 0 71.2388 4.16466   21.4742     -105.763     171.861    -105.763     
1 1 1 18 15 8  o 0 112.666 4.74406   108.444     -17.1637     0.115925   -17.1637     
1 1 1 18 15 9  o 0 258.172 11.3803   292.425     -168.815     31.7571    -168.815     
1 1 1 18 15 10 o 0 180.881 8.75059   146.126     107.759      93.0134    -72.2413     
1 1 1 18 15 11 o 0 85.1381 3.87258   81.7241     -72.4333     1.07803    107.567      
1 1 1 18 15 12 o 0 112.501 5.22892   138.294     5.53124      57.1815    5.53124      
1 1 1 18 15 13 o 0 61.3477 2.86346   68.3135     166.522      25.558     166.522      
1 1 1 18 15 14 o 0 184.258 7.67485   285.401     -109.617     82.9781    -109.617     
1 1 1 18 15 15 o 0 15.2383 5.05011   34.577      39.1215      88.2616    39.1215      
1 1 1 18 15 16 o 0 83.3864 4.68946   96.5179     159.526      16.5164    -20.474      
1 1 1 18 15 17 o 0 55.1863 4.45315   51.469      134.626      32.5435    -45.3744     
1 1 1 18 15 18 o 0 12.6167 4.91161   4.57865     -109.079     24.7563    -109.079     
1 1 1 18 15 19 o 0 31.6885 6.22578   38.8131     -134.781     6.71727    -134.781     
1 1 1 18 15 20 o 0 7.40878 3.42135   ?           ?            ?          ?            
1 1 1 18 16 0  o 0 159.356 12.3982   159.746     180          45.6941    -180         
1 1 1 18 16 1  o 0 226.326 12.8753   179.072     -5.33623     109.248    174.664      
1 1 1 18 16 2  o 0 222.211 13.1374   238.088     62.5311      25.017     62.5311      
1 1 1 18 16 3  o 0 176.279 9.55103   227.132     -144.755     99.0064    -144.755     
1 1 1 18 16 4  o 0 88.0499 4.35071   24.5641     -120.055     116.78     59.9451      
1 1 1 18 16 5  o 0 393.941 19.0467   374.525     -135.015     88.8576    44.9854      
1 1 1 18 16 6  o 0 230.033 12.2539   203.861     72.7787      71.1861    -107.221     
1 1 1 18 16 7  o 0 168.806 8.16983   171.891     -34.7054     15.0092    145.295      
1 1 1 18 16 8  o 0 260.14  12.8017   316.875     58.2478      72.1322    58.2478      
1 1 1 18 16 9  o 0 232.278 10.9407   261.338     143.381      29.3004    143.381      
1 1 1 18 16 10 o 0 270.497 12.6123   254.883     167.883      68.664     -12.1168     
1 1 1 18 16 11 o 0 116.354 5.19721   68.4835     139.119      102.018    -40.8812     
1 1 1 18 16 12 o 0 54.0425 3.04345   24.3646     -7.8246      42.3529    172.175      
1 1 1 18 16 13 o 0 130.184 5.93275   223.406     131.855      102.747    131.855      
1 1 1 18 16 14 o 0 49.4508 2.71455   60.4263     -53.8728     14.3172    -53.8728     
1 1 1 18 16 15 o 0 41.0805 2.68751   38.2426     -108.895     20.7841    71.1053      
1 1 1 18 16 16 o 0 36.513  3.15427   41.52       157.887      7.4149     157.887      
1 1 1 18 16 17 o 0 32.2997 3.27303   37.5617     172.516      2.98425    172.516      
1 1 1 18 16 18 o 0 27.2494 3.16844   27.874      -61.2688     0.420493   118.731      
1 1 1 18 16 19 o 0 24.4146 7.50323   25.8751     -68.0337     0.347925   -68.0337     
1 1 1 18 16 20 o 0 5.47167 2.5596    ?           ?            ?          ?            
1 1 1 18 17 0  o 0 48.836  4.22379   0.199094    180          0.246493   -1.17125e-11 
1 1 1 18 17 1  o 0 245.584 11.9408   158.542     -44.4069     204.925    135.593      
1 1 1 18 17 2  o 0 252.587 14.138    375.358     -118.535     226.095    -118.535     
1 1 1 18 17 3  o 0 142.967 8.4348    143.834     117.159      1.84173    117.159      
1 1 1 18 17 4  o 0 179.576 7.95145   216.378     -65.4131     67.6191    -65.4131     
1 1 1 18 17 5  o 0 75.5892 4.19044   2.3182      94.91        131.98     -85.09       
1 1 1 18 17 6  o 0 112.717 5.81947   107.576     -46.9423     8.86534    -46.9423     
1 1 1 18 17 7  o 0 185.234 8.22379   245.457     83.1765      101.846    83.1765      
1 1 1 18 17 8  o 0 231.824 10.678    244.777     -12.1388     8.5611     167.861      
1 1 1 18 17 9  o 0 169.748 7.78068   153.827     -81.7337     45.5857    98.2663      
1 1 1 18 17 10 o 0 247.495 10.5818   320.527     -55.9674     116.728    -55.9674     
1 1 1 18 17 11 o 0 96.1851 4.64046   76.1127     -20.4384     39.2554    159.562      
1 1 1 18 17 12 o 0 99.114  4.1292    75.1287     -47.1818     44.639     132.818      
1 1 1 18 17 13 f 1 81.3792 3.70395   117.214     95.9777      26.9555    95.9777      
1 1 1 18 17 14 o 0 44.0688 2.78048   40.2883     102.145      15.9497    -77.855      
1 1 1 18 17 15 o 0 74.7807 3.84253   93.1952     170.023      1.33944    -9.97705     
1 1 1 18 17 16 o 0 129.568 7.99249   180.478     133.433      36.3946    133.433      
1 1 1 18 17 17 o 0 38.8336 3.32816   55.5849     154.012      24.1258    154.012      
1 1 1 18 17 18 o 0 12.3706 4.68485   1.62172     -75.5169     13.3478    104.483      
1 1 1 18 17 19 o 0 16.575  7.52363   9.92003     135.655      9.77354    -44.3448     
1 1 1 18 17 20 o 0 5.58481 2.5747    ?           ?            ?          ?            
1 1 1 18 18 0  o 0 297.825 30.13     321.819     180          121.391    -5.42657e-15 
1 1 1 18 18 1  o 0 446.468 30.4068   482.872     90           70.3872    90           
1 1 1 18 18 2  o 0 143.73  12.0248   155.396     0            39.4821    180          
1 1 1 18 18 3  o 0 278.43  19.6342   300.541     -90          117.222    90           
1 1 1 18 18 4  o 0 161.645 10.9074   173.781     180          25.4357    180          
1 1 1 18 18 5  o 0 330.958 29.3114   354.001     -90          165.771    -90          
1 1 1 18 18 6  o 0 172.758 11.5872   193.901     180          42.5083    -3.2899e-14  
1 1 1 18 18 7  o 0 322.197 19.8961   358.146     -90          25.4632    -90          
1 1 1 18 18 8  o 0 219.853 15.0792   241.553     180          76.6717    180          
1 1 1 18 18 9  o 0 77.937  4.71202   84.4816     -90          87.4452    90           
1 1 1 18 18 10 o 0 276.148 16.1918   294.858     180          13.0234    180          
1 1 1 18 18 11 o 0 69.3488 4.57688   72.0288     -90          19.5396    90           
1 1 1 18 18 12 o 0 51.4404 3.93347   53.0414     0            48.0374    -180         
1 1 1 18 18 13 o 0 46.9967 3.79161   46.6466     90           15.6153    90           
1 1 1 18 18 14 o 0 14.9147 6.41732   0.545476    0            2.25667    180          
1 1 1 18 18 15 o 0 146.939 11.3217   188.717     -90          8.16952    90           
1 1 1 18 18 16 o 0 53.8183 4.00345   67.1664     180          23.9681    180          
1 1 1 18 18 17 o 0 42.319  9.03996   50.3211     -90          29.0306    -90          
1 1 1 18 18 18 o 0 67.7443 8.60263   81.2151     0            22.0206    5.50152e-15  
1 1 1 18 18 19 f 1 10.4932 6.95017   0.607498    90           0.653237   -90          
1 1 1 18 18 20 o 0 2.46154 1.49383   ?           ?            ?          ?            
1 1 1 19 0  1  o 0 90.4874 7.28174   16.0617     45           3.96458    -135         
1 1 1 19 0  2  f 1 56.0607 5.22387   47.7034     0            139.979    -180         
1 1 1 19 0  3  o 0 150.493 13.5832   185.958     -45          67.2357    135          
1 1 1 19 0  4  o 0 112.13  9.16374   106.75      90           7.86347    -90          
1 1 1 19 0  5  o 0 351.033 27.9199   427.185     45           55.3082    -135         
1 1 1 19 0  6  o 0 6.6745  4.68542   0.318201    0            72.1603    180          
1 1 1 19 0  7  o 0 68.2674 6.01396   18.1207     -45          22.0917    135          
1 1 1 19 0  8  o 0 85.6967 8.17625   29.0453     90           7.21663    90           
1 1 1 19 0  9  o 0 155.047 12.72     167.259     -135         37.2425    45           
1 1 1 19 0  10 o 0 384.552 26.9048   432.613     180          59.1857    180          
1 1 1 19 0  11 o 0 313.954 22.3372   348.174     135          111.394    135          
1 1 1 19 0  12 o 0 7.16935 4.94165   0.119006    90           5.26407    -90          
1 1 1 19 0  13 f 1 237.705 19.3527   255.85      45           38.3454    45           
1 1 1 19 0  14 f 1 73.6595 4.74516   75.5352     0            6.82132    -6.62378e-14 
1 1 1 19 0  15 o 0 11.8502 6.26695   2.05628     -45          14.7615    135          
1 1 1 19 0  16 o 0 196.327 11.6808   266.565     90           56.5664    90           
1 1 1 19 0  17 o 0 143.514 12.0591   191.646     -135         23.4472    -135         
1 1 1 19 0  18 o 0 42.3952 3.89474   55.6208     180          22.6841    2.59563e-14  
1 1 1 19 0  19 o 0 23.0913 8.19764   27.5919     -45          4.67883    135          
1 1 1 19 0  20 f 1 9.50111 6.14798   3.12515     -90          4.96367    90           
1 1 1 19 0  21 o 0 5.66379 3.78136   ?           ?            ?          ?            
1 1 1 19 1  0  f 1 434.63  27.6236   538.858     0            90.1427    180          
1 1 1 19 1  1  o 0 490.02  20.4104   616.435     90.7484      35.0639    90.7484      
1 1 1 19 1  2  o 0 303.111 16.0737   421.516     -111.178     123.522    -111.178     
1 1 1 19 1  3  o 0 520.41  20.891    646.737     68.2986      33.3324    68.2986      
1 1 1 19 1  4  o 0 169.753 8.92973   222.464     72.587       103.306    72.587       
1 1 1 19 1  5  o 0 440.618 20.2477   548.698     122.806      52.1416    122.806      
1 1 1 19 1  6  o 0 452.979 21.2171   577.901     -122.616     165.227    -122.616     
1 1 1 19 1  7  o 0 178.67  9.79203   82.8628     43.0292      204.859    -136.971     
1 1 1 19 1  8  o 0 203.2   10.7426   245.089     159.639      66.9738    159.639      
1 1 1 19 1  9  o 0 343.473 18.288    374.952     -50.3584     21.9176    -50.3584     
1 1 1 19 1  10 o 0 338.991 17.7533   422.636     143.54       96.6921    143.54       
1 1 1 19 1  11 o 0 90.0539 4.27424   28.4881     81.3264      117.957    -98.6736     
1 1 1 19 1  12 o 0 89.5649 4.39228   76.9431     75.1135      27.3919    -104.887     
1 1 1 19 1  13 o 0 104.247 4.68254   93.9845     -51.0308     24.0214    128.969      
1 1 1 19 1  14 o 0 232.053 9.48911   257.792     -76.4718     31.0546    -76.4718     
1 1 1 19 1  15 o 0 79.9898 3.36809   86.4391     -75.5324     38.4033    104.468      
1 1 1 19 1  16 o 0 95.0058 3.98619   107.387     112.606      35.0099    -67.3938     
1 1 1 19 1  17 o 0 112.941 5.36951   161.377     155.439      26.2503    155.439      
1 1 1 19 1  18 o 0 38.3704 3.49745   46.7355     -150.286     9.77412    -150.286     
1 1 1 19 1  19 o 0 62.9642 5.27098   79.9597     60.4974      1.67243    60.4974      
1 1 1 19 1  20 o 0 51.3946 4.38795   81.295      40.7154      36.7791    40.7154      
1 1 1 19 1  21 o 0 4.96976 2.409     ?           ?            ?          ?            
1 1 1 19 1  22 o 0 6.11197 3.01723   ?           ?            ?          ?            
1 1 1 19 2  0  o 0 404.933 27.1185   493.227     0            122.539    8.08902e-14  
1 1 1 19 2  1  o 0 402.214 19.353    534.844     -69.2199     109.797    -69.2199     
1 1 1 19 2  2  o 0 90.2678 4.95769   22.073      -74.1843     18.942     105.816      
1 1 1 19 2  3  o 0 155.229 8.40421   110.601     -135.341     119.421    44.6588      
1 1 1 19 2  4  o 0 268.539 13.4889   283.279     -26.0333     55.5002    153.967      
1 1 1 19 2  5  o 0 174.667 10.8701   152.644     1.16896      78.0637    -178.831     
1 1 1 19 2  6  o 0 411.103 18.8079   539.87      -151.402     192.818    -151.402     
1 1 1 19 2  7  o 0 288.272 16.689    292.157     -35.4992     24.8955    144.501      
1 1 1 19 2  8  o 0 284.303 17.2309   321.84      29.0014      41.4223    29.0014      
1 1 1 19 2  9  o 0 215.855 11.0098   228.919     -43.1552     11.551     -43.1552     
1 1 1 19 2  10 o 0 203.96  12.3093   183.339     -98.1536     74.766     81.8464      
1 1 1 19 2  11 o 0 329.029 16.1711   396.758     158.507      80.1277    158.507      
1 1 1 19 2  12 o 0 84.4559 4.0938    73.981      30.6155      19.9856    -149.384     
1 1 1 19 2  13 o 0 57.6231 3.32073   13.7391     37.5025      80.4959    -142.497     
1 1 1 19 2  14 o 0 80.578  4.10833   75.9537     -163.647     0.399474   -163.647     
1 1 1 19 2  15 o 0 45.0699 2.83971   37.3054     -136.712     32.1372    43.2879      
1 1 1 19 2  16 o 0 74.9894 3.3603    108.857     39.1841      28.7608    39.1841      
1 1 1 19 2  17 o 0 83.9388 4.31076   130.795     84.8315      45.5232    84.8315      
1 1 1 19 2  18 o 0 49.0436 3.44636   50.2565     -129.106     19.298     50.8938      
1 1 1 19 2  19 o 0 14.6729 5.72521   2.25226     23.3113      28.7218    23.3113      
1 1 1 19 2  20 o 0 10.0495 4.28929   1.4972      152.46       10.8759    152.46       
1 1 1 19 2  21 o 0 6.30978 2.8798    ?           ?            ?          ?            
1 1 1 19 3  0  o 0 270.28  19.7724   324.127     0            42.0302    8.50381e-14  
1 1 1 19 3  1  o 0 459.62  19.3885   600.975     0.145037     116.123    0.145037     
1 1 1 19 3  2  o 0 540.76  22.4989   716.1       122.007      152.522    122.007      
1 1 1 19 3  3  o 0 427.933 19.3645   595.697     165.876      189.542    165.876      
1 1 1 19 3  4  o 0 347.467 16.545    454.622     53.4007      105.532    53.4007      
1 1 1 19 3  5  o 0 416.829 19.9346   545.167     -106.91      123.785    -106.91      
1 1 1 19 3  6  o 0 276.028 15.3911   398.783     -15.7785     232.431    -15.7785     
1 1 1 19 3  7  o 0 92.4135 5.11762   19.5173     141.876      102.163    -38.1243     
1 1 1 19 3  8  o 0 119.047 6.41569   96.7679     35.2259      37.7218    -144.774     
1 1 1 19 3  9  o 0 216.467 12.1625   259.324     98.5701      75.868     98.5701      
1 1 1 19 3  10 o 0 82.1958 4.14886   52.5694     82.0306      29.6426    -97.9694     
1 1 1 19 3  11 o 0 207.441 9.85364   218.874     -159.428     1.95876    20.5717      
1 1 1 19 3  12 o 0 120.597 5.95907   109.991     -50.5421     30.8583    129.458      
1 1 1 19 3  13 o 0 27.5167 3.26201   11.7746     -120.068     42.4583    -120.068     
1 1 1 19 3  14 o 0 113.271 4.87703   117.86      -47.0201     10.1504    -47.0201     
1 1 1 19 3  15 o 0 189.763 8.78091   299.814     119.033      85.6717    119.033      
1 1 1 19 3  16 o 0 13.3103 4.78099   9.28857     120.207      22.7128    120.207      
1 1 1 19 3  17 o 0 109.675 6.44858   158.348     -6.29125     30.9562    -6.29125     
1 1 1 19 3  18 o 0 63.0361 3.49914   78.0659     149.994      0.728653   -30.0058     
1 1 1 19 3  19 o 0 9.94067 4.43437   3.08447     155.535      9.95462    155.535      
1 1 1 19 3  20 f 1 41.2656 4.94099   56.9024     -68.9406     14.5605    -68.9406     
1 1 1 19 3  21 o 0 5.19842 2.38916   ?           ?            ?          ?            
1 1 1 19 4  0  o 0 591.624 30.8051   700.096     180          57.1836    -180         
1 1 1 19 4  1  o 0 498.762 21.5352   604.637     -52.6379     42.1912    -52.6379     
1 1 1 19 4  2  o 0 476.202 17.9979   606.746     121.172      102.414    121.172      
1 1 1 19 4  3  o 0 405.865 19.0082   550.422     -64.7703     162.023    -64.7703     
1 1 1 19 4  4  o 0 205.781 11.4973   297.52      82.5777      171.174    82.5777      
1 1 1 19 4  5  o 0 83.3289 5.22646   13.7943     27.3705      64.2791    -152.63      
1 1 1 19 4  6  f 1 391.845 18.0768   605.666     58.7033      389.675    58.7033      
1 1 1 19 4  7  o 0 121.945 6.83536   69.9624     -36.7342     78.0646    143.266      
1 1 1 19 4  8  o 0 147.969 7.97404   172.267     -100.129     56.2969    -100.129     
1 1 1 19 4  9  o 0 178.933 9.81559   186.721     88.8474      12.9268    88.8474      
1 1 1 19 4  10 o 0 118.006 6.73091   75.6477     69.7446      88.708     -110.255     
1 1 1 19 4  11 o 0 73.5913 6.38376   11.0617     115.291      108.111    -64.7092     
1 1 1 19 4  12 o 0 106.382 5.73914   107.071     -37.3541     2.30459    142.646      
1 1 1 19 4  13 o 0 43.4193 2.66837   13.0218     -90.2395     24.7681    89.7605      
1 1 1 19 4  14 o 0 88.574  4.00852   87.6178     147.792      6.38766    147.792      
1 1 1 19 4  15 o 0 77.293  3.33904   115.085     -2.50279     32.8427    -2.50279     
1 1 1 19 4  16 o 0 98.9936 4.69573   135.707     -170.742     14.5648    -170.742     
1 1 1 19 4  17 o 0 57.554  3.42297   78.3296     65.515       13.9013    65.515       
1 1 1 19 4  18 o 0 32.8566 3.64099   31.8604     98.1118      3.99215    -81.8882     
1 1 1 19 4  19 o 0 44.8435 5.199     46.0072     153.095      17.5145    -26.9055     
1 1 1 19 4  20 o 0 13.4155 5.60428   2.83933     -65.7874     16.847     114.213      
1 1 1 19 4  21 o 0 5.8199  2.58567   ?           ?            ?          ?            
1 1 1 19 4  22 o 0 6.05798 2.62599   ?           ?            ?          ?            
1 1 1 19 5  0  o 0 42.259  3.55644   9.85235     0            46.8538    180          
1 1 1 19 5  1  o 0 121.049 6.53992   95.8678     43.7585      21.8505    -136.242     
1 1 1 19 5  2  o 0 249.32  12.53     288.301     114.312      19.6118    114.312      
1 1 1 19 5  3  o 0 363.936 17.4754   550.957     29.3505      276.74     29.3505      
1 1 1 19 5  4  o 0 557.818 22.9571   639.961     -122.026     10.7881    57.9737      
1 1 1 19 5  5  o 0 196.526 9.83036   236.533     -49.7183     90.5788    -49.7183     
1 1 1 19 5  6  o 0 389.504 18.6336   559.878     86.8561      303.383    86.8561      
1 1 1 19 5  7  o 0 232.042 12.8826   307.652     -114.607     159.493    -114.607     
1 1 1 19 5  8  o 0 91.5574 5.07565   73.5339     -166.481     5.79659    -166.481     
1 1 1 19 5  9  o 0 160.695 9.04471   173.577     153.439      30.3553    153.439      
1 1 1 19 5  10 o 0 81.4742 4.63482   17.3626     -167.384     118.409    12.6157      
1 1 1 19 5  11 o 0 194.725 10.7475   229.477     87.3889      53.8205    87.3889      
1 1 1 19 5  12 o 0 87.6833 4.01402   75.3994     64.443       23.2789    -115.557     
1 1 1 19 5  13 o 0 128.386 5.26297   107.523     -25.0685     48.2243    154.932      
1 1 1 19 5  14 o 0 134.598 6.15966   132.035     139.525      7.40664    -40.4747     
1 1 1 19 5  15 o 0 86.9229 3.84916   123.38      74.926       21.1979    74.926       
1 1 1 19 5  16 o 0 55.4075 3.22496   69.7723     13.0691      9.89861    13.0691      
1 1 1 19 5  17 o 0 34.8635 3.09137   15.4438     96.7481      51.9518    -83.2519     
1 1 1 19 5  18 o 0 45.162  3.2358    58.563      46.4043      6.37649    46.4043      
1 1 1 19 5  19 o 0 18.2837 5.38568   0.805265    -63.3242     35.8712    116.676      
1 1 1 19 5  20 o 0 17.4929 6.04403   14.1591     37.6113      1.84014    -142.389     
1 1 1 19 5  21 o 0 5.93942 2.87571   ?           ?            ?          ?            
1 1 1 19 6  0  o 0 335.694 20.6952   389.337     180          73.2428    -1.3092e-13  
1 1 1 19 6  1  o 0 531.726 20.2561   622.675     -49.1375     22.6223    -49.1375     
1 1 1 19 6  2  o 0 126.122 7.2507    106.925     -27.1402     11.0549    152.86       
1 1 1 19 6  3  o 0 447.965 21.4231   552.351     -144.967     79.3237    -144.967     
1 1 1 19 6  4  o 0 397.494 19.2991   429.126     -9.70986     48.8683    170.29       
1 1 1 19 6  5  o 0 121.114 6.48575   69.1546     16.056       26.1173    16.056       
1 1 1 19 6  6  o 0 414.125 22.2301   428.1       101.037      18.9656    -78.9625     
1 1 1 19 6  7  o 0 294.426 16.1075   273.852     -107.553     62.6744    72.4468      
1 1 1 19 6  8  o 0 171.188 9.02973   224.637     -6.47324     115.752    -6.47324     
1 1 1 19 6  9  o 0 322.307 16.6885   331.769     67.2113      3.38871    -112.789     
1 1 1 19 6  10 o 0 175.624 8.31034   203.317     -91.6749     41.8581    -91.6749     
1 1 1 19 6  11 o 0 176.56  7.41396   242.794     98.0134      132.579    98.0134      
1 1 1 19 6  12 o 0 100.487 4.9899    88.1767     118.152      26.7212    -61.8482     
1 1 1 19 6  13 o 0 91.3698 4.74871   67.1753     -172.197     46.6712    7.80281      
1 1 1 19 6  14 o 0 136.997 6.40355   113.44      -166.645     50.0537    13.3548      
1 1 1 19 6  15 o 0 118.769 5.22197   185.348     157.019      57.5105    157.019      
1 1 1 19 6  16 o 0 51.8461 2.54138   53.7761     -126.55      14.5781    53.45        
1 1 1 19 6  17 o 0 45.2066 3.64384   59.5721     -45.5427     43.9484    -45.5427     
1 1 1 19 6  18 o 0 18.5476 5.71388   3.0498      -81.3923     0.255605   98.6077      
1 1 1 19 6  19 o 0 58.2688 5.71769   70.3055     -144.759     2.46987    35.2408      
1 1 1 19 6  20 o 0 9.70108 4.45502   1.02181     -75.5679     6.41619    -75.5679     
1 1 1 19 6  21 o 0 5.97952 2.86308   ?           ?            ?          ?            
1 1 1 19 7  0  o 0 55.3471 4.59681   10.0325     0            23.4584    180          
1 1 1 19 7  1  o 0 335.929 15.2584   474.189     -56.5604     198.638    -56.5604     
1 1 1 19 7  2  o 0 423.647 19.7186   568.582     96.7954      176.781    96.7954      
1 1 1 19 7  3  o 0 270.933 14.1226   329.631     44.2792      59.3259    44.2792      
1 1 1 19 7  4  o 0 355.177 18.3138   443.592     -137.781     87.0693    -137.781     
1 1 1 19 7  5  o 0 287.188 15.1596   320.996     74.0915      47.7945    74.0915      
1 1 1 19 7  6  o 0 65.6797 4.5572    49.2561     164.549      188.073    164.549      
1 1 1 19 7  7  o 0 378.081 19.6532   295.501     174.208      206.053    -5.79171     
1 1 1 19 7  8  o 0 323.673 17.0171   387.693     24.5264      103.454    24.5264      
1 1 1 19 7  9  o 0 225.387 12.7136   295.589     -34.4292     139.25     -34.4292     
1 1 1 19 7  10 o 0 142.643 7.6959    119.603     -16.1626     53.6371    163.837      
1 1 1 19 7  11 o 0 103.53  4.90803   80.9986     101.241      31.5097    -78.7589     
1 1 1 19 7  12 o 0 86.6395 4.04788   95.8267     16.6534      27.6361    16.6534      
1 1 1 19 7  13 o 0 46.2246 2.65404   9.92953     47.8196      53.2946    -132.18      
1 1 1 19 7  14 o 0 236.768 10.1527   237.004     4.44211      11.2856    -175.558     
1 1 1 19 7  15 o 0 216.328 8.11012   386.406     -16.1383     194.897    -16.1383     
1 1 1 19 7  16 o 0 103.858 4.61139   159.731     -24.0855     53.7287    -24.0855     
1 1 1 19 7  17 o 0 86.4054 4.71626   125.327     57.7427      31.4663    57.7427      
1 1 1 19 7  18 o 0 29.9377 4.15558   33.2386     55.5718      0.98121    -124.428     
1 1 1 19 7  19 o 0 41.2505 4.09681   49.5172     35.7533      1.47329    35.7533      
1 1 1 19 7  20 o 0 14.7434 6.10956   7.26134     126.77       7.92854    -53.2299     
1 1 1 19 7  21 o 0 5.32672 2.62576   ?           ?            ?          ?            
1 1 1 19 8  0  o 0 630.302 30.678    722.216     0            49.9706    180          
1 1 1 19 8  1  o 0 261.334 13.193    384.696     162.106      209.111    162.106      
1 1 1 19 8  2  o 0 266.362 15.1577   304.799     79.6811      21.7336    79.6811      
1 1 1 19 8  3  o 0 466.153 21.226    614.129     167.975      171.83     167.975      
1 1 1 19 8  4  o 0 43.8088 3.21726   59.8855     -2.84337     152.625    -2.84337     
1 1 1 19 8  5  o 0 224.181 12.1972   301.045     -115.09      169.654    -115.09      
1 1 1 19 8  6  o 0 174.43  10.9514   166.329     -35.6862     2.74395    144.314      
1 1 1 19 8  7  o 0 122.236 6.28743   132.523     -17.5573     42.7424    -17.5573     
1 1 1 19 8  8  o 0 234.827 12.4909   248.153     -19.9754     15.5421    -19.9754     
1 1 1 19 8  9  o 0 246.891 11.1168   259.66      -14.1587     17.0576    -14.1587     
1 1 1 19 8  10 o 0 165.996 7.7237    168.178     49.3464      6.86188    -130.654     
1 1 1 19 8  11 o 0 66.1252 3.34857   20.285      -17.1564     24.3214    162.844      
1 1 1 19 8  12 o 0 226.805 12.4511   211.558     -162.146     54.0409    17.8541      
1 1 1 19 8  13 o 0 36.936  2.55255   0.632205    18.4999      3.04679    -161.5       
1 1 1 19 8  14 o 0 157.666 7.11152   157.504     14.2753      6.59296    -165.725     
1 1 1 19 8  15 o 0 69.13   3.55865   74.5083     48.3834      26.1121    -131.617     
1 1 1 19 8  16 o 0 162.261 7.92381   191.239     -83.9433     41.6503    96.0567      
1 1 1 19 8  17 o 0 58.7815 3.09349   86.3506     78.0171      30.3052    78.0171      
1 1 1 19 8  18 o 0 105.805 8.17257   150.907     -92.8211     34.9593    -92.8211     
1 1 1 19 8  19 o 0 13.7371 5.61415   4.70437     -161.365     30.8437    -161.365     
1 1 1 19 8  20 o 0 19.7251 6.21146   18.1556     -137.008     2.49957    42.992       
1 1 1 19 8  21 o 0 4.69647 2.0437    ?           ?            ?          ?            
1 1 1 19 9  0  o 0 42.0653 5.52503   12.6659     180          61.6796    -6.68537e-14 
1 1 1 19 9  1  o 0 192.565 11.2884   155.175     -25.3591     103.595    154.641      
1 1 1 19 9  2  o 0 483.51  20.5113   571.627     -140.045     48.592     -140.045     
1 1 1 19 9  3  o 0 498.45  22.0179   432.372     -69.7163     268.254    110.284      
1 1 1 19 9  4  o 0 345.947 18.7054   415.473     117.653      111.488    117.653      
1 1 1 19 9  5  o 0 332.609 17.4424   282.779     138.451      129.199    -41.5486     
1 1 1 19 9  6  o 0 233.125 12.7962   221.654     -18.644      28.2618    161.356      
1 1 1 19 9  7  o 0 182.33  9.23451   216.922     88.6393      69.6008    88.6393      
1 1 1 19 9  8  o 0 256.202 11.8271   296.556     -171.101     69.0708    -171.101     
1 1 1 19 9  9  o 0 269.054 12.6986   340.635     -178.76      104.011    -178.76      
1 1 1 19 9  10 o 0 31.1046 3.64787   46.5298     62.4639      116.915    62.4639      
1 1 1 19 9  11 o 0 97.9642 4.67418   70.1749     152.88       38.9423    -27.1198     
1 1 1 19 9  12 o 0 154.771 7.00359   129.933     -141.004     61.1517    38.9963      
1 1 1 19 9  13 o 0 108.382 6.09754   69.6066     -102.896     78.3498    77.1044      
1 1 1 19 9  14 o 0 79.3611 3.50233   119.706     -63.6552     36.7175    -63.6552     
1 1 1 19 9  15 o 0 154.782 6.42119   233.501     131.5        58.8552    131.5
[truncated: 1,039,066 more chars]
