# Supplementary material for: Compact tape-driven sample delivery system for serial femtosecond crystallography
Source: J Appl Crystallogr. 2026 Feb 9;59(Pt 2):291–302. doi: 10.1107/S1600576726000063 (PMC13060467; doi:10.1107/S1600576726000063)
Supplement: Supplementary file 2 [file j-59-00291-sup2.zip › 9v3g_sf.cif]

data_r9v3gsf
# 
_audit.revision_id     1_0 
_audit.creation_date   ? 
_audit.update_record   'Initial release' 
# 
_cell.entry_id      9v3g 
_cell.length_a      79.500 
_cell.length_b      79.500 
_cell.length_c      38.200 
_cell.angle_alpha   90.000 
_cell.angle_beta    90.000 
_cell.angle_gamma   90.000 
# 
_diffrn_radiation_wavelength.id           1 
_diffrn_radiation_wavelength.wavelength   1.24 
# 
_entry.id   9v3g 
# 
_exptl_crystal.id   1 
# 
_reflns_scale.group_code   1 
# 
_symmetry.entry_id               9v3g 
_symmetry.space_group_name_H-M   'P 43 21 2' 
_symmetry.Int_Tables_number      96 
# 
loop_
_refln.crystal_id 
_refln.wavelength_id 
_refln.scale_group_code 
_refln.index_h 
_refln.index_k 
_refln.index_l 
_refln.status 
_refln.pdbx_r_free_flag 
_refln.F_meas_au 
_refln.F_meas_sigma_au 
_refln.pdbx_FWT 
_refln.pdbx_PHWT 
_refln.pdbx_DELFWT 
_refln.pdbx_DELPHWT 
1 1 1 0  0  4  o 0 267.601 24.146    288.781    180         160.284     -1.95036e-13 
1 1 1 0  0  8  o 0 409.512 27.8145   416.653    0           124.381     -180         
1 1 1 0  0  12 o 0 197.518 24.0232   172.31     180         2.07747     180          
1 1 1 0  0  16 o 0 410.73  29.5693   392.553    0           7.87268     180          
1 1 1 0  0  20 o 0 91.5188 15.6625   96.0781    180         9.06992     180          
1 1 1 1  0  1  o 0 242.894 14.6189   263.249    -135        384.835     45           
1 1 1 1  0  2  o 0 727.581 23.0423   793.462    180         253.556     180          
1 1 1 1  0  3  o 0 625.878 22.9698   683.55     -45         137.468     -45          
1 1 1 1  0  4  o 0 467.77  18.3276   503.931    90          242.825     90           
1 1 1 1  0  5  o 0 148.78  7.80928   138.61     -135        42.4292     -135         
1 1 1 1  0  6  f 1 281.601 11.7132   289.166    180         17.6943     -180         
1 1 1 1  0  7  f 1 124.722 7.70709   84.2238    135         18.8061     135          
1 1 1 1  0  8  o 0 244.09  13.9781   247.027    -90         56.2111     -90          
1 1 1 1  0  9  o 0 326.229 16.807    314.067    -135        128.936     -135         
1 1 1 1  0  10 o 0 96.319  7.63229   88.1396    180         108.042     2.22106e-15  
1 1 1 1  0  11 o 0 113.254 8.41933   106.594    135         82.187      -45          
1 1 1 1  0  12 o 0 517.289 23.3719   491.349    -90         18.8245     90           
1 1 1 1  0  13 o 0 124.212 7.18227   113.811    -135        15.3926     -135         
1 1 1 1  0  14 o 0 71.4965 9.42493   64.8528    0           57.2052     -180         
1 1 1 1  0  15 o 0 23.3821 14.275    1.43046    135         5.5307      -45          
1 1 1 1  0  16 o 0 120.934 8.02909   115.303    -90         0.697282    90           
1 1 1 1  0  17 o 0 149.273 7.08057   139.313    45          36.2019     -135         
1 1 1 1  0  18 o 0 22.6103 13.1203   17.4578    0           35.9252     180          
1 1 1 1  0  19 o 0 30.2741 14.082    24.3189    -45         1.02734     135          
1 1 1 1  0  20 o 0 24.2179 13.5095   8.92629    90          0.625693    90           
1 1 1 1  0  21 o 0 24.0096 14.1663   12.5921    -135        2.78322     -135         
1 1 1 1  0  22 o 0 62.0132 10.9062   ?          ?           ?           ?            
1 1 1 1  0  23 o 0 18.0293 10.6962   ?          ?           ?           ?            
1 1 1 1  1  1  o 0 488.264 19.7631   538.731    -90         152.479     90           
1 1 1 1  1  2  o 0 785.254 23.9944   865.985    0           151.703     5.51155e-14  
1 1 1 1  1  3  o 0 64.9323 5.41471   19.2698    -90         27.8374     90           
1 1 1 1  1  4  o 0 95.1876 6.00157   99.7131    0           133.683     -180         
1 1 1 1  1  5  o 0 260.069 12.8117   280.242    90          41.0006     90           
1 1 1 1  1  6  o 0 329.97  15.8117   340.102    0           139.866     180          
1 1 1 1  1  7  o 0 211.626 10.6812   197.982    -90         122.844     -90          
1 1 1 1  1  8  o 0 93.4849 7.8617    77.3896    0           47.4326     180          
1 1 1 1  1  9  o 0 487.501 22.2585   470.353    -90         81.3408     90           
1 1 1 1  1  10 o 0 118.588 7.00615   109.925    0           63.4288     180          
1 1 1 1  1  11 o 0 186.074 9.96894   179.689    90          72.0448     -90          
1 1 1 1  1  12 o 0 130.976 7.41576   123.266    180         15.4851     180          
1 1 1 1  1  13 o 0 174.239 10.0105   156.449    -90         97.3883     -90          
1 1 1 1  1  14 f 1 158.11  8.52729   156.695    180         27.4452     -180         
1 1 1 1  1  15 o 0 91.4265 7.63905   88.8295    90          8.64347     -90          
1 1 1 1  1  16 o 0 141.376 7.19556   134.863    180         3.53858     180          
1 1 1 1  1  17 o 0 59.8627 11.5059   67.4697    -90         64.2656     90           
1 1 1 1  1  18 o 0 66.6442 8.65765   73.4225    180         32.6673     1.824e-15    
1 1 1 1  1  19 f 1 75.1732 8.06601   80.8678    -90         27.2969     -90          
1 1 1 1  1  20 o 0 38.8221 14.906    37.3616    180         15.1941     180          
1 1 1 1  1  21 o 0 20.8467 13.1404   6.05326    90          0.231668    90           
1 1 1 1  1  22 o 0 36.3709 17.5934   ?          ?           ?           ?            
1 1 1 1  1  23 o 0 10.2521 7.22518   ?          ?           ?           ?            
1 1 1 2  0  1  o 0 169.601 6.51069   37.6877    135         24.3288     135          
1 1 1 2  0  2  o 0 227.252 13.0038   245.606    -90         1.90504     90           
1 1 1 2  0  3  o 0 18.1882 10.9674   3.89434    45          116.023     -135         
1 1 1 2  0  4  o 0 184.701 7.96154   93.3484    0           63.4617     -3.22005e-16 
1 1 1 2  0  5  o 0 269.134 13.6224   286.578    135         12.4594     135          
1 1 1 2  0  6  o 0 196.057 9.67024   194.656    90          82.2533     90           
1 1 1 2  0  7  o 0 210.067 11.2221   213.429    45          108.968     -135         
1 1 1 2  0  8  o 0 345.963 18.2199   348.38     180         87.3464     180          
1 1 1 2  0  9  o 0 319.223 16.3468   305.872    -45         11.6876     -45          
1 1 1 2  0  10 o 0 544.674 26.9645   515.674    -90         35.5587     90           
1 1 1 2  0  11 o 0 20.9494 13.4239   1.8682     -135        41.0452     45           
1 1 1 2  0  12 o 0 299.378 13.3735   283.315    0           10.256      180          
1 1 1 2  0  13 o 0 26.9349 16.095    2.33979    135         15.9535     -45          
1 1 1 2  0  14 o 0 110.053 7.01466   38.1006    -90         19.5228     -90          
1 1 1 2  0  15 o 0 54.5577 11.8741   50.7766    45          40.8285     -135         
1 1 1 2  0  16 o 0 38.2761 14.602    10.1099    0           8.72021     180          
1 1 1 2  0  17 o 0 64.9211 8.76248   59.187     135         34.5112     135          
1 1 1 2  0  18 o 0 68.6532 9.63787   75.3885    -90         4.66222     90           
1 1 1 2  0  19 o 0 42.5273 13.1724   39.8754    45          14.7396     45           
1 1 1 2  0  20 o 0 158.63  10.6674   166.12     0           42.3219     3.57407e-15  
1 1 1 2  0  21 o 0 35.3948 17.3429   34.3819    135         12.7019     135          
1 1 1 2  0  22 o 0 22.0484 13.5498   ?          ?           ?           ?            
1 1 1 2  0  23 o 0 5.7487  4.24223   ?          ?           ?           ?            
1 1 1 2  1  0  f 1 456.758 24.4564   486.281    180         415.468     1.2599e-13   
1 1 1 2  1  1  o 0 457.818 9.58737   493.193    -43.3389    30.3315     -43.3389     
1 1 1 2  1  2  o 0 670.097 16.6872   845.919    26.3109     262.455     26.3109      
1 1 1 2  1  3  o 0 192.492 5.79393   134.355    -28.7276    124.047     151.272      
1 1 1 2  1  4  o 0 275.22  8.74245   379.226    152.923     203.638     152.923      
1 1 1 2  1  5  o 0 299.905 10.6139   283.48     35.8876     32.1398     -144.112     
1 1 1 2  1  6  o 0 303.342 9.32339   194.078    145.869     218.95      -34.1308     
1 1 1 2  1  7  o 0 334.158 12.3159   256.421    152.703     154.452     -27.297      
1 1 1 2  1  8  o 0 175.571 6.65254   174.217    7.68168     32.9753     7.68168      
1 1 1 2  1  9  o 0 154.185 6.03571   60.5456    80.4833     152.06      -99.5167     
1 1 1 2  1  10 o 0 230.068 7.62263   168.236    117.677     81.1782     -62.3234     
1 1 1 2  1  11 o 0 274.275 10.0268   305.62     143.502     107.875     143.502      
1 1 1 2  1  12 o 0 318.297 10.639    362.466    45.9786     133.091     45.9786      
1 1 1 2  1  13 o 0 274.131 9.40195   239.145    -171.815    23.1959     8.18514      
1 1 1 2  1  14 o 0 52.5504 8.2382    27.8902    -45.227     125.144     -45.227      
1 1 1 2  1  15 o 0 116.954 5.30083   131.698    -101.671    52.9212     -101.671     
1 1 1 2  1  16 o 0 106.497 4.99737   113.906    93.4761     43.0621     93.4761      
1 1 1 2  1  17 o 0 84.8875 5.61116   93.6294    -97.3956    5.71095     -97.3956     
1 1 1 2  1  18 o 0 51.3272 9.31726   51.6023    -43.5258    13.1613     -43.5258     
1 1 1 2  1  19 o 0 22.4904 9.96057   3.91731    156.877     13.8588     -23.1232     
1 1 1 2  1  20 o 0 90.6827 6.89394   112.494    -26.7149    39.009      -26.7149     
1 1 1 2  1  21 o 0 30.6095 11.7713   7.71346    11.2479     42.6801     -168.752     
1 1 1 2  1  22 o 0 18.6295 9.21266   ?          ?           ?           ?            
1 1 1 2  1  23 o 0 11.7765 5.70643   ?          ?           ?           ?            
1 1 1 2  2  0  o 0 584.83  25.5904   656.032    180         274.423     -1.11932e-13 
1 1 1 2  2  1  o 0 938.142 23.5585   1036.57    90          45.3042     -90          
1 1 1 2  2  2  o 0 809.338 21.5845   889.745    0           48.1936     -180         
1 1 1 2  2  3  o 0 962.842 31.59     1055.47    -90         142.353     -90          
1 1 1 2  2  4  o 0 35.7299 13.414    5.53957    180         38.383      -2.63845e-14 
1 1 1 2  2  5  o 0 185.337 8.87356   191.567    -90         45.9378     90           
1 1 1 2  2  6  o 0 327.152 14.063    335.952    0           158.522     2.48543e-14  
1 1 1 2  2  7  o 0 329.722 14.5212   336.805    90          23.2469     90           
1 1 1 2  2  8  o 0 121.294 6.97674   115.26     180         30.0582     9.29714e-15  
1 1 1 2  2  9  o 0 181.924 13.5756   34.3046    -90         23.7488     -90          
1 1 1 2  2  10 o 0 337.079 15.9286   320.101    180         55.3452     -1.15319e-14 
1 1 1 2  2  11 o 0 582.392 28.9822   560.761    -90         99.5799     90           
1 1 1 2  2  12 o 0 86.7461 9.26438   78.4262    180         37.0845     1.48389e-14  
1 1 1 2  2  13 o 0 77.8499 8.40316   37.6268    90          1.25929     -90          
1 1 1 2  2  14 o 0 272.603 12.9539   269.748    0           60.6382     180          
1 1 1 2  2  15 o 0 209.354 8.94205   203.235    90          25.9692     90           
1 1 1 2  2  16 f 1 19.5781 12.6822   5.8964     180         36.4316     1.13564e-15  
1 1 1 2  2  17 f 1 189.101 8.28816   212.531    90          0.22876     -90          
1 1 1 2  2  18 o 0 16.3109 11.0579   4.46663    0           17.1555     180          
1 1 1 2  2  19 o 0 131.507 8.76534   141.08     -90         15.0292     -90          
1 1 1 2  2  20 o 0 24.1067 13.9254   4.17755    180         0.388874    180          
1 1 1 2  2  21 o 0 22.1687 14.7148   20.1778    -90         6.65141     90           
1 1 1 2  2  22 o 0 29.5911 16.3083   ?          ?           ?           ?            
1 1 1 2  2  23 o 0 7.07782 5.16582   ?          ?           ?           ?            
1 1 1 3  0  1  o 0 248.815 8.50695   272.497    45          124.169     45           
1 1 1 3  0  2  o 0 305.952 2.86765   330.095    180         160.825     180          
1 1 1 3  0  3  o 0 458.444 17.5514   493.244    -45         216.747     -45          
1 1 1 3  0  4  o 0 45.5764 9.41105   23.5642    -90         101.039     90           
1 1 1 3  0  5  o 0 374.232 16.6142   381.445    45          49.1761     45           
1 1 1 3  0  6  o 0 433.557 20.0879   439.693    0           98.5767     180          
1 1 1 3  0  7  o 0 504.733 24.8205   509.961    135         129.538     135          
1 1 1 3  0  8  o 0 392.945 20.628    393.641    90          34.7114     90           
1 1 1 3  0  9  f 1 193.403 9.38001   184.108    -135        8.75066     -135         
1 1 1 3  0  10 o 0 146.328 8.03468   22.9811    180         12.0906     -180         
1 1 1 3  0  11 o 0 503.467 23.2281   481.52     135         44.7836     135          
1 1 1 3  0  12 o 0 465.493 21.9851   438.762    90          42.9592     90           
1 1 1 3  0  13 o 0 33.3795 15.9446   2.85399    45          11.6742     -135         
1 1 1 3  0  14 o 0 366.997 14.6537   361.448    180         75.4893     180          
1 1 1 3  0  15 o 0 19.1126 12.0525   2.86201    135         18.1245     -45          
1 1 1 3  0  16 o 0 107.778 7.09873   102.145    90          37.5494     -90          
1 1 1 3  0  17 o 0 111.933 6.3153    125.406    45          27.5281     45           
1 1 1 3  0  18 o 0 14.4749 10.0435   0.277137   0           1.39064     180          
1 1 1 3  0  19 o 0 84.7877 7.6707    90.7543    -45         31.3313     -45          
1 1 1 3  0  20 o 0 95.9483 10.3829   100.215    90          11.5        -90          
1 1 1 3  0  21 o 0 42.2888 16.4127   42.9736    -135        8.89988     -135         
1 1 1 3  0  22 o 0 59.5781 10.6044   ?          ?           ?           ?            
1 1 1 3  0  23 o 0 9.36663 6.61413   ?          ?           ?           ?            
1 1 1 3  1  0  o 0 551.4   16.5059   590.462    180         45.9995     -1.79908e-14 
1 1 1 3  1  1  o 0 486.745 11.3214   466.675    -44.4028    79.3442     135.597      
1 1 1 3  1  2  o 0 362.191 6.84397   374.727    163.919     2.97246     -16.081      
1 1 1 3  1  3  o 0 58.229  4.0434    27.1232    111.552     99.8403     111.552      
1 1 1 3  1  4  o 0 183.733 5.87097   177.915    -130.957    0.416901    -130.957     
1 1 1 3  1  5  o 0 359.377 11.4036   415.272    77.1499     116.67      77.1499      
1 1 1 3  1  6  o 0 172.338 6.72162   163.48     99.7191     14.491      99.7191      
1 1 1 3  1  7  o 0 412.196 13.734    430.171    116.29      40.5926     116.29       
1 1 1 3  1  8  o 0 636.328 22.4955   693.263    139.688     119.927     139.688      
1 1 1 3  1  9  o 0 194.589 6.2442    190.183    112.69      41.3807     112.69       
1 1 1 3  1  10 o 0 379.816 13.091    422.064    -109.088    144.012     -109.088     
1 1 1 3  1  11 o 0 389.852 13.3598   322.312    -54.0086    90.3166     125.991      
1 1 1 3  1  12 o 0 411.485 13.7249   417.497    -55.8173    66.0062     -55.8173     
1 1 1 3  1  13 o 0 80.9846 5.93663   32.7816    -144.013    3.15662     -144.013     
1 1 1 3  1  14 o 0 140.117 5.33889   108.802    -131.957    39.2541     48.0434      
1 1 1 3  1  15 o 0 161.704 5.84142   160.996    -7.86841    18.024      -7.86841     
1 1 1 3  1  16 o 0 78.6185 5.52664   24.3343    -106.125    89.475      73.8749      
1 1 1 3  1  17 o 0 30.1598 10.1343   5.55368    -17.6092    9.2352      162.391      
1 1 1 3  1  18 o 0 31.3116 10.5769   8.72636    -178.513    15.733      1.48691      
1 1 1 3  1  19 o 0 49.4578 8.48387   48.9445    -20.1351    1.36336     -20.1351     
1 1 1 3  1  20 o 0 46.1703 9.46875   51.7386    105.238     15.2159     105.238      
1 1 1 3  1  21 o 0 48.6791 10.8709   53.6844    8.96095     13.6782     8.96095      
1 1 1 3  1  22 o 0 22.9623 10.1784   ?          ?           ?           ?            
1 1 1 3  1  23 o 0 11.1725 5.46808   ?          ?           ?           ?            
1 1 1 3  2  0  o 0 414.409 14.9049   444.578    180         158.007     -1.35596e-13 
1 1 1 3  2  1  o 0 364.455 8.54552   414.921    -93.8727    72.4458     -93.8727     
1 1 1 3  2  2  o 0 582.729 15.9313   623.322    39.4553     10.7179     39.4553      
1 1 1 3  2  3  o 0 654.014 17.3679   851.841    -157.86     309.618     -157.86      
1 1 1 3  2  4  f 1 594.982 17.2311   703.406    -79.2188    152.637     -79.2188     
1 1 1 3  2  5  o 0 297.765 9.36319   201.109    1.42111     192.623     -178.579     
1 1 1 3  2  6  o 0 373.852 11.9588   378.798    -58.8876    11.7287     -58.8876     
1 1 1 3  2  7  o 0 540.302 17.115    579.111    -10.9793    73.9979     -10.9793     
1 1 1 3  2  8  o 0 359.423 12.4886   257.928    -169.57     194.635     10.4302      
1 1 1 3  2  9  o 0 227.53  7.32562   187.114    161.907     39.8566     -18.0929     
1 1 1 3  2  10 o 0 360.077 12.3264   320.497    -57.0513    25.9161     122.949      
1 1 1 3  2  11 o 0 173.504 6.39202   178.418    58.5524     72.023      58.5524      
1 1 1 3  2  12 o 0 209.98  7.38868   236.308    -161.192    94.4521     -161.192     
1 1 1 3  2  13 o 0 144.931 5.73206   160.252    104.925     88.4561     104.925      
1 1 1 3  2  14 o 0 97.6556 5.36795   43.737     93.9844     81.305      -86.0156     
1 1 1 3  2  15 o 0 45.4952 8.97041   11.2047    -179.22     19.1107     0.780282     
1 1 1 3  2  16 o 0 117.504 5.17424   113.79     -86.108     17.5891     -86.108      
1 1 1 3  2  17 o 0 122.132 4.75009   138.202    -90.0573    8.91521     -90.0573     
1 1 1 3  2  18 o 0 50.1994 8.24971   41.4914    -107.693    11.2602     72.3066      
1 1 1 3  2  19 o 0 20.6149 8.9159    0.698989   -54.1707    17.4184     125.829      
1 1 1 3  2  20 o 0 47.0453 10.879    45.8664    -96.976     0.056991    83.024       
1 1 1 3  2  21 o 0 36.5496 11.0548   42.7071    152.136     22.7888     152.136      
1 1 1 3  2  22 o 0 41.1407 12.4298   ?          ?           ?           ?            
1 1 1 3  2  23 o 0 11.924  5.90683   ?          ?           ?           ?            
1 1 1 3  3  0  o 0 274.264 15.6614   306.166    180         29.0977     -180         
1 1 1 3  3  1  o 0 126.545 14.6067   108.906    -90         17.4731     -90          
1 1 1 3  3  2  o 0 495.669 18.9117   544.107    0           339.526     1.21203e-14  
1 1 1 3  3  3  o 0 814.286 28.702    889.771    90          127.114     -90          
1 1 1 3  3  4  o 0 144.249 6.69358   151.975    180         20.195      1.42073e-13  
1 1 1 3  3  5  o 0 83.9417 6.46078   70.596     -90         70.8219     90           
1 1 1 3  3  6  o 0 69.902  7.196     32.8313    0           40.1681     180          
1 1 1 3  3  7  o 0 106.102 7.07284   8.51186    -90         0.895662    -90          
1 1 1 3  3  8  o 0 153.516 8.58032   140.035    180         28.8407     180          
1 1 1 3  3  9  o 0 262.142 12.856    250.807    90          113.352     90           
1 1 1 3  3  10 o 0 22.7267 13.1516   5.87054    0           111.357     -180         
1 1 1 3  3  11 o 0 327.377 14.7269   313.979    90          26.3467     -90          
1 1 1 3  3  12 o 0 315.423 16.9288   297.929    180         222.564     9.39273e-15  
1 1 1 3  3  13 o 0 164.037 11.8072   152.391    -90         73.3257     90           
1 1 1 3  3  14 o 0 15.0574 10.4621   3.3143     0           80.777      180          
1 1 1 3  3  15 o 0 211.817 8.63951   204.84     -90         26.9667     90           
1 1 1 3  3  16 o 0 240.525 9.95784   227.918    0           20.8745     -9.31486e-15 
1 1 1 3  3  17 o 0 176.916 8.91624   198.081    -90         47.4759     -90          
1 1 1 3  3  18 o 0 42.4809 16.7958   28.8127    180         5.2788      180          
1 1 1 3  3  19 o 0 55.1217 12.4069   56.9214    -90         27.8065     -90          
1 1 1 3  3  20 o 0 92.8276 7.67659   96.7633    180         24.4957     180          
1 1 1 3  3  21 o 0 23.0382 13.6542   22.4513    -90         12.3034     90           
1 1 1 3  3  22 o 0 36.469  20.2283   ?          ?           ?           ?            
1 1 1 4  0  0  f 1 864.8   31.7322   1004.06    180         113.118     -180         
1 1 1 4  0  1  o 0 104.777 14.4297   113.539    -45         127.099     135          
1 1 1 4  0  2  o 0 742.423 23.8461   802.888    -90         88.4974     90           
1 1 1 4  0  3  o 0 578.367 20.4801   620.633    45          28.8774     45           
1 1 1 4  0  4  o 0 37.5055 11.661    10.0229    0           63.191      -180         
1 1 1 4  0  5  o 0 241.176 11.8998   244.527    135         34.7219     -45          
1 1 1 4  0  6  o 0 342.31  15.6796   345.282    90          6.96593     90           
1 1 1 4  0  7  o 0 394.979 20.1494   396.959    -135        44.5631     -135         
1 1 1 4  0  8  o 0 358.005 18.4582   356.809    0           11.3451     180          
1 1 1 4  0  9  o 0 594.558 25.0407   564.169    135         26.9231     135          
1 1 1 4  0  10 o 0 274.275 12.5586   257.291    90          17.3433     90           
1 1 1 4  0  11 o 0 528.926 22.8774   503.613    45          99.1421     45           
1 1 1 4  0  12 o 0 182.186 9.20382   170.983    0           17.9597     1.26512e-14  
1 1 1 4  0  13 o 0 82.9274 8.0384    4.24474    135         0.750265    135          
1 1 1 4  0  14 o 0 29.3036 15.4316   10.4428    90          61.6264     -90          
1 1 1 4  0  15 o 0 159.179 8.94411   153.311    -135        33.2911     -135         
1 1 1 4  0  16 o 0 115.223 6.24732   107.008    180         54.909      180          
1 1 1 4  0  17 o 0 110.156 6.24435   122.989    -45         44.231      -45          
1 1 1 4  0  18 o 0 26.1884 14.4265   3.6337     -90         3.08238     90           
1 1 1 4  0  19 o 0 25.1666 14.6252   25.5141    -135        31.9196     45           
1 1 1 4  0  20 o 0 16.8148 11.556    9.57143    0           10.2707     180          
1 1 1 4  0  21 f 1 65.5207 12.5331   66.5112    135         8.09334     135          
1 1 1 4  0  22 o 0 45.9659 12.6504   ?          ?           ?           ?            
1 1 1 4  0  23 o 0 17.4399 8.84748   ?          ?           ?           ?            
1 1 1 4  1  0  o 0 144.767 6.12191   156.537    0           190.281     180          
1 1 1 4  1  1  o 0 167.43  9.84281   72.9262    45.6942     185.361     -134.306     
1 1 1 4  1  2  o 0 833.196 18.8771   884.801    104.316     18.4192     104.316      
1 1 1 4  1  3  o 0 333.977 10.2893   355.726    158.108     21.1074     158.108      
1 1 1 4  1  4  o 0 306.44  10.0308   389.004    136.87      159.697     136.87       
1 1 1 4  1  5  o 0 284.973 8.86964   290.372    -176.135    24.8626     -176.135     
1 1 1 4  1  6  o 0 244.513 8.31549   243.839    164.544     18.7179     164.544      
1 1 1 4  1  7  o 0 324.956 11.1868   332.675    23.053      29.9443     23.053       
1 1 1 4  1  8  o 0 190.552 6.66308   148.348    -151.908    57.8249     28.0921      
1 1 1 4  1  9  o 0 432.542 14.1795   348.083    145.483     114.696     -34.5165     
1 1 1 4  1  10 o 0 496.004 16.6747   457.139    75.078      6.75153     -104.922     
1 1 1 4  1  11 o 0 435.511 14.9375   345.148    -38.8402    129.537     141.16       
1 1 1 4  1  12 o 0 110.558 5.57668   29.1138    116.139     133.336     -63.8605     
1 1 1 4  1  13 o 0 202.667 6.82108   136.764    -75.9838    90.2717     104.016      
1 1 1 4  1  14 o 0 329.32  10.3431   290.59     63.8871     57.301      -116.113     
1 1 1 4  1  15 o 0 89.3559 5.31407   5.6361     129.655     152.934     -50.3453     
1 1 1 4  1  16 o 0 241.284 6.98491   273.411    -5.74049    97.7779     -5.74049     
1 1 1 4  1  17 o 0 132.74  4.65304   180.182    -39.2254    71.1878     -39.2254     
1 1 1 4  1  18 o 0 60.436  7.56342   72.0874    -95.1996    44.9413     -95.1996     
1 1 1 4  1  19 f 1 46.9634 8.62302   18.564     22.4573     57.3906     -157.543     
1 1 1 4  1  20 o 0 37.0505 11.8978   38.9503    -120.488    12.6858     -120.488     
1 1 1 4  1  21 o 0 40.6798 9.98868   30.06      -32.8034    17.9809     147.197      
1 1 1 4  1  22 o 0 26.9451 11.8833   ?          ?           ?           ?            
1 1 1 4  2  0  o 0 164.058 10.8146   171.507    180         12.8183     180          
1 1 1 4  2  1  o 0 582.509 12.2146   737.017    -101.215    264.98      -101.215     
1 1 1 4  2  2  o 0 805.038 18.9408   848.244    -6.44201    9.13104     -6.44201     
1 1 1 4  2  3  f 1 652.991 17.157    784.677    -4.60399    196.321     -4.60399     
1 1 1 4  2  4  o 0 263.871 8.81682   260.91     -163.494    11.3451     16.5057      
1 1 1 4  2  5  o 0 462.387 14.8956   414.945    54.9706     94.6342     -125.029     
1 1 1 4  2  6  o 0 244.852 8.17275   234.409    -87.3012    2.43843     92.6988      
1 1 1 4  2  7  o 0 233.161 7.65153   261.654    100.975     84.4266     100.975      
1 1 1 4  2  8  o 0 658.635 21.6668   599.519    49.893      56.6364     -130.107     
1 1 1 4  2  9  o 0 187.945 6.39407   128.098    -23.7924    77.8973     156.208      
1 1 1 4  2  10 o 0 149.924 6.09425   117.965    93.819      6.70375     -86.181      
1 1 1 4  2  11 o 0 502.529 16.1556   632.774    -20.6879    322.767     -20.6879     
1 1 1 4  2  12 o 0 452.482 14.6916   471.27     -121.958    99.3643     -121.958     
1 1 1 4  2  13 o 0 92.009  6.58645   48.6837    162.595     43.0798     -17.4055     
1 1 1 4  2  14 o 0 50.7967 8.98146   25.5298    -130.291    112.813     -130.291     
1 1 1 4  2  15 f 1 156.3   5.91534   82.7792    114.8       129.751     -65.1997     
1 1 1 4  2  16 f 1 215.034 6.91651   179.2      -122.739    42.4215     57.2611      
1 1 1 4  2  17 o 0 99.1016 5.39719   139.28     -156.381    68.7139     -156.381     
1 1 1 4  2  18 o 0 41.7798 9.29246   27.7059    -80.6193    15.5984     99.3807      
1 1 1 4  2  19 o 0 21.2464 9.34114   1.81403    80.2887     15.6539     -99.7113     
1 1 1 4  2  20 o 0 41.8666 10.3761   22.8611    179.992     36.5114     -0.00800397  
1 1 1 4  2  21 o 0 30.2    11.4563   27.9852    36.2768     16.0697     36.2768      
1 1 1 4  2  22 o 0 18.6754 9.03758   ?          ?           ?           ?            
1 1 1 4  2  23 o 0 15.0631 6.66904   ?          ?           ?           ?            
1 1 1 4  3  0  o 0 856.583 21.9728   924.5      0           29.0543     180          
1 1 1 4  3  1  o 0 685.466 17.6624   743.831    -47.9779    30.5811     -47.9779     
1 1 1 4  3  2  o 0 716.81  17.2788   744.263    -157.365    35.4074     22.6352      
1 1 1 4  3  3  o 0 650.897 18.6668   593.924    -137.47     197.609     42.5297      
1 1 1 4  3  4  o 0 264.743 7.90854   332.154    5.89273     133.552     5.89273      
1 1 1 4  3  5  o 0 328.922 10.7879   320.757    -168.144    11.0891     11.8559      
1 1 1 4  3  6  o 0 52.9897 5.88215   21.8565    99.0228     69.5849     99.0228      
1 1 1 4  3  7  o 0 232.125 8.49557   248.577    142.534     56.8093     142.534      
1 1 1 4  3  8  o 0 671.744 23.34     650.941    -101.251    18.5122     -101.251     
1 1 1 4  3  9  o 0 241.1   8.81787   156.857    159.853     128.617     -20.1474     
1 1 1 4  3  10 o 0 430.668 13.9854   457.377    59.854      118.481     59.854       
1 1 1 4  3  11 o 0 200.886 6.67118   169.98     144.174     17.9276     -35.8257     
1 1 1 4  3  12 o 0 498.219 15.0394   520.504    -111.637    110.885     -111.637     
1 1 1 4  3  13 o 0 143.552 6.14963   158.269    76.2318     111.365     76.2318      
1 1 1 4  3  14 o 0 94.1102 5.63241   67.0713    -179.433    8.19626     0.567464     
1 1 1 4  3  15 o 0 216.956 6.19664   207.518    130.244     3.20263     130.244      
1 1 1 4  3  16 o 0 57.2004 6.94449   29.9524    -83.5894    19.5962     96.4106      
1 1 1 4  3  17 o 0 150.557 4.98852   198.776    152.863     67.638      152.863      
1 1 1 4  3  18 o 0 59.722  6.2924    46.8533    -161.196    25.7647     18.8042      
1 1 1 4  3  19 o 0 40.1649 10.2368   35.4343    35.0871     2.65279     -144.913     
1 1 1 4  3  20 o 0 87.2018 6.34683   97.6738    -160.332    17.627      -160.332     
1 1 1 4  3  21 o 0 37.0217 11.9601   30.4196    175.248     8.59185     -4.75184     
1 1 1 4  3  22 o 0 23.8568 10.873    ?          ?           ?           ?            
1 1 1 4  3  23 o 0 11.8995 5.81364   ?          ?           ?           ?            
1 1 1 4  4  0  o 0 1184.49 42.4117   1320.67    180         88.3142     -180         
1 1 1 4  4  1  o 0 272.985 9.45582   301.327    90          138.308     90           
1 1 1 4  4  2  o 0 221.507 9.10676   242.714    180         3.45889     -7.15701e-13 
1 1 1 4  4  3  o 0 309.168 14.1569   332.88     -90         17.1192     -90          
1 1 1 4  4  4  o 0 256.168 11.6602   274.305    0           36.3846     5.3671e-14   
1 1 1 4  4  5  o 0 561.818 25.0749   576.021    90          84.8026     -90          
1 1 1 4  4  6  o 0 82.1204 6.20288   61.0119    0           54.4335     180          
1 1 1 4  4  7  o 0 41.9394 12.5707   11.7444    90          57.1696     -90          
1 1 1 4  4  8  o 0 156.122 8.26115   119.737    180         52.3006     180          
1 1 1 4  4  9  o 0 152.504 7.4338    136.198    -90         28.6314     -90          
1 1 1 4  4  10 o 0 137.346 8.42232   70.3312    0           28.3185     -9.50286e-14 
1 1 1 4  4  11 o 0 514.224 22.5813   490.82     90          12.649      -90          
1 1 1 4  4  12 f 1 229.518 10.6168   215.753    0           7.44291     -2.33648e-15 
1 1 1 4  4  13 o 0 22.5579 14.0164   4.4702     90          45.9959     -90          
1 1 1 4  4  14 o 0 25.2116 14.4801   2.67802    0           21.2441     180          
1 1 1 4  4  15 o 0 95.9657 7.11785   92.3635    -90         81.2869     90           
1 1 1 4  4  16 o 0 27.8156 14.7614   2.42711    0           5.93189     180          
1 1 1 4  4  17 o 0 201.13  9.08047   224.121    -90         11.1098     -90          
1 1 1 4  4  18 o 0 166.059 8.34706   180.885    0           60.7249     1.19074e-14  
1 1 1 4  4  19 o 0 169.486 7.54034   180.269    90          1.52185     90           
1 1 1 4  4  20 o 0 40.5927 16.424    41.5609    0           8.03849     0            
1 1 1 4  4  21 o 0 13.5731 9.8136    0.556764   90          0.672294    -90          
1 1 1 4  4  22 o 0 37.1191 15.6502   ?          ?           ?           ?            
1 1 1 4  4  23 o 0 16.9063 9.80174   ?          ?           ?           ?            
1 1 1 5  0  1  o 0 653.146 24.0766   727.19     -135        102.712     -135         
1 1 1 5  0  2  o 0 379.812 17.0584   412.124    0           189.92      5.52807e-15  
1 1 1 5  0  3  o 0 28.173  11.8015   2.60107    -45         30.4223     135          
1 1 1 5  0  4  o 0 460.616 19.1767   485.151    90          74.5056     -90          
1 1 1 5  0  5  o 0 583.521 25.936    589.069    -135        35.7671     45           
1 1 1 5  0  6  o 0 161.07  8.16421   134.66     180         59.6468     180          
1 1 1 5  0  7  f 1 11.5782 8.26061   0.618778   -45         45.8246     135          
1 1 1 5  0  8  f 1 557.262 25.0226   531.382    -90         31.5121     90           
1 1 1 5  0  9  f 1 282.893 13.2516   267.112    -135        30.5219     45           
1 1 1 5  0  10 o 0 99.5049 7.19245   66.057     180         17.8225     2.60066e-14  
1 1 1 5  0  11 o 0 35.4154 16.2301   0.538969   135         3.78096     -45          
1 1 1 5  0  12 o 0 339.519 15.0709   317.218    -90         12.4081     90           
1 1 1 5  0  13 o 0 153.209 8.24428   10.91      45          8.27607     45           
1 1 1 5  0  14 o 0 172.237 7.95732   168.146    180         39.4097     180          
1 1 1 5  0  15 o 0 114.059 7.44472   109.239    135         28.9031     135          
1 1 1 5  0  16 o 0 89.8631 6.91982   81.1287    -90         27.0771     -90          
1 1 1 5  0  17 o 0 42.0888 15.0246   46.433     45          45.2862     -135         
1 1 1 5  0  18 o 0 43.1295 14.4907   38.3801    180         1.79148     180          
1 1 1 5  0  19 o 0 21.4695 13.1096   14.6492    135         13.201      -45          
1 1 1 5  0  20 o 0 104.302 8.31506   108.227    90          30.1978     90           
1 1 1 5  0  21 o 0 68.2101 10.9804   69.0064    45          18.6738     45           
1 1 1 5  0  22 o 0 24.4369 15.5941   ?          ?           ?           ?            
1 1 1 5  0  23 f 1 12.5951 8.97038   ?          ?           ?           ?            
1 1 1 5  1  0  o 0 817.89  20.5148   891.423    0           82.2628     -8.02584e-14 
1 1 1 5  1  2  o 0 874.185 19.9152   916.224    -164.201    6.03342     15.7988      
1 1 1 5  1  3  o 0 558.664 15.3461   675.806    11.0056     184.714     11.0056      
1 1 1 5  1  4  f 1 591.923 17.9649   612.857    -48.5652    0.2255      -48.5652     
1 1 1 5  1  5  o 0 522.342 15.7305   461.692    -31.8466    115.91      148.153      
1 1 1 5  1  6  o 0 615.821 21.2776   660.48     88.6187     94.6104     88.6187      
1 1 1 5  1  7  o 0 143.473 5.22975   18.0025    -77.5684    229.143     102.432      
1 1 1 5  1  8  o 0 51.9475 6.83042   50.8446    -165.31     147.571     -165.31      
1 1 1 5  1  9  o 0 608.907 18.8993   543.816    9.63835     53.6783     -170.362     
1 1 1 5  1  10 o 0 442.103 15.039    385.849    49.1052     43.0855     -130.895     
1 1 1 5  1  11 o 0 268.122 8.92193   294.749    20.7041     105.937     20.7041      
1 1 1 5  1  12 o 0 651.405 23.2245   641.675    -116.817    70.4927     -116.817     
1 1 1 5  1  13 o 0 72.2035 6.53546   22.6752    67.2231     43.5946     -112.777     
1 1 1 5  1  14 f 1 34.9167 10.921    14.8952    113.804     40.8203     113.804      
1 1 1 5  1  15 o 0 84.1521 5.47525   69.6596    134.418     4.54879     -45.5821     
1 1 1 5  1  16 o 0 246.727 6.73971   261.889    -20.0568    65.5554     -20.0568     
1 1 1 5  1  17 o 0 64.6997 6.37485   73.6654    -146.727    18.4049     -146.727     
1 1 1 5  1  18 o 0 192.636 5.49602   221.438    111.351     27.4705     111.351      
1 1 1 5  1  19 o 0 41.3406 10.5434   10.9636    22.471      59.8589     -157.529     
1 1 1 5  1  20 o 0 31.2193 11.632    26.9437    123.235     11.993      123.235      
1 1 1 5  1  21 o 0 28.7425 11.0213   24.1994    -95.8594    0.27584     84.1406      
1 1 1 5  1  22 o 0 25.3711 10.9448   ?          ?           ?           ?            
1 1 1 5  1  23 o 0 14.5077 6.8776    ?          ?           ?           ?            
1 1 1 5  2  0  o 0 488.965 20.6444   518.962    180         120.038     -180         
1 1 1 5  2  1  o 0 1030.25 20.8593   918.991    89.4404     311.886     -90.5596     
1 1 1 5  2  2  o 0 441.743 11.5061   423.128    93.3319     65.468      -86.6681     
1 1 1 5  2  3  o 0 234.551 7.74077   213.601    -121.444    42.7822     58.5564      
1 1 1 5  2  4  o 0 174.107 5.05037   147.748    81.1575     35.375      -98.8425     
1 1 1 5  2  5  o 0 358.358 11.1762   322.153    16.6182     60.3186     -163.382     
1 1 1 5  2  6  o 0 399.015 13.2777   334.295    -15.0164    119.999     164.984      
1 1 1 5  2  7  o 0 482.445 14.6797   523.261    99.9734     96.1408     99.9734      
1 1 1 5  2  8  o 0 555.389 18.1609   650.972    -51.7844    256.1       -51.7844     
1 1 1 5  2  9  o 0 167.629 5.74437   119.318    -137.875    49.8125     42.1246      
1 1 1 5  2  10 o 0 576.947 17.1305   614.832    144.453     162.617     144.453      
1 1 1 5  2  11 o 0 411.992 13.9585   383.793    48.0504     1.3781      -131.95      
1 1 1 5  2  12 o 0 257.165 8.96484   235.364    -131.648    0.820447    -131.648     
1 1 1 5  2  13 o 0 403.922 12.314    356.388    -52.0195    24.066      127.98       
1 1 1 5  2  14 o 0 187.688 6.49033   181.496    -17.6944    12.6193     -17.6944     
1 1 1 5  2  15 o 0 49.7057 8.77284   14.7481    -124.639    37.8132     55.3612      
1 1 1 5  2  16 f 1 78.144  5.60133   63.6936    -37.5476    0.841392    -37.5476     
1 1 1 5  2  17 o 0 39.5809 9.67417   16.9735    63.2553     4.29277     63.2553      
1 1 1 5  2  18 f 1 79.4927 5.22162   94.7736    90.7341     28.2252     90.7341      
1 1 1 5  2  19 o 0 56.7058 8.19773   55.5238    -134.631    1.98491     45.3691      
1 1 1 5  2  20 o 0 109.279 7.55567   110.205    -26.0722    3.81054     153.928      
1 1 1 5  2  21 o 0 24.0233 10.5491   16.0827    -80.8994    3.3675      -80.8994     
1 1 1 5  2  22 o 0 23.7609 10.8417   ?          ?           ?           ?            
1 1 1 5  2  23 o 0 11.8154 5.74977   ?          ?           ?           ?            
1 1 1 5  3  0  f 1 12.773  8.69975   1.9888     0           121.436     -180         
1 1 1 5  3  1  o 0 224.435 6.78107   210.195    -107.482    27.5242     72.5185      
1 1 1 5  3  2  o 0 561.362 14.8812   594.502    -149.775    18.8617     -149.775     
1 1 1 5  3  3  f 1 563.894 16.1547   582.058    1.47197     1.24816     -178.528     
1 1 1 5  3  4  o 0 450.054 13.8843   422.653    72.0724     83.0509     -107.928     
1 1 1 5  3  5  o 0 409.644 12.7619   429.543    -151.67     49.5813     -151.67      
1 1 1 5  3  6  o 0 139.927 5.24239   63.6289    -158.54     125.313     21.4596      
1 1 1 5  3  7  o 0 517.799 17.7767   591.917    -46.3724    161.189     -46.3724     
1 1 1 5  3  8  o 0 429.958 13.8073   399.289    -24.7681    9.81725     155.232      
1 1 1 5  3  9  f 1 325.182 10.7532   246.551    -109.239    108.206     70.7607      
1 1 1 5  3  10 o 0 205.511 8.0649    215.356    -66.7597    81.3784     -66.7597     
1 1 1 5  3  11 o 0 669.757 21.8035   659.38     159.252     56.5606     159.252      
1 1 1 5  3  12 o 0 255.828 9.07894   220.481    103.054     27.0709     -76.9455     
1 1 1 5  3  13 o 0 113.804 5.30233   59.5684    123.936     70.8747     -56.0638     
1 1 1 5  3  14 o 0 202.054 7.07856   211.345    59.3325     44.5145     59.3325      
1 1 1 5  3  15 o 0 144.216 5.01288   149.172    -117.781    32.4581     -117.781     
1 1 1 5  3  16 o 0 81.0508 5.38047   76.1242    -169.548    26.5523     -169.548     
1 1 1 5  3  17 o 0 179.125 5.53571   219.823    121.285     46.0114     121.285      
1 1 1 5  3  18 o 0 119.3   5.73588   146.704    -112.843    41.2376     -112.843     
1 1 1 5  3  19 o 0 25.6413 10.0492   1.8119     78.0774     47.7361     78.0774      
1 1 1 5  3  20 o 0 65.641  5.65817   76.7948    80.6202     22.8854     80.6202      
1 1 1 5  3  21 o 0 47.8919 12.106    45.7384    -176.083    0.667847    3.91706      
1 1 1 5  3  22 o 0 33.0417 13.602    ?          ?           ?           ?            
1 1 1 5  3  23 o 0 12.5676 5.88734   ?          ?           ?           ?            
1 1 1 5  4  0  o 0 313.291 11.2805   338.948    180         10.4196     -180         
1 1 1 5  4  1  o 0 263.152 6.64783   290.537    -34.0239    40.2228     -34.0239     
1 1 1 5  4  2  o 0 830.601 19.3612   839.23     -82.8878    90.3422     97.1122      
1 1 1 5  4  3  o 0 998.394 24.3001   1031.4     25.921      37.783      -154.079     
1 1 1 5  4  4  o 0 316.735 9.86373   376.844    -58.1315    107.805     -58.1315     
1 1 1 5  4  5  o 0 73.4902 4.49761   28.3401    -19.4451    156.608     -19.4451     
1 1 1 5  4  6  o 0 331.31  11.3349   276.713    39.1412     101.512     -140.859     
1 1 1 5  4  7  o 0 590.964 19.8947   598.99     -40.0183    22.2528     -40.0183     
1 1 1 5  4  8  o 0 581.458 18.9558   555.006    15.6173     7.29597     15.6173      
1 1 1 5  4  9  o 0 496.153 16.4104   464.056    153.878     0.661249    -26.122      
1 1 1 5  4  10 o 0 475.15  17.0481   519.675    89.1694     163.503     89.1694      
1 1 1 5  4  11 o 0 58.2719 7.91835   14.8116    43.3546     57.5623     43.3546      
1 1 1 5  4  12 o 0 136.987 5.75065   106.265    130.299     23.6686     -49.7012     
1 1 1 5  4  13 o 0 192.964 6.96773   181.469    83.367      23.5052     83.367       
1 1 1 5  4  14 o 0 51.663  9.29903   0.754844   44.9958     12.8949     44.9958      
1 1 1 5  4  15 o 0 76.0133 5.54009   36.1358    -138.968    60.0078     41.0325      
1 1 1 5  4  16 o 0 93.0027 4.69292   98.5744    -167.932    47.9094     -167.932     
1 1 1 5  4  17 o 0 149.282 5.03933   191.887    -0.630734   58.2493     -0.630734    
1 1 1 5  4  18 o 0 187.037 6.29556   232.422    102.664     61.4132     102.664      
1 1 1 5  4  19 o 0 42.9956 9.98039   8.47393    -138.22     68.6356     41.7796      
1 1 1 5  4  20 o 0 105.334 5.93705   113.649    -65.0706    12.217      -65.0706     
1 1 1 5  4  21 f 1 34.8532 11.8194   24.6075    86.0919     15.6864     -93.9081     
1 1 1 5  4  22 f 1 21.6094 10.3383   ?          ?           ?           ?            
1 1 1 5  4  23 o 0 12.0986 6.02597   ?          ?           ?           ?            
1 1 1 5  5  0  o 0 451.222 21.9639   500.813    180         206.698     180          
1 1 1 5  5  1  o 0 73.4635 5.93315   26.5976    90          24.853      -90          
1 1 1 5  5  2  o 0 108.691 6.0882    10.5448    0           1.54858     -2.67061e-12 
1 1 1 5  5  3  o 0 135.085 7.39131   139.702    90          19.7969     -90          
1 1 1 5  5  4  o 0 259.355 11.8939   266.398    180         99.5774     2.89879e-14  
1 1 1 5  5  5  o 0 307.863 13.5252   314.128    90          44.26       90           
1 1 1 5  5  6  o 0 114.434 6.66639   113.091    0           78.1795     -180         
1 1 1 5  5  7  o 0 98.1179 6.97847   77.5958    90          31.6742     -90          
1 1 1 5  5  8  o 0 665.778 28.0278   638.286    0           42.3923     1.68767e-14  
1 1 1 5  5  9  o 0 154.878 7.95201   100.502    90          48.9669     90           
1 1 1 5  5  10 o 0 693.448 28.4532   667.413    180         28.2008     180          
1 1 1 5  5  11 o 0 145.556 9.14962   138.142    90          56.3377     -90          
1 1 1 5  5  12 o 0 367.267 17.1698   343.293    0           53.7623     1.3699e-16   
1 1 1 5  5  13 o 0 231.992 10.921    230.383    -90         67.3248     -90          
1 1 1 5  5  14 o 0 166.251 8.21975   162.028    0           34.3793     5.8942e-15   
1 1 1 5  5  15 o 0 119.197 8.16589   114.071    90          17.0599     -90          
1 1 1 5  5  16 o 0 43.9565 15.5013   25.5509    180         15.5335     1.15418e-14  
1 1 1 5  5  17 o 0 65.6353 9.23962   72.6779    90          13.6511     -90          
1 1 1 5  5  18 o 0 59.2778 10.0204   63.6371    180         27.0396     180          
1 1 1 5  5  19 o 0 73.9638 9.3599    78.2164    90          19.0386     90           
1 1 1 5  5  20 o 0 17.9853 11.5151   8.88433    0           6.73536     180          
1 1 1 5  5  21 o 0 17.2155 12.1044   12.0613    -90         8.38533     90           
1 1 1 5  5  22 o 0 33.3196 19.6528   ?          ?           ?           ?            
1 1 1 5  5  23 o 0 7.74561 5.59411   ?          ?           ?           ?            
1 1 1 6  0  0  o 0 22.0372 12.7777   0.693432   0           28.0201     180          
1 1 1 6  0  1  o 0 27.6345 11.3236   4.53184    135         55.5556     -45          
1 1 1 6  0  2  o 0 120.142 6.03722   127.234    90          68.2125     -90          
1 1 1 6  0  3  o 0 780.361 28.2631   827.222    -135        117.755     -135         
1 1 1 6  0  4  f 1 704.273 28.0816   740.201    180         193.477     180          
1 1 1 6  0  5  o 0 242.645 10.148    244.074    -45         0.613965    135          
1 1 1 6  0  6  o 0 461.902 22.4329   463.071    -90         23.1909     90           
1 1 1 6  0  7  o 0 430.934 19.048    428.886    -135        107.094     -135         
1 1 1 6  0  8  o 0 242.773 11.8496   230.361    180         17.1372     9.43195e-14  
1 1 1 6  0  9  o 0 330.988 15.3232   310.979    135         149.516     -45          
1 1 1 6  0  10 f 1 571.976 26.6639   531.357    90          50.7281     -90          
1 1 1 6  0  11 o 0 99.4512 8.58543   19.7431    45          0.627173    -135         
1 1 1 6  0  12 o 0 319.153 15.3502   296.771    180         6.36676     180          
1 1 1 6  0  13 o 0 175.238 8.31773   160.439    135         23.9752     -45          
1 1 1 6  0  14 o 0 345.464 15.6324   335.941    90          53.3209     -90          
1 1 1 6  0  15 o 0 90.5206 7.71033   86.2491    -135        9.15789     45           
1 1 1 6  0  16 o 0 188.885 7.63266   176.895    0           29.662      0            
1 1 1 6  0  17 o 0 54.1838 12.6776   59.111     135         3.86654     -45          
1 1 1 6  0  18 o 0 72.1356 8.64395   78.1587    -90         15.9401     -90          
1 1 1 6  0  19 o 0 62.4841 11.058    66.16      45          12.9438     -135         
1 1 1 6  0  20 o 0 18.1567 12.185    16.5231    0           24.4358     -180         
1 1 1 6  0  21 o 0 30.6284 15.3109   30.7235    -45         9.79962     135          
1 1 1 6  0  22 o 0 43.9065 23.8836   ?          ?           ?           ?            
1 1 1 6  0  23 o 0 12.6899 8.47656   ?          ?           ?           ?            
1 1 1 6  1  0  o 0 661.392 22.6262   724.621    180         83.4666     -180         
1 1 1 6  1  1  f 1 137.501 4.23682   121.246    81.7391     4.28256     81.7391      
1 1 1 6  1  2  o 0 325.265 9.22696   371.397    155.922     74.1762     155.922      
1 1 1 6  1  3  o 0 562.186 16.8244   559.553    149.617     41.538      -30.3827     
1 1 1 6  1  4  o 0 453.45  14.2338   435.936    -116.212    58.7833     63.7877      
1 1 1 6  1  5  o 0 230.274 7.30498   240.751    79.1946     48.8273     79.1946      
1 1 1 6  1  6  o 0 53.9486 6.40207   43.3068    -7.06929    133.536     -7.06929     
1 1 1 6  1  7  o 0 793.598 23.8748   904.757    -136.884    242.941     -136.884     
1 1 1 6  1  8  o 0 338.294 12.286    270.595    -165.945    86.5456     14.0547      
1 1 1 6  1  9  o 0 256.243 8.79954   248.987    163.805     38.7754     163.805      
1 1 1 6  1  10 o 0 305.114 10.0918   191.825    54.3356     170.589     -125.664     
1 1 1 6  1  11 o 0 387.187 13.5229   293.956    149.743     131.377     -30.257      
1 1 1 6  1  12 o 0 100.774 5.64862   35.4338    40.7736     96.8052     -139.226     
1 1 1 6  1  13 o 0 205.479 7.20532   150.016    60.7353     64.9753     -119.265     
1 1 1 6  1  14 o 0 180.418 6.21937   195.287    104.032     60.0974     104.032      
1 1 1 6  1  15 o 0 70.9742 6.33976   49.0481    -57.3835    17.3419     122.616      
1 1 1 6  1  16 o 0 132.572 4.92825   130.692    -55.2849    24.2455     -55.2849     
1 1 1 6  1  17 o 0 62.2835 6.29555   67.0974    -120.226    10.8709     -120.226     
1 1 1 6  1  18 o 0 125.092 5.25776   138.31     -51.3608    8.84992     -51.3608     
1 1 1 6  1  19 o 0 19.1799 8.8257    6.2953     -100.631    36.7279     -100.631     
1 1 1 6  1  20 o 0 36.7777 10.7765   29.1981    -40.6561    10.1209     139.344      
1 1 1 6  1  21 o 0 15.9715 7.8977    1.26483    153.704     4.32486     -26.2955     
1 1 1 6  1  22 o 0 21.6559 9.88841   ?          ?           ?           ?            
1 1 1 6  1  23 o 0 11.4357 5.57224   ?          ?           ?           ?            
1 1 1 6  2  0  o 0 263.102 11.2069   280.02     0           36.2949     1.76222e-13  
1 1 1 6  2  1  o 0 755.656 18.6661   783.731    57.1642     8.66762     -122.836     
1 1 1 6  2  2  o 0 315.949 8.50701   404.377    160.025     174.307     160.025      
1 1 1 6  2  3  o 0 412.759 11.9208   367.941    -133.017    103.852     46.9833      
1 1 1 6  2  4  o 0 385.265 12.2648   353.214    -152.124    76.5574     27.876       
1 1 1 6  2  5  o 0 139.485 5.12769   47.6654    -61.4562    156.354     118.544      
1 1 1 6  2  6  o 0 197.562 6.99483   200.721    -64.6279    40.9824     -64.6279     
1 1 1 6  2  7  o 0 422.128 15.2771   434.954    65.3329     46.7147     65.3329      
1 1 1 6  2  8  o 0 462.925 15.4422   417.437    166.834     30.5834     -13.1664     
1 1 1 6  2  9  o 0 228.591 8.25502   94.7722    105.492     224.981     -74.5076     
1 1 1 6  2  10 o 0 244.201 9.05018   183.678    -142.32     68.165      37.6799      
1 1 1 6  2  11 o 0 308.593 10.8206   363.457    -105.617    168.808     -105.617     
1 1 1 6  2  12 o 0 219.968 9.73092   178.131    -28.0351    41.2896     151.965      
1 1 1 6  2  13 o 0 117.361 5.19078   83.813     116.312     23.6431     -63.6875     
1 1 1 6  2  14 o 0 184.471 6.17349   171.953    165.997     1.23919     165.997      
1 1 1 6  2  15 o 0 73.2984 6.17683   60.7903    25.8716     7.28745     25.8716      
1 1 1 6  2  16 o 0 166.734 5.54428   161.727    176.179     19.4786     176.179      
1 1 1 6  2  17 o 0 85.648  4.97084   92.926     -5.85435    5.19216     -5.85435     
1 1 1 6  2  18 o 0 108.838 4.8668    143.89     121.045     56.9895     121.045      
1 1 1 6  2  19 o 0 113.061 5.94877   99.4586    -59.1046    37.4297     120.895      
1 1 1 6  2  20 o 0 76.1682 7.40627   81.4679    -106.433    9.44336     -106.433     
1 1 1 6  2  21 o 0 19.4704 9.22589   2.02201    -113.161    0.346786    66.8395      
1 1 1 6  2  22 o 0 31.3572 12.3401   ?          ?           ?           ?            
1 1 1 6  2  23 o 0 14.9323 7.35709   ?          ?           ?           ?            
1 1 1 6  3  0  o 0 318.391 11.8528   336.237    0           68.8551     1.38997e-13  
1 1 1 6  3  1  o 0 227.771 6.47585   155.049    -169.602    146.955     10.3976      
1 1 1 6  3  2  o 0 834.038 20.0529   884.748    -92.7908    38.8907     -92.7908     
1 1 1 6  3  3  o 0 331.466 10.1403   333.291    3.71618     0.764827    -176.284     
1 1 1 6  3  4  o 0 247.757 7.63789   226.594    176.016     19.1416     -3.9835      
1 1 1 6  3  5  o 0 299.074 9.59145   316.175    -12.0746    56.8057     -12.0746     
1 1 1 6  3  6  o 0 306.107 11.0334   205.237    -79.9492    186.049     100.051      
1 1 1 6  3  7  o 0 497.237 15.1806   547.254    -47.7287    121.019     -47.7287     
1 1 1 6  3  8  o 0 417.954 13.1103   402.71     16.6956     26.743      16.6956      
1 1 1 6  3  9  o 0 468.372 15.1748   456.742    26.68       46.0119     26.68        
1 1 1 6  3  10 f 1 86.6406 5.50621   15.4894    -109.545    159.058     -109.545     
1 1 1 6  3  11 o 0 94.0274 6.38489   28.7799    143.304     54.0423     -36.6958     
1 1 1 6  3  12 o 0 341.164 12.0487   310.989    -15.7304    4.2189      164.27       
1 1 1 6  3  13 o 0 191.808 6.89585   210.162    158.978     60.089      158.978      
1 1 1 6  3  14 o 0 120.508 4.98863   86.9414    87.6152     37.6564     -92.3848     
1 1 1 6  3  15 o 0 63.5477 6.55609   19.2819    45.5105     67.6901     -134.49      
1 1 1 6  3  16 o 0 84.5644 5.66163   55.9001    88.6529     32.6659     -91.3471     
1 1 1 6  3  17 o 0 28.1144 10.327    2.84293    -90.9778    22.9522     89.0222      
1 1 1 6  3  18 f 1 90.0813 5.16128   100.336    33.4699     10.5344     33.4699      
1 1 1 6  3  19 o 0 80.8828 6.99027   83.1738    70.9483     0.325267    70.9483      
1 1 1 6  3  20 o 0 61.7372 8.27943   61.0354    171.151     0.792369    -8.84882     
1 1 1 6  3  21 o 0 31.1341 11.0538   16.9725    -88.641     23.3537     91.359       
1 1 1 6  3  22 o 0 23.5052 11.1237   ?          ?           ?           ?            
1 1 1 6  3  23 f 1 8.6393  4.26595   ?          ?           ?           ?            
1 1 1 6  4  0  o 0 269.689 10.7566   286.928    180         23.17       -180         
1 1 1 6  4  1  o 0 609.978 15.8139   676.43     154.463     75.9396     154.463      
1 1 1 6  4  2  o 0 316.168 9.90858   357.809    -176.603    78.4759     -176.603     
1 1 1 6  4  3  o 0 195.193 5.93008   224.52     137.501     84.7534     137.501      
1 1 1 6  4  4  o 0 345.439 10.9074   250.016    36.7695     179.381     -143.231     
1 1 1 6  4  5  o 0 368.263 11.3246   365.321    -52.1693    9.15581     -52.1693     
1 1 1 6  4  6  o 0 261.041 8.24432   188.997    -24.087     127.123     155.913      
1 1 1 6  4  7  o 0 280.035 8.98014   294.356    -154.782    53.7141     -154.782     
1 1 1 6  4  8  o 0 475.881 16.4882   480.974    146.163     71.3689     146.163      
1 1 1 6  4  9  o 0 168.179 6.08483   164.006    46.0232     58.5489     46.0232      
1 1 1 6  4  10 o 0 446.669 14.5266   501.334    35.5752     163.786     35.5752      
1 1 1 6  4  11 o 0 222.045 8.03372   214.536    -147.206    23.9985     -147.206     
1 1 1 6  4  12 f 1 455.604 14.3503   395.221    32.3541     50.6026     -147.646     
1 1 1 6  4  13 o 0 155.074 6.00546   113.188    -36.0609    64.0047     143.939      
1 1 1 6  4  14 o 0 386.675 12.092    371.646    -135.16     0.583477    44.8399      
1 1 1 6  4  15 o 0 38.9865 10.7673   1.84192    150.643     16.1575     -29.3573     
1 1 1 6  4  16 o 0 96.8263 5.25381   71.4254    3.72192     25.7769     -176.278     
1 1 1 6  4  17 o 0 59.4607 6.51915   63.8156    -129.205    12.3605     -129.205     
1 1 1 6  4  18 o 0 45.8529 9.10145   45.7456    -64.1052    32.838      -64.1052     
1 1 1 6  4  19 o 0 40.9549 9.65862   28.3732    88.6157     20.8463     -91.3843     
1 1 1 6  4  20 o 0 43.6614 8.47435   42.5413    140.826     2.32189     140.826      
1 1 1 6  4  21 o 0 43.248  9.37721   39.8633    122.128     2.09996     -57.8725     
1 1 1 6  4  22 o 0 24.7855 11.2159   ?          ?           ?           ?            
1 1 1 6  4  23 o 0 16.3649 7.69484   ?          ?           ?           ?            
1 1 1 6  5  0  o 0 272.79  9.96971   295.007    0           86.1326     -3.15961e-14 
1 1 1 6  5  1  o 0 399.352 10.9944   467.212    -115.547    92.7917     -115.547     
1 1 1 6  5  2  o 0 572.032 15.9061   716.22     -100.762    236.765     -100.762     
1 1 1 6  5  3  o 0 289.513 8.80295   365.271    -26.6209    147.653     -26.6209     
1 1 1 6  5  4  o 0 752.95  20.4727   727.028    -123.886    60.3541     56.1143      
1 1 1 6  5  5  o 0 337.881 10.2387   338.82     -73.4491    13.7705     -73.4491     
1 1 1 6  5  6  o 0 486.345 15.1733   498.304    -20.035     31.5368     -20.035      
1 1 1 6  5  7  o 0 216.662 7.38344   95.6846    -22.8142    224.455     157.186      
1 1 1 6  5  8  o 0 490.285 16.1102   452.691    -165.267    16.1449     14.7328      
1 1 1 6  5  9  o 0 104.317 5.30246   42.1602    -13.3885    2.95378     166.612      
1 1 1 6  5  10 o 0 195.764 7.49119   106.473    59.7352     142.084     -120.265     
1 1 1 6  5  11 o 0 499.477 16.5586   536.02     -45.7539    136.719     -45.7539     
1 1 1 6  5  12 f 1 47.3103 9.46127   5.35379    -35.5887    29.046      -35.5887     
1 1 1 6  5  13 o 0 66.7761 7.26687   1.00598    18.1308     101.415     18.1308      
1 1 1 6  5  14 o 0 86.6596 5.92481   56.4737    -118.583    41.9325     61.4171      
1 1 1 6  5  15 o 0 185.829 5.97072   128.283    -110.51     91.8374     69.4902      
1 1 1 6  5  16 o 0 99.9416 5.30322   108.16     -4.11011    51.8791     -4.11011     
1 1 1 6  5  17 o 0 93.3719 4.669     104.803    6.05675     12.0432     6.05675      
1 1 1 6  5  18 o 0 97.0515 5.7059    117.927    -97.799     31.512      -97.799      
1 1 1 6  5  19 o 0 65.5976 6.09521   56.4998    40.9995     19.725      -139         
1 1 1 6  5  20 o 0 84.1199 6.28412   78.2097    120.574     13.4602     -59.4257     
1 1 1 6  5  21 o 0 65.885  7.85768   83.6246    -93.4228    40.0337     -93.4228     
1 1 1 6  5  22 o 0 33.2978 13.7106   ?          ?           ?           ?            
1 1 1 6  5  23 o 0 10.7505 5.21788   ?          ?           ?           ?            
1 1 1 6  6  0  o 0 217.246 12.2913   232.581    0           3.01222     180          
1 1 1 6  6  1  o 0 311.863 12.2846   337.944    90          44.467      -90          
1 1 1 6  6  2  o 0 109.166 8.68174   60.6608    0           4.039       1.24467e-12  
1 1 1 6  6  3  o 0 329.254 14.0081   351.742    90          137.255     90           
1 1 1 6  6  4  o 0 20.3601 12.1339   3.3873     180         79.49       3.15435e-14  
1 1 1 6  6  5  o 0 997.2   38.5936   1012.01    -90         165.425     -90          
1 1 1 6  6  6  f 1 233.635 12.1365   235.322    0           91.8233     2.39317e-14  
1 1 1 6  6  7  o 0 546.377 24.3115   546.892    -90         112.111     -90          
1 1 1 6  6  8  o 0 118.567 6.72921   106.87     180         37.9354     2.89905e-14  
1 1 1 6  6  9  o 0 407.244 17.1552   383.602    90          50.0985     90           
1 1 1 6  6  10 o 0 358.441 17.8768   342.773    180         17.0397     8.49895e-14  
1 1 1 6  6  11 o 0 192.491 8.83551   181.513    90          11.7982     90           
1 1 1 6  6  12 o 0 207.699 10.0201   192.877    180         41.1259     3.8113e-14   
1 1 1 6  6  13 o 0 30.3496 15.5167   14.2073    90          80.6306     -90          
1 1 1 6  6  14 o 0 122.795 6.85527   118.996    180         9.72213     -1.33443e-15 
1 1 1 6  6  15 f 1 66.1873 10.1187   59.0242    -90         6.6702      90           
1 1 1 6  6  16 o 0 156.86  8.32597   146.118    0           39.8513     -180         
1 1 1 6  6  17 o 0 383.131 13.6898   421.679    90          104.712     90           
1 1 1 6  6  18 o 0 62.5115 10.1534   67.2516    0           4.31969     180          
1 1 1 6  6  19 o 0 99.8887 7.97765   104.929    -90         29.0221     -90          
1 1 1 6  6  20 o 0 18.6563 12.5721   1.80902    180         0.913157    -2.67576e-14 
1 1 1 6  6  21 o 0 16.4212 11.2686   10.2372    -90         7.85908     90           
1 1 1 6  6  22 o 0 26.2798 14.4765   ?          ?           ?           ?            
1 1 1 6  6  23 f 1 9.72085 7.07662   ?          ?           ?           ?            
1 1 1 7  0  1  o 0 268.292 10.5386   290.226    -135        204.256     -135         
1 1 1 7  0  2  o 0 377.816 15.4967   412.083    0           4.84712     180          
1 1 1 7  0  3  o 0 173.35  8.74108   182.862    -45         0.520532    -45          
1 1 1 7  0  4  o 0 148.677 6.33073   149.634    -90         59.6119     90           
1 1 1 7  0  5  o 0 112.473 6.17      89.2215    -135        7.05233     45           
1 1 1 7  0  6  o 0 382.132 19.3802   381.576    180         99.9368     180          
1 1 1 7  0  7  o 0 55.0151 11.0432   1.35544    -45         3.14719     135          
1 1 1 7  0  8  o 0 128.532 16.6123   90.4704    -90         19.3879     -90          
1 1 1 7  0  9  f 1 101.615 7.83587   92.2466    45          102.916     -135         
1 1 1 7  0  10 o 0 280.565 13.5826   266.638    0           72.7593     1.12765e-16  
1 1 1 7  0  11 o 0 419.611 19.2868   393.746    -45         15.242      135          
1 1 1 7  0  12 o 0 154.057 8.88268   142.442    -90         6.42445     -90          
1 1 1 7  0  13 o 0 19.8401 13.1202   1.22281    -135        16.3694     45           
1 1 1 7  0  14 o 0 203.574 8.60645   196.92     180         82.4901     180          
1 1 1 7  0  15 o 0 83.8263 8.30315   79.2194    135         9.31096     -45          
1 1 1 7  0  16 o 0 115.62  7.55541   107.73     90          16.1533     90           
1 1 1 7  0  17 o 0 17.6671 11.6777   4.21032    45          13.0689     -135         
1 1 1 7  0  18 o 0 138.806 6.4486    149.719    180         13.5552     7.75009e-14  
1 1 1 7  0  19 o 0 114.608 6.35785   120.812    -45         27.8446     -45          
1 1 1 7  0  20 o 0 17.123  11.5638   2.05368    -90         1.62064     90           
1 1 1 7  0  21 o 0 49.684  18.5631   49.858     -135        6.25773     45           
1 1 1 7  0  22 o 0 12.2602 8.87016   ?          ?           ?           ?            
1 1 1 7  0  23 o 0 11.7165 7.61853   ?          ?           ?           ?            
1 1 1 7  1  0  o 0 248.14  9.8638    272.697    180         19.0389     180          
1 1 1 7  1  1  o 0 158.891 4.83777   76.1893    -125.237    164.165     54.7627      
1 1 1 7  1  2  o 0 426.244 11.3188   451.977    -20.8461    13.3606     -20.8461     
1 1 1 7  1  3  o 0 133.888 4.7817    112.478    145.382     5.0598      145.382      
1 1 1 7  1  4  o 0 692.843 19.7702   874.586    -39.075     377.374     -39.075      
1 1 1 7  1  5  o 0 419.417 13.1499   393.729    99.1934     34.3108     -80.8066     
1 1 1 7  1  6  o 0 120.899 4.92506   80.7647    -132.417    19.7373     -132.417     
1 1 1 7  1  7  f 1 234.899 8.26186   198.203    1.19251     46.5142     -178.807     
1 1 1 7  1  8  o 0 478.285 16.3795   473.932    -16.9238    58.1635     -16.9238     
1 1 1 7  1  9  o 0 70.1781 5.68766   9.558      105.364     80.125      105.364      
1 1 1 7  1  10 o 0 613.216 20.4504   618.716    59.2386     82.0389     59.2386      
1 1 1 7  1  11 o 0 299.648 9.31438   280.419    -82.4009    8.24084     -82.4009     
1 1 1 7  1  12 o 0 212.42  7.92958   118.635    -12.6607    146.325     167.339      
1 1 1 7  1  13 o 0 136.679 5.82657   112.116    -67.4429    23.609      112.557      
1 1 1 7  1  14 o 0 122.597 4.79607   108.064    89.3304     7.11749     89.3304      
1 1 1 7  1  15 o 0 118.608 4.47661   138.204    128.901     69.158      128.901      
1 1 1 7  1  16 o 0 227.003 7.01075   201.237    62.8135     15.4034     -117.187     
1 1 1 7  1  17 o 0 88.2974 5.1288    101.33     108.939     17.3008     108.939      
1 1 1 7  1  18 o 0 80.7183 5.51969   97.6893    170.547     27.4434     170.547      
1 1 1 7  1  19 o 0 99.4538 5.1876    105.169    73.0363     4.7333      73.0363      
1 1 1 7  1  20 o 0 89.2138 6.7203    95.2906    -22.8819    10.195      -22.8819     
1 1 1 7  1  21 o 0 25.3066 10.8598   19.1173    -142.251    4.64103     -142.251     
1 1 1 7  1  22 o 0 31.0727 12.7109   ?          ?           ?           ?            
1 1 1 7  1  23 o 0 11.4422 5.57037   ?          ?           ?           ?            
1 1 1 7  2  0  f 1 375.117 14.9165   400.441    0           13.4359     180          
1 1 1 7  2  1  o 0 699.15  17.7367   665.21     35.076      131.602     -144.924     
1 1 1 7  2  2  o 0 188.956 5.65383   198.605    134.523     44.4646     134.523      
1 1 1 7  2  3  o 0 480.135 13.2023   625.703    -171.892    279.933     -171.892     
1 1 1 7  2  4  o 0 16.6345 7.66961   84.385     81.0174     173.629     81.0174      
1 1 1 7  2  5  o 0 430.116 13.8      404.344    156.771     30.1108     -23.2288     
1 1 1 7  2  6  o 0 200.175 6.95525   168.978    -31.8264    32.5611     148.174      
1 1 1 7  2  7  o 0 518.295 16.6533   545.553    103.765     81.8597     103.765      
1 1 1 7  2  8  f 1 845.598 25.6006   837.772    120.884     92.3749     120.884      
1 1 1 7  2  9  o 0 1042.97 29.9968   1043.79    -105.599    149.127     -105.599     
1 1 1 7  2  10 o 0 518.146 17.2345   506.383    -109.949    40.0154     -109.949     
1 1 1 7  2  11 o 0 183.761 7.09891   137.311    -93.0143    56.6136     86.9857      
1 1 1 7  2  12 o 0 459.145 15.9265   404.854    1.34079     33.4162     -178.659     
1 1 1 7  2  13 o 0 187.164 5.96094   181.455    -15.3513    11.2719     -15.3513     
1 1 1 7  2  14 o 0 253.748 7.85104   242.205    -72.7829    4.8218      -72.7829     
1 1 1 7  2  15 o 0 143.843 5.26748   183.564    -121.954    110.877     -121.954     
1 1 1 7  2  16 o 0 103.852 5.08243   103.603    152.586     30.1178     152.586      
1 1 1 7  2  17 o 0 48.6245 8.4034    31.6345    -68.8506    30.6338     111.149      
1 1 1 7  2  18 o 0 77.4839 5.43827   81.7397    -73.4956    1.80571     -73.4956     
1 1 1 7  2  19 o 0 47.555  9.50076   51.8831    -177.371    15.7854     -177.371     
1 1 1 7  2  20 o 0 67.3133 7.55361   74.7215    46.3534     15.6814     46.3534      
1 1 1 7  2  21 o 0 53.1196 10.0833   50.8621    131.912     0.838083    -48.088      
1 1 1 7  2  22 o 0 27.4038 11.3503   ?          ?           ?           ?            
1 1 1 7  2  23 o 0 12.3297 6.28526   ?          ?           ?           ?            
1 1 1 7  3  0  o 0 578.649 21.8596   609.86     0           67.4619     2.36984e-13  
1 1 1 7  3  1  o 0 413.311 11.7255   524.439    63.2094     205.382     63.2094      
1 1 1 7  3  2  o 0 897.241 22.3934   765.868    103.287     301.458     -76.7128     
1 1 1 7  3  3  o 0 431.982 12.8894   460.821    178.445     49.7247     178.445      
1 1 1 7  3  4  o 0 284.726 9.04267   247.502    -150.464    50.5209     29.5358      
1 1 1 7  3  5  o 0 563.772 16.7937   498.129    54.0827     108.363     -125.917     
1 1 1 7  3  6  o 0 452.694 14.3223   427.394    -39.1178    28.492      140.882      
1 1 1 7  3  7  o 0 713.381 21.5012   705.998    18.3944     16.4192     18.3944      
1 1 1 7  3  8  o 0 628.02  18.7418   683.597    100.335     196.751     100.335      
1 1 1 7  3  9  o 0 492.081 16.2782   522.96     126.343     140.956     126.343      
1 1 1 7  3  10 o 0 352.31  11.3218   321.445    -112.784    11.136      67.2162      
1 1 1 7  3  11 o 0 137.556 6.50734   76.4791    158.251     89.1845     -21.7489     
1 1 1 7  3  12 o 0 282.354 9.71876   218.801    121.581     75.7809     -58.4195     
1 1 1 7  3  13 o 0 339.378 9.98052   372.378    20.5919     87.3026     20.5919      
1 1 1 7  3  14 o 0 131.534 5.44197   100.868    -100.446    43.8324     79.5537      
1 1 1 7  3  15 o 0 28.283  10.5178   15.8335    -162.393    51.6741     -162.393     
1 1 1 7  3  16 f 1 74.0776 5.75487   59.1314    95.0934     3.49804     95.0934      
1 1 1 7  3  17 o 0 108.959 4.95113   114.267    -20.6251    4.98529     159.375      
1 1 1 7  3  18 o 0 44.7082 8.3588    27.5501    -60.5584    33.9851     119.442      
1 1 1 7  3  19 o 0 82.0611 7.08502   70.6285    -140.605    27.3434     39.3946      
1 1 1 7  3  20 o 0 63.0484 7.59377   84.436     -90.4935    46.826      -90.4935     
1 1 1 7  3  21 o 0 27.3981 11.0097   23.5817    66.3678     6.02533     66.3678      
1 1 1 7  3  22 o 0 26.0131 11.6844   ?          ?           ?           ?            
1 1 1 7  3  23 o 0 17.2803 7.05475   ?          ?           ?           ?            
1 1 1 7  4  0  o 0 397.547 15.0057   419.054    0           48.4207     -1.46552e-13 
1 1 1 7  4  1  o 0 116.938 3.71284   30.7668    -0.0670622  146.937     179.933      
1 1 1 7  4  2  o 0 620.371 17.1154   573.14     -34.5647    121.471     145.435      
1 1 1 7  4  3  o 0 719.726 19.7625   842.744    92.2722     214.975     92.2722      
1 1 1 7  4  4  o 0 176.846 6.03501   137.718    -91.0703    46.7376     88.9297      
1 1 1 7  4  5  o 0 278.168 9.62303   351.119    -133.98     182.08      -133.98      
1 1 1 7  4  6  o 0 240.839 8.28702   205.239    -179.906    45.8518     0.0940151    
1 1 1 7  4  7  o 0 282.365 10.1043   267.923    -168.181    1.4925      11.819       
1 1 1 7  4  8  o 0 331.862 10.2921   248.141    -122.454    115.071     57.5456      
1 1 1 7  4  9  o 0 187.345 5.95388   191.442    165.074     73.5066     165.074      
1 1 1 7  4  10 o 0 338.421 10.4239   312.195    -26.6747    2.52913     153.325      
1 1 1 7  4  11 o 0 114.069 5.99616   23.3747    -114.978    152.161     65.0217      
1 1 1 7  4  12 o 0 531.403 16.2642   542.417    57.4071     109.092     57.4071      
1 1 1 7  4  13 o 0 258.094 8.83374   223.33     74.825      50.2776     -105.175     
1 1 1 7  4  14 o 0 47.3371 9.34208   7.42527    59.6323     51.2821     -120.368     
1 1 1 7  4  15 o 0 99.4242 5.45169   100.628    19.3462     30.7294     19.3462      
1 1 1 7  4  16 o 0 120.606 4.5796    104.818    173.34      3.9014      -6.65979     
1 1 1 7  4  17 o 0 122.705 4.81508   155.825    -155.087    48.9284     -155.087     
1 1 1 7  4  18 o 0 100.176 4.74877   83.9129    -65.449     44.4109     114.551      
1 1 1 7  4  19 o 0 81.2373 6.06064   78.4046    -152.786    9.29857     27.2144      
1 1 1 7  4  20 o 0 59.7752 9.15374   37.4653    24.0872     44.3385     -155.913     
1 1 1 7  4  21 o 0 48.7068 10.8355   41.1262    25.2753     11.2324     -154.725     
1 1 1 7  4  22 o 0 21.2029 9.84286   ?          ?           ?           ?            
1 1 1 7  4  23 o 0 10.9752 5.10237   ?          ?           ?           ?            
1 1 1 7  5  0  o 0 788.588 26.7414   829.005    0           113.595     1.06362e-13  
1 1 1 7  5  1  o 0 579.629 15.2454   737.64     134.768     278.089     134.768      
1 1 1 7  5  2  o 0 146.206 5.07927   85.597     -49.1927    101.721     130.807      
1 1 1 7  5  3  o 0 304.646 9.53376   308.495    -168.714    26.9324     -168.714     
1 1 1 7  5  4  o 0 332.739 9.98987   328.769    -100.844    10.4244     -100.844     
1 1 1 7  5  5  o 0 273.077 8.58593   280.862    -133.682    38.4494     -133.682     
1 1 1 7  5  6  o 0 167.944 5.92336   171.914    -51.4163    58.4        -51.4163     
1 1 1 7  5  7  o 0 498.814 17.1033   488.039    -33.0619    2.11498     -33.0619     
1 1 1 7  5  8  o 0 145.562 5.40601   126.049    76.1978     61.4265     76.1978      
1 1 1 7  5  9  o 0 444.001 14.035    392.379    13.0625     32.8087     -166.938     
1 1 1 7  5  10 o 0 215.144 7.53314   166.572    -85.4436    53.7029     94.5564      
1 1 1 7  5  11 o 0 403.867 15.1498   303.704    -42.8648    143.149     137.135      
1 1 1 7  5  12 o 0 179.939 6.24131   190.816    -173.078    70.1463     -173.078     
1 1 1 7  5  13 o 0 208.53  7.06845   188.023    179.927     19.9548     -0.0726561   
1 1 1 7  5  14 o 0 60.8013 7.51351   37.2351    122.75      14.9975     -57.2505     
1 1 1 7  5  15 o 0 46.2289 9.45822   12.2435    133.019     20.1138     -46.9813     
1 1 1 7  5  16 o 0 48.4138 9.00419   13.1587    151.212     34.2331     -28.7879     
1 1 1 7  5  17 o 0 59.2768 7.30583   64.1531    -82.38      14.8507     -82.38       
1 1 1 7  5  18 o 0 89.0173 5.00309   115.367    -156.771    45.7617     -156.771     
1 1 1 7  5  19 o 0 87.7155 5.4757    93.3859    136.836     7.52366     136.836      
1 1 1 7  5  20 o 0 44.8116 10.5547   34.7678    -108.106    16.7229     71.8941      
1 1 1 7  5  21 o 0 24.5454 10.5474   12.2039    79.1142     16.8297     -100.886     
1 1 1 7  5  22 o 0 23.7829 10.5471   ?          ?           ?           ?            
1 1 1 7  5  23 o 0 13.0915 6.18978   ?          ?           ?           ?            
1 1 1 7  6  0  o 0 372.714 13.6256   397.394    0           189.36      -1.06666e-14 
1 1 1 7  6  1  o 0 553.509 16.2831   773.191    39.5321     388.718     39.5321      
1 1 1 7  6  2  o 0 531.039 15.1997   630.16     128.607     153.561     128.607      
1 1 1 7  6  3  o 0 343.31  10.5094   422.913    148.279     173.299     148.279      
1 1 1 7  6  4  o 0 563.312 17.5492   576.547    -14.6751    29.7075     -14.6751     
1 1 1 7  6  5  o 0 258.556 9.02766   287.427    25.7222     81.1287     25.7222      
1 1 1 7  6  6  o 0 418.942 13.3698   398.383    -177.284    27.053      2.71593      
1 1 1 7  6  7  o 0 622.316 18.8716   556.479    -178.544    64.4048     1.45614      
1 1 1 7  6  8  o 0 320.197 10.1263   326.843    -42.8113    67.0133     -42.8113     
1 1 1 7  6  9  o 0 226.758 7.36851   152.268    30.1098     101.216     -149.89      
1 1 1 7  6  10 o 0 384.103 12.3101   418.983    -128.698    124.749     -128.698     
1 1 1 7  6  11 o 0 244.697 10.0899   203.221    -115.329    41.4365     64.671       
1 1 1 7  6  12 o 0 224.644 7.06465   181.156    -17.0332    41.1488     162.967      
1 1 1 7  6  13 o 0 195.944 6.90237   208.329    -81.9463    50.0159     -81.9463     
1 1 1 7  6  14 o 0 32.19   10.7528   21.6659    138.813     79.6637     138.813      
1 1 1 7  6  15 o 0 119.697 5.23993   120.414    -14.9481    27.6743     -14.9481     
1 1 1 7  6  16 o 0 118.102 4.59071   88.8295    44.9176     36.9222     -135.082     
1 1 1 7  6  17 o 0 134.23  5.13655   145.512    107.237     2.26396     107.237      
1 1 1 7  6  18 o 0 65.0727 6.49561   83.0883    -37.8957    36.143      -37.8957     
1 1 1 7  6  19 o 0 50.3558 8.38378   60.5235    -29.449     30.3521     -29.449      
1 1 1 7  6  20 o 0 59.6934 6.59648   69.4137    -60.597     23.0028     -60.597      
1 1 1 7  6  21 o 0 44.5363 13.3735   25.5558    31.9479     34.0317     -148.052     
1 1 1 7  6  22 f 1 38.3022 12.8332   ?          ?           ?           ?            
1 1 1 7  6  23 o 0 18.077  7.50785   ?          ?           ?           ?            
1 1 1 7  7  0  o 0 588.777 30.3679   638.096    180         128.298     -1.43406e-13 
1 1 1 7  7  1  o 0 55.5486 6.96391   17.6815    -90         41.6893     90           
1 1 1 7  7  2  o 0 415.061 17.0931   427.856    0           48.8638     -2.74689e-15 
1 1 1 7  7  3  o 0 438.758 18.0784   449.113    -90         27.3098     90           
1 1 1 7  7  4  o 0 133.014 7.38243   116.073    0           17.1367     4.77981e-14  
1 1 1 7  7  5  o 0 284.545 12.5399   287.889    90          20.2911     90           
1 1 1 7  7  6  o 0 1043.66 36.7569   1047.22    180         93.4781     4.37454e-14  
1 1 1 7  7  7  o 0 515     24.3027   492.325    90          38.714      90           
1 1 1 7  7  8  f 1 308.574 14.3498   291.949    180         12.4433     9.79664e-14  
1 1 1 7  7  9  o 0 155.607 7.42303   144.482    90          25.362      -90          
1 1 1 7  7  10 o 0 338.934 14.8239   321.776    180         16.1873     2.477e-14    
1 1 1 7  7  11 o 0 163.492 9.71637   153.042    -90         92.5288     90           
1 1 1 7  7  12 o 0 147.722 8.66998   136.158    180         44.6708     1.89224e-14  
1 1 1 7  7  13 o 0 183.761 8.80856   179.94     90          16.2884     90           
1 1 1 7  7  14 o 0 48.4268 15.4975   11.1808    180         1.73907     -4.29188e-14 
1 1 1 7  7  15 o 0 47.6152 15.1353   23.1836    90          6.87587     -90          
1 1 1 7  7  16 o 0 61.5974 9.7598    3.02774    180         2.02073     180          
1 1 1 7  7  17 o 0 72.023  8.86648   78.6654    -90         22.6997     90           
1 1 1 7  7  18 o 0 63.7438 8.97885   67.6028    180         32.349      180          
1 1 1 7  7  19 o 0 39.6532 14.3824   34.8706    -90         10.9129     -90          
1 1 1 7  7  20 o 0 31.076  14.2394   29.5866    180         0.40097     180          
1 1 1 7  7  21 f 1 27.2999 15.0649   25.076     -90         0.904107    -90          
1 1 1 7  7  22 o 0 62.4473 25.6001   ?          ?           ?           ?            
1 1 1 7  7  23 o 0 7.69871 5.54814   ?          ?           ?           ?            
1 1 1 8  0  0  o 0 708.365 34.1197   812.19     180         43.8827     -1.18578e-12 
1 1 1 8  0  1  o 0 881.732 29.3512   985.44     135         58.7533     -45          
1 1 1 8  0  2  o 0 932.624 29.9878   1006.35    -90         19.0261     90           
1 1 1 8  0  3  o 0 132.121 5.75361   50.1547    45          19.9352     45           
1 1 1 8  0  4  o 0 453.971 19.886    458.255    0           39.8475     5.06217e-15  
1 1 1 8  0  5  o 0 160.057 8.07857   157.112    -45         10.2784     -45          
1 1 1 8  0  6  o 0 367.941 18.6232   366.033    90          33.783      90           
1 1 1 8  0  7  o 0 407.061 17.4217   401.527    -135        28.2892     -135         
1 1 1 8  0  8  o 0 152.104 8.78677   59.138     0           31.8053     6.9719e-16   
1 1 1 8  0  9  o 0 361.41  16.827    336.173    -45         43.2856     135          
1 1 1 8  0  10 o 0 391.812 17.8427   370.45     -90         50.273      -90          
1 1 1 8  0  11 o 0 809.361 34.6757   755.509    45          150.68      45           
1 1 1 8  0  12 o 0 203.041 9.55316   186.536    0           96.7689     4.69561e-15  
1 1 1 8  0  13 o 0 289.109 13.7302   283.025    -45         32.4168     -45          
1 1 1 8  0  14 o 0 77.1693 7.95977   60.0391    90          22.8575     90           
1 1 1 8  0  15 o 0 128.971 7.38057   121.825    -135        47.2144     -135         
1 1 1 8  0  16 o 0 15.3431 10.6503   3.99648    0           42.357      180          
1 1 1 8  0  17 o 0 115.164 6.7386    126.323    -45         14.5368     -45          
1 1 1 8  0  18 o 0 281.544 11.5735   302.185    -90         66.6627     -90          
1 1 1 8  0  19 o 0 46.9043 14.8116   48.8279    -135        2.86476     -135         
1 1 1 8  0  20 o 0 14.946  10.3855   9.53411    180         16.5746     6.28104e-15  
1 1 1 8  0  21 o 0 34.2887 16.114    34.176     135         6.46168     -45          
1 1 1 8  0  22 o 0 15.7299 10.8237   ?          ?           ?           ?            
1 1 1 8  0  23 o 0 11.4253 7.62822   ?          ?           ?           ?            
1 1 1 8  1  0  o 0 578.063 18.5941   636.15     180         293.708     180          
1 1 1 8  1  1  o 0 559.612 15.7809   633.934    130.553     85.2152     130.553      
1 1 1 8  1  2  o 0 321.455 9.43139   295.621    -158.254    68.2049     21.7463      
1 1 1 8  1  3  o 0 305.887 8.88037   254.381    -47.396     112.15      132.604      
1 1 1 8  1  4  o 0 193.81  6.42772   84.4062    126.859     198.857     -53.1414     
1 1 1 8  1  5  o 0 431.131 13.4514   454.518    138.771     68.3581     138.771      
1 1 1 8  1  6  o 0 573.926 19.4451   616.215    88.1367     108.551     88.1367      
1 1 1 8  1  7  o 0 276.148 9.05126   270.51     -81.7551    18.6624     -81.7551     
1 1 1 8  1  8  o 0 462.937 15.3529   381.232    150.502     95.0971     -29.4984     
1 1 1 8  1  9  o 0 528.238 16.7964   507.731    65.4958     44.7743     65.4958      
1 1 1 8  1  10 o 0 451.4   14.5068   393.691    -152.121    54.5402     27.8794      
1 1 1 8  1  11 o 0 403.83  13.0438   466.921    71.1013     189.821     71.1013      
1 1 1 8  1  12 o 0 350.393 12.9464   363.767    177.127     91.9522     177.127      
1 1 1 8  1  13 o 0 109.615 5.70609   85.8974    128.814     12.6066     -51.1855     
1 1 1 8  1  14 o 0 222.734 6.68372   255.293    41.8636     89.3295     41.8636      
1 1 1 8  1  15 o 0 207.577 6.89486   193.955    -6.64748    1.64116     -6.64748     
1 1 1 8  1  16 o 0 159.172 5.337     152.716    73.1571     18.8419     73.1571      
1 1 1 8  1  17 o 0 68.9189 5.83809   56.0129    103.204     30.0907     -76.7962     
1 1 1 8  1  18 o 0 20.4856 9.32848   1.27438    23.7916     26.3749     23.7916      
1 1 1 8  1  19 o 0 68.3678 6.09457   67.4382    -79.4256    2.68156     100.574      
1 1 1 8  1  20 o 0 54.3136 9.0661    53.0144    -141.467    0.0436299   -141.467     
1 1 1 8  1  21 o 0 36.43   11.0516   30.8359    160.549     5.24177     -19.4507     
1 1 1 8  1  22 o 0 31.1974 13.5894   ?          ?           ?           ?            
1 1 1 8  1  23 o 0 16.9915 8.42004   ?          ?           ?           ?            
1 1 1 8  2  0  o 0 977.982 30.2962   1046.41    0           91.1412     4.23279e-14  
1 1 1 8  2  1  o 0 572.124 15.1336   635.533    -69.8686    89.8311     -69.8686     
1 1 1 8  2  2  o 0 558.629 15.7191   576.844    -6.4924     11.3969     -6.4924      
1 1 1 8  2  3  o 0 13.6918 6.61768   111.68     72.9762     227.634     72.9762      
1 1 1 8  2  4  o 0 142.55  5.486     54.2465    21.6494     146.955     -158.351     
1 1 1 8  2  5  o 0 323.505 10.1559   313.446    -82.3909    6.73454     -82.3909     
1 1 1 8  2  6  o 0 485.533 15.5077   517.538    134.976     92.1398     134.976      
1 1 1 8  2  7  o 0 284.249 10.011    340.055    177.014     150.142     177.014      
1 1 1 8  2  8  o 0 475.161 15.4422   487.023    63.7638     97.8834     63.7638      
1 1 1 8  2  9  o 0 286.103 9.27234   190.046    -13.8654    136.368     166.135      
1 1 1 8  2  10 o 0 590.304 19.1512   622.499    -147.908    141.733     -147.908     
1 1 1 8  2  11 o 0 312.611 10.4859   255.966    -85.5559    62.5733     94.4441      
1 1 1 8  2  12 o 0 320.266 9.92588   272.724    77.9916     35.313      -102.008     
1 1 1 8  2  13 o 0 254.979 9.12431   298.203    -158.219    112.532     -158.219     
1 1 1 8  2  14 o 0 106.918 4.94174   95.086     27.279      2.48753     -152.721     
1 1 1 8  2  15 o 0 114.276 4.49964   85.7102    -68.1924    34.4472     111.808      
1 1 1 8  2  16 o 0 165.168 5.37109   166.455    149.299     35.4833     149.299      
1 1 1 8  2  17 o 0 73.0443 6.58414   72.9768    -55.892     4.08425     124.108      
1 1 1 8  2  18 o 0 61.1774 6.60816   52.0599    -14.3448    21.2592     165.655      
1 1 1 8  2  19 o 0 78.6726 6.47198   85.8781    -94.7295    12.313      -94.7295     
1 1 1 8  2  20 o 0 26.3433 11.1584   14.5585    -23.7392    3.66815     -23.7392     
1 1 1 8  2  21 o 0 17.5283 8.45517   3.66271    168.973     13.0289     -11.0274     
1 1 1 8  2  22 o 0 25.8227 12.1981   ?          ?           ?           ?            
1 1 1 8  2  23 f 1 6.53275 3.32307   ?          ?           ?           ?            
1 1 1 8  3  0  o 0 245.809 9.39198   255.948    180         23.203      -2.2689e-13  
1 1 1 8  3  1  o 0 252.944 7.47023   233.27     -151.931    33.4432     28.0695      
1 1 1 8  3  2  o 0 639.915 16.7047   662.202    -53.9158    24.8213     -53.9158     
1 1 1 8  3  3  o 0 48.2558 6.49039   127.396    -37.4903    320.239     -37.4903     
1 1 1 8  3  4  o 0 568.171 15.8976   527.583    45.4727     51.714      -134.527     
1 1 1 8  3  5  o 0 241.411 8.24558   177.016    -77.2207    101.571     102.779      
1 1 1 8  3  6  o 0 305.356 10.6337   170.955    77.2609     245.236     -102.739     
1 1 1 8  3  7  o 0 246.111 8.39163   288.121    -84.3747    126.416     -84.3747     
1 1 1 8  3  8  o 0 251.685 8.01487   240.594    78.9727     33.3348     78.9727      
1 1 1 8  3  9  o 0 236.116 8.16564   217.771    -153.557    21.2413     -153.557     
1 1 1 8  3  10 o 0 132.293 5.29697   102.453    -93.0463    20.5298     -93.0463     
1 1 1 8  3  11 o 0 341.685 11.7489   332.335    177.908     37.1202     177.908      
1 1 1 8  3  12 o 0 152.175 6.09728   86.6057    151.691     92.5826     -28.3089     
1 1 1 8  3  13 o 0 231.557 6.8979    258.283    -152.637    79.3965     -152.637     
1 1 1 8  3  14 f 1 139.555 5.85233   87.4054    -9.74259    86.3318     170.257      
1 1 1 8  3  15 o 0 175.95  5.38346   141.036    20.6445     43.7755     -159.355     
1 1 1 8  3  16 o 0 97.0329 4.88233   84.9713    -114.661    5.1197      -114.661     
1 1 1 8  3  17 o 0 83.3275 5.44396   57.5887    105.151     60.9554     -74.8491     
1 1 1 8  3  18 o 0 30.8897 9.90594   2.03965    -129.261    53.9795     50.7393      
1 1 1 8  3  19 o 0 36.8358 10.3745   31.8316    -162.008    2.26125     -162.008     
1 1 1 8  3  20 o 0 23.9901 9.80784   3.93984    -160.933    32.8872     19.0668      
1 1 1 8  3  21 o 0 62.4475 9.33458   66.6827    30.5543     12.5339     30.5543      
1 1 1 8  3  22 o 0 25.3851 10.8093   ?          ?           ?           ?            
1 1 1 8  3  23 f 1 16.3122 7.08501   ?          ?           ?           ?            
1 1 1 8  4  0  o 0 221.873 8.50881   229.942    180         109.245     -9.82801e-14 
1 1 1 8  4  1  o 0 276.192 8.0636    325.14     -100.099    108.417     -100.099     
1 1 1 8  4  2  o 0 164.159 4.48215   134.375    60.1275     33.3864     -119.872     
1 1 1 8  4  3  o 0 181.829 6.09888   90.2       157.539     156.481     -22.4611     
1 1 1 8  4  4  o 0 622.353 18.478    575.679    -29.8574    62.7831     150.143      
1 1 1 8  4  5  o 0 532.849 15.6423   569.632    119.03      101.727     119.03       
1 1 1 8  4  6  o 0 425.211 14.4729   402.078    149.395     18.2199     -30.6046     
1 1 1 8  4  7  o 0 481.624 16.1191   399.628    -145.556    131.917     34.4443      
1 1 1 8  4  8  o 0 724.298 24.039    675.824    -80.2234    7.45322     -80.2234     
1 1 1 8  4  9  o 0 328.708 10.6872   303.057    -91.5366    13.2582     -91.5366     
1 1 1 8  4  10 o 0 239.808 8.30599   261.729    -101.793    100.719     -101.793     
1 1 1 8  4  11 o 0 351.272 12.5005   373.081    -23.0116    101.888     -23.0116     
1 1 1 8  4  12 o 0 62.2169 8.16768   7.63627    -7.54499    16.706      172.455      
1 1 1 8  4  13 o 0 59.1151 8.12698   3.56706    77.5064     50.5984     -102.494     
1 1 1 8  4  14 o 0 86.9315 5.38503   32.0292    -57.838     92.7672     122.162      
1 1 1 8  4  15 o 0 106.513 4.42311   90.6393    -48.5387    7.17673     131.461      
1 1 1 8  4  16 o 0 250.784 7.14264   239.298    122.74      16.8862     122.74       
1 1 1 8  4  17 o 0 120.684 4.24922   170.651    -75.0094    86.2344     -75.0094     
1 1 1 8  4  18 o 0 81.9632 4.98463   85.8204    -91.1024    1.17125     -91.1024     
1 1 1 8  4  19 o 0 18.1472 8.29865   1.74274    -19.2353    13.9237     -19.2353     
1 1 1 8  4  20 o 0 30.0055 10.5838   22.3116    68.3643     5.66929     -111.636     
1 1 1 8  4  21 o 0 64.028  11.1497   56.0109    -123.394    12.5621     56.6058      
1 1 1 8  4  22 o 0 25.3047 10.8294   ?          ?           ?           ?            
1 1 1 8  4  23 f 1 20.1495 8.52536   ?          ?           ?           ?            
1 1 1 8  5  0  o 0 450.325 18.9583   468.305    180         32.1137     -5.56262e-13 
1 1 1 8  5  1  o 0 338.956 9.32441   385.016    -41.8455    89.0803     -41.8455     
1 1 1 8  5  2  o 0 129.014 4.52265   71.2764    -3.67699    36.1379     -3.67699     
1 1 1 8  5  3  o 0 468.203 13.6117   459.569    -140.28     5.94784     -140.28      
1 1 1 8  5  4  o 0 323.03  10.299    321.377    -66.0617    22.7609     -66.0617     
1 1 1 8  5  5  o 0 191.558 6.26781   141.734    -79.9215    70.5056     100.079      
1 1 1 8  5  6  o 0 316.979 10.9506   349.815    118.704     96.1431     118.704      
1 1 1 8  5  7  o 0 149.688 5.83651   114.543    -153.383    14.9671     26.6173      
1 1 1 8  5  8  o 0 348.258 11.698    308.993    51.5731     18.4638     -128.427     
1 1 1 8  5  9  o 0 410.575 13.5927   323.878    146.116     101.56      -33.8842     
1 1 1 8  5  10 o 0 35.9609 11.1354   54.7266    -45.308     127.494     -45.308      
1 1 1 8  5  11 o 0 189.871 7.71051   149.733    16.4165     40.4319     -163.584     
1 1 1 8  5  12 o 0 184.961 6.52485   127.824    158.598     71.3596     -21.4017     
1 1 1 8  5  13 o 0 285.742 8.77496   298.719    164.539     50.994      164.539      
1 1 1 8  5  14 o 0 23.7267 9.98312   32.2603    116.003     84.3478     116.003      
1 1 1 8  5  15 o 0 219.382 6.59676   200.027    168.899     7.54854     -11.1013     
1 1 1 8  5  16 o 0 78.587  5.27405   76.389     95.2797     16.9464     95.2797      
1 1 1 8  5  17 o 0 64.8624 5.50308   59.7459    56.2517     11.1422     -123.748     
1 1 1 8  5  18 o 0 140.138 5.48257   156.954    137.366     17.3928     137.366      
1 1 1 8  5  19 o 0 80.1372 6.67127   76.5147    -143.449    9.59999     36.5506      
1 1 1 8  5  20 o 0 21.9939 9.76221   3.68837    16.6466     27.1568     -163.353     
1 1 1 8  5  21 o 0 32.7781 11.7557   14.384     -109.355    31.8649     70.6449      
1 1 1 8  5  22 o 0 41.0846 13.6678   ?          ?           ?           ?            
1 1 1 8  5  23 o 0 18.0131 8.293     ?          ?           ?           ?            
1 1 1 8  6  0  o 0 199.48  10.2531   205.76     180         79.6986     -180         
1 1 1 8  6  1  o 0 801.406 21.4689   789.437    -149.477    84.8891     30.5232      
1 1 1 8  6  2  o 0 440.665 12.8948   329.157    91.3544     212.492     -88.6456     
1 1 1 8  6  3  o 0 572.614 16.167    669.509    -179.992    210.407     -179.992     
1 1 1 8  6  4  o 0 153.544 5.01794   117.902    50.1185     33.7934     -129.881     
1 1 1 8  6  5  o 0 187.051 5.74979   214.234    45.4813     109.018     45.4813      
1 1 1 8  6  6  o 0 542.328 15.6332   556.902    -166.74     53.9573     -166.74      
1 1 1 8  6  7  o 0 825.373 25.217    751.302    157.705     47.0083     -22.2952     
1 1 1 8  6  8  o 0 234.476 8.44941   206.644    145.523     3.54878     -34.4767     
1 1 1 8  6  9  o 0 245.994 7.97899   167.036    -97.1297    105.215     82.8703      
1 1 1 8  6  10 o 0 105.332 5.95995   42.0076    83.2661     65.0137     -96.7339     
1 1 1 8  6  11 o 0 400.664 13.8146   442.123    71.5193     147.963     71.5193      
1 1 1 8  6  12 o 0 139.971 5.20841   93.6224    -10.563     52.3626     169.437      
1 1 1 8  6  13 o 0 197.142 6.37517   157.374    132.055     56.6089     -47.9454     
1 1 1 8  6  14 o 0 87.2559 5.65134   68.056     46.0765     15.6767     -133.923     
1 1 1 8  6  15 o 0 58.1152 6.50957   8.81155    -100.493    76.6499     79.5066      
1 1 1 8  6  16 o 0 163.014 4.96411   145.835    179.895     5.34579     -0.105235    
1 1 1 8  6  17 o 0 45.342  8.89411   37.9803    179.264     11.3346     179.264      
1 1 1 8  6  18 o 0 19.9322 8.98707   9.5844     -152.395    48.6689     -152.395     
1 1 1 8  6  19 o 0 19.3451 8.93818   1.68395    -24.2982    20.7775     -24.2982     
1 1 1 8  6  20 o 0 72.0372 7.13207   54.6207    39.0601     34.0915     -140.94      
1 1 1 8  6  21 o 0 31.6735 11.0756   14.9128    74.1435     10.8869     74.1435      
1 1 1 8  6  22 o 0 54.8716 16.077    ?          ?           ?           ?            
1 1 1 8  6  23 o 0 10.67   4.91491   ?          ?           ?           ?            
1 1 1 8  7  0  o 0 357.235 14.5675   365.35     0           12.8766     180          
1 1 1 8  7  1  o 0 364.032 10.1782   365.988    -37.2687    6.41262     -37.2687     
1 1 1 8  7  2  o 0 33.9218 9.12299   81.211     -177.943    184.83      -177.943     
1 1 1 8  7  3  o 0 67.6042 7.36691   2.89631    22.1576     30.3141     22.1576      
1 1 1 8  7  4  o 0 366.688 11.4616   329.215    60.3393     64.3472     -119.661     
1 1 1 8  7  5  o 0 208.975 6.47418   230.765    33.5011     79.2448     33.5011      
1 1 1 8  7  6  o 0 88.5527 5.06228   18.6212    -98.6793    71.9668     81.3207      
1 1 1 8  7  7  o 0 254.253 8.15697   251.332    -36.6193    44.2439     -36.6193     
1 1 1 8  7  8  o 0 534.258 17.38     604.166    -77.5436    219.142     -77.5436     
1 1 1 8  7  9  o 0 236.374 7.65257   174.619    -11.4502    70.8739     168.55       
1 1 1 8  7  10 o 0 352.639 12.5293   348.065    17.8376     47.1315     17.8376      
1 1 1 8  7  11 o 0 216.102 7.66359   201.686    103.221     15.2112     103.221      
1 1 1 8  7  12 o 0 90.2115 6.35693   56.8526    -81.3298    7.44597     98.6702      
1 1 1 8  7  13 o 0 262.713 7.5331    248.292    -46.8989    3.83044     133.101      
1 1 1 8  7  14 o 0 188.018 6.01592   205.727    -62.9489    60.4354     -62.9489     
1 1 1 8  7  15 o 0 134.839 5.1485    120.071    107.242     3.18437     -72.758      
1 1 1 8  7  16 o 0 206.275 6.09271   202.713    65.2298     29.1472     65.2298      
1 1 1 8  7  17 o 0 214.727 6.17163   246.716    -51.4191    30.1565     -51.4191     
1 1 1 8  7  18 o 0 77.3704 5.64331   96.1007    29.2468     34.7191     29.2468      
1 1 1 8  7  19 o 0 49.9676 8.02554   53.2007    56.8082     9.32785     56.8082      
1 1 1 8  7  20 o 0 41.2509 12.0577   47.951     4.03059     25.9334     4.03059      
1 1 1 8  7  21 o 0 99.0645 10.3057   106.796    129.674     20.4258     129.674      
1 1 1 8  7  22 o 0 31.9809 14.1993   ?          ?           ?           ?            
1 1 1 8  8  0  f 1 269.88  14.2714   142.504    180         99.1098     180          
1 1 1 8  8  1  o 0 191.989 8.74393   197.236    -90         24.1075     -90          
1 1 1 8  8  2  o 0 143.37  6.52586   137.154    180         15.8171     180          
1 1 1 8  8  3  o 0 321.656 13.7376   327.119    -90         29.9522     90           
1 1 1 8  8  4  o 0 357.051 16.5578   361.565    0           46.9206     2.95298e-16  
1 1 1 8  8  5  o 0 493.434 18.5375   495.754    -90         44.7325     90           
1 1 1 8  8  6  o 0 194.498 8.54385   188.966    180         76.1221     180          
1 1 1 8  8  7  o 0 711.254 29.8587   674.81     90          85.6739     -90          
1 1 1 8  8  8  o 0 175.113 8.94696   164.38     0           108.211     180          
1 1 1 8  8  9  o 0 65.3443 9.88968   41.025     -90         74.8338     90           
1 1 1 8  8  10 o 0 16.7635 11.5673   0.722956   0           25.1559     -180         
1 1 1 8  8  11 o 0 16.1455 11.3449   0.489644   90          10.1375     -90          
1 1 1 8  8  12 o 0 83.8226 8.29743   56.1626    180         1.50902     2.61677e-13  
1 1 1 8  8  13 f 1 204.105 9.37515   198.208    -90         48.8992     90           
1 1 1 8  8  14 o 0 164.075 7.16728   156.49     180         67.2419     180          
1 1 1 8  8  15 o 0 97.9783 7.87977   91.6159    -90         11.3976     90           
1 1 1 8  8  16 o 0 164.332 7.2581    150.64     180         21.7452     180          
1 1 1 8  8  17 o 0 15.0751 10.2136   0.242996   -90         1.10517     90           
1 1 1 8  8  18 o 0 38.1765 16.3813   38.3184    0           1.16627     3.00042e-13  
1 1 1 8  8  19 o 0 15.89   10.8995   14.574     -90         33.3081     90           
1 1 1 8  8  20 o 0 45.2119 14.0711   45.5681    0           17.1231     180          
1 1 1 8  8  21 o 0 27.6537 16.6029   26.5388    -90         5.71199     90           
1 1 1 8  8  22 o 0 12.9488 9.4867    ?          ?           ?           ?            
1 1 1 8  8  23 f 1 21.4247 9.75288   ?          ?           ?           ?            
1 1 1 9  0  1  o 0 472.368 17.7933   520.928    -135        8.91069     45           
1 1 1 9  0  2  o 0 395.55  15.4605   426.76     180         20.1405     2.25728e-13  
1 1 1 9  0  3  o 0 723.474 27.249    738.879    -45         202.538     -45          
1 1 1 9  0  4  o 0 65.808  7.62569   23.2542    -90         33.1128     90           
1 1 1 9  0  5  o 0 227.336 10.3158   219.967    45          129.453     45           
1 1 1 9  0  6  o 0 51.9559 11.8071   31.8775    180         106.847     -7.13003e-15 
1 1 1 9  0  7  o 0 167.834 9.02152   149.348    135         60.8214     135          
1 1 1 9  0  8  o 0 431.036 19.8559   403.137    -90         12.1572     -90          
1 1 1 9  0  9  o 0 728.198 30.0792   673.891    45          19.5647     45           
1 1 1 9  0  10 o 0 418.886 18.71     393.949    0           215.982     -1.35261e-16 
1 1 1 9  0  11 o 0 444.017 20.5319   412.23     -45         62.3744     -45          
1 1 1 9  0  12 o 0 204.953 9.47866   187.603    90          2.25627     90           
1 1 1 9  0  13 o 0 333.145 14.4486   324.343    -135        56.9063     -135         
1 1 1 9  0  14 o 0 369.262 17.1201   353.537    180         42.2127     180          
1 1 1 9  0  15 o 0 94.704  7.54546   87.1644    135         27.328      135          
1 1 1 9  0  16 o 0 131.553 6.88226   121.342    90          11.406      -90          
1 1 1 9  0  17 o 0 15.143  10.4755   4.60104    -135        21.3819     45           
1 1 1 9  0  18 o 0 37.9603 15.8554   38.9257    180         1.63852     1.66694e-13  
1 1 1 9  0  19 o 0 23.63   13.9502   12.381     135         5.63271     -45          
1 1 1 9  0  20 o 0 32.7427 16.2      31.8807    90          1.11568     90           
1 1 1 9  0  21 o 0 23.8031 15.1949   7.17099    -135        1.85968     -135         
1 1 1 9  0  22 o 0 23.2431 13.6454   ?          ?           ?           ?            
1 1 1 9  1  0  o 0 413.57  17.7593   449.792    0           67.2159     -1.43156e-13 
1 1 1 9  1  1  o 0 141.495 4.93665   5.9281     47.3015     268.529     -132.698     
1 1 1 9  1  2  o 0 77.2323 3.51407   8.75814    -20.2148    118.101     -20.2148     
1 1 1 9  1  3  o 0 348.204 11.0402   310.057    -120.385    63.404      59.6154      
1 1 1 9  1  4  o 0 714.726 21.295    699.649    99.5242     13.2398     -80.4758     
1 1 1 9  1  5  o 0 226.461 7.10739   208.877    18.401      7.01297     -161.599     
1 1 1 9  1  6  o 0 156.376 5.61864   101.325    -27.924     75.9132     152.076      
1 1 1 9  1  7  o 0 451.276 14.9134   397.851    -131.283    75.37       48.7166      
1 1 1 9  1  8  o 0 589.497 19.1223   602.239    -105.811    115.498     -105.811     
1 1 1 9  1  9  o 0 128.065 5.5386    44.7932    -106.603    118.498     73.397       
1 1 1 9  1  10 o 0 793.896 23.3268   807.665    2.16716     131.966     2.16716      
1 1 1 9  1  11 f 1 308.412 10.4714   383.933    -177.359    210.275     -177.359     
1 1 1 9  1  12 f 1 188.079 5.71823   84.5583    -50.1338    165.227     129.866      
1 1 1 9  1  13 o 0 154.177 5.66998   101.576    -65.4819    81.8643     114.518      
1 1 1 9  1  14 o 0 45.2698 9.53998   10.5484    -143.376    17.0779     36.6238      
1 1 1 9  1  15 o 0 75.3754 6.31026   46.0924    -61.8692    33.8344     118.131      
1 1 1 9  1  16 o 0 210.639 5.95244   172.917    -103.427    40.2401     76.5732      
1 1 1 9  1  17 o 0 35.2655 10.2542   8.60955    -145.258    0.769355    34.7416      
1 1 1 9  1  18 o 0 58.4427 7.43797   40.2605    -177.207    38.8561     2.79279      
1 1 1 9  1  19 o 0 34.0715 11.2914   9.64266    151.368     43.7731     -28.6323     
1 1 1 9  1  20 o 0 42.2117 11.9112   46.5513    -13.2818    16.835      -13.2818     
1 1 1 9  1  21 o 0 39.4915 10.9118   23.2042    52.0344     28.09       -127.966     
1 1 1 9  1  22 o 0 50.9861 13.7645   ?          ?           ?           ?            
1 1 1 9  1  23 o 0 13.3724 6.5052    ?          ?           ?           ?            
1 1 1 9  2  0  o 0 145.6   6.75074   144.326    180         19.6196     -180         
1 1 1 9  2  1  o 0 380.579 11.1207   398.054    135.793     16.6393     135.793      
1 1 1 9  2  2  o 0 103.096 3.77361   26.041     -176.137    237.33      -176.137     
1 1 1 9  2  3  o 0 313.416 9.42117   400.049    -148.274    207.337     -148.274     
1 1 1 9  2  4  o 0 462.322 14.4637   317.012    175.934     266.318     -4.06573     
1 1 1 9  2  5  o 0 287.524 10.2959   294.098    1.25544     43.142      1.25544      
1 1 1 9  2  6  o 0 150.055 5.68883   133.508    -151.538    21.4347     -151.538     
1 1 1 9  2  7  o 0 338.786 10.5396   376.536    33.5131     138.314     33.5131      
1 1 1 9  2  8  o 0 254.186 9.01065   190.209    140.849     74.8875     -39.1511     
1 1 1 9  2  9  o 0 236.636 7.47225   139.04     -131.712    142.075     48.2877      
1 1 1 9  2  10 o 0 296.334 9.84914   306.304    -150.222    77.0559     -150.222     
1 1 1 9  2  11 o 0 114.987 5.92682   49.9188    26.4125     95.6031     -153.588     
1 1 1 9  2  12 o 0 293.043 8.97701   346.647    -166.023    171.601     -166.023     
1 1 1 9  2  13 o 0 221.763 7.08185   242.679    124.722     69.9528     124.722      
1 1 1 9  2  14 o 0 172.885 5.75858   169.512    -122.377    16.3359     -122.377     
1 1 1 9  2  15 o 0 86.8541 4.71023   39.8491    12.0259     72.7377     -167.974     
1 1 1 9  2  16 o 0 46.5742 8.46264   27.2383    128.054     18.4534     -51.9464     
1 1 1 9  2  17 o 0 284.016 7.83554   366.866    -3.57808    117.076     -3.57808     
1 1 1 9  2  18 o 0 108.156 5.03026   105.124    84.9749     17.2355     -95.0251     
1 1 1 9  2  19 o 0 58.6959 8.17829   23.7382    146.181     70.7052     -33.8194     
1 1 1 9  2  20 o 0 91.752  6.40527   99.661     -139.574    15.5669     -139.574     
1 1 1 9  2  21 o 0 23.5504 10.5826   15.5259    -149.782    0.462615    -149.782     
1 1 1 9  2  22 o 0 39.4923 13.9994   ?          ?           ?           ?            
1 1 1 9  2  23 o 0 13.0363 6.18342   ?          ?           ?           ?            
1 1 1 9  3  0  o 0 73.6865 6.58678   7.23464    180         6.19899     -5.22828e-13 
1 1 1 9  3  1  o 0 748.416 20.0793   710.078    -126.117    113.054     53.8833      
1 1 1 9  3  2  o 0 351.61  10.3704   313.66     -2.50815    76.8511     177.492      
1 1 1 9  3  3  o 0 129.82  4.58969   10.9019    -147.72     209.368     32.2795      
1 1 1 9  3  4  o 0 418.941 12.1904   404.287    152.797     2.07577     152.797      
1 1 1 9  3  5  o 0 557.216 16.9786   597.619    -58.4493    115.702     -58.4493     
1 1 1 9  3  6  o 0 132.846 6.20846   101.595    68.2821     42.4607     68.2821      
1 1 1 9  3  7  o 0 356.418 11.4948   270.29     -4.54045    112.646     175.46       
1 1 1 9  3  8  o 0 403     13.3133   380.911    167.38      27.3807     167.38       
1 1 1 9  3  9  o 0 574.358 18.7426   581.008    44.4561     115.64      44.4561      
1 1 1 9  3  10 o 0 651.329 21.0941   679.757    -50.9715    149.264     -50.9715     
1 1 1 9  3  11 o 0 178.081 6.85627   53.9183    146.029     212.274     -33.9712     
1 1 1 9  3  12 o 0 106.534 5.27598   76.7519    20.3038     11.3774     -159.696     
1 1 1 9  3  13 o 0 162.36  5.6037    120.908    25.5537     58.3057     -154.446     
1 1 1 9  3  14 o 0 57.7232 7.58023   27.484     -102.583    31.432      77.4166      
1 1 1 9  3  15 o 0 28.6484 10.5527   23.6478    57.5404     74.2397     57.5404      
1 1 1 9  3  16 o 0 125.401 5.23328   121.285    -81.6139    16.6637     -81.6139     
1 1 1 9  3  17 o 0 174.605 5.88677   219.873    -151.395    63.9283     -151.395     
1 1 1 9  3  18 f 1 82.3142 5.7676    109.023    -29.76      49.6563     -29.76       
1 1 1 9  3  19 o 0 82.0969 5.87746   79.2775    -159.722    8.00336     20.2779      
1 1 1 9  3  20 o 0 64.0625 6.96969   56.1262    99.8781     14.3017     -80.1219     
1 1 1 9  3  21 o 0 43.7889 14.2132   45.9749    -35.572     10.9156     -35.572      
1 1 1 9  3  22 o 0 27.0933 13.0944   ?          ?           ?           ?            
1 1 1 9  3  23 o 0 17.8617 8.71286   ?          ?           ?           ?            
1 1 1 9  4  0  o 0 96.3223 4.98984   35.0419    180         4.62169     -1.31917e-12 
1 1 1 9  4  1  o 0 523.037 14.7974   644.167    141.649     231.223     141.649      
1 1 1 9  4  2  o 0 537.886 16.4993   596.98     65.8939     151.287     65.8939      
1 1 1 9  4  3  o 0 157.2   5.11388   153.543    130.939     55.1563     130.939      
1 1 1 9  4  4  o 0 523.68  15.7736   569.38     150.761     128.485     150.761      
1 1 1 9  4  5  o 0 459.573 14.0908   465.803    21.7908     45.7889     21.7908      
1 1 1 9  4  6  o 0 655.312 19.9655   633.422    -163.362    1.25349     16.6378      
1 1 1 9  4  7  f 1 732.717 23.5089   725.423    -26.1596    92.6196     -26.1596     
1 1 1 9  4  8  o 0 483.896 15.7914   367.098    -16.8125    153.28      163.187      
1 1 1 9  4  9  o 0 420.478 13.8686   425.444    67.5694     91.6554     67.5694      
1 1 1 9  4  10 o 0 427.4   14.439    376.039    29.4195     36.0878     -150.58      
1 1 1 9  4  11 f 1 458.41  14.3492   523.253    -28.5521    207.227     -28.5521     
1 1 1 9  4  12 o 0 212.495 7.39474   188.447    -82.9916    2.30069     -82.9916     
1 1 1 9  4  13 o 0 65.4326 6.71494   10.4847    -75.9436    60.0384     104.056      
1 1 1 9  4  14 o 0 45.0518 9.46387   34.2713    -5.34596    142.251     -5.34596     
1 1 1 9  4  15 o 0 134.842 4.52362   170.406    28.5406     107.151     28.5406      
1 1 1 9  4  16 o 0 130.796 4.95559   117.895    -117.776    0.382651    62.2236      
1 1 1 9  4  17 o 0 97.9243 4.54941   110.014    -123.618    14.8278     -123.618     
1 1 1 9  4  18 o 0 72.3724 5.47924   102.269    -58.2143    60.843      -58.2143     
1 1 1 9  4  19 o 0 78.0744 6.08116   74.0477    145.78      9.64259     -34.2203     
1 1 1 9  4  20 o 0 75.8983 7.74366   65.9923    160.058     19.1329     -19.9419     
1 1 1 9  4  21 o 0 26.0824 10.5618   13.6111    159.912     17.4886     -20.0881     
1 1 1 9  4  22 o 0 55.333  16.2303   ?          ?           ?           ?            
1 1 1 9  4  23 o 0 14.5834 6.82042   ?          ?           ?           ?            
1 1 1 9  5  0  o 0 14.7253 9.81497   2.88421    180         132.465     -3.14797e-14 
1 1 1 9  5  1  o 0 478.587 15.1487   478.013    -176.949    13.118      3.0509       
1 1 1 9  5  2  o 0 192.467 5.92679   142.242    17.2696     69.5159     -162.73      
1 1 1 9  5  3  f 1 308.813 9.50837   226.105    -52.644     138.679     127.356      
1 1 1 9  5  4  o 0 514.813 16.1828   479.383    170.794     37.3328     -9.20565     
1 1 1 9  5  5  o 0 482.194 14.4803   447.192    123.761     38.1837     -56.2391     
1 1 1 9  5  6  o 0 139.31  5.1171    81.3727    -15.8123    75.9686     164.188      
1 1 1 9  5  7  o 0 500.397 15.3146   551.994    -162.524    183.31      -162.524     
1 1 1 9  5  8  f 1 203.051 6.83507   173.381    21.1554     3.91815     -158.845     
1 1 1 9  5  9  o 0 144.361 5.54532   47.1489    -168.59     147.876     11.4096      
1 1 1 9  5  10 o 0 103.434 5.53121   36.8883    130.762     1.64391     -49.238      
1 1 1 9  5  11 o 0 135.606 5.53023   127.029    -78.4237    30.2391     -78.4237     
1 1 1 9  5  12 o 0 173.727 6.25634   157.046    -128.235    14.5992     -128.235     
1 1 1 9  5  13 o 0 216.77  7.66177   157.68     -74.7387    94.1242     105.261      
1 1 1 9  5  14 o 0 220.61  7.23869   196.621    46.3716     21.8402     -133.628     
1 1 1 9  5  15 o 0 273.259 8.01313   305.087    70.5484     104.183     70.5484      
1 1 1 9  5  16 o 0 71.3766 5.91247   53.0644    9.64618     17.198      -170.354     
1 1 1 9  5  17 f 1 51.2748 7.65144   2.46115    136.687     98.8855     -43.3127     
1 1 1 9  5  18 o 0 61.3346 6.91609   50.1634    -51.3066    24.3677     128.693      
1 1 1 9  5  19 o 0 84.644  5.92127   108.347    7.15316     45.3135     7.15316      
1 1 1 9  5  20 o 0 34.8972 10.7176   25.4187    134.107     12.3793     -45.8934     
1 1 1 9  5  21 o 0 61.9249 9.61234   62.3653    18.1775     5.799       18.1775      
1 1 1 9  5  22 o 0 34.3831 14.9541   ?          ?           ?           ?            
1 1 1 9  5  23 o 0 14.5725 6.5896    ?          ?           ?           ?            
1 1 1 9  6  0  o 0 93.4122 6.35605   17.9024    0           2.97991     180          
1 1 1 9  6  1  o 0 107.417 4.20811   19.9318    -47.913     4.1524      -47.913      
1 1 1 9  6  2  o 0 125.244 4.52099   41.4202    16.9047     134.316     -163.095     
1 1 1 9  6  3  o 0 247.503 7.77544   211.999    -28.3621    43.3837     151.638      
1 1 1 9  6  4  o 0 219.746 6.49929   153.463    20.5764     106.217     -159.424     
1 1 1 9  6  5  o 0 285.209 9.77853   330.23     169.933     125.321     169.933      
1 1 1 9  6  6  o 0 450.209 13.7544   416.037    122.755     36.2223     -57.2453     
1 1 1 9  6  7  o 0 150.221 5.13114   136.274    -67.8247    55.5234     -67.8247     
1 1 1 9  6  8  o 0 304.418 9.07719   239.662    -129.339    70.5493     50.6608      
1 1 1 9  6  9  o 0 966.647 27.0585   1003.61    -37.8618    238.126     -37.8618     
1 1 1 9  6  10 o 0 165.034 6.58692   143.486    151.216     99.3477     151.216      
1 1 1 9  6  11 o 0 392.859 12.9124   352.813    114.172     12.5156     -65.8275     
1 1 1 9  6  12 o 0 331.453 10.7309   292.849    143.801     9.60986     -36.1991     
1 1 1 9  6  13 o 0 203.225 5.75901   217.865    -116.978    59.4684     -116.978     
1 1 1 9  6  14 o 0 41.5664 10.437    5.09326    -146.97     64.9889     -146.97      
1 1 1 9  6  15 o 0 159.036 5.55847   137.319    -26.9502    14.9487     153.05       
1 1 1 9  6  16 o 0 143.162 5.07992   145.579    124.57      33.4372     124.57       
1 1 1 9  6  17 o 0 85.5621 4.90581   107.798    100.43      41.6731     100.43       
1 1 1 9  6  18 o 0 64.6716 7.33225   80.2542    19.7405     32.3181     19.7405      
1 1 1 9  6  19 o 0 97.6985 6.06326   92.7032    -27.9164    14.4473     152.084      
1 1 1 9  6  20 o 0 20.5479 9.53512   3.37528    -116.046    22.1659     63.9538      
1 1 1 9  6  21 o 0 53.7474 13.0295   36.4586    -119.628    30.0624     60.372       
1 1 1 9  6  22 o 0 32.6119 15.8002   ?          ?           ?           ?            
1 1 1 9  7  0  o 0 133.402 7.61632   36.866     180         15.4942     -180         
1 1 1 9  7  1  o 0 345.336 11.3134   349.215    100.988     22.829      100.988      
1 1 1 9  7  2  o 0 511.144 15.4695   572.314    139.843     138.527     139.843      
1 1 1 9  7  3  o 0 43.5239 7.17658   98.5259    -174.721    242.895     -174.721     
1 1 1 9  7  4  o 0 92.0335 7.79551   18.1178    -153.809    184.926     -153.809     
1 1 1 9  7  5  o 0 843.553 24.6224   815.197    -30.1846    25.752      149.815      
1 1 1 9  7  6  o 0 400.109 11.2608   486.254    -116.559    206.11      -116.559     
1 1 1 9  7  7  f 1 170.457 7.58954   175.954    105.224     97.9243     105.224      
1 1 1 9  7  8  o 0 570.708 18.5094   577.778    83.7307     106.087     83.7307      
1 1 1 9  7  9  o 0 343.097 11.5817   358.895    -1.47685    86.4759     -1.47685     
1 1 1 9  7  10 o 0 375.37  12.5905   308.814    63.2733     71.6944     -116.727     
1 1 1 9  7  11 o 0 215.351 7.61537   233.263    -156.138    86.234      -156.138     
1 1 1 9  7  12 o 0 233.211 7.35114   250.047    70.764      91.2411     70.764       
1 1 1 9  7  13 o 0 210.88  6.47176   190.516    40.3338     13.325      -139.666     
1 1 1 9  7  14 o 0 242.733 7.26017   262.823    -3.31001    70.7888     -3.31001     
1 1 1 9  7  15 o 0 113.369 4.49601   105.164    50.8045     11.6514     50.8045      
1 1 1 9  7  16 o 0 126.92  4.89039   114.751    -78.6681    2.13216     -78.6681     
1 1 1 9  7  17 o 0 111.331 4.76315   134.33     -56.461     35.5504     -56.461      
1 1 1 9  7  18 o 0 71.0857 5.90678   68.8306    115.955     7.10012     -64.0453     
1 1 1 9  7  19 o 0 28.9785 11.0747   20.5345    12.5925     7.44366     -167.408     
1 1 1 9  7  20 o 0 22.1938 9.93682   6.86953    179.179     18.3735     -0.821472    
1 1 1 9  7  21 o 0 27.7819 12.3011   22.5947    -35.7428    0.911192    -35.7428     
1 1 1 9  7  22 o 0 13.6545 6.95059   ?          ?           ?           ?            
1 1 1 9  7  23 o 0 10.0898 4.809     ?          ?           ?           ?            
1 1 1 9  8  0  o 0 284.567 10.9775   288.943    0           158.31      4.44028e-14  
1 1 1 9  8  1  o 0 329.823 9.50731   209.914    -27.1543    235.634     152.846      
1 1 1 9  8  2  o 0 355.237 10.6994   316.011    137.143     69.0908     -42.8568     
1 1 1 9  8  3  o 0 229.681 6.62448   261.039    65.3606     92.4992     65.3606      
1 1 1 9  8  4  o 0 157.178 5.36424   96.3463    38.6067     92.9647     -141.393     
1 1 1 9  8  5  o 0 308.904 8.40113   305.689    70.3133     16.6276     70.3133      
1 1 1 9  8  6  o 0 280.047 8.54265   219.836    172.611     74.539      -7.38851     
1 1 1 9  8  7  o 0 99.6701 5.04656   37.9437    -3.1825     49.979      176.818      
1 1 1 9  8  8  o 0 523.614 16.3039   506.519    -99.4509    49.6434     -99.4509     
1 1 1 9  8  9  o 0 242.315 7.99576   285.078    -61.0686    145.747     -61.0686     
1 1 1 9  8  10 f 1 134.974 5.87614   119.421    -58.1446    10.8259     -58.1446     
1 1 1 9  8  11 f 1 60.609  7.69073   16.8782    143.224     116.924     143.224      
1 1 1 9  8  12 o 0 185.824 6.2294    100.982    -143.733    124.787     36.267       
1 1 1 9  8  13 o 0 237.765 7.04077   241.53     49.7335     37.5482     49.7335      
1 1 1 9  8  14 o 0 57.763  8.08028   20.8409    126.688     48.3046     -53.3123     
1 1 1 9  8  15 o 0 43.876  9.80608   7.97773    -101.218    26.5221     78.7817      
1 1 1 9  8  16 o 0 155.902 5.16276   195.991    147.338     54.3019     147.338      
1 1 1 9  8  17 o 0 64.4905 5.46423   64.0504    -47.1955    1.46209     -47.1955     
1 1 1 9  8  18 o 0 15.5059 7.5922    14.1965    50.1263     45.6878     50.1263      
1 1 1 9  8  19 o 0 67.3146 7.56462   88.1304    3.58853     44.2378     3.58853      
1 1 1 9  8  20 o 0 25.6409 11.2049   11.6187    89.3066     18.0686     -90.6934     
1 1 1 9  8  21 o 0 30.5466 12.6762   20.9926    31.5947     11.3375     -148.405     
1 1 1 9  8  22 o 0 15.05   7.2872    ?          ?           ?           ?            
1 1 1 9  9  0  o 0 380.644 19.4965   391.027    180         10.4705     180          
1 1 1 9  9  1  o 0 115.824 6.21399   113.978    90          61.6287     -90          
1 1 1 9  9  2  o 0 335.2   12.9534   340.631    0           103.749     3.03728e-14  
1 1 1 9  9  3  o 0 15.6187 10.2934   0.669364   -90         26.9296     90           
1 1 1 9  9  4  f 1 94.9836 6.43167   63.3023    180         21.6207     2.05439e-14  
1 1 1 9  9  5  o 0 229.468 10.9955   227.887    -90         90.3676     -90          
1 1 1 9  9  6  f 1 546.419 22.5169   519.111    0           35.0677     3.2553e-14   
1 1 1 9  9  7  o 0 265.41  10.8559   249.699    90          54.1408     -90          
1 1 1 9  9  8  o 0 430.523 17.3065   400.694    0           99.7289     -8.89533e-16 
1 1 1 9  9  9  o 0 20.1406 12.8358   1.68229    90          40.1152     -90          
1 1 1 9  9  10 o 0 496.833 22.6485   463.71     0           20.5496     180          
1 1 1 9  9  11 o 0 38.9917 18.1992   2.54111    -90         6.92755     90           
1 1 1 9  9  12 o 0 77.9975 10.5774   71.4219    0           49.4334     180          
1 1 1 9  9  13 o 0 299.473 12.1143   288.143    90          57.1491     90           
1 1 1 9  9  14 o 0 134.89  7.12094   127.395    180         50.9351     180          
1 1 1 9  9  15 o 0 206.422 9.51001   191.33     90          0.641216    90           
1 1 1 9  9  16 o 0 213.327 9.38552   233.872    180         22.8808     180          
1 1 1 9  9  17 o 0 43.173  15.3898   22.5244    -90         5.88179     -90          
1 1 1 9  9  18 o 0 14.9474 10.3467   1.40068    180         3.24345     -2.10774e-13 
1 1 1 9  9  19 f 1 28.0649 15.4049   27.6269    90          9.84445     -90          
1 1 1 9  9  20 o 0 12.6455 8.9641    4.69246    0           7.83509     -180         
1 1 1 9  9  21 o 0 58.919  18.6137   57.298     -90         6.40478     -90          
1 1 1 9  9  22 o 0 13.036  9.23872   ?          ?           ?           ?            
1 1 1 10 0  0  f 1 670.021 33.8885   752.164    180         63.1076     180          
1 1 1 10 0  1  o 0 520.05  21.682    571.986    -45         12.4091     -45          
1 1 1 10 0  2  f 1 545.459 19.7257   566.213    90          19.1071     -90          
1 1 1 10 0  3  o 0 129.068 7.54773   91.4489    -135        23.3834     -135         
1 1 1 10 0  4  f 1 414.232 17.4571   416.725    180         42.3374     7.17879e-14  
1 1 1 10 0  5  o 0 402.807 17.7167   401.856    135         5.37607     -45          
1 1 1 10 0  6  o 0 439.399 19.9873   433.924    90          18.5406     90           
1 1 1 10 0  7  o 0 16.625  11.0089   0.0900054  -135        3.18348     45           
1 1 1 10 0  8  o 0 373.261 15.0899   347.402    180         17.3652     180          
1 1 1 10 0  9  o 0 492.786 22.2043   453.653    -45         4.95225     -45          
1 1 1 10 0  10 o 0 230.928 10.9651   215.17     -90         87.7464     -90          
1 1 1 10 0  11 o 0 55.7075 14.2078   9.08679    -135        7.64901     45           
1 1 1 10 0  12 o 0 462.012 21.7289   420.484    180         43.2869     7.29829e-14  
1 1 1 10 0  13 o 0 90.4589 7.40111   83.0972    135         27.1577     -45          
1 1 1 10 0  14 o 0 24.8103 14.8633   18.2586    -90         86.5439     90           
1 1 1 10 0  15 o 0 315.101 13.0853   294.582    45          10.9693     45           
1 1 1 10 0  16 o 0 52.6411 12.1937   31.5749    0           14.3914     2.67068e-14  
1 1 1 10 0  17 o 0 29.673  14.9612   25.1047    -45         23.0695     135          
1 1 1 10 0  18 o 0 14.3641 10.0797   2.82855    90          7.41852     -90          
1 1 1 10 0  19 o 0 37.7998 16.4449   38.3375    45          7.02887     -135         
1 1 1 10 0  20 o 0 19.063  12.7094   15.1938    180         14.2988     1.00329e-14  
1 1 1 10 0  21 o 0 38.3452 14.9379   37.6962    -45         6.49504     -45          
1 1 1 10 0  22 o 0 48.1621 22.2287   ?          ?           ?           ?            
1 1 1 10 0  23 o 0 18.3062 2.67687   ?          ?           ?           ?            
1 1 1 10 1  0  o 0 82.9112 5.69249   35.1316    0           19.1143     180          
1 1 1 10 1  1  o 0 536.469 14.2006   537.315    147.815     61.2983     -32.1852     
1 1 1 10 1  2  o 0 149.367 5.1718    97.0616    2.94373     76.8567     -177.056     
1 1 1 10 1  3  f 1 253.406 8.07086   189.724    -109.75     110.52      70.2498      
1 1 1 10 1  4  o 0 334.514 10.3444   320.067    136.295     7.6923      -43.7053     
1 1 1 10 1  5  o 0 173.837 5.75558   88.4444    12.5649     144.32      -167.435     
1 1 1 10 1  6  o 0 455.457 14.3127   452.129    -98.1155    23.5856     -98.1155     
1 1 1 10 1  7  o 0 130.351 5.22847   85.7586    -165.416    28.8361     14.5835      
1 1 1 10 1  8  o 0 378.762 11.8739   443.461    -97.6971    203.394     -97.6971     
1 1 1 10 1  9  o 0 415.552 12.8398   381.232    134.863     11.5427     134.863      
1 1 1 10 1  10 o 0 348.646 11.7238   355.313    141.191     75.9397     141.191      
1 1 1 10 1  11 o 0 333.94  10.9468   307.646    9.47202     7.89346     9.47202      
1 1 1 10 1  12 o 0 345.851 10.6565   229.937    -120.635    162.889     59.365       
1 1 1 10 1  13 o 0 82.8108 5.8896    46.1893    -160.088    4.67256     19.9115      
1 1 1 10 1  14 o 0 86.6792 5.21526   64.5063    123.398     21.1378     -56.6024     
1 1 1 10 1  15 o 0 33.6059 10.2004   1.35099    145.492     10.0268     145.492      
1 1 1 10 1  16 o 0 157.116 5.18169   164.216    -28.8095    44.7254     -28.8095     
1 1 1 10 1  17 o 0 186.941 5.9541    207.729    -139.101    13.6463     -139.101     
1 1 1 10 1  18 o 0 92.2532 5.64121   87.245     55.36       17.4154     -124.64      
1 1 1 10 1  19 o 0 30.4595 10.5201   17.4961    -94.2444    2.0637      -94.2444     
1 1 1 10 1  20 o 0 21.9868 10.2097   8.27639    75.4282     11.5467     -104.572     
1 1 1 10 1  21 o 0 20.8783 10.0521   10.0806    -125.196    6.77437     54.8045      
1 1 1 10 1  22 o 0 33.9285 16.0878   ?          ?           ?           ?            
1 1 1 10 1  23 o 0 21.7025 9.10187   ?          ?           ?           ?            
1 1 1 10 2  0  o 0 344.917 13.0239   365.316    0           143.729     2.5513e-13   
1 1 1 10 2  1  o 0 641.705 17.5084   604.319    59.122      123.767     -120.878     
1 1 1 10 2  2  o 0 543.547 14.8032   622.5      165.4       175.4       165.4        
1 1 1 10 2  3  o 0 545.704 15.4595   571.795    55.1291     77.3705     55.1291      
1 1 1 10 2  4  o 0 124.077 4.37965   61.5677    -40.4963    27.6154     -40.4963     
1 1 1 10 2  5  o 0 404.091 12.5976   425.332    -73.7656    73.9172     -73.7656     
1 1 1 10 2  6  o 0 711.93  20.7989   687.776    -70.6459    2.98376     109.354      
1 1 1 10 2  7  o 0 409.47  14.1298   386.23     -44.2652    23.0283     -44.2652     
1 1 1 10 2  8  o 0 269.104 9.1941    285.342    8.40691     97.2769     8.40691      
1 1 1 10 2  9  o 0 528.05  17.4323   512.039    -171.02     67.4206     -171.02      
1 1 1 10 2  10 o 0 229.422 8.20418   199.156    24.8459     7.16556     -155.154     
1 1 1 10 2  11 o 0 144.593 5.77195   137.288    162.686     32.6154     162.686      
1 1 1 10 2  12 o 0 73.0994 6.88788   25.0492    150.6       13.1166     -29.4004     
1 1 1 10 2  13 o 0 63.2968 6.99724   11.4035    82.1516     29.9419     -97.8484     
1 1 1 10 2  14 o 0 179.484 5.95903   177.201    -59.1593    20.8796     -59.1593     
1 1 1 10 2  15 o 0 156.095 5.20359   156.593    164.959     30.9162     164.959      
1 1 1 10 2  16 o 0 127.35  4.93546   119.87     -49.9049    11.1741     -49.9049     
1 1 1 10 2  17 o 0 106.292 4.89253   151.012    83.882      82.5597     83.882       
1 1 1 10 2  18 o 0 63.9225 5.94399   87.544     83.3421     51.5373     83.3421      
1 1 1 10 2  19 o 0 41.2809 9.55708   36.6626    82.7041     0.773065    -97.2959     
1 1 1 10 2  20 f 1 22.9647 10.2077   5.92535    -39.9652    24.3908     140.035      
1 1 1 10 2  21 o 0 18.4175 8.95103   3.52238    -142.669    2.21555     37.3307      
1 1 1 10 2  22 o 0 33.2984 14.7531   ?          ?           ?           ?            
1 1 1 10 2  23 o 0 18.4207 9.21454   ?          ?           ?           ?            
1 1 1 10 3  0  o 0 288.983 11.6249   300.835    0           13.8886     9.85066e-13  
1 1 1 10 3  1  o 0 121.304 4.63355   84.8049    27.0436     4.90504     -152.956     
1 1 1 10 3  2  o 0 472.813 12.3317   486.994    71.8825     56.4492     71.8825      
1 1 1 10 3  3  o 0 311.95  8.51066   332.898    53.6523     75.2917     53.6523      
1 1 1 10 3  4  o 0 436.579 13.9371   498.44     -143.215    161.447     -143.215     
1 1 1 10 3  5  o 0 296.302 9.45056   242.895    145.688     75.5544     -34.312      
1 1 1 10 3  6  o 0 637.806 19.5383   595.279    -95.4777    37.8901     84.5223      
1 1 1 10 3  7  o 0 230.267 7.50036   282.273    130.097     185.469     130.097      
1 1 1 10 3  8  o 0 132.137 5.20231   92.2027    134.244     12.443      -45.7561     
1 1 1 10 3  9  o 0 131.5   5.48146   97.7643    95.385      17.6297     95.385       
1 1 1 10 3  10 o 0 286.806 10.7576   214.162    150.717     90.327      -29.2829     
1 1 1 10 3  11 o 0 167.319 6.64719   134.622    100.488     22.5938     -79.5116     
1 1 1 10 3  12 o 0 180.509 6.43765   168.603    124.62      26.6917     124.62       
1 1 1 10 3  13 o 0 318.204 9.75673   333.494    -10.7019    62.4927     -10.7019     
1 1 1 10 3  14 o 0 45.4012 8.88853   10.3702    69.7281     14.8682     -110.272     
1 1 1 10 3  15 f 1 26.4952 10.4949   2.3331     -27.2451    7.27264     -27.2451     
1 1 1 10 3  16 o 0 119.196 4.91805   97.7264    -98.5864    18.3028     81.4136      
1 1 1 10 3  17 o 0 38.4019 9.42131   19.8939    -20.8041    23.1216     159.196      
1 1 1 10 3  18 o 0 106.994 5.08329   135.12     -116.229    48.0579     -116.229     
1 1 1 10 3  19 o 0 34.2926 11.7372   2.75336    -2.49511    61.0672     177.505      
1 1 1 10 3  20 o 0 21.4708 9.82191   7.33026    34.5069     11.9601     -145.493     
1 1 1 10 3  21 o 0 24.3313 10.8084   6.3505     32.0464     29.366      -147.954     
1 1 1 10 3  22 o 0 36.2732 16.8693   ?          ?           ?           ?            
1 1 1 10 3  23 o 0 17.3176 8.53384   ?          ?           ?           ?            
1 1 1 10 4  0  o 0 354.09  14.7002   351.589    0           43.0671     1.89802e-13  
1 1 1 10 4  1  o 0 223.749 6.52053   163.804    -111.296    92.9348     68.7042      
1 1 1 10 4  2  o 0 184.989 5.73968   173.232    107.257     17.7023     107.257      
1 1 1 10 4  3  o 0 109.509 4.44686   53.6144    -14.3196    3.944       -14.3196     
1 1 1 10 4  4  o 0 208.727 6.81679   160.919    -5.36579    62.2582     174.634      
1 1 1 10 4  5  o 0 91.8991 4.37801   26.4381    -29.5411    26.1141     150.459      
1 1 1 10 4  6  o 0 176.09  6.08133   105.112    13.5921     107.276     -166.408     
1 1 1 10 4  7  o 0 216.201 7.01535   124.457    -173.197    134.06      6.80287      
1 1 1 10 4  8  o 0 465.778 15.2204   433.456    -75.804     21.0956     -75.804      
1 1 1 10 4  9  o 0 246.077 8.56586   252.166    144.417     80.7972     144.417      
1 1 1 10 4  10 o 0 308.908 9.79707   287.911    21.6456     18.7071     21.6456      
1 1 1 10 4  11 f 1 95.3281 5.67245   28.9119    -8.41179    96.7694     171.588      
1 1 1 10 4  12 o 0 180.049 6.64986   146.062    -177.021    19.68       2.9795       
1 1 1 10 4  13 o 0 149.276 5.41887   139.688    -178.435    13.2195     -178.435     
1 1 1 10 4  14 o 0 125.887 4.96489   107.01     -173.156    14.8085     6.8439       
1 1 1 10 4  15 o 0 67.9126 6.20594   1.93211    101.299     112.144     -78.7013     
1 1 1 10 4  16 o 0 48.8538 8.05088   29.7663    -80.4799    17.7377     99.5201      
1 1 1 10 4  17 o 0 42.665  9.17609   29.567     117.266     8.41399     117.266      
1 1 1 10 4  18 o 0 108.177 4.88579   111.35     105.191     2.85231     -74.8086     
1 1 1 10 4  19 o 0 77.8394 6.13446   83.5829    -27.229     9.77324     -27.229      
1 1 1 10 4  20 o 0 43.1201 10.4789   36.4888    109.112     7.98859     -70.8878     
1 1 1 10 4  21 o 0 35.632  13.2553   35.8269    73.7424     26.0907     73.7424      
1 1 1 10 4  22 o 0 45.4251 18.4643   ?          ?           ?           ?            
1 1 1 10 4  23 o 0 15.9185 7.40859   ?          ?           ?           ?            
1 1 1 10 5  0  o 0 555.986 21.7188   550.036    180         150.456     -180         
1 1 1 10 5  1  o 0 339.494 9.49637   468.2      -52.8147    299.748     -52.8147     
1 1 1 10 5  2  o 0 565.016 16.3891   565.438    134.587     37.9464     134.587      
1 1 1 10 5  3  o 0 32.56   9.17883   35.3488    106.388     80.0165     106.388      
1 1 1 10 5  4  o 0 115.121 4.91973   69.3478    8.12028     7.01521     8.12028      
1 1 1 10 5  5  o 0 231.691 7.19033   220.532    72.5114     15.4224     72.5114      
1 1 1 10 5  6  o 0 133.865 5.35888   46.1734    73.1497     139.448     -106.85      
1 1 1 10 5  7  o 0 879.994 26.1678   837.812    96.7946     54.0048     96.7946      
1 1 1 10 5  8  o 0 419.189 13.194    299.991    -172.862    160.743     7.13789      
1 1 1 10 5  9  o 0 254.667 8.42282   209.583    -155.388    26.7502     24.6115      
1 1 1 10 5  10 o 0 280.236 9.28252   254.724    115.113     7.5455      115.113      
1 1 1 10 5  11 o 0 420.545 14.4942   394.568    -58.9091    24.674      -58.9091     
1 1 1 10 5  12 o 0 336.964 9.96207   333.27     74.1098     65.6465     74.1098      
1 1 1 10 5  13 f 1 362.766 10.629    397.185    108.436     104.852     108.436      
1 1 1 10 5  14 o 0 58.9212 6.86907   14.2243    -74.9046    67.0698     105.095      
1 1 1 10 5  15 o 0 86.2475 5.63235   79.8184    149.075     19.9663     149.075      
1 1 1 10 5  16 o 0 153.589 4.95917   136.928    -56.6529    2.90065     123.347      
1 1 1 10 5  17 o 0 111.245 4.76259   147.714    -92.964     64.0038     -92.964      
1 1 1 10 5  18 o 0 146.191 6.09955   146.181    137.646     14.2176     -42.3541     
1 1 1 10 5  19 o 0 54.7278 8.42226   49.8706    53.0708     8.50061     -126.929     
1 1 1 10 5  20 o 0 41.2549 10.7447   36.9704    -91.5892    2.19128     88.4108      
1 1 1 10 5  21 o 0 22.799  10.3074   13.6332    -162.023    4.62561     17.9769      
1 1 1 10 5  22 o 0 12.9914 6.60304   ?          ?           ?           ?            
1 1 1 10 5  23 o 0 9.20092 4.6278    ?          ?           ?           ?            
1 1 1 10 6  0  o 0 73.6225 5.86206   37.7056    180         39.6954     -9.28991e-14 
1 1 1 10 6  1  o 0 436.345 11.3225   390.74     -24.6624    65.8959     155.338      
1 1 1 10 6  2  o 0 354.213 9.97323   364.268    132.505     51.2307     132.505      
1 1 1 10 6  3  f 1 627.705 17.6586   469.238    79.8928     278.352     -100.107     
1 1 1 10 6  4  o 0 353.295 10.2877   301.186    158.495     73.2972     -21.5046     
1 1 1 10 6  5  f 1 458.406 14.7948   431.841    113.143     16.1697     -66.8566     
1 1 1 10 6  6  o 0 381.604 11.3285   393.007    -6.41073    62.1503     -6.41073     
1 1 1 10 6  7  o 0 369.738 11.1397   403.104    82.9379     138.688     82.9379      
1 1 1 10 6  8  o 0 324.489 9.92205   288.139    -39.2446    5.13431     140.755      
1 1 1 10 6  9  o 0 551.12  17.1367   501.047    -57.9819    21.3441     122.018      
1 1 1 10 6  10 o 0 460.572 15.9052   434.553    108.057     26.2258     108.057      
1 1 1 10 6  11 o 0 198.652 6.95381   188.222    -155.042    27.7715     -155.042     
1 1 1 10 6  12 o 0 127.304 5.37343   34.8658    -141.853    147.202     38.1466      
1 1 1 10 6  13 o 0 31.5986 11.4651   33.7142    -116.645    84.6769     -116.645     
1 1 1 10 6  14 o 0 33.9656 10.886    3.50225    74.4095     24.6809     74.4095      
1 1 1 10 6  15 o 0 228.496 7.04691   221.907    -167.665    25.1584     -167.665     
1 1 1 10 6  16 o 0 108.682 5.2694    120.298    11.6667     50.1224     11.6667      
1 1 1 10 6  17 o 0 106.42  4.3643    117.518    -89.9212    12.7138     -89.9212     
1 1 1 10 6  18 o 0 96.3041 5.07136   97.6046    89.0245     3.84969     -90.9755     
1 1 1 10 6  19 o 0 70.6009 5.94896   78.1732    66.3715     15.2757     66.3715      
1 1 1 10 6  20 o 0 41.8577 10.1349   49.2861    125.698     31.8857     125.698      
1 1 1 10 6  21 o 0 67.5555 9.19528   60.1553    109.612     9.41814     -70.3881     
1 1 1 10 6  22 o 0 17.4273 8.68533   ?          ?           ?           ?            
1 1 1 10 6  23 o 0 16.6239 4.08884   ?          ?           ?           ?            
1 1 1 10 7  0  o 0 648.568 26.1249   645.331    180         250.349     -180         
1 1 1 10 7  1  o 0 133.082 4.56412   43.6206    -110.279    148.762     69.7207      
1 1 1 10 7  2  o 0 351.556 10.5315   231.732    -129.782    217.156     50.218       
1 1 1 10 7  3  o 0 17.888  8.10201   67.3976    87.3705     139.337     87.3705      
1 1 1 10 7  4  o 0 234.135 7.12912   282.602    177.337     143.037     177.337      
1 1 1 10 7  5  o 0 253.548 7.70821   304.291    -80.4539    145.604     -80.4539     
1 1 1 10 7  6  o 0 282.987 8.31831   106.601    -36.8032    303.601     143.197      
1 1 1 10 7  7  o 0 548.155 17.507    480.168    96.4511     46.8561     -83.5489     
1 1 1 10 7  8  o 0 81.7642 5.83405   7.63201    -74.9024    18.0783     105.098      
1 1 1 10 7  9  o 0 330.179 9.9482    333.843    44.1031     66.174      44.1031      
1 1 1 10 7  10 o 0 90.9677 6.38763   13.9635    -98.5792    121.335     81.4208      
1 1 1 10 7  11 o 0 146.832 5.79194   146.755    -156.527    51.0997     -156.527     
1 1 1 10 7  12 o 0 123.376 5.378     115.101    -90.4775    72.152      -90.4775     
1 1 1 10 7  13 o 0 195.284 6.17561   219.49     -80.5916    83.9653     -80.5916     
1 1 1 10 7  14 o 0 66.3887 7.39916   45.8162    -56.9849    8.83567     123.015      
1 1 1 10 7  15 o 0 31.8059 10.5944   16.7473    -159.887    64.1847     -159.887     
1 1 1 10 7  16 o 0 127.035 4.53549   163.639    -95.7573    55.6056     -95.7573     
1 1 1 10 7  17 o 0 33.8063 10.1238   13.2492    119.388     16.9027     -60.6124     
1 1 1 10 7  18 o 0 39.9866 8.85145   32.9906    160.121     6.99466     -19.8785     
1 1 1 10 7  19 o 0 48.7885 10.104    46.2024    -89.4523    1.93179     90.5477      
1 1 1 10 7  20 o 0 56.7372 8.83605   47.2585    -126.303    14.9606     53.697       
1 1 1 10 7  21 o 0 20.0885 9.89867   0.0605557  136.51      32.7229     136.51       
1 1 1 10 7  22 o 0 19.0718 8.41231   ?          ?           ?           ?            
1 1 1 10 7  23 o 0 5.39561 2.70331   ?          ?           ?           ?            
1 1 1 10 8  0  o 0 615.945 23.1412   616.996    0           247.823     2.17944e-14  
1 1 1 10 8  1  o 0 263.31  7.86694   213.506    152.124     80.3106     -27.876      
1 1 1 10 8  2  o 0 239.262 6.93498   222.939    -78.8929    6.17709     101.107      
1 1 1 10 8  3  o 0 45.9407 7.46806   47.2269    45.5478     125.26      45.5478      
1 1 1 10 8  4  o 0 326.255 10.6382   356.815    -176.202    90.1577     -176.202     
1 1 1 10 8  5  o 0 334.966 10.1622   327.231    147.654     14.5233     147.654      
1 1 1 10 8  6  o 0 508.257 16.0676   366.86     -91.7875    208.984     88.2125      
1 1 1 10 8  7  o 0 698.554 20.5758   785.97     -64.5243    284.111     -64.5243     
1 1 1 10 8  8  o 0 119.063 5.8177    75.2439    29.1855     1.47378     -150.814     
1 1 1 10 8  9  o 0 185.703 6.56143   59.3938    83.3601     212.325     -96.6399     
1 1 1 10 8  10 o 0 153.523 6.37084   109.241    -78.9368    50.0379     101.063      
1 1 1 10 8  11 o 0 274.448 8.94128   364.239    176.939     247.692     176.939      
1 1 1 10 8  12 o 0 41.138  10.7215   35.5659    -21.977     109.922     -21.977      
1 1 1 10 8  13 o 0 161.528 5.84634   164.753    -52.6618    42.1612     -52.6618     
1 1 1 10 8  14 o 0 233.11  7.52059   202.363    -111.12     29.0113     68.8805      
1 1 1 10 8  15 o 0 198.531 6.04061   161.181    -66.0855    38.8369     113.914      
1 1 1 10 8  16 o 0 144.526 4.95433   206.986    -30.2884    105.315     -30.2884     
1 1 1 10 8  17 o 0 42.1712 9.53537   30.921     165.334     2.06146     -14.6655     
1 1 1 10 8  18 o 0 125.201 5.53699   121.299    -89.2219    16.7463     90.7781      
1 1 1 10 8  19 o 0 102.24  7.18237   105.558    179.114     4.60705     179.114      
1 1 1 10 8  20 o 0 58.9123 7.6148    65.7391    138.417     18.1805     138.417      
1 1 1 10 8  21 o 0 30.1944 12.9144   25.5765    179.513     1.01369     179.513      
1 1 1 10 8  22 o 0 10.4668 5.19069   ?          ?           ?           ?            
1 1 1 10 9  0  o 0 518.09  21.3879   523.004    180         83.9492     -1.08664e-13 
1 1 1 10 9  1  o 0 323.62  9.19186   301.796    83.5427     33.1555     -96.4573     
1 1 1 10 9  2  o 0 74.6492 4.75488   59.0176    -32.7654    233.935     -32.7654     
1 1 1 10 9  3  o 0 286.81  9.13247   250.217    -37.943     54.3575     142.057      
1 1 1 10 9  4  o 0 459.707 13.5987   465.105    -148.16     31.5005     -148.16      
1 1 1 10 9  5  o 0 519.54  15.9027   522.283    -82.2393    32.9815     -82.2393     
1 1 1 10 9  6  o 0 74.3797 5.4929    2.9687     137.875     73.875      137.875      
1 1 1 10 9  7  o 0 245.025 7.7099    279.43     -25.3199    134.185     -25.3199     
1 1 1 10 9  8  f 1 357.207 10.4725   259.711    -165.642    127.393     14.3577      
1 1 1 10 9  9  o 0 342.624 10.6138   314.988    151.289     2.52454     151.289      
1 1 1 10 9  10 o 0 409.009 13.712    343.625    -159.088    63.433      20.9122      
1 1 1 10 9  11 o 0 73.7699 6.533     22.844     127.634     50.0286     -52.3658     
1 1 1 10 9  12 o 0 174.408 6.13899   198.626    -37.0653    82.441      -37.0653     
1 1 1 10 9  13 o 0 112.383 4.72879   101.516    32.8729     0.747321    32.8729      
1 1 1 10 9  14 o 0 92.3736 5.4413    75.0203    64.1955     8.6778      -115.805     
1 1 1 10 9  15 o 0 222.488 6.17648   200.358    17.7841     3.53254     -162.216     
1 1 1 10 9  16 o 0 23.1168 9.88198   21.9833    88.8165     78.1784     88.8165      
1 1 1 10 9  17 o 0 137.134 5.07039   173.745    139.524     61.3873     139.524      
1 1 1 10 9  18 o 0 121.91  5.6626    104.452    44.0656     42.6282     -135.934     
1 1 1 10 9  19 o 0 31.5203 11.7626   17.871     -55.4523    20.97       124.548      
1 1 1 10 9  20 o 0 28.6527 12.1131   22.0162    -139.043    4.61208     40.9573      
1 1 1 10 9  21 o 0 19.779  9.50744   ?          ?           ?           ?            
1 1 1 10 9  22 o 0 15.6996 7.86231   ?          ?           ?           ?            
1 1 1 10 10 0  o 0 507.26  27.4628   517.717    0           69.6786     180          
1 1 1 10 10 1  o 0 226.636 9.87258   230.046    -90         60.1335     -90          
1 1 1 10 10 2  o 0 247.51  10.2581   249.179    0           119.164     2.26757e-15  
1 1 1 10 10 3  o 0 382.326 17.0208   383.687    -90         138.799     -90          
1 1 1 10 10 4  o 0 437.264 17.8737   435.551    180         6.11236     4.99992e-13  
1 1 1 10 10 5  o 0 257.895 12.109    244.988    90          28.9918     -90          
1 1 1 10 10 6  o 0 537.309 21.9655   505.826    0           73.0059     180          
1 1 1 10 10 7  o 0 393.602 17.8802   366.869    90          5.50991     -90          
1 1 1 10 10 8  o 0 121.106 7.73894   110.273    0           84.2405     -180         
1 1 1 10 10 9  o 0 34.2116 16.8601   8.55825    90          66.7705     -90          
1 1 1 10 10 10 o 0 268.118 11.0368   247.796    180         74.8153     180          
1 1 1 10 10 11 o 0 134.834 9.05817   122.522    90          5.28927     -90          
1 1 1 10 10 12 o 0 69.5643 9.08991   61.6851    0           61.1629     180          
1 1 1 10 10 13 o 0 443.955 17.8392   422.844    -90         119.352     -90          
1 1 1 10 10 14 o 0 45.9264 14.8956   23.0152    0           9.3563      -180         
1 1 1 10 10 15 o 0 14.1997 9.98332   2.04235    90          25.0952     -90          
1 1 1 10 10 16 o 0 161.022 9.43767   174.71     0           17.4575     0            
1 1 1 10 10 17 o 0 15.4582 10.4549   8.04798    90          19.1788     -90          
1 1 1 10 10 18 o 0 18.8258 11.9625   6.8458     180         8.0568      -3.66345e-14 
1 1 1 10 10 19 o 0 51.9713 13.4952   52.5942    -90         13.5769     -90          
1 1 1 10 10 20 o 0 103.308 10.0987   102.045    0           21.0275     8.8924e-15   
1 1 1 10 10 21 o 0 21.1073 14.0731   ?          ?           ?           ?            
1 1 1 10 10 22 o 0 9.81373 7.07082   ?          ?           ?           ?            
1 1 1 11 0  1  o 0 141.915 6.64493   145.099    -135        9.46238     45           
1 1 1 11 0  2  o 0 23.3809 12.7979   4.88225    180         86.1397     4.4121e-15   
1 1 1 11 0  3  o 0 155.86  6.49404   158.456    135         77.788      -45          
1 1 1 11 0  4  f 1 28.1939 13.6945   12.4055    90          155.789     -90          
1 1 1 11 0  5  o 0 13.9423 9.60935   1.20657    45          61.3457     -135         
1 1 1 11 0  6  o 0 71.2212 7.20174   24.0687    0           25.6501     180          
1 1 1 11 0  7  o 0 67.3598 8.01216   47.1245    135         87.9564     -45          
1 1 1 11 0  8  o 0 170.741 7.89189   127.32     90          66.6224     90           
1 1 1 11 0  9  o 0 292.093 13.5021   267.451    45          63.2231     45           
1 1 1 11 0  10 o 0 637.863 27.1661   593.241    0           50.34       2.2462e-15   
1 1 1 11 0  11 o 0 210.091 9.1031    192.821    135         22.198      135          
1 1 1 11 0  12 o 0 193.446 9.97222   174.968    90          54.3904     90           
1 1 1 11 0  13 o 0 139.073 7.59237   133.701    -135        20.536      45           
1 1 1 11 0  14 o 0 151.202 8.68208   143.046    180         31.354      180          
1 1 1 11 0  15 o 0 72.1164 9.22309   61.2216    135         8.18653     135          
1 1 1 11 0  16 o 0 19.0263 12.4928   7.69771    -90         21.1151     90           
1 1 1 11 0  17 o 0 119.828 6.46443   129.189    -135        38.0619     -135         
1 1 1 11 0  18 o 0 15.5632 10.7648   11.1365    0           30.225      -180         
1 1 1 11 0  19 o 0 36.1148 16.2064   36.6657    -45         0.534323    -45          
1 1 1 11 0  20 o 0 23.7576 14.4053   9.66076    -90         0.183374    -90          
1 1 1 11 0  21 o 0 26.4755 16.9184   15.5841    45          5.14901     45           
1 1 1 11 0  22 o 0 32.7823 22.3481   ?          ?           ?           ?            
1 1 1 11 0  23 o 0 4.29556 3.18005   ?          ?           ?           ?            
1 1 1 11 1  0  o 0 57.2655 14.065    22.8901    0           51.0417     -180         
1 1 1 11 1  1  f 1 532.038 15.5051   538.644    54.9068     6.13578     -125.093     
1 1 1 11 1  2  o 0 527.76  15.2347   547.921    -119.192    37.8314     -119.192     
1 1 1 11 1  3  o 0 125.338 4.70748   2.12952    -61.3747    222.627     118.625      
1 1 1 11 1  4  o 0 328.535 10.2956   322.834    -108.265    9.88166     -108.265     
1 1 1 11 1  5  o 0 493.095 14.9448   433.211    60.6176     93.9938     -119.382     
1 1 1 11 1  6  o 0 613.673 17.7168   628.019    -3.99801    67.7138     -3.99801     
1 1 1 11 1  7  o 0 587.153 18.8504   601.089    -23.9426    119.315     -23.9426     
1 1 1 11 1  8  f 1 545.744 17.8993   518.258    -136.681    39.7419     -136.681     
1 1 1 11 1  9  o 0 239.116 8.79597   138.671    -166.79     143.826     13.2102      
1 1 1 11 1  10 o 0 487.609 15.6251   500.089    48.2156     106.761     48.2156      
1 1 1 11 1  11 o 0 246.705 8.35202   249.562    113.805     59.8742     113.805      
1 1 1 11 1  12 o 0 348.048 10.5029   289.101    154.085     43.6839     -25.9149     
1 1 1 11 1  13 o 0 73.9219 6.82396   8.28839    161.362     97.0287     -18.6377     
1 1 1 11 1  14 o 0 22.2058 9.69493   13.8597    -32.948     35.6667     -32.948      
1 1 1 11 1  15 o 0 97.9514 5.1559    84.4153    -22.4725    1.26563     -22.4725     
1 1 1 11 1  16 o 0 85.4069 4.97669   83.3378    -111.702    19.4205     -111.702     
1 1 1 11 1  17 o 0 149.593 5.12579   195.358    103.172     74.1921     103.172      
1 1 1 11 1  18 o 0 122.627 5.12135   123.847    139.705     8.02882     -40.2955     
1 1 1 11 1  19 o 0 30.1863 10.2949   6.85533    -5.76176    42.6495     174.238      
1 1 1 11 1  20 o 0 32.7086 11.475    16.3972    -141.756    26.5855     38.2443      
1 1 1 11 1  21 o 0 31.7817 12.3389   17.2861    10.2265     22.7739     -169.774     
1 1 1 11 1  22 f 1 21.7614 11.0126   ?          ?           ?           ?            
1 1 1 11 1  23 o 0 14.9917 7.21969   ?          ?           ?           ?            
1 1 1 11 2  0  o 0 159.101 7.56656   154.473    180         34.8965     180          
1 1 1 11 2  1  o 0 254.053 7.69189   265.977    -92.0526    44.4739     -92.0526     
1 1 1 11 2  2  o 0 129.021 4.68656   42.4258    -177.769    142.943     2.23131      
1 1 1 11 2  3  o 0 334.792 10.8456   391.098    -122.482    142.782     -122.482     
1 1 1 11 2  4  o 0 401.361 11.7102   386.158    25.6179     2.32475     -154.382     
1 1 1 11 2  5  o 0 659.589 19.5674   695.289    -139.232    113.222     -139.232     
1 1 1 11 2  6  o 0 425.922 13.8188   418.144    -81.0817    23.3062     -81.0817     
1 1 1 11 2  7  o 0 316.111 9.28035   254.386    136.72      62.2441     -43.2799     
1 1 1 11 2  8  o 0 208.017 6.92247   242.365    154.761     158.319     154.761      
1 1 1 11 2  9  o 0 622.417 19.6453   591.492    -46.9899    58.8332     -46.9899     
1 1 1 11 2  10 o 0 210.815 7.11324   174.181    105.099     18.7065     -74.9011     
1 1 1 11 2  11 o 0 286.478 9.35224   199.439    151.668     117.442     -28.3322     
1 1 1 11 2  12 o 0 183.865 6.15643   110.627    169.644     99.3338     -10.3562     
1 1 1 11 2  13 o 0 127.316 5.1857    75.8478    74.5746     74.7623     -105.425     
1 1 1 11 2  14 o 0 27.913  10.2067   25.9781    -9.56309    78.4584     -9.56309     
1 1 1 11 2  15 o 0 127.919 5.053     138.597    -80.2778    53.5718     -80.2778     
1 1 1 11 2  16 o 0 122.353 4.7726    94.9508    179.28      28.7797     -0.720457    
1 1 1 11 2  17 o 0 77.5698 5.50684   83.2906    100.785     9.61281     100.785      
1 1 1 11 2  18 o 0 105.955 4.7145    142.766    90.148      67.4306     90.148       
1 1 1 11 2  19 o 0 51.1812 7.7975    57.7944    -54.2046    17.0501     -54.2046     
1 1 1 11 2  20 o 0 46.0452 8.64962   53.2803    -25.633     23.0808     -25.633      
1 1 1 11 2  21 o 0 32.8839 10.9318   26.0614    -82.3673    6.03389     97.6327      
1 1 1 11 2  22 o 0 18.5978 9.35523   ?          ?           ?           ?            
1 1 1 11 2  23 o 0 14.1616 3.91572   ?          ?           ?           ?            
1 1 1 11 3  0  o 0 49.8509 9.68654   11.8983    0           37.1723     180          
1 1 1 11 3  1  o 0 438.644 12.7833   390.504    -17.8336    77.3365     162.166      
1 1 1 11 3  2  o 0 375.646 11.0099   346.31     -129.11     31.7175     50.8903      
1 1 1 11 3  3  o 0 520.979 14.6459   538.404    81.9604     71.5        81.9604      
1 1 1 11 3  4  o 0 320.138 9.79105   318.8      -24.5395    31.5641     -24.5395     
1 1 1 11 3  5  o 0 141.21  5.03263   56.3559    -138.743    134.69      41.2572      
1 1 1 11 3  6  o 0 509.237 14.6925   598.729    -124.537    228.655     -124.537     
1 1 1 11 3  7  o 0 701.87  21.1837   652.979    84.4477     19.4249     84.4477      
1 1 1 11 3  8  o 0 808.222 23.6664   794.139    87.2805     115.724     87.2805      
1 1 1 11 3  9  o 0 115.518 5.16287   16.5277    99.0677     154.732     -80.9323     
1 1 1 11 3  10 o 0 589.917 18.0669   635.077    -29.1636    190.44      -29.1636     
1 1 1 11 3  11 f 1 37.1735 11.385    32.3984    -21.8976    91.2472     -21.8976     
1 1 1 11 3  12 o 0 166.311 6.38846   124.47     -26.8227    36.0309     153.177      
1 1 1 11 3  13 o 0 224.851 6.78433   243.494    146.613     71.0716     146.613      
1 1 1 11 3  14 o 0 96.0067 5.0848    90.3685    -30.0904    16.4008     -30.0904     
1 1 1 11 3  15 o 0 148.152 5.35585   147.68     -50.0934    30.458      -50.0934     
1 1 1 11 3  16 o 0 127.637 4.45806   147.486    -174.153    69.3763     -174.153     
1 1 1 11 3  17 o 0 54.1489 6.95705   39.4161    -112.249    25.9385     67.7514      
1 1 1 11 3  18 o 0 36.6658 10.8805   32.7625    137.319     11.2279     137.319      
1 1 1 11 3  19 o 0 51.7681 8.94194   31.4323    166.205     39.9216     -13.7949     
1 1 1 11 3  20 o 0 24.6955 10.5757   9.66945    -132.042    20.161      47.9579      
1 1 1 11 3  21 o 0 25.7108 11.1595   18.342     132.79      6.89173     132.79       
1 1 1 11 3  22 o 0 19.9299 10.0575   ?          ?           ?           ?            
1 1 1 11 3  23 o 0 10.8931 5.41311   ?          ?           ?           ?            
1 1 1 11 4  0  o 0 115.017 6.14111   110.196    180         66.5878     -1.49557e-13 
1 1 1 11 4  1  o 0 279.408 8.06732   217.832    -111.43     97.0378     68.5702      
1 1 1 11 4  2  o 0 459.327 12.8409   420.828    -102.751    42.597      77.2492      
1 1 1 11 4  3  o 0 56.0296 5.67436   25.7948    17.7776     88.312      17.7776      
1 1 1 11 4  4  o 0 585.163 18.3911   614.824    -125.988    106.009     -125.988     
1 1 1 11 4  5  o 0 174.916 5.54864   119.525    71.8618     73.0861     -108.138     
1 1 1 11 4  6  o 0 349.88  10.754    361.665    142.504     67.0236     142.504      
1 1 1 11 4  7  o 0 319.316 10.1625   318.044    136.223     66.3527     136.223      
1 1 1 11 4  8  o 0 548.212 17.3052   589.809    -61.2948    189.288     -61.2948     
1 1 1 11 4  9  o 0 83.5919 5.99784   7.33577    -169.789    81.0656     10.2109      
1 1 1 11 4  10 o 0 89.2967 6.23174   20.4307    -103.955    56.8463     76.0447      
1 1 1 11 4  11 o 0 327.907 10.5626   308.839    -2.79195    28.4439     -2.79195     
1 1 1 11 4  12 o 0 263.625 8.22169   181.763    -71.1417    102.671     108.858      
1 1 1 11 4  13 o 0 82.9007 6.26835   32.1915    108.682     63.3154     -71.3183     
1 1 1 11 4  14 o 0 156.082 5.70706   154.379    114.471     23.6912     114.471      
1 1 1 11 4  15 o 0 108.058 4.66821   55.5352    167.954     80.5658     -12.0464     
1 1 1 11 4  16 o 0 142.337 4.95073   112.712    86.0444     29.7124     -93.9556     
1 1 1 11 4  17 o 0 84.4336 4.38213   105.277    147.084     40.5542     147.084      
1 1 1 11 4  18 o 0 37.9492 10.414    29.862     -126.373    8.41444     53.6271      
1 1 1 11 4  19 o 0 70.4157 6.3263    88.8282    66.5365     38.2258     66.5365      
1 1 1 11 4  20 o 0 47.6778 10.0669   38.5783    37.5382     13.5107     -142.462     
1 1 1 11 4  21 o 0 30.2638 12.0838   28.2513    80.5862     8.26028     80.5862      
1 1 1 11 4  22 o 0 18.3127 8.52286   ?          ?           ?           ?            
1 1 1 11 5  0  o 0 240.143 9.94001   236.593    0           9.38906     180          
1 1 1 11 5  1  o 0 207.999 6.10367   187.376    -165.416    5.9396      14.5838      
1 1 1 11 5  2  o 0 221.867 6.83101   142.227    29.6307     128.371     -150.369     
1 1 1 11 5  3  o 0 461.039 13.2871   392.68     13.2755     98.8226     -166.725     
1 1 1 11 5  4  o 0 314.963 9.09708   264.877    -89.46      64.4433     90.54        
1 1 1 11 5  5  o 0 871.643 25.0809   814.151    -155.57     45.1514     24.4305      
1 1 1 11 5  6  o 0 624.903 19.3309   653.222    73.0628     162.37      73.0628      
1 1 1 11 5  7  o 0 335.422 10.716    280.107    -169.798    42.107      10.2019      
1 1 1 11 5  8  o 0 550.051 14.909    503.995    91.6711     13.6995     91.6711      
1 1 1 11 5  9  o 0 201.735 6.79384   136.715    -40.4328    81.1098     139.567      
1 1 1 11 5  10 o 0 240.825 8.8013    170.144    136.767     93.9159     -43.2329     
1 1 1 11 5  11 o 0 219.535 7.42599   198.743    90.2984     10.559      90.2984      
1 1 1 11 5  12 o 0 145.44  5.67583   128.994    -58.9419    18.3014     -58.9419     
1 1 1 11 5  13 o 0 223.324 7.22158   216.229    -38.9686    18.6244     -38.9686     
1 1 1 11 5  14 o 0 36.0194 10.7577   10.582     -179.005    60.5335     -179.005     
1 1 1 11 5  15 f 1 43.8336 9.41192   8.05597    174.828     24.2714     -5.17178     
1 1 1 11 5  16 o 0 56.0884 7.3231    63.0903    81.7181     33.494      81.7181      
1 1 1 11 5  17 o 0 220.08  6.44511   245.694    135.392     21.9509     135.392      
1 1 1 11 5  18 o 0 83.6994 5.51131   85.2008    -94.5356    0.747779    85.4644      
1 1 1 11 5  19 f 1 54.4923 10.2368   40.5176    -25.6181    26.7868     154.382      
1 1 1 11 5  20 o 0 89.3489 6.24692   98.5575    -71.9627    21.2238     -71.9627     
1 1 1 11 5  21 o 0 42.034  14.0509   11.0767    131.122     9.61774     131.122      
1 1 1 11 5  22 o 0 20.2988 8.39904   ?          ?           ?           ?            
1 1 1 11 6  0  o 0 430.823 16.7303   423.855    0           22.0747     5.39727e-13  
1 1 1 11 6  1  o 0 717.381 18.3109   815.668    146.5       238.505     146.5        
1 1 1 11 6  2  o 0 187.632 5.566     191.448    131.482     55.5482     131.482      
1 1 1 11 6  3  o 0 380.356 11.4496   397.666    -32.3709    72.1526     -32.3709     
1 1 1 11 6  4  o 0 535.348 16        511.349    13.183      3.13564     -166.817     
1 1 1 11 6  5  o 0 305.671 9.6175    264.58     -22.2368    44.4525     157.763      
1 1 1 11 6  6  f 1 486.985 15.7771   599.475    -24.8498    315.805     -24.8498     
1 1 1 11 6  7  o 0 442.364 13.8921   368.724    -0.471586   64.3188     179.528      
1 1 1 11 6  8  o 0 486.852 16.0036   443.639    90.5661     9.88844     90.5661      
1 1 1 11 6  9  o 0 90.4512 5.79586   1.29839    155.899     124.926     -24.1007     
1 1 1 11 6  10 o 0 272.639 9.92419   281.747    -112.457    73.7462     -112.457     
1 1 1 11 6  11 o 0 165.975 5.76468   145.24     -33.4645    6.10924     -33.4645     
1 1 1 11 6  12 o 0 226.641 6.80599   246.085    28.1387     68.2121     28.1387      
1 1 1 11 6  13 o 0 150.216 5.36575   86.2308    -8.78448    100.151     171.216      
1 1 1 11 6  14 o 0 75.6127 6.54782   0.648753   103.814     134.264     103.814      
1 1 1 11 6  15 o 0 107.059 5.34802   103.297    173.826     23.8239     173.826      
1 1 1 11 6  16 o 0 60.9424 6.69291   48.09      37.4606     26.5215     -142.539     
1 1 1 11 6  17 o 0 70.8945 6.18499   75.1953    89.5476     10.0748     89.5476      
1 1 1 11 6  18 o 0 28.8722 11.0203   1.78145    9.60529     55.9325     9.60529      
1 1 1 11 6  19 o 0 45.8218 9.94089   51.4874    148.337     41.0625     148.337      
1 1 1 11 6  20 o 0 51.1041 9.88528   49.277     -76.9615    0.538396    -76.9615     
1 1 1 11 6  21 o 0 70.3713 13.7121   75.6027    -112.809    17.1965     -112.809     
1 1 1 11 6  22 o 0 20.5076 7.68252   ?          ?           ?           ?            
1 1 1 11 7  0  o 0 126.767 5.61849   121.963    0           50.5877     180          
1 1 1 11 7  1  o 0 333.454 9.50879   361.326    63.4865     87.4003     63.4865      
1 1 1 11 7  2  o 0 243.672 7.27499   174.956    -87.8494    109.027     92.1506      
1 1 1 11 7  3  o 0 434.509 12.6627   433.608    -28.1003    33.8311     -28.1003     
1 1 1 11 7  4  o 0 464.981 14.1664   461.012    18.6272     31.9668     18.6272      
1 1 1 11 7  5  o 0 200.535 6.50029   173.878    -87.9667    13.3347     92.0333      
1 1 1 11 7  6  o 0 296.24  8.69841   262.036    168.66      6.81732     -11.3403     
1 1 1 11 7  7  o 0 369.409 11.0178   348.395    -48.5292    32.2532     -48.5292     
1 1 1 11 7  8  o 0 411.886 11.3481   359.345    144.16      20.6645     -35.8401     
1 1 1 11 7  9  o 0 140.571 5.42148   76.9653    76.64       76.8061     -103.36      
1 1 1 11 7  10 o 0 87.0961 6.1022    8.20072    30.5992     159.636     30.5992      
1 1 1 11 7  11 o 0 47.1933 9.60069   27.3509    169.408     103.625     169.408      
1 1 1 11 7  12 o 0 143.337 5.793     84.7545    111.777     92.3752     -68.2232     
1 1 1 11 7  13 o 0 80.4045 5.89343   38.3982    -170.17     33.6944     9.82976      
1 1 1 11 7  14 o 0 109.952 4.50902   104.824    113.07      17.3955     113.07       
1 1 1 11 7  15 o 0 325.814 8.58741   315.983    -129.576    36.0558     -129.576     
1 1 1 11 7  16 o 0 67.2262 6.59853   40.9974    119.69      56.7192     -60.3097     
1 1 1 11 7  17 o 0 235.713 6.29109   272.691    46.7795     44.9169     46.7795      
1 1 1 11 7  18 o 0 72.2109 5.7036    78.8698    99.7218     13.0363     99.7218      
1 1 1 11 7  19 o 0 63.8387 7.70491   55.4037    -58.4817    15.7423     121.518      
1 1 1 11 7  20 o 0 46.9194 9.55674   59.4446    83.6541     33.4949     83.6541      
1 1 1 11 7  21 o 0 25.7318 11.3561   15.3105    169.219     11.4227     -10.7806     
1 1 1 11 7  22 o 0 15.7423 7.08108   ?          ?           ?           ?            
1 1 1 11 8  0  o 0 419.551 17.3893   416.509    0           71.2988     1.23097e-13  
1 1 1 11 8  1  o 0 385.2   10.959    341.934    90.8158     64.4413     -89.1842     
1 1 1 11 8  2  o 0 57.335  6.1514    40.1107    112.242     134.001     112.242      
1 1 1 11 8  3  o 0 416.437 12.0067   457.241    85.0863     114.747     85.0863      
1 1 1 11 8  4  o 0 282.622 8.60488   307.63     178.63      87.5635     178.63       
1 1 1 11 8  5  o 0 602.025 18.4748   508.309    114.754     141.306     -65.2461     
1 1 1 11 8  6  o 0 910.249 24.9372   854.572    -36.0848    30.1734     -36.0848     
1 1 1 11 8  7  o 0 229.361 7.95221   164.61     53.7566     74.0406     -126.243     
1 1 1 11 8  8  o 0 656.617 19.6426   618.861    21.0577     48.41       21.0577      
1 1 1 11 8  9  f 1 211.956 6.75612   160.057    155.589     52.2817     -24.4106     
1 1 1 11 8  10 o 0 321.727 10.3808   333.847    -61.2454    86.8962     -61.2454     
1 1 1 11 8  11 o 0 94.3088 5.69672   57.272     63.1968     22.1481     63.1968      
1 1 1 11 8  12 o 0 64.4294 7.22191   11.0023    -67.9759    51.0371     112.024      
1 1 1 11 8  13 o 0 78.1809 6.27454   70.2532    -61.4702    17.3864     -61.4702     
1 1 1 11 8  14 o 0 185.641 5.69895   191.178    169.697     43.2146     169.697      
1 1 1 11 8  15 o 0 105.248 4.33631   108.359    -173.246    40.998      -173.246     
1 1 1 11 8  16 o 0 79.9917 5.23045   86.938     -118.466    9.96589     -118.466     
1 1 1 11 8  17 o 0 158.833 5.56263   191.182    45.2266     49.2431     45.2266      
1 1 1 11 8  18 o 0 105.06  5.8068    90.6585    -177.956    34.2856     2.04449      
1 1 1 11 8  19 o 0 81.5755 6.68046   82.7508    97.8327     2.89927     97.8327      
1 1 1 11 8  20 o 0 32.4685 11.2904   32.7324    -96.296     11.5294     -96.296      
1 1 1 11 8  21 o 0 37.5945 13.5862   ?          ?           ?           ?            
1 1 1 11 8  22 o 0 15.6252 6.82545   ?          ?           ?           ?            
1 1 1 11 9  0  o 0 448.787 17.1634   447.945    180         29.4831     -180         
1 1 1 11 9  1  o 0 394.647 11.1259   360.457    21.6027     50.7563     -158.397     
1 1 1 11 9  2  f 1 187.898 5.41013   190.935    -12.9574    46.6284     -12.9574     
1 1 1 11 9  3  o 0 289.943 9.20136   267.224    140.748     18.0186     -39.2517     
1 1 1 11 9  4  o 0 299.869 8.95796   279.121    -68.0111    10.929      111.989      
1 1 1 11 9  5  o 0 265.601 7.79522   232.086    113.768     13.6648     -66.2316     
1 1 1 11 9  6  o 0 400.809 11.9173   258.872    83.3228     216.483     -96.6772     
1 1 1 11 9  7  o 0 400.512 12.4241   391.278    10.4228     58.4956     10.4228      
1 1 1 11 9  8  o 0 512.973 15.252    577.858    48.5451     205.957     48.5451      
1 1 1 11 9  9  o 0 200.099 7.45743   130.339    -99.7203    90.3973     80.2797      
1 1 1 11 9  10 o 0 167.227 5.59041   164.37     85.052      42.2953     85.052       
1 1 1 11 9  11 o 0 225.953 7.03088   254.84     120.214     118.087     120.214      
1 1 1 11 9  12 o 0 47.8572 9.37648   18.6808    -149.258    82.1327     -149.258     
1 1 1 11 9  13 o 0 139.422 5.03272   110.578    145.594     34.8871     -34.4059     
1 1 1 11 9  14 f 1 130.038 5.07809   134.22     -157.406    38.436      -157.406     
1 1 1 11 9  15 o 0 155.975 4.99569   123.165    135.67      31.7948     -44.3304     
1 1 1 11 9  16 o 0 170.307 5.42594   178.309    -72.7638    8.23658     107.236      
1 1 1 11 9  17 o 0 56.7721 7.74364   59.9187    146.194     7.70953     146.194      
1 1 1 11 9  18 o 0 41.8857 10.1167   29.4705    39.5101     19.2846     -140.49      
1 1 1 11 9  19 o 0 32.846  11.9561   25.3894    -136.863    6.61477     43.1371      
1 1 1 11 9  20 o 0 51.9003 10.3968   59.5816    -93.1285    22.014      -93.1285     
1 1 1 11 9  21 o 0 51.3839 13.5751   ?          ?           ?           ?            
1 1 1 11 9  22 o 0 20.5668 7.5527    ?          ?           ?           ?            
1 1 1 11 10 0  o 0 242.139 9.47804   226.852    180         156.749     -180         
1 1 1 11 10 1  o 0 300.547 8.49736   184.5      -165.476    219.207     14.5237      
1 1 1 11 10 2  o 0 447.352 11.9282   425.005    20.5379     28.4042     -159.462     
1 1 1 11 10 3  o 0 158.768 5.09005   143.232    107.443     13.9699     107.443      
1 1 1 11 10 4  o 0 805.321 22.5992   929.98     179.744     286.272     179.744      
1 1 1 11 10 5  o 0 454.45  13.2631   382.8      -91.755     76.575      88.245       
1 1 1 11 10 6  o 0 776.061 22.17     864.353    -89.946     293.298     -89.946      
1 1 1 11 10 7  o 0 342.887 11.5583   303.427    132.621     11.2911     -47.3788     
1 1 1 11 10 8  o 0 519.096 16.0354   576.974    74.9265     191.846     74.9265      
1 1 1 11 10 9  o 0 139.884 5.71913   111.631    -60.3688    16.3272     119.631      
1 1 1 11 10 10 o 0 156.737 5.29596   146.789    -15.2492    27.1513     -15.2492     
1 1 1 11 10 11 o 0 218.396 9.50563   178.806    -40.6708    25.4091     139.329      
1 1 1 11 10 12 o 0 246.866 7.84373   222.782    -89.1312    17.8979     90.8688      
1 1 1 11 10 13 o 0 165.944 5.50061   175.23     158.46      46.0639     158.46       
1 1 1 11 10 14 o 0 216.699 6.5549    195.68     68.4497     5.3996      -111.55      
1 1 1 11 10 15 o 0 106.037 4.34872   65.9471    -81.5257    57.0573     98.4743      
1 1 1 11 10 16 o 0 147.44  4.72037   198.682    20.9388     86.0065     20.9388      
1 1 1 11 10 17 o 0 166.635 5.85882   217.059    -101.663    85.5568     -101.663     
1 1 1 11 10 18 o 0 122.217 5.67166   136.648    172.331     24.6436     172.331      
1 1 1 11 10 19 o 0 48.9217 9.21117   64.0956    79.3809     45.3232     79.3809      
1 1 1 11 10 20 o 0 26.7051 10.8134   17.2399    117.802     10.0607     -62.1977     
1 1 1 11 10 21 o 0 32.1462 13.7715   ?          ?           ?           ?            
1 1 1 11 10 22 o 0 16.0765 7.89069   ?          ?           ?           ?            
1 1 1 11 11 0  f 1 523.208 26.9682   528.363    180         252.597     -180         
1 1 1 11 11 1  o 0 330.833 12.5735   332.726    -90         62.6187     90           
1 1 1 11 11 2  o 0 373.295 15.6207   373.382    180         140.611     180          
1 1 1 11 11 3  o 0 418.834 16.5863   416.195    -90         53.8031     90           
1 1 1 11 11 4  o 0 143.712 6.41981   136.163    180         116.496     2.32611e-14  
1 1 1 11 11 5  o 0 788.784 30.376    741.9      90          149.299     -90          
1 1 1 11 11 6  o 0 29.0036 14.256    10.4772    0           121.627     -180         
1 1 1 11 11 7  o 0 111.298 7.13679   102.468    -90         183.823     90           
1 1 1 11 11 8  o 0 209.113 9.73114   196.065    180         9.37042     180          
1 1 1 11 11 9  o 0 121.06  9.14106   111.848    -90         29.0927     90           
1 1 1 11 11 10 o 0 169.263 9.13605   154.762    0           43.4904     180          
1 1 1 11 11 11 o 0 105.522 7.48307   91.9264    90          6.61549     -90          
1 1 1 11 11 12 o 0 23.5863 14.2702   1.91069    180         17.5604     9.39118e-14  
1 1 1 11 11 13 o 0 71.1295 8.03843   66.5769    -90         34.6128     90           
1 1 1 11 11 14 o 0 177.53  6.92738   164.207    180         23.1938     180          
1 1 1 11 11 15 o 0 14.4595 10.0309   6.151      90          34.0858     -90          
1 1 1 11 11 16 o 0 120.002 5.84766   128.738    0           63.5617     -6.54673e-15 
1 1 1 11 11 17 o 0 20.6054 13.1858   20.5461    90          48.3753     -90          
1 1 1 11 11 18 o 0 23.6481 13.7592   23.1202    180         36.6296     1.94821e-14  
1 1 1 11 11 19 o 0 45.0825 15.7998   45.1242    90          3.66694     -90          
1 1 1 11 11 20 o 0 56.4694 15.8457   55.1385    0           9.51942     2.58945e-14  
1 1 1 11 11 21 o 0 49.4149 21.5012   ?          ?           ?           ?            
1 1 1 11 11 22 o 0 13.6616 9.3918    ?          ?           ?           ?            
1 1 1 12 0  0  o 0 587.611 29.6021   628.192    180         21.8009     -5.39466e-13 
1 1 1 12 0  1  o 0 351.542 13.6686   369.5      -45         174.636     -45          
1 1 1 12 0  2  o 0 361.69  14.2251   373.428    -90         33.8041     90           
1 1 1 12 0  3  o 0 339.301 16.5533   345.599    -135        44.0002     45           
1 1 1 12 0  4  o 0 488.472 23.9119   490.343    180         90.1296     4.06336e-14  
1 1 1 12 0  5  o 0 193.334 9.00387   191.436    135         5.74437     -45          
1 1 1 12 0  6  o 0 55.3859 9.19239   32.8058    90          93.6038     -90          
1 1 1 12 0  7  o 0 566.627 22.9599   527.9      45          84.7516     -135         
1 1 1 12 0  8  o 0 278.769 11.7034   256.82     180         31.0905     180          
1 1 1 12 0  9  o 0 569.771 23.9647   533.431    135         21.8217     -45          
1 1 1 12 0  10 o 0 136.91  10.9422   126.477    -90         21.8203     90           
1 1 1 12 0  11 o 0 239.206 9.43581   218.205    -135        69.1819     -135         
1 1 1 12 0  12 o 0 88.2791 8.52704   33.3981    180         7.55556     180          
1 1 1 12 0  13 o 0 283.34  14.667    270.87     135         38.8298     135          
1 1 1 12 0  14 o 0 257.577 10.5875   242.119    90          57.2841     90           
1 1 1 12 0  15 o 0 128.053 7.61903   118.212    45          6.23274     -135         
1 1 1 12 0  16 o 0 20.6492 12.9828   3.88941    180         7.78122     3.50727e-15  
1 1 1 12 0  17 o 0 23.3814 13.6792   9.24937    -45         13.1391     135          
1 1 1 12 0  18 o 0 81.5314 8.89559   85.4644    -90         26.5673     90           
1 1 1 12 0  19 o 0 29.8014 15.9636   10.6187    45          4.10364     45           
1 1 1 12 0  20 o 0 23.7581 14.7165   22.211     180         14.989      2.74024e-14  
1 1 1 12 0  21 o 0 28.5067 17.8757   27.5244    135         8.82261     -45          
1 1 1 12 0  22 o 0 26.0469 12.1798   ?          ?           ?           ?            
1 1 1 12 1  0  o 0 655.579 25.4701   682.132    180         3.78404     -4.73056e-12 
1 1 1 12 1  1  o 0 400.119 11.0723   430.106    -80.0671    54.0117     -80.0671     
1 1 1 12 1  2  o 0 232.067 7.02294   147.673    -147.265    156.362     32.7351      
1 1 1 12 1  3  o 0 392.683 11.0469   424.025    -109.714    77.019      -109.714     
1 1 1 12 1  4  o 0 180.581 6.15841   86.3054    -20.4352    164.492     159.565      
1 1 1 12 1  5  o 0 197.67  7.58591   136.699    68.0557     92.2554     -111.944     
1 1 1 12 1  6  o 0 731.253 21.1495   679.258    4.27457     0.602329    -175.725     
1 1 1 12 1  7  o 0 245.722 8.39146   180.969    57.0965     75.6848     -122.904     
1 1 1 12 1  8  o 0 329.088 10.5426   334.052    83.2225     81.9109     83.2225      
1 1 1 12 1  9  o 0 261.557 8.18889   234.751    -93.8745    0.7639      -93.8745     
1 1 1 12 1  10 o 0 450.089 15.7726   461.662    -26.7023    100.175     -26.7023     
1 1 1 12 1  11 o 0 263.199 8.66416   258.331    27.3434     48.837      27.3434      
1 1 1 12 1  12 o 0 117.436 4.94371   107.235    21.1823     53.4153     21.1823      
1 1 1 12 1  13 o 0 149.023 4.98588   121.942    103.826     22.2159     -76.1739     
1 1 1 12 1  14 o 0 21.6447 9.60476   19.6553    6.22249     49.4965     6.22249      
1 1 1 12 1  15 o 0 80.9373 5.15015   43.6933    175.846     49.2207     -4.15355     
1 1 1 12 1  16 o 0 70.5091 5.98123   34.4615    -72.2514    78.4162     107.749      
1 1 1 12 1  17 f 1 76.6924 5.81156   54.5129    -174.746    48.0935     5.25425      
1 1 1 12 1  18 o 0 48.4299 7.32921   57.7515    83.9285     30.7619     83.9285      
1 1 1 12 1  19 f 1 22.5695 9.7729    8.20544    -156.155    16.4802     23.8454      
1 1 1 12 1  20 o 0 26.5481 10.9667   15.9995    59.942      3.28712     59.942       
1 1 1 12 1  21 o 0 22.2258 10.6043   12.6271    11.4568     3.97586     -168.543     
1 1 1 12 1  22 o 0 21.0333 9.27865   ?          ?           ?           ?            
1 1 1 12 1  23 f 1 6.03892 2.81328   ?          ?           ?           ?            
1 1 1 12 2  0  o 0 598.962 23.0282   609.576    180         151.982     -180         
1 1 1 12 2  1  o 0 460.658 13.0775   495.891    125.889     78.4202     125.889      
1 1 1 12 2  2  o 0 357.01  11.1187   310.267    86.8573     75.3893     -93.1427     
1 1 1 12 2  3  o 0 351.169 10.8747   336.993    156.756     4.06677     -23.2443     
1 1 1 12 2  4  o 0 204.784 6.41812   138.036    158.707     104.066     -21.293      
1 1 1 12 2  5  o 0 138.784 5.72537   59.501     -149.22     122.875     30.7802      
1 1 1 12 2  6  o 0 722.018 20.6565   678.693    -81.8054    25.3966     -81.8054     
1 1 1 12 2  7  o 0 207.283 6.91615   84.7575    -60.5916    196.457     119.408      
1 1 1 12 2  8  o 0 689.808 19.7669   685.417    17.4359     119.465     17.4359      
1 1 1 12 2  9  o 0 289.639 9.62317   220.363    105.335     83.1034     -74.6647     
1 1 1 12 2  10 o 0 224.673 7.58021   238.427    43.1125     79.0123     43.1125      
1 1 1 12 2  11 o 0 175.971 6.61972   94.5159    -27.2363    119.568     152.764      
1 1 1 12 2  12 f 1 192.177 7.00263   128.166    -56.3514    76.8851     123.649      
1 1 1 12 2  13 o 0 135.819 5.07075   78.6625    8.5068      85.585      -171.493     
1 1 1 12 2  14 o 0 108.466 4.83967   115.24     -25.3733    44.1411     -25.3733     
1 1 1 12 2  15 o 0 131.369 5.38172   110.453    -35.6553    12.0157     144.345      
1 1 1 12 2  16 o 0 198.132 6.00003   280.741    56.3012     133.572     56.3012      
1 1 1 12 2  17 o 0 120.954 5.08638   151.58     14.9361     51.3633     14.9361      
1 1 1 12 2  18 o 0 49.5807 8.70497   50.3002    138.226     6.39243     138.226      
1 1 1 12 2  19 o 0 32.5807 11.9433   27.899     148.91      0.0346555   -31.0901     
1 1 1 12 2  20 o 0 48.6718 10.4932   36.872     -144.038    18.9153     35.9623      
1 1 1 12 2  21 o 0 26.5063 11.0535   14.2192    168.504     16.4731     -11.4964     
1 1 1 12 2  22 o 0 16.6512 7.87939   ?          ?           ?           ?            
1 1 1 12 2  23 o 0 18.1073 7.41585   ?          ?           ?           ?            
1 1 1 12 3  0  o 0 345.53  13.7963   344.983    0           246.003     3.57772e-16  
1 1 1 12 3  1  o 0 301.225 8.41585   254.543    14.506      71.7442     -165.494     
1 1 1 12 3  2  o 0 411.271 12.5003   291.322    20.2437     213.823     -159.756     
1 1 1 12 3  3  o 0 643.126 18.292    715.562    80.1874     185.418     80.1874      
1 1 1 12 3  4  o 0 133.907 4.50918   107.611    -119.368    38.3943     -119.368     
1 1 1 12 3  5  o 0 419.986 12.2788   405.989    -160.281    14.106      -160.281     
1 1 1 12 3  6  o 0 268.777 9.16907   260.924    166.31      46.6556     166.31       
1 1 1 12 3  7  o 0 297.989 9.63533   270.731    -86.0735    12.0995     -86.0735     
1 1 1 12 3  8  o 0 348.555 11.1129   391.081    -18.4633    167.198     -18.4633     
1 1 1 12 3  9  o 0 386.065 12.2017   273.712    47.4981     158.021     -132.502     
1 1 1 12 3  10 o 0 203.661 8.10599   124.398    -127.914    114.743     52.0863      
1 1 1 12 3  11 o 0 242.185 7.66433   216.682    -132.071    5.34806     -132.071     
1 1 1 12 3  12 o 0 142.973 5.58956   161.796    152.768     84.4135     152.768      
1 1 1 12 3  13 o 0 77.8227 5.47293   36.1844    38.1913     12.7606     -141.809     
1 1 1 12 3  14 o 0 213.037 6.30557   206.692    -99.1998    20.2162     -99.1998     
1 1 1 12 3  15 o 0 150.885 4.85627   141.138    138.837     13.1654     138.837      
1 1 1 12 3  16 o 0 111.927 4.83558   171.67     -98.3231    111.832     -98.3231     
1 1 1 12 3  17 f 1 172.888 5.31293   204.623    35.3468     43.6608     35.3468      
1 1 1 12 3  18 f 1 111.197 5.86052   142.049    -57.2605    55.8104     -57.2605     
1 1 1 12 3  19 f 1 28.5266 11.0235   13.8153    -157.856    22.571      22.144       
1 1 1 12 3  20 o 0 30.6285 11.9026   28.0636    -175.101    4.33391     -175.101     
1 1 1 12 3  21 o 0 35.9568 13.5322   13.6006    21.2731     39.2399     -158.727     
1 1 1 12 3  22 o 0 22.7959 8.61598   ?          ?           ?           ?            
1 1 1 12 3  23 o 0 9.42978 4.51375   ?          ?           ?           ?            
1 1 1 12 4  0  f 1 137.672 6.89812   132.714    0           24.8084     180          
1 1 1 12 4  1  o 0 376.558 11.3327   274.806    -115.763    177.147     64.2365      
1 1 1 12 4  2  f 1 365.593 9.67008   423.663    92.0951     154.87      92.0951      
1 1 1 12 4  3  o 0 139.595 4.83554   1.53232    -125.833    254.043     -125.833     
1 1 1 12 4  4  o 0 543.042 15.7841   564.466    13.7026     91.9847     13.7026      
1 1 1 12 4  5  o 0 302.313 8.59602   262.246    80.8527     40.2155     -99.1473     
1 1 1 12 4  6  o 0 653.285 19.362    590.126    79.995      12.5663     -100.005     
1 1 1 12 4  7  o 0 382.51  12.1093   287.213    -101.423    113.576     78.5771      
1 1 1 12 4  8  o 0 379.976 12.4909   320.391    -127.387    36.6349     52.6132      
1 1 1 12 4  9  f 1 454.065 14.5929   455.957    97.2694     83.9304     97.2694      
1 1 1 12 4  10 o 0 290.313 8.90139   243.065    -129.744    36.8692     50.2558      
1 1 1 12 4  11 o 0 207.818 7.03215   180.806    171.152     1.63536     -8.84823     
1 1 1 12 4  12 o 0 65.0437 6.41509   18.2229    -100.255    136.28      -100.255     
1 1 1 12 4  13 o 0 161.069 5.20588   105.17     -136.271    82.0965     43.7285      
1 1 1 12 4  14 o 0 40.8689 10.0777   0.163433   19.6724     0.472068    -160.328     
1 1 1 12 4  15 o 0 194.062 5.90112   197.222    20.7441     44.7257     20.7441      
1 1 1 12 4  16 o 0 150.118 4.31284   172.644    -29.5777    22.9213     -29.5777     
1 1 1 12 4  17 o 0 78.1456 5.77766   57.4673    87.1747     44.9423     -92.8253     
1 1 1 12 4  18 o 0 41.6078 9.03607   28.3599    -35.5585    21.8293     144.442      
1 1 1 12 4  19 o 0 70.2338 7.01989   78.0958    -137.837    16.9931     -137.837     
1 1 1 12 4  20 o 0 26.6834 10.5306   16.386     -59.4176    12.9852     120.582      
1 1 1 12 4  21 o 0 38.5971 13.1213   30.6554    -123.054    8.89059     56.9461      
1 1 1 12 4  22 o 0 18.8273 7.55915   ?          ?           ?           ?            
1 1 1 12 5  0  o 0 189.485 8.73619   184.115    0           46.833      1.36646e-13  
1 1 1 12 5  1  o 0 271.019 7.58264   257.088    123.492     5.88734     123.492      
1 1 1 12 5  2  o 0 389.253 11.3351   335.64     85.1196     72.0028     -94.8804     
1 1 1 12 5  3  o 0 296.333 9.12469   322.608    -68.1544    94.3077     -68.1544     
1 1 1 12 5  4  o 0 491.07  15.042    436.124    -133.948    62.0556     46.052       
1 1 1 12 5  5  o 0 136.383 4.98506   103.929    120.96      5.4992      -59.0403     
1 1 1 12 5  6  o 0 304.451 9.17923   332.484    -10.4481    128.156     -10.4481     
1 1 1 12 5  7  o 0 580.83  18.157    612.559    -64.4611    176.218     -64.4611     
1 1 1 12 5  8  o 0 290.922 8.89      278.57     -12.4484    48.7973     -12.4484     
1 1 1 12 5  9  o 0 105.053 5.47889   48.2285    -65.3641    35.0029     114.636      
1 1 1 12 5  10 o 0 245.683 8.67071   240.639    -176.965    44.4364     -176.965     
1 1 1 12 5  11 o 0 403.873 12.791    264.071    -178.873    196.665     1.12683      
1 1 1 12 5  12 o 0 19.7456 9.31007   55.5912    118.937     119.804     118.937      
1 1 1 12 5  13 o 0 154.738 5.2249    130.299    174.111     15.1731     -5.8891      
1 1 1 12 5  14 o 0 17.1123 8.24102   36.434     -120.929    82.5525     -120.929     
1 1 1 12 5  15 o 0 73.9263 5.341     61.8733    -112.119    16.5268     -112.119     
1 1 1 12 5  16 o 0 156.546 4.90449   200.421    107.7       65.5888     107.7        
1 1 1 12 5  17 o 0 96.122  5.27545   104.664    -34.7926    12.1016     -34.7926     
1 1 1 12 5  18 o 0 48.3878 8.79079   17.8463    10.7467     60.0805     -169.253     
1 1 1 12 5  19 o 0 41.9215 8.63703   36.2259    56.4598     6.53034     -123.54      
1 1 1 12 5  20 o 0 62.9414 11.3083   52.5108    71.6099     17.6329     -108.39      
1 1 1 12 5  21 o 0 25.6776 10.5569   10.5531    -37.8047    5.47985     -37.8047     
1 1 1 12 5  22 o 0 16.41   7.28528   ?          ?           ?           ?            
1 1 1 12 6  0  o 0 446.268 16.4234   436.606    180         53.8173     -2.8135e-13  
1 1 1 12 6  1  f 1 312.029 8.58688   216.08     168.228     163.021     -11.7718     
1 1 1 12 6  2  o 0 373.42  10.4079   315.158    176.08      80.7955     -3.91991     
1 1 1 12 6  3  o 0 391.494 12.3055   384.584    84.5299     27.8091     84.5299      
1 1 1 12 6  4  o 0 842.278 23.372    816.38     66.4615     21.5658     66.4615      
1 1 1 12 6  5  o 0 86.1222 4.51174   9.37335    -148.998    11.4259     31.0017      
1 1 1 12 6  6  o 0 481.423 14.4898   468.461    -4.04829    66.169      -4.04829     
1 1 1 12 6  7  o 0 468.138 13.5233   380.242    39.5259     82.6685     -140.474     
1 1 1 12 6  8  o 0 157.825 5.56824   92.7789    109.304     73.7688     -70.6964     
1 1 1 12 6  9  o 0 172.694 6.13556   153.821    89.9431     24.6896     89.9431      
1 1 1 12 6  10 o 0 355.377 11.0456   273.536    -150.302    95.0834     29.6983      
1 1 1 12 6  11 o 0 173.513 5.4937    157.107    -12.1087    18.2346     -12.1087     
1 1 1 12 6  12 o 0 162.337 6.27754   137.302    -28.9343    20.6024     151.066      
1 1 1 12 6  13 o 0 210.215 6.47766   225.519    -8.3141     59.7774     -8.3141      
1 1 1 12 6  14 o 0 129.939 5.14253   143.477    15.4779     58.575      15.4779      
1 1 1 12 6  15 o 0 60.9495 6.16154   25.383     21.8481     42.6573     -158.152     
1 1 1 12 6  16 o 0 95.6028 5.34217   98.2698    136.258     3.72033     -43.7417     
1 1 1 12 6  17 f 1 68.7754 5.86141   79.9381    24.0857     28.0424     24.0857      
1 1 1 12 6  18 o 0 43.0857 8.38726   36.7447    65.2457     6.35268     -114.754     
1 1 1 12 6  19 o 0 123.024 6.54942   122.287    152.569     3.94628     -27.4306     
1 1 1 12 6  20 o 0 53.8135 9.29142   55.3421    -24.5741    7.94331     -24.5741     
1 1 1 12 6  21 o 0 36.347  13.1322   ?          ?           ?           ?            
1 1 1 12 6  22 o 0 11.1852 5.50963   ?          ?           ?           ?            
1 1 1 12 7  0  o 0 108.619 6.02103   99.1407    180         51.6882     -1.40878e-13 
1 1 1 12 7  1  o 0 407.854 12.3608   412.807    -54.6948    43.6534     -54.6948     
1 1 1 12 7  2  o 0 346.681 9.92972   239.123    -35.5871    182.461     144.413      
1 1 1 12 7  3  o 0 354.774 10.0351   322.099    -39.2914    26.7717     140.709      
1 1 1 12 7  4  o 0 491.31  13.858    481.327    29.135      28.9214     29.135       
1 1 1 12 7  5  o 0 422.824 12.4151   416.065    56.9599     66.488      56.9599      
1 1 1 12 7  6  o 0 439.517 12.8216   485.278    -86.4242    179.819     -86.4242     
1 1 1 12 7  7  o 0 458.357 14.4458   475.471    44.8122     128.911     44.8122      
1 1 1 12 7  8  o 0 350.594 10.3579   393.036    -99.0974    171.495     -99.0974     
1 1 1 12 7  9  o 0 129.337 5.65331   46.4941    -100.874    117.18      79.1264      
1 1 1 12 7  10 o 0 88.6454 6.5079    47.6079    -93.6615    32.39       86.3385      
1 1 1 12 7  11 f 1 75.4844 6.8318    12.2237    -138.807    0.231994    41.1928      
1 1 1 12 7  12 o 0 164.83  5.35476   152.027    -87.4213    6.00727     -87.4213     
1 1 1 12 7  13 o 0 81.7301 5.74786   43.3072    -106.592    55.3892     73.408       
1 1 1 12 7  14 o 0 148.575 5.32766   148.249    -79.1799    29.8421     -79.1799     
1 1 1 12 7  15 o 0 78.5059 5.54093   49.564     22.7311     29.4993     -157.269     
1 1 1 12 7  16 o 0 34.932  10.4513   15.7201    163.05      10.3094     -16.9501     
1 1 1 12 7  17 o 0 93.4305 5.06563   114.422    -43.3272    35.8572     -43.3272     
1 1 1 12 7  18 o 0 131.395 5.7527    137.979    -32.8003    5.97683     -32.8003     
1 1 1 12 7  19 o 0 95.5566 6.82572   103.12     154.31      15.2426     154.31       
1 1 1 12 7  20 o 0 24.6997 10.6598   17.8447    77.2996     2.24408     77.2996      
1 1 1 12 7  21 o 0 24.7201 11.0597   ?          ?           ?           ?            
1 1 1 12 7  22 o 0 17.574  8.11896   ?          ?           ?           ?            
1 1 1 12 8  0  f 1 155.765 7.99693   152.853    180         73.3985     -7.18651e-14 
1 1 1 12 8  1  o 0 596.944 15.374    548.549    -47.2722    61.6298     132.728      
1 1 1 12 8  2  o 0 289.288 8.95691   347.065    -136.226    157.43      -136.226     
1 1 1 12 8  3  o 0 151.599 5.37453   83.8913    154.616     98.2477     -25.3845     
1 1 1 12 8  4  o 0 143.526 4.73383   102.575    -168.099    34.0691     11.9013      
1 1 1 12 8  5  o 0 556.718 16.331    505.169    -119.462    7.15463     60.5379      
1 1 1 12 8  6  o 0 831.791 22.1931   865.356    146.153     213.004     146.153      
1 1 1 12 8  7  o 0 402.715 11.9073   388.982    -96.0326    57.5726     -96.0326     
1 1 1 12 8  8  o 0 328.012 10.2352   275.966    142.177     43.4465     -37.823      
1 1 1 12 8  9  o 0 70.6203 7.05267   17.007     110.074     107.512     110.074      
1 1 1 12 8  10 o 0 141.865 5.79988   114.899    63.3077     8.62599     -116.692     
1 1 1 12 8  11 o 0 26.964  10.7728   61.6659    -156.421    142.392     -156.421     
1 1 1 12 8  12 o 0 87.2545 5.53833   52.5516    -156.817    7.48628     -156.817     
1 1 1 12 8  13 o 0 42.1989 10.1759   5.9        -59.5474    20.6193     120.453      
1 1 1 12 8  14 f 1 186.879 5.79073   152.304    79.3497     36.1811     -100.65      
1 1 1 12 8  15 o 0 150.416 5.35221   121.052    23.5461     24.477      -156.454     
1 1 1 12 8  16 o 0 152.419 5.36107   207.873    10.2668     93.0496     10.2668      
1 1 1 12 8  17 o 0 53.793  7.37913   54.0014    56.9685     2.56401     56.9685      
1 1 1 12 8  18 o 0 16.6875 7.98087   6.37407    -140.774    26.7878     -140.774     
1 1 1 12 8  19 o 0 25.2501 10.6236   13.1922    164.822     12.3861     -15.178      
1 1 1 12 8  20 o 0 61.5043 8.95742   57.5762    162.07      3.0026      -17.9298     
1 1 1 12 8  21 o 0 20.2459 9.83877   ?          ?           ?           ?            
1 1 1 12 8  22 o 0 13.6978 6.65873   ?          ?           ?           ?            
1 1 1 12 9  0  o 0 394.09  14.6597   388.624    0           196.722     6.71621e-15  
1 1 1 12 9  1  o 0 208     6.94478   230.655    81.8017     89.1819     81.8017      
1 1 1 12 9  2  o 0 367.323 11.8074   398.392    12.5416     95.8501     12.5416      
1 1 1 12 9  3  o 0 280.7   8.17812   292.784    -58.1893    61.4041     -58.1893     
1 1 1 12 9  4  o 0 241.376 7.22242   260.374    164.344     81.5633     164.344      
1 1 1 12 9  5  o 0 659.427 20.2021   686.201    -132.168    162.75      -132.168     
1 1 1 12 9  6  o 0 152.313 5.11022   135.471    -62.1611    44.3597     -62.1611     
1 1 1 12 9  7  o 0 380.394 11.4397   449.542    -54.5873    225.052     -54.5873     
1 1 1 12 9  8  o 0 233.099 7.97599   141.364    -127.781    134.035     52.2188      
1 1 1 12 9  9  o 0 91.248  7.02789   44.7916    147.578     49.863      -32.4224     
1 1 1 12 9  10 o 0 343.997 11.3826   286.202    49.1997     45.8007     -130.8       
1 1 1 12 9  11 o 0 166.69  5.65705   136.583    44.1766     10.008      -135.823     
1 1 1 12 9  12 o 0 279.662 8.5043    274.707    -61.3611    25.311      -61.3611     
1 1 1 12 9  13 o 0 49.8649 8.92389   17.6873    -85.7865    10.55       94.2135      
1 1 1 12 9  14 o 0 251.04  7.45993   146.074    132.862     168.792     -47.1379     
1 1 1 12 9  15 o 0 64.0815 6.35901   67.1502    9.63154     43.6032     9.63154      
1 1 1 12 9  16 o 0 162.393 5.4517    172.083    -23.4455    0.974435    156.555      
1 1 1 12 9  17 o 0 149.149 5.32936   161.138    128.436     10.7266     128.436      
1 1 1 12 9  18 o 0 79.0302 5.80907   71.4012    -19.9181    15.5229     160.082      
1 1 1 12 9  19 o 0 46.7306 9.44234   49.2188    -49.8037    11.696      -49.8037     
1 1 1 12 9  20 o 0 35.3822 14.0301   20.8134    60.0612     23.3041     -119.939     
1 1 1 12 9  21 o 0 33.901  14.5373   ?          ?           ?           ?            
1 1 1 12 9  22 o 0 13.192  6.37919   ?          ?           ?           ?            
1 1 1 12 10 0  o 0 877.535 32.1653   868.883    0           15.8754     1.03146e-12  
1 1 1 12 10 1  o 0 539.345 14.8168   576.429    106.892     100.092     106.892      
1 1 1 12 10 2  o 0 364.509 9.87941   397.154    -7.96832    95.794      -7.96832     
1 1 1 12 10 3  o 0 93.5278 4.77363   28.317     173.124     21.3245     -6.87599     
1 1 1 12 10 4  o 0 410.613 12.9777   330.805    -105.078    93.3382     74.9219      
1 1 1 12 10 5  f 1 234.433 7.0886    80.1594    145.423     260.94      -34.5765     
1 1 1 12 10 6  o 0 608.301 17.9724   589.623    17.8383     69.335      17.8383      
1 1 1 12 10 7  o 0 756.263 21.5707   709.506    -49.454     46.8096     -49.454      
1 1 1 12 10 8  o 0 605.123 19.2211   549.076    173.309     17.6216     -6.69061     
1 1 1 12 10 9  o 0 351.236 11.4791   376.634    -59.9014    117.391     -59.9014     
1 1 1 12 10 10 o 0 144.922 5.23456   84.8992    127.791     78.5338     -52.2088     
1 1 1 12 10 11 o 0 59.0446 7.70402   0.842829   90.3908     64.0012     90.3908      
1 1 1 12 10 12 o 0 167.645 5.33953   187.403    163.362     80.2892     163.362      
1 1 1 12 10 13 o 0 118.203 4.90931   100.906    -115.302    9.03133     64.6977      
1 1 1 12 10 14 o 0 183.718 5.63339   203.151    -86.9326    76.5885     -86.9326     
1 1 1 12 10 15 o 0 128.012 4.64194   119.361    107.037     11.8856     107.037      
1 1 1 12 10 16 o 0 85.6873 4.47909   94.9751    -30.1107    15.7839     -30.1107     
1 1 1 12 10 17 o 0 97.0015 4.75084   104.209    -110.918    9.29922     -110.918     
1 1 1 12 10 18 o 0 111.032 5.25765   134.207    -89.7775    45.0833     -89.7775     
1 1 1 12 10 19 o 0 52.7579 9.48343   47.566     -21.3268    5.49886     158.673      
1 1 1 12 10 20 o 0 66.9748 13.0219   45.8287    -105.336    36.8882     74.6639      
1 1 1 12 10 21 o 0 25.4865 11.2777   ?          ?           ?           ?            
1 1 1 12 10 22 o 0 14.2448 6.97197   ?          ?           ?           ?            
1 1 1 12 11 0  o 0 393.963 14.7731   391.727    0           38.9209     2.19961e-13  
1 1 1 12 11 1  o 0 404.407 11.1817   333.901    58.6212     122.143     -121.379     
1 1 1 12 11 2  o 0 454.688 11.7717   560.403    122.989     240.471     122.989      
1 1 1 12 11 3  o 0 322.63  8.9036    400.389    164.258     218.296     164.258      
1 1 1 12 11 4  o 0 500.355 13.6801   410.287    14.6651     106.711     -165.335     
1 1 1 12 11 5  o 0 582.85  15.0337   634.123    121.789     196.173     121.789      
1 1 1 12 11 6  o 0 252.956 7.60888   190.188    -65.2605    68.5449     114.739      
1 1 1 12 11 7  o 0 208.125 6.49619   239.037    -20.5369    149.037     -20.5369     
1 1 1 12 11 8  o 0 195.681 6.40723   141.3      -22.6706    58.1476     157.329      
1 1 1 12 11 9  o 0 353.027 10.3925   266.665    -86.3683    108.014     93.6317      
1 1 1 12 11 10 o 0 229.007 7.41415   145.231    -114.536    115.394     65.4644      
1 1 1 12 11 11 o 0 188.999 6.08264   156.139    -153.723    38.633      26.2769      
1 1 1 12 11 12 o 0 23.5982 9.94115   50.5124    -60.2781    112.865     -60.2781     
1 1 1 12 11 13 o 0 51.3694 7.98103   10.3129    106.024     54.6522     -73.976      
1 1 1 12 11 14 o 0 42.1814 9.41803   4.7606     131.41      11.8213     -48.5901     
1 1 1 12 11 15 o 0 156.097 4.62027   156.959    -107.639    36.9807     -107.639     
1 1 1 12 11 16 o 0 219.731 6.36457   268.28     141.582     71.8654     141.582      
1 1 1 12 11 17 o 0 30.3027 9.71798   18.8731    151.348     5.24462     -28.6521     
1 1 1 12 11 18 o 0 27.3821 10.0295   19.529     -36.3253    1.26192     -36.3253     
1 1 1 12 11 19 o 0 51.1682 9.33676   52.4242    7.54837     9.13212     7.54837      
1 1 1 12 11 20 o 0 29.9859 11.8615   22.8255    106.953     5.17299     -73.0473     
1 1 1 12 11 21 o 0 50.6008 15.7729   ?          ?           ?           ?            
1 1 1 12 11 22 o 0 23.3901 8.94708   ?          ?           ?           ?            
1 1 1 12 12 0  o 0 721.596 35.4155   720.296    180         51.0815     -180         
1 1 1 12 12 1  o 0 430.713 16.9264   428.286    -90         74.5706     -90          
1 1 1 12 12 2  o 0 772.812 27.3361   735.058    180         37.3509     8.56355e-14  
1 1 1 12 12 3  o 0 527.641 22.0564   498.66     -90         48.0731     90           
1 1 1 12 12 4  o 0 444.368 17.2993   416.859    0           32.9179     180          
1 1 1 12 12 5  o 0 397.105 17.3725   369.424    90          51.591      90           
1 1 1 12 12 6  o 0 776.921 29.5436   716.083    180         17.725      180          
1 1 1 12 12 7  o 0 81.3596 9.0867    23.0083    -90         13.0524     90           
1 1 1 12 12 8  o 0 266.692 11.0725   247.35     180         6.98976     2.48303e-13  
1 1 1 12 12 9  o 0 66.717  10.7087   46.2067    -90         30.4321     90           
1 1 1 12 12 10 f 1 17.5424 11.9061   3.20029    0           56.4342     180          
1 1 1 12 12 11 o 0 347.277 13.9479   334.066    -90         40.7804     -90          
1 1 1 12 12 12 o 0 63.2886 10.5045   57.5088    180         19.7099     4.13838e-14  
1 1 1 12 12 13 o 0 20.8466 13.3194   10.9625    -90         64.9771     90           
1 1 1 12 12 14 o 0 74.5254 7.05276   66.7198    0           7.86749     180          
1 1 1 12 12 15 o 0 143.778 6.57553   155.56     -90         31.2903     -90          
1 1 1 12 12 16 o 0 163.798 7.0273    173.587    180         22.4712     180          
1 1 1 12 12 17 o 0 68.0203 10.4539   70.5238    90          0.896244    90           
1 1 1 12 12 18 o 0 84.9376 7.18238   86.0578    180         41.2555     -180         
1 1 1 12 12 19 o 0 66.2116 10.1922   65.4795    90          23.731      90           
1 1 1 12 12 20 o 0 33.8783 17.0675   32.662     180         20.186      1.2861e-14   
1 1 1 12 12 21 f 1 23.9917 16.9579   ?          ?           ?           ?            
1 1 1 13 0  1  o 0 392.553 14.8464   410.483    45          67.2459     45           
1 1 1 13 0  2  o 0 94.9835 5.55406   35.8844    0           6.04539     -180         
1 1 1 13 0  3  o 0 219.608 9.27522   222.899    -45         130.556     135          
1 1 1 13 0  4  o 0 480.815 20.0542   480.948    -90         89.4025     -90          
1 1 1 13 0  5  o 0 237.486 11.0489   234.415    -135        38.7786     -135         
1 1 1 13 0  6  o 0 433.835 18.1653   406.885    0           132.991     -180         
1 1 1 13 0  7  o 0 412.27  17.505    382.185    -45         34.6704     -45          
1 1 1 13 0  8  o 0 296.485 11.8335   271.658    -90         82.086      90           
1 1 1 13 0  9  o 0 17.6631 11.9304   1.85406    -135        58.139      45           
1 1 1 13 0  10 o 0 177.336 9.71845   162.942    0           17.4926     1.21893e-14  
1 1 1 13 0  11 o 0 220.285 11.2393   199.669    135         39.6058     -45          
1 1 1 13 0  12 o 0 136.893 7.37928   127.936    90          45.3995     90           
1 1 1 13 0  13 o 0 235.622 10.5577   223.753    -135        30.9163     -135         
1 1 1 13 0  14 o 0 181.988 7.79098   169.912    0           16.019      180          
1 1 1 13 0  15 o 0 55.1525 14.2764   6.10313    135         0.745873    135          
1 1 1 13 0  16 o 0 124.935 7.17043   135.651    90          25.3315     90           
1 1 1 13 0  17 o 0 83.7665 7.28488   89.0213    45          28.0403     45           
1 1 1 13 0  18 o 0 56.1242 11.5678   58.404     180         0.183841    180          
1 1 1 13 0  19 o 0 41.9708 16.5482   13.7557    135         9.52761     135          
1 1 1 13 0  20 o 0 30.5111 17.0989   28.1257    -90         6.39962     -90          
1 1 1 13 0  21 o 0 27.3502 16.1946   23.2058    -135        3.68177     -135         
1 1 1 13 0  22 o 0 15.5005 11.0205   ?          ?           ?           ?            
1 1 1 13 1  0  o 0 246.225 8.90111   252.584    0           140.673     9.59168e-14  
1 1 1 13 1  1  o 0 186.914 5.52011   214.609    -98.9487    94.3306     -98.9487     
1 1 1 13 1  2  o 0 60.9832 5.8623    9.0169     -2.40371    41.9101     -2.40371     
1 1 1 13 1  3  o 0 309.705 9.0911    296.457    74.2217     8.46929     -105.778     
1 1 1 13 1  4  o 0 130.464 4.94639   8.21387    50.5684     218.215     -129.432     
1 1 1 13 1  5  o 0 457.132 13.8399   437.012    174.54      7.62544     -5.45981     
1 1 1 13 1  6  o 0 575.461 16.6382   497.72     84.3237     66.6936     -95.6763     
1 1 1 13 1  7  o 0 354.615 10.5508   327.871    -66.3852    16.6694     -66.3852     
1 1 1 13 1  8  o 0 616.201 18.2352   520.131    -87.03      75.8454     92.97        
1 1 1 13 1  9  o 0 596.679 17.0382   582.712    -95.5798    67.6637     -95.5798     
1 1 1 13 1  10 o 0 347.306 12.2132   325.221    175.765     21.9992     175.765      
1 1 1 13 1  11 o 0 32.6467 11.3191   38.4236    -14.8486    97.7408     -14.8486     
1 1 1 13 1  12 o 0 313.487 9.71013   301.621    131.191     8.33545     131.191      
1 1 1 13 1  13 o 0 173.356 5.78125   163.863    -20.2023    16.6224     -20.2023     
1 1 1 13 1  14 o 0 154.834 5.15404   169.96     9.48863     61.8953     9.48863      
1 1 1 13 1  15 o 0 90.941  5.08266   68.7329    -144.118    15.3281     35.8822      
1 1 1 13 1  16 o 0 89.6733 5.37792   110.965    -47.8159    37.6212     -47.8159     
1 1 1 13 1  17 o 0 129.118 5.70365   176.268    104.048     85.7523     104.048      
1 1 1 13 1  18 o 0 47.2819 9.55029   41.5649    132.964     6.61014     -47.0363     
1 1 1 13 1  19 o 0 25.9268 11.2314   15.8274    -102.104    6.92601     77.8955      
1 1 1 13 1  20 o 0 76.5477 9.55377   73.9162    8.14034     1.75219     -171.86      
1 1 1 13 1  21 o 0 22.9965 10.4491   10.2556    4.9613      2.86061     4.9613       
1 1 1 13 1  22 o 0 16.1944 7.8752    ?          ?           ?           ?            
1 1 1 13 2  0  o 0 337.928 13.55     342.922    180         205.725     180          
1 1 1 13 2  1  o 0 103.094 4.43468   46.794     120.05      49.956      -59.9502     
1 1 1 13 2  2  o 0 388.497 11.3273   477.877    83.0893     201.6       83.0893      
1 1 1 13 2  3  o 0 112.788 4.24902   67.6343    -28.6035    4.0173      151.396      
1 1 1 13 2  4  o 0 272.055 8.06797   222.825    78.4536     68.1553     -101.546     
1 1 1 13 2  5  o 0 342.122 10.4648   313.321    -22.478     20.8722     157.522      
1 1 1 13 2  6  o 0 773.968 24.4919   706.443    137.614     9.34907     -42.3857     
1 1 1 13 2  7  o 0 513.936 15.7245   453.717    -123.598    24.4055     56.4024      
1 1 1 13 2  8  o 0 412.506 12.5278   409.36     22.1476     83.1297     22.1476      
1 1 1 13 2  9  o 0 478.893 15.4503   515.74     171.957     158.991     171.957      
1 1 1 13 2  10 o 0 71.3094 7.16418   56.991     -70.0098    229.625     -70.0098     
1 1 1 13 2  11 o 0 289.814 9.29408   227.234    103.077     60.5116     -76.9234     
1 1 1 13 2  12 o 0 99.9385 5.94156   52.1855    137.202     63.2886     -42.7977     
1 1 1 13 2  13 o 0 162.831 5.99512   137.914    150.356     15.6929     -29.6439     
1 1 1 13 2  14 f 1 120.055 4.90638   103.989    -6.59895    4.98782     173.401      
1 1 1 13 2  15 o 0 83.1006 5.29981   76.6601    -68.2407    47.7655     -68.2407     
1 1 1 13 2  16 o 0 92.0566 5.55431   95.3444    139.443     1.30385     -40.5565     
1 1 1 13 2  17 o 0 57.7038 7.29574   54.7048    59.6475     0.856809    59.6475      
1 1 1 13 2  18 o 0 100.381 5.07946   109.854    81.4741     14.8718     81.4741      
1 1 1 13 2  19 o 0 26.7292 10.9696   16.3679    -132.171    9.46612     47.8288      
1 1 1 13 2  20 o 0 19.0561 8.87611   6.14579    -51.0879    12.4651     128.912      
1 1 1 13 2  21 o 0 19.2177 9.41843   6.85303    -27.2162    8.43084     152.784      
1 1 1 13 2  22 o 0 11.5168 5.60647   ?          ?           ?           ?            
1 1 1 13 3  0  o 0 455.599 17.9315   454.911    0           203.232     180          
1 1 1 13 3  1  o 0 277.592 7.31945   321.267    43.6258     117.215     43.6258      
1 1 1 13 3  2  o 0 148.03  4.93759   104.583    39.9084     46.9704     -140.092     
1 1 1 13 3  3  o 0 143.028 4.84018   66.6675    68.9504     117.657     -111.05      
1 1 1 13 3  4  o 0 744.329 20.2522   748.225    158.235     64.9695     158.235      
1 1 1 13 3  5  f 1 507.835 14.7514   552.286    116.054     140.821     116.054      
1 1 1 13 3  6  o 0 810.339 24.4174   782.06     107.994     83.6934     107.994      
1 1 1 13 3  7  o 0 169.337 5.93053   64.549     -145.606    160.172     34.394       
1 1 1 13 3  8  o 0 250.383 8.48606   238.386    -123.411    46.1865     -123.411     
1 1 1 13 3  9  o 0 59.8444 8.49321   77.0889    170.021     230.864     170.021      
1 1 1 13 3  10 o 0 261.614 8.93969   227.439    -128.045    11.9558     51.9548      
1 1 1 13 3  11 o 0 240.161 7.84213   227.807    -65.2048    35.1595     -65.2048     
1 1 1 13 3  12 o 0 145.655 6.31543   69.7511    102.708     126.523     -77.2924     
1 1 1 13 3  13 o 0 74.2291 6.39201   49.2948    -118.775    24.4342     61.2249      
1 1 1 13 3  14 o 0 168.117 5.77005   175.334    -168.541    46.6769     -168.541     
1 1 1 13 3  15 o 0 131.854 4.83792   132.137    116.731     34.6507     116.731      
1 1 1 13 3  16 o 0 35.6062 10.6119   6.55753    125.602     48.7155     -54.3984     
1 1 1 13 3  17 o 0 69.5263 6.18199   61.5874    -13.7052    15.0144     166.295      
1 1 1 13 3  18 o 0 64.0493 5.55301   66.329     51.4785     6.16053     51.4785      
1 1 1 13 3  19 o 0 42.9347 10.6527   44.7315    -163.056    10.3859     -163.056     
1 1 1 13 3  20 o 0 41.2818 11.4168   35.5101    113.901     6.07401     -66.0993     
1 1 1 13 3  21 f 1 28.3684 11.4744   ?          ?           ?           ?            
1 1 1 13 3  22 o 0 12.9102 6.37734   ?          ?           ?           ?            
1 1 1 13 4  0  o 0 422.337 17.1083   417.88     180         81.4073     -180         
1 1 1 13 4  1  o 0 121.277 4.45396   82.689     65.7067     16.7343     65.7067      
1 1 1 13 4  2  o 0 455.105 13.8507   398.451    29.2877     77.8001     -150.712     
1 1 1 13 4  3  o 0 95.104  4.46485   20.3352    15.2278     194.214     15.2278      
1 1 1 13 4  4  o 0 279.718 8.28683   193.939    -59.0271    134.86      120.973      
1 1 1 13 4  5  o 0 405.026 12.0373   251.897    130.862     260.72      -49.1385     
1 1 1 13 4  6  o 0 151.518 5.04459   112.542    115.783     16.413      -64.2166     
1 1 1 13 4  7  o 0 288.199 9.0511    245.774    -114.478    15.4015     65.522       
1 1 1 13 4  8  o 0 235.648 7.25862   231.083    159.184     62.612      159.184      
1 1 1 13 4  9  o 0 326.991 11.2397   308.536    -171.444    32.0776     -171.444     
1 1 1 13 4  10 o 0 452.388 15.7167   423.036    -33.4874    29.4995     -33.4874     
1 1 1 13 4  11 o 0 83.2417 6.31465   20.0061    29.3642     85.479      -150.636     
1 1 1 13 4  12 o 0 109.153 5.24639   11.7127    23.4052     170.993     -156.595     
1 1 1 13 4  13 o 0 108.068 4.65234   72.0016    -117.37     50.2026     62.6295      
1 1 1 13 4  14 o 0 92.5124 5.49787   69.0728    70.9986     20.4878     -109.001     
1 1 1 13 4  15 o 0 87.2317 5.20913   53.7603    9.4458      39.4914     -170.554     
1 1 1 13 4  16 o 0 39.5703 10.3861   25.4081    -23.949     8.48568     156.051      
1 1 1 13 4  17 o 0 86.6473 5.66136   76.383     -179.891    24.0117     0.108618     
1 1 1 13 4  18 o 0 76.5455 5.72177   78.551     -50.704     3.34962     -50.704      
1 1 1 13 4  19 o 0 49.7375 9.22445   63.9734    -173.993    37.8475     -173.993     
1 1 1 13 4  20 o 0 33.3925 12.5034   26.4784    60.0276     7.04364     -119.972     
1 1 1 13 4  21 o 0 63.4016 10.4489   ?          ?           ?           ?            
1 1 1 13 4  22 o 0 21.6229 8.17512   ?          ?           ?           ?            
1 1 1 13 5  0  o 0 639.769 24.0655   627.797    180         18.3328     -9.04679e-13 
1 1 1 13 5  1  o 0 356.931 9.50777   362.888    -38.6541    46.3264     -38.6541     
1 1 1 13 5  2  o 0 643.826 18.1765   688.175    12.2818     140.865     12.2818      
1 1 1 13 5  3  o 0 780.322 21.6098   662.436    -101.554    168.676     78.4464      
1 1 1 13 5  4  o 0 33.8373 9.10834   70.7959    59.9201     161.211     59.9201      
1 1 1 13 5  5  o 0 285.212 9.24311   242.538    129.036     20.5696     -50.9642     
1 1 1 13 5  6  o 0 396.931 13.8518   401.266    -119.63     93.498      -119.63      
1 1 1 13 5  7  o 0 114.325 5.11712   28.4722    145.243     119.261     -34.7574     
1 1 1 13 5  8  o 0 630.532 19.8703   647.047    -75.9795    169.347     -75.9795     
1 1 1 13 5  9  f 1 245.97  8.23693   150.969    129.635     133.729     -50.3652     
1 1 1 13 5  10 o 0 229.303 8.04764   215.83     -142.387    28.1863     -142.387     
1 1 1 13 5  11 o 0 116.786 5.03681   62.9888    60.1066     64.7863     -119.893     
1 1 1 13 5  12 o 0 39.0486 9.95428   14.348     92.3401     44.6629     92.3401      
1 1 1 13 5  13 o 0 86.3744 5.56256   41.2476    -177.536    69.2977     2.46365      
1 1 1 13 5  14 o 0 107.765 4.5084    100.879    -142.657    15.6747     -142.657     
1 1 1 13 5  15 o 0 28.8652 10.4667   40.6938    -123.132    116.251     -123.132     
1 1 1 13 5  16 o 0 25.6989 10.0715   18.5104    -15.2427    77.7291     -15.2427     
1 1 1 13 5  17 o 0 166.99  5.35774   196.93     -120.369    42.5628     -120.369     
1 1 1 13 5  18 o 0 129.447 5.56554   143.412    -61.9361    21.4368     -61.9361     
1 1 1 13 5  19 o 0 18.4509 8.60893   2.07238    -8.97446    14.5979     171.026      
1 1 1 13 5  20 o 0 23.555  10.3093   15.1808    -128.443    3.63675     51.5567      
1 1 1 13 5  21 o 0 33.1177 13.7354   ?          ?           ?           ?            
1 1 1 13 5  22 o 0 17.3301 7.93571   ?          ?           ?           ?            
1 1 1 13 6  0  o 0 68.6253 6.5135    4.64079    180         5.28074     -7.4678e-13  
1 1 1 13 6  1  o 0 223.694 6.69211   177.059    -78.4786    59.0145     101.521      
1 1 1 13 6  2  o 0 349.418 9.99984   379.001    32.4941     101.959     32.4941      
1 1 1 13 6  3  o 0 589.938 16.4211   496.455    -85.7676    130.22      94.2324      
1 1 1 13 6  4  o 0 232.66  7.28486   175.263    -162.553    74.6122     17.447       
1 1 1 13 6  5  o 0 207.335 6.06718   189.733    -125.037    27.7134     -125.037     
1 1 1 13 6  6  o 0 313.723 9.08698   343.578    154.484     137.514     154.484      
1 1 1 13 6  7  o 0 427.864 12.7147   360.595    -89.0943    41.6336     90.9057      
1 1 1 13 6  8  o 0 268.497 8.13644   232.833    81.5052     11.8418     -98.4948     
1 1 1 13 6  9  o 0 280.862 9.60722   301.32     -45.3106    111.547     -45.3106     
1 1 1 13 6  10 o 0 215.395 7.48677   215.725    57.795      56.1496     57.795       
1 1 1 13 6  11 o 0 173.538 6.0726    195.944    67.9237     108.362     67.9237      
1 1 1 13 6  12 o 0 234.671 6.88596   275.651    90.2096     120.13      90.2096      
1 1 1 13 6  13 o 0 113.962 5.33679   83.4473    -27.1961    37.6297     152.804      
1 1 1 13 6  14 o 0 160.527 4.97328   174.589    -112.446    62.1293     -112.446     
1 1 1 13 6  15 o 0 88.5904 5.09529   77.4836    -178.951    11.5171     -178.951     
1 1 1 13 6  16 o 0 129.275 4.61839   171.758    39.181      72.0537     39.181       
1 1 1 13 6  17 o 0 125.595 4.6068    133.922    -100.57     5.44743     -100.57      
1 1 1 13 6  18 o 0 28.2616 11.0077   5.80558    -114.271    36.2297     65.7288      
1 1 1 13 6  19 f 1 79.4453 7.72262   65         -63.9632    27.9404     116.037      
1 1 1 13 6  20 o 0 23.6588 11.2334   14.7058    33.9544     6.14135     -146.046     
1 1 1 13 6  21 o 0 29.6784 12.8113   ?          ?           ?           ?            
1 1 1 13 6  22 f 1 18.6717 7.09466   ?          ?           ?           ?            
1 1 1 13 7  0  o 0 306.797 13.1843   298.963    180         25.9538     -4.67623e-13 
1 1 1 13 7  1  o 0 643.976 16.9379   574.575    65.2076     90.5517     -114.792     
1 1 1 13 7  2  o 0 219.942 6.49671   204.538    -82.718     10.4714     -82.718      
1 1 1 13 7  3  o 0 655.689 18.953    625.738    -135.789    2.98186     -135.789     
1 1 1 13 7  4  o 0 597.024 16.1495   559.522    -96.8308    11.3669     83.1692      
1 1 1 13 7  5  o 0 982.888 26.0763   901.149    -14.9037    12.9729     -14.9037     
1 1 1 13 7  6  o 0 120.904 6.97937   38.8559    -87.8832    111.813     92.1168      
1 1 1 13 7  7  f 1 422.863 12.3645   287.555    -149.5      179.347     30.5003      
1 1 1 13 7  8  o 0 226.849 7.28694   181.573    -105.983    34.5617     74.0174      
1 1 1 13 7  9  o 0 280.329 9.23024   203.098    -172.565    91.3957     7.43461      
1 1 1 13 7  10 o 0 173.547 6.26288   194.899    -123.322    102.122     -123.322     
1 1 1 13 7  11 o 0 57.6829 7.78132   13.9594    142.263     98.7207     142.263      
1 1 1 13 7  12 o 0 103.093 5.19922   56.3476    -90.6863    59.9392     89.3137      
1 1 1 13 7  13 o 0 270.943 7.94163   292.54     -155.128    81.8863     -155.128     
1 1 1 13 7  14 o 0 144.25  5.27397   114.835    128.486     28.8862     -51.5143     
1 1 1 13 7  15 o 0 42.2423 8.95678   26.3865    150.395     1.21421     -29.6047     
1 1 1 13 7  16 o 0 190.127 5.12909   243.981    -111.797    83.4268     -111.797     
1 1 1 13 7  17 f 1 126.183 5.20055   165.842    -41.0496    69.8877     -41.0496     
1 1 1 13 7  18 o 0 80.521  5.6055    78.3768    98.8407     4.66035     -81.1593     
1 1 1 13 7  19 o 0 48.8431 9.2603    44.898     -152.08     3.06163     27.9201      
1 1 1 13 7  20 o 0 28.2463 11.7575   16.3744    116.76      16.4694     -63.2404     
1 1 1 13 7  21 f 1 23.0976 10.8802   ?          ?           ?           ?            
1 1 1 13 7  22 o 0 12.5286 6.00499   ?          ?           ?           ?            
1 1 1 13 8  0  o 0 17.418  11.2825   1.08307    0           34.8515     180          
1 1 1 13 8  1  o 0 208.923 5.83665   230.821    23.1852     92.8359     23.1852      
1 1 1 13 8  2  o 0 168.537 5.47337   162.313    -12.0095    41.9402     -12.0095     
1 1 1 13 8  3  o 0 182.323 5.47986   131.424    177.228     61.8909     -2.77226     
1 1 1 13 8  4  o 0 139.013 5.13323   111.433    41.5236     45.895      41.5236      
1 1 1 13 8  5  o 0 484.542 13.6067   340.176    9.3357      196.632     -170.664     
1 1 1 13 8  6  o 0 379.67  10.7632   372.185    50.2486     68.6874     50.2486      
1 1 1 13 8  7  f 1 284.971 9.07742   206.786    -170.479    86.4193     9.52057      
1 1 1 13 8  8  o 0 146.652 5.59932   124.436    -137.348    30.9347     -137.348     
1 1 1 13 8  9  o 0 423.465 13.4385   410.227    40.8816     54.6158     40.8816      
1 1 1 13 8  10 o 0 102.179 6.26246   59.7327    80.667      39.6601     -99.333      
1 1 1 13 8  11 o 0 161.121 6.2425    58.0588    80.7381     160.798     -99.2619     
1 1 1 13 8  12 o 0 321.601 9.08509   318.307    -125.09     34.2934     -125.09      
1 1 1 13 8  13 o 0 86.7751 5.55295   64.4009    25.4184     19.0104     -154.582     
1 1 1 13 8  14 o 0 150.329 5.04518   150.657    135.625     34.1489     135.625      
1 1 1 13 8  15 f 1 156.437 5.29554   160.053    77.9135     41.2472     77.9135      
1 1 1 13 8  16 o 0 262.123 7.25016   289.099    -103.471    18.6841     -103.471     
1 1 1 13 8  17 o 0 46.5202 8.63616   53.3601    -41.689     25.0559     -41.689      
1 1 1 13 8  18 o 0 67.4123 6.70016   64.1625    34.7227     4.51905     -145.277     
1 1 1 13 8  19 o 0 33.3695 11.0373   27.1988    -3.50443    3.16264     176.496      
1 1 1 13 8  20 o 0 20.8126 9.74305   6.10133    8.55038     0.217093    8.55038      
1 1 1 13 8  21 o 0 40.7136 13.9431   ?          ?           ?           ?            
1 1 1 13 8  22 o 0 10.085  5.13704   ?          ?           ?           ?            
1 1 1 13 9  0  o 0 364.959 14.1884   356.182    180         92.5039     -180         
1 1 1 13 9  1  o 0 480.193 13.1661   481.302    13.099      41.1016     13.099       
1 1 1 13 9  2  o 0 184.723 5.98736   189.312    64.6431     60.8142     64.6431      
1 1 1 13 9  3  o 0 324.433 9.72308   263.063    134.603     83.7792     -45.3966     
1 1 1 13 9  4  o 0 131.494 5.23522   98.4765    82.7548     18.3253     82.7548      
1 1 1 13 9  5  o 0 202.833 6.35477   59.541     24.5439     237.3       -155.456     
1 1 1 13 9  6  o 0 258.027 7.28838   212.308    149.195     26.4888     -30.8046     
1 1 1 13 9  7  f 1 226.415 7.1183    230.881    -46.9321    81.8242     -46.9321     
1 1 1 13 9  8  o 0 563.768 17.328    535.079    -46.4102    41.7332     -46.4102     
1 1 1 13 9  9  o 0 198.61  7.08229   206.378    -75.8273    68.3438     -75.8273     
1 1 1 13 9  10 o 0 312.176 9.51205   271.848    78.1745     10.677      -101.825     
1 1 1 13 9  11 o 0 179.342 6.11498   187.906    163.25      50.6469     163.25       
1 1 1 13 9  12 o 0 35.6884 11.6035   8.54672    -168.327    24.0307     -168.327     
1 1 1 13 9  13 o 0 139.202 4.9484    128.851    -162.977    7.45817     -162.977     
1 1 1 13 9  14 o 0 138.53  4.96228   137.933    -47.2665    32.2459     -47.2665     
1 1 1 13 9  15 o 0 162.974 5.06013   149.73     -67.4668    9.08611     -67.4668     
1 1 1 13 9  16 o 0 163.18  4.7901    228.091    83.8389     113.874     83.8389      
1 1 1 13 9  17 o 0 169.314 5.40176   193.02     -131.096    34.1789     -131.096     
1 1 1 13 9  18 o 0 23.0363 9.67476   4.64329    -176.744    12.1199     3.25634      
1 1 1 13 9  19 o 0 36.8495 11.2187   10.9216    30.8532     47.2623     -149.147     
1 1 1 13 9  20 o 0 27.754  11.4702   13.4801    -31.1067    8.20126     -31.1067     
1 1 1 13 9  21 o 0 21.5489 10.5717   ?          ?           ?           ?            
1 1 1 13 9  22 o 0 16.7703 8.36163   ?          ?           ?           ?            
1 1 1 13 10 0  o 0 276.827 11.0269   270.803    180         79.3026     -180         
1 1 1 13 10 1  o 0 407.674 11.6424   461.589    -59.7566    144.531     -59.7566     
1 1 1 13 10 2  o 0 527.127 14.2388   611.77     9.58153     214.304     9.58153      
1 1 1 13 10 3  o 0 136.174 5.45973   22.9392    47.8083     184.586     -132.192     
1 1 1 13 10 4  o 0 807.622 21.9861   831.331    70.5259     181.286     70.5259      
1 1 1 13 10 5  o 0 667.129 18.0382   716.351    28.0617     219.667     28.0617      
1 1 1 13 10 6  o 0 611.903 17.4693   558.144    -126.635    11.2206     -126.635     
1 1 1 13 10 7  o 0 275.17  7.89421   236.599    -163.135    20.1058     16.8649      
1 1 1 13 10 8  o 0 556.056 16.2518   525.766    -77.6504    38.044      -77.6504     
1 1 1 13 10 9  o 0 290.886 8.75959   265.802    31.4708     11.6001     31.4708      
1 1 1 13 10 10 o 0 70.229  7.00983   3.08261    -129.03     1.07595     50.9696      
1 1 1 13 10 11 o 0 271.386 8.58975   273.896    78.3138     38.4482     78.3138      
1 1 1 13 10 12 o 0 113.606 4.65225   93.6161    143.018     3.05138     143.018      
1 1 1 13 10 13 o 0 49.2794 8.22387   12.8093    -59.0223    39.7755     120.978      
1 1 1 13 10 14 o 0 135.722 5.09373   144.724    79.2224     53.6017     79.2224      
1 1 1 13 10 15 o 0 86.2604 5.14639   82.0617    3.92225     17.1822     3.92225      
1 1 1 13 10 16 o 0 168.362 5.13174   197.896    135.827     42.2298     135.827      
1 1 1 13 10 17 o 0 148.163 4.94276   149.313    -133.291    7.50809     46.709       
1 1 1 13 10 18 f 1 76.3225 6.59633   86.2874    164.534     21.2533     164.534      
1 1 1 13 10 19 o 0 20.605  9.52268   1.0026     -162.919    33.8299     -162.919     
1 1 1 13 10 20 o 0 32.1459 12.6849   14.477     73.0146     10.7281     73.0146      
1 1 1 13 10 21 o 0 32.2701 12.1854   ?          ?           ?           ?            
1 1 1 13 10 22 o 0 12.1383 6.14808   ?          ?           ?           ?            
1 1 1 13 11 0  o 0 98.5221 9.47857   50.3036    0           7.44806     180          
1 1 1 13 11 1  o 0 354.824 9.50218   268.922    -34.6826    143.542     145.317      
1 1 1 13 11 2  o 0 436.046 12.0579   488.269    -67.9323    175.823     -67.9323     
1 1 1 13 11 3  o 0 449.522 12.3205   375.617    -25.583     74.4025     154.417      
1 1 1 13 11 4  o 0 969.623 24.6839   863.304    -88.0179    59.3738     91.9821      
1 1 1 13 11 5  o 0 259.113 7.65011   141.04     -71.6441    179.77      108.356      
1 1 1 13 11 6  o 0 345.626 10.0599   365.196    60.0701     118.501     60.0701      
1 1 1 13 11 7  o 0 358.555 11.2529   345.257    129.968     39.695      129.968      
1 1 1 13 11 8  o 0 150.671 5.42683   127.228    -152.723    23.2562     -152.723     
1 1 1 13 11 9  o 0 198.948 6.79153   179.699    166.008     12.1534     166.008      
1 1 1 13 11 10 o 0 123.503 5.97944   114.833    -75.3398    71.9655     -75.3398     
1 1 1 13 11 11 o 0 204.196 5.93046   235.909    80.8565     100.937     80.8565      
1 1 1 13 11 12 o 0 91.3828 5.17575   97.5087    57.4006     51.4879     57.4006      
1 1 1 13 11 13 o 0 122.352 4.79407   149.614    170.328     94.0916     170.328      
1 1 1 13 11 14 o 0 152.752 4.97403   118.914    -67.2904    33.2071     112.71       
1 1 1 13 11 15 o 0 151.891 5.00083   220.133    126.233     119.656     126.233      
1 1 1 13 11 16 o 0 174.809 5.55205   232.381    -156.615    100.095     -156.615     
1 1 1 13 11 17 o 0 82.421  5.66035   95.5878    3.49889     26.1767     3.49889      
1 1 1 13 11 18 f 1 39.7929 9.66188   40.3802    -97.9137    9.40379     -97.9137     
1 1 1 13 11 19 o 0 25.3696 10.3062   14.7512    15.4284     1.00234     -164.572     
1 1 1 13 11 20 o 0 57.8152 8.31226   65.4447    21.343      23.9005     21.343       
1 1 1 13 11 21 f 1 48.7095 16.3711   ?          ?           ?           ?            
1 1 1 13 11 22 o 0 16.9834 7.8141    ?          ?           ?           ?            
1 1 1 13 12 0  o 0 369.471 14.0186   349.426    0           138.667     2.78497e-14  
1 1 1 13 12 1  o 0 253.552 7.25451   103.385    -139.872    258.426     40.1284      
1 1 1 13 12 2  o 0 224.832 6.57035   207.902    1.63357     18.3843     1.63357      
1 1 1 13 12 3  o 0 466.316 12.1227   467.532    -80.0277    77.4122     -80.0277     
1 1 1 13 12 4  o 0 931.966 24.897    897.542    -61.9628    75.5269     -61.9628     
1 1 1 13 12 5  o 0 59.4935 9.10211   30.2123    111.64      110.572     111.64       
1 1 1 13 12 6  o 0 326.205 9.77128   245.601    130.041     90.2635     -49.9589     
1 1 1 13 12 7  f 1 649.862 18.863    600.185    134.467     2.41717     134.467      
1 1 1 13 12 8  o 0 414.367 13.1429   451.868    -153.102    151.341     -153.102     
1 1 1 13 12 9  o 0 154.38  5.73186   168.074    38.0744     86.6817     38.0744      
1 1 1 13 12 10 o 0 477.762 13.4715   453.567    -176.276    57.5516     -176.276     
1 1 1 13 12 11 o 0 168.527 5.61056   104.342    -30.473     99.7781     149.527      
1 1 1 13 12 12 o 0 162.331 5.05243   131.486    79.5071     34.6786     -100.493     
1 1 1 13 12 13 o 0 107.943 5.03141   77.3793    -8.25823    34.1152     171.742      
1 1 1 13 12 14 o 0 63.0891 6.79238   23.2496    24.3824     52.0617     -155.618     
1 1 1 13 12 15 o 0 181.719 5.76238   196.296    101.486     6.05134     101.486      
1 1 1 13 12 16 o 0 130.765 4.62912   162.394    47.7246     56.1869     47.7246      
1 1 1 13 12 17 f 1 63.0452 6.72235   56.0882    140.519     11.7865     -39.4807     
1 1 1 13 12 18 o 0 117.451 6.86944   138.295    -28.8769    42.8589     -28.8769     
1 1 1 13 12 19 o 0 38.644  10.0495   27.5117    -134.716    14.6944     45.2838      
1 1 1 13 12 20 o 0 32.1377 12.1783   14.4213    -75.4059    28.2209     104.594      
1 1 1 13 12 21 o 0 20.6843 10.2958   ?          ?           ?           ?            
1 1 1 13 12 22 o 0 8.2014  3.98187   ?          ?           ?           ?            
1 1 1 13 13 0  o 0 452.899 24.4844   429.257    180         62.5576     -2.21419e-13 
1 1 1 13 13 1  o 0 937.632 33.516    885.461    90          39.9734     90           
1 1 1 13 13 2  o 0 534.733 20.7774   502.438    180         54.2036     180          
1 1 1 13 13 3  o 0 1057.48 38.4787   987.409    90          158.372     90           
1 1 1 13 13 4  o 0 501.178 19.3907   464.538    180         61.2058     180          
1 1 1 13 13 5  o 0 73.5454 7.60567   9.27464    90          8.07112     -90          
1 1 1 13 13 6  o 0 521.779 20.2643   488.539    0           34.3904     5.22484e-14  
1 1 1 13 13 7  o 0 50.3073 14.8874   16.0855    90          50.5381     -90          
1 1 1 13 13 8  o 0 54.3975 14.056    29.0412    180         34.4535     5.91447e-15  
1 1 1 13 13 9  o 0 550.348 22.6048   497.901    90          41.2782     -90          
1 1 1 13 13 10 o 0 189.033 7.93461   168.665    180         45.6191     180          
1 1 1 13 13 11 o 0 411.725 14.662    391.059    90          42.3389     -90          
1 1 1 13 13 12 o 0 44.263  15.11     34.249     0           32.0228     -180         
1 1 1 13 13 13 o 0 99.3011 7.08163   91.2296    90          35.9916     -90          
1 1 1 13 13 14 o 0 20.2177 12.6451   11.8893    180         31.91       -3.44368e-15 
1 1 1 13 13 15 f 1 58.8913 9.54715   60.1828    -90         16.5433     -90          
1 1 1 13 13 16 o 0 50.8112 13.4921   52.9433    0           5.20346     0            
1 1 1 13 13 17 o 0 102.685 7.54501   105.063    90          0.353266    -90          
1 1 1 13 13 18 o 0 43.7155 12.0479   29.5687    180         19.7436     180          
1 1 1 13 13 19 o 0 24.6903 14.6684   21.7426    -90         2.11553     90           
1 1 1 13 13 20 o 0 20.4768 13.1504   18.5409    180         16.3886     6.10622e-15  
1 1 1 13 13 21 o 0 25.1273 14.0279   ?          ?           ?           ?            
1 1 1 13 13 22 o 0 12.3335 7.08714   ?          ?           ?           ?            
1 1 1 14 0  0  o 0 113.414 9.20213   72.6084    180         58.8976     -3.74845e-13 
1 1 1 14 0  1  o 0 297.988 12.7693   310.732    -45         174.23      135          
1 1 1 14 0  2  o 0 115.041 6.42996   111.271    -90         46.4088     90           
1 1 1 14 0  3  o 0 165.266 7.83132   140.827    -135        65.0962     -135         
1 1 1 14 0  4  o 0 26.5423 13.4481   9.87081    180         138.125     5.01435e-16  
1 1 1 14 0  5  o 0 138.211 7.27725   125.745    -45         10.4336     135          
1 1 1 14 0  6  o 0 414.033 17.1553   386.429    90          53.7139     90           
1 1 1 14 0  7  o 0 797.37  34.8067   735.262    45          0.567816    -135         
1 1 1 14 0  8  o 0 127.73  7.39758   115.062    0           70.6389     -180         
1 1 1 14 0  9  o 0 254.38  11.3207   235.325    -45         105.544     135          
1 1 1 14 0  10 o 0 130.439 8.15695   111.783    -90         43.4478     -90          
1 1 1 14 0  11 o 0 117.85  7.48734   102.007    45          17.1774     45           
1 1 1 14 0  12 o 0 78.0419 8.89877   69.9958    180         48.4056     3.73116e-15  
1 1 1 14 0  13 o 0 307.612 11.8616   290.078    135         15.1284     135          
1 1 1 14 0  14 o 0 85.0387 7.32635   78.0132    -90         1.93222     -90          
1 1 1 14 0  15 o 0 106.087 7.31632   96.567     -135        26.0724     45           
1 1 1 14 0  16 o 0 111.762 6.58352   120.473    180         4.23879     1.88381e-13  
1 1 1 14 0  17 o 0 103.428 8.14743   109.228    -45         2.05009     -45          
1 1 1 14 0  18 o 0 17.1251 11.4717   3.42666    90          5.31633     -90          
1 1 1 14 0  19 o 0 23.3306 15.5271   17.4308    45          4.03744     -135         
1 1 1 14 0  20 o 0 30.5049 16.1899   8.66531    180         4.77016     180          
1 1 1 14 0  21 o 0 54.6315 19.1528   ?          ?           ?           ?            
1 1 1 14 0  22 o 0 8.42694 6.04658   ?          ?           ?           ?            
1 1 1 14 1  0  o 0 245.75  10.3191   254.182    0           90.0878     180          
1 1 1 14 1  1  o 0 502.851 14.5633   559.387    -114.101    103.536     -114.101     
1 1 1 14 1  2  o 0 372.835 10.9193   235.362    56.8145     270.226     -123.186     
1 1 1 14 1  3  o 0 420.343 12.1468   466.068    116.64      110.238     116.64       
1 1 1 14 1  4  o 0 116.376 4.54265   22.5182    11.6421     251.286     11.6421      
1 1 1 14 1  5  o 0 590.646 15.8613   579.278    74.0533     62.8877     74.0533      
1 1 1 14 1  6  o 0 426.387 13.6659   344.901    148.753     89.1546     -31.2475     
1 1 1 14 1  7  o 0 800.217 23.1738   715.224    -175.921    29.396      4.07882      
1 1 1 14 1  8  o 0 84.216  5.73717   13.3909    66.7485     51.299      -113.252     
1 1 1 14 1  9  o 0 164.994 6.08766   148.528    -169.946    33.3814     -169.946     
1 1 1 14 1  10 o 0 112.525 5.73084   8.71779    107.962     174.114     -72.0384     
1 1 1 14 1  11 o 0 98.0936 5.47553   71.3694    14.5869     16.8545     14.5869      
1 1 1 14 1  12 o 0 219.858 6.15341   250.135    -30.4137    96.8949     -30.4137     
1 1 1 14 1  13 o 0 162.898 5.90204   174.803    -25.565     52.517      -25.565      
1 1 1 14 1  14 o 0 167.847 5.0881    128.131    93.0839     48.2076     -86.9161     
1 1 1 14 1  15 o 0 133.584 4.84433   95.9683    -55.5282    43.1642     124.472      
1 1 1 14 1  16 o 0 81.5057 5.5627    91.4377    -7.3201     17.3469     -7.3201      
1 1 1 14 1  17 o 0 54.8559 7.35142   47.5667    148.332     13.836      -31.6681     
1 1 1 14 1  18 o 0 49.6653 8.77015   32.0028    -78.0847    32.3654     101.915      
1 1 1 14 1  19 o 0 66.8487 7.44911   66.7217    176.081     2.48749     176.081      
1 1 1 14 1  20 o 0 30.9286 10.3969   29.336     155.293     16.8743     155.293      
1 1 1 14 1  21 o 0 23.7057 10.5169   ?          ?           ?           ?            
1 1 1 14 1  22 o 0 13.195  6.41817   ?          ?           ?           ?            
1 1 1 14 2  0  f 1 820.593 28.5988   832.531    180         162.796     -180         
1 1 1 14 2  1  o 0 478.611 13.4693   505.422    -27.9701    62.3954     -27.9701     
1 1 1 14 2  2  o 0 216.725 6.82169   147.827    -128.814    114.788     51.1864      
1 1 1 14 2  3  o 0 323.73  9.16156   355.442    -41.6704    94.613      -41.6704     
1 1 1 14 2  4  o 0 167.208 5.42608   176.258    -14.0445    96.5315     -14.0445     
1 1 1 14 2  5  o 0 387.246 11.1615   326.387    -51.4559    52.9933     128.544      
1 1 1 14 2  6  o 0 480.969 14.4344   332.011    -85.8711    211.375     94.1289      
1 1 1 14 2  7  o 0 73.3805 5.35881   20.5834    78.2946     127.177     78.2946      
1 1 1 14 2  8  o 0 128.81  5.41371   22.0903    -139.367    164.941     40.6328      
1 1 1 14 2  9  o 0 394.698 12.8682   381.789    -54.3267    52.0861     -54.3267     
1 1 1 14 2  10 o 0 291.834 9.84702   271.829    129.297     23.4738     129.297      
1 1 1 14 2  11 o 0 349.85  10.3487   338.361    52.7958     57.7845     52.7958      
1 1 1 14 2  12 o 0 266.202 7.95158   308.046    -109.339    121.723     -109.339     
1 1 1 14 2  13 o 0 139.293 5.19806   149.306    35.6727     48.4784     35.6727      
1 1 1 14 2  14 o 0 95.7292 4.71988   76.0783    -136.125    11.4884     43.875       
1 1 1 14 2  15 o 0 228.014 7.12858   218.879    178.188     28.8086     178.188      
1 1 1 14 2  16 o 0 59.4108 6.80765   60.2754    1.25188     7.36075     1.25188      
1 1 1 14 2  17 o 0 54.4856 7.76977   52.4245    -39.7583    2.46117     140.242      
1 1 1 14 2  18 o 0 29.351  10.8381   12.8298    157.708     21.756      -22.2916     
1 1 1 14 2  19 f 1 44.5469 10.0391   45.2755    -6.54795    7.95746     -6.54795     
1 1 1 14 2  20 o 0 29.821  12.1381   15.5077    141.962     22.3665     -38.0383     
1 1 1 14 2  21 o 0 30.1686 13.2617   ?          ?           ?           ?            
1 1 1 14 2  22 o 0 19.0771 8.21558   ?          ?           ?           ?            
1 1 1 14 3  0  o 0 366.851 13.9264   366.362    0           91.2331     180          
1 1 1 14 3  1  o 0 536.857 14.7813   543.488    79.472      35.4634     79.472       
1 1 1 14 3  2  o 0 80.1033 4.88664   21.4641    32.146      157.362     32.146       
1 1 1 14 3  3  o 0 193.79  5.79049   149.973    -19.2839    123.068     -19.2839     
1 1 1 14 3  4  o 0 271.279 8.01845   164.687    115.523     179.206     -64.477      
1 1 1 14 3  5  o 0 170.47  6.05698   110.201    -20.5879    68.0212     159.412      
1 1 1 14 3  6  o 0 487.999 14.0756   440.252    76.6991     0.537047    -103.301     
1 1 1 14 3  7  o 0 370.256 10.8661   314.808    -76.9107    28.8721     103.089      
1 1 1 14 3  8  o 0 355.922 10.7736   404.599    79.8359     170.502     79.8359      
1 1 1 14 3  9  o 0 212.418 6.92603   183.336    -31.9522    2.08916     -31.9522     
1 1 1 14 3  10 o 0 305.993 9.94063   271.479    -177.963    2.34496     2.03728      
1 1 1 14 3  11 f 1 164.468 5.81495   82.0443    33.9615     118.548     -146.038     
1 1 1 14 3  12 o 0 157.503 5.33498   157.075    -48.4567    35.998      -48.4567     
1 1 1 14 3  13 o 0 75.5853 6.3114    46.9426    61.0673     32.2834     -118.933     
1 1 1 14 3  14 f 1 120.323 4.55482   106.989    -58.2513    2.69024     -58.2513     
1 1 1 14 3  15 o 0 91.9084 4.62983   66.0689    -4.4689     21.8451     175.531      
1 1 1 14 3  16 o 0 160.633 5.03361   154.926    25.9179     32.1449     -154.082     
1 1 1 14 3  17 o 0 175.552 6.18412   199.253    -7.74364    30.3317     -7.74364     
1 1 1 14 3  18 o 0 126.437 5.27297   156.998    -43.0687    56.5995     -43.0687     
1 1 1 14 3  19 o 0 59.4747 8.14146   75.027     164.842     37.0908     164.842      
1 1 1 14 3  20 o 0 28.7116 12.1894   15.9751    40.7471     10.1446     40.7471      
1 1 1 14 3  21 f 1 27.5763 11.7604   ?          ?           ?           ?            
1 1 1 14 3  22 o 0 16.5324 7.72344   ?          ?           ?           ?            
1 1 1 14 4  0  o 0 278.875 10.901    275.111    0           9.58358     180          
1 1 1 14 4  1  o 0 338.931 9.75189   328.629    -140.776    9.94201     -140.776     
1 1 1 14 4  2  o 0 458.78  12.4649   553.185    -72.5227    231.882     -72.5227     
1 1 1 14 4  3  o 0 316.974 9.01965   377.92     31.116      168.566     31.116       
1 1 1 14 4  4  o 0 108.676 8.44957   51.7066    -85.5413    2.23972     -85.5413     
1 1 1 14 4  5  o 0 952.015 27.548    917.987    5.23919     101.46      5.23919      
1 1 1 14 4  6  o 0 221.008 7.70451   221.547    -35.4076    70.215      -35.4076     
1 1 1 14 4  7  o 0 74.2061 5.97044   28.8634    -166.436    151.174     -166.436     
1 1 1 14 4  8  o 0 468.458 13.2969   420.074    -118.754    12.067      61.2461      
1 1 1 14 4  9  f 1 314.186 9.31857   230.415    -99.3667    99.4201     80.6333      
1 1 1 14 4  10 o 0 77.5186 6.66034   33.3635    -50.9904    26.0083     129.01       
1 1 1 14 4  11 o 0 266.117 8.58293   275.592    103.451     88.4635     103.451      
1 1 1 14 4  12 o 0 119.107 5.34629   90.8961    7.242       20.2574     -172.758     
1 1 1 14 4  13 o 0 161.702 5.42068   165.031    141.769     35.9759     141.769      
1 1 1 14 4  14 o 0 101.689 5.21314   85.1389    123.205     4.29738     -56.7954     
1 1 1 14 4  15 o 0 82.5196 5.24753   69.5292    65.4925     8.9235      65.4925      
1 1 1 14 4  16 o 0 68.8022 5.50857   82.5435    26.8004     32.6809     26.8004      
1 1 1 14 4  17 o 0 53.9926 7.10227   64.4554    -71.8676    26.5686     -71.8676     
1 1 1 14 4  18 o 0 54.3033 6.71046   60.6188    -173.257    19.0982     -173.257     
1 1 1 14 4  19 o 0 96.4516 5.93884   121.316    -8.15671    51.7307     -8.15671     
1 1 1 14 4  20 f 1 25.8317 11.0351   19.9317    44.8711     2.09609     44.8711      
1 1 1 14 4  21 f 1 25.2185 11.1731   ?          ?           ?           ?            
1 1 1 14 4  22 o 0 18.0098 8.81272   ?          ?           ?           ?            
1 1 1 14 5  0  o 0 247.843 9.81107   242.324    0           9.11524     180          
1 1 1 14 5  1  o 0 241.852 7.11384   263.073    72.7435     84.3951     72.7435      
1 1 1 14 5  2  o 0 381.667 11.0963   301.21     -162.666    121.244     17.334       
1 1 1 14 5  3  o 0 579.519 16.4195   510.874    54.0125     79.0692     -125.987     
1 1 1 14 5  4  o 0 281.321 7.6323    229.482    1.65515     60.2912     -178.345     
1 1 1 14 5  5  o 0 660.112 20.3957   611.279    -148.896    28.5565     -148.896     
1 1 1 14 5  6  o 0 967.819 26.2028   907.673    62.6704     69.0077     62.6704      
1 1 1 14 5  7  o 0 294.715 8.6356    300.463    -117.785    90.7663     -117.785     
1 1 1 14 5  8  o 0 151.203 6.00601   99.5907    155.311     47.5405     -24.6889     
1 1 1 14 5  9  o 0 342.164 11.0394   364.881    -131.558    116.727     -131.558     
1 1 1 14 5  10 o 0 52.3135 23.5485   13.9555    -162.051    81.1729     -162.051     
1 1 1 14 5  11 o 0 94.6782 5.76542   27.725     92.1988     93.2112     -87.8012     
1 1 1 14 5  12 o 0 52.9618 7.9837    17.8535    160.971     97.2761     160.971      
1 1 1 14 5  13 o 0 289.785 9.05138   299.592    -64.7359    61.6133     -64.7359     
1 1 1 14 5  14 o 0 125.902 4.79404   126.875    73.0928     34.2797     73.0928      
1 1 1 14 5  15 o 0 88.8223 5.13578   98.5046    -49.1884    46.3823     -49.1884     
1 1 1 14 5  16 o 0 53.8177 6.83379   41.4154    166.47      20.101      -13.5297     
1 1 1 14 5  17 o 0 40.8048 9.86581   25.5485    10.0962     26.4678     -169.904     
1 1 1 14 5  18 o 0 42.2299 9.04867   35.2059    117.451     6.53672     -62.5493     
1 1 1 14 5  19 f 1 61.8708 7.17997   59.3891    -85.3501    1.5014      94.6499      
1 1 1 14 5  20 f 1 23.8815 10.8694   16.0795    2.57309     0.56513     2.57309      
1 1 1 14 5  21 o 0 25.5289 11.4287   ?          ?           ?           ?            
1 1 1 14 5  22 o 0 10.7443 5.34813   ?          ?           ?           ?            
1 1 1 14 6  0  o 0 287.274 11.6717   279.208    0           1.31945     7.56659e-12  
1 1 1 14 6  1  o 0 441.637 12.2483   367.47     -91.0617    107.319     88.9383      
1 1 1 14 6  2  o 0 405.506 11.9176   400.906    141.451     37.2877     141.451      
1 1 1 14 6  3  o 0 301.269 8.97134   248.86     4.33484     61.6311     -175.665     
1 1 1 14 6  4  o 0 426.509 12.5509   462.142    -121.966    160.477     -121.966     
1 1 1 14 6  5  o 0 118.841 4.81251   57.413     54.2529     61.2884     -125.747     
1 1 1 14 6  6  o 0 564.777 17.3326   498.334    60.0708     14.7123     -119.929     
1 1 1 14 6  7  o 0 648.413 19.1355   599.182    83.1815     42.4837     83.1815      
1 1 1 14 6  8  o 0 92.3861 5.43276   11.7947    -35.4615    101.089     144.538      
1 1 1 14 6  9  o 0 180.298 5.96366   142.471    144.27      28.4432     -35.7303     
1 1 1 14 6  10 o 0 242.605 7.94108   224.922    -8.69741    25.3669     -8.69741     
1 1 1 14 6  11 o 0 114.991 5.25943   76.4146    105.174     28.8272     -74.8262     
1 1 1 14 6  12 o 0 335.777 10.2862   351.619    -6.72691    76.2166     -6.72691     
1 1 1 14 6  13 o 0 193.523 6.12521   121.09     58.2638     114.377     -121.736     
1 1 1 14 6  14 o 0 176.272 5.14576   166.967    -74.8311    17.3963     -74.8311     
1 1 1 14 6  15 o 0 139.216 4.94619   113.527    111.545     20.7239     -68.4549     
1 1 1 14 6  16 o 0 226.68  7.40045   271.076    -156.26     59.9887     -156.26      
1 1 1 14 6  17 o 0 67.6019 5.75074   88.3447    47.5175     44.3181     47.5175      
1 1 1 14 6  18 f 1 55.2261 7.25981   62.4244    -142.871    21.2655     -142.871     
1 1 1 14 6  19 o 0 56.5274 10.5776   51.155     8.8778      6.7014      -171.122     
1 1 1 14 6  20 o 0 22.8539 10.1812   7.6392     -118.018    22.3095     61.9817      
1 1 1 14 6  21 o 0 23.1075 11.138    ?          ?           ?           ?            
1 1 1 14 6  22 o 0 12.7776 6.30558   ?          ?           ?           ?            
1 1 1 14 7  0  o 0 260.354 12.0634   252.164    180         29.8244     -180         
1 1 1 14 7  1  o 0 495.378 13.1244   546.812    -57.8424    152.209     -57.8424     
1 1 1 14 7  2  o 0 926.928 24.2169   1013.13    179.099     259.269     179.099      
1 1 1 14 7  3  o 0 708.086 18.4579   652.048    166.631     36.6125     -13.3691     
1 1 1 14 7  4  o 0 77.8533 5.08965   1.10344    -0.0959527  73.3329     179.904      
1 1 1 14 7  5  o 0 299.278 8.3867    180.874    -4.73249    168.563     175.268      
1 1 1 14 7  6  o 0 316.822 9.39219   240.44     -58.57      77.0694     121.43       
1 1 1 14 7  7  o 0 139.776 5.26514   49.9498    71.2972     126.213     -108.703     
1 1 1 14 7  8  o 0 400.128 12.0886   424.84     111.586     132.813     111.586      
1 1 1 14 7  9  o 0 88.7655 7.37132   43.5603    103.933     43.2598     -76.0674     
1 1 1 14 7  10 o 0 162.487 6.02694   139.092    99.0815     4.11275     99.0815      
1 1 1 14 7  11 f 1 160.276 6.22214   131.5      -53.1933    4.30989     126.807      
1 1 1 14 7  12 o 0 69.4173 6.62008   20.1143    -90.5637    39.7183     89.4363      
1 1 1 14 7  13 o 0 105.128 4.82691   109.649    156.295     41.1156     156.295      
1 1 1 14 7  14 o 0 155.095 5.16526   114.683    28.9192     48.1692     -151.081     
1 1 1 14 7  15 o 0 69.5664 6.43198   76.3816    59.3411     45.7804     59.3411      
1 1 1 14 7  16 o 0 78.7549 4.82549   94.2758    -168.666    32.3985     -168.666     
1 1 1 14 7  17 o 0 111.02  4.9507    115.517    -168.515    2.13287     -168.515     
1 1 1 14 7  18 o 0 59.943  7.03162   67.3897    149.912     20.4833     149.912      
1 1 1 14 7  19 o 0 76.5908 7.83096   83.781     177.191     18.0582     177.191      
1 1 1 14 7  20 o 0 62.3934 12.7443   65.4991    -170.051    12.5678     -170.051     
1 1 1 14 7  21 o 0 41.281  14.6812   ?          ?           ?           ?            
1 1 1 14 7  22 o 0 15.0508 7.3118    ?          ?           ?           ?            
1 1 1 14 8  0  o 0 71.3715 9.33842   36.4888    0           43.6378     -180         
1 1 1 14 8  1  o 0 356.861 9.49366   410.796    -26.6654    153.765     -26.6654     
1 1 1 14 8  2  o 0 450.503 12.428    372.57     -79.8331    106.603     100.167      
1 1 1 14 8  3  o 0 892.203 23.2345   798.132    -153.689    30.6184     26.3105      
1 1 1 14 8  4  o 0 518.313 14.7403   474.856    -147.766    15.413      -147.766     
1 1 1 14 8  5  o 0 480.187 13.2009   402.661    122.224     55.1966     -57.7755     
1 1 1 14 8  6  f 1 173.772 5.63185   104.703    -134.78     80.5982     45.2196      
1 1 1 14 8  7  o 0 576.206 16.074    618.577    165.775     216.416     165.775      
1 1 1 14 8  8  o 0 105.805 5.7698    31.7057    78.1256     90.093      -101.874     
1 1 1 14 8  9  o 0 54.831  10.1568   0.325077   172.795     4.96446     -7.20474     
1 1 1 14 8  10 o 0 334.971 9.70101   321.442    -28.2531    51.6313     -28.2531     
1 1 1 14 8  11 o 0 227.771 7.17484   242.468    123.005     64.3727     123.005      
1 1 1 14 8  12 o 0 175.149 5.61856   194.821    129.253     82.597      129.253      
1 1 1 14 8  13 o 0 113.013 5.05041   93.5878    141.707     11.6549     -38.2928     
1 1 1 14 8  14 o 0 133.343 4.81924   85.3416    52.8072     65.7265     -127.193     
1 1 1 14 8  15 o 0 151.502 5.21309   150.161    -71.7011    32.3787     -71.7011     
1 1 1 14 8  16 o 0 70.6514 6.05159   68.4634    -32.2666    3.15887     147.733      
1 1 1 14 8  17 o 0 50.9524 8.46817   42.6176    112.962     13.6798     -67.0379     
1 1 1 14 8  18 f 1 81.7441 5.76459   75.1567    139.197     12.2145     -40.8029     
1 1 1 14 8  19 o 0 33.6797 10.931    30.6813    -52.6959    6.00118     -52.6959     
1 1 1 14 8  20 o 0 67.4231 11.9144   59.2047    101.425     10.2852     -78.5749     
1 1 1 14 8  21 o 0 20.9187 9.91973   ?          ?           ?           ?            
1 1 1 14 8  22 o 0 7.64621 3.87112   ?          ?           ?           ?            
1 1 1 14 9  0  o 0 761.72  28.1218   736.633    180         64.7658     -180         
1 1 1 14 9  1  f 1 150.719 5.03202   116.5      -99.3867    20.0411     80.6133      
1 1 1 14 9  2  o 0 93.6436 4.43835   26.0312    129.466     66.9156     -50.534      
1 1 1 14 9  3  o 0 376.646 10.3512   286.734    -164.522    105.179     15.4783      
1 1 1 14 9  4  o 0 166.885 5.65609   152.468    -38.2639    42.2868     -38.2639     
1 1 1 14 9  5  o 0 230.311 7.18925   207.733    41.2558     21.0715     41.2558      
1 1 1 14 9  6  o 0 587.329 16.8187   503.123    153.137     43.5653     -26.8626     
1 1 1 14 9  7  o 0 464.977 14.0888   499.591    -46.9949    157.043     -46.9949     
1 1 1 14 9  8  o 0 397.852 11.1416   356.621    -74.1499    0.278501    105.85       
1 1 1 14 9  9  o 0 470.884 13.9446   366.34     -30.2975    112.92      149.703      
1 1 1 14 9  10 o 0 88.8172 7.02448   14.7854    106.101     173.201     106.101      
1 1 1 14 9  11 o 0 160.014 5.57932   149.044    -108.172    12.4907     -108.172     
1 1 1 14 9  12 o 0 144.457 5.5037    118.532    146.376     15.189      -33.6243     
1 1 1 14 9  13 o 0 80.074  5.84293   23.9394    153.498     90.1037     -26.5018     
1 1 1 14 9  14 o 0 170.781 5.65724   137.605    -104.704    29.4382     75.2961      
1 1 1 14 9  15 o 0 62.7134 6.51447   32.8635    53.9316     39.3363     -126.068     
1 1 1 14 9  16 o 0 71.0979 4.86586   65.7686    17.7043     9.53331     -162.296     
1 1 1 14 9  17 o 0 123.385 6.83282   140.013    112.845     27.0985     112.845      
1 1 1 14 9  18 o 0 55.1759 8.58437   51.4328    -70.8043    4.43297     109.196      
1 1 1 14 9  19 o 0 35.3243 10.0911   33.599     1.38125     8.36277     1.38125      
1 1 1 14 9  20 f 1 77.1952 7.78826   85.1692    -91.6615    23.6088     -91.6615     
1 1 1 14 9  21 o 0 26.7256 11.301    ?          ?           ?           ?            
1 1 1 14 9  22 o 0 21.27   8.16111   ?          ?           ?           ?            
1 1 1 14 10 0  o 0 149.75  6.1614    66.6261    0           34.1116     2.7914e-13   
1 1 1 14 10 1  o 0 321.573 8.51646   323.201    99.5652     67.8657     99.5652      
1 1 1 14 10 2  o 0 379.95  10.8128   321.133    113.222     46.234      -66.7777     
1 1 1 14 10 3  o 0 384.264 10.8844   234.173    86.3351     226.873     -93.6649     
1 1 1 14 10 4  o 0 243.378 6.92065   187.792    -109.937    50.1956     70.0634      
1 1 1 14 10 5  o 0 399.206 11.8827   418.716    -136.407    128.331     -136.407     
1 1 1 14 10 6  o 0 450.864 12.5877   425.15     -56.0787    49.5861     -56.0787     
1 1 1 14 10 7  f 1 375.326 11.4473   412.075    143.165     151.16      143.165      
1 1 1 14 10 8  o 0 345.69  11.1498   369.648    -63.0381    119.239     -63.0381     
1 1 1 14 10 9  o 0 136.842 5.58263   59.5593    145.629     113.954     -34.3705     
1 1 1 14 10 10 o 0 182.45  6.05062   126.835    -90.6377    59.2819     89.3623      
1 1 1 14 10 11 o 0 177.05  6.09518   148.006    -42.2967    25.588      137.703      
1 1 1 14 10 12 o 0 97.8878 5.10061   85.96      120.266     3.1111      120.266      
1 1 1 14 10 13 o 0 73.8584 6.19084   56.7031    -2.12571    31.4877     -2.12571     
1 1 1 14 10 14 o 0 122.441 4.63493   108.286    9.19143     5.10289     9.19143      
1 1 1 14 10 15 o 0 176.909 5.41594   236.681    52.2083     97.695      52.2083      
1 1 1 14 10 16 o 0 103.852 4.60416   121.71     97.9174     32.0562     97.9174      
1 1 1 14 10 17 o 0 36.71   10.0889   20.6624    -74.2383    25.3641     105.762      
1 1 1 14 10 18 o 0 68.8885 6.93905   83.2953    19.497      32.5027     19.497       
1 1 1 14 10 19 o 0 41.7869 12.3978   43.8596    172.158     14.3009     172.158      
1 1 1 14 10 20 o 0 44.8076 13.1811   30.8622    -45.5455    21.0721     134.454      
1 1 1 14 10 21 o 0 42.749  15.9255   ?          ?           ?           ?            
1 1 1 14 10 22 o 0 10.7573 5.37589   ?          ?           ?           ?            
1 1 1 14 11 0  o 0 119.459 6.54575   110.894    0           133.009     180          
1 1 1 14 11 1  o 0 462.276 13.2057   422.851    -34.855     1.90969     145.145      
1 1 1 14 11 2  o 0 199.722 6.02938   113.892    138.613     122.361     -41.3871     
1 1 1 14 11 3  f 1 273.668 7.54192   185.506    33.644      117.35      -146.356     
1 1 1 14 11 4  o 0 332.981 9.38181   378.98     20.9514     170.554     20.9514      
1 1 1 14 11 5  o 0 455.847 13.2051   478.327    -93.4046    142.348     -93.4046     
1 1 1 14 11 6  o 0 548.453 14.3945   515.017    10.3962     51.4874     10.3962      
1 1 1 14 11 7  f 1 285.847 8.85653   278.092    -134.178    50.3799     -134.178     
1 1 1 14 11 8  o 0 480.365 14.5907   358.116    83.8127     152.804     -96.1873     
1 1 1 14 11 9  o 0 419.578 12.2285   357.879    44.337      33.425      -135.663     
1 1 1 14 11 10 o 0 258.624 8.31256   223.356    -61.6458    3.25053     118.354      
1 1 1 14 11 11 o 0 147.768 5.49552   143.544    -35.1543    30.5167     -35.1543     
1 1 1 14 11 12 o 0 135.677 5.0112    87.4028    115.514     71.3247     -64.4863     
1 1 1 14 11 13 o 0 27.4206 10.3658   7.97823    -119.705    25.8994     -119.705     
1 1 1 14 11 14 o 0 160.243 4.87387   123.481    -37.5938    35.9206     142.406      
1 1 1 14 11 15 o 0 101.626 4.49236   116.722    -166.326    23.5311     -166.326     
1 1 1 14 11 16 o 0 74.404  5.43575   88.459     102.75      33.9551     102.75       
1 1 1 14 11 17 o 0 92.273  5.92931   79.4734    41.7428     27.2729     -138.257     
1 1 1 14 11 18 o 0 51.2043 9.22878   38.9328    -163.228    20.6767     16.7721      
1 1 1 14 11 19 o 0 54.6526 11.3894   43.2261    154.794     16.7406     -25.2062     
1 1 1 14 11 20 o 0 23.7892 11.4479   10.3556    -17.6434    17.4143     162.357      
1 1 1 14 11 21 o 0 19.3929 9.57938   ?          ?           ?           ?            
1 1 1 14 11 22 o 0 13.5673 6.71013   ?          ?           ?           ?            
1 1 1 14 12 0  o 0 439.903 15.0986   410.584    180         135.399     -180         
1 1 1 14 12 1  o 0 264.628 7.3105    146.314    -127.803    186.094     52.1975      
1 1 1 14 12 2  o 0 159.35  5.48175   84.3581    17.6768     101.879     -162.323     
1 1 1 14 12 3  o 0 541.231 15.4794   579.442    -132.913    173.865     -132.913     
1 1 1 14 12 4  o 0 370.13  10.2652   298.695    -70.9642    67.5311     109.036      
1 1 1 14 12 5  o 0 850.447 23.0757   817.302    -121.105    97.108      -121.105     
1 1 1 14 12 6  o 0 228.688 7.08358   214.098    -101.556    28.8838     -101.556     
1 1 1 14 12 7  o 0 148.764 5.92429   128.325    -53.7375    36.1117     -53.7375     
1 1 1 14 12 8  o 0 185.886 6.87117   101.664    -89.7631    123.711     90.2369      
1 1 1 14 12 9  o 0 211.476 6.42871   180.258    103.597     6.82187     -76.4035     
1 1 1 14 12 10 o 0 26.4399 10.6452   12.9594    107.716     30.1515     107.716      
1 1 1 14 12 11 o 0 273.785 7.94299   266.354    -129.927    25.987      -129.927     
1 1 1 14 12 12 o 0 70.3009 6.25002   56.4411    -20.0973    14.452      -20.0973     
1 1 1 14 12 13 o 0 94.8384 4.67654   98.6948    4.96342     47.4186     4.96342      
1 1 1 14 12 14 o 0 84.0419 5.39379   65.333     103.63      13.9969     -76.37       
1 1 1 14 12 15 o 0 110.312 4.41857   132.703    -77.5757    37.8767     -77.5757     
1 1 1 14 12 16 o 0 66.074  5.28411   82.9175    -81.7045    36.8128     -81.7045     
1 1 1 14 12 17 o 0 27.0809 10.3093   9.17718    -109.21     1.61678     70.7897      
1 1 1 14 12 18 o 0 87.3616 7.40522   95.9855    62.9022     20.7011     62.9022      
1 1 1 14 12 19 o 0 23.4089 10.5483   14.9733    168.072     0.253556    168.072      
1 1 1 14 12 20 o 0 18.0013 8.98189   3.83941    24.7527     14.1147     -155.247     
1 1 1 14 12 21 o 0 12.5543 6.22518   ?          ?           ?           ?            
1 1 1 14 13 0  o 0 94.4566 6.2645    82.3148    180         84.5549     -8.64908e-14 
1 1 1 14 13 1  o 0 193.91  5.90578   65.5432    -67.8725    213.996     112.127      
1 1 1 14 13 2  o 0 424.265 11.5072   365.727    12.6526     44.006      -167.347     
1 1 1 14 13 3  o 0 395.689 11.0527   300.151    -173.918    118.225     6.08243      
1 1 1 14 13 4  f 1 566.609 15.1288   552.922    151.784     78.2775     151.784      
1 1 1 14 13 5  o 0 664.535 19.0918   618.362    -152.973    37.6983     -152.973     
1 1 1 14 13 6  o 0 448.307 12.7726   470.163    120.143     123.437     120.143      
1 1 1 14 13 7  o 0 554.122 15.5542   558.056    -160.13     106.159     -160.13      
1 1 1 14 13 8  o 0 209.471 6.74817   175.294    12.8613     16.764      -167.139     
1 1 1 14 13 9  o 0 237.029 7.1991    237.263    137.87      63.2702     137.87       
1 1 1 14 13 10 f 1 142.444 5.20594   162.941    -149.444    109.662     -149.444     
1 1 1 14 13 11 o 0 121.744 5.01589   71.6865    -154.414    66.8224     25.5865      
1 1 1 14 13 12 o 0 174.665 5.32394   148.027    -89.2002    20.8084     90.7998      
1 1 1 14 13 13 o 0 211.863 6.11861   177.046    -49.5704    26.5512     130.43       
1 1 1 14 13 14 o 0 51.4884 7.68627   36.0585    104.492     7.31611     -75.5083     
1 1 1 14 13 15 f 1 99.9279 4.47155   104.833    -34.1083    5.06593     -34.1083     
1 1 1 14 13 16 o 0 79.2231 5.44375   78.836     6.37913     1.84926     -173.621     
1 1 1 14 13 17 o 0 103.364 5.67406   116.691    -28.9491    27.6314     -28.9491     
1 1 1 14 13 18 o 0 56.6967 8.78866   66.7788    96.351      27.7455     96.351       
1 1 1 14 13 19 o 0 33.8722 13.1715   23.5286    -153.268    13.1817     26.7316      
1 1 1 14 13 20 o 0 38.819  13.1169   ?          ?           ?           ?            
1 1 1 14 13 21 o 0 17.3765 7.79655   ?          ?           ?           ?            
1 1 1 14 14 0  o 0 509.335 28.3437   476.214    0           118.92      1.14617e-13  
1 1 1 14 14 1  o 0 164.932 7.46997   45.1803    -90         27.9773     -90          
1 1 1 14 14 2  o 0 834.166 26.2979   773.447    0           0.254494    180          
1 1 1 14 14 3  o 0 652.919 22.2491   601.688    90          16.9986     -90          
1 1 1 14 14 4  o 0 52.8565 11.6339   5.15725    180         13.4695     2.68659e-15  
1 1 1 14 14 5  o 0 36.2135 15.8963   4.29814    -90         28.8272     90           
1 1 1 14 14 6  o 0 143.874 7.02748   117.529    180         27.5424     180          
1 1 1 14 14 7  o 0 112.784 8.44769   99.3012    -90         8.3697      -90          
1 1 1 14 14 8  o 0 240.321 10.0781   217.246    0           43.4911     1.74177e-14  
1 1 1 14 14 9  o 0 204.572 8.48881   182.606    90          10.3978     -90          
1 1 1 14 14 10 o 0 194.286 9.34638   184.346    0           90.5773     0            
1 1 1 14 14 11 o 0 208.184 9.04851   195.05     90          47.8739     90           
1 1 1 14 14 12 o 0 203.447 8.52355   187.564    0           51.5775     0            
1 1 1 14 14 13 o 0 104.157 6.11959   94.1687    -90         15.5548     -90          
1 1 1 14 14 14 o 0 29.4558 14.4179   20.2749    180         18.9312     7.51476e-15  
1 1 1 14 14 15 o 0 28.542  13.9312   19.7851    -90         16.9524     90           
1 1 1 14 14 16 f 1 99.204  6.72035   102.299    0           11.7608     0            
1 1 1 14 14 17 f 1 45.0498 14.5037   35.7236    -90         18.1679     -90          
1 1 1 14 14 18 o 0 18.7481 12.2296   17.008     0           26.6937     180          
1 1 1 14 14 19 f 1 62.7577 13.4763   60.3673    90          12.0525     90           
1 1 1 14 14 20 o 0 31.4736 19.8526   ?          ?           ?           ?            
1 1 1 14 14 21 o 0 19.0045 12.0961   ?          ?           ?           ?            
1 1 1 15 0  1  o 0 198.818 8.85461   177.617    45          109.398     45           
1 1 1 15 0  2  o 0 116.668 7.19644   94.8938    180         0.9623      3.75976e-12  
1 1 1 15 0  3  o 0 704.427 27.0591   708.331    135         93.5742     -45          
1 1 1 15 0  4  o 0 77.8969 7.50325   10.4605    90          6.97564     -90          
1 1 1 15 0  5  o 0 445.423 19.8397   418.854    -135        49.6972     45           
1 1 1 15 0  6  o 0 808.864 31.5694   750.925    0           57.0099     180          
1 1 1 15 0  7  o 0 336.176 14.7957   308.226    -45         34.2957     -45          
1 1 1 15 0  8  o 0 137.79  7.48077   102.504    -90         28.0679     -90          
1 1 1 15 0  9  o 0 303.7   16.0498   279.147    45          70.379      45           
1 1 1 15 0  10 o 0 147.194 8.1208    130.246    0           53.6176     1.10758e-15  
1 1 1 15 0  11 o 0 32.984  16.4672   10.0435    135         44.339      -45          
1 1 1 15 0  12 o 0 229.59  11.3429   218.414    -90         3.79441     -90          
1 1 1 15 0  13 o 0 188.667 8.52137   176.612    -135        26.2218     -135         
1 1 1 15 0  14 o 0 170.619 7.48095   156.994    0           32.9791     -5.98074e-15 
1 1 1 15 0  15 o 0 187.585 7.55736   169.476    135         18.242      -45          
1 1 1 15 0  16 o 0 20.9142 12.8805   7.54377    -90         15.0854     90           
1 1 1 15 0  17 o 0 46.0687 13.8311   36.4541    -135        19.906      -135         
1 1 1 15 0  18 o 0 66.3262 8.68105   68.0228    180         0.570479    8.36659e-13  
1 1 1 15 0  19 o 0 25.7085 14.4528   25.6044    -45         32.5735     135          
1 1 1 15 0  20 o 0 20.9766 13.4098   14.5193    90          2.19723     -90          
1 1 1 15 0  21 o 0 62.5396 11.7509   ?          ?           ?           ?            
1 1 1 15 0  22 o 0 9.51258 6.98373   ?          ?           ?           ?            
1 1 1 15 1  0  o 0 303.84  12.7647   312.489    180         86.4078     -180         
1 1 1 15 1  1  o 0 270.758 7.72245   213.817    93.859      106.081     -86.141      
1 1 1 15 1  2  o 0 411.905 12.328    342.409    75.1719     130.676     -104.828     
1 1 1 15 1  3  f 1 312.454 8.82297   351.733    70.6568     104.925     70.6568      
1 1 1 15 1  4  o 0 601.426 17.2804   547.532    18.364      28.9856     -161.636     
1 1 1 15 1  5  o 0 551.338 15.7223   533.497    115.525     50.1125     115.525      
1 1 1 15 1  6  o 0 549.099 17.2585   548.578    -78.9228    95.8411     -78.9228     
1 1 1 15 1  7  o 0 438.153 13.9427   454.857    -76.2632    124.514     -76.2632     
1 1 1 15 1  8  o 0 192.64  6.45831   148.233    -171.192    36.0004     8.80762      
1 1 1 15 1  9  o 0 414.281 14.1795   390.622    -154.297    29.4682     -154.297     
1 1 1 15 1  10 o 0 164.955 5.94628   83.973     -46.0811    118.648     133.919      
1 1 1 15 1  11 o 0 72.4178 6.54227   18.2699    -103.741    6.10354     76.2588      
1 1 1 15 1  12 o 0 277.271 8.40144   288.046    14.9767     60.7758     14.9767      
1 1 1 15 1  13 o 0 143.612 5.56948   142.458    -151.826    26.5628     -151.826     
1 1 1 15 1  14 o 0 67.0763 6.90195   33.9572    32.2698     38.5139     -147.73      
1 1 1 15 1  15 o 0 29.2002 10.9754   4.01342    -4.68891    16.1514     175.311      
1 1 1 15 1  16 o 0 106.203 4.42043   115.375    168.36      10.4831     168.36       
1 1 1 15 1  17 o 0 133.551 5.0523    158.025    40.207      39.4433     40.207       
1 1 1 15 1  18 o 0 73.98   6.24947   68.4092    -108.566    9.98173     71.4338      
1 1 1 15 1  19 o 0 24.6766 10.7671   12.5207    98.6188     11.3217     -81.3812     
1 1 1 15 1  20 o 0 28.2117 12.1098   23.1251    80.3461     0.87218     80.3461      
1 1 1 15 1  21 o 0 55.93   11.6382   ?          ?           ?           ?            
1 1 1 15 1  22 o 0 14.4277 7.08328   ?          ?           ?           ?            
1 1 1 15 2  0  o 0 553.962 20.989    559.578    180         17.5504     -1.53394e-12 
1 1 1 15 2  1  o 0 275.698 7.99536   239.477    25.2367     54.582      -154.763     
1 1 1 15 2  2  o 0 179.907 6.11418   164.972    157.634     7.30878     157.634      
1 1 1 15 2  3  f 1 163.579 5.22152   169.095    166.266     79.9164     166.266      
1 1 1 15 2  4  o 0 540.732 16.0851   651.584    0.508379    309.652     0.508379     
1 1 1 15 2  5  o 0 177.124 5.71399   177.09     -45.3907    71.938      -45.3907     
1 1 1 15 2  6  o 0 654.004 19.1005   675.056    48.243      163.523     48.243       
1 1 1 15 2  7  o 0 354.106 11.0506   284.217    86.2778     60.4385     -93.7222     
1 1 1 15 2  8  o 0 130.357 4.97606   93.1395    -160.148    1.53357     19.852       
1 1 1 15 2  9  o 0 99.6632 6.99489   75.0612    -59.1887    23.3743     -59.1887     
1 1 1 15 2  10 o 0 228.158 7.73374   229.308    179.994     61.2799     179.994      
1 1 1 15 2  11 o 0 89.6861 6.0372    37.9395    96.3896     57.5454     -83.6104     
1 1 1 15 2  12 o 0 294.763 8.4754    294.041    24.0285     39.2612     24.0285      
1 1 1 15 2  13 o 0 163.132 5.61932   105.054    155.818     88.5271     -24.1816     
1 1 1 15 2  14 o 0 189.631 5.57723   182.286    122.663     23.2569     122.663      
1 1 1 15 2  15 o 0 149.983 4.97759   157.849    -163.215    49.6996     -163.215     
1 1 1 15 2  16 o 0 108.401 4.65991   120.069    178.462     15.2387     178.462      
1 1 1 15 2  17 o 0 80.455  5.15776   75.3648    163.612     13.3221     -16.3878     
1 1 1 15 2  18 o 0 22.4574 9.33393   0.469643   -41.8559    29.1838     138.144      
1 1 1 15 2  19 f 1 26.0043 10.3905   16.0732    -22.2276    5.14122     157.772      
1 1 1 15 2  20 o 0 34.6782 12.5589   30.1834    96.8044     0.996601    -83.1956     
1 1 1 15 2  21 o 0 38.2368 12.1442   ?          ?           ?           ?            
1 1 1 15 2  22 o 0 10.0491 5.06279   ?          ?           ?           ?            
1 1 1 15 3  0  o 0 149.851 7.44466   87.392     0           42.5563     -4.89563e-14 
1 1 1 15 3  1  o 0 465.646 13.3725   499.618    70.7165     93.8617     70.7165      
1 1 1 15 3  2  f 1 418.809 11.4513   413.277    -91.8517    21.6801     -91.8517     
1 1 1 15 3  3  o 0 358.964 10.2993   307.129    -159.15     67.1774     20.8501      
1 1 1 15 3  4  o 0 341.711 10.4051   392.295    -100.413    174.435     -100.413     
1 1 1 15 3  5  o 0 446.19  12.6849   453.971    -120.301    103.733     -120.301     
1 1 1 15 3  6  o 0 247.957 6.54241   247.961    -89.3107    69.7141     -89.3107     
1 1 1 15 3  7  o 0 348.887 10.0737   249.912    24.6673     117.153     -155.333     
1 1 1 15 3  8  o 0 232.622 7.56916   194.025    53.0144     18.3689     -126.986     
1 1 1 15 3  9  o 0 193.235 7.46303   173.021    -10.1185    9.51555     -10.1185     
1 1 1 15 3  10 o 0 268.232 8.4325    285.328    -99.6527    101.124     -99.6527     
1 1 1 15 3  11 o 0 228.988 7.01404   199.497    -134.576    3.96308     -134.576     
1 1 1 15 3  12 o 0 338.017 10.3703   288.608    -21.9658    55.0614     158.034      
1 1 1 15 3  13 o 0 157.048 5.42931   146.267    66.8018     8.15661     66.8018      
1 1 1 15 3  14 o 0 176.826 5.5919    199.389    147.268     84.1269     147.268      
1 1 1 15 3  15 o 0 182.655 5.9722    173.127    42.6707     20.1718     42.6707      
1 1 1 15 3  16 o 0 56.2123 6.80324   40.1263    -17.8311    28.8988     162.169      
1 1 1 15 3  17 o 0 113.907 4.65241   101.714    -71.8768    32.2105     108.123      
1 1 1 15 3  18 o 0 36.7517 10.7438   27.6201    -12.1543    8.0031      167.846      
1 1 1 15 3  19 o 0 19.3287 8.89646   3.14777    116.93      15.8369     -63.0703     
1 1 1 15 3  20 o 0 23.863  10.3138   15.3729    -55.8969    2.83056     -55.8969     
1 1 1 15 3  21 o 0 24.475  11.6194   ?          ?           ?           ?            
1 1 1 15 3  22 o 0 14.7862 7.46218   ?          ?           ?           ?            
1 1 1 15 4  0  o 0 32.6272 13.9713   9.96034    0           87.3047     180          
1 1 1 15 4  1  o 0 152.737 4.98542   91.5345    -99.5888    86.1468     80.4112      
1 1 1 15 4  2  o 0 392.222 10.9097   415.104    -154.75     86.8823     -154.75      
1 1 1 15 4  3  o 0 238.393 6.14143   198.25     135.271     40.7436     -44.729      
1 1 1 15 4  4  o 0 398.786 11.3453   314.786    26.8111     89.9        -153.189     
1 1 1 15 4  5  o 0 272.966 8.32299   301.302    -33.3184    131.426     -33.3184     
1 1 1 15 4  6  o 0 350.207 9.7534    357.261    -79.6106    98.1279     -79.6106     
1 1 1 15 4  7  o 0 270.134 8.02972   240.649    71.952      15.3283     71.952       
1 1 1 15 4  8  o 0 547.301 16.7939   608.019    -108.38     226.541     -108.38      
1 1 1 15 4  9  o 0 539.026 18.0257   501.96     101.247     32.5006     101.247      
1 1 1 15 4  10 o 0 145.359 6.35962   131.528    141.233     24.8703     141.233      
1 1 1 15 4  11 o 0 289.011 8.53711   262.694    -165.994    22.7195     -165.994     
1 1 1 15 4  12 o 0 102.958 5.08769   68.7484    -156.5      37.5024     -156.5       
1 1 1 15 4  13 o 0 108.356 5.41116   84.8138    -155.417    20.861      24.5825      
1 1 1 15 4  14 o 0 100.412 5.34001   112.737    -35.1111    73.2179     -35.1111     
1 1 1 15 4  15 o 0 129.986 4.79621   119.528    -107.208    9.62913     -107.208     
1 1 1 15 4  16 o 0 157.386 5.38281   176.71     -88.8686    22.1173     -88.8686     
1 1 1 15 4  17 o 0 55.7717 6.45897   53.2678    -96.1307    2.70963     83.8693      
1 1 1 15 4  18 o 0 51.6497 9.54478   49.7727    -87.238     2.22719     -87.238      
1 1 1 15 4  19 o 0 27.0029 11.1138   12.9484    165.87      19.025      -14.1297     
1 1 1 15 4  20 o 0 32.4635 13.4328   22.6173    174.159     12.485      -5.84074     
1 1 1 15 4  21 o 0 24.4396 11.7083   ?          ?           ?           ?            
1 1 1 15 4  22 o 0 7.73311 3.90085   ?          ?           ?           ?            
1 1 1 15 5  0  o 0 594.618 26.4839   579.099    180         20.1853     -5.92987e-13 
1 1 1 15 5  1  o 0 351.753 9.85283   316.908    10.2647     32.2484     -169.735     
1 1 1 15 5  2  o 0 112.765 4.74434   65.9124    132.584     4.23848     -47.4157     
1 1 1 15 5  3  o 0 584.247 15.7435   623.677    34.3899     144.052     34.3899      
1 1 1 15 5  4  o 0 466.888 13.1928   430.337    7.88737     21.0224     7.88737      
1 1 1 15 5  5  o 0 223.505 6.97957   192.969    -16.3273    3.91871     -16.3273     
1 1 1 15 5  6  o 0 242.477 7.31295   224.436    -109.536    34.8147     -109.536     
1 1 1 15 5  7  o 0 59.7272 9.20912   22.2505    -81.2759    86.2516     -81.2759     
1 1 1 15 5  8  o 0 166.126 5.63628   53.575     -62.5213    176.876     117.479      
1 1 1 15 5  9  o 0 248.495 8.54038   235.279    28.1082     33.2659     28.1082      
1 1 1 15 5  10 o 0 288.514 8.62682   173.154    103.59      162.792     -76.4097     
1 1 1 15 5  11 o 0 171.268 5.2316    193.822    29.2382     85.4704     29.2382      
1 1 1 15 5  12 o 0 127.003 5.25867   73.3415    68.3929     75.0465     -111.607     
1 1 1 15 5  13 o 0 201.887 6.53544   197.363    -0.220308   26.4081     -0.220308    
1 1 1 15 5  14 o 0 161.228 5.54296   138.512    52.7411     10.2838     -127.259     
1 1 1 15 5  15 o 0 183.45  5.62742   175.44     -61.0117    24.4363     -61.0117     
1 1 1 15 5  16 o 0 44.9299 8.66852   23.3118    -126.443    35.9149     53.557       
1 1 1 15 5  17 o 0 31.3288 10.4142   3.80314    -120.309    49.7082     59.6913      
1 1 1 15 5  18 o 0 26.2553 9.85181   14.3226    -112.17     75.5196     -112.17      
1 1 1 15 5  19 o 0 40.3705 10.4452   25.1178    -6.61961    25.1624     173.38       
1 1 1 15 5  20 f 1 28.0521 11.8178   21.4355    26.3838     3.19601     -153.616     
1 1 1 15 5  21 o 0 35.4771 13.4634   ?          ?           ?           ?            
1 1 1 15 6  0  o 0 460.401 16.7093   445.371    0           32.9398     4.27556e-13  
1 1 1 15 6  1  o 0 434.348 11.8547   454.262    -126.252    87.0025     -126.252     
1 1 1 15 6  2  o 0 533.095 15.0674   597.15     -85.215     188.53      -85.215      
1 1 1 15 6  3  o 0 555.859 16.008    456.428    120.068     93.0488     -59.9322     
1 1 1 15 6  4  o 0 259.193 7.65782   221.997    -42.1984    7.61853     137.802      
1 1 1 15 6  5  o 0 320.706 9.06164   201.808    -60.4001    163.424     119.6        
1 1 1 15 6  6  o 0 668.574 19.6409   592.573    -123.919    6.7699      56.0812      
1 1 1 15 6  7  o 0 724.29  22.1559   666.873    -126.99     50.1191     -126.99      
1 1 1 15 6  8  o 0 220.681 8.06536   179.385    105.607     21.0454     -74.3925     
1 1 1 15 6  9  o 0 516.932 15.2592   490.94     -69.1177    55.7302     -69.1177     
1 1 1 15 6  10 f 1 494.336 13.77     496.544    81.5335     117.243     81.5335      
1 1 1 15 6  11 o 0 254.174 7.78075   264.736    -113.176    57.8695     -113.176     
1 1 1 15 6  12 o 0 101.707 5.18635   81.5518    116.997     26.8278     116.997      
1 1 1 15 6  13 o 0 79.6047 5.70214   70.2365    66.9208     41.9292     66.9208      
1 1 1 15 6  14 o 0 124.311 4.48621   118.443    -43.0226    21.7991     -43.0226     
1 1 1 15 6  15 o 0 76.7113 5.84168   74.1521    -94.7582    20.5266     -94.7582     
1 1 1 15 6  16 o 0 76.7504 8.50785   88.3839    -68.5051    25.3347     -68.5051     
1 1 1 15 6  17 o 0 44.2887 9.21941   24.7109    170.141     36.0196     -9.8593      
1 1 1 15 6  18 o 0 40.5591 10.3847   17.5989    -151.158    40.6755     28.8418      
1 1 1 15 6  19 o 0 17.7359 8.48542   1.35058    -14.5071    11.0504     165.493      
1 1 1 15 6  20 o 0 24.503  10.7347   4.60264    127.565     2.20838     127.565      
1 1 1 15 6  21 o 0 31.1336 13.8114   ?          ?           ?           ?            
1 1 1 15 6  22 o 0 9.84891 4.90637   ?          ?           ?           ?            
1 1 1 15 7  0  o 0 554.997 22.8429   534.452    0           34.5687     6.33763e-13  
1 1 1 15 7  1  o 0 176.639 6.16738   136.051    76.2685     38.2154     -103.731     
1 1 1 15 7  2  o 0 161.309 5.13471   107.244    90.8744     64.3473     -89.1256     
1 1 1 15 7  3  o 0 408.089 11.8563   349.418    120.885     32.224      -59.1155     
1 1 1 15 7  4  o 0 388.585 11.0667   269.862    84.6945     153.341     -95.3055     
1 1 1 15 7  5  o 0 786.784 22.7495   614.027    -78.3149    182.394     101.685      
1 1 1 15 7  6  o 0 557.372 15.1321   507.526    -140.404    26.3591     -140.404     
1 1 1 15 7  7  o 0 92.107  6.10499   24.7458    19.8914     54.2261     -160.109     
1 1 1 15 7  8  o 0 123.676 5.62917   66.4994    68.7611     51.993      -111.239     
1 1 1 15 7  9  o 0 105.822 5.20576   77.5149    -118.854    3.80794     61.1457      
1 1 1 15 7  10 o 0 187.356 6.3305    143.148    -34.363     34.2641     145.637      
1 1 1 15 7  11 o 0 192.294 6.58381   148.798    -76.3502    55.0881     103.65       
1 1 1 15 7  12 o 0 109.979 5.06103   37.106     -161.747    114.948     18.2527      
1 1 1 15 7  13 o 0 120.387 5.18187   145.311    155.695     89.5717     155.695      
1 1 1 15 7  14 o 0 145.914 4.88571   91.0427    -172.941    76.8746     7.05903      
1 1 1 15 7  15 o 0 249.891 7.33655   238.201    141.744     31.7308     141.744      
1 1 1 15 7  16 o 0 94.6593 4.7436    105.87     14.5894     19.386      14.5894      
1 1 1 15 7  17 o 0 62.8593 6.60109   58.6729    83.9989     7.1127      -96.0011     
1 1 1 15 7  18 o 0 20.5793 9.3939    5.9553     -68.1585    8.58033     111.841      
1 1 1 15 7  19 o 0 33.1275 11.8127   19.5417    174.908     19.8693     -5.09188     
1 1 1 15 7  20 o 0 56.5735 10.9109   51.6612    -146.814    3.12087     33.1857      
1 1 1 15 7  21 o 0 28.4364 12.3385   ?          ?           ?           ?            
1 1 1 15 7  22 o 0 12.14   5.89214   ?          ?           ?           ?            
1 1 1 15 8  0  o 0 15.5467 10.492    4.66936    180         196.259     -2.27623e-14 
1 1 1 15 8  1  o 0 214.023 6.05549   139.721    105.62      110.429     -74.38       
1 1 1 15 8  2  o 0 542.244 15.3645   431.363    -170.143    119.5       9.85712      
1 1 1 15 8  3  f 1 438.56  12.5815   405.85     77.5167     26.392      77.5167      
1 1 1 15 8  4  o 0 600.881 16.1233   476.778    137.116     124.985     -42.8838     
1 1 1 15 8  5  o 0 557.461 15.9362   429.946    -142.817    134.47      37.1833      
1 1 1 15 8  6  o 0 283.457 8.44444   272.873    -123.008    58.519      -123.008     
1 1 1 15 8  7  o 0 385.083 11.778    383.587    134.521     78.4986     134.521      
1 1 1 15 8  8  o 0 184.159 6.57671   169.992    48.1052     40.3263     48.1052      
1 1 1 15 8  9  o 0 128.051 5.13151   2.53517    65.7031     213.883     -114.297     
1 1 1 15 8  10 o 0 172.219 5.68429   142.549    107.358     5.20648     -72.6417     
1 1 1 15 8  11 o 0 230.593 6.78774   174.045    -147.452    78.8912     32.5482      
1 1 1 15 8  12 o 0 173.698 5.42623   115.521    -23.8314    88.1937     156.169      
1 1 1 15 8  13 o 0 222.669 6.87141   264.635    -97.668     126.95      -97.668      
1 1 1 15 8  14 o 0 86.8613 5.06592   73.4214    -43.8057    6.76082     -43.8057     
1 1 1 15 8  15 o 0 161.776 5.62699   183.569    -152.439    23.3474     -152.439     
1 1 1 15 8  16 o 0 66.2746 6.43059   49.5981    16.3267     31.9466     -163.673     
1 1 1 15 8  17 o 0 107.312 5.1504    93.2205    67.8746     32.7338     -112.125     
1 1 1 15 8  18 o 0 131.907 6.50857   133.958    76.2932     2.3952      76.2932      
1 1 1 15 8  19 o 0 43.3696 11.357    27.7048    37.9201     25.6461     -142.08      
1 1 1 15 8  20 f 1 38.3639 12.8675   36.4332    136.618     4.89592     136.618      
1 1 1 15 8  21 o 0 34.4233 16.2011   ?          ?           ?           ?            
1 1 1 15 8  22 o 0 16.3082 0.450605  ?          ?           ?           ?            
1 1 1 15 9  0  o 0 309.244 12.2903   285.188    0           50.2116     9.63206e-14  
1 1 1 15 9  1  o 0 100.87  5.69304   22.9331    51.5638     1.00535     -128.436     
1 1 1 15 9  2  o 0 249.473 6.77759   158.269    66.8788     123.544     -113.121     
1 1 1 15 9  3  o 0 791.235 21.4175   689.487    45.9854     51.519      -134.015     
1 1 1 15 9  4  o 0 1029.01 26.7041   985.265    75.0585     117.461     75.0585      
1 1 1 15 9  5  o 0 252.553 7.04537   233.891    163.399     35.2507     163.399      
1 1 1 15 9  6  o 0 229.548 7.54367   239.813    -173.812    99.7826     -173.812     
1 1 1 15 9  7  o 0 197.401 5.95735   120.764    38.7713     98.5233     -141.229     
1 1 1 15 9  8  o 0 431.492 13.6417   454.769    -95.8903    137.048     -95.8903     
1 1 1 15 9  9  o 0 232.747 7.34648   218.623    -134.221    32.9167     -134.221     
1 1 1 15 9  10 o 0 169.771 16.7016   188.388    37.8218     103.63      37.8218      
1 1 1 15 9  11 o 0 67.0488 7.32074   11.3694    166.109     62.3957     -13.8914     
1 1 1 15 9  12 o 0 70.809  6.25152   3.06839    -51.6296    128.656     -51.6296     
1 1 1 15 9  13 o 0 100.323 4.91081   13.7535    77.2737     149.917     -102.726     
1 1 1 15 9  14 o 0 93.4179 4.84079   77.9017    -178.275    1.87788     -178.275     
1 1 1 15 9  15 o 0 253.447 6.81897   330.176    -101.321    119.971     -101.321     
1 1 1 15 9  16 o 0 93.4847 4.78865   106.633    80.2864     25.2015     80.2864      
1 1 1 15 9  17 o 0 40.3109 9.1723    38.5038    -130.371    8.79683     -130.371     
1 1 1 15 9  18 o 0 93.84   5.41358   108.972    -70.8542    31.8708     -70.8542     
1 1 1 15 9  19 o 0 51.2357 9.8752    39.1609    70.3812     18.3279     -109.619     
1 1 1 15 9  20 o 0 17.7067 8.63907   1.69731    64.4982     1.52594     -115.502     
1 1 1 15 9  21 o 0 27.1494 13.5806   ?          ?           ?           ?            
1 1 1 15 10 0  o 0 246.759 10.2538   226.049    180         117.822     -180         
1 1 1 15 10 1  o 0 592.83  14.6277   644.271    152.701     210.748     152.701      
1 1 1 15 10 2  o 0 231.609 6.73426   146.945    -97.6296    112.349     82.3704      
1 1 1 15 10 3  f 1 634.901 18.0237   613.047    10.9408     81.2406     10.9408      
1 1 1 15 10 4  o 0 478.163 13.5347   395.103    141.774     64.1646     -38.2257     
1 1 1 15 10 5  o 0 394.369 10.9531   298.702    162.962     100.208     -17.0384     
1 1 1 15 10 6  o 0 391.426 11.0728   463.237    116.791     226.958     116.791      
1 1 1 15 10 7  o 0 436.246 12.3686   445.747    -44.7939    110.152     -44.7939     
1 1 1 15 10 8  o 0 178.861 6.04508   145.706    -3.47338    16.788      176.527      
1 1 1 15 10 9  o 0 199.021 5.8358    207.902    162.698     78.0612     162.698      
1 1 1 15 10 10 o 0 100.138 5.21856   31.9895    -58.1175    94.3717     121.883      
1 1 1 15 10 11 o 0 221.15  6.72538   171.6      58.4839     62.8844     -121.516     
1 1 1 15 10 12 o 0 83.0184 5.67962   69.1319    174.596     2.43438     174.596      
1 1 1 15 10 13 o 0 163.089 4.89917   126.093    161.071     39.7544     -18.9294     
1 1 1 15 10 14 o 0 145.815 4.67542   122.839    129.316     8.72779     -50.6837     
1 1 1 15 10 15 o 0 108.174 4.29075   124.407    -48.3297    25.009      -48.3297     
1 1 1 15 10 16 o 0 156.396 5.31062   189.04     -156.387    55.4134     -156.387     
1 1 1 15 10 17 o 0 57.7222 7.11271   40.6097    -72.5396    31.8432     107.46       
1 1 1 15 10 18 o 0 34.8103 11.6259   17.2201    165.309     29.6311     -14.6909     
1 1 1 15 10 19 f 1 58.5744 11.3628   55.9546    -38.844     0.401954    -38.844      
1 1 1 15 10 20 o 0 31.1796 12.5766   15.3107    65.5337     24.2373     -114.466     
1 1 1 15 10 22 o 0 43.3196 4.24194   ?          ?           ?           ?            
1 1 1 15 11 0  o 0 653.179 23.78     602.217    0           109.095     1.77111e-13  
1 1 1 15 11 1  o 0 465.093 12.3921   396.076    -148.209    52.0782     31.7907      
1 1 1 15 11 2  o 0 437.01  12.2453   357.129    -45.4858    74.1376     134.514      
1 1 1 15 11 3  o 0 203.073 6.34841   201.695    -11.4734    66.8128     -11.4734     
1 1 1 15 11 4  o 0 425.63  11.9796   424.774    78.3172     93.2788     78.3172      
1 1 1 15 11 5  o 0 501.561 13.7068   516.337    143.129     143.469     143.129      
1 1 1 15 11 6  o 0 293.601 8.25017   331.114    -155.93     147.849     -155.93      
1 1 1 15 11 7  o 0 400.531 12.0117   368.006    6.979       20.0546     6.979        
1 1 1 15 11 8  f 1 207.261 6.81592   145.414    -116.852    71.755      63.1478      
1 1 1 15 11 9  o 0 318.87  9.37183   250.924    -145.786    59.3191     34.2145      
1 1 1 15 11 10 o 0 337.265 8.65668   316.594    -93.9712    0.707891    86.0288      
1 1 1 15 11 11 o 0 215.052 6.27825   175.54     -138.672    41.3948     41.3285      
1 1 1 15 11 12 o 0 232.388 6.73305   230.222    91.5681     35.7446     91.5681      
1 1 1 15 11 13 o 0 74.4689 5.87031   49.872     -10.616     18.6035     169.384      
1 1 1 15 11 14 o 0 18.9565 8.64756   13.9177    122.424     42.5104     122.424      
1 1 1 15 11 15 o 0 94.6194 5.21621   127.903    154.962     66.5491     154.962      
1 1 1 15 11 16 o 0 95.1941 5.73861   107.084    -27.4831    20.2621     -27.4831     
1 1 1 15 11 17 o 0 65.5238 6.84515   71.7866    -96.6692    16.9099     -96.6692     
1 1 1 15 11 18 o 0 42.1481 10.3802   31.9107    -152.392    14.6177     27.6084      
1 1 1 15 11 19 o 0 37.478  12.405    36.1553    175.685     5.83982     175.685      
1 1 1 15 11 20 o 0 30.0271 12.5538   24.1943    53.3778     0.746187    -126.622     
1 1 1 15 11 21 o 0 15.5415 7.74021   ?          ?           ?           ?            
1 1 1 15 11 22 o 0 16.1105 6.73473   ?          ?           ?           ?            
1 1 1 15 12 0  f 1 19.6322 12.2911   4.07648    0           104.095     180          
1 1 1 15 12 1  o 0 119.494 6.60958   57.3424    59.2859     66.0372     -120.714     
1 1 1 15 12 2  o 0 541.532 14.4116   477.373    -175.393    26.7625     4.60741      
1 1 1 15 12 3  o 0 42.3887 9.1516    9.51909    36.3646     24.3154     36.3646      
1 1 1 15 12 4  f 1 437.725 11.2563   381.46     167.588     17.5611     -12.4118     
1 1 1 15 12 5  o 0 121.987 4.83781   47.1871    -112.241    92.7042     67.7587      
1 1 1 15 12 6  o 0 166.68  5.59462   97.8471    143.41      85.4467     -36.5902     
1 1 1 15 12 7  o 0 182.939 5.97198   216.619    -70.5164    129.109     -70.5164     
1 1 1 15 12 8  o 0 145.745 5.28484   116.486    71.7646     10.2638     -108.235     
1 1 1 15 12 9  o 0 161.948 6.27065   155.82     100.592     44.5914     100.592      
1 1 1 15 12 10 o 0 40.2009 10.8077   33.8137    -142.851    102.436     -142.851     
1 1 1 15 12 11 o 0 315.474 8.2918    282.218    -51.4261    18.0105     128.574      
1 1 1 15 12 12 o 0 115.639 5.25855   101.916    162.662     2.09812     162.662      
1 1 1 15 12 13 o 0 320.959 8.42256   285.036    46.7271     9.15338     -133.273     
1 1 1 15 12 14 o 0 138.277 4.93871   101.234    -118.412    40.8378     61.5881      
1 1 1 15 12 15 o 0 24.6438 9.90655   7.90426    44.9069     45.2961     44.9069      
1 1 1 15 12 16 o 0 55.9215 8.1872    72.6807    43.7432     45.0208     43.7432      
1 1 1 15 12 17 o 0 61.8152 7.48919   64.6028    -67.0971    10.9654     -67.0971     
1 1 1 15 12 18 o 0 71.5746 6.29102   77.7996    36.7021     17.7499     36.7021      
1 1 1 15 12 19 o 0 19.6727 9.20479   0.764946   146.525     29.4325     -33.4749     
1 1 1 15 12 20 o 0 26.1171 12.7214   ?          ?           ?           ?            
1 1 1 15 12 21 o 0 15.2593 7.2595    ?          ?           ?           ?            
1 1 1 15 13 0  o 0 187.437 8.73229   172.859    0           50.6167     180          
1 1 1 15 13 1  o 0 551.409 13.9984   512.829    -111.032    20.938      -111.032     
1 1 1 15 13 2  o 0 759.565 21.5185   693.236    -160.127    3.36011     -160.127     
1 1 1 15 13 3  o 0 47.9778 8.27561   35.3416    -7.21542    97.8878     -7.21542     
1 1 1 15 13 4  o 0 544.089 14.7312   473.895    114.593     27.0327     -65.4069     
1 1 1 15 13 5  f 1 709.102 19.9817   649.665    42.9818     1.75889     -137.018     
1 1 1 15 13 6  o 0 140.481 5.33176   114.19     -0.206587   29.2182     -0.206587    
1 1 1 15 13 7  o 0 139.232 5.34061   93.8039    62.7988     47.655      -117.201     
1 1 1 15 13 8  o 0 250.348 7.5841    220.31     -19.2025    2.18645     -19.2025     
1 1 1 15 13 9  o 0 85.6488 5.91481   46.4576    -5.37308    16.8317     174.627      
1 1 1 15 13 10 o 0 136.546 4.95469   90.9746    152.611     58.7361     -27.3892     
1 1 1 15 13 11 o 0 127.007 5.04083   113.445    -58.5287    0.49173     -58.5287     
1 1 1 15 13 12 o 0 203.382 6.15875   211.241    -112.704    56.1687     -112.704     
1 1 1 15 13 13 o 0 192.327 5.88664   109.269    120.184     124.353     -59.8163     
1 1 1 15 13 14 o 0 86.6611 4.89235   80.5289    -174.51     14.9745     -174.51      
1 1 1 15 13 15 o 0 151.233 4.79471   195.893    -132.432    79.7308     -132.432     
1 1 1 15 13 16 o 0 93.4395 5.41408   102.398    -109.31     16.8072     -109.31      
1 1 1 15 13 17 o 0 17.4894 8.36792   4.18399    -121.111    21.9017     -121.111     
1 1 1 15 13 18 o 0 22.6353 9.69392   3.75001    -33.7359    27.886      146.264      
1 1 1 15 13 19 o 0 21.4224 9.87905   7.68155    -115.927    17.0803     64.0725      
1 1 1 15 13 20 f 1 24.0237 10.9413   ?          ?           ?           ?            
1 1 1 15 13 21 o 0 14.8784 7.19558   ?          ?           ?           ?            
1 1 1 15 14 0  o 0 824.622 28.9959   760.483    180         12.6989     -180         
1 1 1 15 14 1  o 0 366.269 9.38381   339.057    57.0182     18.3217     57.0182      
1 1 1 15 14 2  o 0 195.125 5.60338   207.288    -115.593    99.6734     -115.593     
1 1 1 15 14 3  o 0 51.8818 7.52264   43.2206    -1.06441    126.831     -1.06441     
1 1 1 15 14 4  o 0 381.181 11.3973   381.929    -5.48739    70.0637     -5.48739     
1 1 1 15 14 5  o 0 635.827 16.4395   552.822    81.0507     58.802      -98.9493     
1 1 1 15 14 6  o 0 390.358 12.146    423.867    57.9631     143.344     57.9631      
1 1 1 15 14 7  o 0 402.729 11.642    359.499    -70.106     2.78586     109.894      
1 1 1 15 14 8  o 0 339.847 9.41167   284.816    -162.917    30.9459     17.083       
1 1 1 15 14 9  o 0 179.151 5.89717   169.178    -131.432    39.3282     -131.432     
1 1 1 15 14 10 o 0 65.1117 7.16342   11.4782    33.2744     15.72       -146.726     
1 1 1 15 14 11 o 0 172.066 5.39094   162.718    109.818     13.7986     109.818      
1 1 1 15 14 12 o 0 136.373 5.23683   121.246    135.331     2.82308     135.331      
1 1 1 15 14 13 o 0 62.8807 6.30292   39.6653    -64.0683    5.67285     115.932      
1 1 1 15 14 14 o 0 150.694 5.18441   140.753    165.055     35.4598     -14.9452     
1 1 1 15 14 15 o 0 28.8451 10.3798   4.0605     -60.9061    13.5442     119.094      
1 1 1 15 14 16 o 0 94.1039 5.28345   102.827    140.988     17.5984     140.988      
1 1 1 15 14 17 o 0 32.6307 11.2421   14.9037    -63.5616    29.2904     116.438      
1 1 1 15 14 18 o 0 53.3579 9.52356   57.0504    -24.8915    15.9161     -24.8915     
1 1 1 15 14 19 o 0 24.8016 10.1683   17.3896    -102.271    2.48551     -102.271     
1 1 1 15 14 20 o 0 33.5389 13.8018   ?          ?           ?           ?            
1 1 1 15 14 21 o 0 16.8153 7.22445   ?          ?           ?           ?            
1 1 1 15 15 0  o 0 811.363 40.2191   747.58     0           157.887     180          
1 1 1 15 15 1  o 0 14.431  10.0772   0.511323   -90         24.1819     90           
1 1 1 15 15 2  o 0 622.734 23.3706   569.187    180         2.09342     9.38323e-13  
1 1 1 15 15 3  f 1 596.147 24.2875   556.891    -90         101.263     -90          
1 1 1 15 15 4  o 0 244.004 9.13302   225.063    180         112.318     180          
1 1 1 15 15 5  o 0 73.7443 10.5556   47.7591    -90         62.0014     90           
1 1 1 15 15 6  o 0 700.184 28.3966   637.928    180         166.589     180          
1 1 1 15 15 7  o 0 474.244 18.5341   427.555    90          3.86178     -90          
1 1 1 15 15 8  o 0 15.4979 10.9538   5.82075    0           140.348     -180         
1 1 1 15 15 9  o 0 471.44  15.7293   448.059    90          16.6378     90           
1 1 1 15 15 10 o 0 37.3129 16.756    5.9207     180         18.3644     7.80295e-15  
1 1 1 15 15 11 o 0 249.847 9.70635   230.686    -90         41.1087     -90          
1 1 1 15 15 12 o 0 132.018 6.83546   119.932    180         15.0569     4.93397e-14  
1 1 1 15 15 13 o 0 81.3394 7.90748   50.0415    -90         25.3617     -90          
1 1 1 15 15 14 o 0 159.368 6.75034   168.609    0           12.3444     1.02555e-13  
1 1 1 15 15 15 o 0 39.3321 14.5408   33.8849    90          5.67868     -90          
1 1 1 15 15 16 o 0 54.7151 11.2429   55.5203    180         3.49698     180          
1 1 1 15 15 17 o 0 38.4399 16.1151   23.3362    -90         13.7459     -90          
1 1 1 15 15 18 o 0 14.9967 10.2854   6.88611    180         10.4861     -7.62201e-15 
1 1 1 15 15 19 o 0 11.6383 8.51194   1.30758    -90         2.6348      90           
1 1 1 15 15 20 o 0 20.2162 13.4249   ?          ?           ?           ?            
1 1 1 15 15 21 o 0 8.12568 5.76798   ?          ?           ?           ?            
1 1 1 16 0  0  o 0 649.685 33.9763   676.622    0           33.7145     -3.09091e-13 
1 1 1 16 0  1  o 0 410.741 17.6209   422.466    135         100.605     -45          
1 1 1 16 0  2  o 0 399.766 15.6484   405.459    -90         62.7259     -90          
1 1 1 16 0  3  o 0 369.674 13.8193   355.371    -135        36.5618     -135         
1 1 1 16 0  4  o 0 266.017 11.9705   252.137    0           45.5004     1.58612e-14  
1 1 1 16 0  5  o 0 600.994 24.9764   561.985    -45         87.5352     -45          
1 1 1 16 0  6  o 0 274.564 10.8671   253.415    90          29.5891     90           
1 1 1 16 0  7  o 0 288.611 11.9813   262.995    -135        39.7008     -135         
1 1 1 16 0  8  o 0 92.4848 8.64117   78.0578    180         76.9593     6.88242e-15  
1 1 1 16 0  9  o 0 308.687 13.5056   281.808    135         113.476     -45          
1 1 1 16 0  10 o 0 328.001 14.197    295.365    90          104.33      -90          
1 1 1 16 0  11 o 0 157.685 7.5169    151.177    -135        38.2214     45           
1 1 1 16 0  12 o 0 144.105 7.59669   132.602    0           51.9625     9.80001e-15  
1 1 1 16 0  13 o 0 71.7751 8.2472    57.9767    135         12.1979     135          
1 1 1 16 0  14 o 0 18.2204 11.7746   3.24961    -90         23.0974     90           
1 1 1 16 0  15 o 0 23.2051 13.7632   14.7013    45          28.1914     -135         
1 1 1 16 0  16 o 0 55.2489 10.7642   5.38164    180         3.15258     180          
1 1 1 16 0  17 o 0 57.9416 9.58287   59.5595    135         25.2693     135          
1 1 1 16 0  18 f 1 68.1292 9.06955   69.3106    90          6.37471     -90          
1 1 1 16 0  19 o 0 64.6001 14.2248   64.2422    45          3.35556     -135         
1 1 1 16 0  20 o 0 12.6287 8.93951   0.833512   180         1.29406     4.5195e-15   
1 1 1 16 0  21 o 0 29.2401 19.9568   ?          ?           ?           ?            
1 1 1 16 0  22 o 0 7.35753 5.39042   ?          ?           ?           ?            
1 1 1 16 1  0  o 0 703.753 25.8692   719.19     0           9.98311     3.0343e-12   
1 1 1 16 1  1  o 0 305.472 8.70273   266.989    154.837     67.7272     -25.1633     
1 1 1 16 1  2  o 0 464.896 12.8341   445.7      -99.3311    25.7194     80.6689      
1 1 1 16 1  3  o 0 436.329 12.9157   367.935    -106.869    80.9773     73.1313      
1 1 1 16 1  4  f 1 186.925 5.61766   29.3717    -53.0343    276.568     126.966      
1 1 1 16 1  5  o 0 343.705 10.2781   231.772    -79.3109    161.664     100.689      
1 1 1 16 1  6  o 0 283.921 8.98055   340.642    -128.466    190.452     -128.466     
1 1 1 16 1  7  o 0 238.022 7.09704   193.298    8.47251     24.9474     -171.527     
1 1 1 16 1  8  o 0 345.725 11.0627   276.123    137.893     71.5595     -42.1067     
1 1 1 16 1  9  o 0 59.1414 8.46179   4.99098    20.9887     23.6371     -159.011     
1 1 1 16 1  10 o 0 210.556 16.514    156.648    126.932     53.7081     -53.0682     
1 1 1 16 1  11 f 1 78.3822 6.82376   37.3191    -74.3658    11.6354     105.634      
1 1 1 16 1  12 o 0 112.586 4.84939   76.2142    90.1027     35.7817     -89.8973     
1 1 1 16 1  13 o 0 117.956 5.07738   86.9646    -14.8133    35.4157     165.187      
1 1 1 16 1  14 o 0 198.23  6.44915   164.209    154.89      27.5197     -25.1103     
1 1 1 16 1  15 o 0 117.002 5.00908   110.592    32.448      16.9481     32.448       
1 1 1 16 1  16 o 0 30.962  10.5567   1.12525    -117.299    44.9759     62.7005      
1 1 1 16 1  17 o 0 71.6226 6.33444   61.7314    131.517     20.5978     -48.4826     
1 1 1 16 1  18 o 0 87.5402 5.10816   88.9884    -123.228    4.30274     -123.228     
1 1 1 16 1  19 o 0 35.0617 12.0038   34.709     47.0388     14.1549     47.0388      
1 1 1 16 1  20 f 1 36.549  12.2753   40.56      -139.313    20.7877     -139.313     
1 1 1 16 1  21 o 0 27.634  12.0854   ?          ?           ?           ?            
1 1 1 16 1  22 o 0 12.8004 6.17582   ?          ?           ?           ?            
1 1 1 16 2  0  o 0 226.121 9.609     227.23     0           6.87731     180          
1 1 1 16 2  1  o 0 293.165 8.39214   350.249    99.0387     141.777     99.0387      
1 1 1 16 2  2  f 1 404.117 10.8237   378.227    160.069     26.4901     -19.9309     
1 1 1 16 2  3  o 0 474.379 13.5039   489.788    -69.8223    103.178     -69.8223     
1 1 1 16 2  4  o 0 957.907 26.4336   934.881    29.1706     100.333     29.1706      
1 1 1 16 2  5  o 0 82.9934 5.17636   6.56598    -56.7617    79.3647     123.238      
1 1 1 16 2  6  o 0 534.01  15.6825   516.813    20.0213     72.768      20.0213      
1 1 1 16 2  7  o 0 477.809 14.685    385.126    148.407     80.6363     -31.5926     
1 1 1 16 2  8  o 0 468.616 13.6356   470.229    28.6413     93.6574     28.6413      
1 1 1 16 2  9  o 0 203.137 7.01013   179.237    38.465      4.07173     38.465       
1 1 1 16 2  10 o 0 239.05  7.94742   236.793    78.4556     58.6736     78.4556      
1 1 1 16 2  11 o 0 256.8   7.73784   271.099    -108.168    64.7619     -108.168     
1 1 1 16 2  12 o 0 243.588 6.68649   246.555    123.996     47.4776     123.996      
1 1 1 16 2  13 o 0 300.835 8.58395   271.603    -26.1348    10.3095     153.865      
1 1 1 16 2  14 o 0 122.444 4.79041   139.336    129.206     72.746      129.206      
1 1 1 16 2  15 o 0 44.7846 8.13097   12.3967    -117.617    46.1623     62.3826      
1 1 1 16 2  16 o 0 120.804 4.64891   156.601    -1.70358    64.6536     -1.70358     
1 1 1 16 2  17 o 0 103.833 4.73142   91.9174    -176.173    28.8327     3.82719      
1 1 1 16 2  18 o 0 49.0099 9.55347   42.1489    -14.3145    7.42839     165.685      
1 1 1 16 2  19 o 0 65.1443 7.11353   67.9177    160.768     10.7005     160.768      
1 1 1 16 2  20 o 0 31.6289 12.5106   18.4499    90.0883     19.2755     -89.9117     
1 1 1 16 2  21 o 0 38.4683 12.9697   ?          ?           ?           ?            
1 1 1 16 2  22 o 0 9.79224 4.93204   ?          ?           ?           ?            
1 1 1 16 3  0  o 0 299.211 12.4734   296.409    0           10.0608     3.77836e-13  
1 1 1 16 3  1  o 0 599.425 16.9867   538.989    -19.5213    90.6661     160.479      
1 1 1 16 3  2  o 0 716.393 21.0505   690.306    -81.5151    4.97408     98.4849      
1 1 1 16 3  3  o 0 1322.5  30.4359   1309.81    -69.5207    174.434     -69.5207     
1 1 1 16 3  4  o 0 698.814 19.9204   621.049    160.905     34.237      -19.0946     
1 1 1 16 3  5  o 0 250.428 7.30368   253.141    -52.0771    74.3726     -52.0771     
1 1 1 16 3  6  o 0 253.683 7.87929   115.457    -122.638    214.442     57.3624      
1 1 1 16 3  7  o 0 226.017 7.00364   152.963    7.18707     80.9407     -172.813     
1 1 1 16 3  8  o 0 228.437 7.13925   196.962    -124.52     0.797176    55.4804      
1 1 1 16 3  9  o 0 274.448 9.49157   282.878    84.812      82.1132     84.812       
1 1 1 16 3  10 o 0 167.426 6.50915   75.5308    77.6177     136.896     -102.382     
1 1 1 16 3  11 o 0 162.083 5.57516   177.799    -113.671    72.5325     -113.671     
1 1 1 16 3  12 o 0 102.477 5.08619   57.4107    99.8529     53.2332     -80.1471     
1 1 1 16 3  13 o 0 178.873 5.9383    149.821    53.7276     24.7896     -126.272     
1 1 1 16 3  14 o 0 216.378 6.67559   208.756    41.4646     29.6866     41.4646      
1 1 1 16 3  15 o 0 152.407 4.69366   153.536    87.8218     38.7483     87.8218      
1 1 1 16 3  16 o 0 79.0393 5.03595   67.7524    90.1618     24.218      -89.8382     
1 1 1 16 3  17 o 0 42.0676 9.1293    42.0814    -11.6518    11.0975     -11.6518     
1 1 1 16 3  18 o 0 93.4292 5.1965    101.777    129.09      16.5497     129.09       
1 1 1 16 3  19 o 0 86.0328 7.49322   90.5011    -9.17719    13.0784     -9.17719     
1 1 1 16 3  20 o 0 40.4453 12.4588   35.0392    -143.838    3.41028     36.1616      
1 1 1 16 3  21 o 0 22.804  10.9914   ?          ?           ?           ?            
1 1 1 16 3  22 o 0 19.6777 9.17517   ?          ?           ?           ?            
1 1 1 16 4  0  o 0 661.231 25.68     647.296    0           24.9789     5.65881e-13  
1 1 1 16 4  1  o 0 828.084 23.0342   788.019    -177.302    25.4044     2.69771      
1 1 1 16 4  2  o 0 79.4654 4.65459   8.05356    157.893     41.9908     -22.1072     
1 1 1 16 4  3  o 0 214.542 6.75406   168.386    -83.1885    35.7038     96.8115      
1 1 1 16 4  4  o 0 477.252 13.5148   475.787    -150.552    93.0188     -150.552     
1 1 1 16 4  5  o 0 139.483 5.04927   60.5619    -75.9255    104.668     104.075      
1 1 1 16 4  6  o 0 230.245 6.96834   195.685    103.29      0.820133    -76.7095     
1 1 1 16 4  7  f 1 352.81  9.51087   336.538    -88.6566    41.3187     -88.6566     
1 1 1 16 4  8  o 0 189.938 6.44553   156.914    48.007      4.20934     -131.993     
1 1 1 16 4  9  o 0 136.961 5.57598   101.91     -125.211    23.4616     54.7885      
1 1 1 16 4  10 o 0 100.069 5.4998    37.3026    -28.6774    83.6598     151.323      
1 1 1 16 4  11 f 1 280.562 8.70477   276.338    -76.8485    30.2862     -76.8485     
1 1 1 16 4  12 o 0 132.914 5.04085   134.229    -171.902    52.3419     -171.902     
1 1 1 16 4  13 o 0 57.4679 6.94876   9.98479    122.204     114.548     122.204      
1 1 1 16 4  14 o 0 205.445 5.91391   218.593    -4.23012    71.184      -4.23012     
1 1 1 16 4  15 o 0 138.688 4.67524   110.959    -101.024    22.1327     78.9762      
1 1 1 16 4  16 o 0 99.0372 5.80995   107.109    -82.1257    12.0162     -82.1257     
1 1 1 16 4  17 f 1 115.958 5.37161   139.017    -133.242    41.3223     -133.242     
1 1 1 16 4  18 o 0 77.6461 7.40031   92.732     -169.651    32.0659     -169.651     
1 1 1 16 4  19 o 0 42.0749 9.65055   42.3031    76.1374     9.17147     76.1374      
1 1 1 16 4  20 o 0 28.0309 11.9037   8.17003    -49.3969    33.2603     130.603      
1 1 1 16 4  21 o 0 37.6614 10.8179   ?          ?           ?           ?            
1 1 1 16 4  22 o 0 12.629  5.97289   ?          ?           ?           ?            
1 1 1 16 5  0  o 0 21.7217 12.7082   0.753268   180         15.3017     -2.82672e-13 
1 1 1 16 5  1  o 0 206.238 6.27586   89.1442    -85.7492    202.225     94.2508      
1 1 1 16 5  2  o 0 544.661 16.1802   409.596    91.4328     173.606     -88.5672     
1 1 1 16 5  3  o 0 418.369 10.8288   338.509    45.3919     75.5979     -134.608     
1 1 1 16 5  4  o 0 58.0395 6.41951   13.4706    16.4641     52.0394     16.4641      
1 1 1 16 5  5  o 0 443.304 12.6666   324.373    -153.806    140.128     26.1937      
1 1 1 16 5  6  o 0 381.519 10.7731   424.302    111.04      183.577     111.04       
1 1 1 16 5  7  o 0 392.872 12.5471   411.873    127.536     121.515     127.536      
1 1 1 16 5  8  o 0 233.83  8.02414   144.549    -170.178    118.085     9.82151      
1 1 1 16 5  9  o 0 472.395 14.4747   473.529    -146.216    106.186     -146.216     
1 1 1 16 5  10 o 0 175.625 6.74809   97.6559    -33.1771    105.172     146.823      
1 1 1 16 5  11 o 0 104.748 5.67108   42.7739    12.528      93.1019     -167.472     
1 1 1 16 5  12 o 0 254.916 7.25933   235.788    148.83      5.71615     148.83       
1 1 1 16 5  13 o 0 79.6114 5.49837   53.1467    148.565     25.1136     -31.4349     
1 1 1 16 5  14 o 0 58.5633 7.44284   20.8057    -106.888    46.3486     73.1121      
1 1 1 16 5  15 o 0 43.9858 9.14466   34.0458    34.7757     9.3215      34.7757      
1 1 1 16 5  16 o 0 19.8754 8.82548   6.7393     49.9039     23.8886     49.9039      
1 1 1 16 5  17 o 0 42.8072 9.91049   27.102     157.887     26.8101     -22.1131     
1 1 1 16 5  18 o 0 23.0957 9.76933   8.89088    -147.889    16.3614     32.1109      
1 1 1 16 5  19 o 0 39.8778 13.1967   40.0282    -75.6853    10.0968     -75.6853     
1 1 1 16 5  20 o 0 26.2457 11.6812   20.5651    -46.7543    4.59715     -46.7543     
1 1 1 16 5  21 o 0 58.6517 10.7027   ?          ?           ?           ?            
1 1 1 16 5  22 o 0 10.1343 4.79668   ?          ?           ?           ?            
1 1 1 16 6  0  f 1 350.052 15.8428   336.974    180         80.1786     -180         
1 1 1 16 6  1  f 1 408.597 11.1137   395.201    68.0922     51.8404     68.0922      
1 1 1 16 6  2  o 0 69.9243 5.69514   28.4132    179.776     137.909     179.776      
1 1 1 16 6  3  o 0 367.241 10.4258   336.497    48.3933     20.0578     48.3933      
1 1 1 16 6  4  o 0 637.229 18.0441   639.741    32.1553     138.753     32.1553      
1 1 1 16 6  5  o 0 456.821 13.5139   346.925    -114.698    116.118     65.3022      
1 1 1 16 6  6  o 0 494.386 13.7499   472.134    -164.287    73.8278     -164.287     
1 1 1 16 6  7  o 0 196.555 6.66776   90.2264    95.9734     159.963     -84.0266     
1 1 1 16 6  8  o 0 164.577 6.1958    142.433    34.0168     26.0218     34.0168      
1 1 1 16 6  9  o 0 334.024 11.7872   282.776    83.1366     24.3573     -96.8634     
1 1 1 16 6  10 o 0 188.755 6.13589   165.598    -159.714    11.8374     -159.714     
1 1 1 16 6  11 o 0 39.8371 10.5778   46.8009    -175.1      134.677     -175.1       
1 1 1 16 6  12 o 0 86.9082 5.48889   81.6373    9.70374     22.2943     9.70374      
1 1 1 16 6  13 o 0 46.8074 8.0462    9.56396    -148.774    7.23715     31.2257      
1 1 1 16 6  14 o 0 187.045 5.51749   170.54     -111.407    9.23252     -111.407     
1 1 1 16 6  15 o 0 116.523 4.53484   99.1192    -170.185    47.1452     9.81458      
1 1 1 16 6  16 f 1 159.75  4.98717   180.478    126.044     28.5452     126.044      
1 1 1 16 6  17 o 0 111.108 5.26908   100.184    110.296     26.3517     -69.7044     
1 1 1 16 6  18 o 0 22.4987 9.96737   9.44229    -151.761    9.4136      28.2388      
1 1 1 16 6  19 o 0 21.2715 9.76558   2.82804    -3.68043    25.9395     176.32       
1 1 1 16 6  20 o 0 86.1884 9.68849   97.7204    -128.288    31.4689     -128.288     
1 1 1 16 6  21 o 0 24.8223 12.4732   ?          ?           ?           ?            
1 1 1 16 6  22 o 0 21.5404 7.11097   ?          ?           ?           ?            
1 1 1 16 7  0  o 0 619.161 22.78     570.073    0           0.343694    4.48544e-11  
1 1 1 16 7  1  o 0 158.567 4.89866   149.5      40.9875     71.6872     40.9875      
1 1 1 16 7  2  o 0 386.506 11.4184   345.954    121.772     1.38768     121.772      
1 1 1 16 7  3  o 0 784.181 20.6409   676.333    -112.279    59.0258     67.7206      
1 1 1 16 7  4  o 0 311.917 8.88315   207.529    -61.171     133.471     118.829      
1 1 1 16 7  5  o 0 437.563 12.9095   413.919    -4.26777    57.2777     -4.26777     
1 1 1 16 7  6  o 0 290.124 8.92851   240.76     -162.277    18.2097     17.7232      
1 1 1 16 7  7  f 1 307.268 9.42339   321.541    118.9       105.233     118.9        
1 1 1 16 7  8  o 0 296.14  9.83152   310.3      -167.603    98.5631     -167.603     
1 1 1 16 7  9  o 0 213.418 7.45064   179.88     -11.6185    8.79295     168.381      
1 1 1 16 7  10 o 0 250.691 7.49501   249.836    41.8888     69.4531     41.8888      
1 1 1 16 7  11 o 0 129.012 5.00248   121.973    -160.366    30.2868     -160.366     
1 1 1 16 7  12 o 0 147.139 5.45607   132.579    5.2525      0.168193    5.2525       
1 1 1 16 7  13 o 0 44.6037 10.6586   16.4106    -153.964    99.3024     -153.964     
1 1 1 16 7  14 o 0 108.059 4.82714   98.8275    28.572      16.125      28.572       
1 1 1 16 7  15 o 0 66.1321 6.63948   69.0131    -80.3112    8.98446     -80.3112     
1 1 1 16 7  16 o 0 123.637 4.66104   158.126    -75.4633    63.5865     -75.4633     
1 1 1 16 7  17 o 0 30.2059 10.049    14.8509    -81.1801    19.2371     98.8199      
1 1 1 16 7  18 o 0 47.8056 9.7771    36.6864    137.117     18.2218     -42.8833     
1 1 1 16 7  19 o 0 70.6755 8.38984   56.9141    178.484     22.583      -1.5163      
1 1 1 16 7  20 f 1 46.139  11.4616   51.3108    58.4781     19.8016     58.4781      
1 1 1 16 7  21 o 0 31.1142 14.9005   ?          ?           ?           ?            
1 1 1 16 8  0  o 0 617.09  21.1532   566.064    180         34.4842     -1.83498e-13 
1 1 1 16 8  1  o 0 59.9267 5.42945   18.3332    -32.2054    74.0495     -32.2054     
1 1 1 16 8  2  o 0 716.361 20.8829   674.587    41.8379     56.9959     41.8379      
1 1 1 16 8  3  o 0 820.919 20.731    751.481    -16.8281    28.4496     -16.8281     
1 1 1 16 8  4  o 0 379.068 10.0661   384.011    21.9713     102.801     21.9713      
1 1 1 16 8  5  o 0 371.976 9.61273   328.971    95.5474     7.19981     95.5474      
1 1 1 16 8  6  o 0 134.796 4.85699   86.5232    -61.0206    27.1153     118.979      
1 1 1 16 8  7  o 0 144.031 5.10194   98.7552    116.343     27.5896     -63.6572     
1 1 1 16 8  8  o 0 148.687 5.63905   96.9241    -121.257    57.9513     58.7429      
1 1 1 16 8  9  o 0 59.7763 8.13021   9.6066     127.396     93.1805     127.396      
1 1 1 16 8  10 o 0 129.582 5.17703   115.698    -81.0017    31.2085     -81.0017     
1 1 1 16 8  11 o 0 181.797 6.01231   153.468    117.529     20.1595     -62.4707     
1 1 1 16 8  12 o 0 65.5819 7.45166   37.9396    -110.082    25.7566     69.918       
1 1 1 16 8  13 o 0 133.657 4.46252   117.599    50.5361     0.39216     50.5361      
1 1 1 16 8  14 o 0 166.512 5.42461   134.556    127.642     23.8112     -52.3579     
1 1 1 16 8  15 o 0 72.4486 5.7144    77.6964    12.1433     12.0087     12.1433      
1 1 1 16 8  16 o 0 23.3432 10.1329   4.71011    -8.97906    28.0691     -8.97906     
1 1 1 16 8  17 o 0 18.5422 8.59298   2.44949    24.2553     19.6301     24.2553      
1 1 1 16 8  18 o 0 22.762  9.85149   9.79622    63.0036     4.822       -116.996     
1 1 1 16 8  19 o 0 25.0984 10.7067   10.6795    44.9327     5.13483     44.9327      
1 1 1 16 8  20 o 0 28.0622 11.587    22.0228    80.1626     0.558922    -99.8374     
1 1 1 16 8  21 o 0 15.9002 8.0985    ?          ?           ?           ?            
1 1 1 16 9  0  o 0 23.5641 14.0242   2.6271     0           45.1698     180          
1 1 1 16 9  1  o 0 30.8161 9.6157    37.8423    -1.26202    84.3692     -1.26202     
1 1 1 16 9  2  o 0 665.88  18.5854   584.59     -82.4823    29.5491     97.5177      
1 1 1 16 9  3  o 0 541.81  14.8574   435.449    -13.686     96.9678     166.314      
1 1 1 16 9  4  o 0 338.112 9.42997   379.615    -52.817     173.671     -52.817      
1 1 1 16 9  5  o 0 622.066 17.9679   518.516    114.729     63.6699     -65.2714     
1 1 1 16 9  6  o 0 637.887 17.7446   623.513    110.537     94.4647     110.537      
1 1 1 16 9  7  o 0 242.729 7.62062   184.227    133.805     52.2895     -46.1954     
1 1 1 16 9  8  o 0 293.867 9.42816   225.88     19.9201     66.9643     -160.08      
1 1 1 16 9  9  o 0 95.7441 5.50949   45.6318    -40.4358    22.3358     -40.4358     
1 1 1 16 9  10 o 0 109.903 4.86692   85.2802    36.0201     9.97375     36.0201      
1 1 1 16 9  11 o 0 201.491 5.6567    187.815    167.155     12.2961     167.155      
1 1 1 16 9  12 o 0 44.2196 10.4857   8.72899    13.8563     19.0862     -166.144     
1 1 1 16 9  13 o 0 178.063 5.5849    193.101    -32.3455    70.6935     -32.3455     
1 1 1 16 9  14 o 0 36.9053 10.7272   14.1241    179.291     71.9766     179.291      
1 1 1 16 9  15 o 0 119.239 4.57056   143.701    -9.78131    40.5724     -9.78131     
1 1 1 16 9  16 o 0 171.416 5.68888   168.689    35.1784     18.6421     -144.822     
1 1 1 16 9  17 o 0 56.1441 8.67325   58.2029    -48.1611    9.7349      -48.1611     
1 1 1 16 9  18 o 0 49.071  9.81676   50.7067    -47.3577    9.65416     -47.3577     
1 1 1 16 9  19 o 0 25.9245 10.901    17.3091    10.6242     7.22847     -169.376     
1 1 1 16 9  20 o 0 50.1911 12.4208   46.0264    -33.5126    0.0921228   -33.5126     
1 1 1 16 9  21 o 0 17.8964 7.98989   ?          ?           ?           ?            
1 1 1 16 9  22 o 0 11.9067 5.34771   ?          ?           ?           ?            
1 1 1 16 10 0  o 0 362.918 15.0131   331.601    0           75.773      1.17184e-13  
1 1 1 16 10 1  o 0 323.719 8.38206   362.372    71.6685     156.693     71.6685      
1 1 1 16 10 2  o 0 297.895 8.20414   181.38     -103.221    164.05      76.7787      
1 1 1 16 10 3  o 0 225.249 6.31242   178.287    -41.9593    28.4895     138.041      
1 1 1 16 10 4  o 0 195.387 6.79674   72.6343    -129.439    188.542     50.5606      
1 1 1 16 10 5  o 0 147.422 4.56615   96.1914    10.3105     37.8058     -169.689     
1 1 1 16 10 6  o 0 405.724 12.0757   320.931    138.834     84.9222     -41.166      
1 1 1 16 10 7  o 0 424.398 12.9271   419.923    132.208     86.9358     132.208      
1 1 1 16 10 8  o 0 454.66  12.886    400.763    43.9163     5.83438     -136.084     
1 1 1 16 10 9  o 0 225.139 7.22536   220.239    42.9949     55.4882     42.9949      
1 1 1 16 10 10 o 0 143.196 6.05679   126.219    -143.109    2.96594     -143.109     
1 1 1 16 10 11 o 0 230.039 7.01903   176.235    -82.6363    67.2421     97.3637      
1 1 1 16 10 12 o 0 30.866  10.672    10.9108    -150.393    43.3167     -150.393     
1 1 1 16 10 13 o 0 102.346 5.37331   96.9985    70.8287     23.7792     70.8287      
1 1 1 16 10 14 o 0 191.001 5.89038   153.811    -28.8178    31.0282     151.182      
1 1 1 16 10 15 o 0 243.408 7.23802   277.676    76.721      42.2999     76.721       
1 1 1 16 10 16 o 0 105.659 4.49078   152.048    30.4217     90.9191     30.4217      
1 1 1 16 10 17 o 0 20.9483 9.22243   0.765559   -127.709    25.8261     -127.709     
1 1 1 16 10 18 o 0 66.7732 7.51823   69.5291    -64.3835    10.2685     -64.3835     
1 1 1 16 10 19 o 0 18.3187 8.83115   5.14347    -71.7732    5.7513      108.227      
1 1 1 16 10 20 o 0 39.1088 12.7738   ?          ?           ?           ?            
1 1 1 16 10 21 o 0 15.1868 7.18733   ?          ?           ?           ?            
1 1 1 16 11 0  o 0 884.049 28.57     807.006    0           31.5329     180          
1 1 1 16 11 1  o 0 598.764 15.2264   606.123    86.4798     132.894     86.4798      
1 1 1 16 11 2  o 0 470.103 12.5864   398.189    85.0442     44.3401     -94.9558     
1 1 1 16 11 3  o 0 552.647 13.5667   499.303    75.8883     13.0429     75.8883      
1 1 1 16 11 4  o 0 211.958 6.05196   165.214    -83.698     27.0408     96.302       
1 1 1 16 11 5  o 0 201.459 6.54823   132.828    60.6127     82.3541     -119.387     
1 1 1 16 11 6  o 0 610.229 17.5174   521.645    -30.1937    56.7147     149.806      
1 1 1 16 11 7  o 0 228.38  7.14312   233.828    -65.667     70.8578     -65.667      
1 1 1 16 11 8  o 0 182.837 6.00912   179.1      178.26      49.9397     178.26       
1 1 1 16 11 9  o 0 115.302 5.05677   71.0425    -163.456    40.553      16.5442      
1 1 1 16 11 10 o 0 147.535 5.27999   144.167    113.416     34.0131     113.416      
1 1 1 16 11 11 o 0 230.597 6.50844   222.126    87.7526     27.4889     87.7526      
1 1 1 16 11 12 o 0 126.194 4.80738   33.549     44.2428     158.828     -135.757     
1 1 1 16 11 13 o 0 196.594 6.31684   147.136    39.1381     56.0279     -140.862     
1 1 1 16 11 14 o 0 70.8019 5.10509   71.1119    47.7177     28.7083     47.7177      
1 1 1 16 11 15 o 0 66.8777 5.82662   81.6958    -127.653    41.0749     -127.653     
1 1 1 16 11 16 o 0 72.8875 5.7721    64.0327    158.961     17.9124     -21.0394     
1 1 1 16 11 17 o 0 128.428 7.27858   139.757    152.62      22.2805     152.62       
1 1 1 16 11 18 o 0 66.3221 7.39585   59.8305    -129.527    8.13231     50.473       
1 1 1 16 11 19 o 0 24.5549 10.8353   15.7207    68.838      5.95857     -111.162     
1 1 1 16 11 20 o 0 26.6251 10.9811   ?          ?           ?           ?            
1 1 1 16 11 21 o 0 21.0473 9.39991   ?          ?           ?           ?            
1 1 1 16 12 0  o 0 1008.04 35.1773   919.554    0           8.58934     1.87026e-12  
1 1 1 16 12 1  o 0 406.848 10.4333   332.728    -14.2287    63.123      165.771      
1 1 1 16 12 2  o 0 331.196 8.85673   302.759    -136.883    21.5472     -136.883     
1 1 1 16 12 3  o 0 297.871 8.65136   281.365    -54.6448    44.5913     -54.6448     
1 1 1 16 12 4  o 0 680.717 19.0776   607.764    -80.7592    5.58314     -80.7592     
1 1 1 16 12 5  o 0 38.7697 10.3453   13.8442    -80.8357    33.5659     -80.8357     
1 1 1 16 12 6  o 0 634.714 18.0403   589.982    -43.7367    37.4107     -43.7367     
1 1 1 16 12 7  o 0 443.541 11.6333   512.573    -165.319    236.507     -165.319     
1 1 1 16 12 8  o 0 151.353 5.92603   111.24     178.942     30.597      -1.05842     
1 1 1 16 12 9  o 0 208.228 6.76128   174.73     -104.534    4.84672     75.4664      
1 1 1 16 12 10 o 0 244.314 7.49019   250.745    123.844     55.1001     123.844      
1 1 1 16 12 11 f 1 94.6126 5.1634    68.6828    126.192     25.5871     -53.8085     
1 1 1 16 12 12 o 0 308.207 8.59978   300.95     -44.8786    42.3864     -44.8786     
1 1 1 16 12 13 o 0 22.199  9.62517   23.0981    123.899     58.7447     123.899      
1 1 1 16 12 14 o 0 224.408 6.7639    216.439    132.949     38.2913     132.949      
1 1 1 16 12 15 o 0 92.825  4.66853   81.3103    -155.901    25.6264     24.0988      
1 1 1 16 12 16 o 0 76.9287 5.51315   101.736    -162.836    53.4392     -162.836     
1 1 1 16 12 17 o 0 79.5154 6.12901   81.6974    55.0989     8.26126     55.0989      
1 1 1 16 12 18 o 0 20.4473 9.2072    2.8249     131.541     22.6373     -48.4593     
1 1 1 16 12 19 o 0 37.8168 13.8941   20.9544    -76.1241    26.9185     103.876      
1 1 1 16 12 20 o 0 36.3592 14.4857   ?          ?           ?           ?            
1 1 1 16 12 21 o 0 12.1121 5.79488   ?          ?           ?           ?            
1 1 1 16 13 0  o 0 80.447  8.48534   35.5752    0           24.7551     -180         
1 1 1 16 13 1  o 0 577.832 15.4717   515.383    164.87      10.6508     -15.1301     
1 1 1 16 13 2  o 0 157.522 4.92678   59.1061    97.5001     145.588     -82.4999     
1 1 1 16 13 3  o 0 582.14  14.0864   507.001    118.686     24.6129     -61.3138     
1 1 1 16 13 4  o 0 225.473 7.11654   177.277    -137.773    39.4391     42.2272      
1 1 1 16 13 5  o 0 318.391 9.04796   311.796    116.101     59.861      116.101      
1 1 1 16 13 6  o 0 135.132 5.58684   83.1114    -118.822    61.6363     61.1776      
1 1 1 16 13 7  o 0 173.645 5.65518   147.163    -149.212    1.27586     30.7878      
1 1 1 16 13 8  o 0 329.408 9.17032   287.949    -90.9151    1.08665     89.0849      
1 1 1 16 13 9  o 0 182.389 5.42966   175.288    -166.178    21.7053     -166.178     
1 1 1 16 13 10 o 0 86.523  5.2554    45.5061    -65.5304    35.3052     114.47       
1 1 1 16 13 11 f 1 184.46  5.51142   99.1024    76.3092     137.844     -103.691     
1 1 1 16 13 12 o 0 155.147 5.04243   130.393    -43.7079    13.9686     136.292      
1 1 1 16 13 13 f 1 59.5292 6.20143   32.3358    -26.4428    5.47514     -26.4428     
1 1 1 16 13 14 o 0 61.9949 6.43475   52.8329    84.1424     15.1485     -95.8576     
1 1 1 16 13 15 f 1 31.0369 10.5129   7.06917    134.631     23.642      -45.3686     
1 1 1 16 13 16 o 0 26.9627 10.5253   2.74447    -78.708     51.9081     -78.708      
1 1 1 16 13 17 o 0 75.4731 5.78317   98.0625    37.1737     50.5626     37.1737      
1 1 1 16 13 18 o 0 37.8878 12.0241   39.9163    -177.379    22.9877     -177.379     
1 1 1 16 13 19 o 0 20.8854 9.94667   9.88109    119.305     4.79168     -60.6953     
1 1 1 16 13 20 o 0 54.5188 15.8763   ?          ?           ?           ?            
1 1 1 16 13 21 o 0 12.2129 6.19766   ?          ?           ?           ?            
1 1 1 16 14 0  o 0 310.318 11.8261   282.578    180         25.4421     -7.17505e-14 
1 1 1 16 14 1  o 0 409.868 10.9233   380.259    -6.88925    28.6411     -6.88925     
1 1 1 16 14 2  o 0 435.618 11.3692   469.324    -61.418     165.507     -61.418      
1 1 1 16 14 3  o 0 414.722 11.1643   385.724    132.91      17.3832     132.91       
1 1 1 16 14 4  o 0 757.284 21.093    745.893    71.4379     109.294     71.4379      
1 1 1 16 14 5  o 0 342.191 9.65584   287.982    12.6365     33.9729     -167.364     
1 1 1 16 14 6  o 0 349.527 9.32942   356.868    -126.504    91.4693     -126.504     
1 1 1 16 14 7  o 0 30.9631 11.4516   23.2671    -93.8936    58.0749     -93.8936     
1 1 1 16 14 8  o 0 310.735 8.56545   327.977    104.229     116.676     104.229      
1 1 1 16 14 9  o 0 177.621 5.98978   153.898    -69.7123    12.2021     110.288      
1 1 1 16 14 10 o 0 202.144 6.0203    158.926    34.1463     47.0283     -145.854     
1 1 1 16 14 11 o 0 96.614  4.98055   63.0192    130.147     40.398      -49.8533     
1 1 1 16 14 12 o 0 121.387 4.54206   132.289    -6.89347    60.5243     -6.89347     
1 1 1 16 14 13 o 0 30.2093 10.1509   13.1758    41.2944     48.3834     41.2944      
1 1 1 16 14 14 o 0 26.4932 10.2972   1.4443     -35.3409    31.5579     -35.3409     
1 1 1 16 14 15 o 0 181.217 5.47545   231.995    33.8154     93.2112     33.8154      
1 1 1 16 14 16 o 0 72.5934 6.24939   58.1131    -98.0153    26.6905     81.9847      
1 1 1 16 14 17 f 1 29.6787 10.395    13.9703    -100.798    7.51086     -100.798     
1 1 1 16 14 18 o 0 33.9014 10.105    30.9868    -76.2802    8.70422     -76.2802     
1 1 1 16 14 19 o 0 31.1593 10.4287   28.7626    123.909     16.6027     123.909      
1 1 1 16 14 20 o 0 26.4689 11.288    ?          ?           ?           ?            
1 1 1 16 14 21 o 0 13.5458 6.78326   ?          ?           ?           ?            
1 1 1 16 15 0  o 0 627.573 22.2928   586.669    0           147.006     9.45902e-14  
1 1 1 16 15 1  o 0 331.747 8.81264   324.234    -143.263    46.2268     -143.263     
1 1 1 16 15 2  f 1 340.292 8.89967   340.811    -176.036    66.4581     -176.036     
1 1 1 16 15 3  o 0 450.621 11.8356   414.357    -150.787    8.3899      -150.787     
1 1 1 16 15 4  o 0 404.12  11.493    364.877    2.62588     1.3756      2.62588      
1 1 1 16 15 5  o 0 164.886 5.71501   146.511    -65.2171    11.2742     -65.2171     
1 1 1 16 15 6  o 0 189.598 6.21381   169.688    1.24604     12.9484     1.24604      
1 1 1 16 15 7  o 0 153.556 5.1786    112.82     66.5095     32.0947     -113.49      
1 1 1 16 15 8  o 0 86.8434 5.78423   45.6157    -28.8184    25.5346     151.182      
1 1 1 16 15 9  o 0 281.216 7.19778   241.013    23.5065     37.9277     -156.493     
1 1 1 16 15 10 o 0 348.5   9.33523   345.719    -35.0347    48.4636     -35.0347     
1 1 1 16 15 11 o 0 269.762 7.37599   238.305    17.7351     12.3756     -162.265     
1 1 1 16 15 12 o 0 192.177 5.50304   162.021    150.684     15.8644     -29.3159     
1 1 1 16 15 13 o 0 126.541 4.50631   102.992    -167.695    13.7399     12.3051      
1 1 1 16 15 14 o 0 105.375 4.77019   119.146    -81.3453    24.6389     -81.3453     
1 1 1 16 15 15 o 0 90.0054 4.87807   89.5619    84.0699     1.78333     -95.9301     
1 1 1 16 15 16 o 0 45.7439 8.83105   38.9687    -110.028    5.31011     69.9716      
1 1 1 16 15 17 o 0 34.5072 11.0603   28.0511    -172.089    3.11697     7.91144      
1 1 1 16 15 18 o 0 43.3055 10.273    36.5758    116.753     5.73618     -63.2475     
1 1 1 16 15 19 o 0 39.1433 11.321    24.5564    -21.1809    20.4286     158.819      
1 1 1 16 15 20 o 0 34.7433 16.0888   ?          ?           ?           ?            
1 1 1 16 15 21 o 0 11.7828 5.21359   ?          ?           ?           ?            
1 1 1 16 16 0  o 0 732.487 39.4593   683.173    180         145.194     -7.95286e-14 
1 1 1 16 16 1  o 0 37.39   16.6253   2.7416     90          17.0124     -90          
1 1 1 16 16 2  o 0 333.491 12.9023   308.629    180         106.015     180          
1 1 1 16 16 3  o 0 209.526 9.3217    190.506    90          77.171      90           
1 1 1 16 16 4  o 0 405.404 17.3344   370.307    180         87.9331     180          
1 1 1 16 16 5  o 0 187.398 8.91253   169.754    -90         7.27608     -90          
1 1 1 16 16 6  o 0 192.51  8.19241   172.745    0           10.663      -1.8267e-16  
1 1 1 16 16 7  o 0 322.546 13.2012   286.39     90          60.721      90           
1 1 1 16 16 8  o 0 23.8506 14.6548   2.74517    0           24.6833     -180         
1 1 1 16 16 9  o 0 157.334 7.62433   136.172    90          81.6304     90           
1 1 1 16 16 10 o 0 234.488 8.84862   216.404    0           32.2463     -2.84992e-14 
1 1 1 16 16 11 o 0 326.93  12.0716   297.184    90          70.0731     90           
1 1 1 16 16 12 o 0 21.1088 13.2225   0.525322   180         2.60802     1.41335e-15  
1 1 1 16 16 13 o 0 85.1421 8.4705    74.8216    90          22.7839     -90          
1 1 1 16 16 14 o 0 101.977 6.57529   106.19     180         8.02407     -4.50547e-14 
1 1 1 16 16 15 o 0 111.078 7.3296    113.391    90          3.10143     90           
1 1 1 16 16 16 o 0 44.9266 12.8862   43.5683    0           9.1231      -3.74407e-14 
1 1 1 16 16 17 o 0 26.0497 14.0897   20.2851    -90         1.0573      90           
1 1 1 16 16 18 o 0 31.3769 17.3133   10.3428    180         5.88985     180          
1 1 1 16 16 19 o 0 95.5285 10.4054   89.0299    -90         10.423      -90          
1 1 1 16 16 20 o 0 9.49884 6.68414   ?          ?           ?           ?            
1 1 1 17 0  1  o 0 52.0673 10.1648   26.4661    -135        81.2568     45           
1 1 1 17 0  2  o 0 37.3579 13.9841   6.85304    180         43.1107     1.1154e-15   
1 1 1 17 0  3  o 0 982.454 33.4499   938.311    -45         137.92      -45          
1 1 1 17 0  4  o 0 361.444 15.0488   340.46     -90         84.0695     -90          
1 1 1 17 0  5  o 0 192.345 9.79115   178.322    -135        14.7203     -135         
1 1 1 17 0  6  o 0 145.775 7.09896   131.709    0           23.1113     180          
1 1 1 17 0  7  o 0 88.6019 8.76721   63.2289    -45         43.6674     135          
1 1 1 17 0  8  o 0 684.85  27.1856   629.135    -90         175.599     -90          
1 1 1 17 0  9  o 0 337.501 14.7501   305.906    45          32.4906     45           
1 1 1 17 0  10 o 0 236.714 11.4679   211.575    0           80.727      -3.9494e-15  
1 1 1 17 0  11 o 0 331.429 13.8119   315.327    -45         68.844      -45          
1 1 1 17 0  12 o 0 125.876 5.72389   117.449    90          55.9534     90           
1 1 1 17 0  13 o 0 85.4656 8.61538   78.3198    -135        6.0295      45           
1 1 1 17 0  14 o 0 110.001 6.78992   89.9894    180         57.3881     180          
1 1 1 17 0  15 o 0 12.9072 9.1194    4.21496    -45         28.7261     135          
1 1 1 17 0  16 o 0 13.1942 9.38556   0.236199   90          1.47454     -90          
1 1 1 17 0  17 o 0 52.7883 10.8277   54.3769    45          2.19232     -135         
1 1 1 17 0  18 f 1 87.223  9.09278   87.9864    0           17.9017     0            
1 1 1 17 0  19 o 0 11.9789 8.71513   0.198333   -45         0.523476    135          
1 1 1 17 0  20 o 0 23.3448 14.3715   18.3081    -90         0.808451    90           
1 1 1 17 0  21 o 0 26.3839 18.8205   ?          ?           ?           ?            
1 1 1 17 0  22 o 0 17.2805 10.8617   ?          ?           ?           ?            
1 1 1 17 1  0  o 0 283.979 11.7106   288.115    0           121.498     -2.06497e-13 
1 1 1 17 1  1  o 0 213.531 6.4133    187.106    -54.1719    30.505      125.828      
1 1 1 17 1  2  o 0 467.956 13.2174   459.951    -148.653    38.0564     -148.653     
1 1 1 17 1  3  o 0 521.405 14.079    530.967    -144.893    89.4003     -144.893     
1 1 1 17 1  4  o 0 586.516 16.2204   615.448    -179.281    148.043     -179.281     
1 1 1 17 1  5  o 0 285.818 8.81584   243.477    31.2109     22.8621     -148.789     
1 1 1 17 1  6  o 0 336.416 10.1444   315.194    0.218937    33.2335     0.218937     
1 1 1 17 1  7  o 0 542.833 15.6922   538.806    -45.7439    83.2045     -45.7439     
1 1 1 17 1  8  o 0 174.109 6.14414   131.943    -111.946    26.4607     68.0537      
1 1 1 17 1  9  o 0 164.961 7.74096   186.658    -55.0364    105.761     -55.0364     
1 1 1 17 1  10 f 1 240.524 7.87372   188.291    122.304     42.1756     -57.6956     
1 1 1 17 1  11 o 0 142.821 6.10457   87.4021    29.6437     80.6903     -150.356     
1 1 1 17 1  12 o 0 176.304 6.21562   183.297    153.003     45.3555     153.003      
1 1 1 17 1  13 o 0 330.429 9.03476   322.292    154.054     40.2421     154.054      
1 1 1 17 1  14 o 0 210.791 6.50836   188.508    12.1793     1.31352     12.1793      
1 1 1 17 1  15 o 0 113.692 4.39092   151.735    -59.6006    68.3294     -59.6006     
1 1 1 17 1  16 o 0 59.7119 6.4437    66.5063    44.5991     26.8054     44.5991      
1 1 1 17 1  17 o 0 95.8593 5.61289   103.638    32.8971     13.9443     32.8971      
1 1 1 17 1  18 o 0 106.346 5.85034   116.745    -87.4264    21.5592     -87.4264     
1 1 1 17 1  19 o 0 15.6603 7.74631   4.20035    78.2607     24.6644     78.2607      
1 1 1 17 1  20 o 0 56.5835 11.1364   43.9577    117.943     18.1025     -62.057      
1 1 1 17 1  21 o 0 43.8757 15.4651   ?          ?           ?           ?            
1 1 1 17 1  22 o 0 11.2187 5.55188   ?          ?           ?           ?            
1 1 1 17 2  0  o 0 114.929 15.9395   107.193    180         40.088      -4.26671e-13 
1 1 1 17 2  1  o 0 327.501 9.28341   208.913    158.381     193.781     -21.6195     
1 1 1 17 2  2  o 0 217.891 6.01297   184.551    -124.817    18.4304     55.1828      
1 1 1 17 2  3  o 0 318.472 9.11877   341.312    155.632     108.567     155.632      
1 1 1 17 2  4  o 0 272.653 7.66158   242.154    -77.9573    0.270071    102.043      
1 1 1 17 2  5  o 0 351.392 10.2943   302.273    91.2728     23.5874     -88.7272     
1 1 1 17 2  6  o 0 318.383 8.84528   297.209    -130.351    35.2265     -130.351     
1 1 1 17 2  7  o 0 239.035 7.18213   163.322    30.5147     96.063      -149.485     
1 1 1 17 2  8  o 0 253.527 8.77522   184.523    -84.3646    75.789      95.6354      
1 1 1 17 2  9  o 0 233.308 7.39902   137.145    -44.0155    136.827     135.984      
1 1 1 17 2  10 o 0 280.621 8.10255   246.326    -66.8708    3.39955     -66.8708     
1 1 1 17 2  11 o 0 293.936 7.88037   273.431    -9.2272     0.480714    170.773      
1 1 1 17 2  12 o 0 115.092 4.95002   113.32     -121.075    25.3801     -121.075     
1 1 1 17 2  13 o 0 161.055 4.81229   127.483    99.3992     34.1313     -80.6008     
1 1 1 17 2  14 o 0 91.6435 4.94374   50.1328    -134.55     54.7434     45.4497      
1 1 1 17 2  15 f 1 77.851  4.94137   88.0527    -48.0233    20.1875     -48.0233     
1 1 1 17 2  16 o 0 67.8874 5.94137   72.4528    -99.2983    14.7407     -99.2983     
1 1 1 17 2  17 o 0 63.8111 6.78423   53.8936    100.866     18.2983     -79.1343     
1 1 1 17 2  18 o 0 37.8012 11.3524   14.0011    54.7152     43.5638     -125.285     
1 1 1 17 2  19 o 0 21.0652 9.87048   4.18479    -135.939    2.33304     44.061       
1 1 1 17 2  20 o 0 74.2604 11.9877   76.5488    -9.31543    12.8119     -9.31543     
1 1 1 17 2  21 o 0 38.9874 17.7706   ?          ?           ?           ?            
1 1 1 17 2  22 o 0 13.6196 6.39145   ?          ?           ?           ?            
1 1 1 17 3  0  o 0 144.486 6.93875   44.3269    0           22.1866     2.46723e-13  
1 1 1 17 3  1  o 0 303.333 8.48322   279.824    37.4201     6.4099      37.4201      
1 1 1 17 3  2  o 0 347.121 8.76434   345.423    -13.5124    60.5057     -13.5124     
1 1 1 17 3  3  f 1 281.849 8.15561   360.882    143.933     238.54      143.933      
1 1 1 17 3  4  o 0 185.92  6.24024   146.405    95.6179     20.5637     -84.3821     
1 1 1 17 3  5  o 0 161.29  4.99531   131.429    -11.7354    6.36436     -11.7354     
1 1 1 17 3  6  o 0 106.136 4.80535   15.5996    -153.47     127.673     26.53        
1 1 1 17 3  7  o 0 377.681 12.0937   406.079    -178.944    137.445     -178.944     
1 1 1 17 3  8  o 0 198.68  7.53505   96.859     0.500892    156.758     -179.499     
1 1 1 17 3  9  o 0 223.056 7.0001    218.673    177.496     51.5336     177.496      
1 1 1 17 3  10 o 0 215.837 6.69903   157.514    -88.5872    56.7565     91.4128      
1 1 1 17 3  11 o 0 87.0546 6.49134   52.4121    78.8531     14.3661     -101.147     
1 1 1 17 3  12 o 0 121.63  4.90892   84.0678    -123.234    49.7206     56.7662      
1 1 1 17 3  13 f 1 87.158  5.49491   50.1989    141.236     47.6864     -38.7642     
1 1 1 17 3  14 o 0 88.7475 5.19156   56.5795    -71.5638    34.7577     108.436      
1 1 1 17 3  15 o 0 20.4735 9.20033   13.6427    72.4083     47.0802     72.4083      
1 1 1 17 3  16 o 0 95.9825 4.57282   138.052    58.3333     89.0176     58.3333      
1 1 1 17 3  17 o 0 89.3249 5.89757   85.0449    -71.0853    9.93025     108.915      
1 1 1 17 3  18 o 0 41.7412 10.1618   45.5086    133.245     16.6475     133.245      
1 1 1 17 3  19 o 0 41.6717 12.1472   15.8341    -129.614    46.4272     50.3857      
1 1 1 17 3  20 o 0 24.1389 10.5277   15.0441    -87.1381    5.96484     92.8619      
1 1 1 17 3  21 o 0 45.9457 19.3799   ?          ?           ?           ?            
1 1 1 17 3  22 o 0 18.0091 8.44654   ?          ?           ?           ?            
1 1 1 17 4  0  o 0 73.7484 7.63474   16.3605    0           14.4625     -180         
1 1 1 17 4  1  o 0 365.624 9.91023   284.387    122.202     99.1323     -57.7982     
1 1 1 17 4  2  o 0 469.523 13.7671   419.092    -175.606    16.9729     4.39411      
1 1 1 17 4  3  o 0 352.29  10.6632   269.36     83.3009     93.3047     -96.6991     
1 1 1 17 4  4  o 0 651.966 17.874    603.881    111.342     33.1533     111.342      
1 1 1 17 4  5  o 0 275.015 7.68879   215.134    35.2226     48.7464     -144.777     
1 1 1 17 4  6  o 0 609.561 17.6825   549.716    -148.493    19.2016     -148.493     
1 1 1 17 4  7  o 0 836.774 25.9386   915.143    43.7479     314.566     43.7479      
1 1 1 17 4  8  o 0 273.042 9.08078   294.033    104.129     108.216     104.129      
1 1 1 17 4  9  o 0 355.84  10.3434   306.183    98.3968     15.9605     -81.6032     
1 1 1 17 4  10 o 0 125.888 5.07274   101.925    167.091     6.15272     167.091      
1 1 1 17 4  11 o 0 105.276 5.29217   76.3784    -100.138    15.3574     79.8615      
1 1 1 17 4  12 o 0 93.8511 5.27493   97.6501    84.228      44.1921     84.228       
1 1 1 17 4  13 o 0 73.294  6.80829   11.8145    82.8924     100.29      -97.1076     
1 1 1 17 4  14 o 0 83.7991 5.56787   57.6661    -33.7741    21.3393     146.226      
1 1 1 17 4  15 o 0 70.1266 5.60529   92.7756    -96.6324    63.4218     -96.6324     
1 1 1 17 4  16 o 0 103.765 4.38046   98.6688    110.774     14.4352     -69.2263     
1 1 1 17 4  17 o 0 69.1515 6.24186   66.0956    43.7935     4.60251     -136.206     
1 1 1 17 4  18 o 0 35.1712 11.9104   21.7996    53.6095     20.7675     -126.39      
1 1 1 17 4  19 o 0 48.8533 10.0502   25.7167    75.8018     41.0818     -104.198     
1 1 1 17 4  20 o 0 61.7806 11.103    63.3502    -101.917    11.2732     -101.917     
1 1 1 17 4  21 o 0 17.4049 8.86242   ?          ?           ?           ?            
1 1 1 17 4  22 o 0 19.6562 8.01709   ?          ?           ?           ?            
1 1 1 17 5  0  o 0 164.473 7.47664   152.554    180         88.6143     -5.21543e-14 
1 1 1 17 5  1  o 0 310.026 8.19751   336.051    -130.254    121.369     -130.254     
1 1 1 17 5  2  o 0 594.292 15.5459   601.544    -141.637    125.796     -141.637     
1 1 1 17 5  3  o 0 255.337 7.22221   217.009    -93.456     10.6796     86.544       
1 1 1 17 5  4  o 0 169.546 5.39856   75.5128    -144.564    134.252     35.4357      
1 1 1 17 5  5  o 0 631.672 19.5002   569.578    8.87733     16.4065     8.87733      
1 1 1 17 5  6  o 0 663.862 18.1864   652.961    -149.188    134.486     -149.188     
1 1 1 17 5  7  o 0 285.685 9.49656   281.41     6.13849     64.5104     6.13849      
1 1 1 17 5  8  o 0 381.558 11.8967   368.033    136.787     57.869      136.787      
1 1 1 17 5  9  o 0 252.044 8.11471   242.244    62.7969     47.5464     62.7969      
1 1 1 17 5  10 o 0 183.09  6.18134   148.341    142.413     11.7303     -37.5866     
1 1 1 17 5  11 o 0 108.309 5.10904   57.9078    166.81      66.3818     -13.1904     
1 1 1 17 5  12 o 0 99.4115 5.36565   78.5068    -3.84532    14.6767     176.155      
1 1 1 17 5  13 o 0 229.516 6.55784   218.831    -22.9399    23.6809     -22.9399     
1 1 1 17 5  14 o 0 47.3663 8.92192   13.4605    169.179     17.8699     -10.8214     
1 1 1 17 5  15 o 0 168.808 5.07871   211.591    -54.0843    67.5668     -54.0843     
1 1 1 17 5  16 o 0 92.9031 5.70961   100.373    -160.031    14.0969     -160.031     
1 1 1 17 5  17 o 0 67.9154 6.29963   70.9993    140.958     8.74365     140.958      
1 1 1 17 5  18 o 0 46.7453 9.65189   41.8324    34.9208     4.59081     -145.079     
1 1 1 17 5  19 o 0 27.4235 10.989    15.773     139.259     12.1126     -40.741      
1 1 1 17 5  20 o 0 45.3986 14.1134   44.0125    22.0732     5.69424     22.0732      
1 1 1 17 5  21 o 0 20.8662 10.5082   ?          ?           ?           ?            
1 1 1 17 5  22 o 0 12.2599 6.15265   ?          ?           ?           ?            
1 1 1 17 6  0  o 0 36.3712 17.7075   7.39324    180         49.7268     6.41835e-14  
1 1 1 17 6  1  o 0 420.072 10.4303   329.307    70.995      99.7645     -109.005     
1 1 1 17 6  2  o 0 924.279 23.8953   859.83     -34.5085    46.0949     -34.5085     
1 1 1 17 6  3  o 0 649.068 18.2175   545.639    96.4614     73.1089     -83.5386     
1 1 1 17 6  4  o 0 573.023 15.2303   485.815    -150.896    47.9706     29.1038      
1 1 1 17 6  5  o 0 168.669 5.55787   147.725    -87.6275    32.4013     -87.6275     
1 1 1 17 6  6  o 0 40.5745 10.9327   36.7111    23.2271     90.5816     23.2271      
1 1 1 17 6  7  o 0 230.397 7.25567   142.971    126.143     113.81      -53.857      
1 1 1 17 6  8  o 0 224.384 7.03686   216.369    -178.065    44.2679     -178.065     
1 1 1 17 6  9  o 0 120.169 5.74164   66.4913    -129.036    62.0856     50.9639      
1 1 1 17 6  10 o 0 186.882 6.37464   164.829    -103.834    16.5244     -103.834     
1 1 1 17 6  11 o 0 227.405 7.11328   231.856    26.7653     51.3402     26.7653      
1 1 1 17 6  12 o 0 139.94  5.00036   139.442    -101.717    30.5696     -101.717     
1 1 1 17 6  13 o 0 165.112 4.78706   124.039    -51.0359    46.5998     128.964      
1 1 1 17 6  14 o 0 125.357 4.40678   116.353    -157.62     18.8545     -157.62      
1 1 1 17 6  15 f 1 196.653 6.34396   262.056    130.577     109.634     130.577      
1 1 1 17 6  16 o 0 160.425 5.7993    201.849    48.9732     73.3492     48.9732      
1 1 1 17 6  17 o 0 78.8907 5.86261   82.5137    -111.155    8.45975     -111.155     
1 1 1 17 6  18 o 0 34.7076 10.9059   20.0057    34.5768     23.3327     -145.423     
1 1 1 17 6  19 o 0 31.1643 11.2995   30.8338    -162.539    15.0546     -162.539     
1 1 1 17 6  20 f 1 37.3161 13.8918   36.5842    -140.828    8.57818     -140.828     
1 1 1 17 6  21 o 0 17.4152 8.59624   ?          ?           ?           ?            
1 1 1 17 6  22 o 0 12.7236 6.34841   ?          ?           ?           ?            
1 1 1 17 7  0  o 0 341.738 14.856    312.832    180         36.5778     -4.65383e-13 
1 1 1 17 7  1  o 0 1047.73 26.866    1027.95    -146.537    154.77      -146.537     
1 1 1 17 7  2  o 0 176.288 5.83294   158.594    123.197     33.6745     123.197      
1 1 1 17 7  3  o 0 786.728 19.5352   883.946    -173.208    362.353     -173.208     
1 1 1 17 7  4  o 0 142.546 4.75987   115.02     -114.224    30.7343     -114.224     
1 1 1 17 7  5  o 0 263.241 7.82839   219.621    -176.701    10.4246     3.29945      
1 1 1 17 7  6  o 0 194.367 6.30032   114.031    -33.9845    104.915     146.016      
1 1 1 17 7  7  o 0 177.636 6.03881   114.277    84.6977     67.9639     -95.3023     
1 1 1 17 7  8  o 0 487.177 15.9836   490.117    78.3718     116.27      78.3718      
1 1 1 17 7  9  f 1 235.855 7.2109    216.767    70.3505     28.0719     70.3505      
1 1 1 17 7  10 o 0 118.405 5.31988   73.8764    61.4256     39.3297     -118.574     
1 1 1 17 7  11 o 0 196.951 6.14481   199.252    -58.6197    46.8306     -58.6197     
1 1 1 17 7  12 o 0 152.195 5.40966   181.583    -88.7635    95.7712     -88.7635     
1 1 1 17 7  13 o 0 24.4781 10.1542   0.256129   -62.1569    0.722673    -62.1569     
1 1 1 17 7  14 o 0 102.37  4.99584   83.769     -170.849    10.376      9.15059      
1 1 1 17 7  15 o 0 75.8943 5.8427    88.7727    -156.59     28.5368     -156.59      
1 1 1 17 7  16 o 0 157.064 5.60446   187.229    60.2518     49.5417     60.2518      
1 1 1 17 7  17 o 0 85.4724 6.16195   107.517    -47.3159    46.5618     -47.3159     
1 1 1 17 7  18 o 0 30.3938 11.5082   25.137     178.182     3.85739     178.182      
1 1 1 17 7  19 o 0 41.3919 13.659    45.0401    169.29      15.9916     169.29       
1 1 1 17 7  20 o 0 43.2633 12.7469   47.3403    38.2341     18.5993     38.2341      
1 1 1 17 7  21 o 0 20.7003 9.02435   ?          ?           ?           ?            
1 1 1 17 8  0  o 0 972.102 34.5029   885.897    180         62.9741     -180         
1 1 1 17 8  1  o 0 221.577 6.47      190.619    58.6954     2.35073     58.6954      
1 1 1 17 8  2  o 0 269.772 8.20085   181.232    3.36111     109.207     -176.639     
1 1 1 17 8  3  o 0 352.635 9.54589   228.761    -141.334    163.633     38.6656      
1 1 1 17 8  4  o 0 699.361 19.4707   568.61     -171.979    102.068     8.02071      
1 1 1 17 8  5  o 0 460.107 12.3834   436.37     98.2799     69.1498     98.2799      
1 1 1 17 8  6  o 0 405.605 12.0587   313.605    76.4306     96.1501     -103.569     
1 1 1 17 8  7  o 0 126.469 5.45075   83.0205    -108.197    10.5641     71.8028      
1 1 1 17 8  8  o 0 98.529  5.26859   45.9928    -19.431     60.6637     160.569      
1 1 1 17 8  9  o 0 295.594 8.90322   278.72     -143.128    45.2929     -143.128     
1 1 1 17 8  10 o 0 235.081 7.45822   224.824    -25.8576    18.5152     -25.8576     
1 1 1 17 8  11 o 0 172.95  6.09614   110.51     -74.8524    88.8904     105.148      
1 1 1 17 8  12 o 0 150.684 4.90064   175.139    51.4126     85.8638     51.4126      
1 1 1 17 8  13 o 0 48.9715 7.94157   6.52576    -76.3227    1.84542     103.677      
1 1 1 17 8  14 o 0 42.3867 9.42374   22.1417    -7.84995    16.5113     172.15       
1 1 1 17 8  15 o 0 64.9087 6.52445   69.9859    129.516     16.4577     129.516      
1 1 1 17 8  16 o 0 64.7035 6.84949   61.9124    -36.2358    4.64763     143.764      
1 1 1 17 8  17 o 0 19.6408 8.86545   0.0878274  -50.2575    10.1839     129.742      
1 1 1 17 8  18 o 0 39.38   10.5392   38.2223    -43.3391    6.59127     -43.3391     
1 1 1 17 8  19 o 0 67.5339 9.42658   78.7112    93.2565     29.4683     93.2565      
1 1 1 17 8  20 o 0 31.5728 13.1998   24.2545    -171.521    4.97528     8.47906      
1 1 1 17 8  21 o 0 8.09442 4.04468   ?          ?           ?           ?            
1 1 1 17 9  0  o 0 506.599 18.8146   460.146    180         16.0165     -8.87953e-14 
1 1 1 17 9  1  o 0 376.193 10.4994   332.862    61.4286     1.58808     -118.571     
1 1 1 17 9  2  o 0 343.134 9.27413   206.718    -3.69355    192.856     176.306      
1 1 1 17 9  3  o 0 527.075 13.8045   414.356    -48.487     105.307     131.513      
1 1 1 17 9  4  o 0 84.3295 5.29511   13.9173    -68.0106    37.4941     111.989      
1 1 1 17 9  5  o 0 431.399 12.3843   475.725    -94.9214    182.293     -94.9214     
1 1 1 17 9  6  o 0 649.95  17.9745   659.771    44.4482     154.999     44.4482      
1 1 1 17 9  7  o 0 447.492 14.0535   351.109    -60.6036    94.2346     119.396      
1 1 1 17 9  8  o 0 110.904 5.32841   93.651     91.9242     33.1162     91.9242      
1 1 1 17 9  9  o 0 109.157 5.27463   72.0416    26.905      23.0156     -153.095     
1 1 1 17 9  10 o 0 226.477 5.93098   287.251    75.2792     170.472     75.2792      
1 1 1 17 9  11 o 0 192.061 6.25378   187.204    -65.6812    33.6609     -65.6812     
1 1 1 17 9  12 o 0 217.808 6.79635   217.646    -169.95     42.1107     -169.95      
1 1 1 17 9  13 o 0 70.8634 6.02929   45.1268    -108.378    19.3766     71.6223      
1 1 1 17 9  14 o 0 183.073 5.58063   162.396    -91.4042    2.12761     -91.4042     
1 1 1 17 9  15 o 0 65.1735 6.16713   68.7317    -113.331    13.2485     -113.331     
1 1 1 17 9  16 o 0 124.029 4.65768   134.541    179.489     15.336      179.489      
1 1 1 17 9  17 o 0 23.1156 9.8665    4.38203    -162.229    16.7283     17.7712      
1 1 1 17 9  18 o 0 18.2475 8.68221   6.99518    -8.10788    41.4369     -8.10788     
1 1 1 17 9  19 o 0 76.7262 8.14967   92.3143    -4.85836    38.9879     -4.85836     
1 1 1 17 9  20 f 1 31.1166 12.969    ?          ?           ?           ?            
1 1 1 17 9  21 o 0 12.1796 6.04799   ?          ?           ?           ?            
1 1 1 17 10 0  o 0 248.097 9.51924   223.128    0           120.462     -3.95799e-15 
1 1 1 17 10 1  o 0 787.899 20.2777   745.704    -66.4136    76.8608     -66.4136     
1 1 1 17 10 2  o 0 152.17  4.86347   55.934     155.877     139.429     -24.1234     
1 1 1 17 10 3  o 0 418.871 11.7841   292.209    -18.8913    153.779     161.109      
1 1 1 17 10 4  o 0 689.491 18.8773   671.904    -88.348     128.098     -88.348      
1 1 1 17 10 5  o 0 69.3553 7.24682   10.9012    -145.584    80.5849     -145.584     
1 1 1 17 10 6  o 0 393.917 11.7286   325.087    20.5741     48.1459     -159.426     
1 1 1 17 10 7  o 0 227.295 7.20773   193.27     35.2673     8.33016     -144.733     
1 1 1 17 10 8  o 0 159.954 5.68407   88.9137    -119.9      93.1564     60.0996      
1 1 1 17 10 9  o 0 256.133 8.04111   212.046    -116.716    15.8215     63.2845      
1 1 1 17 10 10 o 0 166.337 5.62909   202.916    -74.6262    131.207     -74.6262     
1 1 1 17 10 11 o 0 104.901 5.0766    66.8083    -100.986    50.7957     79.014       
1 1 1 17 10 12 o 0 120.775 4.86307   105.128    -4.21778    0.325586    -4.21778     
1 1 1 17 10 13 o 0 429.724 11.5827   371.543    177.097     28.3221     -2.90258     
1 1 1 17 10 14 o 0 76.5211 6.06603   59.3642    -103.673    9.50643     76.3274      
1 1 1 17 10 15 o 0 30.9327 11.8986   7.44619    64.8571     12.3679     -115.143     
1 1 1 17 10 16 o 0 76.6975 5.29715   87.195     -151.723    22.2799     -151.723     
1 1 1 17 10 17 o 0 62.9368 6.7308    75.3777    47.773      32.6446     47.773       
1 1 1 17 10 18 o 0 71.7124 7.13873   84.8319    115.281     32.6431     115.281      
1 1 1 17 10 19 o 0 51.0376 10.7171   43.0818    -143.467    8.92685     36.5329      
1 1 1 17 10 20 o 0 35.4803 12.7847   ?          ?           ?           ?            
1 1 1 17 10 21 o 0 12.2923 6.12879   ?          ?           ?           ?            
1 1 1 17 11 0  o 0 115.096 6.67946   90.828     180         15.3139     -4.34903e-13 
1 1 1 17 11 1  o 0 508.172 12.3642   397.98     72.1169     110.916     -107.883     
1 1 1 17 11 2  o 0 471.608 12.5939   351.748    129.972     132.944     -50.0281     
1 1 1 17 11 3  o 0 827.61  21.8012   786.595    179.237     104.527     179.237      
1 1 1 17 11 4  o 0 190.904 5.75271   108.09     -2.61935    111.999     177.381      
1 1 1 17 11 5  o 0 250.154 7.18254   294.538    -166.318    171.154     -166.318     
1 1 1 17 11 6  o 0 326.804 9.62313   359.966    49.7696     152.468     49.7696      
1 1 1 17 11 7  o 0 502.247 15.5319   423.069    -72.675     44.7145     107.325      
1 1 1 17 11 8  o 0 244.429 7.05309   188.588    122.143     45.3397     -57.8565     
1 1 1 17 11 9  o 0 194.299 5.8731    154.087    -149.971    19.129      30.0294      
1 1 1 17 11 10 o 0 183.423 6.06633   162.461    40.9539     2.66171     -139.046     
1 1 1 17 11 11 o 0 154.92  5.58885   138.516    144.623     0.754524    -35.3772     
1 1 1 17 11 12 o 0 271.358 7.7622    286.29     71.3869     83.8671     71.3869      
1 1 1 17 11 13 o 0 311.008 7.93031   267.624    -96.0772    18.9276     83.9228      
1 1 1 17 11 14 o 0 122.19  4.56463   118.939    -84.0393    17.1399     95.9607      
1 1 1 17 11 15 o 0 119.025 4.77502   141.566    -103.97     40.9594     -103.97      
1 1 1 17 11 16 o 0 85.8723 5.11975   84.7959    -99.5084    2.23212     80.4916      
1 1 1 17 11 17 o 0 97.1488 5.10547   111.484    -27.9534    32.2325     -27.9534     
1 1 1 17 11 18 o 0 28.6905 11.7197   21.1688    102.507     0.0151483   102.507      
1 1 1 17 11 19 o 0 23.846  10.9832   15.6629    164.007     0.0978997   164.007      
1 1 1 17 11 20 o 0 33.4181 15.0815   ?          ?           ?           ?            
1 1 1 17 11 21 o 0 13.8745 6.85351   ?          ?           ?           ?            
1 1 1 17 12 0  o 0 528.716 17.9928   477.396    0           117.907     7.5308e-14   
1 1 1 17 12 1  o 0 615.422 15.9455   622.215    -126.346    146.386     -126.346     
1 1 1 17 12 2  o 0 345.735 10.212    293.737    -24.0023    18.1301     155.998      
1 1 1 17 12 3  o 0 352.749 9.92322   355.734    -80.8543    99.4126     -80.8543     
1 1 1 17 12 4  o 0 662.351 18.1402   768.111    46.2513     341.165     46.2513      
1 1 1 17 12 5  o 0 134.715 4.9836    100.903    -7.47454    12.4475     -7.47454     
1 1 1 17 12 6  o 0 186.436 5.77524   189.465    124.564     63.0267     124.564      
1 1 1 17 12 7  o 0 273.588 9.20774   272.393    67.5827     69.1673     67.5827      
1 1 1 17 12 8  o 0 155.871 5.35762   112.051    23.9968     35.2991     -156.003     
1 1 1 17 12 9  o 0 65.2778 6.45127   3.20047    124.085     3.17105     -55.9153     
1 1 1 17 12 10 o 0 115.02  4.86398   86.8802    160.744     14.3505     -19.2565     
1 1 1 17 12 11 o 0 344.562 8.74492   352.425    -35.2864    75.2416     -35.2864     
1 1 1 17 12 12 o 0 110.779 4.54392   105.9      -40.4592    24.9481     -40.4592     
1 1 1 17 12 13 o 0 132.38  4.29201   116.044    -3.50624    5.50842     -3.50624     
1 1 1 17 12 14 o 0 70.878  6.02455   82.9715    175.281     29.734      175.281      
1 1 1 17 12 15 o 0 104.538 4.5143    125.977    -166.462    42.6619     -166.462     
1 1 1 17 12 16 o 0 77.103  5.95258   68.3034    147.487     16.2373     -32.5128     
1 1 1 17 12 17 o 0 47.2592 9.00294   50.8344    81.7741     14.6708     81.7741      
1 1 1 17 12 18 o 0 51.534  8.21668   34.6792    3.43053     27.4177     -176.569     
1 1 1 17 12 19 o 0 31.3139 12.0147   29.5865    -146.546    9.98478     -146.546     
1 1 1 17 12 20 o 0 74.1473 13.0476   ?          ?           ?           ?            
1 1 1 17 12 21 o 0 16.2299 6.83731   ?          ?           ?           ?            
1 1 1 17 13 0  o 0 778.263 26.6736   701.614    180         43.9705     -180         
1 1 1 17 13 1  o 0 500.607 12.5624   481.766    -130.546    74.5232     -130.546     
1 1 1 17 13 2  o 0 476.053 14.1269   420.568    5.28755     0.119215    -174.712     
1 1 1 17 13 3  o 0 545.019 14.8441   560.959    -56.989     135.707     -56.989      
1 1 1 17 13 4  o 0 475.045 13.4053   448.772    -1.4649     44.969      -1.4649      
1 1 1 17 13 5  o 0 139.659 5.53733   97.8473    -134.053    16.5144     45.9469      
1 1 1 17 13 6  o 0 381.273 11.0848   392.267    -179        110.116     -179         
1 1 1 17 13 7  o 0 252.88  7.3932    239.648    -122.303    41.9545     -122.303     
1 1 1 17 13 8  o 0 155.025 5.3149    143.731    121.482     36.2461     121.482      
1 1 1 17 13 9  o 0 85.6328 5.73285   37.4395    -38.1801    55.2425     141.82       
1 1 1 17 13 10 o 0 233.368 6.8594    221.267    -117.488    21.9336     -117.488     
1 1 1 17 13 11 o 0 72.8312 6.05067   40.5557    85.4241     36.7782     -94.5759     
1 1 1 17 13 12 o 0 248.553 7.0732    196.759    -105.483    50.6157     74.5168      
1 1 1 17 13 13 o 0 140.873 5.00419   156.29     -3.47782    68.0535     -3.47782     
1 1 1 17 13 14 o 0 64.9911 6.47762   57.6403    149.259     11.084      -30.7409     
1 1 1 17 13 15 o 0 41.6888 9.90649   3.22435    50.5358     69.9401     -129.464     
1 1 1 17 13 16 o 0 42.5554 8.79433   42.967     23.4966     14.7962     23.4966      
1 1 1 17 13 17 o 0 18.0242 8.47508   1.38581    -31.2658    5.09635     148.734      
1 1 1 17 13 18 o 0 33.8616 11.7665   9.2062     -58.8032    42.4459     121.197      
1 1 1 17 13 19 o 0 19.7524 9.49691   5.21131    13.4985     17.5229     -166.501     
1 1 1 17 13 20 o 0 27.1543 11.7265   ?          ?           ?           ?            
1 1 1 17 13 21 o 0 11.8276 5.93988   ?          ?           ?           ?            
1 1 1 17 14 0  o 0 298.587 11.0272   276.277    180         53.0299     -180         
1 1 1 17 14 1  o 0 225.471 6.07653   256.346    43.0461     133.596     43.0461      
1 1 1 17 14 2  o 0 309.146 8.6665    309.817    -60.784     70.2792     -60.784      
1 1 1 17 14 3  o 0 386.306 10.2801   303.909    -160.395    86.3634     19.6053      
1 1 1 17 14 4  o 0 108.008 5.50414   10.8705    -120.456    144.824     59.5436      
1 1 1 17 14 5  o 0 129.812 5.72244   83.545     -53.7595    48.4696     126.241      
1 1 1 17 14 6  o 0 506.805 13.2327   505.345    135.482     111.505     135.482      
1 1 1 17 14 7  o 0 105.843 5.22504   47.9665    95.0417     71.6222     -84.9583     
1 1 1 17 14 8  o 0 141.691 5.1263    132.341    161.193     42.0844     161.193      
1 1 1 17 14 9  o 0 189.898 5.90724   146.171    -144.489    49.9894     35.5111      
1 1 1 17 14 10 o 0 82.6568 5.29104   51.2271    -36.6425    36.6482     143.358      
1 1 1 17 14 11 o 0 131.289 4.74102   125.453    173.43      22.7034     173.43       
1 1 1 17 14 12 o 0 186.064 4.97221   162.867    40.9839     1.65423     -139.016     
1 1 1 17 14 13 o 0 130.014 4.78603   125.686    -149.109    26.7979     -149.109     
1 1 1 17 14 14 o 0 51.2085 7.43134   21.1641    28.465      55.4595     -151.535     
1 1 1 17 14 15 o 0 27.2851 10.0701   11.0214    86.776      17.6323     -93.224      
1 1 1 17 14 16 o 0 130.67  4.55604   151.791    -11.3359    43.6909     -11.3359     
1 1 1 17 14 17 o 0 52.8482 8.58935   56.9518    -89.5151    16.0357     -89.5151     
1 1 1 17 14 18 o 0 22.167  10.0156   12.1477    161.951     0.732553    -18.0487     
1 1 1 17 14 19 o 0 21.6472 10.3142   6.26489    46.2615     1.09915     46.2615      
1 1 1 17 14 20 o 0 30.0835 13.8096   ?          ?           ?           ?            
1 1 1 17 14 21 o 0 18.0668 9.15461   ?          ?           ?           ?            
1 1 1 17 15 0  o 0 113.738 6.91365   13.08      180         2.86311     -180         
1 1 1 17 15 1  o 0 558.604 13.751    578.394    -167.347    138.654     -167.347     
1 1 1 17 15 2  f 1 346.289 9.28325   306.238    -20.0623    8.23349     159.938      
1 1 1 17 15 3  o 0 460.758 12.5524   489.636    7.83282     152.554     7.83282      
1 1 1 17 15 4  o 0 266.742 7.64505   225.76     86.6364     21.6377     -93.3636     
1 1 1 17 15 5  o 0 160.327 5.44076   94.4683    -114.495    86.0023     65.5055      
1 1 1 17 15 6  o 0 139.304 5.28654   124.476    -5.5521     95.7244     -5.5521      
1 1 1 17 15 7  o 0 269.055 7.92075   151.462    116.245     164.427     -63.7552     
1 1 1 17 15 8  o 0 54.3527 8.48133   1.23775    -46.7318    40.6155     -46.7318     
1 1 1 17 15 9  o 0 51.8114 8.77833   10.4908    85.3768     68.9356     85.3768      
1 1 1 17 15 10 o 0 190.523 5.54103   200.966    -106.123    59.8339     -106.123     
1 1 1 17 15 11 o 0 94.3186 5.14927   85.6536    40.4527     17.3372     40.4527      
1 1 1 17 15 12 o 0 110.71  4.46712   94.5445    -113.505    3.588       -113.505     
1 1 1 17 15 13 o 0 113.936 4.52779   91.7531    26.3667     11.6578     -153.633     
1 1 1 17 15 14 o 0 168.299 4.88941   177.435    -57.4286    8.74618     -57.4286     
1 1 1 17 15 15 o 0 55.6474 7.35057   56.5851    -89.0769    7.78282     -89.0769     
1 1 1 17 15 16 o 0 20.408  9.17507   0.586174   59.3504     21.6066     59.3504      
1 1 1 17 15 17 o 0 47.4179 9.30735   43.5789    -170.525    0.31836     -170.525     
1 1 1 17 15 18 f 1 39.0123 11.3063   45.0146    161.916     26.3472     161.916      
1 1 1 17 15 19 o 0 27.5438 12.1026   7.38831    56.3999     31.9338     -123.6       
1 1 1 17 15 20 o 0 15.6583 7.20477   ?          ?           ?           ?            
1 1 1 17 15 21 o 0 22.0472 3.77723   ?          ?           ?           ?            
1 1 1 17 16 0  o 0 738.269 22.9764   679.65     0           99.9106     2.47532e-13  
1 1 1 17 16 1  o 0 226.135 6.67419   192.012    -158.838    9.36973     21.1623      
1 1 1 17 16 2  o 0 222.736 7.03155   226.103    150.774     73.9524     150.774      
1 1 1 17 16 3  f 1 289.968 8.0697    259.083    44.0495     0.556709    44.0495      
1 1 1 17 16 4  o 0 278.979 8.20411   291.737    -150.516    91.8372     -150.516     
1 1 1 17 16 5  o 0 259.677 7.62244   266.04     -179.58     79.6456     -179.58      
1 1 1 17 16 6  o 0 94.1629 5.68021   49.2351    -24.0132    40.9847     155.987      
1 1 1 17 16 7  o 0 229.443 6.35083   202.332    -69.8957    13.542      -69.8957     
1 1 1 17 16 8  o 0 412.3   11.0781   436.866    -57.3225    108.144     -57.3225     
1 1 1 17 16 9  o 0 72.9352 5.8815    10.2526    -27.8429    84.9272     152.157      
1 1 1 17 16 10 f 1 205.739 6.06014   225.914    22.1224     83.7645     22.1224      
1 1 1 17 16 11 o 0 75.478  5.27303   35.4811    -153.54     51.9096     26.4595      
1 1 1 17 16 12 o 0 82.5589 5.08767   54.4179    -129.647    23.2539     50.3531      
1 1 1 17 16 13 o 0 187.415 5.01605   224.462    172.098     58.9847     172.098      
1 1 1 17 16 14 o 0 68.7497 6.11258   69.8925    30.3832     9.46886     30.3832      
1 1 1 17 16 15 o 0 127.751 4.46334   151.664    -140.132    48.3126     -140.132     
1 1 1 17 16 16 o 0 78.4481 5.29283   72.1355    16.9414     6.65021     -163.059     
1 1 1 17 16 17 o 0 30.5148 10.9803   23.3216    0.623124    1.01194     -179.377     
1 1 1 17 16 18 o 0 46.7823 10.2094   22.9075    -128.481    39.9437     51.5187      
1 1 1 17 16 19 f 1 26.9488 12.1224   ?          ?           ?           ?            
1 1 1 17 16 20 o 0 9.98877 5.02285   ?          ?           ?           ?            
1 1 1 17 17 0  o 0 168.303 10.9467   100.387    180         52.5639     180          
1 1 1 17 17 1  o 0 194.135 7.43438   176.444    90          99.3616     90           
1 1 1 17 17 2  o 0 22.6212 14.2617   1.22005    180         12.28       7.44857e-14  
1 1 1 17 17 3  o 0 162.558 8.69039   147.128    90          82.829      -90          
1 1 1 17 17 4  o 0 279.454 11.4907   251.142    0           81.2295     5.34011e-15  
1 1 1 17 17 5  o 0 161.554 7.96166   143.764    -90         32.1073     -90          
1 1 1 17 17 6  o 0 415.233 15.8872   366.6      0           56.0069     1.13229e-14  
1 1 1 17 17 7  o 0 46.7025 16.5156   22.2056    90          41.157      -90          
1 1 1 17 17 8  o 0 123.541 7.12246   114.79     0           19.6656     180          
1 1 1 17 17 9  f 1 180.263 7.39063   165.957    -90         0.0361185   90           
1 1 1 17 17 10 o 0 80.0696 7.90954   39.9024    180         21.3187     180          
1 1 1 17 17 11 o 0 98.7657 7.33162   79.5821    90          44.0135     90           
1 1 1 17 17 12 o 0 160.579 8.02611   141.232    0           29.3536     0            
1 1 1 17 17 13 o 0 20.7068 13.0621   13.0663    90          31.4452     -90          
1 1 1 17 17 14 o 0 21.7356 13.3429   6.8371     0           12.0174     180          
1 1 1 17 17 15 o 0 140.958 7.43491   141.476    -90         15.0903     -90          
1 1 1 17 17 16 o 0 24.9294 13.2183   20.7894    180         4.96529     6.02539e-14  
1 1 1 17 17 17 o 0 30.9329 15.2582   29.35      -90         11.639      90           
1 1 1 17 17 18 o 0 25.6182 14.9506   15.6199    180         4.08534     180          
1 1 1 17 17 19 f 1 39.8539 19.8998   ?          ?           ?           ?            
1 1 1 17 17 20 o 0 16.752  8.98453   ?          ?           ?           ?            
1 1 1 18 0  0  o 0 700.061 34.9287   688.73     180         80.8756     180          
1 1 1 18 0  1  o 0 84.1243 7.34688   12.2833    135         5.29688     -45          
1 1 1 18 0  2  o 0 740.062 27.7201   711.161    -90         43.5471     -90          
1 1 1 18 0  3  o 0 853.858 29.7589   809.636    45          147.622     45           
1 1 1 18 0  4  o 0 880.083 30.5615   823.279    180         91.0555     6.92779e-14  
1 1 1 18 0  5  o 0 195.535 8.46215   180.368    -45         12.9274     135          
1 1 1 18 0  6  o 0 658.364 28.1262   616.549    90          7.47094     90           
1 1 1 18 0  7  o 0 60.6048 12.1296   18.0833    -135        33.2434     45           
1 1 1 18 0  8  o 0 258.205 11.4493   235.462    180         10.5556     180          
1 1 1 18 0  9  o 0 400.62  15.8912   360.364    135         38.3993     135          
1 1 1 18 0  10 o 0 210.267 8.2782    186.468    -90         22.0322     -90          
1 1 1 18 0  11 f 1 156.205 7.68839   147.373    -135        1.74529     45           
1 1 1 18 0  12 o 0 253.189 10.8905   235.226    0           19.2292     2.1226e-14   
1 1 1 18 0  13 o 0 12.7321 9.14814   0.357364   135         5.50195     -45          
1 1 1 18 0  14 o 0 150.564 7.87147   135.177    90          35.2648     90           
1 1 1 18 0  15 o 0 24.9123 14.1978   3.41377    -135        3.55982     45           
1 1 1 18 0  16 o 0 29.2155 14.7303   21.9355    0           18.8986     -180         
1 1 1 18 0  17 o 0 79.4784 7.01765   81.2136    135         6.16837     135          
1 1 1 18 0  18 o 0 14.8283 10.4852   1.12753    90          1.55538     -90          
1 1 1 18 0  19 o 0 42.8367 18.7472   41.8614    45          8.15257     -135         
1 1 1 18 0  20 o 0 18.0296 11.6494   1.15261    0           0.290778    -180         
1 1 1 18 0  21 o 0 10.2237 7.42532   ?          ?           ?           ?            
1 1 1 18 0  22 f 1 9.53689 6.89152   ?          ?           ?           ?            
1 1 1 18 1  0  o 0 403.54  16.0314   390.735    0           121.058     2.09504e-13  
1 1 1 18 1  1  o 0 235.644 6.73338   218.902    -4.31439    8.66017     -4.31439     
1 1 1 18 1  2  o 0 94.5491 4.6253    11.2203    -139.659    114.593     40.341       
1 1 1 18 1  3  o 0 589.76  17.1515   695.075    176.107     296.741     176.107      
1 1 1 18 1  4  o 0 271.657 7.88917   224.026    82.1256     37.9751     -97.8744     
1 1 1 18 1  5  o 0 277.151 8.19758   271.498    106.52      56.0279     106.52       
1 1 1 18 1  6  o 0 117.631 5.60092   60.7791    125.364     53.429      -54.6364     
1 1 1 18 1  7  o 0 292.2   8.35654   269.595    -32.7525    19.7638     -32.7525     
1 1 1 18 1  8  o 0 144.379 5.18023   116.398    19.4447     10.0054     -160.555     
1 1 1 18 1  9  o 0 191.567 5.79969   113.978    -167.799    104.76      12.2005      
1 1 1 18 1  10 o 0 325.362 9.97347   250.977    -61.7169    66.351      118.283      
1 1 1 18 1  11 o 0 412.457 12.1646   460.164    12.4023     151.722     12.4023      
1 1 1 18 1  12 o 0 71.2353 7.71625   37.6836    -57.6806    41.2056     122.319      
1 1 1 18 1  13 o 0 92.2213 5.1981    96.8651    105.882     56.5799     105.882      
1 1 1 18 1  14 o 0 129.061 4.74597   138.941    -105.619    60.3021     -105.619     
1 1 1 18 1  15 o 0 101.743 4.45428   131.862    -145.733    56.9881     -145.733     
1 1 1 18 1  16 o 0 95.0256 6.11341   98.2027    -70.8788    5.63019     -70.8788     
1 1 1 18 1  17 o 0 82.3883 5.02257   80.3019    -131.236    3.198       48.7637      
1 1 1 18 1  18 o 0 37.9397 9.98468   33.079     -93.8231    1.79887     86.1769      
1 1 1 18 1  19 o 0 29.572  11.5193   27.0203    161.989     7.81552     161.989      
1 1 1 18 1  20 o 0 23.9993 11.5303   15.0243    89.0207     4.76023     -90.9793     
1 1 1 18 1  21 o 0 13.5199 6.78681   ?          ?           ?           ?            
1 1 1 18 1  22 o 0 9.35853 4.59546   ?          ?           ?           ?            
1 1 1 18 2  0  o 0 644.278 24.4676   614.861    180         17.477      -4.92948e-13 
1 1 1 18 2  1  o 0 759.9   21.2939   708.877    -138.139    12.7479     41.8606      
1 1 1 18 2  2  o 0 702.074 20.0556   670.883    59.3892     34.8526     59.3892      
1 1 1 18 2  3  o 0 797.197 21.8397   808.18     -179.729    146.648     -179.729     
1 1 1 18 2  4  o 0 178.501 5.26624   70.007     137.725     168.881     -42.2748     
1 1 1 18 2  5  o 0 252.331 6.81441   143.475    -173.869    156.667     6.13054      
1 1 1 18 2  6  o 0 247.01  7.43499   243.157    68.7185     53.6965     68.7185      
1 1 1 18 2  7  o 0 306.142 9.38056   271.701    109.329     0.058987    109.329      
1 1 1 18 2  8  f 1 234.22  7.69896   177.596    -123.978    57.87       56.0222      
1 1 1 18 2  9  o 0 150.924 6.51952   73.1886    94.424      110.438     -85.576      
1 1 1 18 2  10 o 0 257.038 7.31655   176.461    -166.738    91.9312     13.2623      
1 1 1 18 2  11 o 0 130.6   5.2221    119.909    170.992     21.5827     170.992      
1 1 1 18 2  12 o 0 129.784 4.50299   131.807    171.086     35.3978     171.086      
1 1 1 18 2  13 o 0 150.748 5.04684   154.137    -6.39109    43.5759     -6.39109     
1 1 1 18 2  14 o 0 22.8031 9.69001   18.2628    120.078     47.5664     120.078      
1 1 1 18 2  15 o 0 22.0828 9.6108    4.67618    -94.8358    22.7468     -94.8358     
1 1 1 18 2  16 o 0 59.2865 7.71235   63.3112    111.834     20.462      111.834      
1 1 1 18 2  17 f 1 75.6137 6.22837   84.0444    -109.664    19.5413     -109.664     
1 1 1 18 2  18 o 0 28.1728 11.5431   8.80206    13.8061     31.858      -166.194     
1 1 1 18 2  19 o 0 55.8809 11.7765   47.9548    -102.152    10.1056     77.8485      
1 1 1 18 2  20 o 0 25.9565 11.7981   6.19732    -178.565    3.45612     -178.565     
1 1 1 18 2  21 o 0 16.5651 7.64795   ?          ?           ?           ?            
1 1 1 18 2  22 o 0 16.5154 8.17955   ?          ?           ?           ?            
1 1 1 18 3  0  o 0 77.1069 7.41613   47.2052    180         47.9775     1.12045e-14  
1 1 1 18 3  1  o 0 481.694 12.981    476.91     80.6915     64.7848     80.6915      
1 1 1 18 3  2  o 0 319.482 8.56941   311.241    41.1609     47.8144     41.1609      
1 1 1 18 3  3  o 0 418.863 12.2749   440.73     83.5929     127.105     83.5929      
1 1 1 18 3  4  o 0 114.198 4.79072   17.9641    -14.7406    143.516     165.259      
1 1 1 18 3  5  o 0 216.118 6.14164   204.242    95.1836     46.2545     95.1836      
1 1 1 18 3  6  o 0 151.701 5.53094   126.122    -100.031    16.9568     -100.031     
1 1 1 18 3  7  o 0 322.931 9.89804   325.948    154.137     82.7131     154.137      
1 1 1 18 3  8  o 0 91.5243 5.96838   57.0685    -7.87391    13.938      -7.87391     
1 1 1 18 3  9  o 0 229.649 6.87475   132.952    -131.812    134.032     48.188       
1 1 1 18 3  10 o 0 97.7482 5.25986   46.646     80.5184     55.0613     -99.4816     
1 1 1 18 3  11 o 0 155.908 5.34259   143.687    120.055     15.2446     120.055      
1 1 1 18 3  12 o 0 47.4209 8.87086   13.8316    174.961     16.49       -5.03939     
1 1 1 18 3  13 o 0 106.71  4.68083   116.868    4.67089     60.1446     4.67089      
1 1 1 18 3  14 o 0 64.3275 7.28885   30.7365    26.7935     36.1034     -153.207     
1 1 1 18 3  15 f 1 20.916  9.08729   8.71       -43.2783    33.3906     -43.2783     
1 1 1 18 3  16 o 0 39.8522 10.6228   39.0223    -174.753    12.3102     -174.753     
1 1 1 18 3  17 o 0 116.374 5.45681   120.685    -145.84     6.84464     -145.84      
1 1 1 18 3  18 o 0 52.2537 9.01373   41.9484    139.177     16.1031     -40.8234     
1 1 1 18 3  19 o 0 29.9466 10.8311   24.9156    11.8394     0.321911    -168.161     
1 1 1 18 3  20 o 0 21.9857 10.1637   3.55707    131.392     28.5351     -48.6083     
1 1 1 18 3  21 o 0 21.5103 8.86524   ?          ?           ?           ?            
1 1 1 18 4  0  o 0 565.818 19.7284   527.17     0           73.7146     8.86077e-14  
1 1 1 18 4  1  o 0 753.06  19.7595   770.53     175.423     156.115     175.423      
1 1 1 18 4  2  o 0 641.484 17.5844   570.654    64.6026     27.4265     -115.397     
1 1 1 18 4  3  o 0 269.942 7.37983   228.648    -92.113     16.1049     87.887       
1 1 1 18 4  4  o 0 678.234 19.5382   601.234    -70.3761    13.6192     109.624      
1 1 1 18 4  5  o 0 358.636 10.3531   257.307    -122.762    115.819     57.2377      
1 1 1 18 4  6  o 0 366.092 10.2485   389.98     13.2258     128.652     13.2258      
1 1 1 18 4  7  o 0 149.172 5.46737   125.634    -170.608    30.5416     -170.608     
1 1 1 18 4  8  o 0 212.347 6.43357   210.782    -124.86     56.3523     -124.86      
1 1 1 18 4  9  o 0 156.231 5.96521   152.214    -5.5121     50.4211     -5.5121      
1 1 1 18 4  10 o 0 146.372 5.16451   125.737    -33.3755    15.6162     -33.3755     
1 1 1 18 4  11 o 0 224.8   7.19826   174.127    -67.4416    61.3905     112.558      
1 1 1 18 4  12 o 0 198.824 6.14041   134.82     172.284     92.0564     -7.71601     
1 1 1 18 4  13 o 0 235.648 6.28779   217.528    -88.0336    12.1782     -88.0336     
1 1 1 18 4  14 o 0 109.643 5.06797   98.484     56.4058     6.4315      56.4058      
1 1 1 18 4  15 o 0 83.0847 5.19082   107.831    120.648     52.798      120.648      
1 1 1 18 4  16 o 0 21.5351 9.31093   2.33267    -150.343    10.7961     29.6575      
1 1 1 18 4  17 o 0 21.466  9.19196   0.89214    -50.6355    2.81789     129.365      
1 1 1 18 4  18 o 0 23.0157 10.3315   6.32289    163.8       22.9718     -16.2003     
1 1 1 18 4  19 o 0 26.001  11.402    19.7756    -156.517    6.45226     -156.517     
1 1 1 18 4  20 o 0 17.4376 8.5206    3.17021    -68.8409    4.47977     111.159      
1 1 1 18 4  21 o 0 21.1056 8.49692   ?          ?           ?           ?            
1 1 1 18 5  0  o 0 293.508 11.3183   270.881    180         95.1929     180          
1 1 1 18 5  1  o 0 203.129 6.05767   178.331    132.378     10.653      132.378      
1 1 1 18 5  2  o 0 568.12  15.3476   513.64     47.2217     2.44477     47.2217      
1 1 1 18 5  3  o 0 491.711 13.8612   418.277    -14.4433    41.8682     165.557      
1 1 1 18 5  4  o 0 629.449 16.9563   552.999    -3.30626    14.4325     176.694      
1 1 1 18 5  5  o 0 575.093 15.6382   449.896    -157.785    115.747     22.2151      
1 1 1 18 5  6  o 0 763.555 20.7676   690.501    -45.7332    1.66535     -45.7332     
1 1 1 18 5  7  o 0 339.37  11.0411   235.599    -117.7      128.249     62.2998      
1 1 1 18 5  8  o 0 202.412 6.61942   236.425    -7.87109    134.699     -7.87109     
1 1 1 18 5  9  o 0 427.307 13.3337   363.469    99.7223     22.0734     -80.2777     
1 1 1 18 5  10 o 0 215.578 6.69276   256.302    -154.136    125.5       -154.136     
1 1 1 18 5  11 o 0 125.137 4.57241   63.4557    79.0315     89.7342     -100.968     
1 1 1 18 5  12 o 0 127.401 4.79703   102.552    -171.387    19.9523     8.61281      
1 1 1 18 5  13 o 0 118.375 4.52775   92.6063    -136.38     19.4732     43.6202      
1 1 1 18 5  14 o 0 145.43  4.73853   135.157    -154.791    14.9235     -154.791     
1 1 1 18 5  15 o 0 72.7067 5.78028   72.2703    135.602     0.771842    135.602      
1 1 1 18 5  16 o 0 118.246 4.96194   125.829    140.831     9.16054     140.831      
1 1 1 18 5  17 o 0 100.175 5.26203   105.532    23.1101     10.8512     23.1101      
1 1 1 18 5  18 o 0 66.1304 5.81034   75.9219    -44.6889    24.9663     -44.6889     
1 1 1 18 5  19 o 0 45.6702 10.3838   48.916     -25.9002    14.4201     -25.9002     
1 1 1 18 5  20 o 0 41.2647 14.4841   16.7687    -25.4268    42.0325     154.573      
1 1 1 18 5  21 o 0 16.7785 7.65674   ?          ?           ?           ?            
1 1 1 18 5  22 o 0 11.963  5.3803    ?          ?           ?           ?            
1 1 1 18 6  0  o 0 45.4269 16.7852   18.6416    180         79.1003     1.51188e-15  
1 1 1 18 6  1  o 0 220.193 6.70618   182.138    2.76659     14.4673     -177.233     
1 1 1 18 6  2  o 0 570.065 16.7672   401.877    -70.9319    219.346     109.068      
1 1 1 18 6  3  o 0 126.479 4.56688   26.1476    -78.7424    150.12      101.258      
1 1 1 18 6  4  o 0 293.796 9.0623    282.059    173.111     58.8107     173.111      
1 1 1 18 6  5  o 0 747.376 19.9879   746.648    80.4783     177.578     80.4783      
1 1 1 18 6  6  o 0 353.182 10.7889   369.309    134.914     117.005     134.914      
1 1 1 18 6  7  o 0 349.803 10.162    351.219    -109.216    83.8739     -109.216     
1 1 1 18 6  8  o 0 400.083 11.3209   353.684    -10.2114    2.58193     -10.2114     
1 1 1 18 6  9  o 0 195.12  6.59274   164.03     170.466     2.02276     -9.53438     
1 1 1 18 6  10 o 0 193.514 5.94739   203.111    40.6831     60.0238     40.6831      
1 1 1 18 6  11 o 0 114.834 5.01525   55.732     9.85442     83.6618     -170.146     
1 1 1 18 6  12 o 0 191.044 6.04583   170.097    -38.2865    3.97131     141.714      
1 1 1 18 6  13 o 0 144.868 4.95568   129.906    -112.102    6.69862     -112.102     
1 1 1 18 6  14 o 0 85.3526 4.77758   69.076     -64.2146    7.14621     115.785      
1 1 1 18 6  15 o 0 76.1374 5.30226   86.1764    36.0941     23.0132     36.0941      
1 1 1 18 6  16 o 0 42.4506 9.5884    28.6779    131.669     20.287      131.669      
1 1 1 18 6  17 o 0 45.4241 9.67579   36.0552    41.3353     11.9401     -138.665     
1 1 1 18 6  18 o 0 20.258  9.32535   5.08699    3.73655     7.05718     -176.263     
1 1 1 18 6  19 o 0 36.0483 11.2347   21.5326    -123.903    22.7074     56.0968      
1 1 1 18 6  20 o 0 26.0127 10.9608   ?          ?           ?           ?            
1 1 1 18 6  21 f 1 14.7161 6.39985   ?          ?           ?           ?            
1 1 1 18 6  22 o 0 20.5998 1.8       ?          ?           ?           ?            
1 1 1 18 7  0  o 0 417.394 15.9058   379.805    0           95.841      2.71896e-14  
1 1 1 18 7  1  o 0 378.345 10.5826   363.767    166.831     56.8644     166.831      
1 1 1 18 7  2  f 1 310.421 8.71187   273.945    71.4317     5.44445     71.4317      
1 1 1 18 7  3  f 1 249.268 7.07666   251.103    42.1011     81.4729     42.1011      
1 1 1 18 7  4  o 0 192.82  5.50802   176.053    -63.0763    40.8154     -63.0763     
1 1 1 18 7  5  o 0 445.633 12.2745   461.402    27.3972     127.556     27.3972      
1 1 1 18 7  6  o 0 442.319 12.8329   402.967    -131.205    20.4137     -131.205     
1 1 1 18 7  7  o 0 226.254 8.16622   202.626    88.1674     13.0881     88.1674      
1 1 1 18 7  8  o 0 72.0499 7.00056   19.3865    -68.4805    147.275     -68.4805     
1 1 1 18 7  9  o 0 180.354 5.47408   195.143    101.454     96.7428     101.454      
1 1 1 18 7  10 f 1 284.128 9.59663   293.278    -143.285    64.4157     -143.285     
1 1 1 18 7  11 o 0 30.13   11.0553   19.1613    21.3894     47.2132     21.3894      
1 1 1 18 7  12 o 0 149.745 4.75212   184.452    167.074     110.273     167.074      
1 1 1 18 7  13 o 0 47.9983 9.01476   18.6049    -77.2496    110.884     -77.2496     
1 1 1 18 7  14 o 0 145.216 4.67517   95.3287    172.978     64.1436     -7.02203     
1 1 1 18 7  15 o 0 117.706 4.7075    167.829    3.66383     97.7105     3.66383      
1 1 1 18 7  16 o 0 93.496  6.33953   70.3575    170.069     49.4941     -9.93078     
1 1 1 18 7  17 o 0 59.0438 6.3445    51.6007    -67.3304    10.3307     112.67       
1 1 1 18 7  18 o 0 66.9114 7.67024   63.0925    167.629     2.86922     -12.3706     
1 1 1 18 7  19 o 0 44.6909 13.5159   49.8805    17.7069     19.4298     17.7069      
1 1 1 18 7  20 o 0 31.734  11.8254   ?          ?           ?           ?            
1 1 1 18 7  21 o 0 20.1295 8.37842   ?          ?           ?           ?            
1 1 1 18 8  0  o 0 972.541 35.4859   880.475    0           52.8492     180          
1 1 1 18 8  1  o 0 252.587 6.83097   154.614    -70.5481    130.96      109.452      
1 1 1 18 8  2  o 0 362.606 9.69501   252.267    1.43398     133.801     -178.566     
1 1 1 18 8  3  o 0 348.649 9.3537    287.885    138.103     31.8162     -41.8971     
1 1 1 18 8  4  f 1 468.421 12.4883   466.577    -124.901    116.259     -124.901     
1 1 1 18 8  5  o 0 487.076 13.111    418.887    103.109     33.0518     -76.891      
1 1 1 18 8  6  o 0 26.7132 10.6418   65.0199    -76.5777    140.497     -76.5777     
1 1 1 18 8  7  o 0 273.287 8.60975   230.084    60.6925     17.4993     -119.307     
1 1 1 18 8  8  o 0 408.53  12.4379   370.388    70.5498     25.4656     70.5498      
1 1 1 18 8  9  f 1 117.16  5.49725   17.0066    -166.398    158.263     13.6021      
1 1 1 18 8  10 o 0 151.591 5.7784    110.489    -144.165    46.3507     35.8352      
1 1 1 18 8  11 o 0 184.094 5.66054   177.237    49.2343     21.4594     49.2343      
1 1 1 18 8  12 o 0 111.122 5.03418   115.72     -55.7727    45.0269     -55.7727     
1 1 1 18 8  13 o 0 136.543 4.99661   131.17     106.061     27.3041     106.061      
1 1 1 18 8  14 o 0 151.313 4.43878   131.7      62.0218     0.78593     -117.978     
1 1 1 18 8  15 o 0 82.2289 5.20503   91.3086    53.3963     19.852      53.3963      
1 1 1 18 8  16 o 0 119.29  5.28403   140.924    -150.512    39.6122     -150.512     
1 1 1 18 8  17 o 0 28.8022 10.863    3.9364     -96.7345    41.0402     83.2655      
1 1 1 18 8  18 o 0 21.9335 9.82329   8.11448    140.967     10.4718     -39.0331     
1 1 1 18 8  19 o 0 19.8368 9.15158   7.53403    60.6791     10.5285     -119.321     
1 1 1 18 8  20 o 0 25.7773 11.8047   ?          ?           ?           ?            
1 1 1 18 8  21 o 0 18.3249 7.57339   ?          ?           ?           ?            
1 1 1 18 9  0  o 0 318.956 12.0399   287.6      180         10.1332     -3.79348e-13 
1 1 1 18 9  1  o 0 305.05  8.79893   259.266    132.451     13.5933     -47.5486     
1 1 1 18 9  2  o 0 323.209 9.05807   286.438    -121.145    11.1071     -121.145     
1 1 1 18 9  3  o 0 211.785 6.87613   92.2916    -119.506    175.959     60.4942      
1 1 1 18 9  4  o 0 678.003 18.324    591.371    -0.0398501  6.07006     179.96       
1 1 1 18 9  5  o 0 96.654  5.85654   28.6352    115.217     62.8956     -64.7826     
1 1 1 18 9  6  o 0 233.374 7.42748   144.113    28.9722     113.486     -151.028     
1 1 1 18 9  7  o 0 288.708 9.07871   248.962    6.05058     6.11071     -173.949     
1 1 1 18 9  8  o 0 189.166 6.21047   178.217    87.9362     39.4187     87.9362      
1 1 1 18 9  9  o 0 174.477 5.64304   146.586    89.4262     4.23732     89.4262      
1 1 1 18 9  10 o 0 137.556 4.61366   111.831    -143.441    12.1244     36.5585      
1 1 1 18 9  11 o 0 246.188 6.94653   252.611    -97.9275    57.2863     -97.9275     
1 1 1 18 9  12 o 0 138.445 5.61726   165.31     52.2106     94.9783     52.2106      
1 1 1 18 9  13 o 0 52.9157 7.5102    11.1624    -12.0968    53.6253     167.903      
1 1 1 18 9  14 o 0 24.0788 9.77442   5.01442    91.3844     32.9765     91.3844      
1 1 1 18 9  15 o 0 28.5162 9.74304   3.65725    139.921     16.3462     -40.0788     
1 1 1 18 9  16 o 0 73.859  5.71006   92.9953    15.6967     42.029      15.6967      
1 1 1 18 9  17 o 0 66.4461 6.81859   75.4218    -42.4448    24.5178     -42.4448     
1 1 1 18 9  18 o 0 85.307  7.24189   99.1666    12.9093     33.9057     12.9093      
1 1 1 18 9  19 o 0 56.7142 9.22345   58.5509    85.3819     11.7466     85.3819      
1 1 1 18 9  20 o 0 25.1924 10.9341   ?          ?           ?           ?            
1 1 1 18 9  21 o 0 10.2761 4.78446   ?          ?           ?           ?            
1 1 1 18 10 0  o 0 142.928 7.06834   128.151    0           84.2736     180          
1 1 1 18 10 1  o 0 454.583 12.0993   411.602    175.333     20.4944     175.333      
1 1 1 18 10 2  o 0 373.153 9.84      245.627    -120.162    162.801     59.8375      
1 1 1 18 10 3  o 0 686.373 18.5191   688.576    -167.126    170.418     -167.126     
1 1 1 18 10 4  f 1 211.335 6.84023   157.981    111.62      45.4475     -68.3803     
1 1 1 18 10 5  o 0 541.741 15.8524   498.409    -25.0871    31.8521     -25.0871     
1 1 1 18 10 6  f 1 227.022 6.59254   244.976    -150.838    100.613     -150.838     
1 1 1 18 10 7  f 1 131.862 4.89902   103.973    -85.9852    78.5161     -85.9852     
1 1 1 18 10 8  o 0 326.215 9.1636    300.384    -163.094    36.0459     -163.094     
1 1 1 18 10 9  o 0 78.8674 6.1072    16.9161    -18.5378    87.1687     161.462      
1 1 1 18 10 10 o 0 106.069 5.22054   78.7202    -113.726    8.70046     66.274       
1 1 1 18 10 11 o 0 232.922 6.95319   220.559    -9.68326    18.8821     -9.68326     
1 1 1 18 10 12 o 0 220.634 6.3341    211.699    -163.347    29.5599     -163.347     
1 1 1 18 10 13 o 0 233.09  6.80747   193.67     127.391     24.0516     -52.6085     
1 1 1 18 10 14 o 0 105.369 4.78179   93.0614    111.368     31.6937     -68.6317     
1 1 1 18 10 15 o 0 28.8297 10.0936   3.66516    -20.7548    10.5028     159.245      
1 1 1 18 10 16 o 0 46.8021 8.61068   46.9103    175.49      33.7166     175.49       
1 1 1 18 10 17 o 0 22.8559 9.58313   3.60933    157.816     46.2939     157.816      
1 1 1 18 10 18 o 0 42.8395 11.3792   24.9903    -51.1554    29.4058     128.845      
1 1 1 18 10 19 o 0 59.1588 9.66049   54.8745    108.582     0.464658    -71.4183     
1 1 1 18 10 20 o 0 22.1681 10.4014   ?          ?           ?           ?            
1 1 1 18 10 21 o 0 14.1804 7.06436   ?          ?           ?           ?            
1 1 1 18 11 0  o 0 206.975 7.43744   185.522    180         83.4067     -5.00778e-14 
1 1 1 18 11 1  o 0 117.429 4.82826   70.0505    -37.0388    3.14809     142.961      
1 1 1 18 11 2  o 0 560.268 15.0532   521.397    -152.201    56.6938     -152.201     
1 1 1 18 11 3  o 0 537.668 14.6653   432.538    -109.54     103.285     70.4597      
1 1 1 18 11 4  o 0 307.136 8.43809   215.942    -109.349    109.74      70.651       
1 1 1 18 11 5  o 0 505.681 13.7896   537.898    -72.6204    180.261     -72.6204     
1 1 1 18 11 6  o 0 742.362 21.4771   656.008    -115.359    6.67051     64.6411      
1 1 1 18 11 7  o 0 252.336 7.30565   292.891    122.832     156.393     122.832      
1 1 1 18 11 8  o 0 194.826 6.87506   168.806    -149.977    10.3616     -149.977     
1 1 1 18 11 9  o 0 228.433 6.90423   251.679    143.929     91.1926     143.929      
1 1 1 18 11 10 o 0 76.0949 7.51436   0.521858   16.7376     119.235     16.7376      
1 1 1 18 11 11 o 0 77.7377 5.26794   57.1048    -17.5199    10.1436     162.48       
1 1 1 18 11 12 o 0 120.824 4.90447   111.935    -155.634    17.5759     -155.634     
1 1 1 18 11 13 o 0 172.034 5.13498   105.408    -114.629    89.6895     65.3713      
1 1 1 18 11 14 f 1 160.07  4.79007   212.712    54.8819     93.2318     54.8819      
1 1 1 18 11 15 f 1 220.959 6.14735   266.667    117.734     78.3236     117.734      
1 1 1 18 11 16 o 0 49.9309 8.94169   35.8906    -11.9875    23.1967     168.013      
1 1 1 18 11 17 o 0 62.5166 9.29437   64.2301    128.031     8.41081     128.031      
1 1 1 18 11 18 o 0 27.9238 11.5821   10.6004    -161.927    25.9137     18.0726      
1 1 1 18 11 19 o 0 21.0848 9.6       6.92155    -60.0883    17.6781     119.912      
1 1 1 18 11 20 o 0 20.522  9.83769   ?          ?           ?           ?            
1 1 1 18 11 21 o 0 14.422  7.16938   ?          ?           ?           ?            
1 1 1 18 12 0  o 0 197.245 8.7476    176.378    180         227.606     -2.86984e-14 
1 1 1 18 12 1  o 0 377.317 9.88396   335.066    80.5883     10.6431     80.5883      
1 1 1 18 12 2  o 0 427.981 11.1628   387.889    144.049     7.04778     144.049      
1 1 1 18 12 3  o 0 467.502 13.4147   352.418    71.3986     133.794     -108.601     
1 1 1 18 12 4  o 0 236.111 6.85483   153.677    63.5761     101.671     -116.424     
1 1 1 18 12 5  o 0 132.185 5.42215   88.873     39.8431     40.5345     -140.157     
1 1 1 18 12 6  o 0 31.0995 11.6027   7.85601    100.991     19.7788     100.991      
1 1 1 18 12 7  o 0 47.3624 10.5056   6.2735     109.499     33.3302     109.499      
1 1 1 18 12 8  o 0 113.842 5.36768   93.6216    -78.2411    22.5384     -78.2411     
1 1 1 18 12 9  o 0 258.383 6.41132   220.146    56.0357     32.2013     -123.964     
1 1 1 18 12 10 o 0 134.399 4.93518   114.163    72.7802     3.16768     72.7802      
1 1 1 18 12 11 o 0 104.44  4.74475   78.7125    -48.0146    21.5381     131.985      
1 1 1 18 12 12 o 0 76.9787 5.90263   0.701059   -169.475    131.246     -169.475     
1 1 1 18 12 13 f 1 16.0477 7.66023   14.952     -104.078    39.2802     -104.078     
1 1 1 18 12 14 f 1 218.085 6.28753   254.474    177.721     54.0633     177.721      
1 1 1 18 12 15 o 0 85.158  5.40916   74.4468    175.841     22.8339     -4.15866     
1 1 1 18 12 16 o 0 18.924  8.71249   10.9584    -139.542    47.7285     -139.542     
1 1 1 18 12 17 o 0 28.1224 10.6355   17.6688    171.192     6.49402     171.192      
1 1 1 18 12 18 o 0 22.6425 10.2765   3.37226    37.6612     0.21988     -142.339     
1 1 1 18 12 19 o 0 38.9098 11.5577   37.4769    -81.303     7.49426     -81.303      
1 1 1 18 12 20 o 0 53.3191 18.0565   ?          ?           ?           ?            
1 1 1 18 12 21 o 0 26.3345 10.5203   ?          ?           ?           ?            
1 1 1 18 13 0  o 0 145.746 6.9782    133.588    180         115.221     -3.44232e-14 
1 1 1 18 13 1  o 0 199.709 5.87511   222.82     63.5891     130.056     63.5891      
1 1 1 18 13 2  o 0 304.12  8.37761   269.623    -59.9623    1.96282     -59.9623     
1 1 1 18 13 3  o 0 83.6559 5.95845   17.2632    -56.5017    148.991     -56.5017     
1 1 1 18 13 4  o 0 288.303 8.78979   252.908    -108.525    4.14898     -108.525     
1 1 1 18 13 5  f 1 360.952 10.0107   326.875    2.55677     16.5991     2.55677      
1 1 1 18 13 6  o 0 34.9534 12.0377   34.2588    -60.2729    91.4473     -60.2729     
1 1 1 18 13 7  o 0 70.8293 6.83549   3.67874    147.668     107.881     147.668      
1 1 1 18 13 8  o 0 61.4958 7.42884   3.17369    172.791     58.5695     -7.20924     
1 1 1 18 13 9  o 0 112.347 4.7112    86.662     -94.5729    7.17006     85.4271      
1 1 1 18 13 10 o 0 124.975 5.04912   120.688    165.665     23.5639     165.665      
1 1 1 18 13 11 o 0 201.116 5.93069   184.046    178.048     9.57722     178.048      
1 1 1 18 13 12 o 0 35.4541 10.4519   19.139     -5.50156    80.7078     -5.50156     
1 1 1 18 13 13 o 0 101.195 4.83257   79.6522    107.212     13.5375     -72.7877     
1 1 1 18 13 14 o 0 154.494 4.91304   177.497    40.9286     37.032      40.9286      
1 1 1 18 13 15 o 0 106.539 5.49576   124.808    85.8625     35.3379     85.8625      
1 1 1 18 13 16 o 0 44.878  8.71529   37.9763    -4.37978    5.17593     175.62       
1 1 1 18 13 17 o 0 29.8773 11.5255   21.1013    -34.6063    9.54917     -34.6063     
1 1 1 18 13 18 o 0 21.7465 9.57909   11.139     1.30024     0.858083    -178.7       
1 1 1 18 13 19 o 0 41.4978 12.4121   38.1815    57.9296     3.53353     57.9296      
1 1 1 18 13 20 o 0 37.4186 16.0023   ?          ?           ?           ?            
1 1 1 18 14 0  o 0 66.5859 10.2497   42.8812    180         77.9633     -4.25969e-17 
1 1 1 18 14 1  o 0 91.8134 5.60333   20.7374    75.8448     69.812      -104.155     
1 1 1 18 14 2  o 0 82.0386 5.92597   1.56272    -86.715     101.753     -86.715      
1 1 1 18 14 3  o 0 545.877 14.6971   556.58     -43.3947    137.824     -43.3947     
1 1 1 18 14 4  o 0 141.669 5.27159   75.8306    155.201     88.1156     -24.7995     
1 1 1 18 14 5  o 0 312.518 9.74497   363.254    65.3438     182.535     65.3438      
1 1 1 18 14 6  o 0 259.972 7.11945   193.709    -2.97488    63.1827     177.025      
1 1 1 18 14 7  o 0 173.829 4.7483    135.693    -120.512    18.5611     59.4882      
1 1 1 18 14 8  o 0 132.673 5.32658   89.4594    -81.6561    51.1397     98.3439      
1 1 1 18 14 9  o 0 33.9078 10.6551   19.6185    131.592     52.1964     131.592      
1 1 1 18 14 10 o 0 107.633 4.73779   107.671    -56.2257    34.3049     -56.2257     
1 1 1 18 14 11 o 0 110.856 4.7967    99.9992    3.767       12.7709     3.767        
1 1 1 18 14 12 o 0 185.466 5.60439   147.849    170.378     28.1235     -9.62246     
1 1 1 18 14 13 f 1 47.7972 8.30828   35.0986    -137.396    6.0317      -137.396     
1 1 1 18 14 14 o 0 157.819 4.96113   160.843    20.3346     1.91273     -159.665     
1 1 1 18 14 15 o 0 141.824 5.15667   158.197    13.4083     30.2203     13.4083      
1 1 1 18 14 16 o 0 29.9887 10.0843   4.75602    -140.972    41.7007     39.0283      
1 1 1 18 14 17 o 0 20.1212 9.23197   4.91449    64.3765     11.0611     -115.623     
1 1 1 18 14 18 o 0 46.3582 11.5437   31.7447    -134.02     21.7292     45.9804      
1 1 1 18 14 19 o 0 23.9613 10.6583   9.13002    77.3124     19.7642     -102.688     
1 1 1 18 14 20 o 0 21.7306 9.59959   ?          ?           ?           ?            
1 1 1 18 14 21 o 0 29.3665 3.71174   ?          ?           ?           ?            
1 1 1 18 15 0  f 1 186.915 7.48879   170.522    180         70.9324     -8.84881e-14 
1 1 1 18 15 1  o 0 41.4607 15.0646   66.31      -131.915    162.822     -131.915     
1 1 1 18 15 2  o 0 451.761 11.4089   464.586    76.5846     123.627     76.5846      
1 1 1 18 15 3  o 0 225.148 6.00515   188.678    -63.3622    16.6023     116.638      
1 1 1 18 15 4  o 0 223.523 6.74723   188.249    -42.5732    11.7941     137.427      
1 1 1 18 15 5  o 0 233.306 6.64129   158.016    -134.282    89.0377     45.7184      
1 1 1 18 15 6  o 0 53.011  8.91116   5.25708    119.367     52.0807     119.367      
1 1 1 18 15 7  o 0 81.5071 6.08454   9.8551     -112.023    144.672     -112.023     
1 1 1 18 15 8  o 0 113.013 4.78868   91.1697    -6.41683    1.84152     -6.41683     
1 1 1 18 15 9  f 1 247.146 6.86375   223.195    -172.063    1.87726     -172.063     
1 1 1 18 15 10 o 0 207.072 6.07606   164.384    103.497     42.7011     -76.5027     
1 1 1 18 15 11 o 0 89.2006 4.59259   71.2082    -74.5606    2.25844     105.439      
1 1 1 18 15 12 o 0 109.049 4.74349   103.96     -3.3765     29.7505     -3.3765      
1 1 1 18 15 13 o 0 54.1161 7.04186   56.2494    178.312     27.1891     178.312      
1 1 1 18 15 14 o 0 194.27  5.17699   220.908    -116.181    44.9048     -116.181     
1 1 1 18 15 15 o 0 33.1145 9.98204   20.1687    -137.13     14.1532     42.8702      
1 1 1 18 15 16 o 0 93.6086 4.85636   92.313     166.498     3.01437     166.498      
1 1 1 18 15 17 o 0 73.8322 7.81004   66.2455    135.846     7.54059     -44.1539     
1 1 1 18 15 18 o 0 29.3313 11.0791   21.7927    43.3844     13.158      43.3844      
1 1 1 18 15 19 o 0 31.4945 13.3023   ?          ?           ?           ?            
1 1 1 18 15 20 o 0 15.6228 7.05233   ?          ?           ?           ?            
1 1 1 18 15 21 o 0 8.68817 4.19939   ?          ?           ?           ?            
1 1 1 18 16 0  o 0 185.932 8.33387   169.039    180         40.7687     -180         
1 1 1 18 16 1  o 0 266.292 8.20591   200.724    -5.95843    72.656      174.042      
1 1 1 18 16 2  o 0 219.417 5.99914   196.513    61.3102     9.61972     61.3102      
1 1 1 18 16 3  o 0 201.901 5.67339   196.772    -131.153    46.7821     -131.153     
1 1 1 18 16 4  o 0 104.162 5.16355   34.2562    -124.105    99.3756     55.8949      
1 1 1 18 16 5  o 0 419.511 10.8768   319.227    -136.473    98.2732     43.5268      
1 1 1 18 16 6  o 0 227.768 7.12797   160.123    69.1573     69.5541     -110.843     
1 1 1 18 16 7  o 0 172.487 5.50036   125.718    -33.8275    58.253      146.173      
1 1 1 18 16 8  o 0 265.567 6.84464   278.726    59.6063     76.9646     59.6063      
1 1 1 18 16 9  o 0 227.962 6.63504   211.192    139.763     10.0908     139.763      
1 1 1 18 16 10 o 0 284.657 7.38904   245.27     167.153     20.3251     -12.8472     
1 1 1 18 16 11 o 0 105.442 4.93467   42.687     140.381     94.8055     -39.6194     
1 1 1 18 16 12 o 0 59.0147 7.09667   36.3772    -2.49031    22.1509     177.51       
1 1 1 18 16 13 o 0 141.463 5.04545   186.466    131.611     84.8931     131.611      
1 1 1 18 16 14 o 0 47.8466 9.65834   41.6008    -64.3026    10.5877     -64.3026     
1 1 1 18 16 15 o 0 47.1354 7.76114   40.7949    -110.066    4.36845     69.9344      
1 1 1 18 16 16 o 0 31.7063 11.0337   27.5907    -177.649    8.34611     -177.649     
1 1 1 18 16 17 o 0 24.803  10.5747   11.0673    166.753     14.5356     -13.2472     
1 1 1 18 16 18 o 0 30.4494 11.6775   26.3317    -55.301     4.56336     -55.301      
1 1 1 18 16 19 f 1 31.8342 12.676    ?          ?           ?           ?            
1 1 1 18 16 20 o 0 14.6685 7.18045   ?          ?           ?           ?            
1 1 1 18 17 0  o 0 28.1115 15.5673   8.86619    180         57.3563     -6.75107e-14 
1 1 1 18 17 1  o 0 267.994 7.89552   172.257    -44.0582    131.727     135.942      
1 1 1 18 17 2  f 1 268.44  7.92305   364.056    -131.051    270.749     -131.051     
1 1 1 18 17 3  o 0 145.041 4.96612   124.865    114.608     11.2928     114.608      
1 1 1 18 17 4  o 0 166.194 4.89444   140.57     -69.3876    2.77979     -69.3876     
1 1 1 18 17 5  o 0 96.4935 5.33926   42.1524    90.3128     62.8908     -89.6872     
1 1 1 18 17 6  o 0 125.373 4.9284    110.942    -58.1618    33.5108     -58.1618     
1 1 1 18 17 7  o 0 165.509 5.26518   156.173    91.1151     22.5745     91.1151      
1 1 1 18 17 8  o 0 233.129 6.2755    207.686    -12.8912    3.15049     167.109      
1 1 1 18 17 9  o 0 157.32  5.03891   110.884    -87.8699    58.2688     92.1301      
1 1 1 18 17 10 o 0 234.627 6.2191    254.37     -59.1451    93.7943     -59.1451     
1 1 1 18 17 11 o 0 107.946 4.54939   79.5644    -26.3831    21.3868     153.617      
1 1 1 18 17 12 o 0 95.6843 4.89707   63.7791    -44.8515    34.2221     135.148      
1 1 1 18 17 13 o 0 85.6899 4.78644   96.152     98.5239     24.842      98.5239      
1 1 1 18 17 14 o 0 56.9606 7.41875   57.1837    117.053     6.5296      117.053      
1 1 1 18 17 15 o 0 73.7156 5.53405   66.7646    173.885     8.24779     -6.11481     
1 1 1 18 17 16 o 0 113.596 7.03736   116.693    136.013     14.3505     136.013      
1 1 1 18 17 17 o 0 28.8364 11.0872   16.6501    174.313     12.6381     -5.68747     
1 1 1 18 17 18 o 0 23.1347 10.7808   12.0662    -79.1673    2.57801     -79.1673     
1 1 1 18 17 19 o 0 19.7714 9.4197    ?          ?           ?           ?            
1 1 1 18 17 20 o 0 13.2873 6.33      ?          ?           ?           ?            
1 1 1 18 18 0  o 0 416.975 22.9301   375.785    180         50.0812     -2.2438e-14  
1 1 1 18 18 1  o 0 490.016 16.0594   440.303    90          37.0619     90           
1 1 1 18 18 2  o 0 168.204 7.55468   150.475    0           37.7999     180          
1 1 1 18 18 3  o 0 308.678 12.3349   274.565    -90         125.433     90           
1 1 1 18 18 4  o 0 181.334 8.51498   160.155    180         17.1689     180          
1 1 1 18 18 5  o 0 367.902 13.8263   322.279    -90         147.526     -90          
1 1 1 18 18 6  o 0 193.967 8.49714   181.811    180         13.8796     2.03805e-15  
1 1 1 18 18 7  o 0 308.72  12.006    286.313    -90         19.0191     90           
1 1 1 18 18 8  o 0 251.92  9.35958   230.896    180         59.3345     180          
1 1 1 18 18 9  o 0 56.4752 12.4975   50.8877    -90         80.9924     90           
1 1 1 18 18 10 o 0 273.721 10.2279   244.171    180         21.6125     -180         
1 1 1 18 18 11 o 0 72.4376 9.57754   62.3797    -90         11.8708     90           
1 1 1 18 18 12 o 0 58.1293 10.2095   60.6179    0           35.2788     180          
1 1 1 18 18 13 o 0 54.7427 10.1257   49.2204    90          17.0321     90           
1 1 1 18 18 14 o 0 25.3471 14.2123   1.07459    180         0.161878    2.22845e-12  
1 1 1 18 18 15 o 0 144.36  8.544     142.318    -90         0.77847     90           
1 1 1 18 18 16 o 0 54.9499 10.7709   52.8639    180         23.4009     180          
1 1 1 18 18 17 o 0 35.28   16.3332   30.0202    -90         13.9211     -90          
1 1 1 18 18 18 o 0 76.2483 12.2374   70.2923    0           19.9414     9.08057e-15  
1 1 1 18 18 19 o 0 23.808  17.1065   ?          ?           ?           ?            
1 1 1 18 18 20 o 0 23.3565 11.5253   ?          ?           ?           ?            
1 1 1 19 0  1  o 0 69.6777 8.81614   7.9866     45          8.6281      -135         
1 1 1 19 0  2  o 0 69.5665 8.34477   54.0895    0           103.505     -180         
1 1 1 19 0  3  o 0 167.377 7.50228   156.976    -45         25.8538     135          
1 1 1 19 0  4  o 0 111.697 7.18456   84.7747    90          11.2475     -90          
1 1 1 19 0  5  o 0 391.708 16.5784   358.849    45          138.077     -135         
1 1 1 19 0  6  o 0 38.9957 15.9874   13.6145    0           81.0139     -180         
1 1 1 19 0  7  o 0 57.0697 14.757    13.7867    -45         10.7316     135          
1 1 1 19 0  8  o 0 103.727 6.46937   80.0435    90          17.5602     90           
1 1 1 19 0  9  o 0 198.226 9.37023   176.877    -135        12.9117     -135         
1 1 1 19 0  10 o 0 465.938 18.2337   442.66     180         66.1961     180          
1 1 1 19 0  11 o 0 299.632 13.0719   280.395    135         61.8701     135          
1 1 1 19 0  12 f 1 29.0158 15.7742   2.74453    -90         5.94771     90           
1 1 1 19 0  13 o 0 259.954 10.691    235.443    45          38.2308     45           
1 1 1 19 0  14 o 0 75.3594 9.20318   67.0534    0           19.6293     180          
1 1 1 19 0  15 o 0 28.9542 14.9774   7.39571    -45         3.95206     135          
1 1 1 19 0  16 o 0 181.405 8.71183   187.518    90          12.4213     90           
1 1 1 19 0  17 o 0 148.016 8.86379   149.856    -135        9.61937     -135         
1 1 1 19 0  18 o 0 22.1831 13.7565   21.5308    180         31.9487     2.96314e-17  
1 1 1 19 0  19 o 0 14.7914 10.1523   7.8864     -45         8.59257     135          
1 1 1 19 0  20 o 0 15.2115 11.2166   ?          ?           ?           ?            
1 1 1 19 0  21 o 0 8.61741 6.25052   ?          ?           ?           ?            
1 1 1 19 1  0  o 0 666.058 25.3653   639.569    0           34.7103     5.91762e-13  
1 1 1 19 1  1  o 0 610.2   16.3599   580.11     89.9797     7.58724     89.9797      
1 1 1 19 1  2  o 0 353.538 9.5483    369.078    -121.829    89.1051     -121.829     
1 1 1 19 1  3  o 0 660.43  17.9842   609.907    63.9341     1.29609     -116.066     
1 1 1 19 1  4  o 0 168.9   5.74595   144.377    61.5765     12.8547     61.5765      
1 1 1 19 1  5  o 0 480.044 13.0896   397.185    122.43      68.5683     -57.57       
1 1 1 19 1  6  o 0 517.441 16.8431   542.128    -128.611    140.084     -128.611     
1 1 1 19 1  7  o 0 187.886 6.44039   63.9084    45.5827     205.919     -134.417     
1 1 1 19 1  8  o 0 204.283 6.45491   207.284    172.078     62.9564     172.078      
1 1 1 19 1  9  o 0 386.657 10.2947   344.046    -43.5938    7.37385     -43.5938     
1 1 1 19 1  10 o 0 331.909 9.41438   330.927    134.435     41.8869     134.435      
1 1 1 19 1  11 o 0 78.3405 6.37306   12.1678    -97.6615    151.382     -97.6615     
1 1 1 19 1  12 o 0 94.3857 5.23948   74.4938    80.1301     10.856      -99.8699     
1 1 1 19 1  13 o 0 89.2822 5.53653   60.6815    -51.9762    27.2855     128.024      
1 1 1 19 1  14 o 0 227.943 6.66269   219.364    -69.5678    35.9485     -69.5678     
1 1 1 19 1  15 o 0 81.7165 5.45062   63.6696    -76.9375    37.941      103.062      
1 1 1 19 1  16 o 0 85.4416 6.08219   71.5389    120.708     29.7037     -59.2924     
1 1 1 19 1  17 o 0 94.0372 6.27652   82.2617    158.536     22.388      -21.4638     
1 1 1 19 1  18 o 0 36.0276 11.1598   29.8867    -151.653    3.39969     28.3473      
1 1 1 19 1  19 o 0 70.6638 9.08443   82.9071    57.5268     32.6486     57.5268      
1 1 1 19 1  20 o 0 31.7385 11.357    ?          ?           ?           ?            
1 1 1 19 1  21 o 0 14.0859 6.63809   ?          ?           ?           ?            
1 1 1 19 2  0  o 0 403.047 15.8957   381.848    0           50.0989     2.35757e-13  
1 1 1 19 2  1  o 0 511.414 13.5281   495.464    -67.6025    40.3823     -67.6025     
1 1 1 19 2  2  o 0 91.1138 4.89931   20.2786    -34.8764    16.2531     145.124      
1 1 1 19 2  3  o 0 173.461 5.71742   63.831     -140.745    172.97      39.2548      
1 1 1 19 2  4  o 0 277.071 7.90587   187.307    -27.616     115.935     152.384      
1 1 1 19 2  5  o 0 213.605 6.24644   146.324    -3.79135    73.1045     176.209      
1 1 1 19 2  6  o 0 422.31  11.7204   414.947    -149.678    68.1557     -149.678     
1 1 1 19 2  7  o 0 289.809 9.25485   231.403    -32.7542    54.3892     147.246      
1 1 1 19 2  8  o 0 378.735 11.5904   438.649    32.7127     208.388     32.7127      
1 1 1 19 2  9  o 0 217.187 6.80491   161.881    -47.0461    50.2922     132.954      
1 1 1 19 2  10 o 0 241.326 6.52404   237.234    -98.455     31.0366     -98.455      
1 1 1 19 2  11 o 0 331.703 9.62723   330.112    155.807     51.0139     155.807      
1 1 1 19 2  12 o 0 87.5335 4.82364   46.8048    23.5805     55.7717     -156.42      
1 1 1 19 2  13 o 0 64.7702 6.52779   35.8377    36.1052     25.5932     -143.895     
1 1 1 19 2  14 o 0 87.0389 4.95617   68.4177    -158.323    11.5239     21.6773      
1 1 1 19 2  15 o 0 49.0358 7.82606   39.9489    -138.216    6.75765     41.784       
1 1 1 19 2  16 o 0 67.81   5.79354   69.7083    34.131      5.45863     34.131       
1 1 1 19 2  17 o 0 92.2595 5.2271    113.739    85.3688     46.1663     85.3688      
1 1 1 19 2  18 o 0 56.432  8.23729   50.6225    -142.124    6.10837     37.8755      
1 1 1 19 2  19 o 0 16.7997 8.0788    2.2962     -177.703    13.5931     2.29702      
1 1 1 19 2  20 o 0 31.8577 13.5256   ?          ?           ?           ?            
1 1 1 19 2  21 o 0 13.2419 6.50995   ?          ?           ?           ?            
1 1 1 19 2  22 o 0 11.0995 5.37263   ?          ?           ?           ?            
1 1 1 19 3  0  o 0 230.123 9.08117   215.392    0           54.0092     180          
1 1 1 19 3  1  o 0 515.032 13.4622   457.418    0.949847    32.3505     -179.05      
1 1 1 19 3  2  o 0 682.726 19.6719   701.357    122.251     154.575     122.251      
1 1 1 19 3  3  o 0 495.96  13.617    461.89     165.768     29.589      165.768      
1 1 1 19 3  4  o 0 395.934 10.6667   378.301    58.9812     54.5187     58.9812      
1 1 1 19 3  5  o 0 452.372 13.3459   409.373    -119.308    2.76795     60.6923      
1 1 1 19 3  6  o 0 266.129 7.57613   294.644    -10.4939    130.757     -10.4939     
1 1 1 19 3  7  o 0 99.5987 5.73326   18.2517    141.358     126.311     -38.6421     
1 1 1 19 3  8  o 0 111.914 5.51463   50.3229    31.3375     81.0015     -148.662     
1 1 1 19 3  9  o 0 243.219 7.67751   223.496    99.4085     29.2974     99.4085      
1 1 1 19 3  10 o 0 95.7464 5.61712   69.9902    65.3837     7.89492     65.3837      
1 1 1 19 3  11 o 0 209.71  6.2021    194.769    -151.678    13.4488     -151.678     
1 1 1 19 3  12 o 0 128.527 5.17907   112.521    -34.4935    0.410601    145.506      
1 1 1 19 3  13 o 0 22.1896 9.70605   19.8087    -69.182     50.5848     -69.182      
1 1 1 19 3  14 o 0 112.032 4.61816   105.483    -46.6823    17.7869     -46.6823     
1 1 1 19 3  15 o 0 189.488 5.52379   232.351    117.889     69.8944     117.889      
1 1 1 19 3  16 o 0 26.6067 10.1206   10.3289    -76.8077    16.4204     103.192      
1 1 1 19 3  17 o 0 117.623 6.10949   132.438    2.63233     30.2584     2.63233      
1 1 1 19 3  18 o 0 53.4359 7.81878   54.4198    141.008     8.58588     141.008      
1 1 1 19 3  19 o 0 28.7345 11.7119   9.72922    -142.703    6.43091     -142.703     
1 1 1 19 3  20 o 0 41.0432 13.0319   ?          ?           ?           ?            
1 1 1 19 3  21 o 0 20.1153 7.30808   ?          ?           ?           ?            
1 1 1 19 4  0  o 0 835.416 29.5799   773.614    180         82.7854     -180         
1 1 1 19 4  1  o 0 629.228 16.4306   595.579    -50.8383    42.5494     -50.8383     
1 1 1 19 4  2  o 0 565.25  14.5184   549.5      118.583     77.6936     118.583      
1 1 1 19 4  3  o 0 489.95  13.7008   502.846    -62.4972    131.34      -62.4972     
1 1 1 19 4  4  o 0 205.046 6.42728   208.186    96.8102     82.9043     96.8102      
1 1 1 19 4  5  o 0 118.305 4.81841   63.8739    36.3426     43.0102     -143.657     
1 1 1 19 4  6  o 0 438.13  12.1244   530.46     63.0941     284.354     63.0941      
1 1 1 19 4  7  o 0 145.078 5.72293   118.981    -38.9573    2.91643     141.043      
1 1 1 19 4  8  o 0 146.721 5.28027   115.217    -94.3475    12.0725     85.6525      
1 1 1 19 4  9  o 0 190.266 6.14064   149.192    86.564      23.2435     -93.436      
1 1 1 19 4  10 o 0 126.826 5.50485   80.5671    79.7901     58.2221     -100.21      
1 1 1 19 4  11 o 0 84.7778 5.12478   37.3748    118.423     50.7066     -61.5772     
1 1 1 19 4  12 o 0 110.92  4.86273   106.298    -35.7018    23.7164     -35.7018     
1 1 1 19 4  13 o 0 54.3726 7.80661   25.3029    -110.762    7.00794     69.2384      
1 1 1 19 4  14 o 0 96.6633 4.64652   86.4024    136.855     7.8553      136.855      
1 1 1 19 4  15 o 0 80.6639 4.98906   100.862    -12.8739    45.0871     -12.8739     
1 1 1 19 4  16 o 0 98.4085 4.85451   103.792    -173.702    8.54282     -173.702     
1 1 1 19 4  17 o 0 59.1563 7.69227   51.0071    56.4699     11.5342     -123.53      
1 1 1 19 4  18 o 0 26.1674 10.4662   15.2428    85.1562     8.80635     -94.8438     
1 1 1 19 4  19 o 0 67.1543 7.9776    83.0918    151.482     40.5085     151.482      
1 1 1 19 4  20 o 0 23.4813 11.2838   ?          ?           ?           ?            
1 1 1 19 4  21 o 0 19.5322 8.11885   ?          ?           ?           ?            
1 1 1 19 5  0  o 0 57.6658 10.7232   19.5364    0           42.4479     180          
1 1 1 19 5  1  o 0 121.106 4.65102   78.1665    61.7231     8.81333     61.7231      
1 1 1 19 5  2  o 0 240.34  6.4758    178.903    111.246     59.0936     -68.7544     
1 1 1 19 5  3  o 0 359.884 9.51723   374.628    35.819      119.614     35.819       
1 1 1 19 5  4  o 0 732.694 19.8146   687.272    -123.267    76.5081     -123.267     
1 1 1 19 5  5  o 0 181.489 6.23224   145.938    -49.5286    9.88452     130.471      
1 1 1 19 5  6  f 1 413.663 11.584    505.659    97.8176     284.588     97.8176      
1 1 1 19 5  7  o 0 230.466 7.0132    279.961    -94.1943    169.062     -94.1943     
1 1 1 19 5  8  o 0 88.1441 6.81826   48.5008    170.777     22.1816     -9.22277     
1 1 1 19 5  9  o 0 175.86  6.21921   154.233    156.937     16.4956     156.937      
1 1 1 19 5  10 o 0 83.8467 6.24456   24.2533    -156.014    82.5095     23.9865      
1 1 1 19 5  11 o 0 189.924 6.66396   177.281    95.3288     10.2137     95.3288      
1 1 1 19 5  12 o 0 78.7194 5.73124   42.8827    75.623      44.5073     -104.377     
1 1 1 19 5  13 f 1 115.999 4.50006   87.6296    -28.9586    23.3867     151.041      
1 1 1 19 5  14 o 0 130.423 4.79464   125.705    140.559     25.5935     140.559      
1 1 1 19 5  15 o 0 84.804  4.8684    90.1178    67.0747     11.1856     67.0747      
1 1 1 19 5  16 o 0 57.4441 7.2789    60.7629    6.98064     11.3425     6.98064      
1 1 1 19 5  17 o 0 20.9092 9.23176   14.3156    -79.7355    61.6136     -79.7355     
1 1 1 19 5  18 o 0 24.702  10.2494   3.15426    42.3499     35.2419     -137.65      
1 1 1 19 5  19 o 0 38.6106 11.6243   35.5997    -71.3459    2.42081     -71.3459     
1 1 1 19 5  20 o 0 36.0744 12.5436   ?          ?           ?           ?            
1 1 1 19 6  0  o 0 283.533 10.9101   258.087    180         169.919     -8.09901e-14 
1 1 1 19 6  1  o 0 687.379 18.8871   666.67     -46.4204    97.5732     -46.4204     
1 1 1 19 6  2  o 0 132.454 4.68469   87.4653    -49.7663    20.5466     130.234      
1 1 1 19 6  3  o 0 519.511 13.216    447.722    -146.581    22.4247     33.4193      
1 1 1 19 6  4  o 0 456.434 12.4673   351.156    -14.0207    97.0558     165.979      
1 1 1 19 6  5  o 0 113.233 5.25767   63.0116    47.7077     3.48598     -132.292     
1 1 1 19 6  6  o 0 424.638 11.7432   311.163    102.772     130.266     -77.2278     
1 1 1 19 6  7  o 0 323.574 9.11463   280.7      -103.143    6.57491     76.8572      
1 1 1 19 6  8  o 0 176.9   5.94038   194.048    -2.43754    100.701     -2.43754     
1 1 1 19 6  9  o 0 365.818 10.8374   333.307    63.2247     34.9054     63.2247      
1 1 1 19 6  10 o 0 174.227 5.30602   154.787    -80.5701    0.831466    -80.5701     
1 1 1 19 6  11 o 0 164.184 5.5889    205.662    96.9433     122.461     96.9433      
1 1 1 19 6  12 o 0 102.791 4.58482   89.9577    106.903     6.59651     106.903      
1 1 1 19 6  13 o 0 98.4111 5.43566   90.0401    -166.327    19.5315     -166.327     
1 1 1 19 6  14 o 0 136.638 4.67096   99.9971    178.622     37.659      -1.3784      
1 1 1 19 6  15 o 0 118.81  4.33469   140.883    158.347     39.7308     158.347      
1 1 1 19 6  16 o 0 58.2396 6.71864   64.0429    -139.333    16.8844     -139.333     
1 1 1 19 6  17 o 0 52.4376 7.80698   60.5237    -36.907     45.6353     -36.907      
1 1 1 19 6  18 o 0 34.574  11.1802   21.2002    -96.9976    14.5198     -96.9976     
1 1 1 19 6  19 o 0 58.6481 7.11067   61.6787    -141.995    14.03       -141.995     
1 1 1 19 6  20 o 0 26.0846 12.1517   ?          ?           ?           ?            
1 1 1 19 6  21 o 0 14.2691 6.01773   ?          ?           ?           ?            
1 1 1 19 7  0  o 0 70.2957 8.24393   10.0133    180         10.5273     -4.34993e-14 
1 1 1 19 7  1  o 0 328.267 9.11042   315.821    -53.6521    57.6079     -53.6521     
1 1 1 19 7  2  f 1 496.941 13.1499   514.234    105.489     152.224     105.489      
1 1 1 19 7  3  o 0 293.731 8.22548   250.212    43.2811     4.9358      -136.719     
1 1 1 19 7  4  o 0 353.691 10.3265   306.906    -138.321    14.1446     41.6788      
1 1 1 19 7  5  o 0 290.942 9.0389    232.373    86.8701     43.9666     -93.1299     
1 1 1 19 7  6  o 0 71.5907 7.06529   55.8415    167.522     208.633     167.522      
1 1 1 19 7  7  o 0 406.491 13.454    283.068    173.86      149.462     -6.13997     
1 1 1 19 7  8  o 0 317.946 10.1818   310.472    29.0644     71.2305     29.0644      
1 1 1 19 7  9  o 0 266.53  7.83655   307.306    -38.1692    165.977     -38.1692     
1 1 1 19 7  10 o 0 166.929 5.5734    139.652    -14.5947    15.0326     165.405      
1 1 1 19 7  11 f 1 112.552 4.6877    91.8283    119.816     12.1877     -60.1835     
1 1 1 19 7  12 o 0 93.2465 5.33028   78.4686    12.3814     2.98321     12.3814      
1 1 1 19 7  13 o 0 48.3889 8.59067   5.03938    55.0147     56.0043     -124.985     
1 1 1 19 7  14 o 0 239.721 6.93153   286.267    5.2986      66.1509     5.2986       
1 1 1 19 7  15 o 0 202.019 6.36168   257.433    -14.3981    96.943      -14.3981     
1 1 1 19 7  16 o 0 113.269 4.55471   130.807    -21.6967    33.1843     -21.6967     
1 1 1 19 7  17 o 0 77.8247 6.30432   77.919     56.7348     4.39191     56.7348      
1 1 1 19 7  18 o 0 34.1366 11.4097   28.3554    55.4627     1.17599     -124.537     
1 1 1 19 7  19 o 0 35.7274 13.4411   26.9729    24.8258     9.54132     -155.174     
1 1 1 19 7  20 o 0 21.2617 10.2804   ?          ?           ?           ?            
1 1 1 19 7  21 o 0 14.848  7.1081    ?          ?           ?           ?            
1 1 1 19 8  0  o 0 760.007 26.9147   683.431    0           52.4218     180          
1 1 1 19 8  1  o 0 265.578 6.87117   286.06     176.913     122.513     176.913      
1 1 1 19 8  2  o 0 295.913 7.72322   262.93     84.7266     16.2596     84.7266      
1 1 1 19 8  3  o 0 546.982 13.55     491.844    169.378     25.8743     169.378      
1 1 1 19 8  4  o 0 48.9907 8.91352   62.6555    -9.32617    169.318     -9.32617     
1 1 1 19 8  5  o 0 240.281 6.90444   264.516    -139.212    129.238     -139.212     
1 1 1 19 8  6  o 0 183.073 6.4483    163.622    -36.967     16.9109     -36.967      
1 1 1 19 8  7  o 0 130.638 5.56543   105.007    -8.02921    1.82156     -8.02921     
1 1 1 19 8  8  o 0 242.275 7.42797   226.042    -24.4909    39.3581     -24.4909     
1 1 1 19 8  9  o 0 271.23  7.21772   294.257    -21.0337    92.4821     -21.0337     
1 1 1 19 8  10 o 0 167.261 5.44425   157.248    50.1443     22.9521     50.1443      
1 1 1 19 8  11 o 0 61.1734 7.03845   37.5165    -18.2944    6.16679     -18.2944     
1 1 1 19 8  12 o 0 258.166 7.95999   219.442    -166.537    23.6954     13.4628      
1 1 1 19 8  13 o 0 51.9023 8.18767   17.1705    -81.976     2.95601     98.024       
1 1 1 19 8  14 o 0 161.367 5.56909   189.103    17.6047     41.0273     17.6047      
1 1 1 19 8  15 o 0 64.8298 6.50998   46.0366    48.1139     34.1598     -131.886     
1 1 1 19 8  16 o 0 158.676 5.91317   146.932    -83.5268    28.5366     96.4732      
1 1 1 19 8  17 o 0 34.6702 10.3604   27.7539    80.1763     5.52274     -99.8237     
1 1 1 19 8  18 o 0 111.257 8.1974    115.509    -88.3316    14.9412     -88.3316     
1 1 1 19 8  19 o 0 27.9903 11.8602   20.9144    3.14776     3.36324     -176.852     
1 1 1 19 8  20 o 0 38.5409 16.2548   ?          ?           ?           ?            
1 1 1 19 8  21 o 0 18.7187 8.02255   ?          ?           ?           ?            
1 1 1 19 9  0  o 0 25.9904 14.4499   5.60469    180         79.4713     -4.75515e-14 
1 1 1 19 9  1  o 0 220.027 6.34733   100.24     -15.1569    176.633     164.843      
1 1 1 19 9  2  o 0 552.223 14.2167   490.233    -140.853    10.9571     -140.853     
1 1 1 19 9  3  o 0 642.972 16.9644   492.988    -67.3781    171.544     112.622      
1 1 1 19 9  4  o 0 371.139 10.4254   367.804    114.085     82.342      114.085      
1 1 1 19 9  5  o 0 380.147 10.9534   298.511    143.725     71.5506     -36.2753     
1 1 1 19 9  6  o 0 243.716 7.80908   193.529    -18.8474    35.7453     161.153      
1 1 1 19 9  7  o 0 207.93  6.57203   219.778    80.8196     90.6868     80.8196      
1 1 1 19 9  8  o 0 248.585 7.39629   218.074    -167.777    12.5688     -167.777     
1 1 1 19 9  9  o 0 251.122 6.66766   244.7      173.688     31.8443     173.688      
1 1 1 19 9  10 o 0 28.3204 11.0079   44.1116    73.3706     104.494     73.3706      
1 1 1 19 9  11 o 0 102.11  4.89874   94.4319    156.971     17.3649     156.971      
1 1 1 19 9  12 o 0 170.593 5.42935   143.955    -142.469    12.7097     37.5309      
1 1 1 19 9  13 o 0 121.925 4.44183   93.1307    -107.588    21.0117     72.4124      
1 1 1 19 9  14 o 0 77.8914 5.21086   81.7645    -68.2215    9.02084     -68.2215     
1 1 1 19 9  15 o 0 149.628 4.937     164        130.605     22.1939     130.605      
1 1 1 19 9  16 o 0 41.0449 9.03819   20.9776    45.7151     34.4221     -134.285     
1 1 1 19 9  17 o 0 76.2338 7.12828   58.6344    115.108     32.1863     -64.8924     
1 1 1 19 9  18 o 0 30.4012 10.6002   24.8211    93.9086     6.05877     93.9086      
1 1 1 19 9  19 o 0 17.3472 8.5139    1.86267    158.272     28.743      158.272      
1 1 1 19 9  20 o 0 53.1917 14.2346   ?          ?           ?           ?            
1 1 1 19 9  21 o 0 18.1674 8.75521   ?          ?           ?           ?            
1 1 1 19 10 0  o 0 169.856 8.1619    150.299    0           3.36769     8.42521e-13  
1 1 1 19 10 1  o 0 229.352 6.5812    195.562    144.22      5.58549     144.22       
1 1 1 19 10 2  o 0 170.912 5.44838   168.059    -53.4433    76.1861     -53.4433     
1 1 1 19 10 3  o 0 201.024 6.02561   170.886    -171.276    4.62313     -171.276     
1 1 1 19 10 4  o 0 314.182 9.16593   259.64     95.5305     30.1437     -84.4695     
1 1 1 19 10 5  o 0 276.209 8.33064   161.198    -101.361    157.189     78.639       
1 1 1 19 10 6  o 0 393.607 11.5345   382.202    -12.9842    74.9892     -12.9842     
1 1 1 19 10 7  o 0 168.143 5.55696   128.83     -150.396    22.89       29.6036      
1 1 1 19 10 8  o 0 194.675 6.46007   199.666    -38.0944    78.5824     -38.0944     
1 1 1 19 10 9  o 0 48.3955 9.81007   29.2657    130.416     113.198     130.416      
1 1 1 19 10 10 o 0 115.719 5.07754   54.171     -2.76237    87.0589     177.238      
1 1 1 19 10 11 o 0 114.796 4.77801   86.9585    119.088     24.9797     -60.9119     
1 1 1 19 10 12 o 0 91.7784 5.2419    73.7885    77.9584     2.49401     -102.042     
1 1 1 19 10 13 f 1 164.001 4.45608   127.45     170.678     32.3169     -9.32168     
1 1 1 19 10 14 o 0 85.2744 5.09718   90.1335    -83.245     9.81517     -83.245      
1 1 1 19 10 15 o 0 119.966 5.21616   125.863    -58.4032    9.56802     -58.4032     
1 1 1 19 10 16 o 0 88.8644 5.01184   96.6405    -2.88327    17.8276     -2.88327     
1 1 1 19 10 17 o 0 109.868 6.62888   110.533    -3.9779     4.9226      -3.9779      
1 1 1 19 10 18 o 0 57.3239 9.73411   68.8376    90.9319     33.1917     90.9319      
1 1 1 19 10 19 o 0 26.9745 10.9751   10.857     -129.371    24.0349     50.6286      
1 1 1 19 10 20 o 0 63.1941 14.1141   ?          ?           ?           ?            
1 1 1 19 10 21 o 0 17.1865 7.42796   ?          ?           ?           ?            
1 1 1 19 11 0  o 0 151.97  7.13106   101.421    180         45.2381     180          
1 1 1 19 11 1  o 0 488.295 14.4198   513.452    -71.3266    150.265     -71.3266     
1 1 1 19 11 2  o 0 474.42  12.5896   387.663    161.694     74.2265     -18.3058     
1 1 1 19 11 3  f 1 617.488 16.2469   577.317    171.786     51.1495     171.786      
1 1 1 19 11 4  o 0 331.375 9.26906   263.433    128.764     53.1022     -51.2361     
1 1 1 19 11 5  o 0 256.348 7.05927   253.056    93.705      62.3348     93.705       
1 1 1 19 11 6  o 0 90.3371 5.79002   50.7868    -66.1127    23.3704     113.887      
1 1 1 19 11 7  o 0 174.703 5.39761   85.9531    59.6447     123.458     -120.355     
1 1 1 19 11 8  o 0 178.776 5.92823   183.479    30.2413     77.5373     30.2413      
1 1 1 19 11 9  o 0 216.71  6.28373   190.814    -83.1069    8.20584     96.8931      
1 1 1 19 11 10 o 0 236.433 6.94595   183.738    84.7924     62.0002     -95.2076     
1 1 1 19 11 11 o 0 156.741 5.05763   148.37     130.724     21.231      130.724      
1 1 1 19 11 12 o 0 101.443 5.08684   105.964    26.6174     51.3197     26.6174      
1 1 1 19 11 13 o 0 170.223 5.28063   170.632    -24.974     45.1506     -24.974      
1 1 1 19 11 14 o 0 202.466 5.72203   254.098    78.9085     88.4368     78.9085      
1 1 1 19 11 15 o 0 36.2225 9.96615   21.7894    179.273     21.0049     -0.726629    
1 1 1 19 11 16 o 0 68.9834 6.89306   52.2241    -122.376    30.2202     57.6242      
1 1 1 19 11 17 o 0 79.4295 7.0469    66.7416    -140.345    20.81       39.6552      
1 1 1 19 11 18 o 0 53.8979 9.71181   49.3835    57.9958     1.90194     -122.004     
1 1 1 19 11 19 o 0 33.3795 12.8584   11.1876    -107.672    36.9669     72.3275      
1 1 1 19 11 20 o 0 25.546  12.5441   ?          ?           ?           ?            
1 1 1 19 11 21 o 0 18.3968 7.45229   ?          ?           ?           ?            
1 1 1 19 12 0  o 0 245.421 9.8557    218.568    0           134.872     4.77255e-14  
1 1 1 19 12 1  o 0 274.089 7.92115   177.715    47.1379     128.004     -132.862     
1 1 1 19 12 2  o 0 492.395 13.6383   484.894    55.1036     91.532      55.1036      
1 1 1 19 12 3  o 0 460.487 12.9947   415.904    69.8312     15.3708     69.8312      
1 1 1 19 12 4  o 0 284.837 7.94878   289.509    128.677     81.7181     128.677      
1 1 1 19 12 5  o 0 329.793 9.98729   378.774    -163.159    184.491     -163.159     
1 1 1 19 12 6  o 0 202.59  5.54264   238.747    -86.0153    145.319     -86.0153     
1 1 1 19 12 7  o 0 343.528 8.63103   329.161    150.036     66.976      150.036      
1 1 1 19 12 8  o 0 104.144 5.41248   73.5621    -154.611    17.3757     25.3894      
1 1 1 19 12 9  o 0 214.415 6.5386    220.01     -90.4966    58.7919     -90.4966     
1 1 1 19 12 10 o 0 83.651  5.35336   71.1791    -64.2129    8.60445     -64.2129     
1 1 1 19 12 11 o 0 183.321 5.7001    152.36     131.27      19.9523     -48.7304     
1 1 1 19 12 12 o 0 37.4723 10.8618   1.58023    -8.86489    32.3338     -8.86489     
1 1 1 19 12 13 o 0 160.507 4.68669   127.694    33.8473     22.9322     -146.153     
1 1 1 19 12 14 o 0 47.5521 8.48389   19.9289    85.3691     48.5542     -94.6309     
1 1 1 19 12 15 o 0 165.21  5.38986   167.4      -44.0731    1.06237     135.927      
1 1 1 19 12 16 o 0 40.1989 9.58509   24.2465    105.934     24.0536     -74.0658     
1 1 1 19 12 17 o 0 68.585  7.01504   54.6167    -154.174    22.4417     25.8256      
1 1 1 19 12 18 o 0 58.0162 8.05441   68.9966    -148.531    31.3487     -148.531     
1 1 1 19 12 19 o 0 19.5604 9.73765   4.62633    57.621      18.2289     -122.379     
1 1 1 19 12 20 o 0 15.6039 7.2334    ?          ?           ?           ?            
1 1 1 19 12 21 o 0 4.53754 2.25318   ?          ?           ?           ?            
1 1 1 19 13 0  o 0 103.788 8.4334    22.5293    0           1.09076     -1.41973e-12 
1 1 1 19 13 1  o 0 259.698 7.25595   308.308    165.893     180.261     165.893      
1 1 1 19 13 2  o 0 488.851 12.6421   460.178    -20.9854    50.3001     -20.9854     
1 1 1 19 13 3  o 0 176.871 5.87681   170.322    74.0152     65.9756     74.0152      
1 1 1 19 13 4  o 0 228.735 6.77147   189.705    168.128     16.653      -11.8717
[truncated: 1,013,449 more chars]
