# Supplementary material for: Compact tape-driven sample delivery system for serial femtosecond crystallography
Source: J Appl Crystallogr. 2026 Feb 9;59(Pt 2):291–302. doi: 10.1107/S1600576726000063 (PMC13060467; doi:10.1107/S1600576726000063)
Supplement: Supplementary file 2 [file j-59-00291-sup2.zip › 9v3h_sf.cif]

data_r9v3hsf
# 
_audit.revision_id     1_0 
_audit.creation_date   ? 
_audit.update_record   'Initial release' 
# 
_cell.entry_id      9v3h 
_cell.length_a      79.450 
_cell.length_b      79.450 
_cell.length_c      38.150 
_cell.angle_alpha   90.000 
_cell.angle_beta    90.000 
_cell.angle_gamma   90.000 
# 
_diffrn_radiation_wavelength.id           1 
_diffrn_radiation_wavelength.wavelength   1.24A 
# 
_entry.id   9v3h 
# 
_exptl_crystal.id   1 
# 
_reflns_scale.group_code   1 
# 
_symmetry.entry_id               9v3h 
_symmetry.space_group_name_H-M   'P 43 21 2' 
_symmetry.Int_Tables_number      96 
# 
loop_
_refln.crystal_id 
_refln.wavelength_id 
_refln.scale_group_code 
_refln.index_h 
_refln.index_k 
_refln.index_l 
_refln.status 
_refln.pdbx_r_free_flag 
_refln.F_meas_au 
_refln.F_meas_sigma_au 
_refln.pdbx_FWT 
_refln.pdbx_PHWT 
_refln.pdbx_DELFWT 
_refln.pdbx_DELPHWT 
1 1 1 0  0  4  o 0 213.144 35.3567   295.555     180          165.048    1.91988e-13  
1 1 1 0  0  8  o 0 316.176 70.2195   384.414     0            51.6632    180          
1 1 1 0  0  12 o 0 42.5911 13.3184   2.40913     180          27.4176    -6.3035e-14  
1 1 1 0  0  16 o 0 629.25  72.3702   644.41      0            68.6912    3.00538e-15  
1 1 1 0  0  20 o 0 87.9028 11.7166   102.687     180          40.816     180          
1 1 1 1  0  1  o 0 168.053 19.5759   288.777     -135         95.4855    45           
1 1 1 1  0  2  o 0 359.473 19.9791   619.735     180          88.64      180          
1 1 1 1  0  3  o 0 381.289 25.3604   656.375     -45          144.79     -45          
1 1 1 1  0  4  o 0 275.216 24.1502   407.864     90           136.201    90           
1 1 1 1  0  5  o 0 105.323 14.428    9.02325     45           0.957829   45           
1 1 1 1  0  6  o 0 159.198 22.2833   203.446     180          44.704     7.43489e-14  
1 1 1 1  0  7  o 0 115.781 12.8789   47.1926     135          10.9658    135          
1 1 1 1  0  8  o 0 242.098 29.2834   295.228     -90          72.8628    -90          
1 1 1 1  0  9  o 0 379.233 29.9081   429.321     -135         96.2932    -135         
1 1 1 1  0  10 o 0 85.8232 7.59643   74.1816     180          58.645     1.43997e-14  
1 1 1 1  0  11 o 0 91.4044 10.9433   91.4118     135          128.86     -45          
1 1 1 1  0  12 o 0 423.921 40.8912   433.943     -90          70.9793    90           
1 1 1 1  0  13 o 0 122.159 11.7043   121.251     -135         4.01994    -135         
1 1 1 1  0  14 o 0 65.0834 6.06284   42.6228     0            23.1478    -180         
1 1 1 1  0  15 o 0 74.7007 7.166     54.5343     -45          22.2347    -45          
1 1 1 1  0  16 o 0 47.9281 7.0871    34.1897     -90          14.9791    90           
1 1 1 1  0  17 o 0 111.805 8.94804   111.445     45           7.97819    -135         
1 1 1 1  0  18 o 0 33.9541 7.51554   32.7217     0            16.1196    -180         
1 1 1 1  0  19 o 0 12.3185 7.2546    7.30976     -45          27.4784    135          
1 1 1 1  0  20 o 0 16.2638 9.09844   4.98254     90           7.86643    -90          
1 1 1 1  0  21 o 0 16.1736 8.17062   7.14873     -135         3.43383    45           
1 1 1 1  0  22 o 0 22.5731 10.584    26.4844     180          2.57984    180          
1 1 1 1  0  23 o 0 2.96303 2.12795   ?           ?            ?          ?            
1 1 1 1  1  1  o 0 279.034 18.8756   502.51      -90          20.7632    -90          
1 1 1 1  1  2  f 1 359.463 21.0174   637.447     0            24.9648    -1.26093e-14 
1 1 1 1  1  3  o 0 26.7056 10.0818   8.31995     -90          108.458    90           
1 1 1 1  1  4  f 1 136.199 17.5082   197.422     0            21.3147    -180         
1 1 1 1  1  5  o 0 223.19  25.1492   332.326     90           58.2393    90           
1 1 1 1  1  6  o 0 275.917 26.3586   357.239     0            9.99653    180          
1 1 1 1  1  7  f 1 171.569 20.0268   186.783     -90          89.3152    -90          
1 1 1 1  1  8  o 0 55.5009 9.1589    24.418      0            57.7412    180          
1 1 1 1  1  9  o 0 390.481 33.5317   444.355     -90          100.072    90           
1 1 1 1  1  10 o 0 101.396 11.8608   106.739     0            82.6816    180          
1 1 1 1  1  11 o 0 193.311 22.2707   201.979     90           57.5259    -90          
1 1 1 1  1  12 o 0 178.537 16.9786   183.128     180          59.6271    180          
1 1 1 1  1  13 o 0 279.14  19.5637   281.202     -90          103.527    -90          
1 1 1 1  1  14 o 0 130.935 16.2007   139.626     180          27.1985    1.28123e-14  
1 1 1 1  1  15 o 0 64.4438 7.20761   48.0387     90           9.3568     90           
1 1 1 1  1  16 f 1 155.277 12.0184   158.622     180          33.3857    2.09746e-14  
1 1 1 1  1  17 o 0 80.7216 7.59258   80.4585     -90          52.9892    90           
1 1 1 1  1  18 o 0 83.2308 5.66607   110.644     180          7.79978    180          
1 1 1 1  1  19 o 0 75.8552 7.13715   98.2446     -90          25.4713    -90          
1 1 1 1  1  20 o 0 34.2516 6.65379   9.07405     0            3.82529    0            
1 1 1 1  1  21 o 0 13.2155 7.87867   9.55564     90           13.6885    -90          
1 1 1 1  1  22 o 0 17.2008 10.0064   18.7749     0            1.56738    180          
1 1 1 1  1  23 o 0 6.67336 4.75721   ?           ?            ?          ?            
1 1 1 2  0  1  o 0 196.701 18.0347   158.028     -45          114.169    -45          
1 1 1 2  0  2  o 0 150.337 19.8957   256.19      -90          71.8285    90           
1 1 1 2  0  3  o 0 34.104  4.20413   4.43033     45           33.3687    -135         
1 1 1 2  0  4  o 0 175.021 21.394    197.44      0            113.315    8.57242e-15  
1 1 1 2  0  5  o 0 214.834 21.8627   276.446     135          23.8698    135          
1 1 1 2  0  6  o 0 156.335 19.6333   195.097     90           15.2485    90           
1 1 1 2  0  7  o 0 192.695 22.3      236.709     45           98.4826    -135         
1 1 1 2  0  8  o 0 274.875 30.4455   333.99      180          87.6677    180          
1 1 1 2  0  9  o 0 253.987 27.2481   286.455     -45          25.1895    135          
1 1 1 2  0  10 o 0 516.565 35.6271   574.459     -90          69.3247    -90          
1 1 1 2  0  11 o 0 74.5886 7.78905   51.3177     -135         58.6785    45           
1 1 1 2  0  12 o 0 241.163 21.7093   245.962     0            50.8388    180          
1 1 1 2  0  13 o 0 13.412  7.78663   2.02276     135          61.5327    -45          
1 1 1 2  0  14 o 0 99.8414 8.64017   42.6578     -90          17.2174    -90          
1 1 1 2  0  15 o 0 55.812  5.45456   49.2599     45           12.9899    -135         
1 1 1 2  0  16 o 0 40.6368 5.19619   23.27       0            19.2967    180          
1 1 1 2  0  17 o 0 60.3033 5.88786   53.9526     135          10.9789    -45          
1 1 1 2  0  18 o 0 57.994  5.41464   73.1849     -90          15.35      -90          
1 1 1 2  0  19 o 0 45.6473 5.87429   50.4296     45           26.2611    45           
1 1 1 2  0  20 o 0 101.647 10.9673   127.662     0            14.478     1.24877e-14  
1 1 1 2  0  21 o 0 12.006  7.95405   4.59625     135          7.60777    -45          
1 1 1 2  0  22 o 0 22.3712 7.51888   26.4411     90           4.47798    -90          
1 1 1 2  0  23 o 0 3.54593 2.61078   ?           ?            ?          ?            
1 1 1 2  1  0  o 0 185.143 22.0702   304.282     180          462.542    2.62855e-13  
1 1 1 2  1  1  o 0 286.35  12.5745   481.882     -47.878      19.822     -47.878      
1 1 1 2  1  2  o 0 373.922 16.2371   694.275     36.8205      122.503    36.8205      
1 1 1 2  1  3  o 0 167.017 13.2133   281.316     -43.4212     56.2312    -43.4212     
1 1 1 2  1  4  o 0 242.722 15.4133   496.64      144.381      352.51     144.381      
1 1 1 2  1  5  o 0 247.856 18.814    352.222     43.9079      94.6295    43.9079      
1 1 1 2  1  6  o 0 244.52  19.2516   220.222     145.005      167.001    -34.9953     
1 1 1 2  1  7  o 0 261.555 18.1368   271.703     154.448      81.0979    -25.5518     
1 1 1 2  1  8  o 0 146.288 11.8541   160.573     16.7848      25.1721    16.7848      
1 1 1 2  1  9  o 0 132.604 9.03684   79.2439     83.7822      104.505    -96.2178     
1 1 1 2  1  10 o 0 251.926 16.292    300.415     114.764      65.4468    114.764      
1 1 1 2  1  11 o 0 294.106 22.3196   367.055     170.7        146.972    170.7        
1 1 1 2  1  12 o 0 313.558 22.7302   381.718     30.1069      134.228    30.1069      
1 1 1 2  1  13 f 1 259.244 16.2815   254.791     178.331      0.629823   178.331      
1 1 1 2  1  14 o 0 54.3321 3.93049   19.5032     -20.9203     113.459    -20.9203     
1 1 1 2  1  15 f 1 103.254 5.6169    113.71      -117.255     30.7766    -117.255     
1 1 1 2  1  16 o 0 105.374 6.03265   114.21      98.0929      31.4983    98.0929      
1 1 1 2  1  17 o 0 99.8519 4.96791   91.2623     -79.6089     0.940049   100.391      
1 1 1 2  1  18 o 0 44.4887 3.38076   38.9568     -60.3698     13.1759    119.63       
1 1 1 2  1  19 o 0 19.7277 6.54747   0.170929    9.8481       26.5429    9.8481       
1 1 1 2  1  20 o 0 93.3446 6.92975   144.229     -35.8988     60.5704    -35.8988     
1 1 1 2  1  21 o 0 31.7608 5.29913   7.64808     7.40623      57.8592    -172.594     
1 1 1 2  1  22 o 0 23.0584 6.15385   29.5881     -52.0642     14.0993    -52.0642     
1 1 1 2  1  23 f 1 6.4484  3.18278   ?           ?            ?          ?            
1 1 1 2  2  0  o 0 354.949 27.386    625.609     180          61.7952    -180         
1 1 1 2  2  1  o 0 419.869 17.692    758.522     90           160.558    -90          
1 1 1 2  2  2  o 0 440.759 19.6913   790.042     0            0.764676   -2.11579e-11 
1 1 1 2  2  3  o 0 426.595 24.3963   755.643     -90          80.1865    90           
1 1 1 2  2  4  o 0 12.533  6.51265   1.40399     180          87.285     -1.08153e-13 
1 1 1 2  2  5  o 0 186.84  18.5179   245.343     -90          14.4606    90           
1 1 1 2  2  6  o 0 317.735 28.113    412.918     0            178.931    -4.94149e-15 
1 1 1 2  2  7  o 0 345.387 29.1219   430.294     90           97.4568    90           
1 1 1 2  2  8  o 0 84.8604 9.57592   74.017      180          53.1333    9.77459e-15  
1 1 1 2  2  9  o 0 202.537 21.7137   224.595     -90          104.299    -90          
1 1 1 2  2  10 o 0 311.086 26.7937   348.731     180          20.3127    -2.54399e-15 
1 1 1 2  2  11 o 0 517.688 41.705    540.585     -90          82.2125    90           
1 1 1 2  2  12 o 0 61.5841 6.58926   45.1187     180          38.5913    1.19934e-14  
1 1 1 2  2  13 o 0 101.487 8.77815   98.8314     90           16.0962    -90          
1 1 1 2  2  14 o 0 276.02  20.7401   294.016     0            39.9752    180          
1 1 1 2  2  15 o 0 223.18  22.3388   232.54      90           10.6377    -90          
1 1 1 2  2  16 f 1 25.975  6.64699   10.4279     180          33.1799    1.46333e-14  
1 1 1 2  2  17 o 0 200.182 14.4075   198.844     90           39.6337    -90          
1 1 1 2  2  18 o 0 51.8216 4.36021   58.1453     0            14.8219    8.47761e-15  
1 1 1 2  2  19 o 0 105.765 10.0389   136.289     -90          22.7666    -90          
1 1 1 2  2  20 o 0 15.1643 8.79876   1.75317     0            3.35789    -180         
1 1 1 2  2  21 o 0 37.3682 13.3282   45.5052     -90          20.8916    90           
1 1 1 2  2  22 o 0 13.2328 8.48678   14.4463     180          12.5122    -1.59945e-15 
1 1 1 2  2  23 o 0 7.36755 5.36423   ?           ?            ?          ?            
1 1 1 3  0  1  o 0 200.164 18.913    245.4       45           169.504    45           
1 1 1 3  0  2  o 0 129.022 1.66981   28.3352     180          11.383     -180         
1 1 1 3  0  3  o 0 299.212 21.5989   510.064     -45          223.949    -45          
1 1 1 3  0  4  o 0 8.35278 5.54838   0.686752    -90          96.9047    90           
1 1 1 3  0  5  o 0 239.42  23.5107   306.791     45           57.4327    45           
1 1 1 3  0  6  o 0 341.527 28.7559   434.46      0            17.8209    -4.95732e-14 
1 1 1 3  0  7  o 0 359.66  32.7637   439.973     135          78.9216    135          
1 1 1 3  0  8  o 0 328.829 32.5877   397.908     90           56.0768    -90          
1 1 1 3  0  9  o 0 186.881 20.5843   209.572     -135         2.26991    45           
1 1 1 3  0  10 o 0 147.01  15.2591   78.6491     180          39.3308    -180         
1 1 1 3  0  11 o 0 474.075 38.4509   489.817     135          32.23      135          
1 1 1 3  0  12 o 0 447.694 38.5819   454.753     90           37.668     -90          
1 1 1 3  0  13 o 0 63.8896 6.23782   24.0512     -135         10.7174    45           
1 1 1 3  0  14 o 0 326.962 26.2703   345.76      180          106.041    180          
1 1 1 3  0  15 o 0 13.648  8.00294   0.760826    -45          10.1498    135          
1 1 1 3  0  16 o 0 87.5442 8.98182   88.2214     90           5.65213    -90          
1 1 1 3  0  17 o 0 116.456 7.70886   115.127     45           7.77411    -135         
1 1 1 3  0  18 o 0 31.886  5.67656   13.4707     0            5.19307    180          
1 1 1 3  0  19 f 1 84.1426 7.22962   108.068     -45          31.2801    -45          
1 1 1 3  0  20 o 0 109.141 15.4004   136.428     90           8.47975    -90          
1 1 1 3  0  21 o 0 54.9263 9.81465   66.7573     -135         0.741291   -135         
1 1 1 3  0  22 o 0 21.9886 14.006    25.9274     0            10.9655    180          
1 1 1 3  0  23 f 1 4.54087 3.16397   ?           ?            ?          ?            
1 1 1 3  1  0  o 0 310.945 19.6172   510.726     180          2.98981    -2.07843e-12 
1 1 1 3  1  1  o 0 268.139 12.8367   405.964     -49.5263     53.2073    130.474      
1 1 1 3  1  2  o 0 232.941 12.4689   404.362     156.919      60.2999    156.919      
1 1 1 3  1  3  o 0 74.1946 6.81584   4.42299     -127.955     50.5218    52.0449      
1 1 1 3  1  4  o 0 196.922 14.0808   300.287     -128.376     69.0032    -128.376     
1 1 1 3  1  5  o 0 266.229 18.7472   415.687     57.5103      182.151    57.5103      
1 1 1 3  1  6  o 0 172.739 13.3292   243.235     111.279      115.532    111.279      
1 1 1 3  1  7  o 0 308.085 19.6628   350.529     126.472      36.1467    -53.5278     
1 1 1 3  1  8  o 0 478.879 26.5785   580.202     132.884      10.1392    132.884      
1 1 1 3  1  9  o 0 190.327 14.113    210.891     110.18       29.1673    110.18       
1 1 1 3  1  10 o 0 338.32  22.5246   387.807     -120.556     41.9965    -120.556     
1 1 1 3  1  11 o 0 411.515 22.1581   496.469     -49.0039     156.35     -49.0039     
1 1 1 3  1  12 o 0 410.667 21.9273   509.635     -48.9513     192.579    -48.9513     
1 1 1 3  1  13 o 0 75.5081 4.42806   30.5428     -78.8888     7.2698     101.111      
1 1 1 3  1  14 o 0 109.483 6.10984   51.271      -149.236     108.579    30.7641      
1 1 1 3  1  15 o 0 184.979 9.47244   200.878     -12.3148     26.7326    -12.3148     
1 1 1 3  1  16 o 0 57.3883 4.70699   19.0697     -113.537     58.2093    66.4632      
1 1 1 3  1  17 o 0 27.3579 5.56852   12.9965     166.811      41.1473    166.811      
1 1 1 3  1  18 o 0 17.4895 6.1633    11.8981     39.2659      33.1713    39.2659      
1 1 1 3  1  19 o 0 40.6156 3.32186   52.7704     -39.1181     21.1007    -39.1181     
1 1 1 3  1  20 o 0 42.0156 4.81825   45.632      95.7772      1.95076    -84.2228     
1 1 1 3  1  21 o 0 49.5152 7.22288   68.4173     28.2732      22.7637    28.2732      
1 1 1 3  1  22 f 1 21.1898 7.08778   24.9435     -18.8599     9.70075    -18.8599     
1 1 1 3  1  23 o 0 4.39769 2.17672   ?           ?            ?          ?            
1 1 1 3  2  0  o 0 292.092 19.7576   486.711     180          5.37507    -180         
1 1 1 3  2  1  o 0 244.433 13.6192   529.614     -91.637      285.87     -91.637      
1 1 1 3  2  2  o 0 339.015 16.9144   638.6       40.7611      133.1      40.7611      
1 1 1 3  2  3  o 0 408.151 18.5145   854.022     -155.866     321.513    -155.866     
1 1 1 3  2  4  o 0 373.858 20.1306   562.245     -82.9858     30.1664    -82.9858     
1 1 1 3  2  5  f 1 208.417 17.1239   188.5       5.19016      138.546    -174.81      
1 1 1 3  2  6  o 0 275.868 19.2946   302.288     -49.6166     84.3675    130.383      
1 1 1 3  2  7  o 0 394.91  22.5075   488.458     -4.56734     16.6625    -4.56734     
1 1 1 3  2  8  o 0 303.774 21.3278   323.365     -169.591     76.3905    10.4094      
1 1 1 3  2  9  o 0 193.275 12.9572   206.055     165.122      8.03497    165.122      
1 1 1 3  2  10 o 0 355.41  23.7145   426.144     -61.7015     77.8121    -61.7015     
1 1 1 3  2  11 o 0 182.313 12.8566   175.782     31.442       5.90041    31.442       
1 1 1 3  2  12 o 0 202.056 11.7635   238.085     -179.803     83.2591    -179.803     
1 1 1 3  2  13 o 0 125.97  8.71986   124.137     106.359      27.6857    106.359      
1 1 1 3  2  14 o 0 119.407 7.28298   90.2208     92.1355      48.7487    -87.8645     
1 1 1 3  2  15 o 0 40.2178 4.14624   46.7068     20.0436      163.031    20.0436      
1 1 1 3  2  16 o 0 158.816 7.61202   176.024     -83.6262     40.5266    -83.6262     
1 1 1 3  2  17 o 0 124.824 7.18085   110.72      -103.204     14.7276    76.7961      
1 1 1 3  2  18 o 0 26.8625 4.23075   1.73886     80.3969      35.0911    80.3969      
1 1 1 3  2  19 o 0 13.5145 5.54743   14.1646     146.12       42.4121    146.12       
1 1 1 3  2  20 o 0 35.5907 5.06152   19.3102     -100.079     40.984     79.921       
1 1 1 3  2  21 o 0 25.4189 4.93125   24.3852     -167.138     0.100269   -167.138     
1 1 1 3  2  22 o 0 36.5809 7.16232   41.6248     -34.1009     0.401107   -34.1009     
1 1 1 3  2  23 o 0 6.55365 3.14653   ?           ?            ?          ?            
1 1 1 3  3  0  o 0 199.31  28.9479   317.102     180          55.1255    -180         
1 1 1 3  3  1  o 0 216.311 20.2412   25.2915     90           19.9304    90           
1 1 1 3  3  2  o 0 366.632 24.7591   658.122     0            396.643    -9.79261e-15 
1 1 1 3  3  3  o 0 445.223 25.2264   791.82      90           96.3363    -90          
1 1 1 3  3  4  o 0 167.511 16.4273   223.325     180          100.833    180          
1 1 1 3  3  5  o 0 77.2839 9.11892   57.9351     -90          51.1136    90           
1 1 1 3  3  6  o 0 112.768 8.56038   50.2863     0            9.47276    1.85109e-13  
1 1 1 3  3  7  o 0 43.4009 8.59479   0.317882    -90          1.35357    90           
1 1 1 3  3  8  o 0 92.5231 11.4531   27.8673     180          5.04325    -3.17897e-13 
1 1 1 3  3  9  o 0 231.969 26.5782   263.166     90           107.228    90           
1 1 1 3  3  10 o 0 74.5149 6.64464   6.23823     180          4.91001    -1.69778e-13 
1 1 1 3  3  11 o 0 302.765 28.1758   315.572     90           13.8635    90           
1 1 1 3  3  12 o 0 357.89  32.1057   366.054     180          148.104    1.61447e-14  
1 1 1 3  3  13 o 0 127.266 11.6417   127.206     -90          17.0944    90           
1 1 1 3  3  14 o 0 58.7058 5.46866   57.1971     0            102.596    180          
1 1 1 3  3  15 o 0 228.655 21.9046   237.273     -90          32.3978    90           
1 1 1 3  3  16 o 0 193.435 13.5926   196.002     0            17.6113    1.16888e-14  
1 1 1 3  3  17 o 0 226.488 15.271    223.828     -90          21.0759    -90          
1 1 1 3  3  18 o 0 33.0132 5.13544   5.61942     180          1.42732    2.76252e-14  
1 1 1 3  3  19 o 0 30.6375 8.33257   5.94085     -90          1.67712    -90          
1 1 1 3  3  20 o 0 68.3791 6.05449   85.1306     180          8.44881    180          
1 1 1 3  3  21 o 0 36.9936 4.98577   44.6869     -90          1.79761    90           
1 1 1 3  3  22 o 0 28.6398 8.55563   25.4529     180          17.8577    180          
1 1 1 3  3  23 o 0 8.01097 4.20371   ?           ?            ?          ?            
1 1 1 4  0  0  o 0 414.864 29.2434   731.876     180          140.713    -2.00582e-13 
1 1 1 4  0  1  o 0 155.516 20.3217   249.312     -45          68.3258    -45          
1 1 1 4  0  2  f 1 395.26  22.9316   675.257     -90          109.309    90           
1 1 1 4  0  3  o 0 333.212 25.1703   566.313     45           79.3915    45           
1 1 1 4  0  4  o 0 48.2702 9.16644   24.7668     0            85.1804    -180         
1 1 1 4  0  5  o 0 201.772 22.4416   257.475     135          70.7141    -45          
1 1 1 4  0  6  o 0 259.774 28.3784   329.022     90           48.5908    -90          
1 1 1 4  0  7  o 0 341.607 33.0077   416.061     -135         92.982     -135         
1 1 1 4  0  8  o 0 281.963 29.951    339.704     0            50.6101    180          
1 1 1 4  0  9  o 0 476.333 34.8356   532.696     135          100.479    135          
1 1 1 4  0  10 o 0 262.412 23.5507   289.366     90           13.5296    90           
1 1 1 4  0  11 o 0 350.484 32.0443   360.526     45           93.2141    45           
1 1 1 4  0  12 o 0 214.668 19.3372   217.083     0            43.187     0            
1 1 1 4  0  13 o 0 52.8696 6.47766   4.84131     -45          4.90116    135          
1 1 1 4  0  14 o 0 53.299  7.24158   8.31887     90           8.2282     -90          
1 1 1 4  0  15 f 1 196.813 16.3963   202.827     -135         24.7618    -135         
1 1 1 4  0  16 o 0 114.193 9.12596   114.815     180          34.1843    180          
1 1 1 4  0  17 o 0 99.7575 7.31927   91.7845     -45          47.0958    -45          
1 1 1 4  0  18 o 0 27.2467 8.1685    9.88027     -90          8.69013    90           
1 1 1 4  0  19 o 0 28.714  8.58816   35.9465     -135         32.1368    45           
1 1 1 4  0  20 o 0 16.0892 8.56091   0.388422    0            0.614778   180          
1 1 1 4  0  21 o 0 53.7429 9.63433   64.9736     135          10.3055    -45          
1 1 1 4  0  22 o 0 57.1536 11.6237   67.1117     90           6.56703    90           
1 1 1 4  0  23 o 0 3.85249 2.71367   ?           ?            ?          ?            
1 1 1 4  1  0  o 0 75.0815 8.16852   88.9039     0            107.295    180          
1 1 1 4  1  1  o 0 149.243 12.8604   206.344     49.8891      16.6296    -130.111     
1 1 1 4  1  2  o 0 418.32  16.387    707.384     105.974      28.9898    105.974      
1 1 1 4  1  3  o 0 261.392 16.7968   517.29      163.166      196.169    163.166      
1 1 1 4  1  4  o 0 238.695 15.5994   410.145     131.969      167.993    131.969      
1 1 1 4  1  5  o 0 237.512 15.4643   348.752     -178.779     128.553    -178.779     
1 1 1 4  1  6  o 0 230.905 17.7953   346.212     164.577      148.229    164.577      
1 1 1 4  1  7  o 0 262.526 17.2378   391.313     19.336       177.148    19.336       
1 1 1 4  1  8  o 0 247.928 15.6193   339.591     -123.148     113.252    -123.148     
1 1 1 4  1  9  o 0 365.72  21.6051   365.758     137.239      73.9978    -42.7615     
1 1 1 4  1  10 o 0 405.307 24.2582   437.99      78.8126      5.94288    -101.187     
1 1 1 4  1  11 o 0 393.737 22.6127   345.235     -35.6821     109.3      144.318      
1 1 1 4  1  12 o 0 124.782 7.74865   87.8579     84.2637      56.0675    -95.7363     
1 1 1 4  1  13 o 0 212.549 11.8043   221.328     -51.9629     35.3516    -51.9629     
1 1 1 4  1  14 o 0 308.49  18.2907   257.357     62.1743      127.161    -117.826     
1 1 1 4  1  15 o 0 121.62  6.17967   64.9308     112.151      112.826    -67.849      
1 1 1 4  1  16 o 0 239.45  12.1318   323.924     7.5022       174.363    7.5022       
1 1 1 4  1  17 o 0 132.131 6.57924   138.863     -38.9839     29.8975    -38.9839     
1 1 1 4  1  18 o 0 53.7333 3.7936    58.6489     -108.707     2.54227    71.2925      
1 1 1 4  1  19 o 0 42.7262 3.95089   33.4627     39.8867      33.7197    -140.113     
1 1 1 4  1  20 o 0 26.9241 5.88215   16.403      -118.413     4.29943    61.5867      
1 1 1 4  1  21 o 0 64.6003 4.59429   85.3187     -24.0985     18.7579    -24.0985     
1 1 1 4  1  22 o 0 43.4375 8.6776    54.7709     -177.346     10.6656    -177.346     
1 1 1 4  1  23 o 0 6.22628 2.82962   ?           ?            ?          ?            
1 1 1 4  2  0  o 0 191.571 19.6522   262.667     180          160.077    180          
1 1 1 4  2  1  o 0 321.217 13.9709   648.062     -95.0445     262.812    -95.0445     
1 1 1 4  2  2  o 0 476.324 17.1819   812.455     -5.93234     31.4221    -5.93234     
1 1 1 4  2  3  o 0 397.212 17.1544   774.966     -3.60428     223.285    -3.60428     
1 1 1 4  2  4  o 0 199.861 16.6641   310.248     -167.491     81.3863    -167.491     
1 1 1 4  2  5  o 0 330.145 20.6326   347.409     64.8481      137.214    -115.152     
1 1 1 4  2  6  o 0 206.667 15.58     293.988     -82.5259     105.317    -82.5259     
1 1 1 4  2  7  o 0 274.544 20.0298   431.435     81.6052      226.842    81.6052      
1 1 1 4  2  8  o 0 462.475 24.9123   529.287     49.3901      50.3506    -130.61      
1 1 1 4  2  9  o 0 185.821 12.7074   199.724     -12.3689     17.6286    -12.3689     
1 1 1 4  2  10 o 0 90.0596 7.13179   26.8022     39.9923      68.323     -140.008     
1 1 1 4  2  11 o 0 442.587 25.783    642.578     -13.822      392.323    -13.822      
1 1 1 4  2  12 o 0 397.303 23.3859   334.814     -124.571     130.29     55.4295      
1 1 1 4  2  13 o 0 64.5619 4.47579   12.2205     -172.784     50.8026    7.21573      
1 1 1 4  2  14 o 0 47.9878 3.26195   26.0019     -165.369     107.639    -165.369     
1 1 1 4  2  15 o 0 158.958 10.1087   124.718     99.5818      71.1927    -80.4182     
1 1 1 4  2  16 o 0 210.112 12.8101   172.672     -119.645     72.6289    60.3554      
1 1 1 4  2  17 o 0 96.391  5.39009   114.802     -175.526     50.547     -175.526     
1 1 1 4  2  18 o 0 51.2433 3.65014   59.5091     -91.6085     17.8166    -91.6085     
1 1 1 4  2  19 o 0 13.3927 5.45254   9.8125      115.434      29.9024    115.434      
1 1 1 4  2  20 o 0 59.9484 5.33584   60.7002     153.953      20.8797    -26.0466     
1 1 1 4  2  21 o 0 14.3647 5.84373   0.488314    58.7661      4.25349    -121.234     
1 1 1 4  2  22 o 0 15.9013 6.51936   9.71516     8.33919      10.5339    -171.661     
1 1 1 4  2  23 o 0 5.68643 2.75563   ?           ?            ?          ?            
1 1 1 4  3  0  o 0 396.715 21.8983   666.899     0            117.786    180          
1 1 1 4  3  1  o 0 390.031 15.7815   637.925     -46.8112     38.101     133.189      
1 1 1 4  3  2  o 0 398.286 16.8704   737.204     -163.668     119.596    -163.668     
1 1 1 4  3  3  o 0 367.876 17.381    579.093     -142.583     95.147     37.4172      
1 1 1 4  3  4  o 0 235.009 17.1776   427.756     8.98714      205.924    8.98714      
1 1 1 4  3  5  o 0 233.953 17.0913   300.587     -174.402     23.9329    -174.402     
1 1 1 4  3  6  o 0 55.7308 6.26808   37.6195     71.0345      127.836    71.0345      
1 1 1 4  3  7  o 0 223.26  16.2293   301.372     128.247      87.8431    128.247      
1 1 1 4  3  8  o 0 475.238 22.2705   499.63      -99.7433     78.8528    80.2567      
1 1 1 4  3  9  o 0 245.529 16.2991   295.354     159.54       63.9876    159.54       
1 1 1 4  3  10 o 0 452.366 24.194    658.569     55.049       329.812    55.049       
1 1 1 4  3  11 o 0 185.348 12.1576   206.929     141.485      71.9867    141.485      
1 1 1 4  3  12 o 0 482.292 24.9625   541.341     -119.743     108.73     -119.743     
1 1 1 4  3  13 o 0 112.404 6.95241   101.5       135.726      59.2641    135.726      
1 1 1 4  3  14 o 0 123.238 6.38064   137.869     147.912      62.486     147.912      
1 1 1 4  3  15 o 0 187.548 11.0116   209.329     126.716      40.0433    126.716      
1 1 1 4  3  16 o 0 49.9396 3.49146   18.7511     -143.75      10.8009    36.2495      
1 1 1 4  3  17 o 0 175.796 8.22696   189.9       150.127      38.5708    150.127      
1 1 1 4  3  18 o 0 57.4762 3.68382   62.6751     -159.012     7.17749    20.9883      
1 1 1 4  3  19 o 0 48.698  3.5868    63.4549     40.0996      14.5694    40.0996      
1 1 1 4  3  20 o 0 83.9828 7.31412   94.5137     -164.972     14.1797    15.0283      
1 1 1 4  3  21 o 0 46.6075 5.82105   50.9665     167.189      5.28571    -12.8112     
1 1 1 4  3  22 o 0 23.5767 5.50647   21.9677     -155.158     6.34504    24.8425      
1 1 1 4  3  23 o 0 6.33504 3.1173    ?           ?            ?          ?            
1 1 1 4  4  0  o 0 484.2   27.4646   848.019     180          244.815    -8.82482e-14 
1 1 1 4  4  1  o 0 211.618 17.6577   343.721     90           215.552    90           
1 1 1 4  4  2  o 0 174.865 18.0083   311.029     180          9.949      180          
1 1 1 4  4  3  o 0 247.554 22.4044   377.335     -90          207.069    -90          
1 1 1 4  4  4  o 0 195.466 26.4556   296.882     0            11.1296    0            
1 1 1 4  4  5  o 0 406.802 29.2166   536.636     90           40.5061    -90          
1 1 1 4  4  6  o 0 32.972  5.56322   9.51034     0            78.6839    180          
1 1 1 4  4  7  o 0 65.4138 6.37688   16.0859     90           21.6417    -90          
1 1 1 4  4  8  o 0 204.957 25.6023   232.081     180          102.475    -180         
1 1 1 4  4  9  o 0 178.409 17.0521   173.438     -90          92.894     -90          
1 1 1 4  4  10 f 1 103.208 11.9681   79.1856     0            11.0785    180          
1 1 1 4  4  11 o 0 501.355 37.1224   520.957     90           36.5013    -90          
1 1 1 4  4  12 f 1 182.862 13.5587   186.354     0            14.6643    -180         
1 1 1 4  4  13 o 0 33.2372 6.91078   13.7898     90           60.7337    -90          
1 1 1 4  4  14 o 0 18.1891 8.69659   1.69017     180          27.0383    4.38615e-16  
1 1 1 4  4  15 o 0 81.3743 6.90558   83.9505     -90          52.4223    90           
1 1 1 4  4  16 o 0 40.7899 5.62215   25.5446     0            22.4129    180          
1 1 1 4  4  17 o 0 125.448 10.9602   123.209     -90          35.4211    90           
1 1 1 4  4  18 o 0 117.989 9.25004   154.234     0            78.2375    5.11986e-15  
1 1 1 4  4  19 o 0 113.786 11.1068   144.681     90           11.3271    -90          
1 1 1 4  4  20 o 0 62.07   6.66364   76.6477     0            20.8148    0            
1 1 1 4  4  21 o 0 11.084  7.69177   5.27435     90           11.5263    -90          
1 1 1 4  4  22 o 0 15.0183 8.26471   8.25077     180          0.811908   180          
1 1 1 4  4  23 o 0 2.68747 1.97983   ?           ?            ?          ?            
1 1 1 5  0  1  o 0 341.872 23.5851   590.964     -135         20.2369    45           
1 1 1 5  0  2  o 0 267.021 25.0867   435.187     0            316.147    2.86242e-15  
1 1 1 5  0  3  o 0 31.774  10.523    3.48598     -45          30.7598    135          
1 1 1 5  0  4  o 0 284.051 23.0697   413.894     90           110.279    -90          
1 1 1 5  0  5  o 0 444.595 33.5684   565.038     -135         17.2625    -135         
1 1 1 5  0  6  o 0 130.422 23.0605   41.9842     180          16.9857    180          
1 1 1 5  0  7  f 1 37.7868 6.21318   0.113174    135          0.671858   -45          
1 1 1 5  0  8  f 1 377.957 32.1254   426.019     -90          137.828    90           
1 1 1 5  0  9  o 0 266.246 30.6058   296.362     -135         35.6229    45           
1 1 1 5  0  10 o 0 137.577 16.3485   100.623     180          37.0783    180          
1 1 1 5  0  11 o 0 11.5313 7.53648   0.732951    135          53.9309    -45          
1 1 1 5  0  12 o 0 266.387 25.8183   268.087     -90          46.953     90           
1 1 1 5  0  13 o 0 180.986 15.3603   176.747     -135         97.788     -135         
1 1 1 5  0  14 o 0 240.561 19.1639   251.98      180          64.5895    180          
1 1 1 5  0  15 f 1 94.6498 8.80173   82.6817     135          46.1635    135          
1 1 1 5  0  16 o 0 93.8122 7.6005    92.7415     -90          21.8924    -90          
1 1 1 5  0  17 o 0 56.1742 5.97004   54.9748     45           62.692     -135         
1 1 1 5  0  18 o 0 16.8333 8.23728   0.35708     180          1.35569    2.97646e-13  
1 1 1 5  0  19 o 0 11.7227 7.36324   0.505189    -45          1.95327    135          
1 1 1 5  0  20 o 0 94.6476 8.82857   117.045     90           17.7127    90           
1 1 1 5  0  21 o 0 54.4122 11.7342   65.4062     45           2.56333    45           
1 1 1 5  0  22 o 0 17.8204 8.17812   20.2046     0            5.72185    180          
1 1 1 5  1  0  o 0 402.205 20.5483   669.209     0            1.16049    3.20004e-13  
1 1 1 5  1  1  o 0 123.629 14.9412   139.324     171.092      48.9625    171.092      
1 1 1 5  1  2  o 0 443.67  17.8606   657.333     -160.916     151.77     19.0836      
1 1 1 5  1  3  o 0 328.3   18.2852   595.9       10.4855      119.544    10.4855      
1 1 1 5  1  4  o 0 376.855 19.585    533.717     -48.6611     6.45411    131.339      
1 1 1 5  1  5  o 0 333.169 19.4122   374.441     -35.972      78.9181    144.028      
1 1 1 5  1  6  o 0 377.069 23.3149   444.918     84.9248      44.9476    -95.0752     
1 1 1 5  1  7  o 0 126.012 9.84742   80.5662     -58.0351     100.368    121.965      
1 1 1 5  1  8  o 0 31.7273 4.49016   40.7868     116.174      91.8447    116.174      
1 1 1 5  1  9  f 1 460.73  24.262    451.103     4.71996      113.807    -175.28      
1 1 1 5  1  10 o 0 437.997 24.997    500.406     51.1081      51.643     51.1081      
1 1 1 5  1  11 o 0 280.245 17.8418   355.006     6.05703      163.452    6.05703      
1 1 1 5  1  12 o 0 549.839 26.453    579.515     -119.092     56.771     -119.092     
1 1 1 5  1  13 o 0 65.6614 4.93527   14.8018     116.202      45.0684    -63.7978     
1 1 1 5  1  14 o 0 84.7324 4.59784   47.6843     -135.055     8.84927    -135.055     
1 1 1 5  1  15 o 0 100.753 5.71006   97.5364     122.78       4.0734     122.78       
1 1 1 5  1  16 o 0 214.972 12.3559   234.756     -19.4376     45.6875    -19.4376     
1 1 1 5  1  17 o 0 52.5237 3.69733   41.8153     -136.776     3.0609     43.2235      
1 1 1 5  1  18 o 0 212.936 10.0157   332.743     106.863      115.482    106.863      
1 1 1 5  1  19 o 0 40.8284 3.48261   35.1626     44.8167      23.6997    -135.183     
1 1 1 5  1  20 o 0 12.9247 5.78795   3.65727     -104.937     10.922     -104.937     
1 1 1 5  1  21 o 0 22.5669 6.13494   14.3181     -95.448      15.2812    84.552       
1 1 1 5  1  22 o 0 32.0648 6.289     36.9668     -85.2575     3.05913    -85.2575     
1 1 1 5  1  23 o 0 7.10478 3.68367   ?           ?            ?          ?            
1 1 1 5  2  0  o 0 325.379 23.1213   530.76      180          141.676    -180         
1 1 1 5  2  1  o 0 520.149 16.533    557.663     85.2419      585.569    -94.7581     
1 1 1 5  2  2  o 0 305.633 16.4217   503.267     87.8827      15.7879    87.8827      
1 1 1 5  2  3  o 0 176.019 12.789    303.285     -124.563     83.2067    -124.563     
1 1 1 5  2  4  f 1 159.584 13.7744   239.033     74.6008      97.6557    74.6008      
1 1 1 5  2  5  o 0 262.746 18.1364   344.13      12.6261      46.734     12.6261      
1 1 1 5  2  6  o 0 330.451 20.3087   414.252     -11.1078     36.9409    -11.1078     
1 1 1 5  2  7  o 0 358.111 22.5      505.71      95.2726      161.174    95.2726      
1 1 1 5  2  8  o 0 417.792 23.7497   587.494     -46.0904     248.302    -46.0904     
1 1 1 5  2  9  o 0 220.589 16.1439   300.863     -138.714     152.77     -138.714     
1 1 1 5  2  10 o 0 417.78  25.2105   514.149     156.495      123.763    156.495      
1 1 1 5  2  11 o 0 428.474 24.5695   506.102     48.001       147.14     48.001       
1 1 1 5  2  12 o 0 233.5   16.6519   184.393     -121.657     91.7843    58.3427      
1 1 1 5  2  13 o 0 365.565 21.111    328.355     -45.8019     59.6192    134.198      
1 1 1 5  2  14 o 0 187.297 10.3692   208.1       -27.4555     42.534     -27.4555     
1 1 1 5  2  15 o 0 43.1171 4.22559   12.4353     19.9968      92.8605    19.9968      
1 1 1 5  2  16 o 0 100.664 5.11037   96.6824     -33.6261     7.23997    -33.6261     
1 1 1 5  2  17 o 0 53.8175 3.24716   49.5541     17.1179      21.8728    17.1179      
1 1 1 5  2  18 o 0 101.221 5.06741   162.967     79.2645      75.7673    79.2645      
1 1 1 5  2  19 o 0 45.0344 3.7252    54.941      -131.329     7.8042     -131.329     
1 1 1 5  2  20 o 0 140.645 9.81155   196.891     -22.9493     50.3448    -22.9493     
1 1 1 5  2  21 o 0 15.0514 6.31757   0.685141    -166.077     2.45578    13.9231      
1 1 1 5  2  22 o 0 15.7778 6.05698   10.8217     -61.754      2.07525    -61.754      
1 1 1 5  2  23 o 0 7.87979 4.03286   ?           ?            ?          ?            
1 1 1 5  3  0  o 0 7.8397  5.35526   0.746793    0            119.731    180          
1 1 1 5  3  1  o 0 161.596 10.4198   228.23      -104.791     24.2215    75.2092      
1 1 1 5  3  2  o 0 354.401 16.6868   672.242     -149.851     176.264    -149.851     
1 1 1 5  3  3  o 0 381.91  19.91     568.087     1.27011      34.511     1.27011      
1 1 1 5  3  4  o 0 332.781 19.1143   522.623     73.7906      93.0755    73.7906      
1 1 1 5  3  5  f 1 306.941 20.5414   403.086     -152.861     41.2641    -152.861     
1 1 1 5  3  6  o 0 139.844 11.9802   128.892     -137.328     38.1643    42.6722      
1 1 1 5  3  7  f 1 416.131 22.9382   563.698     -44.928      125.986    -44.928      
1 1 1 5  3  8  o 0 388.097 20.7794   508.208     -21.5707     152.354    -21.5707     
1 1 1 5  3  9  o 0 283.936 18.6613   287.762     -113.229     42.0018    66.7711      
1 1 1 5  3  10 o 0 164.709 10.4217   195.922     -103.262     103.892    -103.262     
1 1 1 5  3  11 o 0 468.06  27.7305   400.665     161.141      152.249    -18.8592     
1 1 1 5  3  12 o 0 218.491 14.174    187.135     95.433       55.2019    -84.567      
1 1 1 5  3  13 o 0 75.3598 5.01645   4.76407     159.406      113.543    -20.5937     
1 1 1 5  3  14 o 0 229.272 11.6841   289.567     46.5005      116.214    46.5005      
1 1 1 5  3  15 o 0 153.07  8.22874   164.951     -149.626     26.113     -149.626     
1 1 1 5  3  16 o 0 89.1551 4.46436   79.1474     -161.917     3.13145    18.0835      
1 1 1 5  3  17 o 0 132.587 7.66737   104.075     113.124      46.6476    -66.8765     
1 1 1 5  3  18 o 0 132.218 5.95876   228.537     -99.2188     124.145    -99.2188     
1 1 1 5  3  19 o 0 18.3162 5.29796   9.47065     70.1875      48.6862    70.1875      
1 1 1 5  3  20 o 0 31.4883 5.73074   24.8363     102.681      12.0172    -77.3191     
1 1 1 5  3  21 o 0 45.0603 6.65322   55.2237     -176.862     8.55957    -176.862     
1 1 1 5  3  22 o 0 24.939  7.11496   25.9704     160.308      0.994251   -19.6916     
1 1 1 5  3  23 o 0 5.7589  2.75389   ?           ?            ?          ?            
1 1 1 5  4  0  o 0 278.242 22.5753   469.508     180          172.307    -180         
1 1 1 5  4  1  o 0 202.596 12.6988   407.236     -27.6871     192.864    -27.6871     
1 1 1 5  4  2  o 0 448.535 17.7005   695.451     -85.4733     141.038    94.5267      
1 1 1 5  4  3  o 0 499.065 19.8291   510.256     25.4523      460.972    -154.548     
1 1 1 5  4  4  o 0 254.005 17.2232   533.535     -66.1924     395.634    -66.1924     
1 1 1 5  4  5  o 0 50.356  4.95904   35.9813     -25.2135     106.981    -25.2135     
1 1 1 5  4  6  o 0 309.229 19.9233   406.98      38.3107      65.4949    38.3107      
1 1 1 5  4  7  o 0 414.28  21.6706   485.237     -47.2686     36.3043    132.731      
1 1 1 5  4  8  o 0 457.405 24.6559   584.71      13.2985      138.258    13.2985      
1 1 1 5  4  9  o 0 337.647 19.6724   344.525     157.508      55.6537    -22.4915     
1 1 1 5  4  10 o 0 446.574 23.9582   587.709     90.6575      201.597    90.6575      
1 1 1 5  4  11 o 0 95.695  6.39162   32.0928     -89.5681     14.0445    90.4319      
1 1 1 5  4  12 o 0 143.536 9.0049    98.2759     125.675      77.0854    -54.3253     
1 1 1 5  4  13 o 0 190.362 9.86485   190.7       95.7967      20.4112    95.7967      
1 1 1 5  4  14 o 0 51.9218 3.93168   6.75142     163.417      59.1943    163.417      
1 1 1 5  4  15 o 0 32.874  4.23976   28.9523     70.8897      101.927    70.8897      
1 1 1 5  4  16 o 0 76.2939 4.18745   72.7531     -176.967     34.0399    -176.967     
1 1 1 5  4  17 o 0 157.793 8.70388   122.284     -5.09443     59.9505    174.906      
1 1 1 5  4  18 o 0 203.358 10.0629   331.926     111.685      141.379    111.685      
1 1 1 5  4  19 f 1 80.6034 4.52864   92.6979     -134.608     13.2565    45.3919      
1 1 1 5  4  20 o 0 110.582 7.19938   143.499     -67.3834     19.4975    -67.3834     
1 1 1 5  4  21 o 0 49.4062 5.54812   58.9377     81.8717      5.08796    81.8717      
1 1 1 5  4  22 o 0 11.9231 5.22529   2.42846     -169.11      12.5238    10.8903      
1 1 1 5  4  23 o 0 6.6888  3.20011   ?           ?            ?          ?            
1 1 1 5  5  0  o 0 283.4   32.5138   470.594     180          244.007    180          
1 1 1 5  5  1  o 0 57.8926 6.9749    33.8995     90           70.2036    -90          
1 1 1 5  5  2  o 0 77.0801 6.58975   36.3041     180          25.6966    -1.62248e-13 
1 1 1 5  5  3  f 1 91.5952 13.3849   46.5995     90           10.587     -90          
1 1 1 5  5  4  o 0 248.876 23.1969   331.318     180          1.16804    180          
1 1 1 5  5  5  o 0 216.452 23.483    284.82      90           22.3652    90           
1 1 1 5  5  6  o 0 134.596 15.523    162.075     0            12.7728    -180         
1 1 1 5  5  7  o 0 127.126 11.9658   105.422     90           27.4192    90           
1 1 1 5  5  8  o 0 414.49  32.1987   477.057     0            123.156    180          
1 1 1 5  5  9  o 0 82.8011 11.2969   54.5299     90           35.5257    -90          
1 1 1 5  5  10 o 0 476.85  37.3877   530.523     180          55.6063    2.13052e-14  
1 1 1 5  5  11 o 0 158.541 15.0587   162.921     90           21.1138    -90          
1 1 1 5  5  12 o 0 354.909 30.5199   359.93      0            72.08      -2.93001e-15 
1 1 1 5  5  13 o 0 259.474 21.9864   257.636     -90          42.3555    -90          
1 1 1 5  5  14 o 0 183.528 15.7763   192.726     0            40.2931    1.03649e-14  
1 1 1 5  5  15 o 0 113.178 8.85418   116.091     90           13.8762    -90          
1 1 1 5  5  16 o 0 10.3836 6.72152   0.973193    0            23.1849    180          
1 1 1 5  5  17 o 0 93.4258 6.14328   91.0891     90           0.127186   90           
1 1 1 5  5  18 o 0 32.0701 5.31403   10.7579     180          3.78776    3.31101e-14  
1 1 1 5  5  19 o 0 107.043 9.11891   134.984     90           43.827     90           
1 1 1 5  5  20 o 0 26.5939 6.36524   27.4423     180          10.4271    -1.16563e-14 
1 1 1 5  5  21 o 0 13.8711 7.8654    12.3496     -90          18.4275    90           
1 1 1 5  5  22 o 0 60.7862 10.2911   69.993      0            24.0846    0            
1 1 1 5  5  23 f 1 3.98458 2.79935   ?           ?            ?          ?            
1 1 1 6  0  0  o 0 29.1143 9.46882   0.68436     180          15.3093    8.74768e-13  
1 1 1 6  0  1  o 0 53.4001 6.98484   17.0924     135          42.967     -45          
1 1 1 6  0  2  o 0 58.7004 6.32929   40.4431     90           82.8219    -90          
1 1 1 6  0  3  o 0 410.598 26.0559   600.486     -135         59.2457    45           
1 1 1 6  0  4  o 0 446.025 29.9553   647.754     180          107.168    180          
1 1 1 6  0  5  o 0 243.129 24.9214   307.748     -45          5.58438    -45          
1 1 1 6  0  6  o 0 365.294 32.9694   445.082     -90          39.6455    -90          
1 1 1 6  0  7  o 0 264.492 30.3897   319.183     -135         9.6827     45           
1 1 1 6  0  8  o 0 176.734 20.0417   197.918     180          25.2401    5.5021e-14   
1 1 1 6  0  9  o 0 301.482 31.5304   333.924     135          28.8199    -45          
1 1 1 6  0  10 o 0 475.088 36.7039   518.797     90           15.0114    90           
1 1 1 6  0  11 o 0 140.968 14.3171   8.33946     -135         4.17837    -135         
1 1 1 6  0  12 o 0 249.393 21.5075   249.682     180          17.1648    180          
1 1 1 6  0  13 o 0 183.437 13.2653   180.258     135          22.8305    -45          
1 1 1 6  0  14 o 0 326.987 27.3943   340.676     90           50.7605    -90          
1 1 1 6  0  15 o 0 110.982 8.20648   113.135     -135         8.22197    -135         
1 1 1 6  0  16 o 0 133.891 12.1789   133.471     0            0.446565   -180         
1 1 1 6  0  17 o 0 66.9721 5.57161   65.1299     135          12.8222    -45          
1 1 1 6  0  18 o 0 109.48  8.49944   142.022     -90          22.6595    -90          
1 1 1 6  0  19 o 0 90.7889 6.85614   114.708     45           23.8996    45           
1 1 1 6  0  20 o 0 12.0152 7.40478   6.51127     0            25.8584    -180         
1 1 1 6  0  21 o 0 49.2217 7.81211   58.801      -45          8.32687    -45          
1 1 1 6  0  22 o 0 33.7664 13.9584   39.1674     -90          3.34392    90           
1 1 1 6  0  23 o 0 5.77703 4.11237   ?           ?            ?          ?            
1 1 1 6  1  0  o 0 360.12  22.9707   601.687     180          151.699    -180         
1 1 1 6  1  1  f 1 135.028 9.50111   191.108     71.9308      37.6058    71.9308      
1 1 1 6  1  2  o 0 259.644 14.3788   524.755     157.903      232.46     157.903      
1 1 1 6  1  3  o 0 358.336 17.7147   534.418     148.132      56.5103    148.132      
1 1 1 6  1  4  o 0 322.355 18.019    493.586     -117.095     83.1532    -117.095     
1 1 1 6  1  5  o 0 188.634 14.6877   271.676     83.6028      125.969    83.6028      
1 1 1 6  1  6  o 0 60.137  6.69671   46.0123     9.28145      167.721    9.28145      
1 1 1 6  1  7  o 0 517.563 24.3175   636.895     -136.102     37.506     -136.102     
1 1 1 6  1  8  o 0 307.066 19.0503   328.891     -165.803     12.596     14.1968      
1 1 1 6  1  9  o 0 234.033 15.1515   300.004     149.206      115.585    149.206      
1 1 1 6  1  10 o 0 299.909 19.0367   337.112     58.8741      39.0626    58.8741      
1 1 1 6  1  11 o 0 395.701 25.0834   496.076     148.501      203.473    148.501      
1 1 1 6  1  12 o 0 113.391 7.26201   57.5808     24.576       92.2416    -155.424     
1 1 1 6  1  13 o 0 228.503 12.5357   213.017     46.2519      10.9181    -133.748     
1 1 1 6  1  14 o 0 174.95  9.26905   177.283     77.8582      8.50563    77.8582      
1 1 1 6  1  15 o 0 58.8035 3.9761    36.8113     -54.5831     12.5309    125.417      
1 1 1 6  1  16 o 0 108.032 5.35495   113.706     -39.2174     28.2543    -39.2174     
1 1 1 6  1  17 f 1 64.3567 4.02268   50.2843     -120.053     14.1765    59.947       
1 1 1 6  1  18 o 0 126.586 6.87814   192.54      -69.8288     66.0491    -69.8288     
1 1 1 6  1  19 o 0 10.3241 4.65654   13.8358     -61.041      33.8782    -61.041      
1 1 1 6  1  20 o 0 15.8147 6.24322   14.0299     140.095      50.1116    140.095      
1 1 1 6  1  21 o 0 19.0757 6.45821   8.47821     -67.8461     2.4358     112.154      
1 1 1 6  1  22 o 0 18.8929 7.7268    12.3151     153.612      7.38978    153.612      
1 1 1 6  1  23 f 1 6.17764 2.95812   ?           ?            ?          ?            
1 1 1 6  2  0  o 0 253.038 20.8199   412.292     0            177.133    1.23887e-14  
1 1 1 6  2  1  o 0 447.949 16.931    767.204     56.274       86.0575    56.274       
1 1 1 6  2  2  o 0 252.88  14.8984   563.412     138.861      360.906    138.861      
1 1 1 6  2  3  o 0 271.884 18.6141   377.261     -131.866     0.234876   -131.866     
1 1 1 6  2  4  o 0 250.732 17.2418   279.768     -154.65      137.861    25.3505      
1 1 1 6  2  5  o 0 126.543 10.6829   56.4861     -70.095      168.744    109.905      
1 1 1 6  2  6  o 0 162.712 15.4898   182.21      -81.5569     15.5515    -81.5569     
1 1 1 6  2  7  o 0 372.432 20.4542   533.223     73.9074      187.855    73.9074      
1 1 1 6  2  8  o 0 427.047 24.6929   507.685     171.344      70.1543    171.344      
1 1 1 6  2  9  o 0 160.967 12.5917   76.8456     87.5212      178.749    -92.4788     
1 1 1 6  2  10 o 0 195.566 15.2436   183.488     -147.095     32.4246    32.905       
1 1 1 6  2  11 o 0 295.264 19.079    386.476     -105.696     198.694    -105.696     
1 1 1 6  2  12 o 0 228.734 12.3425   269.496     -9.59953     97.099     -9.59953     
1 1 1 6  2  13 f 1 187.739 10.4613   177.727     114.563      1.9735     114.563      
1 1 1 6  2  14 o 0 131.603 7.74765   141.973     176.457      42.6971    176.457      
1 1 1 6  2  15 o 0 107.57  5.63786   132.475     11.873       68.7948    11.873       
1 1 1 6  2  16 o 0 146.577 7.43624   147.64      -179.16      13.2657    -179.16      
1 1 1 6  2  17 o 0 84.5592 4.18368   97.286      -15.9483     42.3613    -15.9483     
1 1 1 6  2  18 o 0 87.9179 5.07741   134.353     126.039      56.1022    126.039      
1 1 1 6  2  19 o 0 115.663 7.79208   143.872     -51.8131     0.146247   128.187      
1 1 1 6  2  20 o 0 59.843  5.72837   65.6839     -117.579     8.37369    62.4207      
1 1 1 6  2  21 o 0 16.8318 6.88409   2.43795     117.746      2.3738     -62.2536     
1 1 1 6  2  22 o 0 24.7354 8.20451   26.599      177.058      1.24163    177.058      
1 1 1 6  2  23 o 0 13.4019 3.78459   ?           ?            ?          ?            
1 1 1 6  3  0  o 0 276.798 22.7958   450.286     0            230.773    5.97767e-14  
1 1 1 6  3  1  f 1 187.553 11.9127   280.633     -159.853     6.28662    20.147       
1 1 1 6  3  2  o 0 447.675 17.5129   650.057     -92.5365     170.301    87.4635      
1 1 1 6  3  3  f 1 277.884 17.347    474.958     0.55212      182.564    0.55212      
1 1 1 6  3  4  o 0 242.287 16.6995   352.265     -168.249     124.676    -168.249     
1 1 1 6  3  5  o 0 233.307 16.8441   295.515     -15.2983     30.1517    -15.2983     
1 1 1 6  3  6  o 0 292.501 19.0335   344.022     -85.1467     6.06012    94.8533      
1 1 1 6  3  7  o 0 454.465 22.8252   757.064     -41.5687     434.893    -41.5687     
1 1 1 6  3  8  o 0 412.157 21.4937   520.851     21.7391      128.821    21.7391      
1 1 1 6  3  9  o 0 377.653 21.6955   396.256     30.5256      33.3797    -149.474     
1 1 1 6  3  10 o 0 90.2701 6.14354   6.9225      70.5464      133.929    -109.454     
1 1 1 6  3  11 f 1 101.221 6.97848   47.2086     142.492      41.4332    -37.5083     
1 1 1 6  3  12 o 0 365.007 22.5788   407.798     -16.5552     92.0555    -16.5552     
1 1 1 6  3  13 o 0 211.29  12.9644   233.003     165.257      66.8412    165.257      
1 1 1 6  3  14 o 0 192.379 9.66204   182.213     107.137      21.4011    -72.8626     
1 1 1 6  3  15 o 0 52.0825 3.26509   15.7735     35.5634      49.8246    -144.437     
1 1 1 6  3  16 o 0 89.9387 5.20297   75.5835     83.9557      12.0441    -96.0443     
1 1 1 6  3  17 o 0 22      5.36448   16.2383     42.745       55.9613    42.745       
1 1 1 6  3  18 o 0 101.326 4.99777   124.024     32.0969      5.08223    -147.903     
1 1 1 6  3  19 o 0 71.341  4.64131   92.1932     60.7224      11.518     60.7224      
1 1 1 6  3  20 o 0 65.7309 5.06212   81.9675     179.214      10.2765    179.214      
1 1 1 6  3  21 o 0 28.9194 5.15579   14.0319     -84.6884     35.065     95.3116      
1 1 1 6  3  22 o 0 12.1029 5.46698   3.53545     -58.0108     5.34808    121.989      
1 1 1 6  3  23 o 0 4.59225 2.20165   ?           ?            ?          ?            
1 1 1 6  4  0  o 0 252.31  19.9154   416.06      180          173.833    -180         
1 1 1 6  4  1  o 0 386.03  17.32     727.761     158.095      193.148    158.095      
1 1 1 6  4  2  o 0 250.235 14.6936   422.408     -167.468     156.355    -167.468     
1 1 1 6  4  3  o 0 188.159 13.5576   328.586     144.216      224.402    144.216      
1 1 1 6  4  4  o 0 298.071 17.6881   381.689     40.1486      20.4204    40.1486      
1 1 1 6  4  5  o 0 291.615 17.5745   408.548     -61.5513     97.717     -61.5513     
1 1 1 6  4  6  o 0 200.336 14.8475   235.116     -17.6195     11.6927    -17.6195     
1 1 1 6  4  7  f 1 270.083 18.5117   372.072     -151.448     114.832    -151.448     
1 1 1 6  4  8  o 0 404.215 22.4829   561.514     146.237      226.948    146.237      
1 1 1 6  4  9  o 0 140.396 11.7659   138.697     37.7421      28.5567    37.7421      
1 1 1 6  4  10 o 0 398.986 24.1046   519.22      39.4728      179.127    39.4728      
1 1 1 6  4  11 f 1 214.126 14.6215   219.555     -133.97      28.9081    -133.97      
1 1 1 6  4  12 o 0 385.085 25.6498   358.109     40.5645      50.6926    -139.435     
1 1 1 6  4  13 o 0 139.881 7.91856   98.6545     -27.9282     60.5076    152.072      
1 1 1 6  4  14 f 1 417.35  21.6938   480.753     -135.435     99.1982    -135.435     
1 1 1 6  4  15 o 0 33.6001 4.12319   9.67399     -35.8304     49.579     -35.8304     
1 1 1 6  4  16 o 0 111.565 6.71156   95.2897     -13.2332     19.5842    166.767      
1 1 1 6  4  17 o 0 70.0312 3.80215   50.6201     -116.068     25.977     63.9321      
1 1 1 6  4  18 o 0 40.7393 4.02849   26.2134     101.713      3.55522    101.713      
1 1 1 6  4  19 o 0 30.9093 3.88657   23.869      86.462       13.6623    -93.538      
1 1 1 6  4  20 o 0 54.6995 4.88954   53.7832     94.5275      18.872     -85.4725     
1 1 1 6  4  21 o 0 60.5924 5.94451   77.629      135.505      16.0229    135.505      
1 1 1 6  4  22 o 0 14.3434 5.32402   4.11886     42.129       0.493343   42.129       
1 1 1 6  4  23 o 0 5.40717 2.66506   ?           ?            ?          ?            
1 1 1 6  5  0  o 0 251.598 22.6945   423.414     0            209.602    1.23563e-14  
1 1 1 6  5  1  o 0 315.461 15.6927   667.413     -107.77      297.097    -107.77      
1 1 1 6  5  2  o 0 375.345 17.9207   667.577     -102.882     244.812    -102.882     
1 1 1 6  5  3  o 0 224.212 15.799    443.009     -32.6742     303.313    -32.6742     
1 1 1 6  5  4  o 0 447.953 23.1789   464.922     -123.065     225.171    56.935       
1 1 1 6  5  5  o 0 288.425 17.442    407.909     -89.1062     96.8994    -89.1062     
1 1 1 6  5  6  o 0 396.397 22.2668   561.586     -20.0838     157.013    -20.0838     
1 1 1 6  5  7  o 0 187.799 13.0331   149.23      -14.5837     135.7      165.416      
1 1 1 6  5  8  o 0 431.656 24.6186   574.062     -174.178     181.787    -174.178     
1 1 1 6  5  9  o 0 107.755 6.69707   60.7922     119.063      1.63171    119.063      
1 1 1 6  5  10 o 0 189.656 13.3761   201.393     40.3059      42.2825    40.3059      
1 1 1 6  5  11 o 0 409.711 25.9761   414.149     -49.008      0.204764   -49.008      
1 1 1 6  5  12 o 0 60.5249 4.88321   7.93593     -119.354     35.0367    60.6456      
1 1 1 6  5  13 f 1 81.047  5.61102   33.6568     -116.302     57.8761    63.6975      
1 1 1 6  5  14 o 0 75.9632 4.94663   31.4137     -150.833     51.4406    29.1674      
1 1 1 6  5  15 o 0 191.313 10.4118   159.711     -115.382     64.1386    64.6182      
1 1 1 6  5  16 o 0 90.3169 4.71429   96.2452     5.83019      37.405     5.83019      
1 1 1 6  5  17 o 0 111.726 4.98714   105.744     8.56882      1.254      8.56882      
1 1 1 6  5  18 o 0 134.971 6.42359   209.143     -94.2906     79.2206    -94.2906     
1 1 1 6  5  19 o 0 47.7324 3.75667   50.2489     40.5279      10.0184    -139.472     
1 1 1 6  5  20 o 0 90.4603 6.13081   143.676     117.606      71.0379    117.606      
1 1 1 6  5  21 o 0 50.0667 6.09209   48.9915     -97.4045     16.1782    82.5955      
1 1 1 6  5  22 o 0 45.9667 7.06587   57.2395     98.5347      12.0654    98.5347      
1 1 1 6  5  23 f 1 5.00945 2.32393   ?           ?            ?          ?            
1 1 1 6  6  0  o 0 134.221 25.2046   87.4338     0            15.5589    -180         
1 1 1 6  6  1  o 0 247.399 21.8142   374.778     90           107.817    90           
1 1 1 6  6  2  o 0 134.26  14.5875   90.1208     0            36.9609    2.5416e-14   
1 1 1 6  6  3  o 0 234.813 21.6531   354.528     90           169.707    90           
1 1 1 6  6  4  o 0 26.6794 13.254    2.24723     180          29.0643    -4.66702e-14 
1 1 1 6  6  5  o 0 564.572 32.949    739.731     -90          58.5899    90           
1 1 1 6  6  6  o 0 212.029 22.0094   265.74      0            61.2693    0            
1 1 1 6  6  7  o 0 452.929 39.319    560.73      -90          53.4667    -90          
1 1 1 6  6  8  o 0 124.206 14.6485   125.047     180          0.129259   1.49395e-11  
1 1 1 6  6  9  o 0 363.042 31.9422   409.046     90           73.7604    90           
1 1 1 6  6  10 o 0 265.976 31.3435   278.89      180          36.9305    4.01718e-14  
1 1 1 6  6  11 o 0 203.26  16.8123   208.236     90           52.9687    90           
1 1 1 6  6  12 o 0 180.378 25.4704   181.806     180          48.0704    3.99973e-14  
1 1 1 6  6  13 o 0 52.1652 5.162     36.385      90           57.0965    -90          
1 1 1 6  6  14 o 0 127.262 9.14955   130.906     180          16.4715    180          
1 1 1 6  6  15 o 0 33.9296 5.84645   22.4015     -90          39.4721    90           
1 1 1 6  6  16 o 0 124.811 8.77635   123.9       0            16.7145    180          
1 1 1 6  6  17 o 0 310.489 23.6195   300.179     90           10.5706    90           
1 1 1 6  6  18 o 0 49.4026 5.43148   60.4059     0            4.77131    180          
1 1 1 6  6  19 o 0 92.7245 9.52092   115.835     -90          15.0633    -90          
1 1 1 6  6  20 o 0 11.1948 7.13311   8.39938     0            20.5648    -180         
1 1 1 6  6  21 o 0 9.2006  6.32419   1.10531     -90          3.74086    90           
1 1 1 6  6  22 o 0 28.4358 12.3472   32.3841     0            4.40676    180          
1 1 1 6  6  23 o 0 5.14075 2.92553   ?           ?            ?          ?            
1 1 1 7  0  1  o 0 245.939 22.7032   411.603     -135         266.336    -135         
1 1 1 7  0  2  o 0 281.993 23.3087   480.56      0            29.1579    -1.07566e-13 
1 1 1 7  0  3  o 0 156.235 20.1224   213.604     -45          55.1798    -45          
1 1 1 7  0  4  o 0 179.743 18.5886   228.079     -90          25.327     90           
1 1 1 7  0  5  o 0 61.8114 5.87678   47.7386     -135         96.311     45           
1 1 1 7  0  6  o 0 314.56  30.77     381.536     180          126.249    180          
1 1 1 7  0  7  o 0 42.5361 5.05562   8.42165     -45          38.1031    135          
1 1 1 7  0  8  o 0 147.864 19.5438   152.912     -90          30.7708    -90          
1 1 1 7  0  9  o 0 111.088 12.7229   112.249     45           42.008     -135         
1 1 1 7  0  10 o 0 390.522 29.7766   424.17      0            219.314    0            
1 1 1 7  0  11 o 0 341.622 31.9901   346.05      -45          63.1178    -45          
1 1 1 7  0  12 o 0 152.738 14.1177   151.899     -90          14.5189    -90          
1 1 1 7  0  13 o 0 33.0649 6.09657   3.25539     -135         13.5028    45           
1 1 1 7  0  14 o 0 188.743 15.5769   195.241     180          83.3426    180          
1 1 1 7  0  15 o 0 74.896  5.58515   61.8709     135          20.6461    135          
1 1 1 7  0  16 o 0 90.043  7.91295   86.2903     90           26.2229    90           
1 1 1 7  0  17 o 0 8.27397 5.66844   0.656632    45           12.4082    -135         
1 1 1 7  0  18 o 0 116.041 8.11984   149.604     180          19.5665    5.36491e-14  
1 1 1 7  0  19 o 0 121.036 9.60358   151.959     -45          41.4098    -45          
1 1 1 7  0  20 o 0 10.443  6.72758   4.34465     -90          23.3955    90           
1 1 1 7  0  21 o 0 72.169  7.69479   85.6483     -135         21.0156    -135         
1 1 1 7  0  22 o 0 8.92532 4.97683   5.96777     180          10.0532    4.16524e-15  
1 1 1 7  0  23 o 0 2.3185  1.70472   ?           ?            ?          ?            
1 1 1 7  1  0  o 0 186.267 17.5676   309.792     180          57.8851    180          
1 1 1 7  1  1  o 0 174.761 11.9926   299.11      -107.854     84.9506    -107.854     
1 1 1 7  1  2  o 0 339.997 16.8723   673.976     -17.3943     249.662    -17.3943     
1 1 1 7  1  3  o 0 138.385 8.99282   173.798     162.653      36.4924    162.653      
1 1 1 7  1  4  o 0 419.414 21.921    533.529     -44.0964     26.8039    -44.0964     
1 1 1 7  1  5  o 0 353.602 19.2974   472.723     96.9974      78.9488    96.9974      
1 1 1 7  1  6  o 0 106.864 8.63759   36.0645     -110.673     6.75871    -110.673     
1 1 1 7  1  7  o 0 260.075 18.2137   318.897     -3.808       40.4566    -3.808       
1 1 1 7  1  8  o 0 390.922 21.2966   409.858     -22.2367     38.091     157.763      
1 1 1 7  1  9  o 0 134.533 8.47275   122.588     -166.26      11.3417    -166.26      
1 1 1 7  1  10 f 1 476.904 25.8555   533.834     54.8095      43.8974    54.8095      
1 1 1 7  1  11 o 0 309.257 21.348    289.232     -92.8544     31.9898    87.1456      
1 1 1 7  1  12 o 0 210.25  10.8143   150.634     -35.6634     106.397    144.337      
1 1 1 7  1  13 o 0 137.858 7.91728   113.706     -37.5853     21.2601    142.415      
1 1 1 7  1  14 o 0 147.444 8.36021   173.543     117.799      73.7904    117.799      
1 1 1 7  1  15 o 0 143.814 7.58017   174.236     129.791      70.5024    129.791      
1 1 1 7  1  16 o 0 252     11.9543   257.852     63.1623      22.0951    63.1623      
1 1 1 7  1  17 o 0 101.24  5.00971   100.868     134.37       13.4095    134.37       
1 1 1 7  1  18 o 0 87.6919 4.4769    129.972     139.989      48.3272    139.989      
1 1 1 7  1  19 o 0 101.41  6.1866    128.464     87.1631      6.93282    87.1631      
1 1 1 7  1  20 o 0 107.418 6.68225   149.496     -19.0508     41.6187    -19.0508     
1 1 1 7  1  21 o 0 18.2117 6.73865   7.71207     -156.942     10.0288    23.058       
1 1 1 7  1  22 o 0 22.4324 9.33108   19.2356     -135.095     14.0681    -135.095     
1 1 1 7  1  23 o 0 12.1745 3.83688   ?           ?            ?          ?            
1 1 1 7  2  0  o 0 240.896 20.2327   393.449     0            0.620589   180          
1 1 1 7  2  1  o 0 437.638 17.941    798.721     32.0209      188.006    32.0209      
1 1 1 7  2  2  o 0 157.497 11.4158   221.312     127.62       67.6105    127.62       
1 1 1 7  2  3  o 0 351.163 18.5988   665.917     -171.315     363.563    -171.315     
1 1 1 7  2  4  o 0 40.7551 4.33786   79.8774     130.427      196.173    130.427      
1 1 1 7  2  5  o 0 314.227 21.8239   336.411     145.055      95.5885    -34.945      
1 1 1 7  2  6  o 0 226.968 16.7974   334.714     -39.3866     165.727    -39.3866     
1 1 1 7  2  7  o 0 355.068 20.2858   491.193     103.153      152.285    103.153      
1 1 1 7  2  8  o 0 515.651 24.8449   491.295     119.011      158.25     -60.9894     
1 1 1 7  2  9  o 0 635.928 29.6264   609.192     -109.368     175.416    70.6315      
1 1 1 7  2  10 o 0 475.13  26.8141   550.841     -95.2854     81.7291    -95.2854     
1 1 1 7  2  11 o 0 214.474 13.6902   222.472     -83.7042     39.0224    -83.7042     
1 1 1 7  2  12 o 0 427.705 23.038    396.93      -3.2535      51.7676    176.747      
1 1 1 7  2  13 o 0 206.581 12.3242   212.969     -12.9721     37.8319    -12.9721     
1 1 1 7  2  14 o 0 279.834 15.1926   309.81      -70.7355     51.8362    -70.7355     
1 1 1 7  2  15 f 1 118.221 5.96222   155.095     -118.647     126.166    -118.647     
1 1 1 7  2  16 o 0 94.4169 4.87791   85.5692     153.433      0.338964   153.433      
1 1 1 7  2  17 f 1 55.2056 3.4528    10.6117     -71.6346     77.9762    108.365      
1 1 1 7  2  18 o 0 58.9132 3.839     65.8932     -53.2085     1.99527    126.792      
1 1 1 7  2  19 o 0 29.6159 5.04097   16.4284     124.591      27.957     -55.4095     
1 1 1 7  2  20 o 0 68.4451 5.3461    102.472     37.4804      42.9492    37.4804      
1 1 1 7  2  21 o 0 53.8362 5.82283   67.1234     128.211      11.6842    128.211      
1 1 1 7  2  22 o 0 43.9257 6.20778   67.8775     133.63       39.3919    133.63       
1 1 1 7  2  23 o 0 4.77496 2.33165   ?           ?            ?          ?            
1 1 1 7  3  0  o 0 381.895 26.324    618.804     0            218.921    4.42592e-14  
1 1 1 7  3  1  o 0 310.792 15.9375   676.198     74.4194      386.289    74.4194      
1 1 1 7  3  2  o 0 468.743 19.5222   384.858     105.023      550.576    -74.9771     
1 1 1 7  3  3  o 0 359.117 19.4802   582.733     176.711      163.806    176.711      
1 1 1 7  3  4  o 0 234.504 16.1698   331.359     -162.198     109.723    -162.198     
1 1 1 7  3  5  o 0 378.122 21.3662   368.677     48.2071      197.603    -131.793     
1 1 1 7  3  6  o 0 374.556 22.7417   423.625     -40.3026     44.498     139.697      
1 1 1 7  3  7  f 1 479.326 22.8451   528.898     15.0133      82.3601    -164.987     
1 1 1 7  3  8  o 0 500.282 24.3066   595.334     94.8375      84.5637    94.8375      
1 1 1 7  3  9  o 0 487.3   26.319    644.596     127.47       228.074    127.47       
1 1 1 7  3  10 o 0 326.963 22.0539   392.457     -117.21      93.361     -117.21      
1 1 1 7  3  11 o 0 175.089 11.9118   122.61      160.184      84.3345    -19.8155     
1 1 1 7  3  12 o 0 248.603 16.1096   307.935     118.071      137.024    118.071      
1 1 1 7  3  13 o 0 244.098 16.9945   209.115     11.4373      48.3849    -168.563     
1 1 1 7  3  14 o 0 147.52  7.7738    143.632     -109.266     4.24685    -109.266     
1 1 1 7  3  15 o 0 38.8317 3.63287   1.38489     77.0792      26.0606    -102.921     
1 1 1 7  3  16 f 1 78.1936 4.15954   58.7987     86.7539      19.0716    -93.2461     
1 1 1 7  3  17 o 0 90.5725 4.80917   73.5116     -30.8332     20.893     149.167      
1 1 1 7  3  18 o 0 46.8911 3.69204   35.5485     -65.0825     30.557     114.918      
1 1 1 7  3  19 o 0 81.7792 5.8732    88.5258     -143.352     22.6502    36.6475      
1 1 1 7  3  20 o 0 64.4796 5.59486   93.2494     -86.2075     34.5455    -86.2075     
1 1 1 7  3  21 o 0 17.7399 6.10503   4.59699     68.441       20.0242    -111.559     
1 1 1 7  3  22 o 0 19.042  6.63202   17.8089     -105.324     9.06383    -105.324     
1 1 1 7  3  23 o 0 4.80354 2.40193   ?           ?            ?          ?            
1 1 1 7  4  0  o 0 284.244 23.3697   463.035     0            164.347    8.72236e-15  
1 1 1 7  4  1  o 0 102.329 8.06458   46.7225     14.091       131.733    -165.909     
1 1 1 7  4  2  o 0 371.971 18.0564   484.932     -28.0263     76.8893    151.974      
1 1 1 7  4  3  o 0 436.405 20.6676   627.995     80.4765      16.299     80.4765      
1 1 1 7  4  4  o 0 121.489 11.3276   88.3613     -84.8899     76.495     95.1101      
1 1 1 7  4  5  o 0 237.873 18.4781   392.428     -136.77      238.389    -136.77      
1 1 1 7  4  6  f 1 242.974 17.447    368.343     -170.79      187.331    -170.79      
1 1 1 7  4  7  o 0 275.192 21.8304   349.335     -161.971     60.0719    -161.971     
1 1 1 7  4  8  o 0 288.086 19.0341   271.536     -111.813     85.3       68.1868      
1 1 1 7  4  9  o 0 144.238 9.79065   148.394     158.589      47.5055    158.589      
1 1 1 7  4  10 o 0 319.782 22.8183   342.715     -37.7895     42.746     -37.7895     
1 1 1 7  4  11 o 0 96.9724 6.09198   11.3794     -127.29      133.559    52.7104      
1 1 1 7  4  12 o 0 485.377 25.1789   481.003     60.2857      0.259332   -119.714     
1 1 1 7  4  13 o 0 217.354 13.7456   214.531     72.8724      17.9285    72.8724      
1 1 1 7  4  14 o 0 12.1424 5.35683   32.6974     150.411      67.2042    150.411      
1 1 1 7  4  15 o 0 114.872 6.44881   106.155     29.7227      7.88007    -150.277     
1 1 1 7  4  16 o 0 137.472 6.59538   135.227     -179.331     9.35189    -179.331     
1 1 1 7  4  17 o 0 121.565 5.96568   130.707     -157.895     33.7906    -157.895     
1 1 1 7  4  18 o 0 91.6761 4.61209   114.761     -70.4176     4.78964    -70.4176     
1 1 1 7  4  19 o 0 80.2244 5.4738    102.173     -145.156     9.93413    -145.156     
1 1 1 7  4  20 o 0 58.8568 4.94962   65.0913     24.0821      8.73754    -155.918     
1 1 1 7  4  21 o 0 60.3206 6.55069   69.4793     7.64085      0.854668   7.64085      
1 1 1 7  4  22 o 0 18.6911 7.17405   14.8271     -60.6672     6.77369    119.333      
1 1 1 7  4  23 o 0 6.00478 2.9071    ?           ?            ?          ?            
1 1 1 7  5  0  o 0 464.255 28.135    663.224     0            62.8784    180          
1 1 1 7  5  1  o 0 352.652 16.4902   599.309     135.09       208.737    135.09       
1 1 1 7  5  2  o 0 133.4   12.3595   163.499     -11.2272     44.1063    -11.2272     
1 1 1 7  5  3  o 0 229.013 15.6008   349.812     173.171      157.38     173.171      
1 1 1 7  5  4  o 0 244.019 16.7819   255.052     -97.1735     90.0773    82.8265      
1 1 1 7  5  5  o 0 266.141 17.1026   446.433     -123.462     259.953    -123.462     
1 1 1 7  5  6  o 0 142.834 11.9876   159.684     -57.2856     42.9909    -57.2856     
1 1 1 7  5  7  o 0 374.531 19.4036   470.793     -41.3115     50.3467    -41.3115     
1 1 1 7  5  8  o 0 84.1969 6.62765   4.74705     133.401      6.38299    -46.5987     
1 1 1 7  5  9  o 0 447.686 23.2541   598.011     5.6656       218.105    5.6656       
1 1 1 7  5  10 o 0 207.735 13.9076   183.741     -97.2737     37.9733    82.7263      
1 1 1 7  5  11 o 0 369.763 22.6357   337.742     -44.886      64.0313    135.114      
1 1 1 7  5  12 o 0 199.181 13.6556   252.151     -139.56      130.34     -139.56      
1 1 1 7  5  13 o 0 200.37  12.0566   162.048     -165.845     55.2907    14.1554      
1 1 1 7  5  14 o 0 44.5054 4.64544   9.43687     -39.7556     39.6786    -39.7556     
1 1 1 7  5  15 o 0 25.9895 5.05519   28.4102     27.69        80.2609    27.69        
1 1 1 7  5  16 o 0 75.4052 4.17032   67.6102     154.04       13.7996    154.04       
1 1 1 7  5  17 o 0 42.3477 3.31251   35.4288     -70.0076     7.30196    109.992      
1 1 1 7  5  18 o 0 125.978 5.95605   202.462     -161.685     92.8192    -161.685     
1 1 1 7  5  19 o 0 86.8529 4.7779    114.66      126.189      18.6674    126.189      
1 1 1 7  5  20 o 0 69.9868 5.19885   103.63      -117.533     42.6306    -117.533     
1 1 1 7  5  21 o 0 25.4334 6.09327   21.2364     25.8084      7.0926     -154.192     
1 1 1 7  5  22 o 0 16.2508 7.30507   12.5552     84.1766      1.52438    84.1766      
1 1 1 7  5  23 o 0 6.69069 3.30259   ?           ?            ?          ?            
1 1 1 7  6  0  o 0 269.239 23.7886   392.093     0            117.525    7.50244e-15  
1 1 1 7  6  1  o 0 420.474 18.3734   831.205     39.5288      454.883    39.5288      
1 1 1 7  6  2  o 0 353.553 18.2554   612.108     139.384      205.335    139.384      
1 1 1 7  6  3  o 0 257.896 18.9033   326.653     154.253      9.76084    154.253      
1 1 1 7  6  4  o 0 397.021 23.1924   491.59      -18.7999     29.4261    161.2        
1 1 1 7  6  5  o 0 235.308 16.5837   364.093     26.5394      185.895    26.5394      
1 1 1 7  6  6  o 0 352.87  22.6388   456.825     179.24       60.5852    179.24       
1 1 1 7  6  7  o 0 460.73  23.5251   561.718     -166.492     11.5646    -166.492     
1 1 1 7  6  8  o 0 322.084 22.426    473.765     -29.2797     246.836    -29.2797     
1 1 1 7  6  9  o 0 203.593 15.5916   225.266     20.7674      29.3504    20.7674      
1 1 1 7  6  10 o 0 325.174 22.4855   422.346     -112.77      193.163    -112.77      
1 1 1 7  6  11 o 0 238.526 17.7673   287.371     -115.614     120.425    -115.614     
1 1 1 7  6  12 o 0 225.558 14.4989   199.132     -8.24686     40.7103    171.753      
1 1 1 7  6  13 o 0 189.445 10.842    252.207     -74.1592     130.117    -74.1592     
1 1 1 7  6  14 o 0 39.4579 3.89466   4.6449      -140.225     15.0542    -140.225     
1 1 1 7  6  15 o 0 122.653 6.53028   137.046     -4.97888     40.8512    -4.97888     
1 1 1 7  6  16 o 0 89.6405 5.34828   44.5457     51.0045      76.4963    -128.995     
1 1 1 7  6  17 o 0 149.915 7.16036   229.797     122.221      73.7621    122.221      
1 1 1 7  6  18 o 0 40.4192 3.44101   29.2598     -19.7314     2.60033    160.269      
1 1 1 7  6  19 o 0 52.0413 5.31507   63.6222     -20.0006     7.73011    -20.0006     
1 1 1 7  6  20 o 0 30.2369 6.00771   30.5364     -76.869      3.19609    103.131      
1 1 1 7  6  21 o 0 62.1033 6.48403   65.1323     31.8398      11.4133    -148.16      
1 1 1 7  6  22 o 0 35.9125 12.2094   42.5987     140.201      7.45259    140.201      
1 1 1 7  6  23 o 0 6.85435 3.38762   ?           ?            ?          ?            
1 1 1 7  7  0  o 0 456.3   42.241    678.845     180          68.8744    -2.97696e-13 
1 1 1 7  7  1  o 0 33.8879 5.26455   4.32633     90           33.0761    -90          
1 1 1 7  7  2  f 1 353.084 25.9197   467.563     0            75.409     2.00343e-14  
1 1 1 7  7  3  f 1 350.939 29.8019   464.064     -90          6.60878    -90          
1 1 1 7  7  4  o 0 132.118 17.8668   83.1889     0            31.7773    -2.88841e-14 
1 1 1 7  7  5  o 0 238.494 26.9178   300.44      90           126.616    90           
1 1 1 7  7  6  o 0 545.68  35.6886   680.891     180          317.731    7.91336e-15  
1 1 1 7  7  7  o 0 434.748 29.2953   502.764     90           3.12067    -90          
1 1 1 7  7  8  o 0 299.381 30.7442   340.872     180          51.7155    180          
1 1 1 7  7  9  o 0 139.677 14.0798   154.554     90           49.6897    -90          
1 1 1 7  7  10 o 0 300.731 30.1154   313.212     180          40.1038    -180         
1 1 1 7  7  11 o 0 172.55  17.7157   176.239     -90          23.1452    90           
1 1 1 7  7  12 o 0 130.056 12.61     129.939     180          28.3323    3.03645e-14  
1 1 1 7  7  13 o 0 147.844 16.1118   156.459     90           20.119     -90          
1 1 1 7  7  14 o 0 105.527 8.78064   72.7169     180          28.5195    180          
1 1 1 7  7  15 o 0 47.221  4.40818   43.4148     90           44.0308    -90          
1 1 1 7  7  16 o 0 46.4527 5.01961   27.1547     180          11.5116    1.65517e-14  
1 1 1 7  7  17 o 0 55.2476 3.94181   71.0279     -90          4.80719    90           
1 1 1 7  7  18 o 0 59.7831 5.90163   67.3115     180          26.901     180          
1 1 1 7  7  19 o 0 19.758  7.64261   13.1643     -90          12.0444    90           
1 1 1 7  7  20 o 0 23.6494 11.0741   27.5469     180          12.0934    2.23073e-14  
1 1 1 7  7  21 o 0 37.4422 14.2522   43.5203     -90          28.8971    90           
1 1 1 7  7  22 o 0 45.1842 9.65428   50.8506     180          15.5538    180          
1 1 1 7  7  23 o 0 3.87308 2.7515    ?           ?            ?          ?            
1 1 1 8  0  0  o 0 489.694 39.214    853.755     180          112.394    -180         
1 1 1 8  0  1  o 0 550.933 29.0211   948.466     135          1.73654    135          
1 1 1 8  0  2  o 0 468.348 26.4221   688.602     -90          192.602    90           
1 1 1 8  0  3  o 0 77.6925 12.3297   33.5865     -135         23.2353    45           
1 1 1 8  0  4  o 0 360.166 27.2465   456.119     0            76.4506    7.41531e-16  
1 1 1 8  0  5  o 0 132.43  11.7156   142.83      -45          21.7328    -45          
1 1 1 8  0  6  o 0 274.97  27.2411   331.963     90           61.4955    90           
1 1 1 8  0  7  o 0 381.8   30.4086   456.214     -135         122.06     -135         
1 1 1 8  0  8  o 0 193.229 23.6779   211.898     0            66.9196    2.41965e-15  
1 1 1 8  0  9  o 0 366.632 31.5592   401.742     -45          60.5594    -45          
1 1 1 8  0  10 o 0 314.476 29.7434   321.797     -90          5.05929    90           
1 1 1 8  0  11 o 0 697.273 41.7995   702.212     45           29.4665    45           
1 1 1 8  0  12 o 0 169.658 18.2662   166.208     0            79.8462    -5.09605e-15 
1 1 1 8  0  13 o 0 338.798 28.9426   329.047     -45          66.2755    -45          
1 1 1 8  0  14 o 0 22.8168 8.5068    2.006       -90          19.6592    90           
1 1 1 8  0  15 o 0 115.656 9.10738   116.482     -135         15.5146    -135         
1 1 1 8  0  16 f 1 34.3229 5.76728   12.8642     0            17.8204    180          
1 1 1 8  0  17 o 0 94.9455 7.04731   91.2462     -45          1.8827     -45          
1 1 1 8  0  18 o 0 216.599 19.7465   277.4       -90          17.8907    -90          
1 1 1 8  0  19 o 0 44.0084 5.56917   54.0829     -135         7.50267    -135         
1 1 1 8  0  20 o 0 10.3637 6.56529   7.3699      180          21.7183    4.15137e-15  
1 1 1 8  0  21 o 0 20.4193 9.4433    22.433      135          13.3285    -45          
1 1 1 8  0  22 o 0 15.2922 9.78804   4.87933     90           0.867059   90           
1 1 1 8  0  23 o 0 5.22142 3.70824   ?           ?            ?          ?            
1 1 1 8  1  0  f 1 340.086 26.3469   570.1       180          172.893    180          
1 1 1 8  1  1  o 0 430.781 19.3185   691.615     130.144      161.769    130.144      
1 1 1 8  1  2  o 0 270.765 15.1705   421.775     -158.498     98.6154    -158.498     
1 1 1 8  1  3  f 1 282.486 17.976    471.791     -51.5988     169.163    -51.5988     
1 1 1 8  1  4  o 0 172.034 14.2374   131.757     132.747      137.435    -47.2526     
1 1 1 8  1  5  o 0 334.597 19.4734   452.848     140.895      93.2596    140.895      
1 1 1 8  1  6  o 0 399.09  20.4458   486.699     74.7857      30.0936    74.7857      
1 1 1 8  1  7  o 0 239.296 18.0841   324.772     -84.9956     113.856    -84.9956     
1 1 1 8  1  8  o 0 319.515 19.4689   318.199     154.735      55.118     -25.2649     
1 1 1 8  1  9  o 0 408.29  25.5444   479.103     77.5782      79.5588    77.5782      
1 1 1 8  1  10 o 0 422.382 23.5122   432.126     -159.899     13.0178    -159.899     
1 1 1 8  1  11 o 0 240.506 18.6652   259.676     81.8049      61.2576    81.8049      
1 1 1 8  1  12 o 0 362.437 22.9261   451.422     176.345      196.646    176.345      
1 1 1 8  1  13 o 0 129.161 7.73762   125.241     117.214      29.3669    117.214      
1 1 1 8  1  14 o 0 201.553 11.2922   272.127     21.9225      155.923    21.9225      
1 1 1 8  1  15 o 0 194.358 11.34     168.531     -1.4885      48.0397    178.512      
1 1 1 8  1  16 o 0 184.128 8.51881   209.485     65.6377      65.734     65.6377      
1 1 1 8  1  17 f 1 61.046  3.02525   20.2306     120.85       69.5587    -59.1496     
1 1 1 8  1  18 o 0 16.48   5.65347   22.1579     16.6117      57.8086    16.6117      
1 1 1 8  1  19 o 0 56.2266 4.14206   72.7013     -105.477     14.5948    -105.477     
1 1 1 8  1  20 o 0 58.1896 4.45124   84.4613     -163.226     33.3904    -163.226     
1 1 1 8  1  21 o 0 17.3004 6.45876   3.90257     -10.2905     40.4971    -10.2905     
1 1 1 8  1  22 o 0 19.7198 8.28049   20.1964     -15.4555     3.89356    -15.4555     
1 1 1 8  1  23 o 0 6.72681 3.28352   ?           ?            ?          ?            
1 1 1 8  2  0  o 0 521.596 26.8524   852.729     0            46.8395    -180         
1 1 1 8  2  1  o 0 378.186 18.6201   539.602     -66.3856     30.8141    -66.3856     
1 1 1 8  2  2  o 0 356.313 18.5142   479.537     -6.71144     29.6694    173.289      
1 1 1 8  2  3  o 0 59.5575 5.13354   17.7943     111.033      76.174     111.033      
1 1 1 8  2  4  o 0 153.29  12.0492   140.311     11.8755      60.3683    -168.124     
1 1 1 8  2  5  o 0 246.125 17.7258   349.016     -81.1233     121.118    -81.1233     
1 1 1 8  2  6  o 0 336.731 20.8706   382.54      131.808      24.9158    -48.1918     
1 1 1 8  2  7  o 0 294.042 21.5669   413.266     165.854      154.358    165.854      
1 1 1 8  2  8  o 0 383.773 23.8745   438.88      57.3247      43.3095    57.3247      
1 1 1 8  2  9  o 0 290.771 20.4662   266.694     -4.20004     85.8155    175.8        
1 1 1 8  2  10 o 0 398.501 24.2555   384.384     -147.184     33.4976    32.8164      
1 1 1 8  2  11 o 0 322.59  21.7282   396.885     -75.7654     166.676    -75.7654     
1 1 1 8  2  12 o 0 362.519 21.1845   361.982     74.7459      14.8276    74.7459      
1 1 1 8  2  13 o 0 251.261 15.95     249.539     -154.302     23.2087    -154.302     
1 1 1 8  2  14 o 0 152.463 8.31144   153.594     10.9439      16.0007    10.9439      
1 1 1 8  2  15 o 0 155.035 8.71906   155.919     -80.0182     9.17983    -80.0182     
1 1 1 8  2  16 o 0 182.909 8.79965   210.406     146.82       70.521     146.82       
1 1 1 8  2  17 o 0 104.523 4.42118   90.8511     -8.52573     12.6792    171.474      
1 1 1 8  2  18 o 0 60.0242 3.80615   60.7236     1.19674      16.764     -178.803     
1 1 1 8  2  19 o 0 98.3722 5.24271   146.973     -81.6593     54.9681    -81.6593     
1 1 1 8  2  20 o 0 13.5162 5.39029   1.49484     179.645      16.3893    179.645      
1 1 1 8  2  21 o 0 18.0147 6.50668   6.15826     -136.153     15.9956    43.8473      
1 1 1 8  2  22 o 0 20.7441 7.89226   22.4401     -173.14      12.6092    -173.14      
1 1 1 8  2  23 f 1 4.93024 2.46329   ?           ?            ?          ?            
1 1 1 8  3  0  o 0 196.188 18.9413   273.722     180          14.5876    -180         
1 1 1 8  3  1  o 0 238.556 13.6875   382.464     -171.104     137.624    -171.104     
1 1 1 8  3  2  o 0 417.643 18.7949   547.417     -56.621      65.5353    123.379      
1 1 1 8  3  3  o 0 56.284  4.4631    103.47      -38.9615     299.292    -38.9615     
1 1 1 8  3  4  o 0 349.463 20.5556   320.412     47.3946      214.571    -132.605     
1 1 1 8  3  5  o 0 238.003 17.6387   307.81      -74.9564     55.3059    -74.9564     
1 1 1 8  3  6  o 0 265.227 19.4921   222.312     74.948       173.721    -105.052     
1 1 1 8  3  7  o 0 235.761 15.9033   337.362     -76.216      152.659    -76.216      
1 1 1 8  3  8  o 0 212.948 14.7972   247.864     77.64        56.7936    77.64        
1 1 1 8  3  9  o 0 217.06  16.6434   245.273     -138.641     46.1138    -138.641     
1 1 1 8  3  10 o 0 99.6475 6.89514   42.9962     -35.3292     15.9411    144.671      
1 1 1 8  3  11 o 0 345.585 19.9429   399.267     172.174      121.019    172.174      
1 1 1 8  3  12 o 0 164.559 10.6163   156.198     131.137      5.66482    131.137      
1 1 1 8  3  13 o 0 249.257 14.1549   287.595     179.591      106.273    179.591      
1 1 1 8  3  14 o 0 133.747 7.07246   111.545     -9.42509     30.0074    170.575      
1 1 1 8  3  15 o 0 155.149 8.09803   144.903     22.1174      13.5672    -157.883     
1 1 1 8  3  16 o 0 63.0761 3.75423   37.2296     -106.313     26.4944    73.6868      
1 1 1 8  3  17 o 0 69.7869 3.89361   34.7149     90.8976      57.3035    -89.1024     
1 1 1 8  3  18 o 0 25.9587 4.67864   14.0463     49.5061      70.4456    49.5061      
1 1 1 8  3  19 o 0 20.5936 5.66884   1.32822     -138.375     25.6634    41.6245      
1 1 1 8  3  20 o 0 27.8403 5.49551   22.5689     -148.385     14.1483    31.6149      
1 1 1 8  3  21 o 0 55.202  7.12416   49.8274     47.9934      26.2496    -132.007     
1 1 1 8  3  22 o 0 48.4649 7.25752   57.9556     -9.86078     8.29204    -9.86078     
1 1 1 8  3  23 o 0 6.6832  3.41179   ?           ?            ?          ?            
1 1 1 8  4  0  o 0 133.473 17.4465   184.925     180          101.502    -6.9114e-14  
1 1 1 8  4  1  o 0 224.711 14.3637   422.424     -100.826     312.555    -100.826     
1 1 1 8  4  2  o 0 165.641 11.9882   253.519     55.9528      138.196    55.9528      
1 1 1 8  4  3  o 0 202.727 13.2915   216.139     166.511      42.5818    -13.489      
1 1 1 8  4  4  o 0 382.297 20.0985   303.47      -30.8568     336.103    149.143      
1 1 1 8  4  5  o 0 353.5   20.9501   355.574     118.906      129.346    -61.0944     
1 1 1 8  4  6  o 0 315.784 20.4241   413.502     155.568      89.1462    155.568      
1 1 1 8  4  7  o 0 399.007 22.2444   501.122     -146.624     65.6066    -146.624     
1 1 1 8  4  8  o 0 489.992 25.2804   445.564     -78.2072     187.659    101.793      
1 1 1 8  4  9  o 0 273.578 18.9947   360.695     -88.6225     150.364    -88.6225     
1 1 1 8  4  10 o 0 201.38  14.0857   207.588     -106.049     33.9157    -106.049     
1 1 1 8  4  11 o 0 370.582 22.9634   448.652     -33.106      168.8      -33.106      
1 1 1 8  4  12 o 0 40.1301 4.64044   39.8661     -94.8512     119.095    -94.8512     
1 1 1 8  4  13 o 0 86.232  4.95182   10.7618     109.095      4.19681    109.095      
1 1 1 8  4  14 o 0 99.155  5.58963   68.8319     -75.1319     34.2128    104.868      
1 1 1 8  4  15 o 0 66.2977 4.26362   33.6349     -35.6082     47.9366    144.392      
1 1 1 8  4  16 o 0 221.048 11.7826   226.026     114.727      24.8337    114.727      
1 1 1 8  4  17 o 0 105.931 5.7022    161.441     -62.6273     57.2851    -62.6273     
1 1 1 8  4  18 o 0 57.2673 3.82112   51.0713     -71.9641     29.1053    108.036      
1 1 1 8  4  19 o 0 15.4405 5.36918   9.73364     28.6609      36.535     28.6609      
1 1 1 8  4  20 o 0 33.7793 4.77996   38.0606     96.2736      2.92387    96.2736      
1 1 1 8  4  21 o 0 77.8052 9.39662   81.3241     -127.295     16.4255    52.7053      
1 1 1 8  4  22 o 0 20.3384 7.47268   22.1126     128.607      10.3849    128.607      
1 1 1 8  4  23 o 0 7.21547 3.43252   ?           ?            ?          ?            
1 1 1 8  5  0  o 0 376.651 26.9578   530.238     180          131.281    -180         
1 1 1 8  5  1  o 0 275.777 17.3893   494.197     -64.6082     248.465    -64.6082     
1 1 1 8  5  2  o 0 155.438 9.4388    215.289     -6.25731     129.233    -6.25731     
1 1 1 8  5  3  o 0 302.184 18.1819   377.699     -134.189     17.3005    -134.189     
1 1 1 8  5  4  o 0 297.106 18.9968   420.182     -74.8994     119.056    -74.8994     
1 1 1 8  5  5  o 0 165.797 11.6746   165.345     -65.1194     34.1347    114.881      
1 1 1 8  5  6  o 0 281.59  19.7909   433.91      110.14       221.448    110.14       
1 1 1 8  5  7  o 0 136.743 10.0935   105.642     -178.855     59.1351    -178.855     
1 1 1 8  5  8  o 0 267.291 18.2069   333.235     67.4521      97.5075    67.4521      
1 1 1 8  5  9  o 0 420.583 25.0238   491.262     146.248      72.1365    146.248      
1 1 1 8  5  10 o 0 66.1166 5.73786   18.309      -25.221      100.37     -25.221      
1 1 1 8  5  11 o 0 211.152 13.2128   201.001     -0.669824    10.1737    179.33       
1 1 1 8  5  12 f 1 168.948 11.4018   123.96      169.77       72.2496    -10.2304     
1 1 1 8  5  13 o 0 268.168 14.707    288.322     166.658      25.664     166.658      
1 1 1 8  5  14 o 0 32.5177 3.57595   29.9996     138.441      77.1885    138.441      
1 1 1 8  5  15 o 0 231.824 11.9964   236.803     163.386      14.3487    163.386      
1 1 1 8  5  16 o 0 94.0593 5.82807   71.4822     72.5917      27.8746    -107.408     
1 1 1 8  5  17 o 0 41.9309 3.23504   24.7064     68.0182      39.5282    -111.982     
1 1 1 8  5  18 f 1 131.901 6.61924   178.594     140.833      29.5306    140.833      
1 1 1 8  5  19 o 0 83.3926 4.71184   117.286     -153.645     34.88      -153.645     
1 1 1 8  5  20 o 0 29.452  4.78648   30.6694     7.60848      0.218461   7.60848      
1 1 1 8  5  21 o 0 47.4795 5.2062    44.5852     -125.502     17.1717    54.4979      
1 1 1 8  5  22 f 1 26.4109 8.0267    18.2652     25.143       19.8044    -154.857     
1 1 1 8  5  23 o 0 7.42434 3.64733   ?           ?            ?          ?            
1 1 1 8  6  0  o 0 130.659 12.9249   84.7702     180          31.7064    -180         
1 1 1 8  6  1  o 0 502.685 20.0206   723.778     -154.254     17.0404    -154.254     
1 1 1 8  6  2  o 0 321.437 18.1964   412.759     91.4884      30.6419    91.4884      
1 1 1 8  6  3  o 0 415.002 21.2804   572.65      -171.75      106.255    -171.75      
1 1 1 8  6  4  o 0 111.016 9.82233   57.3155     64.3928      114.657    -115.607     
1 1 1 8  6  5  o 0 138.81  9.53898   150.281     3.65309      35.7518    3.65309      
1 1 1 8  6  6  o 0 399.341 22.8576   481.095     -162.543     4.89828    -162.543     
1 1 1 8  6  7  o 0 508.733 26.3648   435.957     158.948      271.844    -21.0521     
1 1 1 8  6  8  o 0 180.853 12.548    210.344     153.778      60.0553    153.778      
1 1 1 8  6  9  o 0 160.329 10.9712   97.6912     -101.952     130.663    78.0483      
1 1 1 8  6  10 o 0 112.336 8.22729   54.888      89.1769      74.8285    -90.8231     
1 1 1 8  6  11 o 0 392.104 23.6855   433.509     67.4119      83.2786    67.4119      
1 1 1 8  6  12 o 0 151.254 9.02324   160.724     -25.194      47.2603    -25.194      
1 1 1 8  6  13 o 0 192.227 10.5973   218.921     127.495      53.5474    127.495      
1 1 1 8  6  14 o 0 101.678 5.41327   79.1354     67.6848      15.4613    -112.315     
1 1 1 8  6  15 o 0 57.8054 3.96846   25.3191     -93.0147     42.7078    86.9853      
1 1 1 8  6  16 o 0 168.816 8.14462   165.688     179.973      9.51567    179.973      
1 1 1 8  6  17 o 0 89.0661 4.33629   137.458     167.65       57.9927    167.65       
1 1 1 8  6  18 o 0 33.0629 3.48256   6.62593     8.94228      44.9231    -171.058     
1 1 1 8  6  19 o 0 27.4765 5.87095   7.81524     131.036      40.0966    -48.9642     
1 1 1 8  6  20 o 0 65.1828 4.94499   76.3787     46.2848      0.483216   46.2848      
1 1 1 8  6  21 o 0 25.5194 5.37543   21.5647     62.8734      5.81335    -117.127     
1 1 1 8  6  22 o 0 20.2623 6.73935   21.4191     -122.724     6.25501    -122.724     
1 1 1 8  6  23 o 0 6.53383 2.81822   ?           ?            ?          ?            
1 1 1 8  7  0  o 0 258.982 30.2121   329.751     0            21.8117    180          
1 1 1 8  7  1  o 0 248.074 16.7592   318.105     -36.3914     28.414     -36.3914     
1 1 1 8  7  2  o 0 56.1022 4.14987   29.3137     -172.222     103.368    -172.222     
1 1 1 8  7  3  o 0 59.3597 4.28619   15.4578     81.7603      65.7733    81.7603      
1 1 1 8  7  4  o 0 318.486 19.7694   427.966     55.187       59.3072    55.187       
1 1 1 8  7  5  o 0 216.332 15.3509   305.348     65.033       116.525    65.033       
1 1 1 8  7  6  o 0 57.765  5.0084    21.8244     88.0906      83.5459    88.0906      
1 1 1 8  7  7  o 0 206.76  14.9192   274.816     17.5831      123.113    17.5831      
1 1 1 8  7  8  o 0 405.925 22.2436   514.722     -86.2777     133.464    -86.2777     
1 1 1 8  7  9  o 0 238.101 14.3472   293.188     -5.56153     90.3012    -5.56153     
1 1 1 8  7  10 o 0 312.59  22.0301   365.365     28.1323      107.231    28.1323      
1 1 1 8  7  11 o 0 218.108 13.8374   244.005     82.4052      63.0168    82.4052      
1 1 1 8  7  12 o 0 69.5306 5.4216    18.0835     -93.1657     57.2758    86.8343      
1 1 1 8  7  13 o 0 211.816 12.7297   205.307     -48.0508     19.9511    131.949      
1 1 1 8  7  14 o 0 133.964 8.06112   130.644     -44.6394     13.0742    -44.6394     
1 1 1 8  7  15 o 0 128.64  6.98644   83.2364     109.297      82.8827    -70.7033     
1 1 1 8  7  16 o 0 244.676 11.1635   242.382     67.9972      12.8093    67.9972      
1 1 1 8  7  17 o 0 206.938 10.4169   297.234     -49.857      61.8216    -49.857      
1 1 1 8  7  18 o 0 63.9787 3.8642    81.0682     16.6594      19.4222    16.6594      
1 1 1 8  7  19 o 0 56.5162 3.99457   64.3206     86.8573      2.23287    -93.1427     
1 1 1 8  7  20 o 0 61.3599 4.99878   98.6076     -49.456      57.7075    -49.456      
1 1 1 8  7  21 o 0 86.1214 10.9929   124.142     116.547      51.3033    116.547      
1 1 1 8  7  22 o 0 45.271  8.08071   46.3795     21.3635      6.11953    -158.637     
1 1 1 8  7  23 o 0 4.19901 1.8769    ?           ?            ?          ?            
1 1 1 8  8  0  o 0 201.977 32.9255   154.59      180          68.3377    -180         
1 1 1 8  8  1  o 0 231.306 21.908    301.912     -90          68.3768    -90          
1 1 1 8  8  2  o 0 123.61  11.8975   144.306     180          5.37401    2.71981e-13  
1 1 1 8  8  3  o 0 314.078 25.4219   411.197     -90          147.768    -90          
1 1 1 8  8  4  o 0 246.197 29.0599   310.948     0            99.2605    5.47911e-16  
1 1 1 8  8  5  o 0 374.372 30.6192   468.805     -90          17.2005    -90          
1 1 1 8  8  6  o 0 147.904 16.303    176.867     180          8.48203    180          
1 1 1 8  8  7  o 0 478.068 35.2929   548.497     90           156.7      -90          
1 1 1 8  8  8  o 0 188.218 17.6413   212.346     0            6.25654    180          
1 1 1 8  8  9  o 0 71.7332 7.3918    33.5421     -90          35.2995    90           
1 1 1 8  8  10 o 0 41.9376 5.59062   14.8497     0            72.302     -180         
1 1 1 8  8  11 o 0 30.8267 8.88419   5.77016     90           28.6836    -90          
1 1 1 8  8  12 o 0 107.229 10.6314   103.642     180          9.37942    7.75339e-14  
1 1 1 8  8  13 o 0 188.745 13.5174   197.969     -90          33.6639    -90          
1 1 1 8  8  14 o 0 156.703 14.2035   160.532     180          2.62366    5.09679e-13  
1 1 1 8  8  15 o 0 105.264 7.77215   105.18      -90          25.0573    90           
1 1 1 8  8  16 o 0 174.118 10.19     169.508     180          57.4752    180          
1 1 1 8  8  17 o 0 51.0757 5.97304   60.5822     -90          6.71592    -90          
1 1 1 8  8  18 o 0 72.1704 4.60536   90.7159     0            3.72159    1.06006e-13  
1 1 1 8  8  19 o 0 7.70484 5.53351   4.23763     -90          47.1636    90           
1 1 1 8  8  20 o 0 32.6341 9.35118   38.5002     0            2.68368    180          
1 1 1 8  8  21 o 0 17.0045 9.41181   0.90209     -90          0.317649   -90          
1 1 1 8  8  22 o 0 17.9834 10.7863   16.7672     180          2.67116    -180         
1 1 1 8  8  23 o 0 7.45333 4.1931    ?           ?            ?          ?            
1 1 1 9  0  1  o 0 356.004 26.8456   528.175     -135         108.909    -135         
1 1 1 9  0  2  o 0 307.295 21.8703   450.601     180          28.6494    180          
1 1 1 9  0  3  o 0 402.308 27.7192   512.468     -45          46.9314    135          
1 1 1 9  0  4  o 0 81.6964 8.35899   18.0039     -90          8.98939    90           
1 1 1 9  0  5  o 0 157.385 20.7976   184.241     45           30.5976    45           
1 1 1 9  0  6  o 0 104.319 9.75715   116.525     180          72.4112    1.83107e-14  
1 1 1 9  0  7  o 0 207.187 20.9157   244.815     135          79.375     135          
1 1 1 9  0  8  o 0 298.308 33.2855   329.319     -90          16.4605    90           
1 1 1 9  0  9  o 0 578.35  34.014    630.062     45           16.8596    45           
1 1 1 9  0  10 o 0 453.506 38.7447   461.269     0            339.769    2.64431e-15  
1 1 1 9  0  11 o 0 363.538 34.7811   363.863     -45          152.97     -45          
1 1 1 9  0  12 o 0 183.179 15.7045   180.153     90           23.4781    -90          
1 1 1 9  0  13 o 0 378.287 30.7257   394.869     -135         48.1426    -135         
1 1 1 9  0  14 o 0 285.214 29.6577   291.71      180          22.1851    180          
1 1 1 9  0  15 o 0 99.7355 8.53641   99.6427     135          5.03159    135          
1 1 1 9  0  16 o 0 133.13  10.1986   130.19      90           21.6023    90           
1 1 1 9  0  17 o 0 19.0625 8.14696   6.17657     45           17.4173    -135         
1 1 1 9  0  18 o 0 9.35814 6.05415   1.80269     180          26.3896    4.79316e-16  
1 1 1 9  0  19 o 0 28.5753 7.95205   26.9552     135          2.02984    -45          
1 1 1 9  0  20 o 0 34.1968 6.15927   35.5096     90           18.545     90           
1 1 1 9  0  21 o 0 11.1822 7.10423   4.33971     -135         9.00121    45           
1 1 1 9  0  22 o 0 14.3336 7.97579   3.9023      180          0.276037   180          
1 1 1 9  1  0  o 0 289.174 26.1371   418.898     0            102.564    -5.78693e-14 
1 1 1 9  1  1  o 0 109.751 8.20981   17.5135     57.0254      236.721    -122.975     
1 1 1 9  1  2  o 0 47.912  4.83632   57.0719     -1.72017     158.667    -1.72017     
1 1 1 9  1  3  o 0 265.886 15.1799   322.261     -130.781     3.52404    -130.781     
1 1 1 9  1  4  o 0 477.99  23.3099   540.31      97.6391      98.9865    -82.3609     
1 1 1 9  1  5  o 0 168.197 14.5405   165.522     31.7052      36.1545    -148.295     
1 1 1 9  1  6  o 0 170.765 12.6873   202.064     -25.4412     44.3853    -25.4412     
1 1 1 9  1  7  o 0 401.423 21.604    539.735     -122.747     146.864    -122.747     
1 1 1 9  1  8  o 0 463.999 23.6785   526.332     -106.294     43.5935    -106.294     
1 1 1 9  1  9  o 0 121.646 9.02726   84.4101     -89.0188     42.9022    90.9812      
1 1 1 9  1  10 o 0 571.169 26.9838   561.269     2.1345       29.0021    -177.865     
1 1 1 9  1  11 o 0 293.942 18.8206   338.403     -170.717     111.29     -170.717     
1 1 1 9  1  12 f 1 174.637 11.7163   47.1148     -38.141      239.369    141.859      
1 1 1 9  1  13 o 0 104.822 6.64986   54.3832     -66.6033     86.8898    113.397      
1 1 1 9  1  14 o 0 37.152  4.10467   15.2465     -1.71009     44.7585    -1.71009     
1 1 1 9  1  15 o 0 74.4443 4.36272   57.3682     -34.4088     13.5887    145.591      
1 1 1 9  1  16 o 0 182.695 9.28504   145.476     -98.4577     59.7942    81.5423      
1 1 1 9  1  17 o 0 21.4393 4.61766   21.5265     70.4845      72.1449    70.4845      
1 1 1 9  1  18 o 0 55.5299 3.34968   58.1648     170.14       6.23379    -9.86049     
1 1 1 9  1  19 o 0 46.3829 3.12764   31.858      140.844      44.0233    -39.1555     
1 1 1 9  1  20 o 0 19.8182 6.34827   9.32261     -20.2477     16.9156    159.752      
1 1 1 9  1  21 o 0 37.041  6.21054   19.7785     49.83        42.8108    -130.17      
1 1 1 9  1  22 o 0 34.8202 7.27215   49.2497     78.1979      24.664     78.1979      
1 1 1 9  1  23 o 0 6.3806  2.59947   ?           ?            ?          ?            
1 1 1 9  2  0  o 0 108.931 12.6926   120.554     180          14.7527    1.84273e-13  
1 1 1 9  2  1  o 0 290.677 17.8092   432.782     121.327      73.5315    121.327      
1 1 1 9  2  2  o 0 125.105 7.72856   89.502      -24.2436     122.928    155.756      
1 1 1 9  2  3  o 0 310.371 17.242    539.303     -148.266     351.383    -148.266     
1 1 1 9  2  4  o 0 351.98  19.1634   390.458     173.592      73.6725    -6.40811     
1 1 1 9  2  5  o 0 272.708 17.1492   389.464     -20.1567     157.344    -20.1567     
1 1 1 9  2  6  o 0 118.547 8.679     88.31       -164.393     23.9985    -164.393     
1 1 1 9  2  7  o 0 296.621 18.3423   446.488     32.5452      224        32.5452      
1 1 1 9  2  8  o 0 319.233 20.8571   366.359     144.486      50.0677    144.486      
1 1 1 9  2  9  o 0 223.105 16.9037   224.326     -143.573     10.3812    36.4269      
1 1 1 9  2  10 o 0 350.792 23.2358   415.766     -152.072     138.129    -152.072     
1 1 1 9  2  11 o 0 162.248 10.2621   87.5869     45.7465      124.76     -134.254     
1 1 1 9  2  12 o 0 313.673 18.4858   388.95      -159.536     174.628    -159.536     
1 1 1 9  2  13 o 0 160.774 10.6383   199.873     130.014      95.3453    130.014      
1 1 1 9  2  14 o 0 144.146 8.32378   155.552     -122.01      44.5505    -122.01      
1 1 1 9  2  15 o 0 67.5823 3.61753   41.3294     11.3486      32.5108    -168.651     
1 1 1 9  2  16 o 0 49.7561 3.29475   12.376      145.232      46.7225    -34.7677     
1 1 1 9  2  17 o 0 239.118 11.4242   351.081     2.39569      83.9586    2.39569      
1 1 1 9  2  18 o 0 115.753 6.83371   155.026     82.5996      24.9492    82.5996      
1 1 1 9  2  19 o 0 59.355  4.0475    41.6676     136.812      57.9901    -43.1875     
1 1 1 9  2  20 o 0 76.6466 6.31189   106.276     -144.311     32.251     -144.311     
1 1 1 9  2  21 o 0 28.8634 6.28906   32.7897     -109.378     14.4826    -109.378     
1 1 1 9  2  22 o 0 23.1087 6.73629   14.5327     77.4252      19.5175    -102.575     
1 1 1 9  2  23 o 0 5.23328 2.44261   ?           ?            ?          ?            
1 1 1 9  3  0  o 0 91.484  9.00632   57.979      0            16.0453    180          
1 1 1 9  3  1  o 0 447.236 18.9002   492.728     -128.412     249.871    51.5877      
1 1 1 9  3  2  o 0 317.79  18.7046   496.921     -4.87137     130.927    -4.87137     
1 1 1 9  3  3  o 0 126.662 9.15878   100.878     -160.014     56.9387    19.9862      
1 1 1 9  3  4  o 0 356.902 22.2483   470.034     150.099      78.7867    150.099      
1 1 1 9  3  5  o 0 384.861 21.7362   436.344     -60.9107     32.1326    119.089      
1 1 1 9  3  6  o 0 151.296 10.6099   167.538     137.488      33.2988    137.488      
1 1 1 9  3  7  o 0 338.947 19.6134   397.737     -4.33018     61.4265    -4.33018     
1 1 1 9  3  8  o 0 352.979 25.598    407.061     176.275      55.3911    176.275      
1 1 1 9  3  9  o 0 414.883 23.6191   438.601     36.8828      10.8873    -143.117     
1 1 1 9  3  10 f 1 537.579 27.194    566.986     -56.1338     52.8841    -56.1338     
1 1 1 9  3  11 o 0 222.049 13.2935   217.54      140.16       4.83106    140.16       
1 1 1 9  3  12 o 0 102.849 6.06592   74.6493     62.7151      21.4586    -117.285     
1 1 1 9  3  13 o 0 170.932 10.0631   160.252     25.7781      18.0922    -154.222     
1 1 1 9  3  14 o 0 22.3262 5.20298   33.0851     36.9858      73.2172    36.9858      
1 1 1 9  3  15 f 1 28.0071 4.30137   19.6259     95.0075      61.9594    95.0075      
1 1 1 9  3  16 o 0 142.781 7.23877   185.031     -77.2117     108.932    -77.2117     
1 1 1 9  3  17 o 0 199.789 11.3792   340.338     -148.344     168.026    -148.344     
1 1 1 9  3  18 o 0 97.9992 5.06962   134.207     -32.0653     31.0636    -32.0653     
1 1 1 9  3  19 o 0 72.684  4.62504   94.7756     -157.62      17.1431    -157.62      
1 1 1 9  3  20 o 0 72.9315 5.44723   100.196     96.46        29.5766    96.46        
1 1 1 9  3  21 o 0 18.3504 6.84526   3.59617     -33.3823     25.2668    146.618      
1 1 1 9  3  22 o 0 30.4216 8.68841   19.385      45.2168      27.1866    -134.783     
1 1 1 9  4  0  o 0 23.9491 4.55406   2.259       0            36.8096    -180         
1 1 1 9  4  1  o 0 354.04  19.4486   633.853     142.48       311.734    142.48       
1 1 1 9  4  2  o 0 362.489 19.0917   453.834     65.1296      34.926     65.1296      
1 1 1 9  4  3  o 0 154.296 12.0169   161.642     154.666      9.89457    -25.334      
1 1 1 9  4  4  o 0 391.69  20.1688   483.229     156.104      14.8833    156.104      
1 1 1 9  4  5  o 0 320.788 19.7994   354.782     17.7667      40.2703    -162.233     
1 1 1 9  4  6  o 0 444.918 25.3813   444.551     -164.752     159.362    15.2478      
1 1 1 9  4  7  o 0 475.814 24.3115   480.307     -34.2828     86.1781    145.717      
1 1 1 9  4  8  o 0 380.319 23.2275   381.178     -11.8095     60.9207    168.19       
1 1 1 9  4  9  o 0 390.528 23.0955   501.972     58.3337      172.954    58.3337      
1 1 1 9  4  10 o 0 354.699 24.4281   309.653     25.9917      87.9834    -154.008     
1 1 1 9  4  11 o 0 392.338 22.6416   466.048     -30.7666     157.253    -30.7666     
1 1 1 9  4  12 o 0 197.113 12.12     178.9       -86.3223     14.9025    93.6777      
1 1 1 9  4  13 o 0 85.7392 5.65522   35.9831     -74.235      76.1239    105.765      
1 1 1 9  4  14 o 0 61.8401 4.10989   32.0468     2.37363      165.021    2.37363      
1 1 1 9  4  15 o 0 125.206 6.6435    144.83      -7.53604     55.3455    -7.53604     
1 1 1 9  4  16 o 0 139.595 6.87324   125.211     -109.007     11.9513    70.993       
1 1 1 9  4  17 o 0 93.1348 4.58006   139.436     -124.812     50.4346    -124.812     
1 1 1 9  4  18 o 0 77.1093 4.01341   114.579     -96.7823     52.9072    -96.7823     
1 1 1 9  4  19 o 0 73.7973 4.78823   97.7454     142.475      20.8066    142.475      
1 1 1 9  4  20 o 0 98.0914 7.39946   128.289     160.524      24.9414    160.524      
1 1 1 9  4  21 o 0 34.0258 5.84141   38.7009     177.296      6.87375    177.296      
1 1 1 9  4  22 o 0 22.036  8.91701   13.1891     -151.932     19.3231    28.068       
1 1 1 9  4  23 o 0 5.76089 2.82112   ?           ?            ?          ?            
1 1 1 9  5  0  o 0 8.96803 5.50004   0.937801    180          114.768    -3.02229e-14 
1 1 1 9  5  1  o 0 377.28  18.7292   513.721     -159.528     9.89168    20.4724      
1 1 1 9  5  2  o 0 215.471 13.1298   340.75      28.134       212.761    28.134       
1 1 1 9  5  3  o 0 272.84  17.6086   364.756     -55.2097     80.1838    -55.2097     
1 1 1 9  5  4  o 0 378.439 23.4268   440.936     172.927      41.6885    -7.07274     
1 1 1 9  5  5  o 0 340.601 21.3835   344.339     121.773      114.348    -58.2266     
1 1 1 9  5  6  o 0 145.543 10.1689   164.61      -2.3049      68.4584    -2.3049      
1 1 1 9  5  7  o 0 455.565 23.4954   654.447     -157.643     311.562    -157.643     
1 1 1 9  5  8  o 0 172.67  11.3048   202.09      46.6782      75.1441    46.6782      
1 1 1 9  5  9  o 0 232.396 16.0984   233.59      -169.159     14.5453    10.8415      
1 1 1 9  5  10 o 0 117.895 6.51535   80.13       134.522      15.5757    -45.4775     
1 1 1 9  5  11 o 0 145.403 9.71097   174.091     -39.9827     97.4473    -39.9827     
1 1 1 9  5  12 o 0 166.197 9.87207   171.11      -122.209     36.8237    -122.209     
1 1 1 9  5  13 o 0 206.44  11.2002   220.128     -94.8972     26.5592    -94.8972     
1 1 1 9  5  14 o 0 228.933 12.2995   236.566     47.5166      20.3802    47.5166      
1 1 1 9  5  15 f 1 222.359 11.1476   230.181     61.5362      24.0488    61.5362      
1 1 1 9  5  16 o 0 69.1316 3.65877   38.0683     -12.2352     40.9119    167.765      
1 1 1 9  5  17 o 0 41.1996 3.73286   8.88149     153.779      73.8233    -26.2213     
1 1 1 9  5  18 o 0 75.1997 3.98869   105.031     -65.8944     37.2625    -65.8944     
1 1 1 9  5  19 o 0 88.0434 4.79117   139.143     11.4771      69.8881    11.4771      
1 1 1 9  5  20 o 0 29.0991 5.2713    21.8673     106.126      18.673     -73.8736     
1 1 1 9  5  21 o 0 63.7385 7.31447   94.3312     31.7972      44.0138    31.7972      
1 1 1 9  5  22 o 0 30.6216 7.84851   34.1091     70.8518      3.6868     70.8518      
1 1 1 9  5  23 o 0 6.66867 3.25255   ?           ?            ?          ?            
1 1 1 9  6  0  o 0 63.0889 7.84557   34.333      180          57.3956    -1.35074e-14 
1 1 1 9  6  1  o 0 47.9233 3.43559   26.4678     -5.23472     75.0884    -5.23472     
1 1 1 9  6  2  o 0 98.5054 8.65558   36.8947     16.5998      109.354    -163.4       
1 1 1 9  6  3  o 0 193.379 12.3874   196.167     -29.3242     60.0204    150.676      
1 1 1 9  6  4  o 0 218.249 14.5647   256.891     32.1836      15.2364    32.1836      
1 1 1 9  6  5  o 0 309.387 18.8718   477.095     165.849      236.684    165.849      
1 1 1 9  6  6  o 0 370.622 22.4295   452.399     124.587      31.3942    124.587      
1 1 1 9  6  7  o 0 144.077 10.6937   147.275     -36.4178     36.1497    -36.4178     
1 1 1 9  6  8  o 0 322.513 18.2377   429.95      -125.017     170.251    -125.017     
1 1 1 9  6  9  o 0 677.889 28.8995   698.49      -36.3186     74.5022    143.681      
1 1 1 9  6  10 o 0 141.272 10.2438   129.405     117.55       57.7183    117.55       
1 1 1 9  6  11 o 0 430.772 25.3274   471.168     118.505      87.8794    118.505      
1 1 1 9  6  12 o 0 294.076 16.4223   286.988     151.278      6.37648    151.278      
1 1 1 9  6  13 o 0 181.039 11.8372   198.931     -117.36      40.9679    -117.36      
1 1 1 9  6  14 o 0 47.9747 4.09603   14.5996     155.54       70.9006    155.54       
1 1 1 9  6  15 o 0 213.138 10.3593   220.704     -21.6225     24.3907    -21.6225     
1 1 1 9  6  16 o 0 134.718 7.6187    115.066     128.376      21.8429    -51.6238     
1 1 1 9  6  17 o 0 75.558  4.08373   99.9849     58.9187      19.4614    58.9187      
1 1 1 9  6  18 o 0 63.0436 3.17913   82.6371     17.8605      28.4155    17.8605      
1 1 1 9  6  19 o 0 93.3853 6.3753    115.746     -32.7249     8.04196    -32.7249     
1 1 1 9  6  20 f 1 12.0013 5.31456   9.11317     -8.16554     34.293     -8.16554     
1 1 1 9  6  21 o 0 47.8824 8.52299   44.2871     -116.362     19.5664    63.6381      
1 1 1 9  6  22 o 0 33.6369 7.76197   36.4176     -167.93      1.30693    -167.93      
1 1 1 9  6  23 o 0 6.71975 3.41973   ?           ?            ?          ?            
1 1 1 9  7  0  o 0 102.825 11.2779   69.9579     180          3.53863    -2.19796e-12 
1 1 1 9  7  1  o 0 306.714 19.203    402.514     97.6631      57.5015    97.6631      
1 1 1 9  7  2  o 0 445.51  21.1664   680.17      134.565      254.674    134.565      
1 1 1 9  7  3  o 0 46.1694 3.60425   55.16       160.858      148.172    160.858      
1 1 1 9  7  4  o 0 83.4236 6.66958   11.0387     -161.172     170.748    -161.172     
1 1 1 9  7  5  o 0 582.359 23.1398   643.661     -27.9928     122.215    152.007      
1 1 1 9  7  6  o 0 285.585 19.189    446.883     -105.054     239.189    -105.054     
1 1 1 9  7  7  o 0 176.761 12.2732   209.144     131.542      69.0268    131.542      
1 1 1 9  7  8  o 0 465.052 24.8927   526.111     86.6903      32.2725    86.6903      
1 1 1 9  7  9  o 0 251.522 16.4027   298.862     -7.03916     74.6294    -7.03916     
1 1 1 9  7  10 o 0 348     24.8416   347.992     55.7391      1.47388    55.7391      
1 1 1 9  7  11 o 0 193.11  11.867    219.224     -152.819     71.3073    -152.819     
1 1 1 9  7  12 o 0 202.806 12.4123   225.119     60.6982      69.8834    60.6982      
1 1 1 9  7  13 o 0 199.153 12.2977   199.12      38.4622      0.380864   -141.538     
1 1 1 9  7  14 f 1 271.664 13.0973   313.345     -9.01333     80.3395    -9.01333     
1 1 1 9  7  15 o 0 85.7108 5.2673    88.9168     64.3289      34.5954    64.3289      
1 1 1 9  7  16 o 0 96.8382 4.86736   63.8569     -66.3438     48.1713    113.656      
1 1 1 9  7  17 o 0 102.784 5.4608    152.45      -43.7345     51.5296    -43.7345     
1 1 1 9  7  18 o 0 63.3049 3.66448   57.0399     110.202      32.0157    -69.7983     
1 1 1 9  7  19 o 0 31.4396 4.24133   19.8629     -9.60521     24.2715    170.395      
1 1 1 9  7  20 o 0 16.6731 6.63193   2.85119     -145.492     19.83      34.5075      
1 1 1 9  7  21 o 0 17.6812 6.87924   12.8429     -15.7537     6.13471    -15.7537     
1 1 1 9  7  22 o 0 13.1927 6.30074   90.8915     -79.7334     ?          ?            
1 1 1 9  7  23 o 0 4.63591 2.28889   ?           ?            ?          ?            
1 1 1 9  8  0  o 0 227.765 22.9346   259.728     0            178.439    3.70258e-14  
1 1 1 9  8  1  o 0 339.987 19.2054   486.57      -37.8225     129.754    -37.8225     
1 1 1 9  8  2  f 1 319.573 19.2869   390.74      132.565      15.647     -47.435      
1 1 1 9  8  3  o 0 204.009 14.6828   266.466     78.1665      66.278     78.1665      
1 1 1 9  8  4  o 0 144.675 10.5985   166.828     43.5914      53.0773    43.5914      
1 1 1 9  8  5  o 0 258.781 16.8127   346.164     67.9548      85.8157    67.9548      
1 1 1 9  8  6  o 0 218.646 16.4918   214.233     169.748      46.1361    -10.2517     
1 1 1 9  8  7  o 0 67.6826 5.10275   9.40689     -163.257     75.648     -163.257     
1 1 1 9  8  8  o 0 431.244 23.4469   528.469     -100.664     110.634    -100.664     
1 1 1 9  8  9  o 0 230.228 15.8452   276.558     -93.7977     107.438    -93.7977     
1 1 1 9  8  10 o 0 111.44  6.922     68.3992     -54.2122     3.61955    125.788      
1 1 1 9  8  11 o 0 53.9339 3.83977   1.36087     -134.235     41.7699    -134.235     
1 1 1 9  8  12 o 0 187.551 10.3737   137.225     -148.129     81.1998    31.8709      
1 1 1 9  8  13 o 0 275.374 16.3734   314.117     55.895       68.4857    55.895       
1 1 1 9  8  14 o 0 48.1449 3.82151   15.622      121.203      29.181     -58.7966     
1 1 1 9  8  15 o 0 40.2871 3.68099   4.4699      151.251      60.0837    151.251      
1 1 1 9  8  16 o 0 169.662 8.66737   152.952     142.659      14.0808    -37.3406     
1 1 1 9  8  17 o 0 80.1828 3.87067   104.548     -59.3547     16.3186    -59.3547     
1 1 1 9  8  18 o 0 20.4262 5.77317   1.94639     -140.855     6.90737    39.1448      
1 1 1 9  8  19 o 0 57.292  4.89701   80.9888     14.6201      34.0418    14.6201      
1 1 1 9  8  20 o 0 25.9092 6.4218    13.1044     75.2439      28.069     -104.756     
1 1 1 9  8  21 o 0 28.7618 9.81645   35.9163     41.2093      11.5438    41.2093      
1 1 1 9  8  22 o 0 8.43761 4.02154   ?           ?            ?          ?            
1 1 1 9  9  0  o 0 263.39  36.8647   331.891     180          106.649    -180         
1 1 1 9  9  1  o 0 118.178 10.9745   106.772     90           13.0265    90           
1 1 1 9  9  2  o 0 281.843 22.8221   364.942     0            192.984    1.17558e-14  
1 1 1 9  9  3  o 0 29.5593 4.60549   5.71634     90           59.5989    -90          
1 1 1 9  9  4  o 0 81.262  8.25029   34.8324     180          19.6157    1.24598e-14  
1 1 1 9  9  5  o 0 250.595 22.9575   309.636     -90          151.444    -90          
1 1 1 9  9  6  o 0 455.655 34.9152   524.865     0            127.177    1.46503e-14  
1 1 1 9  9  7  f 1 263.299 22.8651   299.205     90           19.9084    90           
1 1 1 9  9  8  o 0 373.04  31.2285   417.416     0            85.8598    0            
1 1 1 9  9  9  o 0 45.686  11.5241   10.6412     -90          40.7202    90           
1 1 1 9  9  10 o 0 396.661 43.3924   405.797     0            109.106    180          
1 1 1 9  9  11 o 0 21.1955 8.38022   6.34411     -90          75.3495    90           
1 1 1 9  9  12 o 0 98.1844 8.39612   93.6978     0            25.7892    -180         
1 1 1 9  9  13 o 0 224.707 26.1682   233.246     90           16.8873    90           
1 1 1 9  9  14 o 0 115.304 8.06507   114.716     180          59.76      -180         
1 1 1 9  9  15 o 0 188.969 16.8928   186.733     90           18.9112    -90          
1 1 1 9  9  16 o 0 191.686 12.7646   184.468     180          20.0514    6.19888e-14  
1 1 1 9  9  17 o 0 37.5135 4.65643   2.60403     -90          0.0867534  -90          
1 1 1 9  9  18 o 0 14.2587 7.56433   7.08425     180          17.5837    -2.35878e-14 
1 1 1 9  9  19 o 0 16.4233 7.68148   8.72805     90           14.4929    -90          
1 1 1 9  9  20 f 1 25.8059 6.44996   30.0429     0            21.2624    -180         
1 1 1 9  9  21 o 0 52.3573 17.416    59.2789     -90          7.65899    -90          
1 1 1 9  9  22 f 1 4.75344 3.25701   ?           ?            ?          ?            
1 1 1 10 0  0  o 0 435.201 39.1257   650.131     180          35.7775    1.0595e-12   
1 1 1 10 0  1  o 0 367.152 26.4287   542.641     -45          28.2782    -45          
1 1 1 10 0  2  o 0 376.693 27.2555   483.268     90           25.6019    90           
1 1 1 10 0  3  o 0 133.392 16.0992   11.3218     45           5.01038    45           
1 1 1 10 0  4  o 0 309.203 29.8376   388.565     180          126.517    1.98106e-14  
1 1 1 10 0  5  o 0 371.802 29.5654   449.006     135          36.7203    135          
1 1 1 10 0  6  o 0 314.051 33.8451   375.384     90           3.22741    -90          
1 1 1 10 0  7  o 0 19.0847 7.36584   0.757341    -135         19.8454    45           
1 1 1 10 0  8  o 0 322.404 25.9695   353.841     180          55.6392    180          
1 1 1 10 0  9  o 0 447.158 35.7073   484.167     -45          94.9755    -45          
1 1 1 10 0  10 o 0 166.166 16.6147   161.105     -90          44.4492    -90          
1 1 1 10 0  11 o 0 54.8645 6.44235   12.938      45           11.6382    -135         
1 1 1 10 0  12 o 0 436.163 36.7375   426.104     180          76.4609    3.91029e-14  
1 1 1 10 0  13 o 0 40.3127 5.90664   17.8674     135          48.0322    -45          
1 1 1 10 0  14 o 0 84.6436 7.06906   81.3919     -90          39.7078    90           
1 1 1 10 0  15 o 0 256.656 21.2128   255.042     45           40.4115    -135         
1 1 1 10 0  16 o 0 43.2103 4.5122    0.986969    0            0.423918   180          
1 1 1 10 0  17 o 0 14.4637 7.12687   1.27383     -45          7.01433    135          
1 1 1 10 0  18 o 0 8.10304 5.29646   0.596025    -90          11.7547    90           
1 1 1 10 0  19 o 0 25.6148 8.92496   20.9061     45           4.75957    -135         
1 1 1 10 0  20 o 0 39.0017 6.35907   41.6275     180          25.3315    180          
1 1 1 10 0  21 f 1 50.3614 6.38627   58.439      -45          12.4531    -45          
1 1 1 10 0  22 o 0 25.3001 12.8772   22.219      90           13.5108    90           
1 1 1 10 0  23 o 0 2.98581 2.06996   ?           ?            ?          ?            
1 1 1 10 1  0  o 0 38.1654 3.4063    13.6973     0            81.4231    180          
1 1 1 10 1  1  o 0 343.904 17.3543   443.709     156.291      81.2198    -23.709      
1 1 1 10 1  2  o 0 158.209 11.3944   146.658     25.4846      64.3866    -154.515     
1 1 1 10 1  3  o 0 258.025 15.3099   397.738     -120.264     190.028    -120.264     
1 1 1 10 1  4  o 0 267.563 18.8224   269.688     146.786      103.819    -33.2144     
1 1 1 10 1  5  o 0 151.225 10.3337   159.764     23.2101      9.40635    23.2101      
1 1 1 10 1  6  o 0 361.617 22.4287   435.834     -110.935     30.3566    -110.935     
1 1 1 10 1  7  o 0 103.113 8.72616   42.3279     153.525      0.430871   -26.4754     
1 1 1 10 1  8  o 0 337.194 21.2689   537.185     -89.2313     374.188    -89.2313     
1 1 1 10 1  9  o 0 408.562 22.271    490.066     140.352      113.176    140.352      
1 1 1 10 1  10 o 0 346.147 23.0045   363.792     144.48       45.2797    144.48       
1 1 1 10 1  11 o 0 271.864 20.4224   253.471     11.0078      22.7724    -168.992     
1 1 1 10 1  12 o 0 311.519 17.2631   232.368     -129.35      135.836    50.6498      
1 1 1 10 1  13 o 0 60.4458 3.79118   5.88738     149.847      15.8784    -30.1527     
1 1 1 10 1  14 o 0 65.1709 4.19383   10.8677     143.888      62.7621    -36.1118     
1 1 1 10 1  15 o 0 44.0998 3.33499   9.0113      22.8891      24.9197    -157.111     
1 1 1 10 1  16 o 0 192.364 10.5255   193.534     -12.3994     21.3046    -12.3994     
1 1 1 10 1  17 o 0 198.717 9.41187   275.884     -131.126     42.5459    -131.126     
1 1 1 10 1  18 o 0 87.6444 5.08309   82.7022     58.8246      47.0723    -121.175     
1 1 1 10 1  19 o 0 27.7658 5.24982   16.9435     -112.388     16.003     67.6122      
1 1 1 10 1  20 o 0 20.8694 5.83003   13.8271     78.5647      6.10968    -101.435     
1 1 1 10 1  21 o 0 23.7159 5.92079   18.0812     -173.348     7.73063    6.65174      
1 1 1 10 1  22 o 0 36.8274 9.04964   47.2176     -116.421     15.4822    -116.421     
1 1 1 10 1  23 o 0 6.10957 2.9613    ?           ?            ?          ?            
1 1 1 10 2  0  o 0 236.069 27.1968   331.461     0            160.676    1.11096e-13  
1 1 1 10 2  1  o 0 470.877 19.9707   737.034     62.6472      165.053    62.6472      
1 1 1 10 2  2  o 0 346.642 18.1482   419.765     166.073      2.07877    166.073      
1 1 1 10 2  3  o 0 347.344 19.6251   392.497     55.7825      54.3574    -124.218     
1 1 1 10 2  4  o 0 156.083 12.5192   169.128     -146.84      111.439    -146.84      
1 1 1 10 2  5  o 0 313.969 19.0685   394.122     -67.5585     62.973     -67.5585     
1 1 1 10 2  6  o 0 457.616 24.2048   488.416     -63.783      93.1549    116.217      
1 1 1 10 2  7  o 0 346.654 22.4761   395.421     -41.7892     43.9903    -41.7892     
1 1 1 10 2  8  o 0 205.79  13.8563   274.129     33.4823      150.126    33.4823      
1 1 1 10 2  9  o 0 369.126 21.1948   421.941     -174.121     64.2624    -174.121     
1 1 1 10 2  10 o 0 226.715 15.0907   160.579     26.1074      117.108    -153.893     
1 1 1 10 2  11 o 0 83.5824 6.27664   45.9969     168.922      31.5397    -11.0784     
1 1 1 10 2  12 o 0 83.3737 5.30966   15.5526     -175.548     107.594    4.45213      
1 1 1 10 2  13 f 1 50.3125 3.77012   6.48307     -66.8424     48.8066    -66.8424     
1 1 1 10 2  14 o 0 161.939 7.85404   145.339     -60.6456     19.5823    119.354      
1 1 1 10 2  15 o 0 170.332 8.13603   165.296     170.621      0.901919   170.621      
1 1 1 10 2  16 o 0 104.087 6.45056   90.6253     -55.2378     7.10583    124.762      
1 1 1 10 2  17 o 0 112.633 6.07178   193.242     76.6269      109.361    76.6269      
1 1 1 10 2  18 o 0 51.319  3.38723   54.164      135.119      26.4655    135.119      
1 1 1 10 2  19 o 0 37.8235 3.31877   36.0171     63.6425      8.29563    -116.358     
1 1 1 10 2  20 o 0 21.3016 5.96601   13.8829     -48.9345     9.7413     131.065      
1 1 1 10 2  21 o 0 19.31   4.40413   9.42029     24.8853      3.18868    -155.115     
1 1 1 10 2  22 o 0 32.2781 5.14889   45.2501     -139.552     23.8974    -139.552     
1 1 1 10 2  23 o 0 5.2194  2.46994   ?           ?            ?          ?            
1 1 1 10 3  0  o 0 226.326 19.494    313.086     0            138.096    8.3869e-14   
1 1 1 10 3  1  o 0 124.258 9.29925   105.48      24.2424      36.6038    24.2424      
1 1 1 10 3  2  o 0 381.613 19.7365   445.782     83.321       26.0382    -96.679      
1 1 1 10 3  3  o 0 266.296 17.8548   428.67      55.3819      247.626    55.3819      
1 1 1 10 3  4  o 0 334.333 19.739    503.836     -140.579     215.039    -140.579     
1 1 1 10 3  5  o 0 266.719 17.7801   332.293     129.392      58.1159    129.392      
1 1 1 10 3  6  o 0 403.262 23.6953   335.823     -99.0957     268.349    80.9043      
1 1 1 10 3  7  o 0 265.717 18.7214   404.188     129.31       270.362    129.31       
1 1 1 10 3  8  o 0 140.348 10.0381   138.299     -174.832     46.1494    -174.832     
1 1 1 10 3  9  o 0 164.419 12.3122   176.132     97.5233      46.4098    97.5233      
1 1 1 10 3  10 o 0 299.309 18.4063   310.64      145.266      37.3771    145.266      
1 1 1 10 3  11 o 0 165.328 11.6208   128.304     81.6278      55.7079    -98.3722     
1 1 1 10 3  12 o 0 193.398 12.5866   201.713     121.031      44.0378    121.031      
1 1 1 10 3  13 f 1 301.755 16.7799   363.084     -19.0717     114.611    -19.0717     
1 1 1 10 3  14 o 0 43.2431 3.44291   16.0413     -54.3691     59.6872    -54.3691     
1 1 1 10 3  15 o 0 27.6017 4.27497   3.2808      -119.277     10.896     -119.277     
1 1 1 10 3  16 o 0 132.397 7.70135   99.341      -109.011     48.8517    70.9893      
1 1 1 10 3  17 o 0 55.398  3.16029   53.4518     -2.93724     19.2791    177.063      
1 1 1 10 3  18 o 0 97.7707 4.34279   137.065     -102.356     39.7959    -102.356     
1 1 1 10 3  19 o 0 58.1839 4.1446    59.8232     -7.27938     15.7918    172.721      
1 1 1 10 3  20 o 0 20.8499 6.40597   12.2356     -13.4636     12.5996    166.536      
1 1 1 10 3  21 o 0 30.6251 6.8114    35.3896     46.4057      4.31113    46.4057      
1 1 1 10 3  22 o 0 19.3985 7.03942   17.9555     21.8232      0.280491   -158.177     
1 1 1 10 3  23 o 0 4.86622 2.21905   ?           ?            ?          ?            
1 1 1 10 4  0  o 0 289.023 26.486    350.819     0            7.60596    9.70478e-13  
1 1 1 10 4  1  o 0 217.59  16.198    230.883     -126.423     39.3785    53.5767      
1 1 1 10 4  2  o 0 178.228 10.9214   199.552     119.059      4.23639    119.059      
1 1 1 10 4  3  o 0 99.1207 7.73867   31.4382     -24.7821     3.17012    155.218      
1 1 1 10 4  4  o 0 191.885 13.2452   216.663     -0.740977    13.573     -0.740977    
1 1 1 10 4  5  o 0 110.781 8.41391   61.0318     25.6869      12.069     25.6869      
1 1 1 10 4  6  o 0 157.591 12.4548   158.253     -0.894406    11.7589    179.106      
1 1 1 10 4  7  o 0 166.615 11.3909   129.614     -163.617     77.1757    16.3826      
1 1 1 10 4  8  o 0 356.911 20.8986   411.363     -79.9272     61.5614    -79.9272     
1 1 1 10 4  9  o 0 246.961 15.2667   284.449     166.679      63.5691    166.679      
1 1 1 10 4  10 o 0 303.83  23.8818   389.536     24.573       193.707    24.573       
1 1 1 10 4  11 o 0 62.9681 4.96816   11.5409     -15.8585     30.7483    164.141      
1 1 1 10 4  12 o 0 103.378 6.82349   34.2129     -152.897     113.843    27.1028      
1 1 1 10 4  13 o 0 134.298 7.22597   137.535     -168.123     26.2971    -168.123     
1 1 1 10 4  14 o 0 125.722 7.21164   69.5462     -165.817     97.3144    14.1825      
1 1 1 10 4  15 o 0 98.8666 4.76579   59.0451     92.9164      66.7603    -87.0836     
1 1 1 10 4  16 f 1 58.3071 3.74039   27.992      -106.893     33.0621    73.107       
1 1 1 10 4  17 o 0 41.6186 3.26903   32.3645     137.113      0.759524   137.113      
1 1 1 10 4  18 o 0 103.017 5.69171   113.804     99.739       22.673     -80.261      
1 1 1 10 4  19 o 0 77.1455 5.7355    97.37       -35.7558     12.6229    -35.7558     
1 1 1 10 4  20 o 0 57.4181 5.2108    75.2995     107.504      19.337     107.504      
1 1 1 10 4  21 o 0 14.4969 6.41285   0.966234    75.9915      0.188401   75.9915      
1 1 1 10 4  22 o 0 21.0319 8.32      9.33648     108.051      6.72014    108.051      
1 1 1 10 4  23 o 0 4.76497 2.21232   ?           ?            ?          ?            
1 1 1 10 5  0  o 0 396.542 28.8427   481.175     180          71.7317    -180         
1 1 1 10 5  1  o 0 269.715 17.2436   452.033     -33.7848     296.894    -33.7848     
1 1 1 10 5  2  o 0 363.487 19.3632   371.756     137.049      129.788    -42.9507     
1 1 1 10 5  3  o 0 38.3394 3.49494   52.5313     116.193      126.418    116.193      
1 1 1 10 5  4  o 0 132.063 9.59576   85.8888     83.932       47.3763    83.932       
1 1 1 10 5  5  o 0 221.089 16.1879   317.153     32.5302      154.057    32.5302      
1 1 1 10 5  6  o 0 111.088 7.70476   49.9744     58.4154      115.284    -121.585     
1 1 1 10 5  7  f 1 532.637 25.7099   458.982     101.67       247.961    -78.3302     
1 1 1 10 5  8  o 0 423.644 23.471    433.728     -175.427     44.8641    4.57253      
1 1 1 10 5  9  o 0 291.374 18.8359   372.257     -156.107     141.833    -156.107     
1 1 1 10 5  10 o 0 253.466 18.3135   279.397     109.891      73.45      109.891      
1 1 1 10 5  11 o 0 378.474 20.2705   348.073     -58.5797     46.6156    121.42       
1 1 1 10 5  12 o 0 360.874 21.0938   439.42      78.6739      187.326    78.6739      
1 1 1 10 5  13 f 1 367.029 21.0237   454.897     111.005      162.7      111.005      
1 1 1 10 5  14 o 0 47.2684 3.32263   8.9212      95.1922      95.4228    95.1922      
1 1 1 10 5  15 o 0 124.054 5.61878   131.694     168.366      31.8393    168.366      
1 1 1 10 5  16 o 0 165.245 8.77776   177.582     -67.7222     46.2449    -67.7222     
1 1 1 10 5  17 o 0 134.032 5.87388   213.349     -106.588     91.8114    -106.588     
1 1 1 10 5  18 o 0 146.295 6.57452   203.553     128.127      48.2481    128.127      
1 1 1 10 5  19 o 0 55.3849 4.44438   59.7721     35.5803      7.51952    -144.42      
1 1 1 10 5  20 o 0 40.5677 4.43089   47.7883     -77.4807     6.25378    -77.4807     
1 1 1 10 5  21 o 0 12.86   5.39841   4.27747     158.713      2.43084    -21.2868     
1 1 1 10 5  22 o 0 25.0069 9.94774   11.369      -132.941     29.8698    47.0587      
1 1 1 10 5  23 o 0 4.0672  1.94767   ?           ?            ?          ?            
1 1 1 10 6  0  o 0 98.4044 9.51681   50.8948     180          4.67073    4.08156e-13  
1 1 1 10 6  1  o 0 328.905 17.6542   356.174     -24.5858     75.4249    155.414      
1 1 1 10 6  2  o 0 311.204 17.8346   409.789     112.529      77.4829    112.529      
1 1 1 10 6  3  o 0 460.183 22.4319   439.199     75.7916      244.749    -104.208     
1 1 1 10 6  4  o 0 282.586 17.034    329.42      149.626      5.00917    149.626      
1 1 1 10 6  5  o 0 345.436 20.6935   371.213     115.748      65.3786    -64.2516     
1 1 1 10 6  6  o 0 322.276 21.42     455.737     -12.5736     171.969    -12.5736     
1 1 1 10 6  7  o 0 310.39  20.8251   335.607     78.1911      3.44588    78.1911      
1 1 1 10 6  8  o 0 321.035 18.8559   382.494     -44.8703     82.9153    -44.8703     
1 1 1 10 6  9  o 0 427.574 25.5534   366.819     -62.3928     178.785    117.607      
1 1 1 10 6  10 o 0 406.649 26.4151   415.327     102.32       24.2202    102.32       
1 1 1 10 6  11 o 0 206.342 12.9745   221.666     -167.584     50.9687    -167.584     
1 1 1 10 6  12 o 0 118.453 6.73777   44.7581     -146.893     124.576    33.1068      
1 1 1 10 6  13 o 0 65.6793 4.73568   8.34167     91.2299      75.723     -88.7701     
1 1 1 10 6  14 o 0 49.383  3.62904   17.7046     -66.301      11.3666    113.699      
1 1 1 10 6  15 o 0 190.777 11.2337   225.427     -176.802     84.0777    -176.802     
1 1 1 10 6  16 f 1 67.6757 3.90765   28.0931     -19.0562     58.6869    160.944      
1 1 1 10 6  17 o 0 84.4106 4.27002   110.646     -87.9468     17.3856    -87.9468     
1 1 1 10 6  18 o 0 126.458 6.3751    190.917     92.4846      70.9646    92.4846      
1 1 1 10 6  19 o 0 74.8587 4.5645    100.514     66.9669      26.4232    66.9669      
1 1 1 10 6  20 o 0 28.2823 4.6868    27.1815     22.7621      16.4133    22.7621      
1 1 1 10 6  21 o 0 45.293  8.04525   55.4246     103.812      10.3058    103.812      
1 1 1 10 6  22 o 0 9.98025 4.92793   7.34825     140.365      30.9886    140.365      
1 1 1 10 6  23 o 0 5.15321 2.41283   ?           ?            ?          ?            
1 1 1 10 7  0  o 0 429.882 27.1399   528.445     180          210.858    -180         
1 1 1 10 7  1  f 1 148.532 10.4767   147.341     -90.2815     24.4153    89.7185      
1 1 1 10 7  2  o 0 276.878 19.3599   302.619     -124.784     59.9576    55.2156      
1 1 1 10 7  3  o 0 29.0689 3.48798   86.1767     55.2496      189.439    55.2496      
1 1 1 10 7  4  o 0 218.474 16.491    342.949     148.228      226.426    148.228      
1 1 1 10 7  5  o 0 206.265 13.6342   313.424     -78.5478     202.341    -78.5478     
1 1 1 10 7  6  o 0 209.316 16.3239   99.8233     -39.9704     251.111    140.03       
1 1 1 10 7  7  o 0 470.262 23.8494   585.542     106.396      141.514    106.396      
1 1 1 10 7  8  o 0 81.7662 6.63836   10.0682     91.2915      22.2389    -88.7085     
1 1 1 10 7  9  o 0 329.52  20.825    426.741     45.3598      201.826    45.3598      
1 1 1 10 7  10 o 0 91.6735 5.99359   0.428925    89.7274      145.324    89.7274      
1 1 1 10 7  11 o 0 140.764 9.71115   114.971     -170.456     29.1604    9.5444       
1 1 1 10 7  12 o 0 99.6241 6.52333   45.2605     -59.4312     25.8682    -59.4312     
1 1 1 10 7  13 o 0 206.364 12.6434   266.096     -94.7568     129.515    -94.7568     
1 1 1 10 7  14 o 0 59.5909 3.77281   36.4517     -47.3797     5.88697    -47.3797     
1 1 1 10 7  15 o 0 21.8492 5.28605   20.9705     137.007      53.0173    137.007      
1 1 1 10 7  16 o 0 139.355 6.7884    130.337     -88.2576     3.15664    -88.2576     
1 1 1 10 7  17 o 0 49.3099 3.59714   36.4238     113.065      36.6072    -66.9351     
1 1 1 10 7  18 o 0 49.3615 3.33476   59.3897     157.599      6.34       157.599      
1 1 1 10 7  19 o 0 40.2662 4.01074   41.2714     -52.9634     2.67719    127.037      
1 1 1 10 7  20 o 0 57.1674 4.44847   81.565      -129.035     34.7988    -129.035     
1 1 1 10 7  21 o 0 26.9141 8.01      22.825      -28.8292     11.8462    151.171      
1 1 1 10 7  22 o 0 7.35884 3.6138    ?           ?            ?          ?            
1 1 1 10 7  23 o 0 8.14756 4.17234   ?           ?            ?          ?            
1 1 1 10 8  0  o 0 466.265 30.6166   579.174     0            328.169    1.49772e-14  
1 1 1 10 8  1  o 0 243.929 13.9532   350.994     147.032      128.82     147.032      
1 1 1 10 8  2  o 0 230.217 14.6009   261.303     -76.975      26.4676    103.025      
1 1 1 10 8  3  o 0 64.456  4.83828   16.6289     86.3279      91.5595    86.3279      
1 1 1 10 8  4  o 0 294.106 20.1135   448.764     -177.536     215.424    -177.536     
1 1 1 10 8  5  o 0 302.068 19.2387   367.745     169.003      27.4527    169.003      
1 1 1 10 8  6  o 0 431.152 22.6645   448.765     -86.692      60.9179    93.308       
1 1 1 10 8  7  o 0 479.133 24.9906   528.675     -59.3504     1.62323    -59.3504     
1 1 1 10 8  8  f 1 95.0841 6.48981   32.3548     25.6964      79.6787    -154.304     
1 1 1 10 8  9  o 0 159.798 10.5475   81.3403     97.772       140.926    -82.228      
1 1 1 10 8  10 o 0 95.1027 8.14663   24.5414     -83.1726     90.313     96.8274      
1 1 1 10 8  11 o 0 235.575 17.2998   313.581     -156.377     181.503    -156.377     
1 1 1 10 8  12 o 0 41.1431 3.86115   47.2955     -21.5942     140.285    -21.5942     
1 1 1 10 8  13 o 0 144.478 8.59644   159.959     -68.952      51.6636    -68.952      
1 1 1 10 8  14 o 0 214.454 11.4609   197.197     -109.284     30.9442    70.716       
1 1 1 10 8  15 o 0 203.856 11.1946   138.468     -70.7713     118.171    109.229      
1 1 1 10 8  16 o 0 131.452 7.006     143.477     -52.0686     41.6445    -52.0686     
1 1 1 10 8  17 o 0 54.4459 3.75871   62.2586     171.76       34.8816    171.76       
1 1 1 10 8  18 o 0 139.302 7.41723   177.829     -91.6489     14.0275    -91.6489     
1 1 1 10 8  19 o 0 99.2092 6.88417   109.508     179.443      15.5098    -0.557235    
1 1 1 10 8  20 o 0 53.5629 4.49123   67.9527     138.866      15.9996    138.866      
1 1 1 10 8  21 o 0 19.6031 7.15328   17.173      -163.491     3.62481    16.5086      
1 1 1 10 8  22 o 0 13.511  3.11582   ?           ?            ?          ?            
1 1 1 10 9  0  o 0 398.829 30.9389   501.12      180          97.0576    -9.66633e-14 
1 1 1 10 9  1  o 0 294.663 17.9006   360.457     75.7658      20.7772    75.7658      
1 1 1 10 9  2  o 0 66.9903 5.33275   17.7884     17.6191      109.873    17.6191      
1 1 1 10 9  3  o 0 268.47  15.4908   315.341     -57.2808     5.45222    122.719      
1 1 1 10 9  4  o 0 369.752 20.3277   548.691     -150.469     214.301    -150.469     
1 1 1 10 9  5  o 0 389.965 20.4618   455.703     -90.8361     21.759     89.1639      
1 1 1 10 9  6  o 0 102.154 6.46429   29.4567     -113.569     1.13649    -113.569     
1 1 1 10 9  7  o 0 206.295 15.1693   281.587     -31.198      153.271    -31.198      
1 1 1 10 9  8  f 1 349.704 24.003    322.758     -164.643     112.089    15.357       
1 1 1 10 9  9  f 1 317.325 20.9864   378.563     147.34       125.285    147.34       
1 1 1 10 9  10 o 0 350.68  27.0598   312.305     -167.088     76.8852    12.9119      
1 1 1 10 9  11 o 0 74.7176 4.66656   22.6977     -162.826     3.09665    17.1738      
1 1 1 10 9  12 o 0 182.654 10.971    224.146     -42.6819     119.998    -42.6819     
1 1 1 10 9  13 o 0 68.4268 3.84063   21.3325     34.3751      36.8516    -145.625     
1 1 1 10 9  14 o 0 99.6134 5.10314   101.309     57.0667      20.0664    57.0667      
1 1 1 10 9  15 o 0 178.372 7.89042   181.548     17.8506      21.9891    17.8506      
1 1 1 10 9  16 o 0 47.9832 3.66213   20.4512     -82.9        39.4892    97.1         
1 1 1 10 9  17 o 0 133.623 6.70007   190.048     131.188      49.0259    131.188      
1 1 1 10 9  18 o 0 113.559 6.66934   143.208     43.2432      10.3978    43.2432      
1 1 1 10 9  19 o 0 42.5068 3.86768   39.4933     -40.3702     13.0712    139.63       
1 1 1 10 9  20 o 0 40.3102 6.51728   53.4917     -130.59      21.7609    -130.59      
1 1 1 10 9  21 o 0 19.3392 5.84131   15.9015     54.4899      5.62692    -125.51      
1 1 1 10 9  22 o 0 6.97114 3.37364   ?           ?            ?          ?            
1 1 1 10 10 0  o 0 377.766 34.0894   466.041     0            137.146    180          
1 1 1 10 10 1  o 0 202.038 22.1587   244.935     -90          108.839    -90          
1 1 1 10 10 2  o 0 225.189 25.8351   266.448     0            165.209    -5.51189e-15 
1 1 1 10 10 3  o 0 346.637 30.4866   430.283     -90          76.9718    -90          
1 1 1 10 10 4  o 0 351.404 34.0179   434.045     180          77.3275    180          
1 1 1 10 10 5  o 0 130.329 17.4469   148.674     90           86.1833    -90          
1 1 1 10 10 6  o 0 393.07  34.1168   447.655     0            59.544     180          
1 1 1 10 10 7  o 0 344.312 32.2062   386.934     90           94.9924    90           
1 1 1 10 10 8  o 0 22.6077 8.77056   6.75427     0            127.456    180          
1 1 1 10 10 9  o 0 9.53544 6.36409   0.425998    90           46.0061    -90          
1 1 1 10 10 10 o 0 331.452 26.5066   335.338     180          170.618    180          
1 1 1 10 10 11 o 0 144.415 12.8742   143.074     90           6.99082    -90          
1 1 1 10 10 12 o 0 91.9229 8.58476   94.6384     0            53.9064    180          
1 1 1 10 10 13 o 0 425.261 33.5139   436.253     -90          78.146     -90          
1 1 1 10 10 14 o 0 50.8441 5.41245   36.2659     0            10.6104    -180         
1 1 1 10 10 15 o 0 41.5405 6.41706   12.5094     -90          7.48742    90           
1 1 1 10 10 16 o 0 162.373 15.4061   154.277     0            46.7433    180          
1 1 1 10 10 17 o 0 50.9638 5.01515   61.795      90           3.79306    -90          
1 1 1 10 10 18 o 0 29.7621 8.46875   29.7681     180          1.7279     -9.28687e-14 
1 1 1 10 10 19 o 0 60.2353 6.94565   71.6569     -90          8.29061    90           
1 1 1 10 10 20 o 0 76.0288 12.0586   87.6326     0            3.45707    180          
1 1 1 10 10 21 o 0 17.9736 8.95626   19.515      -90          5.4812     90           
1 1 1 10 10 22 o 0 5.7454  3.18488   ?           ?            ?          ?            
1 1 1 11 0  1  o 0 138.533 11.3985   170.445     -135         1.15592    45           
1 1 1 11 0  2  o 0 40.3864 9.20883   23.5467     180          130.819    -1.02448e-14 
1 1 1 11 0  3  o 0 150.041 16.9439   187.846     135          34.7377    -45          
1 1 1 11 0  4  o 0 33.7634 7.2756    13.5049     90           108.372    -90          
1 1 1 11 0  5  f 1 8.3506  5.69452   0.558691    45           78.875     -135         
1 1 1 11 0  6  o 0 49.4465 6.55771   27.9985     0            95.3942    180          
1 1 1 11 0  7  o 0 139.974 14.2493   153.145     135          55.8111    -45          
1 1 1 11 0  8  f 1 204.26  17.2385   215.258     90           107.839    90           
1 1 1 11 0  9  o 0 273.494 24.0381   293.146     45           170.483    45           
1 1 1 11 0  10 f 1 569.245 37.3502   571.525     0            3.6857     180          
1 1 1 11 0  11 o 0 175.973 16.0153   173.76      135          25.3704    135          
1 1 1 11 0  12 o 0 165.66  17.6939   160.156     90           55.4761    90           
1 1 1 11 0  13 o 0 122.606 9.5672    125.965     -135         38.468     45           
1 1 1 11 0  14 o 0 210.249 15.3753   211.984     180          31.3018    180          
1 1 1 11 0  15 o 0 130.326 8.23683   128.328     135          56.6037    135          
1 1 1 11 0  16 o 0 26.7599 6.28461   3.38941     -90          9.31512    90           
1 1 1 11 0  17 o 0 71.9934 6.33196   91.945      -135         21.9465    -135         
1 1 1 11 0  18 o 0 55.2386 5.40786   68.4647     0            12.6673    180          
1 1 1 11 0  19 o 0 7.82556 5.34273   2.25953     -45          22.8832    135          
1 1 1 11 0  20 o 0 8.28876 5.7099    4.30803     -90          20.5702    90           
1 1 1 11 0  21 o 0 14.2946 8.96385   2.65752     45           0.201315   45           
1 1 1 11 0  22 o 0 19.4842 11.8084   21.7285     180          18.2112    8.37194e-15  
1 1 1 11 0  23 o 0 2.64543 1.95275   ?           ?            ?          ?            
1 1 1 11 1  0  o 0 14.5851 6.78366   0.555914    0            25.3345    -180         
1 1 1 11 1  1  o 0 398.921 19.5552   423.464     51.44        143.034    -128.56      
1 1 1 11 1  2  o 0 392.54  20.4509   575.474     -119.221     189.723    -119.221     
1 1 1 11 1  3  o 0 145.313 9.46566   74.7357     -65.3424     180.098    114.658      
1 1 1 11 1  4  f 1 322.289 19.6498   481.489     -101.868     218.08     -101.868     
1 1 1 11 1  5  o 0 394.039 21.1541   425.575     54.8291      72.3613    -125.171     
1 1 1 11 1  6  o 0 445.723 24.4791   470.962     1.44163      97.8555    -178.558     
1 1 1 11 1  7  o 0 479.224 25.2927   637.57      -27.6022     237.351    -27.6022     
1 1 1 11 1  8  o 0 412.438 25.0881   441.842     -139.523     1.05398    -139.523     
1 1 1 11 1  9  o 0 245.74  16.3917   172.1       -158.14      165.701    21.86        
1 1 1 11 1  10 o 0 425.237 26.3876   457.973     38.5254      77.357     38.5254      
1 1 1 11 1  11 o 0 294.125 19.7032   340.463     107.397      113.272    107.397      
1 1 1 11 1  12 o 0 316.086 19.3891   304.284     147.405      5.20553    147.405      
1 1 1 11 1  13 o 0 74.0437 4.96866   20.8875     157.367      73.2674    -22.6327     
1 1 1 11 1  14 o 0 41.1427 4.18723   3.42889     135.247      10.9203    -44.7533     
1 1 1 11 1  15 o 0 83.3612 4.29605   61.7425     -34.0638     24.9373    145.936      
1 1 1 11 1  16 o 0 60.1883 3.36031   38.259      -121.159     3.32773    58.8408      
1 1 1 11 1  17 o 0 116.065 5.80289   186.062     90.1786      85.5762    90.1786      
1 1 1 11 1  18 o 0 123.238 6.18738   152.964     139.549      4.97544    139.549      
1 1 1 11 1  19 o 0 44.2514 4.95909   35.3381     -7.12441     29.009     172.876      
1 1 1 11 1  20 o 0 56.4918 5.6076    74.4033     -148.869     19.9991    -148.869     
1 1 1 11 1  21 o 0 25.9159 6.00962   26.5459     7.65633      1.91678    -172.344     
1 1 1 11 1  22 o 0 25.317  9.40977   26.3727     -54.286      1.17297    -54.286      
1 1 1 11 1  23 f 1 5.02284 2.29388   ?           ?            ?          ?            
1 1 1 11 2  0  o 0 143.453 13.3212   168.798     180          12.2055    180          
1 1 1 11 2  1  o 0 235.28  16.1456   380.768     -126.625     235.978    -126.625     
1 1 1 11 2  2  o 0 139.706 9.18269   113.225     177.595      73.946     -2.40503     
1 1 1 11 2  3  f 1 280.565 17.0245   393.756     -107.967     127.615    -107.967     
1 1 1 11 2  4  o 0 319.104 18.0812   405.513     28.6313      74.9001    28.6313      
1 1 1 11 2  5  o 0 461.874 24.8676   517.517     -126.882     43.9611    53.118       
1 1 1 11 2  6  o 0 368.781 22.706    440.94      -77.7799     32.9607    -77.7799     
1 1 1 11 2  7  o 0 211.887 13.1575   216.497     129.803      2.73781    -50.1971     
1 1 1 11 2  8  o 0 203.496 14.1271   278.751     125.089      194.248    125.089      
1 1 1 11 2  9  o 0 437.858 24.0032   396.424     -50.3833     133.285    129.617      
1 1 1 11 2  10 o 0 199.339 13.0132   133.621     129.452      110.419    -50.548      
1 1 1 11 2  11 o 0 280.477 17.4477   286.539     143.613      31.8676    143.613      
1 1 1 11 2  12 o 0 167.007 10.6522   134.381     165.371      38.6939    -14.6289     
1 1 1 11 2  13 o 0 132.095 7.311     82.6274     72.8145      87.9407    -107.186     
1 1 1 11 2  14 o 0 28.547  4.14119   9.1         -74.4115     31.5152    -74.4115     
1 1 1 11 2  15 o 0 115.499 6.11379   137.465     -100.415     66.9137    -100.415     
1 1 1 11 2  16 o 0 146.622 6.99146   132.563     168.951      7.71401    -11.0485     
1 1 1 11 2  17 o 0 86.0582 4.39284   117.182     91.5981      26.5212    91.5981      
1 1 1 11 2  18 o 0 109.027 5.38491   168.339     87.6404      76.2382    87.6404      
1 1 1 11 2  19 f 1 53.8713 3.78875   71.5274     -62.7504     22.7754    -62.7504     
1 1 1 11 2  20 o 0 38.3434 4.57721   45.8668     16.1478      8.40041    16.1478      
1 1 1 11 2  21 o 0 30.471  5.86943   34.5031     -93.2272     3.22282    -93.2272     
1 1 1 11 2  22 o 0 11.2075 5.22898   4.65042     -137.145     28.5568    -137.145     
1 1 1 11 2  23 o 0 6.89504 3.43886   ?           ?            ?          ?            
1 1 1 11 3  0  o 0 14.2249 6.7205    0.700355    0            33.5981    180          
1 1 1 11 3  1  f 1 376.056 18.9388   459.131     -15.5389     19.1224    -15.5389     
1 1 1 11 3  2  o 0 324.754 19.1642   453.209     -114.704     139.375    -114.704     
1 1 1 11 3  3  o 0 402.888 20.2778   538.579     75.5223      113.665    75.5223      
1 1 1 11 3  4  o 0 284.311 17.5978   410.034     -30.3265     179.765    -30.3265     
1 1 1 11 3  5  o 0 181.675 13.4194   225.164     -125.88      70.1735    -125.88      
1 1 1 11 3  6  o 0 403.642 20.9925   558.953     -111.203     191.898    -111.203     
1 1 1 11 3  7  o 0 503.44  24.4953   452.742     90.4517      184.301    -89.5483     
1 1 1 11 3  8  o 0 533.314 25.7074   555.104     91.0144      32.9103    -88.9856     
1 1 1 11 3  9  o 0 107.014 6.92928   55.5987     136.668      58.6103    -43.3322     
1 1 1 11 3  10 o 0 560.163 26.2136   642.648     -32.2109     177.557    -32.2109     
1 1 1 11 3  11 o 0 72.1726 5.49094   26.33       -175.036     16.3202    4.96373      
1 1 1 11 3  12 o 0 139.492 9.33785   117.088     -27.4937     14.5235    152.506      
1 1 1 11 3  13 o 0 215.156 11.9398   260.215     135.405      97.8958    135.405      
1 1 1 11 3  14 o 0 116.745 6.62725   125.029     -35.0082     30.3009    -35.0082     
1 1 1 11 3  15 o 0 158.862 8.19739   184.721     -61.6685     68.6927    -61.6685     
1 1 1 11 3  16 o 0 90.4756 4.67362   85.0128     -158.468     15.2268    -158.468     
1 1 1 11 3  17 o 0 19.7515 6.00301   24.0322     56.047       72.3001    56.047       
1 1 1 11 3  18 o 0 21.5646 5.16601   4.95017     -65.0511     20.0426    -65.0511     
1 1 1 11 3  19 o 0 47.1156 3.98214   56.926      176.64       10.9851    176.64       
1 1 1 11 3  20 o 0 36.8835 5.5304    42.3705     -121.473     5.09036    -121.473     
1 1 1 11 3  21 o 0 9.96711 4.56314   4.4445      -55.2168     24.1138    -55.2168     
1 1 1 11 3  22 o 0 23.8137 10.1841   19.9935     -122.482     8.57612    57.5183      
1 1 1 11 4  0  o 0 117.53  14.0089   123.141     180          11.2124    -4.52325e-13 
1 1 1 11 4  1  o 0 267.998 16.0988   302.345     -99.3963     20.7924    80.6037      
1 1 1 11 4  2  o 0 337.934 18.2441   387.394     -103.636     26.1489    76.3638      
1 1 1 11 4  3  o 0 24.4237 5.55055   71.4147     -10.8813     152.462    -10.8813     
1 1 1 11 4  4  o 0 430.013 20.1535   585.298     -121.442     175.159    -121.442     
1 1 1 11 4  5  o 0 186.254 13.425    214.34      80.9285      30.2847    80.9285      
1 1 1 11 4  6  o 0 308.654 20.1695   391.555     149.46       83.9586    149.46       
1 1 1 11 4  7  o 0 296.235 18.008    396.083     144.141      173.013    144.141      
1 1 1 11 4  8  o 0 413.231 24.8125   505.751     -53.4554     134.486    -53.4554     
1 1 1 11 4  9  o 0 110.03  10.4136   21.2197     -168.416     157.71     11.5843      
1 1 1 11 4  10 o 0 104.617 7.84271   53.7791     -103.891     19.7376    76.1087      
1 1 1 11 4  11 o 0 330.502 20.1976   362.775     -8.18412     86.3493    -8.18412     
1 1 1 11 4  12 o 0 235.877 14.9022   159.233     -69.276      127.511    110.724      
1 1 1 11 4  13 o 0 69.4208 4.71385   15.0168     124.484      70.9022    -55.5162     
1 1 1 11 4  14 o 0 147.103 7.803     140.763     101.117      4.05898    -78.8827     
1 1 1 11 4  15 o 0 110.632 6.06024   53.194      171.727      102.14     -8.27277     
1 1 1 11 4  16 o 0 146.598 7.42054   128.699     61.8558      14.6517    -118.144     
1 1 1 11 4  17 o 0 90.4774 4.65083   124.168     152.958      29.4065    152.958      
1 1 1 11 4  18 o 0 51.1004 3.95258   69.9301     -140.448     24.9993    -140.448     
1 1 1 11 4  19 o 0 71.6705 4.5785    86.3309     62.7488      5.57192    62.7488      
1 1 1 11 4  20 o 0 39.3148 4.19131   44.09       52.1063      2.18202    52.1063      
1 1 1 11 4  21 o 0 24.0942 7.12137   31.2082     88.2623      18.5154    88.2623      
1 1 1 11 4  22 o 0 9.10343 4.58333   10.5241     168.303      35.7424    168.303      
1 1 1 11 5  0  o 0 210.954 19.8597   254.212     0            23.9356    5.08395e-13  
1 1 1 11 5  1  o 0 161.2   11.1665   203.033     -161.268     87.6595    -161.268     
1 1 1 11 5  2  o 0 199.18  14.1891   220.717     4.18176      7.87387    -175.818     
1 1 1 11 5  3  o 0 364.813 18.9558   345.895     3.24805      153.343    -176.752     
1 1 1 11 5  4  o 0 312.438 17.84     397.909     -85.6103     82.043     -85.6103     
1 1 1 11 5  5  o 0 553.851 26.0945   452.008     -157.442     389.453    22.5579      
1 1 1 11 5  6  o 0 488.541 23.5184   562.79      67.6055      63.6729    67.6055      
1 1 1 11 5  7  o 0 357.369 21.7412   393.167     -160.252     22.5892    -160.252     
1 1 1 11 5  8  o 0 411.73  23.8329   452.398     91.0355      28.8828    91.0355      
1 1 1 11 5  9  o 0 198.073 13.2802   157.034     -39.0544     62.7889    140.946      
1 1 1 11 5  10 o 0 248.171 15.1382   252.74      123.015      33.5533    123.015      
1 1 1 11 5  11 o 0 186.942 12.4537   192.101     68.3563      34.9221    68.3563      
1 1 1 11 5  12 o 0 135.649 8.29343   113.695     -56.8221     12.4922    123.178      
1 1 1 11 5  13 o 0 195.05  10.4903   157.563     -39.6379     70.7199    140.362      
1 1 1 11 5  14 o 0 69.0808 4.64441   24.2804     53.2866      75.5167    -126.713     
1 1 1 11 5  15 f 1 44.0729 3.56614   37.6822     -28.9901     148.996    -28.9901     
1 1 1 11 5  16 o 0 44.7858 3.09916   8.33398     91.0501      11.6034    -88.9499     
1 1 1 11 5  17 f 1 198.428 8.80726   283.897     123.966      67.6629    123.966      
1 1 1 11 5  18 o 0 84.8083 4.66479   105.82      -95.7265     6.66839    -95.7265     
1 1 1 11 5  19 o 0 61.5809 4.67861   61.5966     -16.0924     19.0619    163.908      
1 1 1 11 5  20 o 0 81.3616 7.82113   111.175     -77.5166     35.3183    -77.5166     
1 1 1 11 5  21 o 0 14.2156 5.663     4.32232     104.646      0.341788   104.646      
1 1 1 11 5  22 o 0 8.06286 4.03868   ?           ?            ?          ?            
1 1 1 11 5  23 o 0 7.08952 3.44887   ?           ?            ?          ?            
1 1 1 11 6  0  o 0 347.965 27.4621   420.261     0            0.110017   1.22009e-10  
1 1 1 11 6  1  o 0 438.571 20.7299   526.07      142.336      4.01751    142.336      
1 1 1 11 6  2  o 0 165.793 9.94825   217.745     101.894      111.364    101.894      
1 1 1 11 6  3  o 0 364.303 19.288    453.299     -43.1004     64.021     -43.1004     
1 1 1 11 6  4  o 0 366.894 18.9545   341.042     13.9792      170.946    -166.021     
1 1 1 11 6  5  o 0 213.917 18.9383   190.92      -30.2231     97.7154    149.777      
1 1 1 11 6  6  o 0 390.666 20.5306   551.779     -15.5791     264.168    -15.5791     
1 1 1 11 6  7  o 0 339.82  19.6956   354.267     7.27226      18.0689    -172.728     
1 1 1 11 6  8  o 0 459.603 24.8451   564.176     77.0573      148.244    77.0573      
1 1 1 11 6  9  o 0 76.5137 5.39291   19.6962     -19.8583     145.268    -19.8583     
1 1 1 11 6  10 f 1 288.285 18.8268   317.045     -91.2158     80.2971    -91.2158     
1 1 1 11 6  11 o 0 159.448 9.7833    155.272     -58.4543     18.1081    -58.4543     
1 1 1 11 6  12 o 0 228.658 13.3017   253.072     30.4104      81.0541    30.4104      
1 1 1 11 6  13 o 0 160.893 8.99767   131.851     -18.9948     48.26      161.005      
1 1 1 11 6  14 o 0 76.5912 4.2712    23.7548     -61.0835     93.7591    118.916      
1 1 1 11 6  15 o 0 123.65  7.1729    139.23      165.163      52.0007    165.163      
1 1 1 11 6  16 o 0 67.1016 3.97716   32.5002     25.3216      46.1676    -154.678     
1 1 1 11 6  17 o 0 75.268  4.30077   105.565     77.647       36.7422    77.647       
1 1 1 11 6  18 o 0 51.6294 3.30236   45.0224     -171.997     30.5831    8.00346      
1 1 1 11 6  19 o 0 75.0454 5.04533   120.074     -115.071     69.7945    -115.071     
1 1 1 11 6  20 o 0 60.6933 5.21294   73.9294     -89.27       10.3824    -89.27       
1 1 1 11 6  21 o 0 54.1786 8.22749   64.4283     -115.135     8.55441    -115.135     
1 1 1 11 6  22 o 0 6.30093 3.10061   ?           ?            ?          ?            
1 1 1 11 6  23 o 0 8.69827 1.48655   ?           ?            ?          ?            
1 1 1 11 7  0  o 0 151.765 13.7007   183.658     0            72.2481    180          
1 1 1 11 7  1  o 0 331.02  19.3353   563.866     79.1107      357.944    79.1107      
1 1 1 11 7  2  f 1 233.541 14.7273   282.924     -87.915      41.7821    -87.915      
1 1 1 11 7  3  f 1 357.684 19.5546   485.374     -33.9831     141.823    -33.9831     
1 1 1 11 7  4  o 0 353.001 21.8969   452.348     16.2313      86.1571    16.2313      
1 1 1 11 7  5  o 0 231.464 14.6354   308.815     -67.3125     105.4      -67.3125     
1 1 1 11 7  6  o 0 237.026 15.8999   252.828     169.82       7.13022    169.82       
1 1 1 11 7  7  o 0 301.443 20.5911   336.432     -56.8984     32.3435    -56.8984     
1 1 1 11 7  8  o 0 327.122 19.4955   317.715     139.823      57.6578    -40.1771     
1 1 1 11 7  9  o 0 123.36  7.98643   55.6939     97.262       103.603    -82.738      
1 1 1 11 7  10 o 0 106.712 7.7949    23.5215     -164.158     129.818    15.8423      
1 1 1 11 7  11 o 0 70.732  4.77516   17.2837     -18.9265     64.4865    161.074      
1 1 1 11 7  12 o 0 140.269 7.57339   74.2905     115.174      106.634    -64.8258     
1 1 1 11 7  13 o 0 55.4011 3.6417    1.47412     -161.97      18.146     18.0299      
1 1 1 11 7  14 o 0 126.032 6.90266   108.239     113.957      24.8319    -66.0434     
1 1 1 11 7  15 o 0 316.327 17.3261   322.276     -125.513     32.3479    -125.513     
1 1 1 11 7  16 o 0 66.0895 3.72821   15.26       85.7118      89.0916    -94.2882     
1 1 1 11 7  17 f 1 245.25  11.8176   373.532     46.4911      130.737    46.4911      
1 1 1 11 7  18 o 0 81.2785 4.74647   117.263     105.655      41.1659    105.655      
1 1 1 11 7  19 f 1 53.6517 5.16463   41.5906     -55.9504     39.0842    124.05       
1 1 1 11 7  20 o 0 30.0726 6.24676   30.2723     139.975      0.500893   -40.0252     
1 1 1 11 7  21 f 1 23.6782 7.05745   19.246      149.796      10.6367    -30.2041     
1 1 1 11 7  22 o 0 8.96226 4.18973   ?           ?            ?          ?            
1 1 1 11 7  23 o 0 4.86713 2.30101   ?           ?            ?          ?            
1 1 1 11 8  0  o 0 355.867 28.0316   422.397     0            16.3165    6.16712e-13  
1 1 1 11 8  1  o 0 341.666 19.6325   454.787     74.4551      116.489    74.4551      
1 1 1 11 8  2  o 0 64.608  5.85634   21.8169     101.204      111.273    101.204      
1 1 1 11 8  3  o 0 305.563 19.7304   395.276     101.044      82.7527    101.044      
1 1 1 11 8  4  o 0 297.614 18.3669   463.591     -166.254     250.506    -166.254     
1 1 1 11 8  5  o 0 423.386 21.5443   391.483     113.157      211.905    -66.8425     
1 1 1 11 8  6  o 0 588.695 27.2628   492.326     -35.6886     313.846    144.311      
1 1 1 11 8  7  o 0 226.103 13.6566   235.023     55.8863      0.67663    -124.114     
1 1 1 11 8  8  o 0 491.091 25.6837   513.632     21.0567      28.1351    -158.943     
1 1 1 11 8  9  o 0 236.516 16.2074   247.963     161.497      41.5778    161.497      
1 1 1 11 8  10 o 0 283.638 20.7229   323.625     -67.6404     93.316     -67.6404     
1 1 1 11 8  11 o 0 88.3874 4.97339   39.5084     76.2562      14.555     76.2562      
1 1 1 11 8  12 o 0 56.4976 3.40148   1.2664      91.5729      61.7555    91.5729      
1 1 1 11 8  13 o 0 102.967 5.76203   83.0591     4.839        7.51647    -175.161     
1 1 1 11 8  14 o 0 171.515 8.71531   194.761     152.619      57.7327    152.619      
1 1 1 11 8  15 o 0 93.8941 5.14721   88.1702     -160.546     11.066     -160.546     
1 1 1 11 8  16 o 0 96.6057 4.60835   93.5079     -163.624     11.5116    -163.624     
1 1 1 11 8  17 o 0 180.876 8.26323   300.616     38.163       152.303    38.163       
1 1 1 11 8  18 o 0 103.343 5.61734   121.967     -179.472     5.56005    0.527705     
1 1 1 11 8  19 o 0 72.5906 4.59382   80.9394     99.7118      5.43163    -80.2882     
1 1 1 11 8  20 o 0 21.5137 6.92973   4.3201      -84.7719     33.9947    95.2281      
1 1 1 11 8  21 o 0 40.7678 6.65658   64.377      -24.8806     43.2614    -24.8806     
1 1 1 11 8  22 o 0 10.2781 4.41327   ?           ?            ?          ?            
1 1 1 11 9  0  o 0 428.672 29.6614   513.317     180          35.5418    -180         
1 1 1 11 9  1  o 0 363.835 18.2301   505.012     18.8545      155.884    18.8545      
1 1 1 11 9  2  o 0 142.246 9.18646   149.584     17.7754      18.3289    17.7754      
1 1 1 11 9  3  o 0 303.379 17.5937   425.518     120.587      145.882    120.587      
1 1 1 11 9  4  o 0 235.462 17.1463   273.124     -59.6878     7.83912    -59.6878     
1 1 1 11 9  5  o 0 265.886 17.1496   348.801     122.678      129.373    122.678      
1 1 1 11 9  6  o 0 374.023 21.6688   404.006     87.8272      10.5366    -92.1728     
1 1 1 11 9  7  o 0 439.306 23.0982   590.959     8.98572      230.241    8.98572      
1 1 1 11 9  8  o 0 468.63  25.5887   707.659     34.45        415.8      34.45        
1 1 1 11 9  9  o 0 184.485 12.3636   183.098     -99.1746     25.6913    -99.1746     
1 1 1 11 9  10 o 0 160.624 10.173    181.86      75.8676      68.8178    75.8676      
1 1 1 11 9  11 o 0 226.049 13.9878   287.276     142.039      151.765    142.039      
1 1 1 11 9  12 o 0 48.7508 4.67202   14.6022     -167.472     74.5088    -167.472     
1 1 1 11 9  13 f 1 136.551 7.06793   117.521     145.349      20.7276    -34.6509     
1 1 1 11 9  14 o 0 140.437 7.59832   148.412     -153.991     29.0337    -153.991     
1 1 1 11 9  15 o 0 169.749 9.71224   152.553     125.263      16.4945    -54.7375     
1 1 1 11 9  16 f 1 162.08  8.719     136.528     -75.1495     29.447     104.85       
1 1 1 11 9  17 o 0 52.5948 3.67906   38.1984     165.575      41.3634    -14.4251     
1 1 1 11 9  18 o 0 56.264  4.2747    53.0881     50.793       24.6417    -129.207     
1 1 1 11 9  19 o 0 20.3369 5.93457   3.81221     28.3966      40.1194    28.3966      
1 1 1 11 9  20 o 0 47.724  4.66881   64.5176     -106.947     25.9047    -106.947     
1 1 1 11 9  21 o 0 33.4483 6.7047    26.6608     8.03743      18.4909    -171.963     
1 1 1 11 9  22 o 0 7.57727 3.73437   ?           ?            ?          ?            
1 1 1 11 10 0  o 0 293.039 21.8014   350.813     180          241.808    -180         
1 1 1 11 10 1  o 0 313.735 18.0967   425.063     -162.363     112.19     -162.363     
1 1 1 11 10 2  o 0 397.786 19.0928   489.673     11.936       27.7096    11.936       
1 1 1 11 10 3  f 1 146.976 11.7357   146.319     103.042      15.0038    -76.9578     
1 1 1 11 10 4  o 0 527.019 24.3525   652.998     173.096      41.8811    173.096      
1 1 1 11 10 5  o 0 403.516 21.1233   514.864     -91.7617     134.457    -91.7617     
1 1 1 11 10 6  o 0 554.91  24.1157   729.033     -83.0627     228.177    -83.0627     
1 1 1 11 10 7  o 0 327.379 21.3161   365.14      133.474      24.0414    133.474      
1 1 1 11 10 8  f 1 404.716 24.8709   479.185     71.2804      137.587    71.2804      
1 1 1 11 10 9  o 0 96.916  7.2755    39.6939     -7.92776     33.3549    172.072      
1 1 1 11 10 10 o 0 213.354 12.8668   251.18      -52.0557     94.3377    -52.0557     
1 1 1 11 10 11 o 0 166.026 11.101    124.635     -43.1555     61.2308    136.844      
1 1 1 11 10 12 o 0 284.814 16.874    312.3       -97.1385     44.8033    -97.1385     
1 1 1 11 10 13 o 0 120.229 6.4808    97.7772     150.426      23.0297    -29.5738     
1 1 1 11 10 14 o 0 224.916 13.3534   208.64      72.3987      22.7811    -107.601     
1 1 1 11 10 15 o 0 84.8623 4.28731   15.6293     -63.4666     123.51     116.533      
1 1 1 11 10 16 o 0 140.052 7.38604   222.477     30.9327      93.4882    30.9327      
1 1 1 11 10 17 o 0 172.085 9.14857   277.428     -105.305     131.677    -105.305     
1 1 1 11 10 18 o 0 107.091 5.43459   143.469     169.812      31.1285    169.812      
1 1 1 11 10 19 o 0 14.2786 6.17378   10.6325     -133.815     34.7109    -133.815     
1 1 1 11 10 20 o 0 40.1757 4.73994   49.4872     128.112      14.3793    128.112      
1 1 1 11 10 21 o 0 47.1892 6.38111   61.7989     -144.306     22.1902    -144.306     
1 1 1 11 10 22 o 0 8.18443 3.56837   ?           ?            ?          ?            
1 1 1 11 11 0  o 0 489.985 41.9861   597.744     180          344.088    180          
1 1 1 11 11 1  o 0 334.888 24.3954   410.302     -90          68.2996    -90          
1 1 1 11 11 2  o 0 308.829 27.2407   378.891     180          193.761    180          
1 1 1 11 11 3  o 0 341.393 27.3925   418.216     -90          36.9219    -90          
1 1 1 11 11 4  o 0 158.203 13.4371   181.204     180          135.364    9.99088e-15  
1 1 1 11 11 5  o 0 571.32  38.533    649.346     90           200.03     -90          
1 1 1 11 11 6  o 0 50.8929 6.86352   40.9717     0            155.825    -180         
1 1 1 11 11 7  o 0 76.5186 7.61014   72.3382     -90          109.078    90           
1 1 1 11 11 8  o 0 158.555 16.2415   52.9506     180          31.3179    180          
1 1 1 11 11 9  o 0 94.8075 8.73616   54.0966     -90          13.2808    90           
1 1 1 11 11 10 f 1 176.805 19.7453   176.652     0            48.7013    180          
1 1 1 11 11 11 f 1 59.3745 6.65637   48.4356     90           62.4171    -90          
1 1 1 11 11 12 o 0 17.0822 8.76503   3.48599     180          64.4082    3.79768e-16  
1 1 1 11 11 13 o 0 43.8382 5.6972    14.3934     -90          6.34158    90           
1 1 1 11 11 14 o 0 140.012 11.2215   138.329     180          5.59701    9.94334e-14  
1 1 1 11 11 15 o 0 19.9718 8.21742   4.5897      90           26.7208    -90          
1 1 1 11 11 16 o 0 100.562 6.85564   128.604     0            66.4893    0            
1 1 1 11 11 17 o 0 18.0221 8.65629   8.27093     90           28.0464    -90          
1 1 1 11 11 18 o 0 59.9277 5.91024   72.423      180          8.18548    1.20911e-13  
1 1 1 11 11 19 f 1 78.314  8.82184   91.7684     90           5.91865    90           
1 1 1 11 11 20 o 0 37.4997 8.65567   42.5564     0            19.3734    -180         
1 1 1 11 11 21 o 0 18.8387 9.27909   17.4469     90           3.99168    90           
1 1 1 11 11 22 o 0 6.7952  4.78694   ?           ?            ?          ?            
1 1 1 12 0  0  o 0 407.848 40.9078   529.111     180          36.295     -180         
1 1 1 12 0  1  o 0 303.841 28.8548   384.639     -45          282.251    -45          
1 1 1 12 0  2  o 0 326.657 27.0342   415.413     -90          38.2961    -90          
1 1 1 12 0  3  o 0 288.382 25.8287   362.832     -135         49.2111    45           
1 1 1 12 0  4  o 0 383.844 26.2062   463.742     180          67.1134    4.84843e-14  
1 1 1 12 0  5  o 0 160.21  19.5036   181.287     135          48.352     135          
1 1 1 12 0  6  o 0 29.6837 5.305     6.65761     90           69.0949    -90          
1 1 1 12 0  7  o 0 410.374 33.5972   450.502     45           62.0737    -135         
1 1 1 12 0  8  o 0 221.082 19.4667   238.621     180          87.9529    180          
1 1 1 12 0  9  o 0 472.224 34.4942   478.085     135          18.6999    -45          
1 1 1 12 0  10 o 0 134.252 14.9732   131.55      -90          43.1361    90           
1 1 1 12 0  11 o 0 253.64  25.07     248.684     -135         21.8678    45           
1 1 1 12 0  12 o 0 66.9999 7.6833    25.4587     180          8.17681    -3.45568e-15 
1 1 1 12 0  13 o 0 269.528 25.204    275.327     135          89.7146    135          
1 1 1 12 0  14 f 1 232.653 17.6338   232.763     90           49.1817    90           
1 1 1 12 0  15 o 0 147.93  11.2077   144.755     45           9.86942    -135         
1 1 1 12 0  16 o 0 32.8829 5.61823   2.94673     180          4.34719    9.7589e-14   
1 1 1 12 0  17 o 0 8.94708 6.09836   0.665359    -45          10.6435    135          
1 1 1 12 0  18 o 0 93.2291 7.86448   115.783     -90          3.15856    90           
1 1 1 12 0  19 f 1 13.4696 8.28986   0.455003    45           1.22193    -135         
1 1 1 12 0  20 o 0 9.4479  6.10234   5.8006      180          20.8695    -1.68789e-15 
1 1 1 12 0  21 o 0 24.1357 10.747    27.5165     135          8.49222    -45          
1 1 1 12 0  22 o 0 7.72341 5.47564   ?           ?            ?          ?            
1 1 1 12 0  23 o 0 3.35105 2.30384   ?           ?            ?          ?            
1 1 1 12 1  0  o 0 401.887 30.3721   507.437     180          71.7008    -1.79085e-13 
1 1 1 12 1  1  o 0 367.116 18.8553   476.689     -70.7544     51.0497    -70.7544     
1 1 1 12 1  2  o 0 239.723 16.1444   304.567     -133.657     42.014     -133.657     
1 1 1 12 1  3  o 0 330.202 17.7881   438.793     -92.3114     106.464    -92.3114     
1 1 1 12 1  4  o 0 156.215 11.7002   108.726     -4.78944     123.149    175.211      
1 1 1 12 1  5  o 0 209.411 14.8268   195.012     84.4406      79.477     -95.5594     
1 1 1 12 1  6  o 0 466.076 24.281    408.575     4.55856      200.329    -175.441     
1 1 1 12 1  7  o 0 294.331 18.6962   376.128     45.5194      134.899    45.5194      
1 1 1 12 1  8  o 0 273.855 18.9787   375.398     81.3862      192.485    81.3862      
1 1 1 12 1  9  f 1 205.305 14.7977   202.938     -75.304      20.3828    -75.304      
1 1 1 12 1  10 o 0 449.496 22.1526   508.567     -24.7148     136.76     -24.7148     
1 1 1 12 1  11 o 0 203.349 13.3197   240.901     15.0552      104.173    15.0552      
1 1 1 12 1  12 o 0 68.8055 4.7611    17.9763     -7.99131     14.0683    172.009      
1 1 1 12 1  13 o 0 151.125 8.01587   145.409     109.222      4.04998    109.222      
1 1 1 12 1  14 o 0 31.0367 4.30879   2.16319     61.1256      9.86273    61.1256      
1 1 1 12 1  15 o 0 84.6587 4.2498    62.4798     -165.909     25.1289    14.0911      
1 1 1 12 1  16 f 1 82.5395 4.94053   7.96257     -72.0543     132.72     107.946      
1 1 1 12 1  17 o 0 96.332  5.78254   115.84      -162.509     4.17344    17.4909      
1 1 1 12 1  18 o 0 23.4885 5.66567   8.6956      147.143      13.5827    -32.8571     
1 1 1 12 1  19 o 0 17.317  6.33783   2.90382     54.0461      20.743     54.0461      
1 1 1 12 1  20 o 0 24.69   5.47616   22.1471     94.7364      0.451252   -85.2636     
1 1 1 12 1  21 o 0 27.2657 6.23397   35.9352     50.4536      16.4097    50.4536      
1 1 1 12 1  22 o 0 9.04221 4.44445   ?           ?            ?          ?            
1 1 1 12 1  23 o 0 7.34586 3.75181   ?           ?            ?          ?            
1 1 1 12 2  0  o 0 392.743 31.4311   485.422     180          13.5579    -180         
1 1 1 12 2  1  o 0 367.81  19.9385   545.219     121.529      207.743    121.529      
1 1 1 12 2  2  o 0 315.374 18.6478   406.227     84.3308      61.1583    84.3308      
1 1 1 12 2  3  o 0 320.36  19.537    374.441     157.321      8.72979    157.321      
1 1 1 12 2  4  o 0 180.929 11.7727   235.503     148.341      98.5228    148.341      
1 1 1 12 2  5  o 0 140.863 10.8418   134.368     -147.394     8.94301    32.6061      
1 1 1 12 2  6  o 0 514.917 24.2994   480.079     -87.0104     158.796    92.9896      
1 1 1 12 2  7  f 1 242.822 15.7695   204.543     -55.4818     98.7225    124.518      
1 1 1 12 2  8  o 0 521.778 26.343    559.195     15.5611      7.29303    15.5611      
1 1 1 12 2  9  o 0 300.152 19.9216   349.421     89.889       117.054    89.889       
1 1 1 12 2  10 o 0 225.772 15.3451   251.783     77.9859      86.3542    77.9859      
1 1 1 12 2  11 o 0 219.118 11.8161   197.425     -22.3338     20.4696    157.666      
1 1 1 12 2  12 o 0 210.152 12.2813   154.059     -54.9982     84.0544    125.002      
1 1 1 12 2  13 o 0 139.33  7.82469   116.057     25.6186      30.9821    -154.381     
1 1 1 12 2  14 o 0 93.3599 5.10565   102.711     18.516       43.6285    18.516       
1 1 1 12 2  15 o 0 126.936 6.87866   91.0702     -26.7363     56.7569    153.264      
1 1 1 12 2  16 o 0 154.533 7.72124   161.12      63.9745      37.7516    63.9745      
1 1 1 12 2  17 o 0 98.8017 4.66519   136.294     4.93103      32.3241    4.93103      
1 1 1 12 2  18 f 1 60.161  3.65402   71.8979     169.307      2.4549     169.307      
1 1 1 12 2  19 o 0 46.6266 3.78632   55.9138     135.217      11.0035    135.217      
1 1 1 12 2  20 o 0 48.5163 4.46958   54.4732     -137.378     0.170947   -137.378     
1 1 1 12 2  21 o 0 34.6223 5.33464   50.8385     159.012      28.7065    159.012      
1 1 1 12 2  22 o 0 11.7909 5.56011   ?           ?            ?          ?            
1 1 1 12 2  23 o 0 7.55436 2.94916   ?           ?            ?          ?            
1 1 1 12 3  0  o 0 296.512 28.5272   360.816     0            163.832    -1.09844e-14 
1 1 1 12 3  1  o 0 246.924 15.3205   302.203     24.2891      32.5942    24.2891      
1 1 1 12 3  2  o 0 327.54  19.553    340.875     9.78185      95.4886    -170.218     
1 1 1 12 3  3  o 0 422.801 20.303    451.498     77.9566      77.4028    -102.043     
1 1 1 12 3  4  o 0 151.871 9.87701   175.774     -97.3178     69.2449    -97.3178     
1 1 1 12 3  5  o 0 370.948 19.7829   409.659     -154.93      31.5023    25.0704      
1 1 1 12 3  6  o 0 268.56  16.9837   361.542     158.65       168.431    158.65       
1 1 1 12 3  7  o 0 314.056 21.2171   419.309     -102.77      183.72     -102.77      
1 1 1 12 3  8  o 0 295.535 19.3951   390.682     -38.8185     174.705    -38.8185     
1 1 1 12 3  9  o 0 316.246 22.6563   250.204     40.2462      120.786    -139.754     
1 1 1 12 3  10 o 0 181.154 13.4227   124.731     -116.755     85.1846    63.2454      
1 1 1 12 3  11 o 0 208.474 12.2194   222.286     -112.105     54.4737    -112.105     
1 1 1 12 3  12 o 0 141.838 8.96459   129.239     165.191      9.28429    165.191      
1 1 1 12 3  13 o 0 73.5933 4.17093   31.1134     -10.1987     23.2681    169.801      
1 1 1 12 3  14 o 0 201.828 11.0587   233.016     -111.279     72.4778    -111.279     
1 1 1 12 3  15 o 0 137.895 7.45066   130.683     146.322      2.90926    146.322      
1 1 1 12 3  16 o 0 122.521 6.34291   142.336     -91.0512     68.703     -91.0512     
1 1 1 12 3  17 o 0 173.878 9.63266   257.812     38.0451      80.9101    38.0451      
1 1 1 12 3  18 f 1 121.092 6.68632   198.869     -55.3167     104.082    -55.3167     
1 1 1 12 3  19 o 0 24.1108 4.96132   8.11192     -172.946     22.64      7.05356      
1 1 1 12 3  20 o 0 32.2477 4.94645   37.3243     -179.735     9.03049    -179.735     
1 1 1 12 3  21 o 0 36.0727 7.35672   36.3601     21.3119      6.11367    -158.688     
1 1 1 12 3  22 o 0 9.58885 4.49999   ?           ?            ?          ?            
1 1 1 12 3  23 o 0 6.15622 2.99208   ?           ?            ?          ?            
1 1 1 12 4  0  o 0 93.7993 9.68308   99.0403     0            73.9028    180          
1 1 1 12 4  1  o 0 331.792 18.3045   373.133     -112.296     34.9433    67.7037      
1 1 1 12 4  2  o 0 308.44  18.9639   464.284     82.7365      215.126    82.7365      
1 1 1 12 4  3  o 0 148.394 10.017    76.3006     63.7151      164.839    -116.285     
1 1 1 12 4  4  o 0 393.368 23.9729   486.769     15.3326      71.3542    15.3326      
1 1 1 12 4  5  o 0 267.104 17.6893   360.596     78.8326      128.989    78.8326      
1 1 1 12 4  6  o 0 420.791 24.3038   413.747     80.8243      76.679     -99.1757     
1 1 1 12 4  7  o 0 338.471 21.0305   350.703     -103.831     14.1179    76.169       
1 1 1 12 4  8  o 0 348.938 22.5883   377.896     -134.875     25.0994    -134.875     
1 1 1 12 4  9  o 0 400.125 27.325    436.137     80.7492      84.5049    80.7492      
1 1 1 12 4  10 o 0 224.081 15.3788   222.859     -125.169     28.375     -125.169     
1 1 1 12 4  11 o 0 193.195 12.8504   143.957     164.134      75.8066    -15.8663     
1 1 1 12 4  12 o 0 94.2954 5.51586   29.7339     91.1752      99.5346    -88.8248     
1 1 1 12 4  13 o 0 146.879 7.97554   60.0553     -132.068     164.844    47.9323      
1 1 1 12 4  14 o 0 39.4976 3.68712   0.327717    -5.71453     38.613     174.285      
1 1 1 12 4  15 o 0 149.583 8.18316   120.45      26.0203      41.9999    -153.98      
1 1 1 12 4  16 o 0 116.815 6.0127    75.7065     -27.2655     61.3566    152.734      
1 1 1 12 4  17 o 0 51.7432 3.31978   41.9654     102.282      30.8526    -77.7176     
1 1 1 12 4  18 o 0 41.2226 3.44233   44.1199     -45.646      1.30636    134.354      
1 1 1 12 4  19 o 0 73.0915 6.73677   96.9918     -130.474     25.7369    -130.474     
1 1 1 12 4  20 o 0 18.8429 6.40102   4.47016     -52.0311     24.9636    127.969      
1 1 1 12 4  21 o 0 50.7628 7.17285   68.6712     -112.588     25.5311    -112.588     
1 1 1 12 4  22 o 0 6.62157 2.63656   ?           ?            ?          ?            
1 1 1 12 4  23 o 0 7.3477  3.09075   ?           ?            ?          ?            
1 1 1 12 5  0  o 0 196.576 22.9962   234.205     0            61.0127    8.60241e-14  
1 1 1 12 5  1  f 1 256.611 16.428    353.751     129.511      123.629    129.511      
1 1 1 12 5  2  o 0 359.759 22.1243   474.632     80.2737      130.26     80.2737      
1 1 1 12 5  3  f 1 266.705 17.7402   405.515     -52.7376     227.953    -52.7376     
1 1 1 12 5  4  o 0 396.841 22.953    391.573     -134.536     129.457    45.4641      
1 1 1 12 5  5  o 0 113.247 6.63791   76.1007     117.268      11.45      117.268      
1 1 1 12 5  6  o 0 295.019 18.097    375.644     -25.1223     134.088    -25.1223     
1 1 1 12 5  7  o 0 410.053 24.8173   469.849     -70.8998     68.4481    -70.8998     
1 1 1 12 5  8  o 0 237.79  16.1499   241.705     -7.56486     1.40153    172.435      
1 1 1 12 5  9  o 0 145.269 8.81236   105.556     -81.4655     43.9855    98.5345      
1 1 1 12 5  10 o 0 276.96  16.3887   312.033     173.036      100.33     173.036      
1 1 1 12 5  11 o 0 370.659 24.8401   302.016     178.866      110.136    -1.13425     
1 1 1 12 5  12 o 0 14.9519 5.60759   83.5935     123.23       174.187    123.23       
1 1 1 12 5  13 o 0 149.943 8.43664   147.251     178.731      13.0006    178.731      
1 1 1 12 5  14 f 1 48.4292 3.54534   2.91753     56.3761      68.9652    -123.624     
1 1 1 12 5  15 o 0 79.7249 4.6477    74.7365     -58.5721     21.0557    -58.5721     
1 1 1 12 5  16 o 0 150.187 6.90826   124.768     93.9776      30.9294    -86.0224     
1 1 1 12 5  17 o 0 135.032 6.65896   209.321     -40.8112     86.8483    -40.8112     
1 1 1 12 5  18 o 0 73.8025 4.27606   81.6406     3.29903      12.5813    -176.701     
1 1 1 12 5  19 o 0 41.1226 4.09299   32.9746     65.6366      23.3435    -114.363     
1 1 1 12 5  20 o 0 60.4726 5.53778   78.6772     52.9573      21.5365    52.9573      
1 1 1 12 5  21 o 0 11.2107 5.32337   1.51967     38.186       10.4941    -141.814     
1 1 1 12 5  22 o 0 10.1352 4.56818   ?           ?            ?          ?            
1 1 1 12 5  23 o 0 6.52689 3.04586   ?           ?            ?          ?            
1 1 1 12 6  0  o 0 339.417 28.1056   406.707     180          22.8975    -180         
1 1 1 12 6  1  o 0 320.022 19.1206   379.411     170.001      33.0907    170.001      
1 1 1 12 6  2  o 0 352.077 19.5556   455.28      174.567      108.692    174.567      
1 1 1 12 6  3  o 0 329.152 18.5778   449.616     78.0058      153.44     78.0058      
1 1 1 12 6  4  o 0 500.644 23.1424   413.069     71.544       333.867    -108.456     
1 1 1 12 6  5  o 0 74.1316 5.2209    5.24127     -76.7318     99.9314    -76.7318     
1 1 1 12 6  6  o 0 382.777 23.0295   459.225     -2.14983     101.453    -2.14983     
1 1 1 12 6  7  o 0 406.802 23.671    389.822     58.6443      87.3159    -121.356     
1 1 1 12 6  8  o 0 194.218 11.9454   192.57      113.706      0.30138    113.706      
1 1 1 12 6  9  o 0 178.109 10.9196   189.291     73.7533      64.9274    73.7533      
1 1 1 12 6  10 o 0 355.098 22.2377   308.489     -149.821     76.9406    30.1787      
1 1 1 12 6  11 o 0 170.995 10.7234   200.261     10.7803      94.5291    10.7803      
1 1 1 12 6  12 o 0 132.867 8.51843   99.9671     -28.0209     33.559     151.979      
1 1 1 12 6  13 o 0 209.892 12.9286   203.624     -2.81884     3.29513    177.181      
1 1 1 12 6  14 o 0 127.17  7.26698   125.02      -0.450619    9.83294    -0.450619    
1 1 1 12 6  15 o 0 47.2914 3.89205   14.1826     -21.9093     18.9374    158.091      
1 1 1 12 6  16 o 0 125.25  6.16317   107.68      125.857      16.2665    -54.1432     
1 1 1 12 6  17 o 0 66.4488 3.91979   88.1544     -5.20668     28.4619    -5.20668     
1 1 1 12 6  18 o 0 37.6105 3.76882   41.8287     66.5225      8.86503    66.5225      
1 1 1 12 6  19 o 0 123.178 7.32202   149.653     150.707      9.57393    150.707      
1 1 1 12 6  20 f 1 50.7753 4.39681   41.7115     -27.4739     30.3931    152.526      
1 1 1 12 6  21 o 0 27.5079 7.68622   36.5375     -140.788     18.3945    -140.788     
1 1 1 12 6  22 o 0 8.28742 3.81593   ?           ?            ?          ?            
1 1 1 12 6  23 o 0 4.80867 2.18655   ?           ?            ?          ?            
1 1 1 12 7  0  o 0 104.355 8.50421   97.6079     180          24.6606    -3.93273e-14 
1 1 1 12 7  1  o 0 355.417 19.0011   535.577     -72.9642     266.144    -72.9642     
1 1 1 12 7  2  o 0 302.486 17.0773   366.241     -54.5296     45.6981    -54.5296     
1 1 1 12 7  3  o 0 295.796 17.4121   376.64      -25.6247     83.5523    -25.6247     
1 1 1 12 7  4  o 0 413.798 21.2083   488.418     29.9002      22.3662    29.9002      
1 1 1 12 7  5  o 0 395.342 23.6427   461.126     61.3255      70.1204    61.3255      
1 1 1 12 7  6  o 0 351.468 18.397    497.36      -93.2697     252.32     -93.2697     
1 1 1 12 7  7  o 0 403.074 24.134    474.384     40.7719      91.7861    40.7719      
1 1 1 12 7  8  o 0 330.435 22.1254   528.005     -89.182      391.397    -89.182      
1 1 1 12 7  9  o 0 155.546 10.5277   146.208     -79.7655     26.5512    -79.7655     
1 1 1 12 7  10 o 0 87.8125 5.90374   47.0665     -82.2381     45.3664    97.7619      
1 1 1 12 7  11 o 0 83.3213 5.41557   43.9648     -149.127     4.32235    -149.127     
1 1 1 12 7  12 o 0 149.91  8.68845   130.75      -94.8295     28.0637    85.1705      
1 1 1 12 7  13 o 0 91.8806 5.5509    57.0326     -99.6094     36.8861    80.3906      
1 1 1 12 7  14 o 0 187.477 9.87975   204.459     -86.1702     46.7719    -86.1702     
1 1 1 12 7  15 o 0 91.1776 5.08293   86.7647     -18.9497     16.3193    -18.9497     
1 1 1 12 7  16 o 0 16.7506 5.60324   13.5904     2.07994      36.0905    2.07994      
1 1 1 12 7  17 o 0 88.5339 5.35742   118.709     -47.6316     27.4447    -47.6316     
1 1 1 12 7  18 o 0 118.913 6.99292   138.924     -40.967      8.86866    139.033      
1 1 1 12 7  19 o 0 88.9842 6.10941   95.0055     146.909      16.6477    -33.0907     
1 1 1 12 7  20 o 0 26.7123 4.55268   23.3285     110.88       5.3238     -69.1202     
1 1 1 12 7  21 o 0 32.2205 7.57736   38.3274     -13.7497     8.91008    -13.7497     
1 1 1 12 7  22 o 0 5.13556 2.54454   ?           ?            ?          ?            
1 1 1 12 8  0  o 0 214.634 17.9092   251.425     180          17.8825    -1.89084e-13 
1 1 1 12 8  1  o 0 471.627 21.5277   553.324     -42.7379     11.3318    -42.7379     
1 1 1 12 8  2  o 0 295.359 16.1325   413.494     -119.614     159.207    -119.614     
1 1 1 12 8  3  o 0 152.87  9.87048   147.074     147.212      22.1834    -32.7883     
1 1 1 12 8  4  o 0 143.714 9.42955   123.131     179.44       48.5126    -0.559761    
1 1 1 12 8  5  o 0 454.956 23.3397   592.867     -131.675     199.237    -131.675     
1 1 1 12 8  6  o 0 563.636 26.7411   611.31      141.478      0.808354   -38.5224     
1 1 1 12 8  7  o 0 353.708 21.2459   402.179     -101.254     54.3422    -101.254     
1 1 1 12 8  8  o 0 310.407 20.2936   419.031     152.131      198.978    152.131      
1 1 1 12 8  9  o 0 71.5155 4.41928   0.317649    134.323      40.3528    134.323      
1 1 1 12 8  10 o 0 148.678 9.61848   165.92      50.0678      68.0545    50.0678      
1 1 1 12 8  11 o 0 32.8519 10.1277   55.7225     -170.521     140.4      -170.521     
1 1 1 12 8  12 o 0 115.846 7.24903   108.105     -165.724     11.436     -165.724     
1 1 1 12 8  13 o 0 38.2613 3.64452   20.5332     -158.038     61.8173    -158.038     
1 1 1 12 8  14 o 0 176.442 8.83397   183.845     69.9531      28.2342    69.9531      
1 1 1 12 8  15 o 0 138.269 7.06635   128.651     20.24        0.965462   20.24        
1 1 1 12 8  16 o 0 163.956 8.04731   192.82      -3.07438     83.3727    -3.07438     
1 1 1 12 8  17 o 0 62.5646 3.50677   70.8461     64.6295      1.68644    64.6295      
1 1 1 12 8  18 o 0 35.9447 4.84149   33.6833     -70.6153     6.24736    109.385      
1 1 1 12 8  19 o 0 22.7037 5.87424   1.90669     -62.1384     44.5172    -62.1384     
1 1 1 12 8  20 o 0 42.8646 4.93054   34.9748     165.349      23.9474    -14.6508     
1 1 1 12 8  21 o 0 15.4116 6.47351   5.20494     126.304      18.3212    -53.6962     
1 1 1 12 8  22 o 0 9.35742 3.22708   ?           ?            ?          ?            
1 1 1 12 9  0  o 0 230.703 24.1391   265.895     0            152.599    3.21966e-14  
1 1 1 12 9  1  o 0 208.202 13.6423   287.519     92.5842      128.619    92.5842      
1 1 1 12 9  2  o 0 337.262 18.9253   467.762     29.1711      159.176    29.1711      
1 1 1 12 9  3  o 0 233.703 16.2995   306.872     -63.1183     93.6114    -63.1183     
1 1 1 12 9  4  o 0 215.796 14.8462   330.622     145.836      217.444    145.836      
1 1 1 12 9  5  o 0 535.458 24.9922   679.358     -124.916     186.94     -124.916     
1 1 1 12 9  6  o 0 154.758 8.62831   170.276     -120.495     66.7104    -120.495     
1 1 1 12 9  7  o 0 323.281 20.7754   442.345     -42.4304     207.453    -42.4304     
1 1 1 12 9  8  o 0 175.787 11.1715   121.816     -112.89      88.6522    67.1102      
1 1 1 12 9  9  o 0 69.5792 5.38841   7.09812     0.150473     71.5416    0.150473     
1 1 1 12 9  10 f 1 352.066 23.2105   399.688     53.4352      114.29     53.4352      
1 1 1 12 9  11 o 0 158.044 9.96107   153.401     46.4772      21.1768    46.4772      
1 1 1 12 9  12 o 0 291.23  16.1321   338.879     -45.992      91.2237    -45.992      
1 1 1 12 9  13 o 0 39.7111 3.54971   7.88433     54.2588      25.7191    54.2588      
1 1 1 12 9  14 o 0 227.375 10.8131   139.137     129.329      164.625    -50.6714     
1 1 1 12 9  15 o 0 76.1422 4.39413   67.1869     11.5776      14.8163    11.5776      
1 1 1 12 9  16 o 0 164.445 7.06887   237.167     -26.1622     60.1678    -26.1622     
1 1 1 12 9  17 o 0 161.922 7.68352   235.569     133.203      74.7869    133.203      
1 1 1 12 9  18 o 0 71.4039 4.4456    93.1153     -22.0288     20.3895    -22.0288     
1 1 1 12 9  19 o 0 49.018  4.12393   69.9718     -67.082      31.7443    -67.082      
1 1 1 12 9  20 o 0 75.9622 6.20098   89.7397     55.7112      9.58277    55.7112      
1 1 1 12 9  21 o 0 15.6091 5.79928   4.85372     57.9077      1.6832     57.9077      
1 1 1 12 9  22 o 0 7.31651 3.36471   ?           ?            ?          ?            
1 1 1 12 10 0  o 0 531.246 33.5018   630.925     0            183.604    180          
1 1 1 12 10 1  o 0 440.236 23.0901   602.38      116.063      172.186    116.063      
1 1 1 12 10 2  o 0 337.896 19.735    537.354     -12.286      298.332    -12.286      
1 1 1 12 10 3  o 0 104.696 6.35935   64.5442     123.189      25.564     -56.8105     
1 1 1 12 10 4  o 0 392.444 22.3033   413.771     -100.357     35.5695    79.6425      
1 1 1 12 10 5  o 0 196.979 13.7159   177.005     135.106      56.521     -44.8942     
1 1 1 12 10 6  o 0 462.27  23.6583   518.086     11.1382      30.3153    11.1382      
1 1 1 12 10 7  o 0 571.702 25.9101   599.651     -50.1551     37.0568    129.845      
1 1 1 12 10 8  o 0 481.413 25.4992   465.47      175.105      39.6759    -4.8952      
1 1 1 12 10 9  o 0 312.578 21.2168   338.306     -68.7775     68.0746    -68.7775     
1 1 1 12 10 10 o 0 135.469 8.7897    107.01      113.648      32.8883    -66.3522     
1 1 1 12 10 11 o 0 53.0227 4.06279   21.1377     115.531      108.155    115.531      
1 1 1 12 10 12 o 0 163.201 9.3878    209.144     -176.637     117.696    -176.637     
1 1 1 12 10 13 o 0 131.576 7.2677    126.2       -121.468     0.939292   58.5321      
1 1 1 12 10 14 o 0 144.108 7.28579   162.154     -78.5126     53.8305    -78.5126     
1 1 1 12 10 15 o 0 126.884 6.744     111.455     98.4834      9.45936    -81.5166     
1 1 1 12 10 16 o 0 81.0478 4.06228   106.878     -29.9798     20.5667    -29.9798     
1 1 1 12 10 17 o 0 95.5824 4.26276   115.408     -83.021      3.54635    -83.021      
1 1 1 12 10 18 o 0 135.089 6.26957   199.481     -85.9481     77.8562    -85.9481     
1 1 1 12 10 19 o 0 52.8875 5.15275   65.4001     -34.2301     12.1381    -34.2301     
1 1 1 12 10 20 o 0 51.3813 6.91334   24.7862     -104.068     63.995     75.9318      
1 1 1 12 10 21 o 0 16.7841 6.79249   13.1647     -67.2948     2.95233    -67.2948     
1 1 1 12 10 22 o 0 5.96667 2.87673   ?           ?            ?          ?            
1 1 1 12 11 0  o 0 430.248 29.9167   514.809     0            105.709    7.27702e-14  
1 1 1 12 11 1  o 0 411.209 21.1767   493.152     48.3784      13.9928    48.3784      
1 1 1 12 11 2  o 0 404.928 21.4213   596.56      115.057      239.957    115.057      
1 1 1 12 11 3  o 0 284.006 16.0379   411.167     141.247      214.412    141.247      
1 1 1 12 11 4  o 0 383.965 22.2577   427.481     12.8263      7.1415     12.8263      
1 1 1 12 11 5  o 0 464.567 23.8114   569.64      122.59       116.24     122.59       
1 1 1 12 11 6  o 0 265.587 15.4671   313.793     -57.0077     65.4574    -57.0077     
1 1 1 12 11 7  o 0 172.219 12.291    188.393     -42.3345     44.9044    -42.3345     
1 1 1 12 11 8  o 0 137.193 10.195    62.6097     -28.6804     125.549    151.32       
1 1 1 12 11 9  o 0 410.736 26.7371   453.674     -81.8036     90.5141    -81.8036     
1 1 1 12 11 10 o 0 231.348 12.6742   235.923     -128.882     28.973     -128.882     
1 1 1 12 11 11 f 1 228.631 13.0942   205.256     -165.347     19.8313    14.6534      
1 1 1 12 11 12 o 0 65.0244 3.75868   14.7567     -82.0169     134.098    -82.0169     
1 1 1 12 11 13 o 0 67.5816 3.96398   16.7187     140.453      88.3809    -39.5471     
1 1 1 12 11 14 o 0 19.8982 5.93528   13.0959     -114.088     31.6402    -114.088     
1 1 1 12 11 15 o 0 153.366 7.34878   163.659     -105.18      45.5574    -105.18      
1 1 1 12 11 16 o 0 235.484 11.4049   382.162     145.765      172.489    145.765      
1 1 1 12 11 17 o 0 28.3804 4.59234   2.0833      141.808      24.7384    -38.1919     
1 1 1 12 11 18 o 0 34.1173 4.53253   31.6407     0.989813     2.07123    -179.01      
1 1 1 12 11 19 o 0 51.4783 4.73125   64.0133     8.62136      13.5963    8.62136      
1 1 1 12 11 20 o 0 35.9745 5.78857   27.3037     113.663      21.2965    -66.3365     
1 1 1 12 11 21 o 0 25.3713 8.15277   19.0011     -135.77      13.6739    44.2303      
1 1 1 12 11 22 o 0 6.35738 3.02229   ?           ?            ?          ?            
1 1 1 12 12 0  o 0 508.999 41.3583   613.449     180          108.631    -1.34726e-13 
1 1 1 12 12 1  f 1 372.945 26.4131   450.973     -90          186.725    -90          
1 1 1 12 12 2  o 0 523.255 35.1772   595.206     180          54.5868    5.41266e-14  
1 1 1 12 12 3  o 0 491.904 31.265    558.403     -90          2.06488    90           
1 1 1 12 12 4  o 0 435.075 32.9746   491.402     0            65.815     0            
1 1 1 12 12 5  o 0 441.844 34.3686   495.094     90           117.277    90           
1 1 1 12 12 6  o 0 659.097 36.128    730.727     180          45.2435    180          
1 1 1 12 12 7  o 0 31.8796 6.80347   4.47301     -90          39.3867    90           
1 1 1 12 12 8  o 0 162.647 24.8244   165.524     180          31.552     3.63217e-14  
1 1 1 12 12 9  o 0 66.8407 8.00725   44.9547     -90          23.3323    90           
1 1 1 12 12 10 o 0 30.9017 6.28466   1.20725     0            5.88761    180          
1 1 1 12 12 11 o 0 279.98  28.6831   292.394     -90          2.9093     90           
1 1 1 12 12 12 o 0 69.3208 6.87095   32.2015     180          8.35277    7.69515e-14  
1 1 1 12 12 13 o 0 19.5461 8.08559   5.23601     -90          32.2554    90           
1 1 1 12 12 14 o 0 68.5545 6.49477   63.2514     0            5.27119    180          
1 1 1 12 12 15 o 0 108.851 9.51592   103.239     -90          16.9942    90           
1 1 1 12 12 16 o 0 163.777 11.8155   206.602     180          19.8671    180          
1 1 1 12 12 17 o 0 76.6939 6.66057   94.0049     90           14.3555    90           
1 1 1 12 12 18 o 0 56.9204 6.59969   67.6936     180          2.31564    -180         
1 1 1 12 12 19 o 0 28.55   8.09102   32.0806     90           0.441556   -90          
1 1 1 12 12 20 o 0 50.9975 7.85993   56.9201     180          9.89993    180          
1 1 1 12 12 21 o 0 10.6292 7.41668   1.93038     -90          1.29884    90           
1 1 1 13 0  1  o 0 318.353 28.0254   406.812     45           91.0565    45           
1 1 1 13 0  2  o 0 67.6202 7.24533   49.515      0            74.1322    -180         
1 1 1 13 0  3  o 0 190.499 15.6628   231.12      -45          4.49485    135          
1 1 1 13 0  4  o 0 407.594 33.3697   489.747     -90          49.2706    -90          
1 1 1 13 0  5  o 0 245.055 22.8288   291.197     -135         33.0494    -135         
1 1 1 13 0  6  o 0 368.547 30.3656   406.918     0            73.706     180          
1 1 1 13 0  7  o 0 254.779 27.8245   276.81      -45          144.153    -45          
1 1 1 13 0  8  o 0 232.735 24.4497   250.489     -90          31.1323    90           
1 1 1 13 0  9  o 0 65.0563 8.21255   45.7728     -135         86.9362    45           
1 1 1 13 0  10 o 0 172.464 16.0354   169.614     0            5.63381    -7.60248e-14 
1 1 1 13 0  11 o 0 201.658 16.0723   196.217     135          9.54519    -45          
1 1 1 13 0  12 o 0 163.994 12.7802   156.497     90           35.0339    90           
1 1 1 13 0  13 o 0 231.052 20.7032   234.145     -135         44.7428    -135         
1 1 1 13 0  14 o 0 167.498 11.5397   166.217     0            61.3217    -180         
1 1 1 13 0  15 o 0 43.8635 5.89052   10.7014     -45          4.4665     135          
1 1 1 13 0  16 o 0 104.566 7.45798   99.1054     90           35.8946    -90          
1 1 1 13 0  17 o 0 99.5001 6.9093    125.703     45           49.7616    45           
1 1 1 13 0  18 o 0 36.7188 4.73717   44.2565     180          6.70441    1.86376e-14  
1 1 1 13 0  19 o 0 15.0197 8.82778   0.235281    -45          0.461966   135          
1 1 1 13 0  20 o 0 46.5362 9.77922   54.17       -90          10.2735    -90          
1 1 1 13 0  21 o 0 11.8787 7.92936   2.80791     -135         0.973132   45           
1 1 1 13 0  22 o 0 9.80353 5.88045   ?           ?            ?          ?            
1 1 1 13 1  0  o 0 239.59  23.557    300.242     0            135.014    6.4032e-14   
1 1 1 13 1  1  o 0 167.575 11.6629   217.935     -111.559     77.9205    -111.559     
1 1 1 13 1  2  o 0 90.2233 5.891     32.1083     -161.178     49.3832    18.8223      
1 1 1 13 1  3  o 0 307.809 18.3361   397.743     73.8165      82.7298    73.8165      
1 1 1 13 1  4  o 0 120.708 8.17068   72.7701     54.4619      94.1934    -125.538     
1 1 1 13 1  5  f 1 401.159 20.5782   441.902     179.48       45.4777    -0.520048    
1 1 1 13 1  6  o 0 444.66  22.4716   477.202     82.1369      7.05731    -97.8631     
1 1 1 13 1  7  o 0 339.459 20.2559   406.069     -72.0471     95.4664    -72.0471     
1 1 1 13 1  8  o 0 526.914 25.5651   557.189     -86.6359     3.84873    93.3641      
1 1 1 13 1  9  o 0 476.706 28.768    515.514     -97.1184     88.2757    -97.1184     
1 1 1 13 1  10 f 1 306.061 22.7929   332.16      -175.248     79.9883    -175.248     
1 1 1 13 1  11 f 1 18.6437 8.29062   77.5144     -99.655      165.463    -99.655      
1 1 1 13 1  12 o 0 299.503 16.7873   275.928     127.041      10.1326    -52.9586     
1 1 1 13 1  13 o 0 145.358 9.2343    115.25      -18.9733     44.9809    161.027      
1 1 1 13 1  14 o 0 158.642 7.99551   209.693     17.8974      120.091    17.8974      
1 1 1 13 1  15 o 0 82.9509 4.67394   64.8265     -134.388     14.1958    45.6117      
1 1 1 13 1  16 o 0 80.5205 4.46354   71.6955     -21.5919     0.268412   158.408      
1 1 1 13 1  17 o 0 112.773 5.15874   176.11      101.34       79.0384    101.34       
1 1 1 13 1  18 o 0 50.3097 4.1746    67.4177     86.7196      23.2924    86.7196      
1 1 1 13 1  19 o 0 38.5267 4.60222   40.6194     -125.318     3.27554    -125.318     
1 1 1 13 1  20 o 0 69.9063 6.1417    84.0412     6.00341      8.97311    6.00341      
1 1 1 13 1  21 o 0 13.0721 6.03385   2.02296     22.4524      0.493722   -157.548     
1 1 1 13 1  22 o 0 6.18144 2.97901   ?           ?            ?          ?            
1 1 1 13 1  23 o 0 6.37493 2.91079   ?           ?            ?          ?            
1 1 1 13 2  0  o 0 308.609 26.9737   380.197     180          201.837    -180         
1 1 1 13 2  1  f 1 94.3719 6.04267   39.5221     128.838      68.3645    -51.1625     
1 1 1 13 2  2  o 0 345.501 20.095    503.094     84.2454      211.692    84.2454      
1 1 1 13 2  3  o 0 115.449 9.97767   45.6088     -30.849      16.8998    -30.849      
1 1 1 13 2  4  o 0 256.534 18.4631   312.801     84.4463      50.1627    84.4463      
1 1 1 13 2  5  o 0 329.293 19.8658   419.545     -9.50767     91.9216    -9.50767     
1 1 1 13 2  6  o 0 557.051 24.7576   633.123     134.176      64.6429    134.176      
1 1 1 13 2  7  o 0 430.01  23.0714   446.716     -117.095     21.2307    62.9051      
1 1 1 13 2  8  o 0 393.922 23.8242   482.267     25.132       141.118    25.132       
1 1 1 13 2  9  o 0 411.703 24.3892   450.15      164.74       92.7015    164.74       
1 1 1 13 2  10 o 0 111.166 8.0304    42.4075     127.409      94.1033    -52.5909     
1 1 1 13 2  11 o 0 309.271 17.6745   279.837     98.1134      30.5547    -81.8866     
1 1 1 13 2  12 o 0 115.099 6.70217   73.6651     92.2245      49.8362    -87.7755     
1 1 1 13 2  13 o 0 165.854 9.20151   123.801     147.117      72.2861    -32.8826     
1 1 1 13 2  14 o 0 97.9325 6.06614   59.0619     -7.65844     64.6586    172.342      
1 1 1 13 2  15 o 0 107.619 6.05129   131.184     -7.861       98.572     -7.861       
1 1 1 13 2  16 o 0 117.874 6.30026   86.0952     161.951      45.8227    -18.0486     
1 1 1 13 2  17 o 0 71.235  3.92932   96.1959     67.6208      30.2848    67.6208      
1 1 1 13 2  18 o 0 107.073 5.61366   157.391     85.5489      57.1814    85.5489      
1 1 1 13 2  19 o 0 32.4745 4.48712   26.418      -141.694     9.48744    38.3056      
1 1 1 13 2  20 o 0 49.7288 5.72092   71.8406     -50.1573     35.425     -50.1573     
1 1 1 13 2  21 o 0 14.7644 5.20922   9.19311     -13.0688     3.13647    166.931      
1 1 1 13 2  22 o 0 4.27475 2.14322   ?           ?            ?          ?            
1 1 1 13 2  23 o 0 5.09503 2.48611   ?           ?            ?          ?            
1 1 1 13 3  0  o 0 399.197 28.4586   484.414     0            145.706    180          
1 1 1 13 3  1  o 0 194.483 12.4015   279.411     63.0406      148.027    63.0406      
1 1 1 13 3  2  o 0 151.488 11.0973   156.325     78.7542      8.03867    78.7542      
1 1 1 13 3  3  o 0 121.632 7.3653    40.0508     84.316       169.215    -95.684      
1 1 1 13 3  4  o 0 558.77  22.088    588.806     160.178      114.083    -19.8221     
1 1 1 13 3  5  o 0 376.196 19.6575   442.742     110.323      29.6532    110.323      
1 1 1 13 3  6  o 0 592.592 25.2969   573.601     107.121      127.567    -72.8787     
1 1 1 13 3  7  o 0 167.991 11.6536   121.672     -162.766     89.1071    17.2341      
1 1 1 13 3  8  o 0 248.642 16.4732   339.639     -137.617     189.53     -137.617     
1 1 1 13 3  9  f 1 79.2205 5.34105   59.5589     -160.115     246.967    -160.115     
1 1 1 13 3  10 o 0 318.889 21.087    345.834     -120.077     75.9123    -120.077     
1 1 1 13 3  11 o 0 245.137 14.6514   239.203     -72.0427     16.7264    -72.0427     
1 1 1 13 3  12 o 0 136.65  7.96608   98.9594     88.6912      42.9962    -91.3088     
1 1 1 13 3  13 f 1 77.8227 5.16631   38.0486     -148.178     9.79782    31.8216      
1 1 1 13 3  14 o 0 150.856 8.26231   161.067     -163.732     34.8946    -163.732     
1 1 1 13 3  15 o 0 124.364 6.25754   150.824     126.766      79.8809    126.766      
1 1 1 13 3  16 o 0 58.942  3.9751    42.3958     100.9        15.1965    -79.1002     
1 1 1 13 3  17 o 0 80.3016 3.45268   117.611     12.1404      50.0687    12.1404      
1 1 1 13 3  18 o 0 91.921  5.40242   122.683     54.5814      25.6104    54.5814      
1 1 1 13 3  19 f 1 68.9394 4.71556   105.347     -172.562     56.6303    -172.562     
1 1 1 13 3  20 o 0 33.5594 5.69177   35.7962     110.38       1.66017    110.38       
1 1 1 13 3  21 o 0 14.7981 6.30708   9.18579     -92.8463     3.82258    87.1537      
1 1 1 13 3  22 o 0 5.98513 2.85824   ?           ?            ?          ?            
1 1 1 13 3  23 f 1 4.05245 1.96739   ?           ?            ?          ?            
1 1 1 13 4  0  o 0 432.138 29.3777   503.539     180          223.042    -180         
1 1 1 13 4  1  o 0 139.922 8.24846   146.525     50.627       54.8872    50.627       
1 1 1 13 4  2  o 0 409.975 20.9378   537.265     39.9562      138.505    39.9562      
1 1 1 13 4  3  o 0 110.512 6.94942   66.9416     -176.565     61.5836    3.43466      
1 1 1 13 4  4  o 0 189.54  14.7145   117.199     -68.6296     181.975    111.37       
1 1 1 13 4  5  o 0 368.243 21.5503   304.949     129.338      227.917    -50.6623     
1 1 1 13 4  6  o 0 154.978 9.9193    154.464     118.403      22.3772    118.403      
1 1 1 13 4  7  o 0 224.307 16.0018   245.924     -115.013     39.869     -115.013     
1 1 1 13 4  8  o 0 201.76  13.792    216.761     153.75       38.0961    153.75       
1 1 1 13 4  9  o 0 284.812 20.2862   289.673     176.406      33.0482    176.406      
1 1 1 13 4  10 o 0 376.787 25.0836   342.823     -30.673      45.4932    149.327      
1 1 1 13 4  11 o 0 30.5205 14.2577   41.0312     -133.951     100.89     -133.951     
1 1 1 13 4  12 o 0 101.253 5.98376   27.826      21.1332      132.506    -158.867     
1 1 1 13 4  13 o 0 87.7014 5.10164   25.3219     -126.484     101.209    53.5165      
1 1 1 13 4  14 o 0 85.6257 4.9859    66.5456     77.9123      19.7151    -102.088     
1 1 1 13 4  15 f 1 75.2781 4.89261   38.3657     15.2191      54.0853    -164.781     
1 1 1 13 4  16 o 0 27.3295 4.7696    2.08627     172.993      31.3083    172.993      
1 1 1 13 4  17 o 0 102.749 4.89268   133.851     -171.727     19.66      -171.727     
1 1 1 13 4  18 o 0 81.8283 4.89136   111.807     -42.1507     30.064     -42.1507     
1 1 1 13 4  19 o 0 31.091  5.39805   23.1992     178.617      11.8685    -1.38313     
1 1 1 13 4  20 o 0 35.3687 6.23502   12.9728     57.9915      51.6973    -122.009     
1 1 1 13 4  21 o 0 69.7443 6.6162    98.4506     160.918      43.0418    160.918      
1 1 1 13 4  22 o 0 8.6474  4.03647   ?           ?            ?          ?            
1 1 1 13 5  0  o 0 494.118 31.3161   572.12      180          44.7837    -1.67667e-13 
1 1 1 13 5  1  o 0 319.794 18.121    450.504     -25.225      186.365    -25.225      
1 1 1 13 5  2  o 0 479.432 20.9518   612.42      12.988       128.803    12.988       
1 1 1 13 5  3  o 0 465.055 22.348    341.868     -107.045     383.474    72.9551      
1 1 1 13 5  4  o 0 28.0926 3.79322   57.8727     130.33       126.535    130.33       
1 1 1 13 5  5  o 0 266.506 18.6258   291.256     107.843      27.7646    107.843      
1 1 1 13 5  6  o 0 315.471 20.1629   374.689     -128.488     90.13      -128.488     
1 1 1 13 5  7  f 1 111.309 7.27137   52.6787     113.141      85.8777    -66.8589     
1 1 1 13 5  8  o 0 568.368 25.9287   687.934     -68.5963     182.985    -68.5963     
1 1 1 13 5  9  o 0 237.3   15.3883   176.406     124          99.8607    -56          
1 1 1 13 5  10 o 0 263.257 17.5223   312.528     -144.752     124.581    -144.752     
1 1 1 13 5  11 o 0 116.852 6.84581   102.21      45.8886      10.3382    45.8886      
1 1 1 13 5  12 o 0 35.5487 4.68281   29.7368     123.983      81.788     123.983      
1 1 1 13 5  13 o 0 83.6994 4.88504   17.7206     170.637      107.756    -9.36326     
1 1 1 13 5  14 o 0 122.567 7.37942   142.025     -135.601     59.3046    -135.601     
1 1 1 13 5  15 o 0 59.8425 4.16366   8.89269     50.5139      82.6361    -129.486     
1 1 1 13 5  16 o 0 47.2887 3.77552   0.665842    1.26908      82.3529    1.26908      
1 1 1 13 5  17 o 0 145.793 6.31616   216.406     -122.553     75.9851    -122.553     
1 1 1 13 5  18 o 0 128.268 6.6684    169.609     -62.5155     30.6495    -62.5155     
1 1 1 13 5  19 o 0 16.9063 5.79823   2.20897     93.9922      14.855     93.9922      
1 1 1 13 5  20 o 0 37.253  6.24168   47.4094     -139.685     18.0901    -139.685     
1 1 1 13 5  21 o 0 26.0927 9.40044   17.4872     -33.2052     19.9643    146.795      
1 1 1 13 5  22 o 0 6.37051 3.0312    ?           ?            ?          ?            
1 1 1 13 6  0  o 0 84.9652 7.46893   70.5863     180          51.4268    -4.44151e-14 
1 1 1 13 6  1  o 0 203.911 13.0752   248.595     -89.0383     63.3294    -89.0383     
1 1 1 13 6  2  o 0 296.596 17.2603   370.649     30.5639      78.4718    30.5639      
1 1 1 13 6  3  o 0 453.512 22.2364   491.171     -83.5639     54.5042    96.4361      
1 1 1 13 6  4  o 0 262.653 15.8206   295.207     -158.732     6.89062    -158.732     
1 1 1 13 6  5  o 0 205.08  14.9329   268.426     -130.883     141.79     -130.883     
1 1 1 13 6  6  o 0 279.788 19.1546   372.107     135.966      170.824    135.966      
1 1 1 13 6  7  o 0 345.679 20.8214   390.934     -89.4719     60.1777    -89.4719     
1 1 1 13 6  8  o 0 229.878 15.6329   284.564     90.5738      116.923    90.5738      
1 1 1 13 6  9  o 0 294.368 19.7106   320.08      -43.5154     77.2009    -43.5154     
1 1 1 13 6  10 o 0 222.318 15.3806   238.942     55.079       58.6027    55.079       
1 1 1 13 6  11 o 0 155.403 8.78874   179.819     112.442      92.4268    112.442      
1 1 1 13 6  12 o 0 221.009 13.3571   249.157     79.5883      62.766     79.5883      
1 1 1 13 6  13 f 1 82.8563 5.1143    46.383      -0.357417    27.811     179.643      
1 1 1 13 6  14 o 0 128.916 7.67093   141.486     -106.179     43.6356    -106.179     
1 1 1 13 6  15 o 0 114.98  5.53119   130.444     -177.618     58.257     -177.618     
1 1 1 13 6  16 o 0 104.051 5.28195   112.086     28.6111      37.6875    28.6111      
1 1 1 13 6  17 o 0 128.795 6.51819   183.224     -116.762     53.7273    -116.762     
1 1 1 13 6  18 o 0 39.3647 3.62523   41.3733     -102.017     0.369945   -102.017     
1 1 1 13 6  19 o 0 82.1369 6.54635   72.0259     -71.0474     45.568     108.953      
1 1 1 13 6  20 o 0 37.9077 5.83853   42.4462     17.8306      4.89023    17.8306      
1 1 1 13 6  21 o 0 17.4768 6.48084   9.84615     105.58       4.96002    105.58       
1 1 1 13 6  22 o 0 5.45956 2.70691   ?           ?            ?          ?            
1 1 1 13 7  0  o 0 289.832 23.9272   334.825     180          28.2327    -4.19737e-13 
1 1 1 13 7  1  o 0 483.748 22.4805   505.099     62.0444      97.7557    -117.956     
1 1 1 13 7  2  o 0 222.658 14.2814   335.429     -59.7934     213.627    -59.7934     
1 1 1 13 7  3  o 0 536.683 23.2381   662.688     -138.765     93.7638    -138.765     
1 1 1 13 7  4  o 0 473.065 21.6683   546.238     -98.2689     10.2698    -98.2689     
1 1 1 13 7  5  o 0 594.534 26.1331   465.606     -17.8796     350.46     162.12       
1 1 1 13 7  6  o 0 134.374 8.54446   23.0649     -83.5986     218.516    96.4014      
1 1 1 13 7  7  o 0 389.085 22.0645   399.06      -154.88      20.3718    25.1195      
1 1 1 13 7  8  o 0 277.355 16.5289   283.979     -116.807     31.8185    -116.807     
1 1 1 13 7  9  o 0 274.742 20.52     241.742     -170.838     43.4077    9.16234      
1 1 1 13 7  10 o 0 175.339 11.4088   197.864     -138.767     76.2008    -138.767     
1 1 1 13 7  11 o 0 56.239  4.25447   6.25246     156.549      75.3125    156.549      
1 1 1 13 7  12 o 0 73.1222 4.3366    29.4991     -64.1541     35.5607    115.846      
1 1 1 13 7  13 f 1 274.952 14.886    315.687     -156.973     94.4672    -156.973     
1 1 1 13 7  14 f 1 146.793 7.97809   126.054     123.277      26.6063    -56.7229     
1 1 1 13 7  15 o 0 46.1888 3.7291    2.96814     -70.8058     74.2375    -70.8058     
1 1 1 13 7  16 o 0 194.249 10.0709   310.212     -124.569     131.415    -124.569     
1 1 1 13 7  17 o 0 124.51  5.91435   173.358     -46.0037     45.813     -46.0037     
1 1 1 13 7  18 o 0 75.3723 4.1855    66.2945     113.167      45.0858    -66.8328     
1 1 1 13 7  19 o 0 64.5491 5.43568   57.2194     -143.384     31.8187    36.6162      
1 1 1 13 7  20 o 0 23.1336 5.35258   5.98011     107.692      34.31      -72.3083     
1 1 1 13 7  21 o 0 11.4055 5.08681   1.88982     -17.431      3.99042    162.569      
1 1 1 13 7  22 f 1 6.59449 3.09622   ?           ?            ?          ?            
1 1 1 13 8  0  o 0 6.17453 4.38644   0.0833429   180          21.5688    3.20542e-14  
1 1 1 13 8  1  o 0 175.785 10.3205   172.849     7.92517      27.2286    -172.075     
1 1 1 13 8  2  o 0 193.288 13.0307   274.214     -5.15255     173.53     -5.15255     
1 1 1 13 8  3  o 0 146.01  8.36106   151.599     148.732      21.6191    148.732      
1 1 1 13 8  4  o 0 99.7374 6.46187   47.5706     63.6641      22.3053    -116.336     
1 1 1 13 8  5  o 0 415.458 23.4507   457.926     -5.38548     26.9272    -5.38548     
1 1 1 13 8  6  o 0 312.568 20.394    395.736     59.4925      139.526    59.4925      
1 1 1 13 8  7  o 0 306.472 18.1482   390.501     -157.129     148.856    -157.129     
1 1 1 13 8  8  o 0 145.098 11.639    136.095     -113.263     43.5289    -113.263     
1 1 1 13 8  9  o 0 411.51  25.5898   429.493     41.2384      57.1426    41.2384      
1 1 1 13 8  10 f 1 136.444 7.80797   118.671     90.8993      6.47876    -89.1007     
1 1 1 13 8  11 o 0 153.74  10.2831   56.4805     82.1962      170.32     -97.8038     
1 1 1 13 8  12 o 0 320.784 17.7594   381.56      -125.294     121.171    -125.294     
1 1 1 13 8  13 o 0 101.566 5.88251   83.8375     38.4341      6.89093    38.4341      
1 1 1 13 8  14 o 0 167.796 9.15159   164.014     150.878      8.87271    150.878      
1 1 1 13 8  15 o 0 156.905 8.64264   168.78      85.1852      48.8003    85.1852      
1 1 1 13 8  16 o 0 210.026 10.2703   249.24      -108.18      31.2087    71.8204      
1 1 1 13 8  17 o 0 36.2868 3.55837   13.5376     -29.1579     2.85675    150.842      
1 1 1 13 8  18 o 0 83.0629 4.77767   118.053     32.2793      42.7969    32.2793      
1 1 1 13 8  19 o 0 15.7111 5.55103   1.36605     11.888       18.936     -168.112     
1 1 1 13 8  20 o 0 14.3405 5.44573   0.269273    35.542       2.22325    -144.458     
1 1 1 13 8  21 o 0 33.4276 7.54744   30.572      48.1885      9.37328    -131.812     
1 1 1 13 8  22 o 0 6.97075 3.15629   ?           ?            ?          ?            
1 1 1 13 9  0  o 0 274.444 23.9988   319.263     180          46.7249    -180         
1 1 1 13 9  1  o 0 397.556 22.1274   441.98      6.53276      28.5023    -173.467     
1 1 1 13 9  2  o 0 158.584 10.4157   173.578     39.0659      27.2946    39.0659      
1 1 1 13 9  3  f 1 266.434 16.1623   381.666     120.564      175.133    120.564      
1 1 1 13 9  4  o 0 113.503 9.55366   70.724      97.2813      12.3753    97.2813      
1 1 1 13 9  5  o 0 142.356 9.04829   55.8185     31.9743      171.32     -148.026     
1 1 1 13 9  6  o 0 229.515 15.9499   223.65      152.615      25.4467    -27.3852     
1 1 1 13 9  7  o 0 200.02  14.3067   246.017     -52.0416     106.559    -52.0416     
1 1 1 13 9  8  o 0 503.829 26.6415   567.932     -52.7547     135.908    -52.7547     
1 1 1 13 9  9  o 0 189.597 12.9721   191.801     -65.4849     42.3725    -65.4849     
1 1 1 13 9  10 f 1 354.953 19.9902   406.967     84.0028      131.651    84.0028      
1 1 1 13 9  11 o 0 140.581 8.18438   147.137     143.918      54.7428    143.918      
1 1 1 13 9  12 o 0 69.205  4.09023   18.457      82.0488      12.4005    -97.9512     
1 1 1 13 9  13 o 0 153.473 8.81861   154.874     -152.775     13.8014    -152.775     
1 1 1 13 9  14 o 0 153.409 8.57934   147.244     -37.1991     4.98668    -37.1991     
1 1 1 13 9  15 o 0 193.527 8.29865   185.014     -67.0826     9.33352    -67.0826     
1 1 1 13 9  16 o 0 181.237 8.60372   290.989     99.1293      130.068    99.1293      
1 1 1 13 9  17 o 0 180.554 9.84891   248.242     -141.952     57.0886    -141.952     
1 1 1 13 9  18 o 0 25.9463 5.17941   5.56411     53.4306      0.108842   -126.569     
1 1 1 13 9  19 o 0 46.8538 4.24228   36.7436     14.4082      31.7239    -165.592     
1 1 1 13 9  20 o 0 15.4742 6.31201   2.07859     -86.2013     7.23766    93.7987      
1 1 1 13 9  21 o 0 16.0602 6.94848   11.752      -119.897     0.404177   -119.897     
1 1 1 13 9  22 o 0 7.74773 3.56588   ?           ?            ?          ?            
1 1 1 13 10 0  o 0 242.82  25.2736   283.959     180          31.8639    -180         
1 1 1 13 10 1  f 1 342.258 19.6991   496.959     -85.7302     216.16     -85.7302     
1 1 1 13 10 2  o 0 413.447 20.7519   611.841     4.8385       273.748    4.8385       
1 1 1 13 10 3  o 0 158.227 9.22043   171.722     75.0407      49.1132    75.0407      
1 1 1 13 10 4  o 0 525.404 22.585    578.494     67.0073      12.8685    67.0073      
1 1 1 13 10 5  o 0 500.056 22.8941   611.125     28.5277      141.765    28.5277      
1 1 1 13 10 6  o 0 426.959 22.9876   443.775     -138.887     26.0849    41.1129      
1 1 1 13 10 7  o 0 244.025 14.3272   347.088     -153.755     215.998    -153.755     
1 1 1 13 10 8  o 0 469.517 25.9424   506.351     -84.8474     81.118     -84.8474     
1 1 1 13 10 9  o 0 272.606 17.6981   292.736     34.0538      57.4036    34.0538      
1 1 1 13 10 10 o 0 71.2092 4.93814   21.9712     14.5161      11.593     -165.484     
1 1 1 13 10 11 o 0 245.426 17.9387   180.404     74.5116      99.4382    -105.488     
1 1 1 13 10 12 o 0 100.33  5.79293   80.2311     129.158      3.87709    -50.8423     
1 1 1 13 10 13 o 0 58.9914 3.9187    21.2507     -79.1325     55.4817    100.868      
1 1 1 13 10 14 o 0 147.888 7.14964   172.721     99.3519      71.2366    99.3519      
1 1 1 13 10 15 o 0 80.728  4.22046   71.7848     29.9411      13.2899    29.9411      
1 1 1 13 10 16 o 0 147.65  7.19064   214.206     134.824      63.4951    134.824      
1 1 1 13 10 17 o 0 146.071 8.19998   189.152     -141.149     26.4479    -141.149     
1 1 1 13 10 18 o 0 61.1014 4.47981   56.5384     153.177      26.6764    -26.8233     
1 1 1 13 10 19 o 0 40.1697 4.58893   44.1981     -1.76439     1.52985    -1.76439     
1 1 1 13 10 20 o 0 15.0205 5.54613   1.40727     31.1354      10.6294    -148.865     
1 1 1 13 10 21 o 0 46.9676 6.31771   58.3275     91.881       17.5246    91.881       
1 1 1 13 10 22 o 0 8.33049 3.74839   ?           ?            ?          ?            
1 1 1 13 11 0  o 0 41.0345 5.3207    18.2932     0            94.9543    -180         
1 1 1 13 11 1  o 0 348.658 18.3793   403.596     -32.3634     2.33221    -32.3634     
1 1 1 13 11 2  f 1 409.865 21.2738   611.826     -76.8402     336.888    -76.8402     
1 1 1 13 11 3  o 0 421.277 22.2625   489.237     -24.0112     59.3977    -24.0112     
1 1 1 13 11 4  o 0 573.768 24.8645   448.209     -87.4675     362.584    92.5325      
1 1 1 13 11 5  o 0 245.556 16.0558   205.401     -70.2848     108.501    109.715      
1 1 1 13 11 6  o 0 335.989 18.11     480.845     60.5807      257.839    60.5807      
1 1 1 13 11 7  o 0 348.899 23.9582   454.19      133.773      219.752    133.773      
1 1 1 13 11 8  o 0 180.154 10.5264   162.324     -167.081     6.43502    12.9194      
1 1 1 13 11 9  o 0 202.284 11.9041   233.207     166.108      84.8577    166.108      
1 1 1 13 11 10 o 0 108.594 6.50463   83.6392     -33.5086     49.8012    -33.5086     
1 1 1 13 11 11 o 0 171.452 10.6597   196.956     60.7848      62.8274    60.7848      
1 1 1 13 11 12 o 0 92.5687 5.16678   43.578      53.8914      73.1477    -126.109     
1 1 1 13 11 13 o 0 121.11  6.76458   161.08      -146.308     128.94     -146.308     
1 1 1 13 11 14 o 0 144.877 7.42799   127.345     -65.6116     16.5338    114.388      
1 1 1 13 11 15 o 0 124.333 6.08012   121.947     126.98       21.7116    126.98       
1 1 1 13 11 16 o 0 182.017 9.90458   285.833     -147.449     121.579    -147.449     
1 1 1 13 11 17 o 0 57.116  3.37038   68.9846     14.3525      6.90522    14.3525      
1 1 1 13 11 18 o 0 48.3638 3.85056   60.9202     -102.711     19.2393    -102.711     
1 1 1 13 11 19 o 0 25.8209 4.95568   21.0922     21.3506      10.7624    21.3506      
1 1 1 13 11 20 o 0 24.5057 5.65372   26.3868     22.7639      3.62823    22.7639      
1 1 1 13 11 21 o 0 31.1903 5.98261   44.3058     175.046      29.0814    175.046      
1 1 1 13 11 22 o 0 7.15732 3.64083   ?           ?            ?          ?            
1 1 1 13 12 0  o 0 244.473 25.4385   271.538     0            101.536    3.77251e-14  
1 1 1 13 12 1  o 0 284.11  16.1748   288.353     -134.776     37.4914    45.2241      
1 1 1 13 12 2  o 0 176.936 10.3381   191.505     52.4656      28.4892    52.4656      
1 1 1 13 12 3  f 1 405.378 22.2664   417.383     -71.4156     54.6478    108.584      
1 1 1 13 12 4  o 0 633.928 26.5436   575.497     -60.0012     246.619    119.999      
1 1 1 13 12 5  o 0 77.5778 5.08229   11.2208     79.5401      133.425    79.5401      
1 1 1 13 12 6  f 1 274.097 17.2901   277.737     141.28       21.9543    -38.7202     
1 1 1 13 12 7  o 0 427.336 26.0682   330.603     127.944      200.971    -52.0564     
1 1 1 13 12 8  o 0 379.991 23.5677   420.696     -171.314     92.3983    -171.314     
1 1 1 13 12 9  o 0 158.6   9.13024   193.771     38.7781      107.674    38.7781      
1 1 1 13 12 10 o 0 392.102 23.7106   330.551     179.268      94.9298    -0.731849    
1 1 1 13 12 11 o 0 232.749 12.8282   208.768     -20.3463     50.7334    159.654      
1 1 1 13 12 12 o 0 165.923 8.50478   163.113     67.399       10.6678    67.399       
1 1 1 13 12 13 o 0 137.89  7.97849   96.9168     9.0553       70.2982    -170.945     
1 1 1 13 12 14 o 0 55.639  3.49789   28.8791     20.2082      15.8934    -159.792     
1 1 1 13 12 15 o 0 193.904 8.76368   156.184     97.2542      48.4961    -82.7458     
1 1 1 13 12 16 o 0 122.264 5.98331   188.489     36.7633      81.9151    36.7633      
1 1 1 13 12 17 o 0 67.89   3.61367   83.1143     142.368      8.25347    142.368      
1 1 1 13 12 18 o 0 127.407 8.00215   179.713     -31.2623     63.456     -31.2623     
1 1 1 13 12 19 o 0 37.0737 5.74494   29.1367     -144.491     21.4309    35.5088      
1 1 1 13 12 20 o 0 36.6171 5.14619   41.5224     -70.8273     5.34883    -70.8273     
1 1 1 13 12 21 o 0 15.7018 6.64254   10.746      64.5943      1.20211    -115.406     
1 1 1 13 12 22 o 0 4.57423 2.20183   ?           ?            ?          ?            
1 1 1 13 13 0  o 0 466.238 36.6661   521.183     180          79.5375    -180         
1 1 1 13 13 1  o 0 599.769 38.1356   672.13      90           123.229    -90          
1 1 1 13 13 2  o 0 480.426 33.1019   538.491     180          26.5891    180          
1 1 1 13 13 3  o 0 610.232 36.8036   682.307     90           109.554    -90          
1 1 1 13 13 4  f 1 465.822 31.5412   518.116     180          88.3525    180          
1 1 1 13 13 5  o 0 30.3297 6.33874   0.676911    -90          6.61223    90           
1 1 1 13 13 6  o 0 445.751 37.725    461.115     0            109.522    2.43084e-14  
1 1 1 13 13 7  o 0 88.8429 9.09297   29.0049     90           8.71251    -90          
1 1 1 13 13 8  o 0 70.9154 8.27176   37.2509     180          8.84379    2.72896e-14  
1 1 1 13 13 9  o 0 501.693 41.6288   496.13      90           52.5255    -90          
1 1 1 13 13 10 o 0 185.18  15.8509   179.648     180          52.6931    180          
1 1 1 13 13 11 o 0 387.623 35.2296   398.656     90           36.6506    90           
1 1 1 13 13 12 o 0 60.1803 4.72054   42.4056     0            38.9941    -180         
1 1 1 13 13 13 f 1 86.6563 9.01193   85.0208     90           24.0507    -90          
1 1 1 13 13 14 o 0 16.1376 8.23711   1.68249     180          15.6268    1.38043e-14  
1 1 1 13 13 15 o 0 41.6791 5.53729   30.6232     -90          1.76031    90           
1 1 1 13 13 16 o 0 97.1908 6.13066   120.542     0            49.3716    -4.04952e-15 
1 1 1 13 13 17 o 0 130.591 9.14993   157.412     90           2.68051    -90          
1 1 1 13 13 18 o 0 36.9105 4.8418    34.3994     180          11.3081    180          
1 1 1 13 13 19 o 0 29.1765 6.95999   32.333      -90          0.0115102  90           
1 1 1 13 13 20 o 0 26.7529 9.97824   29.3308     180          9.98557    2.60422e-14  
1 1 1 13 13 21 o 0 7.30879 4.54429   ?           ?            ?          ?            
1 1 1 14 0  0  o 0 171.745 17.5582   199.122     180          41.5432    -6.71226e-13 
1 1 1 14 0  1  o 0 262.024 22.7779   322.934     -45          63.6276    135          
1 1 1 14 0  2  o 0 85.6755 11.3007   0.788235    90           0.275345   -90          
1 1 1 14 0  3  o 0 148.805 13.3538   143.37      -135         55.5399    -135         
1 1 1 14 0  4  o 0 24.9626 8.63727   8.65294     180          132.948    -6.34073e-15 
1 1 1 14 0  5  o 0 178.29  15.554    197.07      -45          6.70454    -45          
1 1 1 14 0  6  o 0 466.637 32.9368   511.836     90           162.858    90           
1 1 1 14 0  7  o 0 618.271 38.6978   669.658     45           163.085    -135         
1 1 1 14 0  8  o 0 127.354 11.6849   131.329     0            36.125     180          
1 1 1 14 0  9  o 0 211.275 21.5473   210.781     -45          83.6182    135          
1 1 1 14 0  10 o 0 109.659 11.7458   80.8936     -90          31.8835    -90          
1 1 1 14 0  11 f 1 46.8105 4.71619   15.9643     45           26.7405    -135         
1 1 1 14 0  12 o 0 83.3074 6.23203   81.8345     180          51.0197    1.12547e-14  
1 1 1 14 0  13 o 0 212.627 20.9409   213.675     135          7.41421    -45          
1 1 1 14 0  14 o 0 51.3697 6.19302   45.4675     -90          29.6707    90           
1 1 1 14 0  15 o 0 126.072 12.8315   121.284     -135         42.3703    45           
1 1 1 14 0  16 o 0 141.209 9.54107   132.652     180          14.5748    3.93099e-14  
1 1 1 14 0  17 o 0 111.82  8.04585   140.04      -45          10.5501    -45          
1 1 1 14 0  18 o 0 9.45049 6.16799   1.2252      90           7.98011    -90          
1 1 1 14 0  19 o 0 49.7176 7.50499   58.928      45           0.133817   45           
1 1 1 14 0  20 o 0 14.9597 9.33304   2.57766     180          1.71449    9.83921e-14  
1 1 1 14 0  21 o 0 59.8995 15.32     67.0536     -45          14.2278    -45          
1 1 1 14 0  22 o 0 9.36561 5.46924   ?           ?            ?          ?            
1 1 1 14 1  0  o 0 222.479 19.9      269.996     0            58.9877    7.53072e-13  
1 1 1 14 1  1  f 1 402.761 21.0846   491.057     -116.632     25.9268    -116.632     
1 1 1 14 1  2  o 0 336.93  19.5016   338.271     65.5747      114.661    -114.425     
1 1 1 14 1  3  o 0 403.946 21.034    534.007     113.409      125.139    113.409      
1 1 1 14 1  4  o 0 113.552 6.60528   41.6499     -170.681     143.158    9.31948      
1 1 1 14 1  5  o 0 424.265 22.446    431.83      66.2534      55.8633    -113.747     
1 1 1 14 1  6  o 0 426.721 23.9642   462.795     145.455      10.497     145.455      
1 1 1 14 1  7  o 0 570.78  27.669    576.772     -179.629     65.4946    0.371373     
1 1 1 14 1  8  o 0 62.9524 4.84075   9.3196      -60.6995     50.9971    -60.6995     
1 1 1 14 1  9  o 0 152.336 10.0898   140.513     161.737      25.5698    161.737      
1 1 1 14 1  10 o 0 154.528 9.43316   128.774     101.143      27.0372    -78.8567     
1 1 1 14 1  11 o 0 91.6785 5.69588   63.9538     24.4348      0.952403   24.4348      
1 1 1 14 1  12 o 0 187.046 10.6383   255.11      -55.9291     160.164    -55.9291     
1 1 1 14 1  13 o 0 192.114 10.8714   211.318     -8.64913     56.0194    -8.64913     
1 1 1 14 1  14 o 0 194.559 9.55736   173.361     98.8313      28.9364    -81.1687     
1 1 1 14 1  15 o 0 123.208 6.98962   104.765     -55.4277     16.7169    124.572      
1 1 1 14 1  16 o 0 76.7354 3.72174   69.5009     -15.8759     4.64611    -15.8759     
1 1 1 14 1  17 o 0 54.4738 3.62754   56.6019     151.232      3.67581    -28.7683     
1 1 1 14 1  18 o 0 61.1106 3.77461   66.6104     -65.2901     8.88109    114.71       
1 1 1 14 1  19 o 0 57.3368 3.76026   58.0294     168.036      12.9985    -11.964      
1 1 1 14 1  20 o 0 17.2838 6.39499   4.31783     100.117      3.76445    -79.8831     
1 1 1 14 1  21 o 0 31.8991 6.78725   46.2419     178.779      27.9671    178.779      
1 1 1 14 1  22 o 0 10.8889 4.33807   ?           ?            ?          ?            
1 1 1 14 2  0  o 0 552.761 33.8815   658.571     180          25.5219    -1.01588e-12 
1 1 1 14 2  1  o 0 397.345 21.3302   550.72      -18.9046     178.257    -18.9046     
1 1 1 14 2  2  o 0 194.965 14.7122   194.203     -129.609     41.1242    50.391       
1 1 1 14 2  3  o 0 314.076 20.3142   418.881     -44.8738     124.379    -44.8738     
1 1 1 14 2  4  o 0 140.248 11.0828   147.818     14.9659      52.7624    14.9659      
1 1 1 14 2  5  o 0 303.64  17.3077   280.747     -41.7304     83.3277    138.27       
1 1 1 14 2  6  o 0 404.623 24.6025   364.497     -89.8824     133.254    90.1176      
1 1 1 14 2  7  o 0 86.7909 6.98897   21.8223     171.573      38.8625    -8.42686     
1 1 1 14 2  8  o 0 109.715 7.06585   6.68817     -117.202     187.673    62.7983      
1 1 1 14 2  9  o 0 371.575 21.5116   346.08      -65.8399     30.1517    114.16       
1 1 1 14 2  10 o 0 280.676 18.1257   263.424     123.763      10.7963    -56.2372     
1 1 1 14 2  11 o 0 331.441 19.3271   316.265     56.5988      4.71834    56.5988      
1 1 1 14 2  12 o 0 243.088 14.8035   276.74      -106.71      72.1112    -106.71      
1 1 1 14 2  13 o 0 130.377 7.93992   134.695     5.97132      40.846     5.97132      
1 1 1 14 2  14 o 0 87.0513 4.84979   77.8901     -146.953     3.58564    -146.953     
1 1 1 14 2  15 o 0 222.364 11.4945   200.446     177.121      19.6725    -2.87927     
1 1 1 14 2  16 o 0 96.0807 5.01787   93.4849     -46.4991     14.8856    -46.4991     
1 1 1 14 2  17 o 0 64.2806 3.41598   75.9696     -58.8161     8.12623    -58.8161     
1 1 1 14 2  18 o 0 50.7257 3.58936   67.245      142.798      23.0168    142.798      
1 1 1 14 2  19 f 1 47.8065 4.40309   65.5203     17.0368      34.7691    17.0368      
1 1 1 14 2  20 o 0 43.3303 4.68169   51.4073     122.349      9.28087    122.349      
1 1 1 14 2  21 o 0 14.2064 6.33884   7.84922     110.961      4.53061    -69.0389     
1 1 1 14 2  22 o 0 7.7257  3.49863   ?           ?            ?          ?            
1 1 1 14 3  0  o 0 317.602 27.5533   372.717     0            15.0395    180          
1 1 1 14 3  1  o 0 459.299 22.0308   566.518     81.8166      72.6457    81.8166      
1 1 1 14 3  2  o 0 71.4878 4.77877   5.27422     79.3654      81.8158    79.3654      
1 1 1 14 3  3  o 0 143.779 11.3559   128.488     -125.974     77.0156    -125.974     
1 1 1 14 3  4  o 0 240.835 15.5261   251.551     116.391      29.9785    -63.6086     
1 1 1 14 3  5  o 0 209.742 13.4495   199.32      -27.5002     28.8163    152.5        
1 1 1 14 3  6  o 0 440.771 22.8365   586.932     82.9428      243.826    82.9428      
1 1 1 14 3  7  o 0 368.956 21.4655   470.678     -76.3426     174.784    -76.3426     
1 1 1 14 3  8  o 0 333.644 21.3299   424.011     92.0566      166.502    92.0566      
1 1 1 14 3  9  o 0 205.949 14.1547   176.634     -29.6356     28.7759    150.364      
1 1 1 14 3  10 o 0 282.505 18.7366   307.835     179.668      77.8134    179.668      
1 1 1 14 3  11 o 0 215.726 12.2515   187.898     15.696       24.9774    -164.304     
1 1 1 14 3  12 o 0 116.529 8.08408   112.729     -41.1568     24.9975    -41.1568     
1 1 1 14 3  13 o 0 91.7753 5.55239   55.5585     80.5075      38.3103    -99.4925     
1 1 1 14 3  14 o 0 144.604 7.20813   141.835     -74.8544     10.8202    -74.8544     
1 1 1 14 3  15 o 0 63.3251 3.67052   28.9277     25.4492      45.0249    -154.551     
1 1 1 14 3  16 o 0 174.931 7.80134   133.301     23.9075      56.9513    -156.092     
1 1 1 14 3  17 o 0 172.267 8.97687   236.793     -7.9038      50.4271    -7.9038      
1 1 1 14 3  18 o 0 97.8313 5.96148   138.867     -34.2133     45.9065    -34.2133     
1 1 1 14 3  19 o 0 38.9392 4.20414   39.831      -160.008     0.97349    -160.008     
1 1 1 14 3  20 o 0 14.448  6.23262   0.664529    -178.778     9.614      1.22241      
1 1 1 14 3  21 o 0 11.3016 5.23935   0.859215    -132.539     13.826     47.4611      
1 1 1 14 3  22 o 0 9.31075 4.17271   ?           ?            ?          ?            
1 1 1 14 4  0  o 0 269.759 28.9485   313.074     0            18.4512    5.45573e-13  
1 1 1 14 4  1  o 0 314.508 19.1699   418.529     -144.908     132.294    -144.908     
1 1 1 14 4  2  o 0 365.13  19.5204   535.58      -72.697      250.73     -72.697      
1 1 1 14 4  3  o 0 268.344 18.0749   345.633     17.8206      99.6963    17.8206      
1 1 1 14 4  4  o 0 70.5434 4.45284   0.797903    11.7266      38.3058    11.7266      
1 1 1 14 4  5  o 0 550.872 25.7904   502.643     5.30814      172.007    -174.692     
1 1 1 14 4  6  o 0 215.418 15.5142   213.117     -40.8861     8.29147    139.114      
1 1 1 14 4  7  o 0 59.3985 4.24605   49.151      152.56       168.443    152.56       
1 1 1 14 4  8  o 0 346.488 25.6542   348.736     -127.888     15.5798    52.112       
1 1 1 14 4  9  o 0 330.332 21.7651   319.545     -104.125     4.49265    -104.125     
1 1 1 14 4  10 o 0 55.5348 4.83622   0.234625    -99.1831     46.0217    -99.1831     
1 1 1 14 4  11 o 0 277.555 15.5481   315.398     90.4317      113.381    90.4317      
1 1 1 14 4  12 o 0 117.621 7.01319   107.63      8.18759      7.97239    8.18759      
1 1 1 14 4  13 f 1 181.511 10.0399   169.362     148.48       6.67543    -31.5203     
1 1 1 14 4  14 f 1 115.67  6.82481   120.884     121.958      30.6725    121.958      
1 1 1 14 4  15 o 0 95.5749 4.36312   107.156     97.747       62.0851    97.747       
1 1 1 14 4  16 o 0 90.8111 4.42912   92.517      20.2899      24.8252    20.2899      
1 1 1 14 4  17 o 0 75.9518 4.27042   108.882     -64.1466     47.1036    -64.1466     
1 1 1 14 4  18 o 0 46.5139 3.57866   64.5414     -172.823     35.3839    -172.823     
1 1 1 14 4  19 f 1 85.6204 7.73415   95.2827     -13.0415     6.0999     166.959      
1 1 1 14 4  20 o 0 24.6634 6.51247   19.9702     -33.7485     8.20166    -33.7485     
1 1 1 14 4  21 o 0 18.3462 5.74816   7.3359      111.247      4.37534    111.247      
1 1 1 14 4  22 o 0 5.34186 2.623     ?           ?            ?          ?            
1 1 1 14 5  0  o 0 208.921 20.4818   240.485     0            27.6264    1.99098e-13  
1 1 1 14 5  1  o 0 237.68  14.9306   336.181     47.2908      165.388    47.2908      
1 1 1 14 5  2  o 0 340.167 19.8557   403.043     -168.829     42.3091    -168.829     
1 1 1 14 5  3  o 0 438.987 21.4094   471.621     51.3339      52.4377    -128.666     
1 1 1 14 5  4  o 0 260.214 17.849    276.306     15.0716      21.4902    -164.928     
1 1 1 14 5  5  o 0 528.705 23.9263   521.14      -148.077     82.9652    31.9232      
1 1 1 14 5  6  o 0 669.412 24.5886   657.135     62.7441      107.057    -117.256     
1 1 1 14 5  7  o 0 311.359 20.0088   366.218     -118.493     93.6874    -118.493     
1 1 1 14 5  8  o 0 134.253 9.21197   102.756     153.834      14.0273    -26.1657     
1 1 1 14 5  9  o 0 307.524 19.4525   361.274     -140.969     140.678    -140.969     
1 1 1 14 5  10 o 0 61.5733 4.86111   9.16983     -33.6161     33.6383    146.384      
1 1 1 14 5  11 o 0 83.436  5.54233   26.9642     96.3086      77.8061    -83.6914     
1 1 1 14 5  12 o 0 43.9575 4.65553   40.2569     169.791      131.654    169.791      
1 1 1 14 5  13 o 0 261.118 13.8676   255.51      -66.4492     3.08745    -66.4492     
1 1 1 14 5  14 o 0 127.191 6.79783   114.788     77.6609      7.42211    -102.339     
1 1 1 14 5  15 o 0 115.911 5.43202   125.847     -39.611      47.0743    -39.611      
1 1 1 14 5  16 o 0 53.4303 3.10485   61.6569     152.677      13.7337    152.677      
1 1 1 14 5  17 o 0 42.9232 3.47165   16.7771     6.78883      57.2315    -173.211     
1 1 1 14 5  18 o 0 50.6028 3.68034   51.4245     140.125      11.0422    -39.8745     
1 1 1 14 5  19 o 0 68.4316 5.10053   88.1089     -87.938      23.1247    -87.938      
1 1 1 14 5  20 o 0 24.4514 7.32402   19.6436     8.29249      5.37458    -171.708     
1 1 1 14 5  21 o 0 18.3775 6.91742   16.5583     -91.0976     1.09307    -91.0976     
1 1 1 14 5  22 o 0 8.07092 3.49261   ?           ?            ?          ?            
1 1 1 14 6  0  o 0 297.835 25.6793   341.711     0            50.1092    1.95739e-13  
1 1 1 14 6  1  o 0 365.168 20.5471   373.824     -83.5922     75.3402    96.4078      
1 1 1 14 6  2  o 0 334.048 19.2961   397.115     156.964      46.9333    156.964      
1 1 1 14 6  3  o 0 296.947 18.3487   346.347     0.940389     33.1605    0.940389     
1 1 1 14 6  4  o 0 382.765 20.943    480.301     -112.635     155.233    -112.635     
1 1 1 14 6  5  o 0 111.09  7.60183   60.4954     101.658      63.5682    -78.3421     
1 1 1 14 6  6  o 0 447.735 24.542    425.34      68.5571      92.7567    -111.443     
1 1 1 14 6  7  o 0 475.717 24.1196   505.342     80.3466      15.7856    80.3466      
1 1 1 14 6  8  o 0 97.0736 7.27046   36.3704     -2.77952     54.953     177.22       
1 1 1 14 6  9  o 0 177.096 13.5289   158.749     135.212      2.33713    135.212      
1 1 1 14 6  10 o 0 175.013 10.9569   148.664     -1.31243     25.6932    178.688      
1 1 1 14 6  11 o 0 122.032 7.16283   89.6244     97.389       30.6585    -82.611      
1 1 1 14 6  12 o 0 302.652 17.0259   342.95      -1.59135     85.0502    -1.59135     
1 1 1 14 6  13 o 0 180.445 9.97677   131.771     66.6423      81.1196    -113.358     
1 1 1 14 6  14 o 0 169.162 9.3253    143.442     -79.925      34.419     100.075      
1 1 1 14 6  15 o 0 135.038 6.57563   123.305     122.398      0.293763   122.398      
1 1 1 14 6  16 o 0 213.359 11.5728   316.359     -162.75      97.4791    -162.75      
1 1 1 14 6  17 o 0 68.1942 4.65705   89.0212     46.5498      27.7819    46.5498      
1 1 1 14 6  18 o 0 37.8465 4.33137   42.83       -123.194     19.5414    -123.194     
1 1 1 14 6  19 o 0 60.9916 5.42332   76.3571     30.9926      14.4994    30.9926      
1 1 1 14 6  20 o 0 18.1208 5.17496   1.8655      -112.218     28.0534    67.7819      
1 1 1 14 6  21 o 0 19.3034 8.36908   18.356      64.124       2.35864    64.124       
1 1 1 14 6  22 o 0 5.19802 2.54523   ?           ?            ?          ?            
1 1 1 14 7  0  o 0 244.87  24.8829   279.718     180          129.178    180          
1 1 1 14 7  1  o 0 401.265 20.5774   522.629     -48.8547     142.75     -48.8547     
1 1 1 14 7  2  o 0 587.478 24.6745   635.42      178.287      66.9128    -1.71289     
1 1 1 14 7  3  o 0 524.473 24.2045   601.122     171.493      11.1836    171.493      
1 1 1 14 7  4  o 0 71.9613 5.45875   8.07992     141.183      92.8771    141.183      
1 1 1 14 7  5  o 0 309.919 17.725    315.392     0.565083     15.9973    -179.435     
1 1 1 14 7  6  o 0 318.764 19.2292   313.255     -42.002      36.4888    137.998      
1 1 1 14 7  7  o 0 181.578 12.131    168.757     43.1153      14.7884    -136.885     
1 1 1 14 7  8  o 0 395.404 24.1682   488.484     116.073      210.601    116.073      
1 1 1 14 7  9  o 0 133.36  8.57779   76.2332     113.715      74.5101    -66.2852     
1 1 1 14 7  10 o 0 218.491 12.8158   225.892     90.975       44.5517    90.975       
1 1 1 14 7  11 o 0 186.938 10.6553   170.727     -45.8068     1.59766    -45.8068     
1 1 1 14 7  12 o 0 61.4548 4.45855   9.11238     -110.165     40.0192    69.8347      
1 1 1 14 7  13 o 0 71.0429 4.03151   60.9317     149.713      13.697     149.713      
1 1 1 14 7  14 o 0 154.084 8.59543   145.521     29.4571      1.47974    29.4571      
1 1 1 14 7  15 o 0 20.0794 5.15802   6.34028     -30.5136     15.4158    -30.5136     
1 1 1 14 7  16 o 0 68.3847 3.28501   89.5918     168.967      24.169     168.967      
1 1 1 14 7  17 o 0 101.563 5.49462   132.512     -169.337     25.07      -169.337     
1 1 1 14 7  18 o 0 54.8371 4.93804   79.1738     144.491      40.1759    144.491      
1 1 1 14 7  19 f 1 61.3985 4.76455   88.7774     176.335      40.0935    176.335      
1 1 1 14 7  20 o 0 54.6791 5.52087   58.7068     -160.746     1.95003    19.2544      
1 1 1 14 7  21 o 0 38.0149 8.57541   50.9817     -172.69      22.979     -172.69      
1 1 1 14 7  22 o 0 5.45711 2.74202   ?           ?            ?          ?            
1 1 1 14 8  0  o 0 76.5395 8.17886   36.0944     0            28.7657    -180         
1 1 1 14 8  1  o 0 345.201 20.7316   509.026     -36.8537     251.457    -36.8537     
1 1 1 14 8  2  o 0 337.909 21.1214   348.315     -79.6631     63.3629    100.337      
1 1 1 14 8  3  o 0 569.537 24.3004   523.171     -158.513     252.655    21.4865      
1 1 1 14 8  4  o 0 467.226 22.1115   575.593     -135.794     158.902    -135.794     
1 1 1 14 8  5  o 0 394.541 21.3566   469.231     120.664      108.052    120.664      
1 1 1 14 8  6  o 0 172.592 10.2149   143.82      -134.873     49.8934    45.1274      
1 1 1 14 8  7  o 0 452.606 23.4239   561.127     169.627      179.884    169.627      
1 1 1 14 8  8  o 0 127.725 7.94551   69.39       106.669      78.2425    -73.3308     
1 1 1 14 8  9  o 0 47.733  4.27696   21.6656     -62.5559     61.1726    -62.5559     
1 1 1 14 8  10 o 0 299.308 17.5846   306.594     -33.5646     46.0316    -33.5646     
1 1 1 14 8  11 o 0 216.404 13.8836   230.984     129.408      67.2235    129.408      
1 1 1 14 8  12 f 1 148.217 9.79288   183.378     137.385      112.406    137.385      
1 1 1 14 8  13 o 0 96.5845 5.5439    75.6683     116.991      26.0089    -63.0087     
1 1 1 14 8  14 o 0 120.847 6.8885    83.9083     58.5787      56.4897    -121.421     
1 1 1 14 8  15 o 0 154.199 8.73898   145.932     -73.7227     9.89468    -73.7227     
1 1 1 14 8  16 o 0 100.746 5.13014   121.133     -25.3178     2.19672    154.682      
1 1 1 14 8  17 f 1 84.5788 4.26304   100.618     118.163      5.08389    118.163      
1 1 1 14 8  18 o 0 89.3143 5.5668    95.3471     152.157      17.7853    -27.8432     
1 1 1 14 8  19 o 0 16.2968 6.48761   3.59664     -22.8619     12.0069    157.138      
1 1 1 14 8  20 o 0 61.8723 10.6953   45.4607     103.222      45.3108    -76.7784     
1 1 1 14 8  21 o 0 19.065  6.7448    13.2584     67.4785      9.71699    -112.521     
1 1 1 14 8  22 o 0 11.6416 4.08731   ?           ?            ?          ?            
1 1 1 14 9  0  o 0 550.213 34.8682   632.477     180          101.29     -180         
1 1 1 14 9  1  o 0 178.991 11.2667   197.306     -87.5558     22.2529    -87.5558     
1 1 1 14 9  2  o 0 80.9467 5.67789   10.2423     161.764      78.4376    -18.2362     
1 1 1 14 9  3  f 1 316.138 18.8541   280.029     -161.319     108.799    18.6811      
1 1 1 14 9  4  o 0 158.931 10.1783   166.813     -96.3488     41.1789    -96.3488     
1 1 1 14 9  5  o 0 240.055 16.5699   304.902     40.0353      127.337    40.0353      
1 1 1 14 9  6  o 0 560.597 24.3668   723.699     152.296      263.104    152.296      
1 1 1 14 9  7  o 0 456.603 23.6962   633.317     -64.2099     318.443    -64.2099     
1 1 1 14 9  8  o 0 352.086 21.4743   383.481     -75.1519     85.5992    -75.1519     
1 1 1 14 9  9  o 0 513.62  27.7729   450.968     -29.0566     97.8151    150.943      
1 1 1 14 9  10 o 0 101.365 6.77271   33.6984     -84.1782     108.457    95.8218      
1 1 1 14 9  11 o 0 186.781 10.968    175.254     -92.1683     12.6758    -92.1683     
1 1 1 14 9  12 o 0 144.805 7.72871   142.357     139.4        17.4549    139.4        
1 1 1 14 9  13 o 0 106.405 5.85335   74.8724     164.84       48.9761    -15.1605     
1 1 1 14 9  14 o 0 176.197 9.60244   161.324     -93.6466     9.18156    86.3534      
1 1 1 14 9  15 o 0 86.7186 4.70637   79.9595     59.6627      17.2642    59.6627      
1 1 1 14 9  16 o 0 60.3048 3.78654   55.7488     7.10241      25.756     -172.898     
1 1 1 14 9  17 o 0 128.542 5.85045   184.665     107.061      64.4441    107.061      
1 1 1 14 9  18 o 0 39.6073 4.40447   30.1949     -70.3684     24.3824    109.632      
1 1 1 14 9  19 o 0 21.474  5.89005   8.70764     50.7846      2.37133    50.7846      
1 1 1 14 9  20 o 0 76.4921 8.85476   91.6671     -96.0657     15.7243    -96.0657     
1 1 1 14 9  21 o 0 15.5234 6.79047   6.99564     51.7419      2.00809    51.7419      
1 1 1 14 9  22 o 0 5.92495 2.97033   ?           ?            ?          ?            
1 1 1 14 10 0  o 0 86.6486 6.81042   42.9414     0            17.6354    180          
1 1 1 14 10 1  o 0 267.899 16.9996   319.391     106.235      44.3171    106.235      
1 1 1 14 10 2  o 0 325.907 19.2512   311.798     100.12       69.018     -79.8801     
1 1 1 14 10 3  o 0 340.703 18.7382   297.554     85.3922      130.7      -94.6078     
1 1 1 14 10 4  o 0 269.424 14.457    300.781     -121.143     41.2286    -121.143     
1 1 1 14 10 5  o 0 383.124 21.8662   467.62      -130.447     127.252    -130.447     
1 1 1 14 10 6  o 0 385.793 21.9327   447.439     -69.3448     86.0013    -69.3448     
1 1 1 14 10 7  o 0 356.68  21.3864   401.794     131.633      105.122    131.633      
1 1 1 14 10 8  o 0 378.966 21.7982   458.768     -36.4844     184.269    -36.4844     
1 1 1 14 10 9  o 0 126.374 8.63737   63.41       141.778      103.562    -38.2222     
1 1 1 14 10 10 o 0 165.718 10.3434   93.3475     -95.2159     119.699    84.7841      
1 1 1 14 10 11 o 0 148.2   10.2404   97.7003     -32.8128     91.6603    147.187      
1 1 1 14 10 12 o 0 80.7098 5.01274   40.0753     133.573      39.4696    -46.427      
1 1 1 14 10 13 o 0 67.6506 3.59154   52.8725     -41.8703     18.5829    -41.8703     
1 1 1 14 10 14 o 0 65.5952 4.41965   48.5862     29.7643      11.4495    29.7643      
1 1 1 14 10 15 o 0 206.463 9.57933   206.423     50.5611      29.7304    50.5611      
1 1 1 14 10 16 o 0 87.2095 4.29122   125.546     99.2028      47.6818    99.2028      
1 1 1 14 10 17 o 0 38.6477 4.41749   25.2829     -44.347      34.5294    135.653      
1 1 1 14 10 18 o 0 77.5725 4.6049    107.553     0.0392283    39.1329    0.0392283    
1 1 1 14 10 19 o 0 34.1125 4.25094   39.1425     133.916      8.73459    133.916      
1 1 1 14 10 20 o 0 48.6164 6.80376   57.9815     -60.1233     10.6086    -60.1233     
1 1 1 14 10 21 o 0 31.1368 6.53759   44.6451     -131.195     34.5709    -131.195     
1 1 1 14 10 22 o 0 5.85088 2.66214   ?           ?            ?          ?            
1 1 1 14 11 0  o 0 108.875 9.47137   111.657     0            62.1948    180          
1 1 1 14 11 1  o 0 395.023 21.1337   472.797     -25.8061     99.9721    -25.8061     
1 1 1 14 11 2  o 0 202.033 12.2082   197.632     138.874      17.1015    -41.1256     
1 1 1 14 11 3  o 0 356.911 18.7324   426.913     48.9728      94.0801    48.9728      
1 1 1 14 11 4  o 0 299.953 17.3646   426.499     40.0658      232.652    40.0658      
1 1 1 14 11 5  o 0 409.168 22.4206   558.689     -95.0246     253.288    -95.0246     
1 1 1 14 11 6  o 0 478.385 23.4596   609.16      11.9636      208.367    11.9636      
1 1 1 14 11 7  o 0 262.871 16.1158   305.964     -155.58      110.428    -155.58      
1 1 1 14 11 8  o 0 433.054 26.0882   375.537     76.4302      97.0055    -103.57      
1 1 1 14 11 9  o 0 400.609 26.0604   393.679     47.0497      11.8468    47.0497      
1 1 1 14 11 10 o 0 258.456 15.9221   237.76      -61.6092     10.4857    118.391      
1 1 1 14 11 11 o 0 137.861 7.99347   156.839     -53.5874     67.9818    -53.5874     
1 1 1 14 11 12 o 0 125.351 6.6503    85.9648     128.642      58.3639    -51.3582     
1 1 1 14 11 13 o 0 15.0374 5.63544   10.8536     -125.693     23.9143    -125.693     
1 1 1 14 11 14 o 0 150.567 7.9611    133.229     -30.6161     12.7999    149.384      
1 1 1 14 11 15 o 0 99.5038 5.08866   77.4238     -169.498     24.7457    10.5022      
1 1 1 14 11 16 o 0 49.0723 3.76196   50.2138     86.9262      7.29617    86.9262      
1 1 1 14 11 17 o 0 85.5605 5.59749   83.4667     44.3125      35.4367    -135.687     
1 1 1 14 11 18 o 0 50.7245 4.4354    46.5376     -133.782     18.5368    46.2179      
1 1 1 14 11 19 o 0 66.4306 5.48622   83.1556     150.675      19.0322    150.675      
1 1 1 14 11 20 o 0 13.9951 5.28962   6.34418     -9.77821     9.60419    170.222      
1 1 1 14 11 21 o 0 15.0677 6.88906   4.95739     61.1393      1.24377    61.1393      
1 1 1 14 11 22 o 0 7.58659 3.86421   ?           ?            ?          ?            
1 1 1 14 12 0  o 0 439.475 30.1767   480.526     180          189.285    -180         
1 1 1 14 12 1  o 0 220.15  13.2518   188.841     -125.905     82.1135    54.0951      
1 1 1 14 12 2  o 0 166.314 10.4766   158.308     -0.526347    10.2926    179.474      
1 1 1 14 12 3  o 0 434.747 22.6394   449.394     -120.847     39.73      59.1531      
1 1 1 14 12 4  o 0 365.053 19.7316   436.624     -66.2157     95.7006    -66.2157     
1 1 1 14 12 5  o 0 563.795 26.4171   614.792     -124.407     19.6492    -124.407     
1 1 1 14 12 6  o 0 288.888 17.5776   358.282     -101.03      155.487    -101.03      
1 1 1 14 12 7  o 0 125.823 7.34215   96.0089     -146.98      25.5174    -146.98      
1 1 1 14 12 8  o 0 182.165 13.7261   108.342     -85.5643     132.738    94.4357      
1 1 1 14 12 9  o 0 223.08  12.9523   242.664     88.0471      65.3168    88.0471      
1 1 1 14 12 10 o 0 52.8378 3.6016    3.62069     137.325      46.6766    137.325      
1 1 1 14 12 11 o 0 267.92  12.5753   342.178     -143.142     154.786    -143.142     
1 1 1 14 12 12 o 0 69.0672 3.87394   20.582      -46.3009     18.0693    133.699      
1 1 1 14 12 13 o 0 57.1587 3.47921   26.3012     -23.6122     4.45082    -23.6122     
1 1 1 14 12 14 o 0 64.0665 3.93034   43.4297     135.706      6.96714    -44.2943     
1 1 1 14 12 15 o 0 101.863 5.19539   77.6454     -103.148     28.0497    76.8517      
1 1 1 14 12 16 o 0 51.0194 3.76337   44.453      -74.6861     19.2049    105.314      
1 1 1 14 12 17 o 0 36.0155 4.33743   38.2425     -51.5629     15.0758    -51.5629     
1 1 1 14 12 18 o 0 90.212  6.56433   103.311     59.8883      0.953115   59.8883      
1 1 1 14 12 19 o 0 17.1972 6.84741   4.14888     141.759      16.9007    -38.2413     
1 1 1 14 12 20 o 0 25.8205 6.15262   28.1423     15.7661      4.88264    15.7661      
1 1 1 14 12 21 o 0 9.33539 4.25668   ?           ?            ?          ?            
1 1 1 14 12 22 o 0 8.30642 3.85823   ?           ?            ?          ?            
1 1 1 14 13 0  o 0 140.02  11.2917   145.001     180          7.8247     -180         
1 1 1 14 13 1  o 0 157.628 9.1655    94.6886     -104.454     129.38     75.5463      
1 1 1 14 13 2  f 1 418.06  21.3864   477.681     16.7418      49.9665    16.7418      
1 1 1 14 13 3  o 0 376.823 21.6009   359.988     -172.764     93.6049    7.23606      
1 1 1 14 13 4  o 0 468.334 24.155    584.033     155.205      159.409    155.205      
1 1 1 14 13 5  o 0 593.745 27.1628   694.323     -154.444     111.651    -154.444     
1 1 1 14 13 6  o 0 443.54  24.9215   531.038     111.101      174.498    111.101      
1 1 1 14 13 7  o 0 444.435 26.1938   427.398     -164.359     27.1551    15.6408      
1 1 1 14 13 8  o 0 180.998 10.4953   148.972     14.9222      46.1989    -165.078     
1 1 1 14 13 9  o 0 239.009 14.9516   262.179     144.066      72.8254    144.066      
1 1 1 14 13 10 o 0 129.997 7.48555   136.486     -131.052     62.8356    -131.052     
1 1 1 14 13 11 o 0 119.844 7.82634   94.441      -178.493     29.6344    1.5065       
1 1 1 14 13 12 o 0 189.743 10.9862   171.619     -88.6213     26.9956    91.3787      
1 1 1 14 13 13 o 0 180.22  10.22     142.499     -56.5692     58.5232    123.431      
1 1 1 14 13 14 f 1 36.8508 4.41183   1.77059     -28.2132     30.4152    -28.2132     
1 1 1 14 13 15 o 0 112.307 5.70065   168.964     -51.442      65.268     -51.442      
1 1 1 14 13 16 o 0 65.8585 4.1937    63.755      14.3012      21.5929    -165.699     
1 1 1 14 13 17 f 1 90.3902 6.44134   135.721     -38.596      62.511     -38.596      
1 1 1 14 13 18 o 0 35.1956 6.83767   22.4952     89.7178      26.6234    -90.2822     
1 1 1 14 13 19 o 0 51.4221 4.1829    64.0166     -155.055     17.9063    -155.055     
1 1 1 14 13 20 o 0 38.9918 5.11971   47.9941     -157.94      14.7641    -157.94      
1 1 1 14 13 21 o 0 8.99388 3.91057   ?           ?            ?          ?            
1 1 1 14 13 22 o 0 10.5538 0.342836  ?           ?            ?          ?            
1 1 1 14 14 0  o 0 523.8   48.7721   577.2       0            136.782    7.41908e-14  
1 1 1 14 14 1  o 0 156.417 13.4447   73.8162     -90          41.8843    -90          
1 1 1 14 14 2  o 0 658.222 37.8742   726.286     0            41.6503    180          
1 1 1 14 14 3  o 0 507.185 35.8985   558.015     90           39.6207    -90          
1 1 1 14 14 4  o 0 73.0203 7.87365   22.1956     180          20.1456    7.73072e-15  
1 1 1 14 14 5  o 0 43.0064 5.56419   10.4615     -90          46.6403    90           
1 1 1 14 14 6  o 0 100.608 8.0893    13.1374     180          0.211323   -180         
1 1 1 14 14 7  o 0 22.0015 8.77842   2.4757      -90          48.3918    90           
1 1 1 14 14 8  o 0 186.711 17.6947   184.745     0            68.6382    180          
1 1 1 14 14 9  o 0 206.006 15.8698   200.394     90           25.1112    90           
1 1 1 14 14 10 o 0 195.879 14.0093   202.178     0            76.1388    1.11005e-14  
1 1 1 14 14 11 o 0 211.907 14.0349   214.312     90           89.2868    90           
1 1 1 14 14 12 o 0 156.874 12.3587   155.198     0            13.8164    180          
1 1 1 14 14 13 o 0 139.495 10.4006   134.766     -90          19.2211    -90          
1 1 1 14 14 14 o 0 52.1403 5.23444   19.2121     180          0.707476   2.61986e-13  
1 1 1 14 14 15 o 0 14.577  7.85729   8.17605     -90          48.0943    90           
1 1 1 14 14 16 o 0 98.2698 7.49647   119.814     0            16.599     0            
1 1 1 14 14 17 f 1 18.752  8.44711   13.5171     -90          16.3263    90           
1 1 1 14 14 18 o 0 56.1826 5.13057   64.5088     0            11.8072    180          
1 1 1 14 14 19 o 0 68.6998 10.447    76.4019     90           8.36077    90           
1 1 1 14 14 20 o 0 31.2166 10.7522   33.5264     180          10.7695    180          
1 1 1 14 14 21 o 0 4.51823 2.89116   ?           ?            ?          ?            
1 1 1 15 0  1  o 0 159.919 20.6107   191.693     45           18.944     45           
1 1 1 15 0  2  o 0 135.139 12.8584   147.599     180          16.3703    180          
1 1 1 15 0  3  o 0 510.798 30.4202   612.818     135          39.2476    -45          
1 1 1 15 0  4  o 0 83.0719 9.75891   11.1745     90           4.93235    -90          
1 1 1 15 0  5  o 0 388.831 32.4242   428.674     -135         3.86872    -135         
1 1 1 15 0  6  o 0 539.609 36.5113   587.724     0            137.702    180          
1 1 1 15 0  7  o 0 291.754 25.5449   313.691     -45          64.3383    -45          
1 1 1 15 0  8  f 1 95.1262 9.95417   44.1707     -90          8.13866    90           
1 1 1 15 0  9  o 0 311.246 33.244    308.074     45           64.7851    45           
1 1 1 15 0  10 o 0 86.7748 7.02598   28.75       180          6.44571    -180         
1 1 1 15 0  11 o 0 69.7749 6.75108   52.9457     135          30.0595    -45          
1 1 1 15 0  12 o 0 301.097 19.775    305.992     -90          12.3494    -90          
1 1 1 15 0  13 o 0 214.738 16.0872   213.896     -135         77.3835    -135         
1 1 1 15 0  14 o 0 190.671 12.4319   185.926     0            26.8457    0            
1 1 1 15 0  15 o 0 134.614 10.2564   128.325     135          40.3975    -45          
1 1 1 15 0  16 o 0 25.0459 7.24697   13.5748     -90          17.8372    90           
1 1 1 15 0  17 o 0 32.5296 4.67623   15.4251     -135         5.4451     45           
1 1 1 15 0  18 f 1 82.0561 7.09175   99.1395     180          8.50864    8.1756e-14   
1 1 1 15 0  19 o 0 48.0727 6.48059   56.496      -45          2.81307    135          
1 1 1 15 0  20 o 0 8.50815 5.96384   3.03768     90           13.0204    -90          
1 1 1 15 0  21 o 0 38.7591 7.80595   42.9496     -135         16.0832    -135         
1 1 1 15 0  22 o 0 6.34605 4.68314   ?           ?            ?          ?            
1 1 1 15 1  0  o 0 230.181 22.2028   278.024     180          1.53654    -1.00699e-12 
1 1 1 15 1  1  o 0 251.886 17.1358   262.813     94.3484      56.0231    -85.6516     
1 1 1 15 1  2  o 0 389.609 19.7319   478.519     73.2444      45.3833    73.2444      
1 1 1 15 1  3  o 0 266.897 17.8468   315.644     79.7261      24.8946    79.7261      
1 1 1 15 1  4  o 0 455.293 22.5545   526.597     13.9935      0.470117   -166.006     
1 1 1 15 1  5  o 0 464.999 23.0621   547.972     117.201      94.5887    117.201      
1 1 1 15 1  6  o 0 492.731 25.071    551.159     -75.0787     49.8703    -75.0787     
1 1 1 15 1  7  o 0 425.326 24.684    533.605     -75.8113     174.939    -75.8113     
1 1 1 15 1  8  o 0 195.924 13.8202   183.419     -175.346     4.13456    -175.346     
1 1 1 15 1  9  o 0 396.83  22.7224   417.554     -148.165     67.0985    -148.165     
1 1 1 15 1  10 o 0 144.564 8.80382   73.8518     -39.7166     118.714    140.283      
1 1 1 15 1  11 o 0 80.6508 4.81702   11.461      -40.5357     2.6386     -40.5357     
1 1 1 15 1  12 o 0 216.505 13.2344   196.58      11.9587      32.901     -168.041     
1 1 1 15 1  13 o 0 146.452 7.96482   159.732     -172.224     56.9599    -172.224     
1 1 1 15 1  14 o 0 77.7196 4.14885   73.8872     32.9533      30.984     32.9533      
1 1 1 15 1  15 o 0 42.0725 3.60985   5.4271      19.9801      16.8259    -160.02      
1 1 1 15 1  16 o 0 99.865  5.3996    140.296     176.737      37.9187    176.737      
1 1 1 15 1  17 o 0 131.243 5.94589   174.989     37.3531      32.341     37.3531      
1 1 1 15 1  18 o 0 72.5284 5.56706   77.4625     -100.535     14.6403    79.4647      
1 1 1 15 1  19 o 0 14.3613 5.46848   0.213372    140.374      13.3845    -39.626      
1 1 1 15 1  20 o 0 21.0477 5.83149   13.2675     74.6923      7.51857    -105.308     
1 1 1 15 1  21 o 0 18.3107 6.45617   15.9961     125.301      0.633981   -54.6993     
1 1 1 15 1  22 o 0 5.76162 2.7672    ?           ?            ?          ?            
1 1 1 15 2  0  o 0 466.486 31.2675   553.274     180          156.381    -180         
1 1 1 15 2  1  o 0 258.289 16.5603   274.31      6.3731       38.3955    -173.627     
1 1 1 15 2  2  o 0 139.821 9.09478   146.761     152.724      40.6432    152.724      
1 1 1 15 2  3  o 0 103.392 7.0957    25.2036     -170.885     2.61364    -170.885     
1 1 1 15 2  4  o 0 459.34  23.9116   698.367     0.854309     351.491    0.854309     
1 1 1 15 2  5  o 0 125.864 9.56381   56.8536     8.4959       28.9649    8.4959       
1 1 1 15 2  6  o 0 498.066 25.554    558.283     49.4932      60.3599    49.4932      
1 1 1 15 2  7  o 0 265.473 19.1028   301.831     96.4433      64.2412    96.4433      
1 1 1 15 2  8  o 0 108.466 8.46795   56.928      -138.768     43.5315    41.232       
1 1 1 15 2  9  o 0 59.4693 5.62814   16.7989     130.858      69.2495    130.858      
1 1 1 15 2  10 o 0 244.382 15.5145   248.099     -177.883     36.2376    -177.883     
1 1 1 15 2  11 o 0 107.645 7.13104   63.2755     103.667      55.3167    -76.3335     
1 1 1 15 2  12 o 0 308.422 16.4491   387.085     -3.47005     163.727    -3.47005     
1 1 1 15 2  13 o 0 152.482 7.6332    105.794     143.214      75.0311    -36.7857     
1 1 1 15 2  14 o 0 168.075 10.0635   127.155     129.358      65.3964    -50.6424     
1 1 1 15 2  15 o 0 171.173 9.41453   184.483     -151.621     53.3019    -151.621     
1 1 1 15 2  16 o 0 79.862  4.172     85.2291     164.965      21.4042    -15.0348     
1 1 1 15 2  17 f 1 81.6143 4.35913   81.316      163.875      29.4421    -16.1252     
1 1 1 15 2  18 o 0 24.3482 4.75267   9.91641     -66.9092     7.82576    113.091      
1 1 1 15 2  19 o 0 15.2784 5.20118   1.33024     -15.7081     15.7089    164.292      
1 1 1 15 2  20 o 0 52.8815 5.81513   74.7077     110.106      35.4369    110.106      
1 1 1 15 2  21 o 0 18.4816 5.94109   16.5218     16.1993      0.342866   16.1993      
1 1 1 15 2  22 o 0 5.82093 2.62074   ?           ?            ?          ?            
1 1 1 15 3  0  o 0 137.156 10.3393   76.5895     0            32.6929    6.22154e-14  
1 1 1 15 3  1  o 0 436.674 21.4162   608.441     55.813       217.579    55.813       
1 1 1 15 3  2  o 0 362.964 20.8555   480.485     -90.9249     139.019    -90.9249     
1 1 1 15 3  3  o 0 324.119 20.1057   396.274     -148.137     64.2749    -148.137     
1 1 1 15 3  4  o 0 343.437 18.1279   450.392     -92.5501     180.799    -92.5501     
1 1 1 15 3  5  o 0 407.756 20.311    434.199     -115.828     6.4566     -115.828     
1 1 1 15 3  6  o 0 234.769 14.327    285.541     -94.2176     102.611    -94.2176     
1 1 1 15 3  7  o 0 349.79  20.108    385.767     17.9955      49.4207    17.9955      
1 1 1 15 3  8  o 0 199.649 14.4996   177.96      69.6318      12.9408    -110.368     
1 1 1 15 3  9  o 0 144.103 11.8595   119.587     -15.0809     2.36402    -15.0809     
1 1 1 15 3  10 o 0 260.292 15.6967   268.564     -105.239     47.3571    -105.239     
1 1 1 15 3  11 o 0 212.183 12.2149   167.597     -147.388     55.8391    32.6125      
1 1 1 15 3  12 o 0 351.733 20.4446   378.016     -21.6357     55.8266    -21.6357     
1 1 1 15 3  13 o 0 152.506 8.72185   150.14      84.9293      20.7642    84.9293      
1 1 1 15 3  14 o 0 171.784 8.64042   203.552     138.533      85.1408    138.533      
1 1 1 15 3  15 o 0 180.422 9.3672    170.223     50.4461      6.10418    50.4461      
1 1 1 15 3  16 o 0 29.3012 4.17187   1.76762     18.5438      37.4821    -161.456     
1 1 1 15 3  17 o 0 73.9986 4.17736   45.0292     -83.0239     84.171     96.9761      
1 1 1 15 3  18 o 0 52.1719 3.51732   78.4758     -5.13322     51.9711    -5.13322     
1 1 1 15 3  19 o 0 36.5304 3.64285   43.8291     85.5715      10.3215    85.5715      
1 1 1 15 3  20 o 0 18.6381 6.85894   8.30994     9.80781      6.31648    -170.192     
1 1 1 15 3  21 o 0 15.5438 5.4293    8.19824     32.2268      11.0534    -147.773     
1 1 1 15 3  22 o 0 6.31922 3.19311   ?           ?            ?          ?            
1 1 1 15 4  0  f 1 74.2935 21.2444   63.0954     0            81.6286    180          
1 1 1 15 4  1  o 0 142.845 9.63541   73.926      -82.9965     150.352    97.0035      
1 1 1 15 4  2  o 0 376.314 19.6802   479.018     -149.399     111.141    -149.399     
1 1 1 15 4  3  o 0 262.84  15.9411   304.084     129.823      30.1037    129.823      
1 1 1 15 4  4  o 0 373.481 18.0468   420.053     30.7368      54.4263    30.7368      
1 1 1 15 4  5  o 0 243.615 15.5246   334.266     -29.9442     188.945    -29.9442     
1 1 1 15 4  6  o 0 285.553 18.2496   366.904     -82.1492     154.978    -82.1492     
1 1 1 15 4  7  o 0 248.743 15.1263   324.047     64.8307      159.297    64.8307      
1 1 1 15 4  8  o 0 415.236 24.0158   455.699     -115.635     106.065    -115.635     
1 1 1 15 4  9  o 0 466.306 26.8256   462.471     103.195      26.8869    103.195      
1 1 1 15 4  10 o 0 158.235 9.72101   167.579     123.891      55.0897    123.891      
1 1 1 15 4  11 o 0 257.055 13.9547   201.012     -165.098     75.1528    14.9025      
1 1 1 15 4  12 o 0 115.665 6.25654   115.983     -172.951     61.4439    -172.951     
1 1 1 15 4  13 o 0 127.544 7.0589    124.144     -138.574     8.14583    -138.574     
1 1 1 15 4  14 o 0 92.785  5.35024   97.0007     -22.9911     37.3287    -22.9911     
1 1 1 15 4  15 o 0 158.277 7.34553   165.699     -107.07      42.1932    -107.07      
1 1 1 15 4  16 o 0 147.266 6.64757   203.627     -84.9227     42.7081    -84.9227     
1 1 1 15 4  17 o 0 37.8182 3.8417    16.9594     -87.5824     36.248     92.4176      
1 1 1 15 4  18 o 0 80.1497 5.16533   95.4976     -88.4897     4.50347    -88.4897     
1 1 1 15 4  19 o 0 25.6804 5.98259   15.9661     166.467      20.381     -13.5326     
1 1 1 15 4  20 o 0 42.5871 3.87321   54.4822     176.59       19.8217    176.59       
1 1 1 15 4  21 f 1 13.2132 5.536     5.15505     152.387      8.97772    -27.6129     
1 1 1 15 4  22 o 0 6.13511 2.87747   ?           ?            ?          ?            
1 1 1 15 5  0  o 0 446.238 32.6201   511.427     180          26.1582    -4.10899e-13 
1 1 1 15 5  1  o 0 326.68  18.7429   397.196     2.80203      66.8675    2.80203      
1 1 1 15 5  2  o 0 96.0106 6.83463   38.4904     -169.353     18.9111    10.6468      
1 1 1 15 5  3  o 0 413.057 22.0623   454.246     28.1537      19.3738    -151.846     
1 1 1 15 5  4  o 0 388.044 21.1261   431.77      17.0728      49.4885    17.0728      
1 1 1 15 5  5  o 0 232.918 13.4875   281.058     -30.6539     98.4445    -30.6539     
1 1 1 15 5  6  o 0 242.008 15.8911   309.544     -126.329     141.591    -126.329     
1 1 1 15 5  7  o 0 34.0635 6.49702   54.7171     -114.774     125.612    -114.774     
1 1 1 15 5  8  o 0 191.325 11.1875   143.124     -83.5801     66.5663    96.4199      
1 1 1 15 5  9  o 0 240.286 16.3438   213.19      31.3733      20.304     -148.627     
1 1 1 15 5  10 o 0 289.674 19.6321   199.082     99.8606      149.855    -80.1394     
1 1 1 15 5  11 o 0 196.582 11.0698   207.744     53.1976      62.0139    53.1976      
1 1 1 15 5  12 o 0 98.2947 5.42074   35.5375     50.2653      104.615    -129.735     
1 1 1 15 5  13 o 0 197.928 11.6849   215.035     3.12476      48.4196    3.12476      
1 1 1 15 5  14 f 1 128.351 7.20288   75.6123     58.2904      88.4317    -121.71      
1 1 1 15 5  15 o 0 185.626 8.95727   171.799     -52.8821     0.879592   -52.8821     
1 1 1 15 5  16 o 0 74.0967 3.41982   97.4012     -132.751     23.7991    -132.751     
1 1 1 15 5  17 o 0 32.2687 3.63088   3.31142     49.386       66.7602    49.386       
1 1 1 15 5  18 o 0 14.3756 5.52902   18.2462     -102.95      55.5356    -102.95      
1 1 1 15 5  19 o 0 51.5479 4.04283   65.3723     -16.1876     16.3998    -16.1876     
1 1 1 15 5  20 o 0 26.6274 5.51964   10.4067     25.104       33.4987    -154.896     
1 1 1 15 5  21 o 0 26.7404 8.43594   27.7115     114.161      1.47878    114.161      
1 1 1 15 5  22 o 0 5.9975  2.9189    ?           ?            ?          ?            
1 1 1 15 6  0  o 0 401.386 27.8856   457.622     0            112.424    9.36984e-14  
1 1 1 15 6  1  o 0 397.569 20.9011   523.078     -132.339     158.377    -132.339     
1 1 1 15 6  2  o 0 423.761 23.5665   555.384     -85.3806     162.961    -85.3806     
1 1 1 15 6  3  o 0 412.919 23.4637   405.211     125.033      115.502    -54.9672     
1 1 1 15 6  4  o 0 272.142 15.9534   305.924     -42.3161     54.8959    -42.3161     
1 1 1 15 6  5  o 0 265.482 15.4029   237.178     -52.1511     70.5994    127.849      
1 1 1 15 6  6  o 0 495.377 25.4175   462.325     -120.662     110.838    59.3384      
1 1 1 15 6  7  o 0 551.476 24.5604   573.451     -126.981     2.0173     -126.981     
1 1 1 15 6  8  o 0 237.901 14.2634   215.046     100.6        15.9191    -79.3998     
1 1 1 15 6  9  o 0 467.674 26.0051   456.52      -61.7135     11.5103    -61.7135     
1 1 1 15 6  10 o 0 395.458 27.4172   360.47      76.4457      29.1473    -103.554     
1 1 1 15 6  11 o 0 257.924 15.072    270.361     -111.437     67.3827    -111.437     
1 1 1 15 6  12 o 0 93.0733 5.43761   64.1652     69.1899      18.777     -110.81      
1 1 1 15 6  13 o 0 67.3223 4.29617   52.9901     21.5256      16.0051    21.5256      
1 1 1 15 6  14 o 0 140.017 6.84575   124.34      -32.4867     11.1299    147.513      
1 1 1 15 6  15 o 0 92.2083 4.69989   85.2989     -99.5339     15.2629    -99.5339     
1 1 1 15 6  16 o 0 97.273  4.31611   147.199     -83.0663     63.7868    -83.0663     
1 1 1 15 6  17 o 0 85.5554 4.63517   107.475     173.356      17.6138    173.356      
1 1 1 15 6  18 o 0 36.1275 3.43958   21.6756     -126.188     33.3767    53.8125      
1 1 1 15 6  19 o 0 13.1415 5.41288   1.20039     -44.4022     11.8399    -44.4022     
1 1 1 15 6  20 o 0 17.8069 6.90695   6.37294     3.97103      6.34515    -176.029     
1 1 1 15 6  21 o 0 17.0415 6.01908   13.9085     -47.061      1.74639    -47.061      
1 1 1 15 6  22 f 1 5.86388 2.87724   ?           ?            ?          ?            
1 1 1 15 7  0  o 0 420.715 31.5347   478.342     0            101.715    180          
1 1 1 15 7  1  o 0 175.861 11.3757   164.087     68.5784      38.4491    -111.422     
1 1 1 15 7  2  o 0 155.005 9.45177   155.4       90.4659      4.75288    90.4659      
1 1 1 15 7  3  o 0 371.094 22.8573   469.331     130.291      165.932    130.291      
1 1 1 15 7  4  o 0 404.806 21.9275   389.52      89.5513      70.1292    -90.4487     
1 1 1 15 7  5  o 0 547.131 26.2776   457.658     -83.5011     236.411    96.4989      
1 1 1 15 7  6  o 0 459.318 23.9779   541.671     -139.536     128.822    -139.536     
1 1 1 15 7  7  o 0 66.7423 4.85987   17.7112     -167.197     101.699    -167.197     
1 1 1 15 7  8  o 0 138.055 8.4574    117.906     47.6923      24.116     47.6923      
1 1 1 15 7  9  f 1 131.665 8.50476   139.083     -136.71      95.2698    -136.71      
1 1 1 15 7  10 o 0 206.683 11.9649   187.258     -41.6372     6.80841    138.363      
1 1 1 15 7  11 o 0 184.084 10.8551   146.353     -73.9782     39.6527    106.022      
1 1 1 15 7  12 o 0 104.133 6.1498    32.268      177.91       124.606    -2.08987     
1 1 1 15 7  13 o 0 133.007 6.92188   159.208     130.658      73.4332    130.658      
1 1 1 15 7  14 o 0 147.391 8.13033   95.2175     -170.704     85.0998    9.29557      
1 1 1 15 7  15 o 0 230.156 12.4755   210.184     141.733      5.11496    -38.267      
1 1 1 15 7  16 o 0 96.2913 4.37618   134.229     13.6409      39.4435    13.6409      
1 1 1 15 7  17 o 0 55.8452 2.9521    53.7255     51.3207      11.8969    -128.679     
1 1 1 15 7  18 o 0 26.603  5.12663   11.3779     -74.4145     25.0829    105.586      
1 1 1 15 7  19 o 0 34.6183 6.22132   25.6028     -153.978     23.222     26.0217      
1 1 1 15 7  20 o 0 57.2104 6.66575   56.7807     -140.946     10.6498    39.0544      
1 1 1 15 7  21 o 0 25.7124 5.70863   29.1876     55.3819      8.33398    55.3819      
1 1 1 15 7  22 o 0 4.67253 2.25739   ?           ?            ?          ?            
1 1 1 15 8  0  o 0 34.8104 5.66139   19.4693     180          154.783    -5.49544e-14 
1 1 1 15 8  1  o 0 181.996 11.659    170.18      105.71       41.7362    -74.2897     
1 1 1 15 8  2  o 0 489.135 22.1195   504.312     -169.22      25.1857    10.7797      
1 1 1 15 8  3  f 1 416.95  22.6994   584.649     75.3615      299.845    75.3615      
1 1 1 15 8  4  o 0 443.995 24.3507   449.886     132.055      33.4733    -47.9454     
1 1 1 15 8  5  o 0 495.191 24.8005   453.644     -149.484     132.724    30.5165      
1 1 1 15 8  6  o 0 304.71  17.8401   380.818     -127.479     143.352    -127.479     
1 1 1 15 8  7  o 0 378.266 21.785    450.92      138.317      170.617    138.317      
1 1 1 15 8  8  o 0 197.847 14.3711   197.773     37.4552      39.3947    37.4552      
1 1 1 15 8  9  o 0 94.9957 6.32123   31.6382     -121.931     233.499    -121.931     
1 1 1 15 8  10 o 0 130.754 7.43691   120.416     104.405      18.0984    104.405      
1 1 1 15 8  11 o 0 262.033 16.1158   200.809     -143.076     120.891    36.9244      
1 1 1 15 8  12 o 0 167.899 9.65758   131.114     -29.5355     57.0391    150.465      
1 1 1 15 8  13 o 0 174.61  8.68233   185.769     -95.9753     39.4845    -95.9753     
1 1 1 15 8  14 o 0 66.5597 3.53326   50.4125     -37.2125     7.98835    -37.2125     
1 1 1 15 8  15 o 0 160.52  7.25283   149.532     -148.259     7.86298    -148.259     
1 1 1 15 8  16 o 0 79.2589 3.7358    94.1247     16.2754      2.98264    16.2754      
1 1 1 15 8  17 o 0 106.282 5.81418   129.842     66.404       6.14846    66.404       
1 1 1 15 8  18 o 0 133.504 8.48305   157.284     83.038       2.96931    83.038       
1 1 1 15 8  19 o 0 42.7918 5.29552   40.6135     31.576       11.9936    -148.424     
1 1 1 15 8  20 o 0 43.6951 5.64449   52.9887     146.486      11.8097    146.486      
1 1 1 15 8  21 o 0 14.1414 6.43364   7.41138     -114.655     4.78511    65.3452      
1 1 1 15 8  22 o 0 7.96178 3.86667   ?           ?            ?          ?            
1 1 1 15 9  0  o 0 245.796 25.4559   262.668     0            53.7039    3.01467e-15  
1 1 1 15 9  1  o 0 111.898 7.19486   72.1754     165.732      23.3694    -14.2675     
1 1 1 15 9  2  o 0 177.433 9.645     176.55      63.9523      9.49076    63.9523      
1 1 1 15 9  3  o 0 539.833 22.9266   500.669     46.8109      142.915    -133.189     
1 1 1 15 9  4  o 0 651.075 25.6045   544.174     69.5065      291.925    -110.493     
1 1 1 15 9  5  o 0 271.879 15.1843   387.465     137.377      236.632    137.377      
1 1 1 15 9  6  o 0 242.877 14.3262   330.583     163.576      190.516    163.576      
1 1 1 15 9  7  o 0 136.682 10.2762   99.6022     23.0856      29.7764    -156.914     
1 1 1 15 9  8  o 0 377.178 23.4313   400.192     -93.3786     76.9379    -93.3786     
1 1 1 15 9  9  o 0 211.965 12.82     274.149     -135.997     163.113    -135.997     
1 1 1 15 9  10 o 0 146.7   9.10646   169.573     89.1654      100.074    89.1654      
1 1 1 15 9  11 o 0 67.4387 4.37097   19.377      151.255      35.1353    -28.7448     
1 1 1 15 9  12 o 0 65.637  4.27252   9.21349     -25.0053     119.533    -25.0053     
1 1 1 15 9  13 o 0 115.389 6.04968   72.7123     75.6166      70.1174    -104.383     
1 1 1 15 9  14 o 0 73.0435 4.99053   44.0685     -173.967     34.298     6.03252      
1 1 1 15 9  15 o 0 224.354 10.3004   210.013     -105.208     5.86722    -105.208     
1 1 1 15 9  16 o 0 110.427 5.86069   154.047     86.1285      44.1724    86.1285      
1 1 1 15 9  17 o 0 35.6164 3.14043   36.6011     -144.181     5.1323     -144.181     
1 1 1 15 9  18 o 0 97.646  5.64096   133.035     -55.6875     42.2025    -55.6875     
1 1 1 15 9  19 o 0 50.0288 5.09721   61.3056     84.6311      13.8831    84.6311      
1 1 1 15 9  20 o 0 10.1654 4.63382   3.02107     -142.408     20.5707    -142.408     
1 1 1 15 9  21 o 0 16.4511 7.52237   6.99781     174.24       16.0819    -5.76009     
1 1 1 15 9  22 o 0 7.02372 3.53968   ?           ?            ?          ?            
1 1 1 15 10 0  o 0 232.942 18.819    247.153     180          124.751    -180         
1 1 1 15 10 1  o 0 512.589 25.5364   633.909     144.383      181.827    144.383      
1 1 1 15 10 2  f 1 240.243 13.5121   281.418     -93.7901     76.5602    -93.7901     
1 1 1 15 10 3  o 0 497.314 22.2866   582.237     11.9716      112.227    11.9716      
1 1 1 15 10 4  o 0 371.036 20.9951   367.654     141.811      42.5343    -38.1885     
1 1 1 15 10 5  o 0 295.991 17.3304   266.13      165.125      79.8105    -14.8746     
1 1 1 15 10 6  o 0 365.197 22.6215   537.536     90.8664      332.589    90.8664      
1 1 1 15 10 7  o 0 438.838 23.6277   488.843     -40.7573     122.696    -40.7573     
1 1 1 15 10 8  o 0 177.14  10.7795   155.481     -13.4277     4.31161    166.572      
1 1 1 15 10 9  o 0 216.769 11.8846   258.104     144.011      116.83     144.011      
1 1 1 15 10 10 o 0 91.1985 5.68222   17.3311     -62.5378     118.632    117.462      
1 1 1 15 10 11 o 0 239.918 14.0882   273.95      60.5915      78.1983    60.5915      
1 1 1 15 10 12 f 1 71.3441 5.19794   22.5853     168.072      50.3402    -11.9278     
1 1 1 15 10 13 o 0 180.748 8.84232   175.614     160.058      8.16431    160.058      
1 1 1 15 10 14 o 0 195.873 9.68517   205.991     122.519      48.1872    122.519      
1 1 1 15 10 15 o 0 55.9353 4.14364   36.0934     -60.8366     20.3702    119.163      
1 1 1 15 10 16 o 0 160.513 9.01558   232.606     -170.647     75.9992    -170.647     
1 1 1 15 10 17 o 0 54.0321 3.63068   52.5547     -86.0156     17.4958    93.9844      
1 1 1 15 10 18 o 0 53.6959 4.6938    52.7363     160.497      12.5916    -19.5025     
1 1 1 15 10 19 o 0 77.2998 7.24043   101.577     -35.5935     31.594     -35.5935     
1 1 1 15 10 20 o 0 42.0239 7.47071   56.3013     56.1532      23.9532    56.1532      
1 1 1 15 10 21 o 0 7.20249 3.62801   ?           ?            ?          ?            
1 1 1 15 10 22 o 0 5.7343  2.80838   ?           ?            ?          ?            
1 1 1 15 11 0  o 0 526.216 35.8254   564.994     0            131.63     1.30325e-13  
1 1 1 15 11 1  o 0 366.836 19.2071   336.35      -144.654     102.641    35.3458      
1 1 1 15 11 2  o 0 374.215 20.6777   466.507     -41.4333     146.901    -41.4333     
1 1 1 15 11 3  o 0 142.308 9.52654   122.757     44.383       13.6164    -135.617     
1 1 1 15 11 4  o 0 389.389 21.2252   505.936     67.2936      197.981    67.2936      
1 1 1 15 11 5  o 0 415.029 24.6031   503.466     148.893      140.144    148.893      
1 1 1 15 11 6  o 0 249.078 14.5903   318.38      -164.499     174.799    -164.499     
1 1 1 15 11 7  o 0 365.191 23.7495   356.559     10.2298      4.40103    10.2298      
1 1 1 15 11 8  o 0 265.94  16.6748   319.309     -116.5       133.367    -116.5       
1 1 1 15 11 9  o 0 327.493 20.3012   298.657     -141.463     25.7734    38.5369      
1 1 1 15 11 10 o 0 324.817 17.867    262.558     -97.7259     83.5224    82.2741      
1 1 1 15 11 11 o 0 224.651 12.5301   193.534     -142.76      53.8615    37.2397      
1 1 1 15 11 12 o 0 233.186 11.6333   266.573     86.3225      79.5966    86.3225      
1 1 1 15 11 13 o 0 75.634  5.32209   29.6446     5.97496      74.3189    -174.025     
1 1 1 15 11 14 o 0 19.1925 5.47006   19.2585     170.451      45.6629    170.451      
1 1 1 15 11 15 o 0 88.1777 4.28953   92.213      135.569      31.8073    135.569      
1 1 1 15 11 16 o 0 87.72   4.8164    102.873     -19.1301     0.763604   -19.1301     
1 1 1 15 11 17 o 0 91.2993 4.55444   133.676     -124.027     55.6052    -124.027     
1 1 1 15 11 18 o 0 44.2542 4.62112   35.0064     -144.237     24.7535    35.7628      
1 1 1 15 11 19 o 0 43.4695 5.06793   44.9341     177.475      2.88323    -2.52462     
1 1 1 15 11 20 o 0 34.6981 5.07026   41.6357     38.7081      11.432     38.7081      
1 1 1 15 11 21 o 0 11.0923 4.4079    ?           ?            ?          ?            
1 1 1 15 11 22 o 0 5.70691 2.78435   ?           ?            ?          ?            
1 1 1 15 12 0  o 0 30.8967 9.13626   8.92972     0            86.0436    180          
1 1 1 15 12 1  o 0 134.744 7.59139   110.496     15.249       20.0073    -164.751     
1 1 1 15 12 2  o 0 436.007 21.467    519.818     -169.365     114.187    -169.365     
1 1 1 15 12 3  o 0 74.2004 5.33706   2.81793     -147.659     33.2952    32.3412      
1 1 1 15 12 4  o 0 384.257 21.5005   463.401     174.723      120.399    174.723      
1 1 1 15 12 5  o 0 123.666 7.0062    73.4715     -109.814     73.8914    70.1863      
1 1 1 15 12 6  o 0 192.052 12.2865   172.819     128.257      10.2706    -51.7433     
1 1 1 15 12 7  o 0 257.906 15.8783   329.379     -82.6035     182.784    -82.6035     
1 1 1 15 12 8  o 0 125.937 6.84117   101.406     69.8897      19.8664    -110.11      
1 1 1 15 12 9  o 0 147.482 8.56125   146.623     121.2        33.5334    121.2        
1 1 1 15 12 10 o 0 71.2256 5.00552   15.3767     82.1654      68.1408    -97.8346     
1 1 1 15 12 11 o 0 282.399 16.3165   252.588     -56.0153     52.8299    123.985      
1 1 1 15 12 12 o 0 139.814 7.28812   144.168     145.927      24.1166    145.927      
1 1 1 15 12 13 o 0 313.315 16.2273   293.662     47.4352      11.8913    -132.565     
1 1 1 15 12 14 o 0 160.17  8.35317   143.955     -109.992     5.26108    70.0083      
1 1 1 15 12 15 o 0 26.2665 3.71657   4.64772     57.4177      42.1752    57.4177      
1 1 1 15 12 16 o 0 64.9574 4.1097    89.7232     35.8217      56.6121    35.8217      
1 1 1 15 12 17 o 0 61.1013 4.18641   75.3476     -85.1467     13.5484    -85.1467     
1 1 1 15 12 18 o 0 72.6533 5.41914   80.7313     54.2785      0.359008   -125.721     
1 1 1 15 12 19 o 0 36.5776 5.43262   33.273      140.719      9.57644    -39.2812     
1 1 1 15 12 20 o 0 22.9181 6.04528   26.2157     96.7633      10.6908    96.7633      
1 1 1 15 12 21 o 0 8.89243 3.32334   ?           ?            ?          ?            
1 1 1 15 12 22 o 0 3.71502 1.81594   ?           ?            ?          ?            
1 1 1 15 13 0  o 0 175.127 13.7976   188.998     0            51.6163    180          
1 1 1 15 13 1  o 0 491.297 23.4553   554.433     -101.66      58.1936    -101.66      
1 1 1 15 13 2  o 0 564.72  23.7887   647.219     -166.077     84.2114    -166.077     
1 1 1 15 13 3  o 0 71.4359 4.46347   7.94934     33.4752      89.4588    33.4752      
1 1 1 15 13 4  o 0 500.036 22.7374   621.019     114.428      182.028    114.428      
1 1 1 15 13 5  o 0 579.361 26.0611   569.887     45.1542      21.524     -134.846     
1 1 1 15 13 6  o 0 122.078 7.67845   77.2472     22.7723      27.7302    22.7723      
1 1 1 15 13 7  o 0 103.583 7.00719   37.3842     55.0873      82.9492    -124.913     
1 1 1 15 13 8  o 0 220.361 15.1615   232.477     -28.4472     49.8785    -28.4472     
1 1 1 15 13 9  o 0 91.2167 5.11831   46.9427     -48.5249     52.0869    131.475      
1 1 1 15 13 10 o 0 124.324 6.85635   114.032     153.181      2.14424    153.181      
1 1 1 15 13 11 o 0 149.634 8.63532   149.505     -82.343      22.4497    -82.343      
1 1 1 15 13 12 o 0 153.692 8.99252   176.354     -104.224     62.8464    -104.224     
1 1 1 15 13 13 o 0 204.758 10.7032   161.699     108.892      63.6573    -71.1084     
1 1 1 15 13 14 o 0 80.0591 4.50053   50.6404     154.403      33.8875    -25.5973     
1 1 1 15 13 15 o 0 146.82  7.60868   214.146     -142.273     69.6744    -142.273     
1 1 1 15 13 16 o 0 87.7777 4.82776   119.608     -115.012     39.1064    -115.012     
1 1 1 15 13 17 o 0 14.0525 5.49921   4.63277     -160.664     15.6547    -160.664     
1 1 1 15 13 18 o 0 32.2834 4.94043   38.0821     -49.403      12.8051    -49.403      
1 1 1 15 13 19 o 0 22.5864 7.21178   10.521      -81.9967     21.016     98.0033      
1 1 1 15 13 20 o 0 33.9097 6.34712   39.0806     101.698      9.06636    101.698      
1 1 1 15 13 21 o 0 4.57718 2.12533   ?           ?            ?          ?            
1 1 1 15 14 0  o 0 664.95  38.8824   720.048     180          21.4761    -7.0812e-13  
1 1 1 15 14 1  o 0 350.471 18.6394   454.291     75.1638      169.44     75.1638      
1 1 1 15 14 2  o 0 195.379 11.8686   256.958     -143.636     150.411    -143.636     
1 1 1 15 14 3  o 0 32.5882 4.0126    52.7772     -11.5313     119.595    -11.5313     
1 1 1 15 14 4  o 0 337.076 21.024    405.114     6.35719      105.193    6.35719      
1 1 1 15 14 5  o 0 454.269 25.6868   379.359     77.9467      149.598    -102.053     
1 1 1 15 14 6  o 0 452.717 26.5822   608.28      58.8033      328.74     58.8033      
1 1 1 15 14 7  o 0 406.15  23.3476   375.628     -79.4469     44.9103    100.553      
1 1 1 15 14 8  o 0 336.19  20.005    292.405     -163.136     62.628     16.8638      
1 1 1 15 14 9  o 0 197.884 11.2735   206.101     -136.565     49.8012    -136.565     
1 1 1 15 14 10 o 0 107.376 5.62606   86.2588     79.559       14.2924    -100.441     
1 1 1 15 14 11 o 0 180.86  9.77742   200.514     117.073      60.7211    117.073      
1 1 1 15 14 12 o 0 172.077 9.15301   182.423     128.899      37.7446    128.899      
1 1 1 15 14 13 o 0 57.6979 3.3564    32.7043     -64.822      11.3259    115.178      
1 1 1 15 14 14 o 0 150.835 7.30651   104.134     161.355      65.5356    -18.6447     
1 1 1 15 14 15 o 0 18.5702 5.65006   10.4922     -178.514     31.2539    -178.514     
1 1 1 15 14 16 o 0 103.738 6.04298   128.395     147.58       15.6896    147.58       
1 1 1 15 14 17 o 0 54.3889 3.67138   46.7379     -67.8596     27.5116    112.14       
1 1 1 15 14 18 o 0 35.8962 5.57918   39.9507     -11.9719     5.72994    -11.9719     
1 1 1 15 14 19 o 0 22.6429 7.48207   12.9323     -117.042     14.7846    62.9578      
1 1 1 15 14 20 o 0 54.7022 6.36959   72.1894     -28.8265     30.5316    -28.8265     
1 1 1 15 14 21 o 0 5.9368  3.02073   ?           ?            ?          ?            
1 1 1 15 15 0  o 0 558.059 54.9587   605.561     0            137.46     180          
1 1 1 15 15 1  o 0 19.4339 8.01755   2.82677     90           71.7507    -90          
1 1 1 15 15 2  o 0 499.219 35.4554   541.736     180          81.8692    180          
1 1 1 15 15 3  o 0 501.914 35.5463   542.847     -90          94.6261    -90          
1 1 1 15 15 4  o 0 180.604 16.8395   142.388     180          84.8508    180          
1 1 1 15 15 5  o 0 62.2136 5.63284   22.5118     -90          37.7644    90           
1 1 1 15 15 6  o 0 484.154 39.8876   484.029     180          6.14317    180          
1 1 1 15 15 7  o 0 402.12  33.6217   396.849     90           35.3318    -90          
1 1 1 15 15 8  o 0 38.1985 6.06422   27.7481     0            110.241    -180         
1 1 1 15 15 9  o 0 423.678 35.1445   404.898     90           28.4773    -90          
1 1 1 15 15 10 o 0 27.8873 8.26301   2.47783     180          15.4387    -4.29461e-14 
1 1 1 15 15 11 o 0 192.291 16.3481   191.063     -90          3.91755    90           
1 1 1 15 15 12 o 0 158.032 10.4606   153.556     180          33.5237    180          
1 1 1 15 15 13 o 0 134.051 10.6338   127.141     -90          43.4303    -90          
1 1 1 15 15 14 o 0 177.197 12.5118   163.891     0            5.88448    1.56529e-13  
1 1 1 15 15 15 o 0 35.1575 5.32713   39.4477     90           33.6775    -90          
1 1 1 15 15 16 f 1 44.2241 4.29712   51.2662     180          13.7679    180          
1 1 1 15 15 17 o 0 16.2093 8.48144   4.36094     -90          6.9397     90           
1 1 1 15 15 18 o 0 44.1834 5.42296   49.6305     180          18.1497    180          
1 1 1 15 15 19 o 0 38.1756 5.33786   41.2886     90           12.2012    90           
1 1 1 15 15 20 o 0 16.7299 10.5099   17.0126     0            6.64874    180          
1 1 1 15 15 21 o 0 5.22095 3.6911    ?           ?            ?          ?            
1 1 1 16 0  0  f 1 563.571 42.9642   690.32      0            18.6289    7.16009e-13  
1 1 1 16 0  1  o 0 367.175 32.3586   446.172     135          109.396    135          
1 1 1 16 0  2  o 0 376.431 29.327    453.129     -90          119.258    -90          
1 1 1 16 0  3  o 0 285.946 25.6279   340.65      -135         59.9853    -135         
1 1 1 16 0  4  o 0 241.357 21.5172   266.047     0            127.994    1.26759e-14  
1 1 1 16 0  5  o 0 493.613 33.7422   540.255     -45          93.2663    -45          
1 1 1 16 0  6  o 0 296.432 27.7161   320.43      90           132.426    90           
1 1 1 16 0  7  o 0 262.371 26.9053   279.914     -135         14.6812    45           
1 1 1 16 0  8  o 0 73.2812 7.75555   49.8167     180          62.3903    5.26737e-15  
1 1 1 16 0  9  o 0 308.74  32.7357   303.061     135          164.606    -45          
1 1 1 16 0  10 o 0 409.762 30.0689   395.696     90           26.2593    90           
1 1 1 16 0  11 o 0 131.211 12.1882   124.475     -135         64.9659    45           
1 1 1 16 0  12 o 0 147.972 11.2119   26.4054     0            19.5691    -5.88714e-14 
1 1 1 16 0  13 o 0 34.6325 5.4247    8.75182     135          11.1634    -45          
1 1 1 16 0  14 o 0 9.82388 6.6082    0.419649    90           11.1918    -90          
1 1 1 16 0  15 f 1 57.9259 5.12593   8.31672     -135         1.65066    -135         
1 1 1 16 0  16 o 0 20.2837 8.78604   0.993888    0            2.29081    180          
1 1 1 16 0  17 o 0 23.6688 8.97183   12.0334     135          19.0212    -45          
1 1 1 16 0  18 o 0 79.4984 8.48757   95.0907     90           6.65612    -90          
1 1 1 16 0  19 o 0 80.8091 7.40386   94.0062     45           3.37585    45           
1 1 1 16 0  20 o 0 11.7287 7.84158   3.41412     180          5.9766     -8.47198e-15 
1 1 1 16 0  21 o 0 18.0638 8.84159   19.7632     -45          18.6241    135          
1 1 1 16 0  22 o 0 5.29348 3.81662   ?           ?            ?          ?            
1 1 1 16 1  0  o 0 562.383 30.4327   675.131     0            93.5831    1.12851e-13  
1 1 1 16 1  1  o 0 262.01  18.3138   282.07      155.833      38.382     -24.1674     
1 1 1 16 1  2  o 0 416.114 21.1095   491.032     -88.2186     11.6373    -88.2186     
1 1 1 16 1  3  o 0 386.731 21.0719   417.656     -106.513     58.1641    73.4869      
1 1 1 16 1  4  o 0 229.595 12.9603   157.324     -63.0699     168.982    116.93       
1 1 1 16 1  5  o 0 370.603 22.3486   394.074     -89.0701     0.324191   -89.0701     
1 1 1 16 1  6  f 1 271.441 15.3763   413.377     -140.595     295.93     -140.595     
1 1 1 16 1  7  o 0 293.577 19.265    333.714     16.0882      66.7269    16.0882      
1 1 1 16 1  8  o 0 353.37  20.6213   373.696     134.789      63.0718    134.789      
1 1 1 16 1  9  o 0 54.4143 5.4531    12.5389     -107.64      43.0668    -107.64      
1 1 1 16 1  10 o 0 209.599 13.0035   209.943     110.48       31.5893    110.48       
1 1 1 16 1  11 o 0 107.43  7.2008    48.5072     167.476      31.7524    167.476      
1 1 1 16 1  12 o 0 99.3122 6.09003   69.6482     88.8646      27.7648    -91.1354     
1 1 1 16 1  13 o 0 115.924 5.58548   112.33      -51.5451     9.38591    -51.5451     
1 1 1 16 1  14 o 0 214.101 12.2735   183.358     153.035      40.3667    -26.9654     
1 1 1 16 1  15 o 0 120.93  6.02905   108.086     17.7393      0.498264   -162.261     
1 1 1 16 1  16 o 0 60.3421 3.75071   68.0993     -125.005     1.84657    -125.005     
1 1 1 16 1  17 o 0 99.6083 4.83786   106.905     122.087      22.3869    -57.9129     
1 1 1 16 1  18 o 0 77.168  5.03013   75.2905     -110.653     29.0376    69.3468      
1 1 1 16 1  19 o 0 25.5313 5.19419   19.73       70.2581      10.7875    -109.742     
1 1 1 16 1  20 o 0 23.0343 5.90024   16.5948     -119.088     7.30091    60.9122      
1 1 1 16 1  21 o 0 13.6415 5.74708   4.39825     101.633      13.7768    -78.3675     
1 1 1 16 1  22 o 0 5.6841  2.88995   ?           ?            ?          ?            
1 1 1 16 2  0  o 0 287.279 25.4599   338.949     0            27.627     7.32069e-13  
1 1 1 16 2  1  o 0 269.449 16.5405   421.926     113.572      253.422    113.572      
1 1 1 16 2  2  o 0 375.675 20.6623   496.799     166.45       135.935    166.45       
1 1 1 16 2  3  o 0 391.934 19.8751   549.793     -72.8053     210.792    -72.8053     
1 1 1 16 2  4  o 0 612.735 27.2513   539.368     32.6929      239.556    -147.307     
1 1 1 16 2  5  o 0 105.755 6.83257   57.9294     -58.0585     7.65931    121.942      
1 1 1 16 2  6  o 0 422.023 21.4309   471.878     33.7397      59.8038    33.7397      
1 1 1 16 2  7  f 1 416.189 23.976    416.013     151.796      31.7024    -28.2037     
1 1 1 16 2  8  o 0 420.154 27.2032   441.415     29.4027      67.7153    29.4027      
1 1 1 16 2  9  o 0 232.141 14.6975   216.374     25.8663      3.93352    25.8663      
1 1 1 16 2  10 o 0 241.445 14.9864   256.19      66.3768      63.3291    66.3768      
1 1 1 16 2  11 o 0 216.594 12.2848   193.128     -105.457     9.46312    74.543       
1 1 1 16 2  12 o 0 208.18  12.2847   194.644     124.395      13.8246    -55.6054     
1 1 1 16 2  13 o 0 292.591 18.1739   277.132     -43.2032     15.834     136.797      
1 1 1 16 2  14 f 1 128.703 7.40603   144.731     148.652      56.4273    148.652      
1 1 1 16 2  15 o 0 87.3907 4.30725   64.8076     -94.0861     20.0409    85.9139      
1 1 1 16 2  16 o 0 133.001 6.07765   204.521     10.5089      84.3667    10.5089      
1 1 1 16 2  17 o 0 119.872 6.00119   120.655     -179.673     45.7589    0.326916     
1 1 1 16 2  18 o 0 60.0347 3.63972   78.6493     -23.119      23.1254    -23.119      
1 1 1 16 2  19 o 0 63.1262 5.23746   92.1076     165.034      43.1434    165.034      
1 1 1 16 2  20 o 0 53.3754 5.30138   43.3152     98.6469      30.2405    -81.3531     
1 1 1 16 2  21 o 0 23.9166 7.94726   26.3179     -100.8       6.45159    -100.8       
1 1 1 16 2  22 o 0 4.94748 2.37881   ?           ?            ?          ?            
1 1 1 16 3  0  o 0 221.465 21.5452   257.548     0            8.28956    180          
1 1 1 16 3  1  o 0 441.513 23.6014   424.497     -16.8861     162.234    163.114      
1 1 1 16 3  2  o 0 506.679 25.3945   573.099     -89.7992     10.7668    90.2008      
1 1 1 16 3  3  o 0 750.37  25.3259   563.619     -70.9922     485.548    109.008      
1 1 1 16 3  4  f 1 527.662 24.4745   459.565     158.746      203.894    -21.254      
1 1 1 16 3  5  o 0 196.393 15.6415   258.118     -72.2114     165.256    -72.2114     
1 1 1 16 3  6  o 0 263.061 14.4372   254.323     -121.189     27.3625    58.8109      
1 1 1 16 3  7  o 0 185.707 10.5205   136.692     10.0699      90.7354    -169.93      
1 1 1 16 3  8  o 0 224.572 13.8001   223.471     -130.824     32.0334    -130.824     
1 1 1 16 3  9  o 0 252.717 15.881    245.477     80.2157      12.8575    80.2157      
1 1 1 16 3  10 o 0 168.277 10.5549   114.14      78.1666      79.5247    -101.833     
1 1 1 16 3  11 o 0 184.82  10.0798   218.563     -114.309     114.667    -114.309     
1 1 1 16 3  12 o 0 146.725 8.19366   118.642     93.4487      37.0756    -86.5513     
1 1 1 16 3  13 o 0 137.706 7.95246   127.741     60.351       4.3009     -119.649     
1 1 1 16 3  14 o 0 235.376 10.2256   255.897     28.2407      66.9652    28.2407      
1 1 1 16 3  15 o 0 177.277 8.62521   171.209     83.4857      17.7486    83.4857      
1 1 1 16 3  16 f 1 84.7966 4.59916   95.2408     102.008      11.5047    -77.9919     
1 1 1 16 3  17 o 0 36.1531 3.1021    18.085      9.40744      11.9577    -170.593     
1 1 1 16 3  18 o 0 110.079 5.82309   149.018     127.152      40.92      127.152      
1 1 1 16 3  19 o 0 83.6486 6.25881   102.81      -10.9377     15.2203    -10.9377     
1 1 1 16 3  20 o 0 42.5097 8.07826   31.4397     -147.963     28.5256    32.037       
1 1 1 16 3  21 o 0 19.8948 8.13539   19.4063     61.7339      10.2574    61.7339      
1 1 1 16 3  22 o 0 5.58675 2.58634   ?           ?            ?          ?            
1 1 1 16 4  0  o 0 528.076 35.3399   607.168     0            44.229     1.8128e-13   
1 1 1 16 4  1  o 0 589.384 26.3939   556.393     -175.64      229.825    4.36027      
1 1 1 16 4  2  o 0 62.9609 4.63897   1.90353     75.7245      11.3912    75.7245      
1 1 1 16 4  3  f 1 239.778 15.1576   255.962     -101.953     24.056     -101.953     
1 1 1 16 4  4  o 0 397.021 21.904    453.562     -150.038     76.5993    -150.038     
1 1 1 16 4  5  o 0 126.076 7.61479   69.9409     -53.4163     88.6624    126.584      
1 1 1 16 4  6  o 0 203.723 14.0484   204.856     86.5716      10.5615    86.5716      
1 1 1 16 4  7  o 0 315.268 19.253    318.841     -70.684      2.56816    109.316      
1 1 1 16 4  8  o 0 213.615 12.6087   178.709     30.2079      37.5717    -149.792     
1 1 1 16 4  9  o 0 136.927 9.74938   75.7323     -120.373     97.2771    59.6273      
1 1 1 16 4  10 o 0 109.514 6.74891   29.054      -38.5022     134.07     141.498      
1 1 1 16 4  11 o 0 329.43  19.2544   297.29      -91.4501     14.6211    88.5499      
1 1 1 16 4  12 o 0 115.3   6.8412    100.63      -162.443     2.61064    -162.443     
1 1 1 16 4  13 o 0 83.5003 4.11946   38.567      -45.6686     74.1906    134.331      
1 1 1 16 4  14 o 0 236.516 12.8336   288.28      0.927453     132.112    0.927453     
1 1 1 16 4  15 o 0 153.072 6.75023   129.873     -90.0658     18.5157    89.9342      
1 1 1 16 4  16 o 0 77.0692 3.73677   100.672     -56.0106     23.2514    -56.0106     
1 1 1 16 4  17 o 0 99.5675 5.63039   138.997     -132.212     46.95      -132.212     
1 1 1 16 4  18 o 0 69.3419 4.57279   83.2876     -169.768     8.75638    -169.768     
1 1 1 16 4  19 o 0 25.145  5.30793   19.7999     110.699      8.66453    -69.3008     
1 1 1 16 4  20 o 0 60.6476 7.94209   63.7336     -59.0207     4.72266    120.979      
1 1 1 16 4  21 o 0 17.3249 5.11494   10.6589     -8.27999     10.4934    171.72       
1 1 1 16 4  22 o 0 7.6811  3.61805   ?           ?            ?          ?            
1 1 1 16 5  0  o 0 27.7708 13.1822   1.24824     0            14.7904    -180         
1 1 1 16 5  1  o 0 196.851 13.2138   97.2333     -86.6539     233.396    93.3461      
1 1 1 16 5  2  o 0 436.736 22.2822   476.191     93.3483      25.6998    -86.6517     
1 1 1 16 5  3  o 0 419.908 20.2073   455.064     41.2423      30.4865    41.2423      
1 1 1 16 5  4  o 0 63.0683 5.21888   6.41761     -73.736      36.9727    -73.736      
1 1 1 16 5  5  o 0 391.114 22.638    432.063     -157.201     54.2135    -157.201     
1 1 1 16 5  6  o 0 326.847 19.1639   420.417     95.617       179.102    95.617       
1 1 1 16 5  7  o 0 350.929 20.0532   459.786     126.928      212.518    126.928      
1 1 1 16 5  8  o 0 270.127 17.3928   248.312     -162.217     11.2142    17.7827      
1 1 1 16 5  9  o 0 402.817 23.4669   406.416     -152.554     44.6962    -152.554     
1 1 1 16 5  10 o 0 192.904 11.4673   181.184     -36.1885     11.4345    -36.1885     
1 1 1 16 5  11 o 0 82.5933 4.98829   12.0376     -2.44585     107.755    177.554      
1 1 1 16 5  12 o 0 261.455 15.2134   251.269     157.723      5.72667    -22.2773     
1 1 1 16 5  13 o 0 106.763 6.0805    124.034     128.946      61.7639    128.946      
1 1 1 16 5  14 o 0 62.142  3.95569   23.6448     -116.284     54.0525    63.7158      
1 1 1 16 5  15 o 0 50.5761 4.06919   16.7326     57.6057      32.1212    -122.394     
1 1 1 16 5  16 o 0 21.2801 4.95551   3.09903     50.1182      12.2681    50.1182      
1 1 1 16 5  17 o 0 53.5994 3.86441   47.9321     160.962      17.6032    -19.0383     
1 1 1 16 5  18 o 0 27.8938 4.83372   12.8875     -174.05      26.3689    5.94955      
1 1 1 16 5  19 o 0 47.1027 4.48126   60.7737     -87.7023     19.5562    -87.7023     
1 1 1 16 5  20 o 0 12.1231 5.81742   2.1215      36.0233      11.2432    36.0233      
1 1 1 16 5  21 o 0 17.5374 7.35211   14.3088     -36.3929     0.901988   143.607      
1 1 1 16 5  22 o 0 3.50687 1.72132   ?           ?            ?          ?            
1 1 1 16 6  0  o 0 393.414 32.2264   445.712     180          100.202    -180         
1 1 1 16 6  1  o 0 400.573 20.287    504.346     77.357       119.169    77.357       
1 1 1 16 6  2  o 0 116.603 7.84088   68.5        5.97753      61.0538    -174.022     
1 1 1 16 6  3  o 0 336.508 19.45     435.148     71.89        179.72     71.89        
1 1 1 16 6  4  o 0 523.018 24.2938   558.183     19.9261      22.5143    19.9261      
1 1 1 16 6  5  o 0 402.621 21.66     425.68      -117.07      18.7233    -117.07      
1 1 1 16 6  6  f 1 459.68  23.6802   623.22      -166.902     303.367    -166.902     
1 1 1 16 6  7  o 0 162.92  10.331    92.7818     70.7995      109.632    -109.2       
1 1 1 16 6  8  o 0 150.36  10.4464   112.829     25.074       31.7054    -154.926     
1 1 1 16 6  9  o 0 336.064 21.7232   352.832     89.6465      69.6311    89.6465      
1 1 1 16 6  10 o 0 221.055 12.0497   215.993     -169.438     27.0029    -169.438     
1 1 1 16 6  11 o 0 24.3207 5.50027   71.0907     171.402      159.617    171.402      
1 1 1 16 6  12 o 0 85.5315 5.12265   51.7488     18.9409      20.1601    -161.059     
1 1 1 16 6  13 o 0 66.4101 4.33299   35.8486     84.1901      17.9174    84.1901      
1 1 1 16 6  14 o 0 171.573 9.52332   144.354     -111.727     30.5434    68.2729      
1 1 1 16 6  15 o 0 115.329 6.33806   83.5184     -160.919     37.5603    19.0807      
1 1 1 16 6  16 o 0 191.735 9.50417   267.357     131.972      64.4545    131.972      
1 1 1 16 6  17 o 0 118.027 6.20997   155.784     110.71       30.2712    110.71       
1 1 1 16 6  18 f 1 17.4245 5.23848   5.01729     -106.807     29.5847    -106.807     
1 1 1 16 6  19 f 1 14.278  5.60095   5.99884     -166.487     34.2648    -166.487     
1 1 1 16 6  20 o 0 54.787  7.88397   73.4603     -126.093     27.9547    -126.093     
1 1 1 16 6  21 o 0 18.5866 6.6271    17.1566     -131.862     4.43407    -131.862     
1 1 1 16 6  22 o 0 8.23996 3.92962   ?           ?            ?          ?            
1 1 1 16 7  0  o 0 524.538 34.9969   556.393     0            25.631     5.18948e-13  
1 1 1 16 7  1  o 0 148.211 7.96966   93.1345     28.5902      62.8338    28.5902      
1 1 1 16 7  2  o 0 343.019 21.3989   380.605     119.608      52.2829    119.608      
1 1 1 16 7  3  o 0 566.275 24.9276   510.062     -115.995     168.091    64.0054      
1 1 1 16 7  4  o 0 361.353 18.6691   410.188     -47.6568     75.7482    -47.6568     
1 1 1 16 7  5  o 0 417.797 21.4757   409.831     -9.37451     44.5684    170.625      
1 1 1 16 7  6  o 0 308.148 17.36     337.987     -153.469     52.7895    -153.469     
1 1 1 16 7  7  o 0 293.456 21.6268   284.279     114.291      11.3595    114.291      
1 1 1 16 7  8  f 1 335.373 20.1146   447.74      -135.221     272.239    -135.221     
1 1 1 16 7  9  o 0 232.769 15.7851   252.404     -13.7922     73.518     -13.7922     
1 1 1 16 7  10 o 0 214.768 13.4326   208.791     32.0434      25.8516    32.0434      
1 1 1 16 7  11 o 0 97.7772 5.35686   77.8998     -147.592     4.34443    -147.592     
1 1 1 16 7  12 o 0 128.831 7.84679   122.995     7.37629      19.9848    7.37629      
1 1 1 16 7  13 o 0 44.8886 3.05395   30.9325     -155.075     135.562    -155.075     
1 1 1 16 7  14 o 0 106.459 6.25465   126.502     8.39045      78.3607    8.39045      
1 1 1 16 7  15 o 0 69.7644 3.70691   42.7433     -64.3346     36.1004    115.665      
1 1 1 16 7  16 o 0 92.7835 4.60057   128.962     -77.9903     40.7943    -77.9903     
1 1 1 16 7  17 o 0 39.9527 3.86841   37.3164     -92.1665     10.7515    87.8335      
1 1 1 16 7  18 o 0 41.7186 4.89465   37.251      124.582      13.6623    -55.418      
1 1 1 16 7  19 o 0 64.9878 5.2318    70.7062     -171.409     3.17162    8.59136      
1 1 1 16 7  20 o 0 42.9927 4.81779   59.4423     61.6613      27.6314    61.6613      
1 1 1 16 7  21 o 0 15.8343 6.94435   11.0388     159.218      1.06826    -20.782      
1 1 1 16 7  22 o 0 6.32465 3.07712   ?           ?            ?          ?            
1 1 1 16 8  0  o 0 445.695 31.485    471.814     180          156.344    -5.9279e-14  
1 1 1 16 8  1  o 0 54.5923 4.05322   13.3152     42.254       46.0502    42.254       
1 1 1 16 8  2  o 0 549.928 24.687    516.492     41.7347      120.873    -138.265     
1 1 1 16 8  3  o 0 584.55  25.2715   581.543     -13.801      62.0365    166.199      
1 1 1 16 8  4  o 0 313.872 19.9685   388.184     14.8781      138.14     14.8781      
1 1 1 16 8  5  o 0 264.84  16.3636   308.829     92.3152      87.9897    92.3152      
1 1 1 16 8  6  o 0 192.54  11.0579   229.327     -46.7206     103.55     -46.7206     
1 1 1 16 8  7  o 0 160.364 10.6172   136.706     96.8945      4.21641    -83.1055     
1 1 1 16 8  8  f 1 136.196 8.8199    70.9119     -131.566     91.0648    48.4344      
1 1 1 16 8  9  o 0 91.7239 5.752     23.3821     -90.959      107.512    89.041       
1 1 1 16 8  10 o 0 138.89  8.33829   113.03      -72.663      15.4452    107.337      
1 1 1 16 8  11 o 0 220.518 12.1484   243.26      112.16       59.9478    112.16       
1 1 1 16 8  12 o 0 57.2799 3.4541    3.48099     -102.773     31.0126    77.2269      
1 1 1 16 8  13 o 0 122.85  7.41619   102.078     45.8816      22.8001    -134.118     
1 1 1 16 8  14 o 0 154.301 8.07689   118.354     130.849      47.4853    -49.1506     
1 1 1 16 8  15 f 1 70.1715 4.13464   22.343      11.8233      78.9597    -168.177     
1 1 1 16 8  16 o 0 26.2616 4.96671   0.746097    35.8327      21.5843    35.8327      
1 1 1 16 8  17 o 0 44.6175 4.02578   55.8752     -166.945     18.9642    -166.945     
1 1 1 16 8  18 o 0 20.4093 5.11428   2.2117      116.619      16.2983    -63.3811     
1 1 1 16 8  19 o 0 21.815  6.26501   15.0086     -133.793     0.757849   -133.793     
1 1 1 16 8  20 o 0 47.4734 6.39537   73.098      117.463      46.232     117.463      
1 1 1 16 8  21 o 0 11.6183 5.79978   2.45347     -98.7886     7.01287    81.2114      
1 1 1 16 8  22 o 0 3.73911 1.83988   ?           ?            ?          ?            
1 1 1 16 9  0  o 0 71.2815 5.53789   4.32906     0            4.11862    -180         
1 1 1 16 9  1  o 0 46.3833 3.57111   78.7804     1.59486      205.423    1.59486      
1 1 1 16 9  2  o 0 526.685 23.2938   532.139     -81.3862     39.4713    98.6138      
1 1 1 16 9  3  o 0 443.83  23.0152   427.558     -6.0396      70.4986    173.96       
1 1 1 16 9  4  o 0 356.054 17.7994   490.206     -37.1284     254.858    -37.1284     
1 1 1 16 9  5  o 0 513.047 24.346    516.795     109.785      30.9637    -70.2148     
1 1 1 16 9  6  o 0 477.745 25.7575   518.351     117.307      54.3673    117.307      
1 1 1 16 9  7  f 1 194.329 12.7187   185.939     131.089      22.3615    131.089      
1 1 1 16 9  8  o 0 279.951 17.8601   215.523     16.3516      101.837    -163.648     
1 1 1 16 9  9  o 0 80.5987 5.10346   42.288      -131.296     12.3474    48.7044      
1 1 1 16 9  10 o 0 55.621  3.9587    0.83188     17.8002      37.5333    -162.2       
1 1 1 16 9  11 o 0 223.487 10.6144   244.54      163.66       57.2799    163.66       
1 1 1 16 9  12 o 0 63.3374 3.63801   9.93866     14.6266      17.3383    -165.373     
1 1 1 16 9  13 o 0 209.061 10.2273   232.295     -42.3747     70.0483    -42.3747     
1 1 1 16 9  14 o 0 52.6001 4.00856   19.441      16.0217      33.3445    -163.978     
1 1 1 16 9  15 o 0 149.719 7.29009   118.291     -23.9729     34.8315    156.027      
1 1 1 16 9  16 o 0 138.399 7.89409   141.261     36.2946      51.2202    -143.705     
1 1 1 16 9  17 o 0 59.6357 4.1391    83.9621     -52.4389     35.9838    -52.4389     
1 1 1 16 9  18 o 0 46.3441 4.58925   51.9438     -45.8742     7.00154    -45.8742     
1 1 1 16 9  19 f 1 32.653  3.94175   34.0748     40.3708      2.55745    40.3708      
1 1 1 16 9  20 o 0 74.3862 7.04497   115.922     -36.4384     71.9751    -36.4384     
1 1 1 16 9  21 o 0 4.57372 2.25448   ?           ?            ?          ?            
1 1 1 16 10 0  o 0 299.211 24.2425   316.751     0            121.738    2.72745e-14  
1 1 1 16 10 1  o 0 343.424 21.059    469.308     56.0585      235.595    56.0585      
1 1 1 16 10 2  o 0 328.066 17.4827   333.691     -99.6796     10.5255    80.3204      
1 1 1 16 10 3  o 0 238.825 14.2685   195.521     -35.0359     93.9521    144.964      
1 1 1 16 10 4  o 0 144.596 7.45022   38.4921     -135.684     203.776    44.3161      
1 1 1 16 10 5  o 0 147.981 8.99043   149.448     19.079       60.6875    19.079       
1 1 1 16 10 6  o 0 437.976 22.6488   401.137     140.88       50.0794    -39.1203     
1 1 1 16 10 7  o 0 408.629 23.9346   472.492     133.822      162.467    133.822      
1 1 1 16 10 8  o 0 442.648 24.8963   462.191     41.5234      76.5425    41.5234      
1 1 1 16 10 9  o 0 190.764 11.3809   196.96      53.1673      48.0043    53.1673      
1 1 1 16 10 10 o 0 140.311 8.24474   130.009     -145.032     20.4972    -145.032     
1 1 1 16 10 11 o 0 211.057 11.9374   208.337     -91.1867     9.9329     -91.1867     
1 1 1 16 10 12 o 0 16.4704 5.96361   17.2831     -169.516     38.9258    -169.516     
1 1 1 16 10 13 o 0 47.2096 4.90692   9.62411     40.8078      43.0679    -139.192     
1 1 1 16 10 14 o 0 205.001 9.93626   169.952     -25.7393     38.7308    154.261      
1 1 1 16 10 15 o 0 257.813 12.2214   414.803     66.1461      189.378    66.1461      
1 1 1 16 10 16 o 0 107.678 5.25718   161.11      2.67302      71.1459    2.67302      
1 1 1 16 10 17 o 0 35.515  3.88773   24.157      33.0171      25.8251    -146.983     
1 1 1 16 10 18 o 0 61.0864 4.44014   67.2948     -70.6817     0.523025   -70.6817     
1 1 1 16 10 19 o 0 23.2163 6.65611   18.4402     -0.658732    1.3636     -0.658732    
1 1 1 16 10 20 o 0 31.7048 5.54265   43.4149     -122.076     23.9956    -122.076     
1 1 1 16 10 21 o 0 10.7574 4.27599   ?           ?            ?          ?            
1 1 1 16 10 22 o 0 4.9332  2.17691   ?           ?            ?          ?            
1 1 1 16 11 0  o 0 572.388 36.9013   606.75      0            97.148     180          
1 1 1 16 11 1  o 0 518.067 22.3806   606.969     92.7547      126.954    92.7547      
1 1 1 16 11 2  o 0 413.473 22.0272   389.146     82.2188      86.1668    -97.7812     
1 1 1 16 11 3  o 0 506.24  21.5622   573.349     75.6085      87.4862    75.6085      
1 1 1 16 11 4  o 0 198.11  12.1207   210.527     -100.603     36.6609    -100.603     
1 1 1 16 11 5  o 0 225.248 14.0007   209.075     63.2622      30.5603    -116.738     
1 1 1 16 11 6  o 0 507.733 25.7878   445.681     -36.7054     100.195    143.295      
1 1 1 16 11 7  o 0 194.93  11.3934   201.2       -63.558      56.3185    -63.558      
1 1 1 16 11 8  o 0 188.043 11.4071   158.852     174.316      30.8767    -5.68413     
1 1 1 16 11 9  o 0 97.4648 5.37478   49.1522     -138.75      62.2539    41.2504      
1 1 1 16 11 10 o 0 151.646 8.96176   135.481     97.8161      16.5077    -82.1839     
1 1 1 16 11 11 o 0 188.163 11.5132   179.309     89.1321      0.149505   89.1321      
1 1 1 16 11 12 o 0 90.5007 5.12512   12.1668     24.3242      143.872    -155.676     
1 1 1 16 11 13 o 0 215.504 12.6288   198.746     36.7507      8.14798    -143.249     
1 1 1 16 11 14 o 0 71.7738 4.21477   57.1955     33.8264      6.9476     33.8264      
1 1 1 16 11 15 o 0 29.7022 4.45443   3.90974     -91.9459     11.567     88.0541      
1 1 1 16 11 16 o 0 45.3574 3.57091   30.9225     166.372      29.7102    -13.628      
1 1 1 16 11 17 o 0 115.41  6.33115   161.004     152.035      54.0257    152.035      
1 1 1 16 11 18 o 0 75.1445 6.60384   72.579      -120.949     22.4405    59.0513      
1 1 1 16 11 19 o 0 16.4158 6.57117   0.585557    79.3248      24.1539    -100.675     
1 1 1 16 11 20 o 0 44.0731 6.59094   54.7798     53.8745      17.5391    53.8745      
1 1 1 16 11 21 o 0 7.00156 3.40575   ?           ?            ?          ?            
1 1 1 16 12 0  o 0 774.08  36.0698   821.946     0            66.3539    180          
1 1 1 16 12 1  o 0 417.842 20.3097   553.464     -1.76425     237.045    -1.76425     
1 1 1 16 12 2  o 0 373.233 19.9167   422.296     -136.754     68.1778    -136.754     
1 1 1 16 12 3  o 0 251.75  16.8477   328.48      -75.5225     157.346    -75.5225     
1 1 1 16 12 4  o 0 501.963 23.6866   482.675     -83.4143     83.6723    96.5857      
1 1 1 16 12 5  o 0 44.2386 4.43474   29.5115     168.248      77.5942    168.248      
1 1 1 16 12 6  o 0 521.021 29.1571   476.822     -45.9774     63.8656    134.023      
1 1 1 16 12 7  o 0 358.51  20.2385   409.521     -170.4       129.625    -170.4       
1 1 1 16 12 8  o 0 182.538 10.5318   139         167.378      60.1862    -12.6217     
1 1 1 16 12 9  o 0 167.528 9.85011   126.311     -115.546     50.7176    64.4536      
1 1 1 16 12 10 o 0 234.213 14.1922   246.258     134.557      33.1237    134.557      
1 1 1 16 12 11 o 0 102.375 5.85264   64.3477     75.8298      47.4958    -104.17      
1 1 1 16 12 12 o 0 266.725 15.6693   246.082     -46.5748     21.5122    133.425      
1 1 1 16 12 13 o 0 28.4098 4.27215   24.0451     145.428      74.6491    145.428      
1 1 1 16 12 14 o 0 206.586 11.1758   215.904     131.371      55.2596    131.371      
1 1 1 16 12 15 o 0 79.9855 4.20598   82.3326     -152.862     23.3113    27.1377      
1 1 1 16 12 16 o 0 70.6824 3.93014   90.285      -177.876     26.4558    -177.876     
1 1 1 16 12 17 o 0 94.2632 5.56586   125.806     43.3072      35.6634    43.3072      
1 1 1 16 12 18 o 0 44.3599 3.93756   39.2192     119.695      18.3445    -60.3048     
1 1 1 16 12 19 o 0 54.9253 6.90009   52.7581     -74.4288     12.2903    105.571      
1 1 1 16 12 20 f 1 21.4336 6.01212   16.8239     162.981      7.53575    -17.0194     
1 1 1 16 12 21 o 0 9.78961 3.3454    ?           ?            ?          ?            
1 1 1 16 13 0  o 0 161.546 14.937    171.708     0            84.0377    180          
1 1 1 16 13 1  f 1 507.283 22.1888   560.292     164.255      51.9154    164.255      
1 1 1 16 13 2  o 0 202.482 10.5817   196.336     102.04       9.75327    -77.9599     
1 1 1 16 13 3  o 0 494.71  23.4048   568.46      117.632      99.6295    117.632      
1 1 1 16 13 4  o 0 241.187 14.5607   248.234     -147.667     38.2592    -147.667     
1 1 1 16 13 5  o 0 250.959 17.6313   284.744     105.055      97.7598    105.055      
1 1 1 16 13 6  o 0 157.865 9.31388   121.17      -117.721     36.0471    62.279       
1 1 1 16 13 7  o 0 150.383 9.4759    182.103     -174.797     130.22     -174.797     
1 1 1 16 13 8  o 0 295.701 18.4322   295.278     -94.7771     32.0095    -94.7771     
1 1 1 16 13 9  o 0 190.932 11.1776   176.838     -175.183     7.28401    -175.183     
1 1 1 16 13 10 o 0 105.995 6.1767    60.4351     -45.2017     69.1165    134.798      
1 1 1 16 13 11 o 0 204.859 11.4922   126.049     72.8364      142.376    -107.164     
1 1 1 16 13 12 o 0 164.562 8.72258   154.181     -44.4027     2.07176    135.597      
1 1 1 16 13 13 o 0 42.6243 3.42832   6.29595     -27.5858     18.1522    152.414      
1 1 1 16 13 14 o 0 55.8691 3.95796   30.9042     85.1922      31.6405    -94.8078     
1 1 1 16 13 15 o 0 44.332  2.93244   38.2885     163.328      1.1875     -16.6722     
1 1 1 16 13 16 o 0 44.0374 4.21349   32.7195     98.3274      17.698     -81.6726     
1 1 1 16 13 17 o 0 96.3858 6.04511   138.099     29.5627      57.2886    29.5627      
1 1 1 16 13 18 o 0 35.8297 6.63437   43.3804     129.111      32.7324    129.111      
1 1 1 16 13 19 o 0 27.4231 6.64685   25.4082     121.281      0.830788   121.281      
1 1 1 16 13 20 o 0 36.453  8.70463   28.2396     -169.97      18.604     10.0304      
1 1 1 16 13 21 o 0 5.50869 2.73024   ?           ?            ?          ?            
1 1 1 16 14 0  o 0 329.833 30.6108   351.423     180          85.3633    180          
1 1 1 16 14 1  o 0 388.725 21.5965   486.865     -8.85568     162.506    -8.85568     
1 1 1 16 14 2  o 0 420.67  20.8794   590.449     -62.9343     304.925    -62.9343     
1 1 1 16 14 3  o 0 361.489 21.8127   376.962     133.502      1.41976    133.502      
1 1 1 16 14 4  o 0 557.867 26.5031   562.032     75.8196      16.6536    75.8196      
1 1 1 16 14 5  o 0 277.754 19.278    232.362     18.0617      70.7711    -161.938     
1 1 1 16 14 6  o 0 288.826 21.2735   279.273     -115.478     8.08521    -115.478     
1 1 1 16 14 7  o 0 46.6303 4.00933   8.00413     -146.199     39.7758    -146.199     
1 1 1 16 14 8  o 0 261.647 15.3104   313.201     111.784      139.495    111.784      
1 1 1 16 14 9  o 0 195.393 11.2795   151.052     -70.7871     54.5277    109.213      
1 1 1 16 14 10 o 0 175.404 9.40036   172.089     38.5694      10.0484    38.5694      
1 1 1 16 14 11 o 0 70.0447 4.27699   58.7183     124.421      12.4786    124.421      
1 1 1 16 14 12 o 0 97.3655 5.12137   102.851     7.09606      77.6087    7.09606      
1 1 1 16 14 13 o 0 31.7452 4.09178   6.13091     74.8125      28.5488    74.8125      
1 1 1 16 14 14 o 0 40.6686 3.58972   11.3732     144.666      39.2772    -35.3344     
1 1 1 16 14 15 o 0 185.693 8.90737   255.63      31.5704      62.0238    31.5704      
1 1 1 16 14 16 o 0 55.6824 3.95338   50.2749     -104.849     25.6457    75.1506      
1 1 1 16 14 17 o 0 23.0299 5.46941   7.13527     6.86981      14.0386    -173.13      
1 1 1 16 14 18 o 0 13.3056 5.48183   6.55954     123.972      31.7214    123.972      
1 1 1 16 14 19 o 0 14.2596 6.14474   0.424022    -135.58      4.80708    44.4203      
1 1 1 16 14 20 o 0 17.4058 6.41109   10.9391     64.6559      8.96183    -115.344     
1 1 1 16 14 21 o 0 6.94651 3.34276   ?           ?            ?          ?            
1 1 1 16 15 0  o 0 537.093 36.2788   572.947     0            222.12     6.73155e-14  
1 1 1 16 15 1  o 0 321.368 18.2025   392.523     -159.727     120.115    -159.727     
1 1 1 16 15 2  o 0 391.788 18.4039   485.644     -163.211     197.734    -163.211     
1 1 1 16 15 3  o 0 408.971 24.4428   419.718     -145.292     29.177     -145.292     
1 1 1 16 15 4  o 0 390.118 21.3138   384.093     8.87666      0.356704   8.87666      
1 1 1 16 15 5  o 0 160.943 9.24659   130.386     -67.8999     25.5113    112.1        
1 1 1 16 15 6  o 0 152.272 9.30689   131.575     -13.4851     17.3615    166.515      
1 1 1 16 15 7  o 0 142.807 8.50902   103.213     92.1356      53.3884    -87.8644     
1 1 1 16 15 8  o 0 80.5384 5.28011   41.2925     -37.973      23.6399    142.027      
1 1 1 16 15 9  o 0 263.488 14.2549   263.659     37.4144      1.98736    37.4144      
1 1 1 16 15 10 f 1 347.241 17.3141   404.726     -32.1957     125.298    -32.1957     
1 1 1 16 15 11 f 1 296.979 16.1456   283.593     18.025       10.3694    -161.975     
1 1 1 16 15 12 o 0 179.248 9.75709   154.838     163.626      27.1641    -16.3738     
1 1 1 16 15 13 o 0 107     5.07369   69.7012     -156.835     51.0214    23.1651      
1 1 1 16 15 14 o 0 91.1984 4.90337   98.5789     -79.0868     21.5305    100.913      
1 1 1 16 15 15 o 0 94.1953 4.77909   99.0314     66.1713      22.5273    -113.829     
1 1 1 16 15 16 o 0 51.78   3.38832   50.6294     -89.3462     13.6405    90.6538      
1 1 1 16 15 17 o 0 38.9915 4.14203   33.5263     -167.406     12.0913    12.5939      
1 1 1 16 15 18 o 0 56.3001 3.89822   71.6291     127.777      22.7105    127.777      
1 1 1 16 15 19 o 0 47.6113 4.47028   57.0326     -29.3364     13.9873    -29.3364     
1 1 1 16 15 20 o 0 18.2078 8.66388   4.71801     -148.945     44.7588    -148.945     
1 1 1 16 15 21 o 0 6.40841 2.94273   ?           ?            ?          ?            
1 1 1 16 16 0  o 0 571.364 59.0709   577.849     180          257.337    -5.99821e-14 
1 1 1 16 16 1  o 0 44.1871 5.1562    6.77828     -90          27.8723    90           
1 1 1 16 16 2  o 0 323.515 23.8405   326.807     180          104.943    180          
1 1 1 16 16 3  o 0 168.023 15.5371   168.073     90           3.99802    -90          
1 1 1 16 16 4  o 0 422.863 31.6064   422.966     180          178.227    180          
1 1 1 16 16 5  o 0 145.915 10.8193   127.781     -90          74.825     -90          
1 1 1 16 16 6  o 0 205.92  15.9122   202.036     0            57.6496    -1.5285e-14  
1 1 1 16 16 7  o 0 357.982 27.4103   346.702     90           103.918    90           
1 1 1 16 16 8  o 0 29.5284 6.79075   2.42634     0            13.2207    -180         
1 1 1 16 16 9  o 0 210.639 15.3124   212.523     90           132.568    90           
1 1 1 16 16 10 o 0 209.859 19.7939   208.868     0            34.1708    -6.06691e-15 
1 1 1 16 16 11 o 0 303.647 26.3141   296.001     90           99.896     90           
1 1 1 16 16 12 o 0 19.4011 8.0221    1.69455     180          10.3531    1.14846e-15  
1 1 1 16 16 13 o 0 73.9127 6.91368   68.2902     90           26.4797    -90          
1 1 1 16 16 14 o 0 131.067 7.92317   162.504     180          27.1511    180          
1 1 1 16 16 15 o 0 103.146 5.85131   124.466     90           23.654     90           
1 1 1 16 16 16 o 0 34.3094 5.40612   30.3276     0            7.89931    0            
1 1 1 16 16 17 o 0 6.74586 4.82968   0.331778    90           4.54507    -90          
1 1 1 16 16 18 o 0 11.7242 7.0728    0.260532    180          0.44057    3.46731e-13  
1 1 1 16 16 19 o 0 52.0338 24.4089   55.5611     -90          9.24042    90           
1 1 1 16 16 20 o 0 8.27818 5.78864   ?           ?            ?          ?            
1 1 1 17 0  1  o 0 75.0515 10.019    74.3159     -135         110.38     45           
1 1 1 17 0  2  o 0 80.9302 8.90627   28.2986     180          15.9636    -2.12535e-13 
1 1 1 17 0  3  o 0 680.812 35.8411   756.538     -45          57.7603    -45          
1 1 1 17 0  4  o 0 329.556 30.3421   362.163     -90          134.022    -90          
1 1 1 17 0  5  o 0 174.396 16.5392   170.724     -135         79.4601    -135         
1 1 1 17 0  6  o 0 51.2255 6.49932   24.8759     0            76.3602    -180         
1 1 1 17 0  7  o 0 44.4854 5.84737   4.51908     -45          18.1759    135          
1 1 1 17 0  8  o 0 590.373 42.7068   583.414     -90          170.539    -90          
1 1 1 17 0  9  o 0 267.385 27.33     260.181     45           3.15685    45           
1 1 1 17 0  10 o 0 296.079 21.3803   283.358     0            116.885    2.8329e-15   
1 1 1 17 0  11 o 0 259.191 31.2463   263.581     -45          15.7406    135          
1 1 1 17 0  12 o 0 158.02  12.0832   157.112     90           44.5289    90           
1 1 1 17 0  13 o 0 38.9829 5.13039   19.5885     -135         18.4339    45           
1 1 1 17 0  14 o 0 130.054 8.24724   124.295     180          48.7867    180          
1 1 1 17 0  15 o 0 30.8355 6.98073   6.94135     -45          12.9304    135          
1 1 1 17 0  16 o 0 11.5356 7.55036   2.53219     90           23.6012    -90          
1 1 1 17 0  17 o 0 24.5759 9.55277   11.9739     45           2.06575    -135         
1 1 1 17 0  18 o 0 85.4046 8.26936   101.089     0            49.129     0            
1 1 1 17 0  19 o 0 19.378  8.82996   12.8938     -45          1.59613    135          
1 1 1 17 0  20 o 0 19.391  10.4971   21.0316     -90          1.57869    90           
1 1 1 17 0  21 o 0 23.4559 9.65505   25.3869     -135         4.13423    45           
1 1 1 17 0  22 o 0 6.97805 5.20749   ?           ?            ?          ?            
1 1 1 17 1  0  o 0 309.404 23.9498   368.913     0            145.752    7.13311e-14  
1 1 1 17 1  1  f 1 195.983 11.7486   237.959     -51.1073     50.5107    -51.1073     
1 1 1 17 1  2  o 0 422.229 21.1164   556.759     -160.459     197.478    -160.459     
1 1 1 17 1  3  o 0 435.672 20.1476   486.275     -143.29      31.0593    -143.29      
1 1 1 17 1  4  o 0 495.686 24.0107   664.543     -176.465     267.696    -176.465     
1 1 1 17 1  5  f 1 272.492 17.6353   265.241     37.4563      35.9148    -142.544     
1 1 1 17 1  6  o 0 327.875 18.1713   424.453     2.86648      174.596    2.86648      
1 1 1 17 1  7  o 0 487.131 25.8342   466.455     -44.3176     26.667     135.682      
1 1 1 17 1  8  o 0 166.358 9.91268   92.0195     -116.687     119.197    63.3127      
1 1 1 17 1  9  f 1 216.005 12.6549   287.702     -38.1588     183.225    -38.1588     
1 1 1 17 1  10 o 0 195.163 17.1455   148.95      124.359      61.7336    -55.6412     
1 1 1 17 1  11 o 0 132.443 7.5328    88.7414     33.4956      72.3169    -146.504     
1 1 1 17 1  12 o 0 173.063 10.006    192.325     146.832      62.5734    146.832      
1 1 1 17 1  13 o 0 345.336 17.4084   393.328     157.159      118.003    157.159      
1 1 1 17 1  14 o 0 200.696 10.6379   218.036     11.4901      60.886     11.4901      
1 1 1 17 1  15 o 0 112.054 5.66688   110.603     -54.7026     26.5237    -54.7026     
1 1 1 17 1  16 o 0 60.2717 3.45043   77.1251     72.9806      28.1259    72.9806      
1 1 1 17 1  17 f 1 92.1174 5.69756   113.397     31.188       7.98221    31.188       
1 1 1 17 1  18 o 0 113.292 6.92235   141.948     -87.2452     20.0953    -87.2452     
1 1 1 17 1  19 o 0 30.1385 4.01426   28.5918     -115.79      4.01971    64.2098      
1 1 1 17 1  20 o 0 56.0017 6.38479   74.0791     124.464      25.63      124.464      
1 1 1 17 1  21 o 0 34.5124 8.48286   36.8626     154.921      2.25815    154.921      
1 1 1 17 1  22 o 0 6.17183 2.97798   ?           ?            ?          ?            
1 1 1 17 2  0  o 0 122.454 11.3193   141.628     180          93.6712    7.64609e-14  
1 1 1 17 2  1  o 0 330.32  20.4748   355.532     164.073      42.4185    -15.9272     
1 1 1 17 2  2  o 0 245.587 13.9151   293.502     -117.995     80.1758    -117.995     
1 1 1 17 2  3  o 0 343.771 19.2479   461.352     161.868      201.298    161.868      
1 1 1 17 2  4  o 0 241.062 16.225    285.296     -66.446      81.6739    -66.446      
1 1 1 17 2  5  o 0 337.855 19.7824   362.571     83.1167      22.1965    83.1167      
1 1 1 17 2  6  o 0 283.852 17.9752   334.085     -132.811     92.5958    -132.811     
1 1 1 17 2  7  o 0 207.238 12.3681   181.648     34.0991      21.9411    -145.901     
1 1 1 17 2  8  o 0 233.156 16.4985   196.701     -100.107     41.7823    79.8925      
1 1 1 17 2  9  f 1 192.173 12.9792   132.993     -48.2758     92.5979    131.724      
1 1 1 17 2  10 o 0 296.063 18.0408   247.929     -76.1447     57.749     103.855      
1 1 1 17 2  11 o 0 248.68  13.8609   216.92      -23.0813     57.7605    156.919      
1 1 1 17 2  12 o 0 145.223 7.53577   140.503     -143.142     16.299     -143.142     
1 1 1 17 2  13 o 0 172.026 9.19928   127.237     89.0541      73.6136    -90.9459     
1 1 1 17 2  14 o 0 115.21  5.7111    87.5723     -136.196     33.939     43.8039      
1 1 1 17 2  15 o 0 61.3191 3.37189   21.2199     -8.83519     54.9722    171.165      
1 1 1 17 2  16 o 0 54.798  3.48992   59.1626     -106.13      2.78326    -106.13      
1 1 1 17 2  17 o 0 38.5628 3.7241    14.7991     103.371      56.5922    -76.6286     
1 1 1 17 2  18 o 0 55.6549 4.34714   33.3619     51.5254      59.3367    -128.475     
1 1 1 17 2  19 o 0 16.4099 6.56618   3.21607     -83.0161     5.13865    96.9839      
1 1 1 17 2  20 o 0 67.4846 9.64495   95.7435     -3.7407      43.5236    -3.7407      
1 1 1 17 2  21 o 0 24.7582 8.11704   23.7734     46.9125      1.34837    -133.087     
1 1 1 17 2  22 o 0 8.00851 3.82434   ?           ?            ?          ?            
1 1 1 17 3  0  o 0 79.2819 27.6376   1.87649     180          1.0807     2.33292e-12  
1 1 1 17 3  1  o 0 365.594 19.7716   406.808     35.8055      38.187     35.8055      
1 1 1 17 3  2  o 0 323.976 17.8347   427.663     -23.0277     181.252    -23.0277     
1 1 1 17 3  3  o 0 239.559 15.0977   302.538     109.781      125.074    109.781      
1 1 1 17 3  4  o 0 195.456 11.8151   172.009     101.142      45.3549    -78.8583     
1 1 1 17 3  5  o 0 167.053 9.95868   152.57      -9.1264      12.3532    170.874      
1 1 1 17 3  6  o 0 67.027  4.62623   13.71       14.0123      88.2591    14.0123      
1 1 1 17 3  7  o 0 383.005 21.5444   482.274     179.812      230.718    179.812      
1 1 1 17 3  8  o 0 170.786 11.805    74.9251     -4.55829     161.711    175.442      
1 1 1 17 3  9  o 0 217.657 14.8707   276.468     -176.921     157.647    -176.921     
1 1 1 17 3  10 o 0 224.446 12.6444   188.549     -99.7452     35.9907    80.2548      
1 1 1 17 3  11 o 0 65.1517 4.40247   9.58686     57.1706      66.5139    -122.829     
1 1 1 17 3  12 f 1 125.001 7.65595   93.6612     -138.783     37.8274    41.2175      
1 1 1 17 3  13 o 0 116.134 5.80525   94.6841     132.575      25.0048    -47.4251     
1 1 1 17 3  14 o 0 75.0385 5.66506   52.0153     -77.2704     20.4381    102.73       
1 1 1 17 3  15 o 0 25.3476 5.26333   1.08422     53.7161      13.9066    53.7161      
1 1 1 17 3  16 o 0 71.5776 3.26981   106.609     86.0213      60.9979    86.0213      
1 1 1 17 3  17 o 0 107.605 5.88005   138.858     -59.2678     22.1393    -59.2678     
1 1 1 17 3  18 o 0 38.6259 3.52589   39.265      128.012      23.6723    128.012      
1 1 1 17 3  19 o 0 39.4583 3.52852   44.5374     -116.084     5.30509    -116.084     
1 1 1 17 3  20 f 1 17.1082 5.15469   7.52254     -100.109     18.026     79.8913      
1 1 1 17 3  21 o 0 21.637  7.29738   22.836      -91.076      14.012     -91.076      
1 1 1 17 3  22 o 0 6.78497 3.12247   ?           ?            ?          ?            
1 1 1 17 4  0  o 0 18.3699 8.55694   1.51737     180          43.1053    -3.01527e-14 
1 1 1 17 4  1  o 0 347.047 20.8344   336.593     119.249      55.4882    -60.7512     
1 1 1 17 4  2  o 0 399.334 23.3167   482.239     179.766      128.59     179.766      
1 1 1 17 4  3  o 0 326.879 18.1582   348.93      71.3981      20.7299    71.3981      
1 1 1 17 4  4  o 0 494.066 24.1977   515.583     109.813      2.26075    -70.187      
1 1 1 17 4  5  o 0 303.679 18.4872   386.961     38.4009      160.743    38.4009      
1 1 1 17 4  6  o 0 501.485 23.3875   565.424     -146.918     97.0959    -146.918     
1 1 1 17 4  7  o 0 604.919 29.9219   557.47      44.3543      61.1471    -135.646     
1 1 1 17 4  8  o 0 228.716 16.6461   246.761     66.6425      79.5203    66.6425      
1 1 1 17 4  9  o 0 321.666 18.936    330.541     110.574      55.5729    110.574      
1 1 1 17 4  10 o 0 121.352 7.65169   87.5335     156.386      31.4622    -23.614      
1 1 1 17 4  11 o 0 97.946  7.2047    77.0949     -26.5166     0.63276    -26.5166     
1 1 1 17 4  12 o 0 91.5732 5.68303   50.2717     42.5439      20.1907    42.5439      
1 1 1 17 4  13 o 0 74.8648 4.59841   1.65975     77.3708      131.675    -102.629     
1 1 1 17 4  14 o 0 55.623  3.5872    17.2296     -46.3926     50.7733    133.607      
1 1 1 17 4  15 o 0 51.789  3.91887   33.4897     -99.1946     16.062     80.8054      
1 1 1 17 4  16 o 0 89.0266 4.21333   107.37      100.36       5.32795    100.36       
1 1 1 17 4  17 o 0 68.3638 4.39244   86.6578     42.7767      15.7499    42.7767      
1 1 1 17 4  18 o 0 30.2545 4.17492   22.6852     61.9103      7.41265    -118.09      
1 1 1 17 4  19 o 0 50.2821 4.36208   41.0936     73.4298      28.862     -106.57      
1 1 1 17 4  20 o 0 53.7709 9.71335   62.7004     -82.7914     8.61858    -82.7914     
1 1 1 17 4  21 o 0 22.8501 9.51674   25.5101     115.082      9.38837    115.082      
1 1 1 17 4  22 o 0 7.05557 3.50945   ?           ?            ?          ?            
1 1 1 17 5  0  o 0 137.318 10.2019   145.171     180          69.3328    -1.11238e-13 
1 1 1 17 5  1  o 0 284.56  15.9195   373.025     -146.469     169.749    -146.469     
1 1 1 17 5  2  o 0 463.116 21.4661   461.685     -141.903     46.4281    38.0972      
1 1 1 17 5  3  f 1 243.684 14.6381   326.93      -83.228      178.275    -83.228      
1 1 1 17 5  4  o 0 150.865 9.64848   89.0792     -145.082     109.884    34.9175      
1 1 1 17 5  5  o 0 533.161 25.1292   552.023     9.1285       0.281758   -170.871     
1 1 1 17 5  6  o 0 509.802 24.0727   584.388     -153.188     122.475    -153.188     
1 1 1 17 5  7  o 0 320.225 18.8156   403.301     -20.5016     206.89     -20.5016     
1 1 1 17 5  8  o 0 383.683 26.7212   439.918     141.796      156.21     141.796      
1 1 1 17 5  9  o 0 229.373 13.5597   223.23      80.1304      22.3219    80.1304      
1 1 1 17 5  10 o 0 182.031 12.5932   179.49      137.644      34.6007    137.644      
1 1 1 17 5  11 o 0 115.695 6.49151   41.5775     177.861      131.316    -2.13884     
1 1 1 17 5  12 o 0 104.183 6.02593   55.0639     17.6469      71.7101    -162.353     
1 1 1 17 5  13 o 0 233.967 12.4944   211.377     -31.3969     22.7559    148.603      
1 1 1 17 5  14 o 0 37.7034 4.12857   0.535486    178.286      16.8668    -1.71356     
1 1 1 17 5  15 o 0 147.729 8.83612   127.626     -65.7114     13.0957    114.289      
1 1 1 17 5  16 o 0 99.0595 4.75042   153.691     -126.034     77.5083    -126.034     
1 1 1 17 5  17 o 0 89.1607 4.28409   125.803     146.65       43.6577    146.65       
1 1 1 17 5  18 o 0 60.9326 4.24741   80.945      25.7426      28.6383    25.7426      
1 1 1 17 5  19 o 0 36.6083 5.81551   42.4809     164.484      9.49344    164.484      
1 1 1 17 5  20 o 0 48.9092 7.04518   62.2636     38.7368      19.4665    38.7368      
1 1 1 17 5  21 o 0 13.3694 6.46023   1.97749     -82.0852     18.6006    97.9148      
1 1 1 17 5  22 o 0 8.73858 3.38683   ?           ?            ?          ?            
1 1 1 17 6  0  o 0 33.7799 5.77795   8.68647     0            68.2487    180          
1 1 1 17 6  1  o 0 438.611 23.6004   427.094     62.0367      60.4737    -117.963     
1 1 1 17 6  2  o 0 608.575 24.521    532.363     -29.128      209.701    150.872      
1 1 1 17 6  3  o 0 522.065 22.7814   545.873     88.2351      5.4316     88.2351      
1 1 1 17 6  4  o 0 435.604 23.6994   364.032     -149.815     173.2      30.185       
1 1 1 17 6  5  o 0 176.787 11.3426   191.037     -108.19      57.112     -108.19      
1 1 1 17 6  6  o 0 119.925 7.71716   86.6013     166.089      13.945     166.089      
1 1 1 17 6  7  o 0 180.436 11.2724   158.599     130.907      2.94794    -49.0928     
1 1 1 17 6  8  o 0 187.719 14.8619   113.759     175.843      112.569    -4.1572      
1 1 1 17 6  9  o 0 100.728 7.5997    46.8589     -144.839     75.3911    35.1612      
1 1 1 17 6  10 o 0 179.499 10.1849   140.533     -116.653     41.2954    63.3465      
1 1 1 17 6  11 o 0 229.46  12.0306   269.433     52.1753      97.9193    52.1753      
1 1 1 17 6  12 o 0 119.74  7.58827   118.055     -97.603      40.1553    -97.603      
1 1 1 17 6  13 o 0 206.588 10.441    179.58      -41.3154     31.8153    138.685      
1 1 1 17 6  14 o 0 95.738  5.11765   82.7267     -146.782     0.436177   -146.782     
1 1 1 17 6  15 o 0 188.212 9.58241   168.628     136.064      5.42383    -43.9357     
1 1 1 17 6  16 o 0 157.76  8.217     241.643     41.8293      103.857    41.8293      
1 1 1 17 6  17 o 0 88.0186 5.11673   120.368     -120.267     36.1141    -120.267     
1 1 1 17 6  18 o 0 27.4491 5.12158   10.7425     43.4961      29.3926    -136.504     
1 1 1 17 6  19 o 0 11.8865 5.28253   1.72188     -19.963      8.60269    -19.963      
1 1 1 17 6  20 o 0 28.5822 6.89702   25.9349     -147.613     7.33873    32.387       
1 1 1 17 6  21 o 0 8.05015 4.03016   ?           ?            ?          ?            
1 1 1 17 6  22 o 0 6.88369 3.04567   ?           ?            ?          ?            
1 1 1 17 7  0  o 0 265.95  23.6029   280.032     180          13.1485    -5.73736e-13 
1 1 1 17 7  1  o 0 650.427 24.7095   555.094     -143.674     250.492    36.3256      
1 1 1 17 7  2  o 0 163.768 11.1859   150.408     150.005      5.51353    -29.9951     
1 1 1 17 7  3  o 0 470.433 22.2846   534.807     179.913      97.3466    179.913      
1 1 1 17 7  4  o 0 124.738 7.45825   98.2141     -103.77      6.1934     -103.77      
1 1 1 17 7  5  o 0 230.569 11.6191   273.102     -169.875     99.4492    -169.875     
1 1 1 17 7  6  o 0 235.964 13.4184   286.923     -65.7468     148.42     -65.7468     
1 1 1 17 7  7  o 0 200.057 13.4747   192.556     101.988      26.7       101.988      
1 1 1 17 7  8  o 0 403.955 23.6148   413.257     81.6352      59.1238    81.6352      
1 1 1 17 7  9  o 0 270.262 15.0523   252.284     86.4262      2.76517    86.4262      
1 1 1 17 7  10 o 0 127.706 8.87941   121.182     63.2964      34.41      63.2964      
1 1 1 17 7  11 o 0 207.538 11.7933   205.291     -69.9174     12.6352    -69.9174     
1 1 1 17 7  12 o 0 125.974 6.52705   133.914     -76.7013     67.9362    -76.7013     
1 1 1 17 7  13 o 0 26.3653 5.15295   12.6682     54.4555      38.1932    54.4555      
1 1 1 17 7  14 o 0 100.993 5.85391   77.0407     -160.282     23.0882    19.718       
1 1 1 17 7  15 o 0 69.0747 3.53826   67.2468     -170.717     21.1156    -170.717     
1 1 1 17 7  16 o 0 121.568 6.29456   154.996     60.8478      20.624     60.8478      
1 1 1 17 7  17 f 1 79.908  4.66607   114.581     -37.3821     45.9891    -37.3821     
1 1 1 17 7  18 o 0 37.7647 4.33901   37.6778     171.757      1.78606    171.757      
1 1 1 17 7  19 o 0 14.3829 5.82545   0.516564    154.454      4.55919    -25.5464     
1 1 1 17 7  20 o 0 23.4349 6.88465   19.5201     52.231       7.84444    -127.769     
1 1 1 17 7  21 o 0 10.8042 4.44585   ?           ?            ?          ?            
1 1 1 17 7  22 o 0 5.55317 2.6685    ?           ?            ?          ?            
1 1 1 17 8  0  o 0 631.197 37.0643   662.582     180          153.804    -1.00411e-13 
1 1 1 17 8  1  o 0 202.971 13.707    192.04      62.3736      14.1984    -117.626     
1 1 1 17 8  2  o 0 291.861 15.6635   363.329     -21.343      140.462    -21.343      
1 1 1 17 8  3  o 0 371.211 19.3605   407.036     -151.226     54.0823    -151.226     
1 1 1 17 8  4  f 1 537.861 27.5558   443.554     -170.302     224.619    9.69837      
1 1 1 17 8  5  o 0 438.425 22.2385   509.156     105.05       123.869    105.05       
1 1 1 17 8  6  o 0 399.966 21.7041   404.756     72.381       42.654     72.381       
1 1 1 17 8  7  o 0 126.639 8.4006    67.6026     -144.609     73.5228    35.3914      
1 1 1 17 8  8  o 0 56.6972 4.81504   2.14851     -44.7394     38.2158    135.261      
1 1 1 17 8  9  o 0 263.96  18.7052   255.488     -140.526     23.0415    -140.526     
1 1 1 17 8  10 o 0 232.433 14.3057   186.101     -27.4912     50.3454    152.509      
1 1 1 17 8  11 o 0 169.524 9.50544   119.091     -67.9354     84.0085    112.065      
1 1 1 17 8  12 o 0 153.121 7.90272   191.571     24.5045      99.0744    24.5045      
1 1 1 17 8  13 o 0 29.268  4.25756   27.8214     130.13       86.8504    130.13       
1 1 1 17 8  14 o 0 29.2114 4.58046   2.16836     154.933      8.15741    154.933      
1 1 1 17 8  15 o 0 96.0896 5.39824   143.698     125.55       60.8723    125.55       
1 1 1 17 8  16 o 0 98.1495 6.15619   130.719     -41.3788     33.1914    -41.3788     
1 1 1 17 8  17 o 0 17.7434 5.28085   2.22875     97.2284      19.9855    97.2284      
1 1 1 17 8  18 o 0 53.1816 4.6053    63.476      -49.5836     13.6752    -49.5836     
1 1 1 17 8  19 o 0 55.6749 5.36227   64.9235     93.2095      9.46249    93.2095      
1 1 1 17 8  20 o 0 50.8176 6.32445   65.7302     -162.876     23.7748    -162.876     
1 1 1 17 8  21 o 0 5.19202 2.53396   ?           ?            ?          ?            
1 1 1 17 8  22 o 0 8.38129 3.13592   ?           ?            ?          ?            
1 1 1 17 9  0  o 0 443.001 32.4386   464.243     180          22.1307    -6.26862e-14 
1 1 1 17 9  1  o 0 372.598 19.8372   418.37      80.5964      72.3043    80.5964      
1 1 1 17 9  2  f 1 371.584 21.7723   380.182     4.18799      2.48184    -175.812     
1 1 1 17 9  3  o 0 467.972 24.8431   509.091     -51.514      53.5218    -51.514      
1 1 1 17 9  4  o 0 63.9142 4.41211   12.1299     43.0713      67.2845    43.0713      
1 1 1 17 9  5  o 0 385.787 22.6119   489.954     -89.4547     200.127    -89.4547     
1 1 1 17 9  6  o 0 505.418 27.1839   413.132     41.176       149.534    -138.824     
1 1 1 17 9  7  o 0 444.323 22.1629   418.972     -64.1062     8.87       115.894      
1 1 1 17 9  8  o 0 139.06  8.11353   88.1936     124.457      72.7307    -55.5433     
1 1 1 17 9  9  o 0 74.5584 5.41524   18.5001     39.4003      70.8296    -140.6       
1 1 1 17 9  10 o 0 203.557 12.2843   254.061     68.8021      155.396    68.8021      
1 1 1 17 9  11 o 0 209.217 11.3314   234.352     -56.1204     72.481     -56.1204     
1 1 1 17 9  12 o 0 183.18  11.0644   164.211     -161.571     20.1344    18.4293      
1 1 1 17 9  13 o 0 43.5398 3.99272   7.80737     -122.476     22.7989    57.5241      
1 1 1 17 9  14 o 0 187.241 8.9852    173.608     -93.7157     5.85586    -93.7157     
1 1 1 17 9  15 o 0 53.8749 3.8963    59.0973     -152.225     6.87031    -152.225     
1 1 1 17 9  16 o 0 122.92  6.20397   139.454     -175.024     12.1632    4.9757       
1 1 1 17 9  17 o 0 9.76786 4.56975   22.6511     36.3865      53.5283    36.3865      
1 1 1 17 9  18 o 0 20.4554 6.17353   1.3874      -28.4117     32.4686    -28.4117     
1 1 1 17 9  19 o 0 56.6355 8.06482   56.2326     2.89102      10.1257    -177.109     
1 1 1 17 9  20 o 0 22.5835 6.28203   25.1592     45.242       9.0753     45.242       
1 1 1 17 9  21 o 0 8.81966 3.84461   ?           ?            ?          ?            
1 1 1 17 9  22 o 0 6.24233 1.98313   ?           ?            ?          ?            
1 1 1 17 10 0  o 0 244.03  21.9734   255.342     0            91.316     7.23137e-14  
1 1 1 17 10 1  o 0 549.606 24.3121   535.965     -63.461      69.6541    116.539      
1 1 1 17 10 2  o 0 123.998 7.32926   65.8498     155.823      89.0229    -24.1768     
1 1 1 17 10 3  o 0 404.326 23.5705   380.722     -25.906      70.0164    154.094      
1 1 1 17 10 4  o 0 540.858 23.4625   598.885     -93.7318     83.9555    -93.7318     
1 1 1 17 10 5  o 0 64.9373 4.61308   7.20169     -131.198     47.6185    -131.198     
1 1 1 17 10 6  o 0 358.731 22.7782   353.281     22.646       23.1285    22.646       
1 1 1 17 10 7  o 0 225.653 13.6734   208.025     42.1702      4.3613     42.1702      
1 1 1 17 10 8  o 0 128.806 8.08434   70.9992     -109.424     86.7435    70.5758      
1 1 1 17 10 9  o 0 212.511 12.1964   169.446     -116.774     49.3614    63.2262      
1 1 1 17 10 10 o 0 207.847 11.8228   276.738     -44.987      162.344    -44.987      
1 1 1 17 10 11 o 0 65.3762 3.85011   11.2743     101.627      122.996    101.627      
1 1 1 17 10 12 o 0 149.649 7.51992   156.357     2.91042      33.7025    2.91042      
1 1 1 17 10 13 o 0 429.394 24.2323   382.91      178.014      44.7484    -1.98551     
1 1 1 17 10 14 o 0 69.3334 4.38462   40.1168     -126.044     30.4758    53.9556      
1 1 1 17 10 15 o 0 46.7298 3.74093   44.4178     82.9818      10.681     82.9818      
1 1 1 17 10 16 o 0 88.7092 4.903     120.214     -164.644     39.2018    -164.644     
1 1 1 17 10 17 o 0 49.1281 4.56075   69.0531     41.835       41.3101    41.835       
1 1 1 17 10 18 o 0 65.3721 5.21413   86.1374     96.5719      27.3655    96.5719      
1 1 1 17 10 19 o 0 47.9929 6.41124   26.8906     -140.009     49.4227    39.9915      
1 1 1 17 10 20 o 0 15.4299 6.3233    8.49768     53.9789      8.92163    -126.021     
1 1 1 17 10 21 o 0 7.35999 3.24635   ?           ?            ?          ?            
1 1 1 17 11 0  o 0 117.71  14.6287   110.262     180          16.9228    -4.66205e-13 
1 1 1 17 11 1  o 0 431.148 21.9099   459.591     68.1973      29.0011    68.1973      
1 1 1 17 11 2  o 0 468.964 23.4235   519.596     130.87       70.4361    130.87       
1 1 1 17 11 3  o 0 605.523 25.0802   639.518     177.028      24.3459    177.028      
1 1 1 17 11 4  o 0 199.425 10.2457   179.891     -6.36148     28.0717    173.639      
1 1 1 17 11 5  o 0 252.843 17.3507   285.679     -163.343     103.007    -163.343     
1 1 1 17 11 6  o 0 284.299 18.9935   303.677     42.6366      75.7896    42.6366      
1 1 1 17 11 7  o 0 468.385 28.0684   444.023     -76.3628     7.72697    103.637      
1 1 1 17 11 8  o 0 232.534 13.3555   212.195     118.817      6.23422    -61.1834     
1 1 1 17 11 9  o 0 201.629 12.1696   159.524     -138.224     47.2162    41.7761      
1 1 1 17 11 10 o 0 160.415 7.97706   122.9       30.5635      59.0155    -149.437     
1 1 1 17 11 11 o 0 163.282 9.14582   161.827     145.972      23.1426    145.972      
1 1 1 17 11 12 o 0 278.398 13.7199   325.889     73.4144      121.526    73.4144      
1 1 1 17 11 13 o 0 284.35  15.1612   260.14      -99.463      11.7404    80.537       
1 1 1 17 11 14 f 1 99.849  4.97125   20.4315     -94.2041     135.848    85.7959      
1 1 1 17 11 15 o 0 138.026 6.99899   197.798     -107.312     63.7919    -107.312     
1 1 1 17 11 16 f 1 65.2657 4.62736   51.6817     -96.9604     42.306     83.0396      
1 1 1 17 11 17 o 0 93.8031 5.69232   124.889     -43.618      36.1673    -43.618      
1 1 1 17 11 18 o 0 22.0648 5.81924   15.9655     45.6148      2.42453    -134.385     
1 1 1 17 11 19 o 0 31.2857 5.30748   35.7361     146.268      14.539     146.268      
1 1 1 17 11 20 o 0 32.4875 8.08833   33.0011     -116.569     0.0978343  -116.569     
1 1 1 17 11 21 o 0 7.55312 2.34152   ?           ?            ?          ?            
1 1 1 17 12 0  o 0 422.239 29.8889   442.501     0            129.366    6.72107e-14  
1 1 1 17 12 1  o 0 517.096 23.0619   603.175     -126.274     134.387    -126.274     
1 1 1 17 12 2  o 0 330.564 20.2138   398.013     -27.4268     124.277    -27.4268     
1 1 1 17 12 3  o 0 283.414 16.2923   340.286     -94.4577     113.23     -94.4577     
1 1 1 17 12 4  o 0 521.757 26.8802   568.432     52.6877      120.066    52.6877      
1 1 1 17 12 5  f 1 97.9375 6.01854   37.4053     10.5545      53.3454    -169.445     
1 1 1 17 12 6  f 1 193.488 11.8917   228.634     126.682      139.947    126.682      
1 1 1 17 12 7  o 0 190.659 12.0059   148.248     78.4368      57.1185    -101.563     
1 1 1 17 12 8  o 0 193.098 10.8233   177.175     17.7492      2.4716     17.7492      
1 1 1 17 12 9  o 0 80.5133 4.95802   41.0045     -134.342     8.32049    45.6577      
1 1 1 17 12 10 f 1 98.2286 5.27978   44.7032     163.186      82.8078    -16.8142     
1 1 1 17 12 11 o 0 285.01  15.301    311.354     -31.1434     76.4524    -31.1434     
1 1 1 17 12 12 o 0 80.2827 4.96113   77.8593     -13.1123     39.3874    -13.1123     
1 1 1 17 12 13 f 1 107.786 5.86959   85.2004     -14.7617     20.5461    165.238      
1 1 1 17 12 14 o 0 67.993  3.79022   50.8114     -159.438     13.9343    20.562       
1 1 1 17 12 15 o 0 116.667 5.48349   161.64      -154.015     46.8053    -154.015     
1 1 1 17 12 16 o 0 80.8482 4.40559   104.844     164.043      22.8778    164.043      
1 1 1 17 12 17 o 0 35.7352 4.00745   21.2219     99.1712      31.2399    -80.8288     
1 1 1 17 12 18 o 0 52.0594 4.77472   48.3698     9.4507       16.8046    -170.549     
1 1 1 17 12 19 o 0 17.2772 6.74461   3.58477     -127.886     18.3529    52.1144      
1 1 1 17 12 20 o 0 27.5346 8.71997   31.1848     102.771      9.12238    102.771      
1 1 1 17 12 21 o 0 5.84071 2.93914   ?           ?            ?          ?            
1 1 1 17 13 0  o 0 586.075 33.9202   614.644     180          73.4805    -180         
1 1 1 17 13 1  o 0 480.391 23.0001   607.099     -132.296     220.875    -132.296     
1 1 1 17 13 2  o 0 376.535 20.3672   380.574     -4.82709     13.5842    175.173      
1 1 1 17 13 3  o 0 465.663 23.7242   466.329     -54.8817     22.2278    -54.8817     
1 1 1 17 13 4  o 0 474.721 25.2717   569.77      -0.946588    218.347    -0.946588    
1 1 1 17 13 5  f 1 150.882 9.54154   101.561     -123.345     61.0418    56.6549      
1 1 1 17 13 6  o 0 333.255 19.1683   365.709     -173.83      94.8211    -173.83      
1 1 1 17 13 7  o 0 255.04  14.0647   316.537     -136.968     160.492    -136.968     
1 1 1 17 13 8  o 0 113.881 8.52623   106.74      49.9722      48.1998    49.9722      
1 1 1 17 13 9  o 0 91.495  5.71706   57.56       1.33592      18.069     -178.664     
1 1 1 17 13 10 o 0 252.007 13.1282   268.329     -116.396     48.9218    -116.396     
1 1 1 17 13 11 o 0 60.6357 3.07457   33.0719     83.3715      28.3561    -96.6285     
1 1 1 17 13 12 o 0 248.693 12.229    182.584     -103.809     105.698    76.191       
1 1 1 17 13 13 o 0 143.422 8.30682   155.773     -23.9619     55.4004    -23.9619     
1 1 1 17 13 14 o 0 68.0655 3.80425   41.4974     155.811      33.4121    -24.189      
1 1 1 17 13 15 o 0 53.635  2.97342   17.0787     46.9228      86.1429    -133.077     
1 1 1 17 13 16 o 0 36.991  3.73628   40.3201     6.13876      14.1145    6.13876      
1 1 1 17 13 17 o 0 25.2601 5.79678   0.509336    102.441      0.0511991  -77.5589     
1 1 1 17 13 18 o 0 44.9462 5.54292   47.7058     -51.5215     0.0865024  128.479      
1 1 1 17 13 19 o 0 14.5799 6.02672   8.36345     -22.8816     4.39975    157.118      
1 1 1 17 13 20 o 0 43.7058 8.48578   47.4267     -121.303     5.66719    -121.303     
1 1 1 17 13 21 o 0 5.48824 2.59438   ?           ?            ?          ?            
1 1 1 17 14 0  o 0 284.107 24.0961   298.139     180          97.7908    -180         
1 1 1 17 14 1  o 0 173.664 11.5977   191.625     40.0799      65.8064    40.0799      
1 1 1 17 14 2  o 0 293.38  17.5456   306.111     -67.8393     49.0275    -67.8393     
1 1 1 17 14 3  o 0 386.735 22.1471   381.016     -154.196     9.79713    -154.196     
1 1 1 17 14 4  o 0 133.375 8.61293   61.2795     -108.253     110.012    71.7471      
1 1 1 17 14 5  o 0 127.941 7.20564   92.3162     -58.146      14.452     121.854      
1 1 1 17 14 6  o 0 489.415 24.0474   519.01      135.372      96.1772    135.372      
1 1 1 17 14 7  o 0 95.0321 5.59275   21.0896     -92.4238     209.971    -92.4238     
1 1 1 17 14 8  o 0 139.222 7.2743    146.553     160.14       61.8746    160.14       
1 1 1 17 14 9  o 0 158.682 9.26909   100.688     -132.387     103.86     47.6128      
1 1 1 17 14 10 o 0 74.8614 5.26032   30.9678     -24.2588     37.3633    155.741      
1 1 1 17 14 11 o 0 146.742 8.30396   166.457     -176.221     60.1366    -176.221     
1 1 1 17 14 12 o 0 171.287 8.88104   164.456     38.2554      11.2275    38.2554      
1 1 1 17 14 13 o 0 140.508 6.29898   138.082     -151.776     25.4372    -151.776     
1 1 1 17 14 14 o 0 32.1179 3.72395   2.02122     31.2666      52.5581    -148.733     
1 1 1 17 14 15 o 0 46.7741 3.81561   28.9658     116.353      39.1624    -63.647      
1 1 1 17 14 16 o 0 134.79  7.30834   187.333     -10.2514     61.2954    -10.2514     
1 1 1 17 14 17 o 0 53.3955 5.40795   58.2915     -103.15      2.68288    -103.15      
1 1 1 17 14 18 o 0 12.7657 5.54999   1.93919     19.3506      13.3452    19.3506      
1 1 1 17 14 19 o 0 14.6843 6.47479   4.09122     51.9726      0.790006   51.9726      
1 1 1 17 14 20 o 0 17.8727 8.41051   14.9979     161.381      2.23003    161.381      
1 1 1 17 14 21 o 0 3.55946 1.79791   ?           ?            ?          ?            
1 1 1 17 15 0  f 1 109.767 9.67888   89.7327     0            14.605     -180         
1 1 1 17 15 1  o 0 469.492 23.0828   523.567     -168.111     125.608    -168.111     
1 1 1 17 15 2  o 0 309.401 17.9559   305.21      -32.3047     12.9388    -32.3047     
1 1 1 17 15 3  o 0 369.223 22.0728   436.075     18.1523      159.244    18.1523      
1 1 1 17 15 4  o 0 258.803 16.695    241.458     101.924      6.66417    -78.0763     
1 1 1 17 15 5  o 0 153.787 8.78721   63.9815     -108.242     160.18     71.7579      
1 1 1 17 15 6  o 0 182.718 11.6886   199.306     29.068       65.4699    29.068       
1 1 1 17 15 7  o 0 318.297 18.1807   286.733     115.908      26.5483    -64.0919     
1 1 1 17 15 8  o 0 90.6698 4.97372   57.9626     121.265      14.5766    -58.7348     
1 1 1 17 15 9  o 0 60.6067 3.5624    8.06163     -67.411      32.1379    112.589      
1 1 1 17 15 10 o 0 230.447 13.3287   260.086     -93.1149     81.6044    -93.1149     
1 1 1 17 15 11 o 0 83.2557 5.50435   44.9346     56.7407      58.3923    -123.259     
1 1 1 17 15 12 o 0 121.044 6.22606   103.736     -113.129     10.7517    66.871       
1 1 1 17 15 13 o 0 100.434 4.98822   74.051      39.1945      25.6619    -140.805     
1 1 1 17 15 14 o 0 203.531 8.9301    303.714     -53.1662     111.225    -53.1662     
1 1 1 17 15 15 f 1 42.9    3.77942   31.2074     -99.4516     16.4337    80.5484      
1 1 1 17 15 16 o 0 35.1237 4.30944   32.0077     -100.376     3.53769    79.6236      
1 1 1 17 15 17 o 0 51.0621 4.57566   37.599      -158.569     34.46      21.4308      
1 1 1 17 15 18 o 0 21.0243 5.31349   10.7811     158.017      14.227     -21.983      
1 1 1 17 15 19 o 0 29.0667 6.8836    23.563      50.5129      11.7004    -129.487     
1 1 1 17 15 20 o 0 6.36218 3.0912    ?           ?            ?          ?            
1 1 1 17 15 21 o 0 4.31996 2.08734   ?           ?            ?          ?            
1 1 1 17 16 0  o 0 558.936 41.0576   555.888     0            17.4173    180          
1 1 1 17 16 1  o 0 253.775 14.7194   260.514     -153.48      38.9339    -153.48      
1 1 1 17 16 2  o 0 240.461 12.5636   260.592     121.441      70.2479    121.441      
1 1 1 17 16 3  o 0 282.816 21.031    264.589     29.4144      12.3015    -150.586     
1 1 1 17 16 4  o 0 278.863 15.3716   271.133     -162.934     4.37606    -162.934     
1 1 1 17 16 5  o 0 251.552 14.059    268.628     176.128      59.7635    176.128      
1 1 1 17 16 6  o 0 147.573 8.3364    128.599     -39.6008     7.61959    140.399      
1 1 1 17 16 7  o 0 205.93  10.6527   133.603     -62.3526     114.793    117.647      
1 1 1 17 16 8  o 0 430.485 22.0355   531.491     -55.2545     197.265    -55.2545     
1 1 1 17 16 9  o 0 46.7279 3.61124   26.0383     160.208      101.702    160.208      
1 1 1 17 16 10 o 0 246.547 12.4284   301.923     16.7155      127.739    16.7155      
1 1 1 17 16 11 o 0 99.9082 5.48961   24.8463     -165.356     134.407    14.6445      
1 1 1 17 16 12 o 0 77.7297 3.83951   44.0829     -139.407     43.7534    40.5932      
1 1 1 17 16 13 o 0 164.992 8.58197   115.39      169.976      69.0284    -10.0244     
1 1 1 17 16 14 o 0 52.0598 3.46413   55.1473     1.8958       6.90937    1.8958       
1 1 1 17 16 15 o 0 130.193 6.60563   189.712     -139.133     77.9814    -139.133     
1 1 1 17 16 16 o 0 83.1009 5.18943   104.068     22.3497      21.1405    22.3497      
1 1 1 17 16 17 o 0 15.2555 5.6979    1.02996     -24.0087     16.1892    155.991      
1 1 1 17 16 18 o 0 60.1736 5.88498   54.4414     -128.379     19.2629    51.6212      
1 1 1 17 16 19 o 0 17.1306 5.92847   12.9894     13.5679      2.14149    -166.432     
1 1 1 17 16 20 o 0 7.70723 3.44946   ?           ?            ?          ?            
1 1 1 17 17 0  o 0 180.047 18.1596   80.715      0            27.5697    -1.37715e-13 
1 1 1 17 17 1  f 1 173.24  14.8438   66.1202     90           43.1206    90           
1 1 1 17 17 2  o 0 61.4989 10.5944   3.79751     0            6.1599     180          
1 1 1 17 17 3  f 1 117.515 7.83275   116.011     90           109.303    -90          
1 1 1 17 17 4  o 0 281.984 25.2767   276.627     0            112.911    9.62515e-16  
1 1 1 17 17 5  o 0 120.984 9.06806   73.372      -90          40.4187    -90          
1 1 1 17 17 6  o 0 303.759 22.9774   292.189     0            19.6733    5.48821e-14  
1 1 1 17 17 7  o 0 23.4239 8.08449   1.0616      -90          9.79903    90           
1 1 1 17 17 8  o 0 88.697  5.9381    84.6456     0            28.5247    180          
1 1 1 17 17 9  o 0 190.256 16.8898   189.144     -90          18.0806    -90          
1 1 1 17 17 10 o 0 130.289 8.37064   125.011     0            77.0387    -1.08879e-14 
1 1 1 17 17 11 o 0 109.714 7.50676   104.621     90           22.6385    90           
1 1 1 17 17 12 o 0 147.278 13.9674   137.541     0            20.4755    0            
1 1 1 17 17 13 o 0 9.6397  6.38052   4.16109     90           61.9765    -90          
1 1 1 17 17 14 o 0 19.224  9.59018   13.9745     0            45.3461    180          
1 1 1 17 17 15 o 0 125.795 9.71283   148.645     -90          11.2073    -90          
1 1 1 17 17 16 o 0 35.7027 5.90298   37.6884     180          3.60971    180          
1 1 1 17 17 17 o 0 40.514  9.1583    45.1203     -90          0.0596262  90           
1 1 1 17 17 18 o 0 11.5957 7.52542   6.41724     180          13.0827    -7.97478e-15 
1 1 1 17 17 19 o 0 10.3482 6.97561   4.89501     90           4.3318     -90          
1 1 1 17 17 20 o 0 2.42757 1.77428   ?           ?            ?          ?            
1 1 1 18 0  0  f 1 513.454 42.6354   581.343     180          20.1137    1.42189e-13  
1 1 1 18 0  1  o 0 69.2643 7.34692   11.848      -45          12.803     135          
1 1 1 18 0  2  o 0 544.661 35.5915   606.488     -90          14.3191    -90          
1 1 1 18 0  3  o 0 569.266 35.8778   627.44      45           47.2479    -135         
1 1 1 18 0  4  f 1 608.072 36.1279   662.789     180          120.931    3.49181e-14  
1 1 1 18 0  5  o 0 173.002 18.8887   178.732     -45          59.3516    -45          
1 1 1 18 0  6  f 1 520.103 42.7938   553.058     90           9.18688    90           
1 1 1 18 0  7  o 0 71.0345 8.49176   19.7974     -135         20.1309    45           
1 1 1 18 0  8  o 0 184.848 18.2525   180.923     180          29.1407    4.70588e-14  
1 1 1 18 0  9  o 0 312.382 28.1582   301.19      135          87.1617    -45          
1 1 1 18 0  10 o 0 230.929 21.4387   218.937     -90          25.4084    90           
1 1 1 18 0  11 o 0 184.961 14.0877   186.29      -135         14.4732    45           
1 1 1 18 0  12 o 0 199.208 13.5193   196.805     0            5.98393    1.38516e-13  
1 1 1 18 0  13 o 0 22.8414 7.10458   2.97313     -45          12.3268    135          
1 1 1 18 0  14 o 0 162.205 10.7333   153.587     90           35.5408    90           
1 1 1 18 0  15 o 0 52.3859 4.85728   47.5448     45           8.21239    -135         
1 1 1 18 0  16 o 0 9.76582 6.40156   0.0207264   180          0.274625   5.29561e-16  
1 1 1 18 0  17 o 0 72.106  7.53464   86.7321     135          0.744157   -45          
1 1 1 18 0  18 o 0 20.3835 10.3943   1.88836     90           1.15626    -90          
1 1 1 18 0  19 o 0 64.098  10.1155   72.967      45           0.714954   45           
1 1 1 18 0  20 o 0 16.0721 8.9358    13.487      0            0.687514   -4.94179e-14 
1 1 1 18 0  21 o 0 8.58687 6.1383    ?           ?            ?          ?            
1 1 1 18 0  22 o 0 6.54514 4.48914   ?           ?            ?          ?            
1 1 1 18 1  0  o 0 386.247 28.6549   429.673     0            129.436    2.10648e-13  
1 1 1 18 1  1  o 0 268.111 17.9547   279.095     4.59826      13.3442    -175.402     
1 1 1 18 1  2  o 0 213.22  11.9882   238.69      -123.7       40.9526    -123.7       
1 1 1 18 1  3  o 0 429.098 22.567    562.46      172.803      208.47     172.803      
1 1 1 18 1  4  o 0 299.015 18.991    349.44      89.9479      76.1212    89.9479      
1 1 1 18 1  5  o 0 242.785 15.9887   288.147     121.209      87.5602    121.209      
1 1 1 18 1  6  o 0 123.198 8.44878   89.8985     105.976      23.6025    -74.0241     
1 1 1 18 1  7  o 0 301.572 16.9734   372.221     -38.945      174.321    -38.945      
1 1 1 18 1  8  o 0 132.616 9.02804   101.199     -15.8403     5.38146    164.16       
1 1 1 18 1  9  o 0 144.016 8.46425   52.4387     -178.834     158.861    1.16639      
1 1 1 18 1  10 o 0 293.472 17.0442   265.147     -63.9742     14.6646    116.026      
1 1 1 18 1  11 o 0 409     24.9417   471.942     20.4611      131.524    20.4611      
1 1 1 18 1  12 o 0 119.823 7.24077   110.734     -52.7198     17.181     -52.7198     
1 1 1 18 1  13 f 1 92.1191 4.87049   101.881     118.899      58.1265    118.899      
1 1 1 18 1  14 o 0 79.4661 5.61143   65.4781     -63.8072     0.963381   -63.8072     
1 1 1 18 1  15 o 0 93.8209 4.39948   96.9282     -144.934     29.4978    -144.934     
1 1 1 18 1  16 o 0 122.455 5.23949   186.469     -84.0585     81.333     -84.0585     
1 1 1 18 1  17 o 0 84.7596 5.72597   118.385     -148.627     39.5089    -148.627     
1 1 1 18 1  18 o 0 38.4709 3.9345    29.2989     -91.1215     21.7816    88.8785      
1 1 1 18 1  19 o 0 31.1419 5.3534    35.3914     177.247      10.7177    177.247      
1 1 1 18 1  20 o 0 38.7282 3.52095   56.082      94.6434      31.4913    94.6434      
1 1 1 18 1  21 o 0 8.21411 4.11838   ?           ?            ?          ?            
1 1 1 18 2  0  o 0 553.054 36.1596   605.699     180          104.683    -1.40556e-15 
1 1 1 18 2  1  o 0 582.449 24.0546   581.938     -142.621     96.0772    37.3785      
1 1 1 18 2  2  o 0 558.754 25.087    645.09      62.7187      91.4372    62.7187      
1 1 1 18 2  3  o 0 594.154 25.5837   694.961     -174.427     123.247    -174.427     
1 1 1 18 2  4  o 0 114.661 7.79286   78.9484     143.159      3.57581    -36.841      
1 1 1 18 2  5  o 0 273.499 15.6872   242.591     -178.36      75.0097    1.64046      
1 1 1 18 2  6  o 0 188.864 11.912    197.969     55.8953      36.084     55.8953      
1 1 1 18 2  7  o 0 294.656 18.925    254.524     120.018      52.7767    -59.9822     
1 1 1 18 2  8  f 1 190.136 12.0116   121.491     -115.918     103.799    64.0816      
1 1 1 18 2  9  o 0 163.856 10.6436   109.815     93.9663      79.3056    -86.0337     
1 1 1 18 2  10 o 0 239.735 13.9428   130.784     -164.438     181.019    15.562       
1 1 1 18 2  11 o 0 106.688 6.91433   92.7459     -157.733     11.1206    -157.733     
1 1 1 18 2  12 o 0 96.8818 5.62294   66.6417     165.108      22.6422    -14.8923     
1 1 1 18 2  13 o 0 124.784 6.30235   119.117     -1.10897     9.72861    -1.10897     
1 1 1 18 2  14 o 0 42.6737 3.4666    2.15846     -62.9468     46.3743    117.053      
1 1 1 18 2  15 o 0 37.2519 3.56956   11.7656     111.743      27.7924    -68.2566     
1 1 1 18 2  16 o 0 55.2736 3.38874   66.1236     141.309      29.0766    141.309      
1 1 1 18 2  17 o 0 52.4361 3.79072   53.1959     -147.059     11.5121    32.9407      
1 1 1 18 2  18 o 0 52.1188 4.61569   55.3469     24.621       2.67616    -155.379     
1 1 1 18 2  19 o 0 65.8964 6.55102   61.9773     -101.229     22.5485    78.7709      
1 1 1 18 2  20 o 0 14.9302 5.28877   6.56663     81.3145      13.0953    -98.6855     
1 1 1 18 2  21 o 0 10.3776 5.04993   ?           ?            ?          ?            
1 1 1 18 2  22 o 0 9.72718 4.03944   ?           ?            ?          ?            
1 1 1 18 3  0  o 0 26.2017 8.15581   0.972867    0            13.0678    180          
1 1 1 18 3  1  o 0 380.052 18.9863   423.317     75.4317      44.4681    75.4317      
1 1 1 18 3  2  o 0 264.064 17.5989   304.402     17.752       68.424     17.752       
1 1 1 18 3  3  o 0 431.253 21.5278   517.074     93.5067      131.597    93.5067      
1 1 1 18 3  4  o 0 115.36  6.86019   74.4444     8.24677      35.4679    -171.753     
1 1 1 18 3  5  o 0 190.99  13.1165   218.598     89.8929      77.9312    89.8929      
1 1 1 18 3  6  f 1 150.8   9.52854   144.864     -108.87      26.8794    -108.87      
1 1 1 18 3  7  o 0 338.475 18.455    402.367     164.93       165.378    164.93       
1 1 1 18 3  8  o 0 52.9507 4.52068   14.1322     26.4253      46.0666    26.4253      
1 1 1 18 3  9  o 0 232.346 14.1894   195.959     -134.805     38.6592    45.1954      
1 1 1 18 3  10 o 0 101.904 6.39895   51.9969     85.4117      63.9585    -94.5883     
1 1 1 18 3  11 o 0 169.67  8.81166   164.205     138.485      8.88958    138.485      
1 1 1 18 3  12 o 0 54.4724 3.87776   0.720623    41.4604      15.3912    -138.54      
1 1 1 18 3  13 o 0 90.5288 5.70284   90.7645     -7.1105      29.5792    -7.1105      
1 1 1 18 3  14 o 0 91.8588 4.70511   57.8356     18.3807      44.9378    -161.619     
1 1 1 18 3  15 o 0 41.7168 3.17235   15.6207     113.108      31.6534    -66.8916     
1 1 1 18 3  16 o 0 41.9155 3.66286   31.5919     -138.429     1.16995    -138.429     
1 1 1 18 3  17 o 0 123.703 6.09896   189.196     -137.08      87.7485    -137.08      
1 1 1 18 3  18 o 0 38.5253 4.2589    21.1107     151.164      39.4922    -28.836      
1 1 1 18 3  19 o 0 32.8097 4.27268   38.6022     17.7804      13.227     17.7804      
1 1 1 18 3  20 o 0 22.3751 7.04418   20.0469     121.096      4.03059    -58.9039     
1 1 1 18 3  21 o 0 5.37777 2.62562   ?           ?            ?          ?            
1 1 1 18 3  22 o 0 3.25224 1.60453   ?           ?            ?          ?            
1 1 1 18 4  0  o 0 502.957 33.2038   537.341     0            103.746    5.00886e-14  
1 1 1 18 4  1  o 0 550.028 25.7518   698.215     -179.416     238.059    -179.416     
1 1 1 18 4  2  f 1 491.153 22.1708   510.077     67.0693      9.86876    -112.931     
1 1 1 18 4  3  o 0 261.666 17.9681   293.176     -82.1592     58.6078    -82.1592     
1 1 1 18 4  4  o 0 576.352 25.5987   662.414     -73.6121     126.637    -73.6121     
1 1 1 18 4  5  o 0 265.99  15.2215   149.137     -135.432     241.718    44.5681      
1 1 1 18 4  6  o 0 295.837 17.4094   376.548     7.41857      201.971    7.41857      
1 1 1 18 4  7  o 0 118.406 7.78772   77.2631     154.453      14.731     -25.5474     
1 1 1 18 4  8  o 0 223.477 15.1171   256.209     -105.713     100.975    -105.713     
1 1 1 18 4  9  o 0 132.022 8.86693   142.063     -7.25864     86.3174    -7.25864     
1 1 1 18 4  10 o 0 169.989 9.55136   152.896     -24          5.81355    -24          
1 1 1 18 4  11 o 0 217.581 13.8138   144.301     -69.1988     133.223    110.801      
1 1 1 18 4  12 o 0 216.26  11.1755   200.97      164.48       6.67697    -15.5197     
1 1 1 18 4  13 o 0 210.42  10.3994   200.991     -92.2905     5.94664    -92.2905     
1 1 1 18 4  14 f 1 110.163 5.66031   98.1712     40.8937      2.78144    40.8937      
1 1 1 18 4  15 o 0 65.3633 3.58286   47.5675     114.227      14.9722    -65.7725     
1 1 1 18 4  16 o 0 25.6498 5.14848   2.17567     90.5339      25.9178    90.5339      
1 1 1 18 4  17 o 0 27.6232 4.75132   16.9815     -128.514     12.1931    51.4859      
1 1 1 18 4  18 o 0 23.312  4.57908   4.96329     157.421      27.1591    -22.5791     
1 1 1 18 4  19 o 0 36.3372 4.62823   42.0417     -146.59      9.9725     -146.59      
1 1 1 18 4  20 o 0 18.7752 6.65905   17.7119     -75.5503     6.94187    -75.5503     
1 1 1 18 4  21 o 0 10.1582 4.70863   ?           ?            ?          ?            
1 1 1 18 5  0  o 0 200.379 19.1949   212.082     180          37.6589    -8.32844e-14 
1 1 1 18 5  1  o 0 246.482 13.909    290.189     151.819      88.3714    151.819      
1 1 1 18 5  2  o 0 486.19  22.5149   565.354     46.4221      120.793    46.4221      
1 1 1 18 5  3  o 0 469.988 22.4891   592.451     -7.24521     215.228    -7.24521     
1 1 1 18 5  4  o 0 561.841 24.4875   594.819     -8.05148     28.4676    -8.05148     
1 1 1 18 5  5  o 0 507.059 25.5254   543.588     -156.139     47.8139    -156.139     
1 1 1 18 5  6  o 0 631.835 26.9124   577.953     -46.5152     67.3417    133.485      
1 1 1 18 5  7  o 0 377.616 22.2371   379.388     -130.874     43.8753    -130.874     
1 1 1 18 5  8  o 0 234.511 14.2413   329.8       -32.8256     242.121    -32.8256     
1 1 1 18 5  9  o 0 395.663 22.6523   327.11      102.024      85.7089    -77.9764     
1 1 1 18 5  10 o 0 198.489 11.6752   210.012     -139.826     68.6943    -139.826     
1 1 1 18 5  11 o 0 94.5374 5.24118   59.5782     84.8878      35.3038    -95.1122     
1 1 1 18 5  12 o 0 127.692 7.03553   110.327     164.677      17.4308    -15.3234     
1 1 1 18 5  13 o 0 136.75  7.3904    131.728     -152.2       13.2741    -152.2       
1 1 1 18 5  14 o 0 151.545 7.59375   145.455     -143.38      17.3432    -143.38      
1 1 1 18 5  15 o 0 70.7558 3.49048   51.4202     112.51       17.755     -67.4895     
1 1 1 18 5  16 o 0 128.181 5.73816   183.596     136.92       63.7313    136.92       
1 1 1 18 5  17 o 0 81.3106 4.94959   82.1542     14.8773      24.0868    -165.123     
1 1 1 18 5  18 o 0 48.2817 4.9731    56.2194     -38.0937     11.4999    -38.0937     
1 1 1 18 5  19 o 0 34.6777 6.53329   28.5532     -17.5545     15.1622    162.446      
1 1 1 18 5  20 o 0 57.8924 5.61453   77.9607     -16.064      32.2927    -16.064      
1 1 1 18 5  21 o 0 9.1648  3.95925   ?           ?            ?          ?            
1 1 1 18 5  22 o 0 5.61236 2.5671    ?           ?            ?          ?            
1 1 1 18 6  0  o 0 59.8162 6.8272    4.38395     0            7.77103    180          
1 1 1 18 6  1  o 0 243.144 13.8246   291.039     24.5957      102.113    24.5957      
1 1 1 18 6  2  o 0 485.573 22.9094   460.635     -73.4866     83.6118    106.513      
1 1 1 18 6  3  o 0 159.941 9.01522   91.9459     -96.2723     123.118    83.7277      
1 1 1 18 6  4  o 0 331.059 18.6265   411.509     162.646      157.893    162.646      
1 1 1 18 6  5  o 0 541.233 25.7571   598.536     80.0048      91.5516    80.0048      
1 1 1 18 6  6  o 0 327.712 18.7122   401.778     133.236      190.332    133.236      
1 1 1 18 6  7  o 0 336.513 20.3469   402.813     -107.364     179.441    -107.364     
1 1 1 18 6  8  o 0 397.693 23.4353   426.347     -16.8091     103.997    -16.8091     
1 1 1 18 6  9  o 0 191.279 12.4336   186.666     156.763      30.1065    156.763      
1 1 1 18 6  10 o 0 223.351 13.547    210.416     57.75        19.9181    57.75        
1 1 1 18 6  11 o 0 93.7059 6.18414   26.5848     10.7791      110.21     -169.221     
1 1 1 18 6  12 o 0 162.054 8.61076   120.796     -36.132      65.5218    143.868      
1 1 1 18 6  13 o 0 122.113 7.91456   98.7906     -105.858     24.379     74.142       
1 1 1 18 6  14 f 1 72.6781 4.7543    42.9511     -75.3261     32.8373    104.674      
1 1 1 18 6  15 o 0 42.7408 3.81598   30.5327     7.39398      21.813     -172.606     
1 1 1 18 6  16 o 0 48.5638 2.94449   48.3521     111.568      13.4556    111.568      
1 1 1 18 6  17 o 0 41.4865 3.51931   40.4869     19.5578      6.44692    -160.442     
1 1 1 18 6  18 o 0 23.8942 5.25467   6.97471     37.2602      4.49791    -142.74      
1 1 1 18 6  19 o 0 19.9176 7.10394   4.90927     59.1134      48.5885    59.1134      
1 1 1 18 6  20 o 0 15.4739 6.74101   4.23969     149.764      20.0848    -30.2357     
1 1 1 18 6  21 o 0 9.04917 3.88244   ?           ?            ?          ?            
1 1 1 18 6  22 o 0 5.52518 2.53337   ?           ?            ?          ?            
1 1 1 18 7  0  o 0 412.352 31.2769   430.973     0            219.707    -1.33596e-15 
1 1 1 18 7  1  o 0 366.343 21.1146   409.898     170.372      71.7666    170.372      
1 1 1 18 7  2  o 0 263.279 15.0075   284.537     65.087       44.0603    65.087       
1 1 1 18 7  3  o 0 216.505 11.6728   260.984     23.2576      109.81     23.2576      
1 1 1 18 7  4  o 0 189.875 12.549    196.412     -75.3973     35.0145    -75.3973     
1 1 1 18 7  5  o 0 417.106 21.8418   516.65      44.7548      192.554    44.7548      
1 1 1 18 7  6  o 0 451.309 21.6131   513.182     -139.65      167.321    -139.65      
1 1 1 18 7  7  o 0 177.75  10.9731   109.575     83.87        98.9026    -96.13       
1 1 1 18 7  8  o 0 67.4902 4.94939   5.41395     106.711      83.2198    -73.2891     
1 1 1 18 7  9  o 0 183.803 11.0997   218.073     79.0522      117.285    79.0522      
1 1 1 18 7  10 o 0 266.254 17.0481   247.503     -134.363     13.6707    -134.363     
1 1 1 18 7  11 o 0 16.0655 5.81591   17.9378     86.8682      37.6904    86.8682      
1 1 1 18 7  12 o 0 128.462 7.9504    145.296     -178.006     57.1466    -178.006     
1 1 1 18 7  13 o 0 56.5934 3.20393   1.12462     114.878      90.7212    -65.1219     
1 1 1 18 7  14 o 0 135.638 6.6033    88.252      177.438      67.3497    -2.56204     
1 1 1 18 7  15 o 0 109.673 6.04032   164.523     12.7953      68.6598    12.7953      
1 1 1 18 7  16 o 0 125.853 6.47795   146.038     159.843      5.27351    -20.1569     
1 1 1 18 7  17 o 0 50.1829 3.88336   53.2295     -58.9708     3.07137    121.029      
1 1 1 18 7  18 o 0 77.3659 5.23262   92.1989     167.74       12.9017    167.74       
1 1 1 18 7  19 o 0 38.3798 5.83991   39.9647     19.4425      0.616534   19.4425      
1 1 1 18 7  20 o 0 33.045  7.00294   36.4829     59.795       5.24441    59.795       
1 1 1 18 7  21 o 0 8.90595 4.41738   ?           ?            ?          ?            
1 1 1 18 7  22 o 0 5.56025 2.62844   ?           ?            ?          ?            
1 1 1 18 8  0  o 0 750.143 39.9673   780.925     0            54.8707    180          
1 1 1 18 8  1  o 0 255.018 15.518    267.501     -88.1657     27.7709    -88.1657     
1 1 1 18 8  2  o 0 322.462 19.322    307.35      -7.1678      38.5292    172.832      
1 1 1 18 8  3  o 0 357.481 21.6272   386.935     150.478      50.4503    150.478      
1 1 1 18 8  4  o 0 437.916 23.1284   532.532     -121.186     177.854    -121.186     
1 1 1 18 8  5  o 0 426.205 25.1601   393.115     90.8717      30.1832    -89.1283     
1 1 1 18 8  6  o 0 46.7229 4.00902   54.4942     -51.1571     145.637    -51.1571     
1 1 1 18 8  7  o 0 295.321 17.0994   326.496     58.0429      109.79     58.0429      
1 1 1 18 8  8  o 0 368.179 24.1358   299.738     71.4137      90.3986    -108.586     
1 1 1 18 8  9  o 0 77.2452 5.26125   12.2725     -152.63      93.5524    27.3703      
1 1 1 18 8  10 o 0 155.864 8.82653   153.669     -160.259     18.2853    -160.259     
1 1 1 18 8  11 o 0 158.336 9.81606   136.623     50.9232      19.1381    -129.077     
1 1 1 18 8  12 o 0 130.591 7.86562   154.053     -84.7999     72.5227    -84.7999     
1 1 1 18 8  13 o 0 132.327 7.39852   141.21      104.978      45.5947    104.978      
1 1 1 18 8  14 o 0 182.082 9.00558   170.209     69.0244      11.5728    69.0244      
1 1 1 18 8  15 o 0 70.0918 3.52007   83.9572     76.6475      9.71122    76.6475      
1 1 1 18 8  16 o 0 108.73  6.18443   168.686     -150.32      88.4539    -150.32      
1 1 1 18 8  17 o 0 32.8056 5.36935   20.2515     -132.338     25.2776    47.6616      
1 1 1 18 8  18 o 0 22.0296 5.07992   15.5691     131.489      5.21083    -48.5106     
1 1 1 18 8  19 o 0 10.9495 5.07629   0.417792    -76.1603     1.60467    -76.1603     
1 1 1 18 8  20 o 0 22.9719 6.21245   21.6542     75.5184      0.917023   -104.482     
1 1 1 18 8  21 o 0 5.52962 2.7165    ?           ?            ?          ?            
1 1 1 18 9  0  o 0 331.547 24.4798   344.229     180          38.2733    180          
1 1 1 18 9  1  o 0 303.045 16.6493   350.156     131.976      92.9603    131.976      
1 1 1 18 9  2  f 1 282.571 16.1934   361.688     -108.482     166.381    -108.482     
1 1 1 18 9  3  o 0 173.342 10.2344   68.4806     -100.401     200.623    79.5987      
1 1 1 18 9  4  o 0 521.103 27.0767   478.553     5.56162      105.316    -174.438     
1 1 1 18 9  5  o 0 130.331 8.37393   49.2553     104.556      27.7632    104.556      
1 1 1 18 9  6  o 0 237.804 13.4698   183.222     34.5291      72.817     -145.471     
1 1 1 18 9  7  o 0 291.714 18.8239   250.185     0.608554     47.2864    -179.391     
1 1 1 18 9  8  o 0 177.055 11.0455   150.141     68.9931      18.5768    -111.007     
1 1 1 18 9  9  o 0 176.871 10.3901   190.435     112.295      72.8838    112.295      
1 1 1 18 9  10 o 0 144.587 8.73272   127.239     -158.16      11.903     21.8395      
1 1 1 18 9  11 o 0 269.301 15.2324   288.445     -89.2755     63.0179    -89.2755     
1 1 1 18 9  12 o 0 122.254 7.87552   140.515     39.0169      63.1263    39.0169      
1 1 1 18 9  13 o 0 87.4095 4.34283   65.4226     -14.7324     18.6282    165.268      
1 1 1 18 9  14 o 0 23.3861 5.21972   28.6647     158.04       74.5358    158.04       
1 1 1 18 9  15 o 0 41.0335 3.37839   30.1116     149.649      5.89599    -30.3511     
1 1 1 18 9  16 o 0 78.9409 3.54968   108.591     33.7255      44.043     33.7255      
1 1 1 18 9  17 o 0 53.6965 4.60697   60.5963     -55.9429     4.42462    -55.9429     
1 1 1 18 9  18 o 0 103.82  7.02845   172.917     35.8149      114.665    35.8149      
1 1 1 18 9  19 o 0 66.6402 7.3427    71.4796     75.1234      0.534395   -104.877     
1 1 1 18 9  20 o 0 15.5627 7.02004   10.4175     -149.374     1.67138    30.6263      
1 1 1 18 9  21 o 0 7.3481  3.64641   ?           ?            ?          ?            
1 1 1 18 10 0  o 0 154.29  12.8611   156.758     0            3.53802    1.28023e-14  
1 1 1 18 10 1  o 0 419.646 20.7629   525.032     177.742      197.433    177.742      
1 1 1 18 10 2  o 0 391.411 21.5596   413.728     -127.251     32.3511    -127.251     
1 1 1 18 10 3  o 0 553.189 25.617    630.044     -172.558     130.265    -172.558     
1 1 1 18 10 4  o 0 190.884 12.5836   159.847     97.9014      45.916     -82.0986     
1 1 1 18 10 5  o 0 453.495 22.6386   444.596     -22.9138     22.9016    -22.9138     
1 1 1 18 10 6  o 0 160.932 11.7877   119.595     -151.647     39.4628    28.3529      
1 1 1 18 10 7  f 1 139.973 8.49836   157.032     -8.41649     107.357    -8.41649     
1 1 1 18 10 8  o 0 277.893 15.8615   249.302     -150.984     14.8789    29.0158      
1 1 1 18 10 9  o 0 104.843 5.98345   33.1401     -2.68499     110.735    177.315      
1 1 1 18 10 10 o 0 74.5886 4.47691   32.1824     -111.142     21.3636    68.8584      
1 1 1 18 10 11 o 0 208.956 11.7944   209.927     -14.6165     28.0996    -14.6165     
1 1 1 18 10 12 o 0 222.016 10.69     210.041     -161.331     1.93454    -161.331     
1 1 1 18 10 13 o 0 167.763 11.1035   102.138     134.598      103.918    -45.402      
1 1 1 18 10 14 o 0 111.953 5.27262   89.8371     94.5528      19.9586    -85.4472     
1 1 1 18 10 15 o 0 16.1258 5.91465   11.0952     -109.001     28.9064    -109.001     
1 1 1 18 10 16 o 0 33.3019 3.96929   11.5128     -144.669     17.7985    35.3309      
1 1 1 18 10 17 o 0 23.2709 5.73903   6.2262      177.115      56.1406    177.115      
1 1 1 18 10 18 o 0 29.1608 5.60624   4.61571     -62.5886     52.1926    117.411      
1 1 1 18 10 19 o 0 66.0891 6.84592   72.1904     113.305      3.07419    113.305      
1 1 1 18 10 20 o 0 23.0548 6.27776   23.7401     29.6756      4.49185    29.6756      
1 1 1 18 10 21 o 0 4.28065 2.13716   ?           ?            ?          ?            
1 1 1 18 11 0  o 0 205.015 16.7128   212.284     180          43.0805    -1.31933e-13 
1 1 1 18 11 1  o 0 121.213 6.79608   87.7114     -61.4282     13.3208    118.572      
1 1 1 18 11 2  o 0 524.981 23.5438   601.495     -144.154     129.782    -144.154     
1 1 1 18 11 3  o 0 467.279 23.1731   390.434     -114.511     172.307    65.4891      
1 1 1 18 11 4  o 0 282.555 17.0983   256.613     -115.603     18.6562    64.3969      
1 1 1 18 11 5  o 0 464.176 25.4347   504.688     -78.517      124.747    -78.517      
1 1 1 18 11 6  o 0 547.691 26.4691   463.474     -119.863     115.336    60.137       
1 1 1 18 11 7  o 0 240.828 14.8514   269.097     117.615      95.6437    117.615      
1 1 1 18 11 8  o 0 240.998 11.9239   252.974     -172.172     66.9912    -172.172     
1 1 1 18 11 9  o 0 167.158 9.27812   134.806     141.912      24.4922    -38.0881     
1 1 1 18 11 10 o 0 94.9647 5.80084   25.0591     -173.741     116.655    6.25931      
1 1 1 18 11 11 o 0 64.8683 4.46049   7.29686     -69.4679     69.3923    110.532      
1 1 1 18 11 12 o 0 146.252 7.29578   127.082     -161.732     15.4439    18.2681      
1 1 1 18 11 13 o 0 143.495 7.21883   79.1623     -117.465     102.551    62.5349      
1 1 1 18 11 14 o 0 174.227 9.739     160.973     60.1647      8.32669    60.1647      
1 1 1 18 11 15 o 0 177.179 10.4885   213.038     114.786      0.227172   114.786      
1 1 1 18 11 16 o 0 70.3615 4.3818    88.6619     -10.976      17.3997    -10.976      
1 1 1 18 11 17 o 0 48.3904 3.78901   44.9625     133.712      13.732     -46.2876     
1 1 1 18 11 18 o 0 53.4397 4.94652   66.2524     -162.526     17.7203    -162.526     
1 1 1 18 11 19 o 0 15.9912 5.22482   6.14631     133.377      39.3946    133.377      
1 1 1 18 11 20 o 0 14.1879 6.08774   7.11233     19.7096      6.1844     -160.29      
1 1 1 18 11 21 o 0 4.77603 2.25537   ?           ?            ?          ?            
1 1 1 18 12 0  o 0 221.895 19.4841   229.669     180          108.703    -4.8535e-14  
1 1 1 18 12 1  o 0 398.005 18.8588   507.757     80.5795      210.219    80.5795      
1 1 1 18 12 2  o 0 388.32  22.1853   418.573     143.529      49.7006    143.529      
1 1 1 18 12 3  o 0 485.885 24.6229   538.937     74.371       141.983    74.371       
1 1 1 18 12 4  o 0 256.569 13.7349   237.596     58.1443      3.27241    -121.856     
1 1 1 18 12 5  o 0 68.0785 4.88303   36.4128     -139.355     158.054    -139.355     
1 1 1 18 12 6  o 0 30.3754 4.58582   13.1549     137.228      32.7016    137.228      
1 1 1 18 12 7  o 0 33.5754 3.79412   48.3192     157.997      124.058    157.997      
1 1 1 18 12 8  o 0 91.7891 5.41831   57.8917     -90.3471     18.0182    -90.3471     
1 1 1 18 12 9  o 0 236.323 12.5903   212.873     50.8696      34.914     -129.13      
1 1 1 18 12 10 o 0 144.131 8.26588   135.235     81.0402      9.66305    81.0402      
1 1 1 18 12 11 o 0 77.3669 4.86265   69.3715     -29.4891     15.0928    -29.4891     
1 1 1 18 12 12 o 0 106.119 4.95144   81.6169     18.8689      26.333     -161.131     
1 1 1 18 12 13 o 0 27.7489 4.24651   15.8194     -67.3699     50.0814    -67.3699     
1 1 1 18 12 14 o 0 231.062 10.7572   196.093     -172.303     23.9549    7.69723      
1 1 1 18 12 15 o 0 83.6023 3.74766   99.2178     169.044      7.54021    169.044      
1 1 1 18 12 16 o 0 14.8463 5.55666   10.062      -147.72      34.9648    -147.72      
1 1 1 18 12 17 o 0 12.4895 5.23955   4.3917      -18.9737     12.5636    -18.9737     
1 1 1 18 12 18 o 0 14.7607 5.61821   1.08517     148.755      7.82181    -31.245      
1 1 1 18 12 19 o 0 33.0489 9.09827   37.3413     -75.155      7.08808    -75.155      
1 1 1 18 12 20 o 0 19.6923 7.13379   17.928      11.7817      9.53907    11.7817      
1 1 1 18 12 21 o 0 5.93459 2.75282   ?           ?            ?          ?            
1 1 1 18 13 0  o 0 163.504 13.7667   169.099     180          88.8771    -3.2032e-14  
1 1 1 18 13 1  o 0 163.895 10.3774   171.894     44.6211      86.5718    44.6211      
1 1 1 18 13 2  o 0 264.077 15.2285   264.054     -41.8296     32.4397    -41.8296     
1 1 1 18 13 3  o 0 66.3281 5.03112   31.6475     -65.5272     140.048    -65.5272     
1 1 1 18 13 4  f 1 247.252 14.1295   191.037     -118.703     80.1998    61.2973      
1 1 1 18 13 5  o 0 364.446 20.4286   329.296     6.93389      31.0617    -173.066     
1 1 1 18 13 6  o 0 41.4193 4.64937   21.3594     -96.3244     71.0993    -96.3244     
1 1 1 18 13 7  o 0 64.327  4.33589   5.05538     -57.2199     72.0348    122.78       
1 1 1 18 13 8  o 0 65.8204 4.17316   10.5968     -123.633     11.0058    56.3672      
1 1 1 18 13 9  o 0 108.465 6.61013   86.219      -76.8098     12.6993    103.19       
1 1 1 18 13 10 o 0 121.33  6.18489   109.554     170.343      10.915     170.343      
1 1 1 18 13 11 o 0 183.589 8.89178   161.513     -164.897     23.3558    15.1031      
1 1 1 18 13 12 o 0 25.1571 4.88194   6.86203     -59.7225     19.8186    -59.7225     
1 1 1 18 13 13 o 0 104.43  5.47098   69.6821     116.918      42.8905    -63.0825     
1 1 1 18 13 14 o 0 152.482 7.86746   207.702     44.9355      46.2536    44.9355      
1 1 1 18 13 15 f 1 120.996 6.03177   170.651     91.9289      59.616     91.9289      
1 1 1 18 13 16 o 0 46.4369 3.95252   56.1008     30.2857      15.686     30.2857      
1 1 1 18 13 17 o 0 34.0693 3.75162   31.1824     -23.5331     2.53067    -23.5331     
1 1 1 18 13 18 o 0 30.3673 4.92843   34.481      -15.9988     16.206     -15.9988     
1 1 1 18 13 19 o 0 32.6978 7.31029   35.0714     60.575       3.65041    60.575       
1 1 1 18 13 20 o 0 14.9135 5.94352   4.60016     -109.064     16.2849    70.9359      
1 1 1 18 13 21 o 0 5.99267 2.75516   ?           ?            ?          ?            
1 1 1 18 14 0  f 1 59.2363 7.01594   45.8214     180          129.415    -1.04766e-14 
1 1 1 18 14 1  o 0 88.3274 5.16122   22.0211     59.2642      53.5441    -120.736     
1 1 1 18 14 2  o 0 109.661 6.17274   34.9704     93.8418      106.875    -86.1582     
1 1 1 18 14 3  o 0 500.541 25.4285   542.475     -44.7348     120.73     -44.7348     
1 1 1 18 14 4  o 0 161.8   9.25221   152.478     132.976      34.2834    132.976      
1 1 1 18 14 5  o 0 298.155 18.7805   354.438     70.1469      147.632    70.1469      
1 1 1 18 14 6  o 0 234.859 13.8447   209.533     -13.2632     17.5818    166.737      
1 1 1 18 14 7  o 0 187.824 9.60904   152.316     -116.689     36.223     63.3108      
1 1 1 18 14 8  o 0 176.72  10.6889   128.848     -98.837      58.101     81.163       
1 1 1 18 14 9  o 0 58.7956 3.58619   4.77034     87.5652      83.5305    87.5652      
1 1 1 18 14 10 o 0 104.484 4.99535   90.0221     -21.1484     22.0744    -21.1484     
1 1 1 18 14 11 f 1 82.0313 4.47474   61.6761     14.7647      17.1965    -165.235     
1 1 1 18 14 12 o 0 162.411 9.10921   114.477     170.379      69.2153    -9.62097     
1 1 1 18 14 13 o 0 24.3487 5.53675   5.09587     92.3981      14.2364    92.3981      
1 1 1 18 14 14 o 0 175.828 8.09076   244.848     23.3263      64.9218    23.3263      
1 1 1 18 14 15 o 0 174.393 8.04657   255.368     1.44342      100.848    1.44342      
1 1 1 18 14 16 o 0 14.0338 5.67562   18.1119     29.0799      53.8321    29.0799      
1 1 1 18 14 17 o 0 20.7637 5.91464   2.83054     19.4292      11.0019    -160.571     
1 1 1 18 14 18 o 0 55.4839 7.62407   54.4531     -126.775     9.10166    53.2247      
1 1 1 18 14 19 o 0 30.1722 7.34416   36.6777     77.1015      14.1935    77.1015      
1 1 1 18 14 20 o 0 8.15791 3.69124   ?           ?            ?          ?            
1 1 1 18 14 21 o 0 6.71724 3.27605   ?           ?            ?          ?            
1 1 1 18 15 0  o 0 154.759 15.1344   150.658     180          29.6553    -1.50076e-13 
1 1 1 18 15 1  o 0 24.8508 6.25443   43.9576     -129.31      94.1197    -129.31      
1 1 1 18 15 2  o 0 413.807 23.3415   439.369     86.5474      83.4334    86.5474      
1 1 1 18 15 3  o 0 203.213 13.157    189.973     -58.7913     11.6263    -58.7913     
1 1 1 18 15 4  o 0 219.575 13.0031   208.631     -16.3214     5.25518    -16.3214     
1 1 1 18 15 5  o 0 242.274 15.4339   254.955     -122.645     57.6641    -122.645     
1 1 1 18 15 6  f 1 82.0243 4.3014    42.8574     -30.615      0.642638   149.385      
1 1 1 18 15 7  o 0 69.6233 4.09216   8.71033     65.2102      80.6401    -114.79      
1 1 1 18 15 8  o 0 97.4042 5.42041   68.3323     -30.3469     24.609     149.653      
1 1 1 18 15 9  o 0 231.585 11.9236   231.914     -171.969     19.1832    -171.969     
1 1 1 18 15 10 o 0 214.542 12.2137   185.252     112.031      40.5585    -67.9694     
1 1 1 18 15 11 o 0 74.6642 4.24914   64.8599     -62.9505     15.8224    -62.9505     
1 1 1 18 15 12 o 0 132.166 6.57782   146.367     6.75392      60.0815    6.75392      
1 1 1 18 15 13 o 0 54.2278 3.3827    45.7612     146.944      11.3522    146.944      
1 1 1 18 15 14 o 0 180.493 8.17805   259.197     -106.955     85.2232    -106.955     
1 1 1 18 15 15 o 0 20.9055 6.08105   32.2136     69.8452      95.6641    69.8452      
1 1 1 18 15 16 o 0 104.399 6.50733   133.564     154.207      30.8132    154.207      
1 1 1 18 15 17 o 0 65.3038 4.89167   69.5098     131.684      4.03733    -48.3156     
1 1 1 18 15 18 f 1 25.4306 5.8297    19.5806     120.202      6.82963    -59.7985     
1 1 1 18 15 19 o 0 25.1964 8.162     20.9371     -151.931     7.33193    28.0685      
1 1 1 18 15 20 o 0 7.75572 3.52708   ?           ?            ?          ?            
1 1 1 18 15 21 o 0 6.01521 2.90585   ?           ?            ?          ?            
1 1 1 18 16 0  o 0 202.333 16.2639   197.534     180          38.8414    -180         
1 1 1 18 16 1  o 0 243.702 13.8968   235.253     -5.09151     15.8237    -5.09151     
1 1 1 18 16 2  o 0 228.97  13.518    202.198     51.1969      20.9025    -128.803     
1 1 1 18 16 3  o 0 154.397 9.96962   171.944     -115.114     71.545     -115.114     
1 1 1 18 16 4  o 0 100.04  7.05981   15.1224     64.4989      209.577    64.4989      
1 1 1 18 16 5  o 0 422.02  23.7783   379.436     -126.47      44.1841    53.5298      
1 1 1 18 16 6  o 0 229.544 11.3803   170.106     69.2046      85.4798    -110.795     
1 1 1 18 16 7  o 0 207.501 11.1377   219.342     -14.1465     66.0414    -14.1465     
1 1 1 18 16 8  o 0 240.923 13.2825   218.451     56.5961      33.6136    -123.404     
1 1 1 18 16 9  f 1 240.639 11.4438   262.937     138.53       66.414     138.53       
1 1 1 18 16 10 o 0 301.163 15.6337   297.199     169.438      16.8938    169.438      
1 1 1 18 16 11 o 0 87.5546 5.08579   35.0993     150.737      85.3818    -29.2634     
1 1 1 18 16 12 f 1 58.6246 3.65083   7.80163     -4.56537     78.6392    175.435      
1 1 1 18 16 13 o 0 120.566 6.85593   109.492     122.384      6.08762    122.384      
1 1 1 18 16 14 o 0 45.0684 3.26221   39.5092     -79.5506     2.45904    -79.5506     
1 1 1 18 16 15 o 0 40.8535 4.35458   49.4783     -99.0841     23.9589    -99.0841     
1 1 1 18 16 16 o 0 13.5453 5.67199   14.6088     -67.4841     43.1845    -67.4841     
1 1 1 18 16 17 o 0 21.5258 7.28936   9.40487     131.998      20.2855    -48.0015     
1 1 1 18 16 18 o 0 31.3197 6.78969   30.9647     -65.3388     2.67175    -65.3388     
1 1 1 18 16 19 o 0 23.1666 6.76572   17.5443     -51.2445     9.2184     128.755      
1 1 1 18 16 20 o 0 6.38762 3.00896   ?           ?            ?          ?            
1 1 1 18 17 0  o 0 48.7333 6.04473   36.1786     180          75.7577    -5.40772e-14 
1 1 1 18 17 1  o 0 258.113 14.165    238.62      -43.737      16.4405    136.263      
1 1 1 18 17 2  o 0 266.775 16.3053   358.159     -134.296     215.378    -134.296     
1 1 1 18 17 3  o 0 153.604 8.62455   124.299     128.724      32.0513    -51.2761     
1 1 1 18 17 4  o 0 158.607 8.39066   169.647     -55.1821     57.8564    -55.1821     
1 1 1 18 17 5  o 0 81.4913 4.55366   17.5566     -61.5514     173.283    -61.5514     
1 1 1 18 17 6  o 0 117.138 6.33615   112.268     -42.6782     47.3296    -42.6782     
1 1 1 18 17 7  o 0 202.347 10.2752   234.213     82.7982      78.4361    82.7982      
1 1 1 18 17 8  f 1 243.023 12.7944   257.786     -21.8121     45.0236    -21.8121     
1 1 1 18 17 9  o 0 169.297 8.99614   156.802     -75.5369     0.214956   104.463      
1 1 1 18 17 10 o 0 203.074 9.33996   229.027     -58.4363     75.9723    -58.4363     
1 1 1 18 17 11 o 0 111.638 5.08452   94.5345     -28.3279     9.37977    151.672      
1 1 1 18 17 12 o 0 97.4921 4.89557   69.2626     -39.2625     29.0608    140.737      
1 1 1 18 17 13 o 0 90.3818 4.52559   119.535     87.2788      28.5248    87.2788      
1 1 1 18 17 14 o 0 60.7838 3.77495   55.4897     100.547      21.2567    -79.4525     
1 1 1 18 17 15 o 0 77.5765 4.88412   85.1589     175.384      5.52274    -4.61633     
1 1 1 18 17 16 o 0 129.152 7.88581   167.709     139.171      46.2261    139.171      
1 1 1 18 17 17 o 0 34.2227 5.91975   42.4281     154.327      21.364     154.327      
1 1 1 18 17 18 o 0 17.0825 7.03143   13.4755     -74.0528     0.362457   105.947      
1 1 1 18 17 19 o 0 20.1572 6.23256   15.7218     150.86       4.92546    -29.1399     
1 1 1 18 17 20 o 0 6.4699  3.21882   ?           ?            ?          ?            
1 1 1 18 18 0  o 0 391.143 38.7728   381.564     180          12.1817    1.45678e-13  
1 1 1 18 18 1  o 0 412.186 30.9735   401.789     90           50.9942    90           
1 1 1 18 18 2  o 0 152.535 13.9029   148.236     0            3.31079    180          
1 1 1 18 18 3  o 0 281.94  24.1874   272.834     -90          33.1745    90           
1 1 1 18 18 4  o 0 165.001 11.3967   158.472     180          29.6964    180          
1 1 1 18 18 5  f 1 341.67  26.9642   325.466     -90          200.294    -90          
1 1 1 18 18 6  o 0 177.772 14.1221   167.461     180          3.66294    -3.73946e-13 
1 1 1 18 18 7  o 0 257.328 21.2982   258.756     -90          19.5215    -90          
1 1 1 18 18 8  o 0 228.728 21.8396   226.498     180          30.8922    180          
1 1 1 18 18 9  o 0 121.468 6.94114   118.22      -90          63.2478    90           
1 1 1 18 18 10 o 0 271.322 20.2944   259.045     180          10.1406    180          
1 1 1 18 18 11 o 0 99.8259 7.00005   93.3257     -90          45.7829    90           
1 1 1 18 18 12 f 1 27.4965 6.66834   23.5615     0            54.0376    180          
1 1 1 18 18 13 o 0 37.8823 5.46274   26.4452     90           2.04428    -90          
1 1 1 18 18 14 o 0 7.43905 5.24732   0.265606    0            6.2592     180          
1 1 1 18 18 15 o 0 139.008 11.3037   160.657     -90          7.09404    90           
1 1 1 18 18 16 o 0 59.1    5.99735   66.3223     180          12.9452    180          
1 1 1 18 18 17 o 0 52.5129 4.36111   56.6942     -90          35.8381    -90          
1 1 1 18 18 18 o 0 68.1173 8.10933   71.8591     0            23.84      9.12909e-15  
1 1 1 18 18 19 o 0 17.0971 11.1516   3.33003     90           1.17093    90           
1 1 1 18 18 20 o 0 4.95847 3.49416   ?           ?            ?          ?            
1 1 1 19 0  1  o 0 64.8153 6.47747   5.71279     -135         7.78375    45           
1 1 1 19 0  2  o 0 97.2134 8.77314   73.2261     0            20.5217    180          
1 1 1 19 0  3  o 0 131.809 12.1521   141.025     -45          46.0127    135          
1 1 1 19 0  4  o 0 59.7292 7.04823   15.2357     -90          27.8743    90           
1 1 1 19 0  5  o 0 332.38  36.2018   354.838     45           79.7229    -135         
1 1 1 19 0  6  o 0 58.3795 10.0689   9.36122     0            18.0803    -180         
1 1 1 19 0  7  o 0 15.5104 10.0018   2.24624     -45          90.905     135          
1 1 1 19 0  8  o 0 120.215 11.4411   116.159     90           23.8378    -90          
1 1 1 19 0  9  o 0 227.764 18.0205   217.499     -135         13.947     45           
1 1 1 19 0  10 o 0 457.619 30.5736   429.604     180          116.527    180          
1 1 1 19 0  11 o 0 285.491 25.7311   284.665     135          101.46     135          
1 1 1 19 0  12 o 0 11.297  7.0612    2.02392     90           40.7795    -90          
1 1 1 19 0  13 o 0 221.402 18.0336   212.045     45           54.9885    45           
1 1 1 19 0  14 o 0 36.4216 8.42491   19.0028     0            24.1287    -180         
1 1 1 19 0  15 f 1 11.0882 7.13364   0.64675     135          6.5075     -45          
1 1 1 19 0  16 o 0 214.176 15.2608   261.439     90           69.3532    90           
1 1 1 19 0  17 o 0 130.348 12.8285   155.048     -135         16.9016    -135         
1 1 1 19 0  18 o 0 43.6072 8.61055   50.2225     180          2.64753    1.33104e-13  
1 1 1 19 0  19 f 1 35.6122 7.96961   39.9472     -45          2.38625    -45          
1 1 1 19 0  20 o 0 15.9221 10.172    14.4841     -90          0.884813   90           
1 1 1 19 0  21 o 0 11.813  7.98569   ?           ?            ?          ?            
1 1 1 19 0  22 o 0 2.0268  1.42684   ?           ?            ?          ?            
1 1 1 19 1  0  o 0 589.998 35.2672   651.104     0            30.4116    1.07211e-12  
1 1 1 19 1  1  f 1 472.451 24.0753   592.803     88.4246      163.605    88.4246      
1 1 1 19 1  2  o 0 308.497 17.4633   347.958     -122.071     44.2492    -122.071     
1 1 1 19 1  3  o 0 496.483 24.4645   510.957     59.5523      38.4788    -120.448     
1 1 1 19 1  4  o 0 183.818 11.421    205.498     96.3361      59.5114    96.3361      
1 1 1 19 1  5  o 0 379.609 22.5739   330.511     121.129      129.309    -58.8708     
1 1 1 19 1  6  o 0 445.02  23.1059   471.265     -128.328     73.7412    -128.328     
1 1 1 19 1  7  o 0 152.894 10.5937   68.4801     55.6437      137.97     -124.356     
1 1 1 19 1  8  f 1 204.296 11.9837   211.712     -167.156     45.5002    -167.156     
1 1 1 19 1  9  o 0 364.82  20.7191   379.654     -42.9332     74.639     -42.9332     
1 1 1 19 1  10 o 0 334.974 18.6965   301.165     129.764      15.9327    -50.2365     
1 1 1 19 1  11 o 0 109.65  6.10124   56.9125     82.6888      83.0626    -97.3112     
1 1 1 19 1  12 o 0 103.892 5.72922   80.9911     65.0098      28.5476    -114.99      
1 1 1 19 1  13 f 1 122.804 6.02945   95.9556     -48.6165     32.9484    131.383      
1 1 1 19 1  14 o 0 202.866 10.392    181.58      -71.6506     9.75678    108.349      
1 1 1 19 1  15 o 0 82.9892 4.04956   94.2882     -62.6501     7.91044    117.35       
1 1 1 19 1  16 o 0 60.4855 3.70525   47.3751     99.807       40.5669    -80.193      
1 1 1 19 1  17 o 0 104.345 5.73944   124.267     146.973      4.82989    146.973      
1 1 1 19 1  18 o 0 42.2678 3.87511   49.8824     -148.126     17.2899    -148.126     
1 1 1 19 1  19 o 0 52.1643 6.01714   55.5175     69.2092      1.99031    -110.791     
1 1 1 19 1  20 o 0 29.1256 6.86644   32.8997     33.0884      6.69948    33.0884      
1 1 1 19 1  21 o 0 8.76661 4.28745   ?           ?            ?          ?            
1 1 1 19 1  22 o 0 7.46691 3.68752   ?           ?            ?          ?            
1 1 1 19 2  0  o 0 372.425 28.5082   404.945     0            117.878    5.24757e-14  
1 1 1 19 2  1  o 0 448.888 22.0583   599.235     -59.747      244.3      -59.747      
1 1 1 19 2  2  o 0 81.8381 5.21851   12.883      53.1686      35.3307    -126.831     
1 1 1 19 2  3  o 0 212.627 11.8356   177.756     -126.512     74.9548    53.4876      
1 1 1 19 2  4  o 0 306.707 20.0828   340.699     -33.7626     52.3727    -33.7626     
1 1 1 19 2  5  o 0 198.123 10.7918   223.378     -5.3401      68.6665    -5.3401      
1 1 1 19 2  6  o 0 423.361 25.1115   468.562     -166.866     119.229    -166.866     
1 1 1 19 2  7  o 0 341.421 21.2717   360.129     -28.8584     73.7568    -28.8584     
1 1 1 19 2  8  o 0 339.389 21.0397   378.737     23.5888      116.733    23.5888      
1 1 1 19 2  9  o 0 213.885 14.3102   188.02      -39.2839     15.7189    140.716      
1 1 1 19 2  10 o 0 207.894 11.7615   176.267     -96.466      21.8251    83.534       
1 1 1 19 2  11 f 1 309.007 16.6587   280.235     161.292      42.3397    -18.7084     
1 1 1 19 2  12 o 0 92.708  5.07114   87.5589     28.2863      12.9538    28.2863      
1 1 1 19 2  13 o 0 47.6818 3.71224   10.0521     31.9978      43.2454    -148.002     
1 1 1 19 2  14 o 0 98.2322 5.0407    73.1388     -144.321     24.4142    35.6795      
1 1 1 19 2  15 o 0 52.8931 3.30506   30.2727     -145.832     58.5851    34.1685      
1 1 1 19 2  16 o 0 77.022  3.8936    92.5107     41.0399      10.6321    41.0399      
1 1 1 19 2  17 o 0 92.6005 4.97647   141.521     79.5341      70.5059    79.5341      
1 1 1 19 2  18 o 0 43.2925 5.14939   46.9012     -169.335     5.55932    -169.335     
1 1 1 19 2  19 o 0 16.168  5.87527   1.96682     -146.616     18.4952    33.3842      
1 1 1 19 2  20 o 0 13.3822 5.9479    3.79479     -31.6605     0.765386   148.34       
1 1 1 19 2  21 o 0 6.9158  3.32176   ?           ?            ?          ?            
1 1 1 19 3  0  o 0 292.694 26.2039   314.139     0            7.66164    180          
1 1 1 19 3  1  o 0 359.284 20.2064   420.778     -15.89       91.4902    -15.89       
1 1 1 19 3  2  o 0 595.589 24.8182   728.579     120.315      202.79     120.315      
1 1 1 19 3  3  o 0 477.503 23.1885   607.799     165.913      222.194    165.913      
1 1 1 19 3  4  o 0 369.987 18.8086   440.18      56.443       122.359    56.443       
1 1 1 19 3  5  o 0 413.746 23.7952   470.945     -109.669     96.3576    -109.669     
1 1 1 19 3  6  o 0 256.525 16.3399   317.409     -13.9798     166.781    -13.9798     
1 1 1 19 3  7  o 0 94.7369 6.36754   20.2869     139.776      94.3308    -40.224      
1 1 1 19 3  8  o 0 165.521 9.15817   134.623     20.7022      30.5339    -159.298     
1 1 1 19 3  9  o 0 287.917 14.8046   355.289     86.6597      183.616    86.6597      
1 1 1 19 3  10 o 0 93.7143 5.8118    58.1597     61.6287      22.1525    61.6287      
1 1 1 19 3  11 o 0 181.014 10.2808   165.624     -154.62      9.62033    25.3803      
1 1 1 19 3  12 o 0 115.783 6.56749   89.3004     -44.7356     35.1927    135.264      
1 1 1 19 3  13 o 0 42.5656 3.49319   6.14392     13.4353      26.2176    -166.565     
1 1 1 19 3  14 o 0 98.0964 4.93104   102.422     -41.3736     43.6738    -41.3736     
1 1 1 19 3  15 o 0 188.674 9.28427   291.269     124.67       120.487    124.67       
1 1 1 19 3  16 o 0 38.2121 3.45329   20.5087     -20.946      2.51776    159.054      
1 1 1 19 3  17 o 0 123.177 7.20168   161.183     -9.79007     35.306     -9.79007     
1 1 1 19 3  18 o 0 62.2663 4.44102   74.5318     141.689      13.4154    141.689      
1 1 1 19 3  19 o 0 22.1837 5.32994   15.6089     53.4131      4.80361    -126.587     
1 1 1 19 3  20 o 0 33.4122 6.79879   27.5784     -79.6769     14.6363    100.323      
1 1 1 19 3  21 o 0 10.6511 5.18346   ?           ?            ?          ?            
1 1 1 19 4  0  o 0 600.69  36.0295   637.548     180          70.6453    -180         
1 1 1 19 4  1  o 0 587.628 24.4972   691.789     -45.5025     151.757    -45.5025     
1 1 1 19 4  2  o 0 460.182 21.6226   536.361     127.897      117.818    127.897      
1 1 1 19 4  3  o 0 375.849 21.1287   409.212     -76.1244     47.1393    -76.1244     
1 1 1 19 4  4  o 0 241.819 13.6541   297.712     96.8782      124.639    96.8782      
1 1 1 19 4  5  o 0 87.3101 5.70897   13.753      -13.8725     13.8596    166.127      
1 1 1 19 4  6  o 0 371.189 23.1425   411.721     62.1063      119.823    62.1063      
1 1 1 19 4  7  o 0 109.525 7.08881   31.717      -21.0894     110.892    158.911      
1 1 1 19 4  8  o 0 176.993 10.7793   155.25      -108.37      9.69322    71.6302      
1 1 1 19 4  9  o 0 170.984 11.437    125.353     84.1066      55.6387    -95.8934     
1 1 1 19 4  10 o 0 125.002 7.8422    98.3138     72.0984      29.9274    -107.902     
1 1 1 19 4  11 o 0 68.6291 4.61273   5.20225     99.6853      91.2156    -80.3147     
1 1 1 19 4  12 o 0 136.321 6.56849   150.191     -54.1601     50.2088    -54.1601     
1 1 1 19 4  13 o 0 38.4807 3.86837   5.1886      99.3706      52.9876    99.3706      
1 1 1 19 4  14 o 0 119.651 5.8188    109.403     146.534      9.0176     146.534      
1 1 1 19 4  15 o 0 85.2993 4.22282   126.561     -1.67601     57.9079    -1.67601     
1 1 1 19 4  16 o 0 100.341 4.96702   124.611     -175.167     16.2932    -175.167     
1 1 1 19 4  17 o 0 48.5015 3.67703   50.9705     51.2596      3.27283    -128.74      
1 1 1 19 4  18 o 0 34.974  3.81342   34.0246     79.4145      7.25913    79.4145      
1 1 1 19 4  19 o 0 49.4115 5.1181    47.8625     153.443      10.2431    -26.557      
1 1 1 19 4  20 o 0 26.7969 6.20549   32.0855     -49.0448     12.0562    -49.0448     
1 1 1 19 4  21 f 1 8.30833 3.63474   ?           ?            ?          ?            
1 1 1 19 4  22 o 0 6.11705 2.81284   ?           ?            ?          ?            
1 1 1 19 5  0  o 0 35.2862 4.77353   6.8499      180          48.2693    1.53979e-14  
1 1 1 19 5  1  o 0 110.189 6.65066   67.2292     111.258      4.47479    -68.7421     
1 1 1 19 5  2  o 0 233.856 13.8298   233.069     99.8455      2.05692    99.8455      
1 1 1 19 5  3  o 0 374.675 20.5046   528.365     29.3501      302.481    29.3501      
1 1 1 19 5  4  o 0 554.363 25.57     580.9       -112.112     26.179     -112.112     
1 1 1 19 5  5  o 0 180.775 12.3427   159.415     -66.1204     2.22205    113.88       
1 1 1 19 5  6  o 0 399.01  23.8684   513.592     78.8017      277.305    78.8017      
1 1 1 19 5  7  o 0 242.276 15.1143   269.852     -108.492     105.185    -108.492     
1 1 1 19 5  8  o 0 110.778 6.6857    94.5747     146.182      15.1977    146.182      
1 1 1 19 5  9  o 0 160.289 10.9267   180.916     -155.927     91.8073    -155.927     
1 1 1 19 5  10 o 0 84.3557 5.02761   6.8093      -141.449     132.557    38.5513      
1 1 1 19 5  11 o 0 232.24  12.1296   270.379     96.6035      102.648    96.6035      
1 1 1 19 5  12 o 0 96.3408 5.23355   80.6641     58.9454      9.566      -121.055     
1 1 1 19 5  13 o 0 120.112 6.0832    96.6208     -8.44339     22.9682    171.557      
1 1 1 19 5  14 o 0 121.885 7.64532   98.2952     135.688      18.3119    -44.3119     
1 1 1 19 5  15 o 0 88.3768 4.47529   115.742     76.6226      25.3822    76.6226      
1 1 1 19 5  16 o 0 53.2652 3.73874   44.5035     27.2507      23.5616    -152.749     
1 1 1 19 5  17 o 0 45.557  3.12819   34.134      102.167      31.2514    -77.8332     
1 1 1 19 5  18 o 0 54.7214 5.14577   70.1991     47.4613      20.4837    47.4613      
1 1 1 19 5  19 o 0 17.9501 6.44541   6.75106     -56.2058     8.13159    123.794      
1 1 1 19 5  20 o 0 18.4688 7.92396   16.8226     124.366      5.9417     124.366      
1 1 1 19 5  21 o 0 7.30521 3.32629   ?           ?            ?          ?            
1 1 1 19 6  0  o 0 288.331 25.038    300.879     180          71.143     -1.52375e-13 
1 1 1 19 6  1  o 0 483.533 21.5116   406.108     -48.4577     184.747    131.542      
1 1 1 19 6  2  o 0 130.356 8.77169   103.856     -56.2759     7.58728    123.724      
1 1 1 19 6  3  f 1 417.606 22.1307   427.863     -149.06      5.98546    -149.06      
1 1 1 19 6  4  o 0 371.932 20.9039   418.821     -6.00748     89.4794    -6.00748     
1 1 1 19 6  5  o 0 138.283 8.60631   118.32      -34.361      33.5009    -34.361      
1 1 1 19 6  6  o 0 416.218 23.6759   397.097     97.2926      6.75868    97.2926      
1 1 1 19 6  7  o 0 304.353 18.7      295.176     -104.376     28.3234    -104.376     
1 1 1 19 6  8  o 0 175.116 9.87624   156.969     -8.96173     0.670821   -8.96173     
1 1 1 19 6  9  o 0 393.392 22.9944   383.915     70.3779      43.878     70.3779      
1 1 1 19 6  10 o 0 138.856 7.07683   127.651     -83.8275     3.40591    -83.8275     
1 1 1 19 6  11 o 0 149.709 8.96792   146.334     85.9962      23.4306    85.9962      
1 1 1 19 6  12 o 0 89.8207 4.80172   78.7698     130.071      2.53914    130.071      
1 1 1 19 6  13 o 0 80.9719 5.37604   59.2258     -170.355     17.1656    9.64526      
1 1 1 19 6  14 o 0 130.966 5.96454   110.601     -167.876     10.0082    12.1238      
1 1 1 19 6  15 o 0 123.688 6.15574   170.926     163.477      46.411     163.477      
1 1 1 19 6  16 o 0 59.6499 3.68057   58.8259     -128.663     10.2753    51.3374      
1 1 1 19 6  17 o 0 44.5419 3.22834   58.0175     -12.487      32.1719    -12.487      
1 1 1 19 6  18 o 0 25.5967 4.74862   23.969      -31.1504     3.42128    -31.1504     
1 1 1 19 6  19 o 0 56.3491 7.1143    56.9009     -132.283     7.03852    47.7173      
1 1 1 19 6  20 o 0 18.1095 5.69897   11.6249     -130.602     6.19359    -130.602     
1 1 1 19 6  21 o 0 8.37078 3.96601   ?           ?            ?          ?            
1 1 1 19 7  0  o 0 20.0337 7.84648   0.590528    180          13.9861    2.96263e-16  
1 1 1 19 7  1  o 0 328.456 19.2378   388.486     -38.9432     117.197    -38.9432     
1 1 1 19 7  2  o 0 398.855 20.627    442.443     96.259       76.6306    96.259       
1 1 1 19 7  3  o 0 291.326 16.8336   334.58      48.9468      92.4166    48.9468      
1 1 1 19 7  4  f 1 353.358 19.9274   353.56      -132.879     1.0068     47.1211      
1 1 1 19 7  5  o 0 318.59  17.795    353.951     98.1752      113.416    98.1752      
1 1 1 19 7  6  o 0 112.098 6.28266   33.1872     -26.9299     113.724    153.07       
1 1 1 19 7  7  o 0 462.64  25.9629   463.274     169.34       55.716     169.34       
1 1 1 19 7  8  o 0 301.03  18.1054   331.333     15.396       109.33     15.396       
1 1 1 19 7  9  o 0 242.819 17.5213   292.322     -46.944      152.507    -46.944      
1 1 1 19 7  10 o 0 146.368 7.61225   114.223     -10.7725     42.5292    169.228      
1 1 1 19 7  11 o 0 103.195 5.16942   53.3901     115.813      70.8792    -64.187      
1 1 1 19 7  12 o 0 97.9393 4.89993   106.985     41.6644      50.1881    41.6644      
1 1 1 19 7  13 o 0 41.0684 3.80919   2.57995     71.7143      35.4027    -108.286     
1 1 1 19 7  14 o 0 207.624 9.786     178.059     -1.06952     18.3587    178.93       
1 1 1 19 7  15 o 0 197.751 9.7511    309.677     -8.69584     141.675    -8.69584     
1 1 1 19 7  16 o 0 76.4652 4.07159   106.781     -60.8067     48.6739    -60.8067     
1 1 1 19 7  17 o 0 79.7368 5.21283   91.5582     48.5622      2.86612    48.5622      
1 1 1 19 7  18 o 0 25.3484 5.15609   18.5747     51.4857      11.4929    -128.514     
1 1 1 19 7  19 o 0 32.5374 5.24965   22.675      50.3946      20.7985    -129.605     
1 1 1 19 7  20 f 1 21.2523 6.89465   21.9315     104.956      6.02967    104.956      
1 1 1 19 7  21 o 0 9.29152 3.60351   ?           ?            ?          ?            
1 1 1 19 8  0  o 0 641.837 37.1838   662.63      0            18.0979    180          
1 1 1 19 8  1  o 0 259.019 15.7109   305.057     -175.137     103.205    -175.137     
1 1 1 19 8  2  o 0 289.043 16.3889   321.045     80.2844      69.3251    80.2844      
1 1 1 19 8  3  o 0 479.045 24.8327   492.434     167.411      14.8085    167.411      
1 1 1 19 8  4  o 0 23.0561 5.86283   51.6843     54.7772      109.517    54.7772      
1 1 1 19 8  5  o 0 188.545 12.5506   211.703     -99.1194     110.575    -99.1194     
1 1 1 19 8  6  o 0 173.051 11.4028   128.373     -14.3523     46.1962    165.648      
1 1 1 19 8  7  o 0 121.607 8.02752   116.691     -29.4838     39.7111    -29.4838     
1 1 1 19 8  8  o 0 271.256 14.9643   313.876     -22.7635     134.543    -22.7635     
1 1 1 19 8  9  o 0 289.109 14.6272   286.264     -28.1642     49.0557    -28.1642     
1 1 1 19 8  10 o 0 178.215 9.89507   190.203     48.0402      49.621     48.0402      
1 1 1 19 8  11 o 0 75.704  5.05746   33.0331     30.0482      28.4282    -149.952     
1 1 1 19 8  12 o 0 266.474 13.9248   237.533     -163.808     26.9542    16.1917      
1 1 1 19 8  13 o 0 22.4403 5.50664   9.65955     164.802      25.085     164.802      
1 1 1 19 8  14 o 0 151.179 7.93804   135.402     10.4319      0.74145    -169.568     
1 1 1 19 8  15 o 0 75.8039 3.92754   95.3649     44.0074      20.0372    44.0074      
1 1 1 19 8  16 o 0 173.811 9.47736   189.469     -79.6465     29.6792    100.354      
1 1 1 19 8  17 o 0 38.5506 4.8034    27.3875     72.4987      25.4578    -107.501     
1 1 1 19 8  18 o 0 119.433 7.38461   152.703     -89.4342     38.6177    -89.4342     
1 1 1 19 8  19 o 0 11.2859 4.94024   7.68906     146.456      27.1088    146.456      
1 1 1 19 8  20 o 0 12.7026 5.90782   3.8425      -140.299     9.996      39.7014      
1 1 1 19 8  21 o 0 5.45106 2.54303   ?           ?            ?          ?            
1 1 1 19 9  0  o 0 80.5132 7.07709   11.5321     180          6.20265    6.52764e-14  
1 1 1 19 9  1  o 0 254.244 12.3174   245.096     -15.3048     11.1502    164.695      
1 1 1 19 9  2  o 0 481.569 23.2596   611.84      -139.502     251.588    -139.502     
1 1 1 19 9  3  o 0 540.503 25.393    457.39      -64.1685     180.874    115.832      
1 1 1 19 9  4  o 0 413.721 22.1792   475.666     123.684      169.479    123.684      
1 1 1 19 9  5  o 0 337.761 21.274    286.695     140.561      60.3303    -39.4388     
1 1 1 19 9  6  o 0 251.548 15.8526   209.495     -27.1578     41.0723    152.842      
1 1 1 19 9  7  o 0 224.693 17.2355   226.187     74.9387      42.8251    74.9387      
1 1 1 19 9  8  o 0 301.718 14.6271   348.994     -174.185     147.942    -174.185     
1 1 1 19 9  9  o 0 254.362 17.0127   217.24      -176.872     23.5505    3.12765      
1 1 1 19 9  10 o 0 42.8891 3.71519   27.4895     69.6116      93.31      69.6116      
1 1 1 19 9  11 o 0 88.103  5.47572   50.1276     134.692      33.5888    -45.3079     
1 1 1 19 9  12 o 0 137.272 6.37246   114.903     -152.63      21.2104    27.3704
[truncated: 1,038,283 more chars]
