# Supplementary material for: Compact tape-driven sample delivery system for serial femtosecond crystallography
Source: J Appl Crystallogr. 2026 Feb 9;59(Pt 2):291–302. doi: 10.1107/S1600576726000063 (PMC13060467; doi:10.1107/S1600576726000063)
Supplement: Supplementary file 2 [file j-59-00291-sup2.zip › 9v3i_sf.cif]

data_r9v3isf
# 
_audit.revision_id     1_0 
_audit.creation_date   ? 
_audit.update_record   'Initial release' 
# 
_cell.entry_id      9v3i 
_cell.length_a      79.450 
_cell.length_b      79.450 
_cell.length_c      38.150 
_cell.angle_alpha   90.000 
_cell.angle_beta    90.000 
_cell.angle_gamma   90.000 
# 
_diffrn_radiation_wavelength.id           1 
_diffrn_radiation_wavelength.wavelength   1.24 
# 
_entry.id   9v3i 
# 
_exptl_crystal.id   1 
# 
_reflns_scale.group_code   1 
# 
_symmetry.entry_id               9v3i 
_symmetry.space_group_name_H-M   'P 43 21 2' 
_symmetry.Int_Tables_number      96 
# 
loop_
_refln.crystal_id 
_refln.wavelength_id 
_refln.scale_group_code 
_refln.index_h 
_refln.index_k 
_refln.index_l 
_refln.status 
_refln.pdbx_r_free_flag 
_refln.F_meas_au 
_refln.F_meas_sigma_au 
_refln.pdbx_FWT 
_refln.pdbx_PHWT 
_refln.pdbx_DELFWT 
_refln.pdbx_DELPHWT 
1 1 1 0  0  4  o 0 177.838  23.1594  246.478    180         225.9      -1.30692e-13 
1 1 1 0  0  8  o 0 367.3    30.8533  467.308    0           39.6274    4.32693e-14  
1 1 1 0  0  12 o 0 46.0705  11.2294  2.46113    0           19.7495    180          
1 1 1 0  0  16 o 0 378.122  27.5804  423.555    0           187.845    180          
1 1 1 0  0  20 o 0 88.1068  17.0431  115.915    180         35.2611    180          
1 1 1 1  0  1  o 0 175.5    15.7253  320.029    -135        161.995    45           
1 1 1 1  0  2  o 0 385.898  14.7441  701.94     180         123.25     180          
1 1 1 1  0  3  o 0 353.851  16.0322  641.481    -45         137.899    -45          
1 1 1 1  0  4  o 0 294.004  16.1832  439.703    90          205.832    90           
1 1 1 1  0  5  o 0 123.317  10.1142  5.55905    -135        2.41012    -135         
1 1 1 1  0  6  f 1 212.439  15.9561  282.78     180         19.3797    180          
1 1 1 1  0  7  o 0 93.3736  7.68919  39.7698    135         1.05304    -45          
1 1 1 1  0  8  o 0 256.761  18.0424  326.691    -90         131.087    -90          
1 1 1 1  0  9  o 0 324.415  19.587   391.896    -135        47.2859    -135         
1 1 1 1  0  10 o 0 77.6146  4.91982  84.1347    180         116.714    -1.3297e-16  
1 1 1 1  0  11 o 0 88.2794  6.6293   96.5796    135         141.92     -45          
1 1 1 1  0  12 o 0 420.404  25.5172  465.228    -90         97.552     90           
1 1 1 1  0  13 o 0 140.635  7.60138  152.95     -135        25.3814    -135         
1 1 1 1  0  14 o 0 79.8788  4.66786  72.6991    0           0.863978   180          
1 1 1 1  0  15 o 0 72.0327  4.1299   52.0393    -45         24.6982    -45          
1 1 1 1  0  16 o 0 31.6782  4.9752   14.3694    -90         20.7184    90           
1 1 1 1  0  17 o 0 103.709  5.35798  113.642    45          17.3072    -135         
1 1 1 1  0  18 o 0 33.8508  4.04071  40.7389    0           22.033     180          
1 1 1 1  0  19 o 0 11.4717  6.75164  7.82144    -45         34.853     135          
1 1 1 1  0  20 o 0 9.20525  5.79474  2.2835     90          15.6064    -90          
1 1 1 1  0  21 o 0 14.9903  8.19414  7.16923    -135        3.78043    45           
1 1 1 1  0  22 o 0 45.926   5.17758  59.722     180         30.8968    180          
1 1 1 1  0  23 o 0 5.5306   3.95903  ?          ?           ?          ?            
1 1 1 1  1  1  o 0 296.065  14.1414  547.694    -90         76.6184    90           
1 1 1 1  1  2  o 0 386.478  14.2268  710.436    0           47.08      0            
1 1 1 1  1  3  o 0 32.4526  4.75744  13.8717    -90         101.694    90           
1 1 1 1  1  4  o 0 161.459  13.1499  241.311    0           8.99575    2.16441e-13  
1 1 1 1  1  5  o 0 211.902  14.6386  316.273    90          45.2662    90           
1 1 1 1  1  6  o 0 306.481  19.2311  409.218    0           38.9576    1.64656e-13  
1 1 1 1  1  7  o 0 175.508  12.4305  159.588    -90         104.019    -90          
1 1 1 1  1  8  o 0 58.8466  4.66774  22.3904    0           35.0375    180          
1 1 1 1  1  9  o 0 467.474  22.5401  565.205    -90         37.2047    90           
1 1 1 1  1  10 o 0 97.4955  7.24581  111.339    0           89.1633    180          
1 1 1 1  1  11 o 0 236.973  15.7534  265.952    90          11.0142    90           
1 1 1 1  1  12 o 0 197.52   12.7734  218.398    180         98.6351    180          
1 1 1 1  1  13 o 0 245.676  14.8884  267.472    -90         83.7272    -90          
1 1 1 1  1  14 o 0 181.16   10.0945  209.538    180         8.23995    180          
1 1 1 1  1  15 o 0 64.0637  3.65244  53.4624    90          15.0283    90           
1 1 1 1  1  16 o 0 166.679  8.09483  185.836    180         11.8043    1.10465e-13  
1 1 1 1  1  17 o 0 77.239   4.28664  84.3925    -90         56.2245    90           
1 1 1 1  1  18 o 0 84.4189  4.01714  119.753    180         9.62602    4.15067e-14  
1 1 1 1  1  19 f 1 97.563   5.06006  135.431    -90         63.9079    -90          
1 1 1 1  1  20 o 0 26.283   5.26825  5.68998    0           0.236255   0            
1 1 1 1  1  21 o 0 11.9943  7.24855  10.6112    90          18.5938    -90          
1 1 1 1  1  22 o 0 36.2344  8.88673  46.8836    0           17.3615    1.52581e-14  
1 1 1 1  1  23 o 0 9.14457  4.91901  ?          ?           ?          ?            
1 1 1 2  0  1  f 1 217.978  12.9091  297.076    -45         227.444    -45          
1 1 1 2  0  2  o 0 151.88   12.8579  275.138    -90         49.4517    90           
1 1 1 2  0  3  o 0 49.8906  3.93286  19.406     45          48.7943    -135         
1 1 1 2  0  4  o 0 148.604  13.2518  151.782    0           79.4102    -2.42607e-14 
1 1 1 2  0  5  o 0 194.785  16.1719  260.732    135         2.78664    135          
1 1 1 2  0  6  o 0 175.615  13.0039  228.891    90          78.4217    90           
1 1 1 2  0  7  o 0 177.147  13.7998  227.234    45          136.61     -135         
1 1 1 2  0  8  o 0 309.827  19.0467  393.623    180         147.137    180          
1 1 1 2  0  9  o 0 290.829  18.693   350.679    -45         9.98047    -45          
1 1 1 2  0  10 o 0 458.744  25.1714  546.535    -90         33.8327    90           
1 1 1 2  0  11 o 0 81.3195  5.43543  68.4958    -135        47.4553    45           
1 1 1 2  0  12 f 1 258.417  17.3027  285.319    0           93.2875    -180         
1 1 1 2  0  13 o 0 10.7607  6.57811  2.36604    135         96.7733    -45          
1 1 1 2  0  14 o 0 99.4847  4.98519  64.0394    -90         29.1025    -90          
1 1 1 2  0  15 o 0 65.5809  3.9596   65.0364    45          11.1412    45           
1 1 1 2  0  16 o 0 45.1365  4.00865  38.9333    0           19.822     -180         
1 1 1 2  0  17 o 0 59.4057  3.44135  51.2082    135         5.81314    135          
1 1 1 2  0  18 o 0 46.2101  3.94485  58.5229    -90         5.479      -90          
1 1 1 2  0  19 o 0 48.1695  3.86644  65.6253    45          21.3928    45           
1 1 1 2  0  20 o 0 132.691  9.28884  180.109    0           43.42      0            
1 1 1 2  0  21 o 0 10.232   6.34562  3.45746    135         7.61494    -45          
1 1 1 2  0  22 o 0 17.4167  7.88329  22.129     90          12.2321    -90          
1 1 1 2  0  23 o 0 5.43695  3.97129  ?          ?           ?          ?            
1 1 1 2  1  0  o 0 209.706  14.7629  358.787    180         470.388    2.48656e-13  
1 1 1 2  1  1  o 0 311.814  9.50452  549.813    -45.7333    14.8443    -45.7333     
1 1 1 2  1  2  o 0 346.558  10.9703  625.273    38.3202     20.1981    38.3202      
1 1 1 2  1  3  o 0 179.251  9.20222  359.931    -41.1385    138.551    -41.1385     
1 1 1 2  1  4  o 0 239.389  10.7044  503.922    149.088     366.242    149.088      
1 1 1 2  1  5  f 1 241.035  12.1976  362.956    46.6551     111.191    46.6551      
1 1 1 2  1  6  o 0 285.425  12.8059  347.316    144.792     45.3768    -35.2079     
1 1 1 2  1  7  f 1 284.7    12.8336  361.252    154.896     12.1499    154.896      
1 1 1 2  1  8  o 0 188.171  8.64786  282.592    14.0242     138.251    14.0242      
1 1 1 2  1  9  o 0 127.494  5.82548  74.9421    82.1037     123.983    -97.8963     
1 1 1 2  1  10 o 0 244.076  11.0802  293.8      109.606     29.8049    109.606      
1 1 1 2  1  11 o 0 296.603  12.531   407.077    158.414     173.661    158.414      
1 1 1 2  1  12 o 0 305.954  13.5491  408.205    27.2094     152.926    27.2094      
1 1 1 2  1  13 o 0 253.62   10.4224  265.591    178.81      9.20704    -1.19031     
1 1 1 2  1  14 o 0 70.6264  3.71228  18.1044    153.334     94.1551    -26.6657     
1 1 1 2  1  15 o 0 100.217  3.70059  124.206    -112.739    39.7026    -112.739     
1 1 1 2  1  16 o 0 98.5852  3.57419  118.412    86.6612     35.7448    86.6612      
1 1 1 2  1  17 o 0 108.032  3.96272  104.294    -77.09      15.0276    102.91       
1 1 1 2  1  18 o 0 50.3028  2.62098  56.6688    -72.1274    8.75114    107.873      
1 1 1 2  1  19 o 0 13.7489  4.5863   16.1373    8.24836     49.3186    8.24836      
1 1 1 2  1  20 o 0 93.8071  4.7047   153.334    -34.9671    59.4379    -34.9671     
1 1 1 2  1  21 o 0 36.1101  3.72984  18.196     6.28875     55.0085    -173.711     
1 1 1 2  1  22 o 0 16.3693  5.44898  13.2182    -55.5414    4.98953    124.459      
1 1 1 2  1  23 o 0 5.25169  2.55036  ?          ?           ?          ?            
1 1 1 2  2  0  o 0 435.918  20.6268  784.738    180         47.4414    -180         
1 1 1 2  2  1  o 0 456.482  13.4154  840.206    90          176.195    -90          
1 1 1 2  2  2  o 0 424.034  14.8267  781.129    0           85.2922    -180         
1 1 1 2  2  3  o 0 459.03   17.1217  840.713    -90         34.6432    90           
1 1 1 2  2  4  o 0 16.6568  5.25783  2.88856    180         87.1652    2.32526e-16  
1 1 1 2  2  5  o 0 202.827  15.278   273.264    -90         28.7437    -90          
1 1 1 2  2  6  o 0 328.72   17.7253  439.117    0           166.515    1.18908e-14  
1 1 1 2  2  7  o 0 281.816  19.3252  362.735    90          64.0051    90           
1 1 1 2  2  8  o 0 108.075  7.86195  128.193    180         41.2803    2.17899e-14  
1 1 1 2  2  9  o 0 192.188  13.2984  228.276    -90         97.9129    -90          
1 1 1 2  2  10 o 0 253.886  16.8695  302.497    180         109.608    -2.40641e-14 
1 1 1 2  2  11 o 0 468.015  27.5705  523.768    -90         98.8717    90           
1 1 1 2  2  12 o 0 61.23    4.50274  54.8317    180         42.8612    1.16388e-14  
1 1 1 2  2  13 o 0 93.2333  6.0185   98.8016    90          25.4014    -90          
1 1 1 2  2  14 o 0 280.363  15.4495  322.831    0           45.5757    180          
1 1 1 2  2  15 o 0 234.848  12.4144  265.492    90          4.83367    -90          
1 1 1 2  2  16 o 0 9.65552  6.04871  0.737382   180         17.5568    2.64362e-14  
1 1 1 2  2  17 o 0 212.478  9.54378  230.826    90          35.9049    -90          
1 1 1 2  2  18 o 0 49.6083  3.27188  63.9419    0           10.7859    3.06234e-14  
1 1 1 2  2  19 o 0 111.703  6.74285  153.941    -90         39.7322    -90          
1 1 1 2  2  20 o 0 16.4478  6.99486  1.38651    180         1.98237    -9.79785e-14 
1 1 1 2  2  21 o 0 74.6088  5.6675   98.0989    -90         14.4301    -90          
1 1 1 2  2  22 o 0 23.9004  6.81019  30.5985    180         6.19558    -1.87534e-14 
1 1 1 2  2  23 o 0 4.11323  2.88251  ?          ?           ?          ?            
1 1 1 3  0  1  o 0 180.373  11.6694  299.767    45          166.18     45           
1 1 1 3  0  2  o 0 117.781  1.48662  31.9259    180         11.9586    -180         
1 1 1 3  0  3  o 0 290.506  16.9593  525.615    -45         213.4      -45          
1 1 1 3  0  4  o 0 14.7006  5.59673  2.17364    -90         84.7261    90           
1 1 1 3  0  5  o 0 264.529  17.7594  353.63     45          84.4665    45           
1 1 1 3  0  6  o 0 321.922  18.5688  427.195    0           12.7994    -6.80516e-14 
1 1 1 3  0  7  o 0 396.448  21.6614  507.557    135         105.514    135          
1 1 1 3  0  8  o 0 326.507  19.0552  413.943    90          51.4687    -90          
1 1 1 3  0  9  o 0 187.596  13.7143  225.625    -135        18.1736    45           
1 1 1 3  0  10 o 0 164.046  10.5309  152.187    180         86.8773    180          
1 1 1 3  0  11 o 0 461.675  24.5427  515.784    135         29.1214    135          
1 1 1 3  0  12 o 0 492.438  25.7833  542.235    90          28.5174    90           
1 1 1 3  0  13 o 0 53.1579  3.66914  9.58666    -135        6.79894    45           
1 1 1 3  0  14 o 0 318.458  17.58    366.8      180         105.402    180          
1 1 1 3  0  15 o 0 10.7341  6.48744  0.406841   -45         7.75029    135          
1 1 1 3  0  16 o 0 93.1103  4.72619  103.36     90          18.7848    -90          
1 1 1 3  0  17 o 0 108.723  5.98536  118.354    45          11.7237    -135         
1 1 1 3  0  18 o 0 37.8083  3.99785  31.8289    0           0.959399   0            
1 1 1 3  0  19 o 0 77.4132  5.3641   107.031    -45         20.3548    -45          
1 1 1 3  0  20 o 0 123.796  7.9777   167.35     90          1.6314     90           
1 1 1 3  0  21 o 0 69.3616  5.78369  91.6049    -135        25.8536    -135         
1 1 1 3  0  22 f 1 45.1771  9.05968  58.2489    0           11.349     0            
1 1 1 3  0  23 o 0 4.78193  3.4711   ?          ?           ?          ?            
1 1 1 3  1  0  o 0 301.699  13.1221  517.293    180         15.1743    -5.76674e-13 
1 1 1 3  1  1  o 0 298.032  9.17718  542.242    -50.0378    65.4746    -50.0378     
1 1 1 3  1  2  o 0 265.118  10.2046  542.23     158.639     174.193    158.639      
1 1 1 3  1  3  o 0 78.3428  5.43356  19.7658    -153.845    32.5695    26.1548      
1 1 1 3  1  4  o 0 203.097  10.1131  335.058    -129.957    109.973    -129.957     
1 1 1 3  1  5  o 0 269.924  12.3831  433.698    57.1916     177.336    57.1916      
1 1 1 3  1  6  o 0 175.991  9.89173  269.062    121.138     130.652    121.138      
1 1 1 3  1  7  o 0 346.321  15.264   489.337    126.037     111.234    126.037      
1 1 1 3  1  8  o 0 452.178  16.2738  556.513    131.234     20.8731    -48.7662     
1 1 1 3  1  9  o 0 203.165  9.6663   248.502    110.937     39.26      110.937      
1 1 1 3  1  10 o 0 366.282  14.779   530.316    -117.686    209.836    -117.686     
1 1 1 3  1  11 o 0 403.709  17.0175  539.954    -55.9491    194.441    -55.9491     
1 1 1 3  1  12 o 0 345.097  15.2682  444.904    -52.8154    140.342    -52.8154     
1 1 1 3  1  13 o 0 62.2422  3.05056  15.4767    -105.383    13.9612    74.6175      
1 1 1 3  1  14 o 0 105.349  4.39699  72.1532    -149.193    75.2867    30.8072      
1 1 1 3  1  15 o 0 168.928  6.46684  183.564    -14.3827    6.52492    165.617      
1 1 1 3  1  16 o 0 76.8342  2.9071   50.0448    -97.501     56.1544    82.499       
1 1 1 3  1  17 o 0 27.267   3.20907  19.7586    173.025     66.1243    173.025      
1 1 1 3  1  18 o 0 19.0671  4.91444  10.6843    41.8735     36.1745    41.8735      
1 1 1 3  1  19 o 0 36.4242  2.55097  44.8635    -13.4214    9.85558    -13.4214     
1 1 1 3  1  20 f 1 37.2309  2.9091   45.1463    115.137     8.36324    115.137      
1 1 1 3  1  21 o 0 45.9454  4.06652  59.8992    22.1148     4.14001    22.1148      
1 1 1 3  1  22 o 0 27.7208  4.93326  38.9893    -35.6765    13.6575    -35.6765     
1 1 1 3  1  23 o 0 6.06908  2.80739  ?          ?           ?          ?            
1 1 1 3  2  0  o 0 265.064  12.1141  457.564    180         61.2142    -3.63954e-13 
1 1 1 3  2  1  o 0 263.778  8.72332  609.932    -95.6936    337.233    -95.6936     
1 1 1 3  2  2  o 0 343.558  11.2928  667.616    38.4194     125.267    38.4194      
1 1 1 3  2  3  o 0 353.133  11.7066  710.076    -155.824    171.391    -155.824     
1 1 1 3  2  4  o 0 393.81   13.9801  609.37     -83.9669    60.6675    -83.9669     
1 1 1 3  2  5  o 0 242.481  10.962   296.671    2.70761     31.8241    -177.292     
1 1 1 3  2  6  o 0 289.672  11.8132  355.273    -49.0274    39.633     130.973      
1 1 1 3  2  7  f 1 395.517  15.2246  534.864    -1.87595    71.6247    -1.87595     
1 1 1 3  2  8  o 0 308.998  13.2408  351.612    -171.809    63.549     8.19054      
1 1 1 3  2  9  o 0 177.469  8.15508  205.908    162.858     20.0991    162.858      
1 1 1 3  2  10 o 0 358.737  14.7883  479.846    -60.9211    125.171    -60.9211     
1 1 1 3  2  11 o 0 222.984  9.97222  287.264    32.2054     108.071    32.2054      
1 1 1 3  2  12 o 0 179.602  8.16098  214.638    -176.933    52.9985    -176.933     
1 1 1 3  2  13 o 0 109.776  5.0429   113.158    101.417     23.124     101.417      
1 1 1 3  2  14 o 0 125.494  5.06208  111.192    82.1876     44.5629    -97.8124     
1 1 1 3  2  15 o 0 41.9019  2.90216  55.8585    18.3852     194.756    18.3852      
1 1 1 3  2  16 o 0 154.326  6.02372  172.132    -86.4524    12.1998    -86.4524     
1 1 1 3  2  17 o 0 134.169  4.55136  129.239    -115.333    22.9301    64.6669      
1 1 1 3  2  18 o 0 27.01    2.95132  0.026869   75.0591     42.377     75.0591      
1 1 1 3  2  19 o 0 11.1644  4.43758  11.676     132.926     30.2116    132.926      
1 1 1 3  2  20 o 0 41.1871  2.76804  33.5597    -100.896    34.2307    79.1041      
1 1 1 3  2  21 f 1 22.8108  4.97055  21.4586    -170.912    4.02108    9.08811      
1 1 1 3  2  22 o 0 47.6986  5.55593  67.8243    -34.338     17.0456    -34.338      
1 1 1 3  2  23 o 0 5.61948  2.74061  ?          ?           ?          ?            
1 1 1 3  3  0  o 0 210.627  17.3086  362.492    180         80.2131    -180         
1 1 1 3  3  1  f 1 209.541  12.3229  148.656    -90         117.886    -90          
1 1 1 3  3  2  o 0 325.308  15.9651  597.049    0           323.214    -1.20879e-14 
1 1 1 3  3  3  o 0 431.296  17.6588  788.947    90          125.387    -90          
1 1 1 3  3  4  o 0 177.467  12.8233  246.446    180         129.324    180          
1 1 1 3  3  5  o 0 77.3082  5.8333   65.5118    -90         45.5194    90           
1 1 1 3  3  6  f 1 80.1387  5.76578  34.1894    0           13.3203    180          
1 1 1 3  3  7  o 0 39.5102  3.73587  4.00879    90          18.1514    -90          
1 1 1 3  3  8  o 0 100.659  7.37019  44.5607    180         5.03279    -180         
1 1 1 3  3  9  o 0 243.022  17.3725  290.13     90          172.949    90           
1 1 1 3  3  10 o 0 66.3678  4.50834  7.54955    180         7.25565    -9.72553e-14 
1 1 1 3  3  11 o 0 283.141  17.5869  315.644    90          0.313075   90           
1 1 1 3  3  12 o 0 289.84   18.1371  318.07     180         211.313    1.27292e-14  
1 1 1 3  3  13 o 0 127.758  7.298    137.781    -90         25.6173    90           
1 1 1 3  3  14 o 0 65.4     3.6961   71.843     0           90.366     -180         
1 1 1 3  3  15 o 0 270.016  13.4497  303.436    -90         36.8064    90           
1 1 1 3  3  16 o 0 204.011  10.7034  224.735    0           21.6317    1.05956e-14  
1 1 1 3  3  17 o 0 236.326  11.1762  254.941    -90         21.684     -90          
1 1 1 3  3  18 o 0 27.3604  4.58198  5.3322     180         3.29277    1.13626e-14  
1 1 1 3  3  19 o 0 36.5059  3.41197  24.8218    -90         11.4041    -90          
1 1 1 3  3  20 o 0 61.3017  4.96576  81.8378    180         5.68797    1.00955e-13  
1 1 1 3  3  21 o 0 22.2046  9.30147  28.4479    -90         17.5981    90           
1 1 1 3  3  22 o 0 24.3443  7.34061  25.2401    180         13.3541    180          
1 1 1 3  3  23 o 0 4.10235  2.98862  ?          ?           ?          ?            
1 1 1 4  0  0  o 0 463.132  21.6986  845.984    180         73.5309    1.35377e-13  
1 1 1 4  0  1  o 0 179.545  11.6661  314.64     -45         142.567    -45          
1 1 1 4  0  2  o 0 413.79   16.4819  750.981    -90         69.9241    90           
1 1 1 4  0  3  o 0 351.017  17.0899  634.163    45          146.513    45           
1 1 1 4  0  4  o 0 44.1873  4.44907  23.6078    0           85.3587    180          
1 1 1 4  0  5  o 0 235.31   16.1984  313.944    135         12.0423    -45          
1 1 1 4  0  6  o 0 329.607  18.7957  436.438    90          75.1483    90           
1 1 1 4  0  7  o 0 300.891  20.1197  384.312    -135        34.3853    -135         
1 1 1 4  0  8  o 0 391.096  21.3019  494.581    0           83.5567    5.57075e-15  
1 1 1 4  0  9  o 0 431.82   23.0732  518.123    135         20.7843    135          
1 1 1 4  0  10 o 0 213.929  14.3644  253.539    90          46.4897    -90          
1 1 1 4  0  11 o 0 354.372  22.37    394.728    45          70.0597    45           
1 1 1 4  0  12 o 0 163.168  9.93806  179.084    0           23.698     1.14934e-15  
1 1 1 4  0  13 f 1 27.2748  5.77002  3.96757    -45         21.7081    135          
1 1 1 4  0  14 o 0 61.2451  4.00028  47.0516    90          25.5407    -90          
1 1 1 4  0  15 o 0 248.226  12.9641  279.855    -135        50.4486    -135         
1 1 1 4  0  16 o 0 100.61   5.75911  110.817    180         32.8776    180          
1 1 1 4  0  17 o 0 103.445  5.15665  111.245    -45         44.7977    -45          
1 1 1 4  0  18 o 0 32.9728  4.38084  9.98751    -90         1.23922    90           
1 1 1 4  0  19 o 0 37.4439  4.31286  51.1066    -135        14.6828    45           
1 1 1 4  0  20 o 0 9.89222  6.25383  0.581358   180         3.32111    -2.44184e-13 
1 1 1 4  0  21 o 0 59.2792  6.77715  77.9207    135         9.31798    -45          
1 1 1 4  0  22 o 0 25.6157  13.5663  32.8647    90          32.9925    -90          
1 1 1 4  0  23 o 0 4.64093  3.16485  ?          ?           ?          ?            
1 1 1 4  1  0  o 0 75.012   6.36457  103.681    0           114.373    180          
1 1 1 4  1  1  o 0 137.552  8.54956  198.779    52.4276     17.3932    -127.572     
1 1 1 4  1  2  o 0 441.666  12.086   840.395    106.641     130.968    106.641      
1 1 1 4  1  3  o 0 247.387  10.6905  514.166    160.418     187.703    160.418      
1 1 1 4  1  4  o 0 246.007  11.4357  435.659    135.633     181.278    135.633      
1 1 1 4  1  5  o 0 206.835  11.1304  309.515    179.902     108.588    179.902      
1 1 1 4  1  6  o 0 228.813  11.3104  351.026    166.024     133.196    166.024      
1 1 1 4  1  7  o 0 259.313  12.766   424.233    14.7213     223.053    14.7213      
1 1 1 4  1  8  o 0 232.865  11.7134  344.743    -127.123    135.184    -127.123     
1 1 1 4  1  9  o 0 366.604  15.3979  400.631    137.338     63.8858    -42.6622     
1 1 1 4  1  10 o 0 403.283  15.9042  487.258    73.4716     33.2913    73.4716      
1 1 1 4  1  11 o 0 362.487  15.1016  346.93     -34.5471    100.502    145.453      
1 1 1 4  1  12 o 0 107.939  4.61064  70.7526    83.421      74.2297    -96.579      
1 1 1 4  1  13 o 0 193.582  7.87679  184.138    -55.3641    36.486     124.636      
1 1 1 4  1  14 o 0 347.06   12.717   375.63     62.7866     36.216     -117.213     
1 1 1 4  1  15 o 0 106.441  3.91433  48.7939    111.971     133.731    -68.0288     
1 1 1 4  1  16 o 0 196.028  6.70184  258.368    4.03933     92.7016    4.03933      
1 1 1 4  1  17 o 0 129.121  4.44219  141.071    -43.5948    13.727     -43.5948     
1 1 1 4  1  18 o 0 63.1854  2.45497  96.2942    -113.967    36.7553    -113.967     
1 1 1 4  1  19 o 0 37.0956  2.73369  20.9215    40.3808     50.8888    -139.619     
1 1 1 4  1  20 o 0 29.6155  3.4891   25.544     -116.43     5.19205    63.5699      
1 1 1 4  1  21 o 0 49.8755  4.57064  53.7199    -23.2957    19.2356    156.704      
1 1 1 4  1  22 o 0 44.3811  4.5689   54.5102    179.564     1.41768    -0.435548    
1 1 1 4  1  23 f 1 6.92232  3.02588  ?          ?           ?          ?            
1 1 1 4  2  0  o 0 180.143  11.3169  244.899    180         156.016    180          
1 1 1 4  2  1  o 0 344.69   9.49858  765.689    -95.8588    366.007    -95.8588     
1 1 1 4  2  2  o 0 455.644  12.4048  792.019    -5.09683    12.1989    174.903      
1 1 1 4  2  3  o 0 391.842  12.8426  797.48     -3.76471    220.715    -3.76471     
1 1 1 4  2  4  o 0 232.543  10.574   407.071    -168.76     166.4      -168.76      
1 1 1 4  2  5  o 0 339.592  12.9299  383.707    61.8764     120.239    -118.124     
1 1 1 4  2  6  o 0 210.354  10.8028  328.057    -85.2877    142.624    -85.2877     
1 1 1 4  2  7  o 0 226.29   11.1419  326.702    79.9501     109.658    79.9501      
1 1 1 4  2  8  o 0 490.742  16.833   611.779    50.5898     4.30657    -129.41      
1 1 1 4  2  9  o 0 154.91   7.92983  149.745    -11.0648    36.5167    168.935      
1 1 1 4  2  10 o 0 105.237  5.17313  77.1916    40.9751     17.5537    -139.025     
1 1 1 4  2  11 o 0 362.673  15.3543  544.103    -9.36853    304.9      -9.36853     
1 1 1 4  2  12 o 0 464.736  17.3273  488.775    -128.026    34.0965    51.9745      
1 1 1 4  2  13 o 0 57.6236  3.11381  8.66018    -164.643    52.04      15.3569      
1 1 1 4  2  14 o 0 36.9733  2.98043  52.2682    -161.195    151.359    -161.195     
1 1 1 4  2  15 o 0 184.414  6.62075  197.479    98.7776     11.9198    -81.2224     
1 1 1 4  2  16 o 0 219.381  7.51383  227.003    -119.487    23.1809    60.5127      
1 1 1 4  2  17 o 0 110.671  7.58297  163.602    175.241     99.8526    175.241      
1 1 1 4  2  18 o 0 54.2109  2.31182  73.5471    -81.9763    19.9937    -81.9763     
1 1 1 4  2  19 o 0 9.68305  4.33983  9.02722    98.7336     21.6184    98.7336      
1 1 1 4  2  20 o 0 53.2209  3.4244   49.7733    156.465     35.5265    -23.5349     
1 1 1 4  2  21 o 0 30.1804  3.34231  42.3146    92.6416     25.2593    92.6416      
1 1 1 4  2  22 o 0 18.4768  5.37402  16.5125    0.526287    5.88287    -179.474     
1 1 1 4  2  23 o 0 5.65006  2.5224   ?          ?           ?          ?            
1 1 1 4  3  0  o 0 437.843  14.403   760.512    0           58.6016    180          
1 1 1 4  3  1  o 0 402.434  10.8198  701.157    -46.4711    0.381093   -46.4711     
1 1 1 4  3  2  o 0 386.795  11.6046  697.181    -163.476    31.1036    -163.476     
1 1 1 4  3  3  o 0 393.323  13.0014  706.8      -140.676    20.1524    -140.676     
1 1 1 4  3  4  o 0 216.59   11.0789  377.035    9.57016     154.178    9.57016      
1 1 1 4  3  5  o 0 240.83   11.366   317.714    -174.745    19.0035    -174.745     
1 1 1 4  3  6  o 0 80.2387  4.63566  22.9021    -106.876    69.8043    73.1237      
1 1 1 4  3  7  o 0 203.451  10.5153  287.241    126.005     92.3843    126.005      
1 1 1 4  3  8  o 0 470.878  16.824   536.462    -100.616    58.0238    79.3845      
1 1 1 4  3  9  o 0 280.05   12.7002  395.771    159.338     145.844    159.338      
1 1 1 4  3  10 o 0 414.665  16.7646  618.501    54.946      274.271    54.946       
1 1 1 4  3  11 o 0 209.296  9.77307  267.212    144.759     103.534    144.759      
1 1 1 4  3  12 o 0 444.416  17.756   514.314    -119.483    63.6329    -119.483     
1 1 1 4  3  13 o 0 125.485  5.27024  152.793    140.664     105.729    140.664      
1 1 1 4  3  14 o 0 109      4.60215  126.895    167.05      54.3078    167.05       
1 1 1 4  3  15 o 0 163.183  6.69111  184.919    133.098     13.0842    133.098      
1 1 1 4  3  16 o 0 49.161   2.35861  24.7025    -137.583    7.34338    42.417       
1 1 1 4  3  17 o 0 170.353  5.60145  197.027    144.639     32.2772    144.639      
1 1 1 4  3  18 o 0 53.5769  2.39062  57.9535    -162.55     16.5474    17.4497      
1 1 1 4  3  19 o 0 40.5609  2.67014  40.9289    19.6823     17.5156    -160.318     
1 1 1 4  3  20 o 0 77.3969  4.27918  86.6404    -163.848    27.2906    16.1517      
1 1 1 4  3  21 f 1 51.6718  3.05972  72.9629    162.225     16.9391    162.225      
1 1 1 4  3  22 o 0 23.0058  5.54267  21.3822    -151.111    10.0744    28.8891      
1 1 1 4  3  23 o 0 7.94477  3.38899  ?          ?           ?          ?            
1 1 1 4  4  0  o 0 598.061  22.8977  1071.11    180         93.7457    -2.58847e-13 
1 1 1 4  4  1  o 0 186.421  12.3245  304.615    90          180.832    90           
1 1 1 4  4  2  o 0 202.118  12.8812  368.275    180         73.5889    180          
1 1 1 4  4  3  o 0 205.124  14.2861  308.423    -90         111.377    -90          
1 1 1 4  4  4  o 0 219.41   15.5334  329.358    0           35.6831    -2.59695e-14 
1 1 1 4  4  5  o 0 450.754  22.0569  605.325    90          17.4452    -90          
1 1 1 4  4  6  o 0 33.9551  8.2328   7.70275    0           50.4293    180          
1 1 1 4  4  7  o 0 40.1683  3.94402  4.40749    90          19.1737    -90          
1 1 1 4  4  8  o 0 180.413  12.3045  192.108    180         113.169    180          
1 1 1 4  4  9  o 0 180.176  11.497   187.52     -90         111.574    -90          
1 1 1 4  4  10 o 0 81.3039  5.21717  26.1221    0           8.78482    -180         
1 1 1 4  4  11 f 1 458.619  27.0138  508.737    90          68.1945    -90          
1 1 1 4  4  12 o 0 181.768  11.7882  198.39     0           12.6572    2.94235e-13  
1 1 1 4  4  13 f 1 36.3241  3.74234  22.4713    90          70.4377    -90          
1 1 1 4  4  14 o 0 7.69446  5.23025  0.337423   180         26.9467    3.35958e-14  
1 1 1 4  4  15 o 0 87.9063  4.57368  98.1007    -90         53.1773    90           
1 1 1 4  4  16 o 0 30.8013  4.63193  10.935     0           16.6816    -180         
1 1 1 4  4  17 o 0 145.101  7.07725  155.296    -90         18.7789    90           
1 1 1 4  4  18 o 0 124.6    5.45847  172.791    0           90.4698    0            
1 1 1 4  4  19 o 0 116.949  7.08231  158.439    90          14.421     -90          
1 1 1 4  4  20 o 0 56.6197  4.80474  74.8403    0           9.59388    0            
1 1 1 4  4  21 o 0 12.9835  7.75102  6.77538    90          7.20323    -90          
1 1 1 4  4  22 o 0 12.1981  6.97746  3.29847    0           1.18027    180          
1 1 1 4  4  23 f 1 5.84403  3.57196  ?          ?           ?          ?            
1 1 1 5  0  1  o 0 369.845  16.6363  672.7      -135        74.2748    -135         
1 1 1 5  0  2  f 1 236.392  14.455   395.93     0           289.09     -8.32914e-15 
1 1 1 5  0  3  f 1 30.381   8.54916  4.56789    -45         38.1486    135          
1 1 1 5  0  4  o 0 327.394  18.3564  486.532    90          21.1416    -90          
1 1 1 5  0  5  o 0 434.105  21.4037  577.784    -135        7.79816    45           
1 1 1 5  0  6  o 0 133.334  9.74494  22.8818    180         11.735     180          
1 1 1 5  0  7  o 0 46.4674  3.40629  1.22733    135         3.6682     -45          
1 1 1 5  0  8  o 0 401.869  22.2502  486.16     -90         78.2055    90           
1 1 1 5  0  9  o 0 279.849  16.2865  334.743    -135        0.642241   -135         
1 1 1 5  0  10 f 1 144.668  9.25827  94.7061    180         50.801     -180         
1 1 1 5  0  11 o 0 33.389   4.45951  7.81841    135         53.4949    -45          
1 1 1 5  0  12 o 0 355.296  21.9281  388.618    -90         23.7622    -90          
1 1 1 5  0  13 o 0 198.027  11.8724  213.1      -135        100.757    -135         
1 1 1 5  0  14 o 0 208.076  12.2411  237.914    180         58.5735    180          
1 1 1 5  0  15 o 0 91.975   5.14513  100.527    135         39.831     135          
1 1 1 5  0  16 o 0 101.64   5.42443  111.84     -90         17.9908    -90          
1 1 1 5  0  17 o 0 65.2323  4.44739  70.4239    45          66.6261    -135         
1 1 1 5  0  18 o 0 15.1392  6.89003  0.173487   180         0.737116   1.65144e-15  
1 1 1 5  0  19 o 0 11.7208  6.68076  3.3813     -45         13.0217    135          
1 1 1 5  0  20 f 1 80.7807  6.75585  108.174    90          8.14886    90           
1 1 1 5  0  21 o 0 59.8038  7.22567  78.2069    45          11.8169    45           
1 1 1 5  0  22 o 0 17.7505  9.68919  22.2144    0           10.8858    -180         
1 1 1 5  0  23 f 1 4.94884  3.37632  ?          ?           ?          ?            
1 1 1 5  1  0  o 0 430.274  14.1906  747.124    0           40.0973    2.57389e-13  
1 1 1 5  1  1  o 0 110.381  8.16395  126.169    163.545     27.9036    163.545      
1 1 1 5  1  2  o 0 456.221  12.4128  767.466    -162.826    62.5168    17.1742      
1 1 1 5  1  3  o 0 327.132  12.2741  645.26     9.35474     155.853    9.35474      
1 1 1 5  1  4  o 0 378.052  13.634   552.37     -48.6618    8.358      -48.6618     
1 1 1 5  1  5  o 0 368.331  13.8838  503.244    -39.1494    48.339     -39.1494     
1 1 1 5  1  6  o 0 404.229  15.1358  535.029    83.9876     21.1481    83.9876      
1 1 1 5  1  7  o 0 113.503  5.87177  71.2669    -65.1703    101.095    114.83       
1 1 1 5  1  8  f 1 40.3826  3.06302  45.9722    119.837     118.315    119.837      
1 1 1 5  1  9  o 0 440.218  16.0848  459.377    5.24995     121.633    -174.75      
1 1 1 5  1  10 o 0 402.894  15.4243  506.843    53.213      77.6498    53.213       
1 1 1 5  1  11 o 0 238.783  10.6706  328.702    3.73215     160.813    3.73215      
1 1 1 5  1  12 o 0 508.344  18.5991  564.897    -118.493    25.1971    -118.493     
1 1 1 5  1  13 o 0 63.798   2.91955  21.82      111.148     24.7385    -68.8517     
1 1 1 5  1  14 o 0 82.8343  3.59092  55.1329    -135.491    18.3003    -135.491     
1 1 1 5  1  15 o 0 98.9325  4.0303   104.596    123.1       2.22514    123.1        
1 1 1 5  1  16 o 0 228.374  8.20065  309.815    -27.1825    125.423    -27.1825     
1 1 1 5  1  17 o 0 52.6757  2.24493  46.2804    -135.99     6.57599    44.0095      
1 1 1 5  1  18 o 0 203.461  6.66656  321.125    108.589     78.932     108.589      
1 1 1 5  1  19 o 0 42.4488  2.4683   45.8228    32.7122     13.3521    -147.288     
1 1 1 5  1  20 o 0 11.5052  4.65783  6.38352    169.304     17.0121    169.304      
1 1 1 5  1  21 o 0 12.3193  5.01807  11.9747    82.4965     46.2082    82.4965      
1 1 1 5  1  22 o 0 41.2287  4.66982  67.2487    -87.7294    34.8086    -87.7294     
1 1 1 5  1  23 o 0 4.94547  2.43412  ?          ?           ?          ?            
1 1 1 5  2  0  o 0 292.663  15.5433  498.428    180         113.531    -180         
1 1 1 5  2  1  f 1 534.386  12.0466  630.669    85.4782     572.095    -94.5218     
1 1 1 5  2  2  o 0 331.931  11.0801  641.691    87.8854     147.229    87.8854      
1 1 1 5  2  3  o 0 176.443  9.05692  329.878    -120.302    97.3023    -120.302     
1 1 1 5  2  4  o 0 139.78   8.57085  174.03     81.9825     6.08514    -98.0175     
1 1 1 5  2  5  o 0 243.799  12.331   292.867    14.977      34.8525    -165.023     
1 1 1 5  2  6  o 0 328.156  14.8878  417.906    -11.3729    14.5501    -11.3729     
1 1 1 5  2  7  o 0 345.439  15.9823  494.215    96.6395     131.402    96.6395      
1 1 1 5  2  8  o 0 400.496  16.1575  594.082    -42.5505    240.426    -42.5505     
1 1 1 5  2  9  o 0 220.251  10.4748  303.819    -132.717    116.257    -132.717     
1 1 1 5  2  10 o 0 444.503  17.7161  627.068    158.878     222.233    158.878      
1 1 1 5  2  11 o 0 396.323  16.8518  503.098    48.1564     144.121    48.1564      
1 1 1 5  2  12 o 0 257.269  11.1874  281.82     -122.657    13.6415    -122.657     
1 1 1 5  2  13 o 0 373.679  14.7027  381.286    -46.0406    31.986     133.959      
1 1 1 5  2  14 o 0 172.666  6.98458  215.699    -20.2328    58.6116    -20.2328     
1 1 1 5  2  15 o 0 43.7646  2.53627  22.1407    19.4855     126.79     19.4855      
1 1 1 5  2  16 o 0 104.263  3.81253  115.953    -42.1039    18.1331    -42.1039     
1 1 1 5  2  17 o 0 50.5993  2.41034  47.2025    9.14927     3.49106    9.14927      
1 1 1 5  2  18 o 0 102.962  3.56194  180.814    83.6197     87.9394    83.6197      
1 1 1 5  2  19 o 0 49.9822  2.31433  66.3183    -135.347    7.44768    -135.347     
1 1 1 5  2  20 o 0 134.534  6.2567   183.718    -21.048     13.3666    -21.048      
1 1 1 5  2  21 o 0 12.4715  5.15633  0.324026   121.403     5.53298    121.403      
1 1 1 5  2  22 o 0 13.451   5.00509  5.10776    -22.0639    2.28986    157.936      
1 1 1 5  2  23 o 0 5.14627  2.62356  ?          ?           ?          ?            
1 1 1 5  3  0  o 0 8.94899  6.44095  0.685419   0           73.0664    180          
1 1 1 5  3  1  o 0 171.443  7.35565  285.738    -105.372    30.5641    -105.372     
1 1 1 5  3  2  o 0 359.753  11.8394  733.319    -148.096    228.272    -148.096     
1 1 1 5  3  3  o 0 375.019  13.0865  541.937    1.0049      0.401681   -178.995     
1 1 1 5  3  4  o 0 340.023  13.6459  549.707    73.4272     121.093    73.4272      
1 1 1 5  3  5  o 0 325.149  14.0631  466.751    -151.966    93.984     -151.966     
1 1 1 5  3  6  o 0 152.004  8.23048  154.565    -141.314    41.7602    38.6856      
1 1 1 5  3  7  o 0 409.762  15.4798  550.618    -43.7279    76.0506    -43.7279     
1 1 1 5  3  8  o 0 366.249  15.5568  479.112    -14.9881    91.5676    -14.9881     
1 1 1 5  3  9  o 0 293.571  12.6692  356.65     -116.75     32.7914    -116.75      
1 1 1 5  3  10 o 0 146.529  6.4195   175.006    -90.8492    98.778     -90.8492     
1 1 1 5  3  11 o 0 508.186  19.3738  540.194    158.025     33.3234    -21.9746     
1 1 1 5  3  12 f 1 217.063  10.0342  202.29     98.9793     56.6255    -81.0207     
1 1 1 5  3  13 o 0 72.1905  3.30885  7.64212    -31.983     148.513    -31.983      
1 1 1 5  3  14 o 0 198.649  7.95781  240.234    53.1222     45.4726    53.1222      
1 1 1 5  3  15 o 0 166.794  6.25125  215.682    -142.655    69.6326    -142.655     
1 1 1 5  3  16 o 0 98.4298  3.32009  97.0016    -174.398    7.32053    5.60216      
1 1 1 5  3  17 o 0 141.305  4.47106  141.514    114.799     14.7455    -65.201      
1 1 1 5  3  18 o 0 116.564  3.91805  198.437    -92.008     84.0079    -92.008      
1 1 1 5  3  19 o 0 32.6117  2.93359  28.9444    -116.455    15.0314    63.5448      
1 1 1 5  3  20 o 0 36.6042  2.60269  37.4439    94.1739     8.09362    -85.8261     
1 1 1 5  3  21 o 0 51.0061  3.36443  73.7288    -179.981    21.1468    -179.981     
1 1 1 5  3  22 o 0 25.0893  5.78672  27.2795    162.043     3.10832    -17.9568     
1 1 1 5  3  23 o 0 5.3201   2.68464  ?          ?           ?          ?            
1 1 1 5  4  0  o 0 280.796  13.7035  488.99     180         195.838    -180         
1 1 1 5  4  1  o 0 169.999  7.5352   311.273    -30.6981    86.9613    -30.6981     
1 1 1 5  4  2  o 0 454.049  12.868   724.133    -84.6925    152.412    95.3075      
1 1 1 5  4  3  f 1 533.542  14.1715  569.49     26.4513     432.365    -153.549     
1 1 1 5  4  4  o 0 256.872  12.0156  535.534    -70.5126    370.507    -70.5126     
1 1 1 5  4  5  o 0 53.7536  3.44022  31.0875    -24.7363    113.951    -24.7363     
1 1 1 5  4  6  o 0 286.561  12.843   369.078    37.1461     23.72      37.1461      
1 1 1 5  4  7  o 0 416.799  15.5495  503.584    -43.9199    39.5539    136.08       
1 1 1 5  4  8  o 0 399.915  15.6677  514.208    11.7014     77.939     11.7014      
1 1 1 5  4  9  o 0 395.275  15.4566  499.153    159.065     70.5235    159.065      
1 1 1 5  4  10 o 0 410.75   16.6586  554.533    93.2075     158.334    93.2075      
1 1 1 5  4  11 o 0 92.6422  4.30564  43.4029    -122.951    47.2921    57.0485      
1 1 1 5  4  12 o 0 161.931  6.98619  155.313    119.893     25.0978    -60.1066     
1 1 1 5  4  13 o 0 178.294  7.38148  178.76     101.691     8.31019    -78.3085     
1 1 1 5  4  14 o 0 46.444   2.82275  19.0112    152.335     95.3888    152.335      
1 1 1 5  4  15 o 0 27.8528  3.1072   34.4572    67.499      106.886    67.499       
1 1 1 5  4  16 o 0 74.8561  2.70492  81.8539    -160.078    32.3638    -160.078     
1 1 1 5  4  17 o 0 164.265  5.76439  150.5      -3.94342    45.4742    176.057      
1 1 1 5  4  18 o 0 199.259  7.11365  348.647    108.823     153.14     108.823      
1 1 1 5  4  19 o 0 78.1266  3.05779  93.1755    -140.937    18.9286    39.0632      
1 1 1 5  4  20 o 0 113.573  5.32254  157.287    -67.6552    19.8449    -67.6552     
1 1 1 5  4  21 o 0 38.4232  4.71863  40.9533    80.2624     11.3888    -99.7376     
1 1 1 5  4  22 o 0 17.5554  5.00643  15.1437    -163.2      4.43049    16.8002      
1 1 1 5  4  23 o 0 4.49217  2.25722  ?          ?           ?          ?            
1 1 1 5  5  0  o 0 305.456  18.9285  528.802    180         317.739    180          
1 1 1 5  5  1  o 0 43.8214  5.463    21.4059    90          77.0492    -90          
1 1 1 5  5  2  o 0 85.8964  5.95411  47.7575    180         9.84052    -3.05259e-13 
1 1 1 5  5  3  o 0 81.6369  8.17883  44.4736    90          15.7382    -90          
1 1 1 5  5  4  o 0 246.386  14.5268  331.735    180         3.45545    180          
1 1 1 5  5  5  o 0 259.562  18.3014  346.876    90          129.731    90           
1 1 1 5  5  6  o 0 96.8239  8.53886  114.571    0           66.2836    -180         
1 1 1 5  5  7  o 0 124.885  8.90392  149.069    90          1.03847    -90          
1 1 1 5  5  8  o 0 468.403  24.8859  566.029    0           5.28885    -180         
1 1 1 5  5  9  o 0 79.4265  6.0664   64.407     90          42.7883    -90          
1 1 1 5  5  10 o 0 490.172  24.5041  576.195    180         1.30412    180          
1 1 1 5  5  11 o 0 132.262  9.37424  144.964    90          63.8735    -90          
1 1 1 5  5  12 o 0 334.585  21.0776  362.818    0           86.6092    -9.41713e-17 
1 1 1 5  5  13 o 0 201.775  12.4396  214.956    -90         10.2704    90           
1 1 1 5  5  14 o 0 162.632  9.33008  183.66     0           30.8496    1.46024e-14  
1 1 1 5  5  15 o 0 107.443  5.74685  118.97     90          27.3428    -90          
1 1 1 5  5  16 o 0 7.96701  5.25228  0.764392   0           27.119     180          
1 1 1 5  5  17 f 1 88.459   4.56934  93.8408    90          2.94911    -90          
1 1 1 5  5  18 o 0 34.3728  4.13992  3.32657    0           0.0661517  -180         
1 1 1 5  5  19 o 0 108.095  5.34079  145.007    90          44.8072    90           
1 1 1 5  5  20 o 0 24.7342  7.9628   27.4878    180         16.0439    1.20216e-14  
1 1 1 5  5  21 o 0 9.83751  6.2925   7.74322    -90         22.8799    90           
1 1 1 5  5  22 o 0 28.08    11.958   34.8707    0           3.38753    -180         
1 1 1 5  5  23 o 0 5.72988  3.77204  ?          ?           ?          ?            
1 1 1 6  0  0  o 0 28.2669  6.43829  1.22738    0           25.2338    180          
1 1 1 6  0  1  o 0 42.3631  6.99431  15.6659    135         60.5733    -45          
1 1 1 6  0  2  o 0 33.8589  3.22069  15.6117    90          104.303    -90          
1 1 1 6  0  3  o 0 430.543  19.6089  641.882    -135        38.2708    45           
1 1 1 6  0  4  o 0 444.04   22.3815  658.155    180         126.934    180          
1 1 1 6  0  5  o 0 231.138  17.1643  306.773    -45         22.654     135          
1 1 1 6  0  6  o 0 369.376  20.2762  473.272    -90         62.7864    -90          
1 1 1 6  0  7  o 0 340.372  19.8155  432.156    -135        64.1819    -135         
1 1 1 6  0  8  o 0 175.68   13.541   211.649    180         19.861     9.03465e-14  
1 1 1 6  0  9  o 0 259.832  17.9174  309.708    135         64.9815    -45          
1 1 1 6  0  10 o 0 458.094  23.6068  539.169    90          12.1266    90           
1 1 1 6  0  11 o 0 140.339  11.7458  52.7561    -135        28.7333    -135         
1 1 1 6  0  12 o 0 243.93   13.2999  265.747    180         31.6905    180          
1 1 1 6  0  13 o 0 152.996  9.06236  164.015    135         22.8271    -45          
1 1 1 6  0  14 o 0 319.764  17.2226  364.051    90          58.7277    -90          
1 1 1 6  0  15 o 0 114.806  6.27275  128.29     -135        31.9386    -135         
1 1 1 6  0  16 o 0 142.152  6.80056  155.867    0           19.2522    -5.93963e-15 
1 1 1 6  0  17 o 0 66.4477  3.79896  71.1729    135         8.18307    135          
1 1 1 6  0  18 o 0 120.157  6.18573  167.462    -90         26.6648    -90          
1 1 1 6  0  19 o 0 84.4419  5.8551   115.1      45          11.4765    45           
1 1 1 6  0  20 o 0 21.9397  7.68997  21.3832    0           15.7784    180          
1 1 1 6  0  21 o 0 57.4029  5.24281  74.6502    -45         7.81474    -45          
1 1 1 6  0  22 o 0 42.0818  9.8119   53.3924    -90         3.08189    -90          
1 1 1 6  0  23 o 0 2.61871  1.92015  ?          ?           ?          ?            
1 1 1 6  1  0  o 0 359.596  15.5372  626.771    180         162.229    -180         
1 1 1 6  1  1  o 0 153.231  7.1679   281.49     71.553      114.691    71.553       
1 1 1 6  1  2  o 0 236.149  9.82735  507.786    161.58      233.139    161.58       
1 1 1 6  1  3  o 0 349.938  12.8667  518.969    151.1       30.5969    151.1        
1 1 1 6  1  4  o 0 283.856  12.6514  381.943    -118.76     46.6472    61.2402      
1 1 1 6  1  5  f 1 165.822  9.21955  243.082    88.8711     111.621    88.8711      
1 1 1 6  1  6  o 0 46.0388  3.21449  56.8705    6.77576     160.456    6.77576      
1 1 1 6  1  7  o 0 497.933  17.0739  609.998    -135.279    28.6154    44.7205      
1 1 1 6  1  8  o 0 337.858  13.5688  436.349    -167.405    78.1001    -167.405     
1 1 1 6  1  9  o 0 239.838  10.8477  354.109    146.244     172.651    146.244      
1 1 1 6  1  10 o 0 276.451  12.8093  324.717    57.6923     20.0288    57.6923      
1 1 1 6  1  11 o 0 406.723  16.3598  561.498    148.802     242.047    148.802      
1 1 1 6  1  12 o 0 113.377  4.96754  73.0691    27.3557     81.1989    -152.644     
1 1 1 6  1  13 o 0 230.741  9.14649  257.789    48.476      34.3939    48.476       
1 1 1 6  1  14 o 0 166.854  6.19644  187.411    77.2554     14.0771    77.2554      
1 1 1 6  1  15 o 0 52.1185  2.49532  32.5315    -41.0044    7.08391    138.996      
1 1 1 6  1  16 o 0 101.108  3.54404  127.01     -41.7904    52.3491    -41.7904     
1 1 1 6  1  17 o 0 54.5403  2.62276  41.9706    -132.161    21.3584    47.8392      
1 1 1 6  1  18 o 0 128.054  4.37467  208.962    -71.3974    70.6116    -71.3974     
1 1 1 6  1  19 o 0 11.8891  4.73228  16.6442    -54.4408    44.5414    -54.4408     
1 1 1 6  1  20 o 0 15.2951  5.11993  14.2286    136.46      49.9388    136.46       
1 1 1 6  1  21 o 0 20.9863  4.60327  16.035     -66.6275    3.42133    -66.6275     
1 1 1 6  1  22 o 0 11.0353  4.97335  1.14256    142.555     5.24681    -37.4445     
1 1 1 6  1  23 o 0 4.56122  2.26514  ?          ?           ?          ?            
1 1 1 6  2  0  o 0 256.063  14.4005  436.253    0           210.698    1.90192e-14  
1 1 1 6  2  1  o 0 423.082  12.2097  728.469    57.9174     19.3467    57.9174      
1 1 1 6  2  2  o 0 281.414  11.1517  716.292    143.413     523.089    143.413      
1 1 1 6  2  3  o 0 292.978  11.59    429.115    -129.234    29.2338    -129.234     
1 1 1 6  2  4  o 0 336.446  13.3092  547.78     -154.156    137.048    -154.156     
1 1 1 6  2  5  o 0 142.404  7.09667  120.585    -68.0353    96.4286    111.965      
1 1 1 6  2  6  o 0 174.286  10.2512  220.727    -75.9508    38.7368    -75.9508     
1 1 1 6  2  7  o 0 350.328  13.9586  514.572    73.3613     164.932    73.3613      
1 1 1 6  2  8  o 0 405.884  16.1526  485.163    166.128     9.74088    166.128      
1 1 1 6  2  9  o 0 154.577  8.01008  73.7711    99.1556     196.011    -80.8444     
1 1 1 6  2  10 o 0 229.421  10.0891  280.213    -149.623    48.942     -149.623     
1 1 1 6  2  11 o 0 301.738  12.3449  435.947    -111.757    233.737    -111.757     
1 1 1 6  2  12 o 0 191.63   8.69921  223.957    -9.58396    48.584     -9.58396     
1 1 1 6  2  13 o 0 189.261  7.75693  195.098    117.681     0.525737   117.681      
1 1 1 6  2  14 o 0 131.78   5.4058   168.326    167.99      72.4134    167.99       
1 1 1 6  2  15 o 0 104.31   3.96672  137.599    12.4917     63.4642    12.4917      
1 1 1 6  2  16 o 0 133.715  4.78428  133.968    -176.786    14.2082    3.21395      
1 1 1 6  2  17 o 0 74.4974  3.02692  80.5387    -8.93753    12.4193    -8.93753     
1 1 1 6  2  18 o 0 87.6665  3.11855  141.929    131.182     54.7597    131.182      
1 1 1 6  2  19 o 0 128.532  4.74714  184.055    -52.214     24.0216    -52.214      
1 1 1 6  2  20 o 0 69.9527  3.30691  90.1029    -128.589    1.94206    -128.589     
1 1 1 6  2  21 o 0 18.599   5.42974  5.5209     17.7034     0.293007   17.7034      
1 1 1 6  2  22 o 0 25.3509  5.78061  23.7067    173.567     11.709     -6.43348     
1 1 1 6  2  23 o 0 4.89728  2.33586  ?          ?           ?          ?            
1 1 1 6  3  0  o 0 238.862  14.0066  405.364    0           161.715    2.23347e-14  
1 1 1 6  3  1  o 0 159.145  7.61549  201.605    -158.176    98.6982    21.8244      
1 1 1 6  3  2  o 0 508.759  13.3062  907.109    -92.1043    61.6933    -92.1043     
1 1 1 6  3  3  o 0 262.679  11.022   435.568    7.55755     139.487    7.55755      
1 1 1 6  3  4  o 0 227.889  11.0965  341.867    -170.364    119.594    -170.364     
1 1 1 6  3  5  o 0 220.689  11.6365  275.124    -18.6524    1.10434    161.348      
1 1 1 6  3  6  f 1 268.986  12.3285  318.527    -86.5915    25.7001    93.4085      
1 1 1 6  3  7  o 0 400.05   16.1025  663.412    -45.3697    339.453    -45.3697     
1 1 1 6  3  8  o 0 406.684  16.3653  545.797    24.5275     131.972    24.5275      
1 1 1 6  3  9  o 0 404.812  15.7827  515.53     33.7651     85.752     33.7651      
1 1 1 6  3  10 f 1 88.9013  4.25961  6.65329    67.7976     151.847    -112.202     
1 1 1 6  3  11 o 0 91.3087  4.17276  41.9773    135.444     32.6553    -44.5556     
1 1 1 6  3  12 o 0 354.052  14.8699  428.42     -18.5892    98.871     -18.5892     
1 1 1 6  3  13 o 0 219.098  8.50156  273.867    164.937     96.7822    164.937      
1 1 1 6  3  14 o 0 190.95   6.80797  185.465    104.636     47.2697    -75.3643     
1 1 1 6  3  15 o 0 42.2382  2.52679  3.37118    9.01724     59.9217    -170.983     
1 1 1 6  3  16 o 0 88.4985  3.40616  76.1894    80.3222     26.0891    -99.6778     
1 1 1 6  3  17 o 0 21.4277  4.16969  11.2414    30.2896     44.7123    30.2896      
1 1 1 6  3  18 o 0 105.84   3.57643  150.754    28.2408     18.3719    28.2408      
1 1 1 6  3  19 f 1 75.4605  3.40222  113.515    65.8637     31.0285    65.8637      
1 1 1 6  3  20 o 0 67.6766  3.744    83.2734    -177.419    4.94372    2.58142      
1 1 1 6  3  21 o 0 40.7131  4.1608   42.5587    -87.2718    14.5143    92.7282      
1 1 1 6  3  22 o 0 16.7246  4.70582  14.0753    -62.8167    2.37335    117.183      
1 1 1 6  3  23 o 0 4.16166  1.97901  ?          ?           ?          ?            
1 1 1 6  4  0  o 0 238.925  13.2989  408.729    180         188.284    -180         
1 1 1 6  4  1  o 0 392.064  11.7951  779.868    158.489     226.399    158.489      
1 1 1 6  4  2  o 0 248.888  9.81648  408.488    -166.685    128.557    -166.685     
1 1 1 6  4  3  o 0 199.692  9.31018  376.481    130.145     247.729    130.145      
1 1 1 6  4  4  o 0 278.668  12.3709  354.019    43.108      5.20774    -136.892     
1 1 1 6  4  5  o 0 303.828  13.211   430.374    -58.4923    83.8815    -58.4923     
1 1 1 6  4  6  o 0 228.78   10.9867  313.801    -18.9311    75.8058    -18.9311     
1 1 1 6  4  7  o 0 264.144  12.4123  382.429    -154.769    125.694    -154.769     
1 1 1 6  4  8  o 0 379.112  15.7115  534.065    144.202     177.037    144.202      
1 1 1 6  4  9  o 0 144.42   7.02206  160.722    16.5907     30.5586    16.5907      
1 1 1 6  4  10 o 0 415.386  16.2381  575.757    32.9897     195.973    32.9897      
1 1 1 6  4  11 o 0 191.993  8.65006  211.152    -126.336    30.7557    -126.336     
1 1 1 6  4  12 o 0 465.191  17.2413  546.171    39.4166     93.3467    39.4166      
1 1 1 6  4  13 o 0 136.03   6.09414  108.009    -20.5025    55.9588    159.497      
1 1 1 6  4  14 o 0 369.217  14.1363  419.936    -136.587    15.2939    -136.587     
1 1 1 6  4  15 o 0 37.1513  2.58962  3.06476    118.098     20.3102    -61.9024     
1 1 1 6  4  16 o 0 114.954  4.52679  128.337    -14.8553    20.6331    -14.8553     
1 1 1 6  4  17 o 0 73.7826  2.75279  70.8321    -112.973    5.61174    67.0271      
1 1 1 6  4  18 o 0 44.8972  2.26584  48.9201    108.33      14.2223    108.33       
1 1 1 6  4  19 o 0 25.0994  3.66406  5.57342    81.2512     41.675     -98.7488     
1 1 1 6  4  20 o 0 52.9825  3.3773   53.324     92.3152     24.6219    -87.6848     
1 1 1 6  4  21 o 0 66.9624  4.00195  99.7806    136.333     32.6778    136.333      
1 1 1 6  4  22 o 0 16.0443  5.58711  3.92992    28.012      1.40177    28.012       
1 1 1 6  4  23 o 0 5.94197  2.76511  ?          ?           ?          ?            
1 1 1 6  5  0  o 0 214.8    13.0766  372.219    0           163.104    -1.86113e-14 
1 1 1 6  5  1  o 0 331.378  11.0558  753.427    -105.548    378.571    -105.548     
1 1 1 6  5  2  o 0 367.6    11.7809  630.221    -102.253    203.83     -102.253     
1 1 1 6  5  3  o 0 245.126  10.5142  506.516    -31.6072    357.227    -31.6072     
1 1 1 6  5  4  o 0 491.323  15.0341  581.589    -123.047    129.13     56.9526      
1 1 1 6  5  5  o 0 265.536  12.4775  370.469    -85.8103    64.8932    -85.8103     
1 1 1 6  5  6  o 0 404.372  15.539   573.086    -21.3686    130.65     -21.3686     
1 1 1 6  5  7  o 0 181.441  8.69913  143.349    -11.6731    147.55     168.327      
1 1 1 6  5  8  o 0 419.725  15.5169  575.671    -170.842    159.655    -170.842     
1 1 1 6  5  9  o 0 106.367  5.54431  77.8898    133.833     7.23633    133.833      
1 1 1 6  5  10 o 0 165.637  7.85702  176.07     30.3545     19.6016    30.3545      
1 1 1 6  5  11 o 0 465.128  18.7982  570.466    -46.1897    133.188    -46.1897     
1 1 1 6  5  12 o 0 77.3732  17.1498  49.4587    -132.538    18.7299    47.4625      
1 1 1 6  5  13 o 0 81.5096  3.48604  53.8209    -121.205    25.3245    58.7951      
1 1 1 6  5  14 o 0 72.7486  3.0271   37.0755    -149.529    45.8573    30.4706      
1 1 1 6  5  15 o 0 217.398  7.80033  207.061    -119.094    59.5459    60.9061      
1 1 1 6  5  16 o 0 101.363  3.40423  131.256    -1.24988    65.4701    -1.24988     
1 1 1 6  5  17 o 0 93.5725  3.4102   79.2072    5.13503     33.0295    -174.865     
1 1 1 6  5  18 o 0 133.436  4.48737  217.421    -92.1165    78.2595    -92.1165     
1 1 1 6  5  19 o 0 43.1666  2.73795  38.8722    46.6854     28.376     -133.315     
1 1 1 6  5  20 o 0 67.7307  4.32799  94.4983    113.738     16.2536    113.738      
1 1 1 6  5  21 o 0 62.8469  3.78415  80.8686    -99.7711    5.83435    -99.7711     
1 1 1 6  5  22 f 1 52.1922  4.44155  73.9526    97.2659     21.899     97.2659      
1 1 1 6  5  23 o 0 5.54527  2.6939   ?          ?           ?          ?            
1 1 1 6  6  0  o 0 97.9882  14.6275  46.3973    0           39.8911    180          
1 1 1 6  6  1  o 0 266.532  13.5478  395.13     90          129.904    90           
1 1 1 6  6  2  o 0 112.918  7.20577  64.22      0           18.5314    1.79523e-13  
1 1 1 6  6  3  o 0 255.479  15.7943  380.083    90          183.644    90           
1 1 1 6  6  4  f 1 31.1472  3.87125  3.55456    0           28.0741    180          
1 1 1 6  6  5  o 0 528.302  22.632   701.587    -90         113.252    90           
1 1 1 6  6  6  o 0 224.546  15.0344  287.505    0           60.891     0            
1 1 1 6  6  7  o 0 462.733  23.7808  586.261    -90         40.5534    -90          
1 1 1 6  6  8  o 0 112.955  8.66648  130.409    180         49.4273    -1.75868e-15 
1 1 1 6  6  9  o 0 388.687  22.2153  460.505    90          102.468    90           
1 1 1 6  6  10 o 0 281.104  20.6369  312.64     180         37.8655    8.14836e-15  
1 1 1 6  6  11 o 0 160.995  10.7278  174.236    90          23.0063    90           
1 1 1 6  6  12 o 0 200.505  13.1828  215.785    180         41.7449    4.18007e-14  
1 1 1 6  6  13 o 0 39.3482  3.90521  29.1951    90          82.7871    -90          
1 1 1 6  6  14 o 0 121.221  6.71107  134.079    180         22.048     180          
1 1 1 6  6  15 o 0 40.1965  3.42461  28.0728    -90         19.3419    90           
1 1 1 6  6  16 o 0 115.317  5.92458  123.889    0           20.7366    -180         
1 1 1 6  6  17 o 0 324.498  16.0907  340.895    90          27.8741    90           
1 1 1 6  6  18 o 0 48.9959  3.5428   63.4941    0           1.28387    -3.40375e-13 
1 1 1 6  6  19 o 0 107.35   6.37675  142.466    -90         27.5531    -90          
1 1 1 6  6  20 o 0 12.3385  6.56601  12.7851    0           25.0694    -180         
1 1 1 6  6  21 o 0 10.4255  6.66613  0.0275518  -90         0.055566   90           
1 1 1 6  6  22 f 1 30.9886  11.8849  38.0205    0           8.26146    180          
1 1 1 6  6  23 o 0 5.68992  4.03529  ?          ?           ?          ?            
1 1 1 7  0  1  o 0 236.726  14.5005  419.795    -135        268.459    -135         
1 1 1 7  0  2  o 0 246.961  14.573   445.163    0           28.4318    180          
1 1 1 7  0  3  o 0 144.056  10.6149  204.361    -45         37.4808    -45          
1 1 1 7  0  4  o 0 158.244  13.0671  210.074    -90         19.4838    90           
1 1 1 7  0  5  o 0 58.3983  4.53679  41.6485    -135        75.96      45           
1 1 1 7  0  6  o 0 372.594  18.9851  475.756    180         188.682    180          
1 1 1 7  0  7  o 0 46.6446  3.51872  12.6352    -45         38.1607    135          
1 1 1 7  0  8  o 0 132.074  9.98996  154.187    -90         12.3168    90           
1 1 1 7  0  9  o 0 97.5009  6.21011  102.115    45          43.1472    -135         
1 1 1 7  0  10 o 0 331.303  21.6517  388.343    0           135.456    -7.13508e-17 
1 1 1 7  0  11 o 0 369.583  22.4991  406.97     -45         67.6911    -45          
1 1 1 7  0  12 o 0 130.313  7.66511  140.045    -90         32.9192    -90          
1 1 1 7  0  13 o 0 21.6519  6.80114  2.89414    -135        26.8012    45           
1 1 1 7  0  14 f 1 213.579  11.795   242.002    180         103.675    180          
1 1 1 7  0  15 o 0 66.3468  4.55149  66.2686    135         9.69241    135          
1 1 1 7  0  16 o 0 97.6942  5.07623  105.216    90          40.1592    90           
1 1 1 7  0  17 o 0 10.124   6.11191  1.17305    45          12.6493    -135         
1 1 1 7  0  18 o 0 111.793  5.70813  154.965    180         23.0589    4.7155e-14   
1 1 1 7  0  19 o 0 113.003  5.94948  153.17     -45         31.7971    -45          
1 1 1 7  0  20 o 0 8.79061  5.8926   2.80238    -90         21.4808    90           
1 1 1 7  0  21 o 0 55.4986  6.31114  71.7424    -135        2.02073    -135         
1 1 1 7  0  22 o 0 24.0724  5.88055  30.2531    180         3.10026    6.84708e-14  
1 1 1 7  0  23 o 0 5.38886  3.73372  ?          ?           ?          ?            
1 1 1 7  1  0  o 0 152.809  9.39988  262.22     180         29.693     180          
1 1 1 7  1  1  o 0 165.537  7.64045  284.744    -103.796    49.1486    -103.796     
1 1 1 7  1  2  o 0 307.317  11.7533  604.105    -19.6998    157.35     -19.6998     
1 1 1 7  1  3  o 0 143.729  7.64708  211.894    161.849     98.6258    161.849      
1 1 1 7  1  4  o 0 400.078  14.2447  538.032    -44.8915    37.896     -44.8915     
1 1 1 7  1  5  o 0 327.853  14.3688  413.176    98.2659     16.2361    -81.7341     
1 1 1 7  1  6  o 0 87.7205  4.93967  11.5366    -133.643    3.35932    46.3566      
1 1 1 7  1  7  o 0 256.123  11.7454  331.877    -13.243     42.926     -13.243      
1 1 1 7  1  8  o 0 403.59   15.2474  473.445    -19.3337    5.97679    160.666      
1 1 1 7  1  9  o 0 168.511  7.33968  230.903    -165.624    129.688    -165.624     
1 1 1 7  1  10 o 0 472.141  17.2441  594.951    50.9719     98.1071    50.9719      
1 1 1 7  1  11 o 0 346.249  15.0587  429.918    -89.3706    116.03     -89.3706     
1 1 1 7  1  12 o 0 211.663  8.72289  162.779    -28.7612    122.507    151.239      
1 1 1 7  1  13 o 0 137.322  5.80631  127.857    -37.5414    17.2599    142.459      
1 1 1 7  1  14 o 0 146.606  5.88279  187.066    129.97      70.1369    129.97       
1 1 1 7  1  15 o 0 129.679  4.84903  170.05     130.003     66.4369    130.003      
1 1 1 7  1  16 o 0 245.583  8.18385  273.886    64.0495     18.83      64.0495      
1 1 1 7  1  17 o 0 101.786  3.76061  117.942    130.113     26.5718    130.113      
1 1 1 7  1  18 o 0 86.974   3.4162   136.111    148.533     44.8205    148.533      
1 1 1 7  1  19 o 0 109.971  4.3232   160.328    91.3828     28.1242    91.3828      
1 1 1 7  1  20 o 0 95.2157  5.15989  125.338    -18.4646    4.19004    -18.4646     
1 1 1 7  1  21 o 0 26.3491  4.40546  31.2938    -157.448    8.3391     -157.448     
1 1 1 7  1  22 o 0 16.98    5.6686   13.3125    -138.839    4.13417    -138.839     
1 1 1 7  1  23 o 0 5.55133  2.79137  ?          ?           ?          ?            
1 1 1 7  2  0  f 1 244.089  13.3775  416.84     0           11.9148    1.93685e-12  
1 1 1 7  2  1  o 0 430.921  12.768   851.916    31.8062     244.126    31.8062      
1 1 1 7  2  2  o 0 159.846  8.20521  224.212    123.449     41.2513    123.449      
1 1 1 7  2  3  o 0 336.13   12.2003  637.852    -175.86     333.992    -175.86      
1 1 1 7  2  4  o 0 39.8661  2.70752  88.9045    126.792     222.24     126.792      
1 1 1 7  2  5  o 0 324.581  13.386   388.218    146.415     53.615     -33.5852     
1 1 1 7  2  6  o 0 179.297  9.05786  210.451    -39.2022    2.23012    -39.2022     
1 1 1 7  2  7  o 0 406.054  16.0333  666.53     97.6532     334.62     97.6532      
1 1 1 7  2  8  o 0 527.458  17.7091  575.232    119.503     99.1242    -60.4969     
1 1 1 7  2  9  o 0 641.512  19.08    687.264    -109.303    132.682    70.697       
1 1 1 7  2  10 o 0 458.141  17.4253  577.989    -100.125    99.8825    -100.125     
1 1 1 7  2  11 o 0 206.414  9.5058   227.429    -80.8185    29.5235    -80.8185     
1 1 1 7  2  12 o 0 457.691  16.7936  487.913    -0.187861   6.46091    179.812      
1 1 1 7  2  13 o 0 218.519  8.0245   278.944    -5.5304     110.127    -5.5304      
1 1 1 7  2  14 o 0 254.471  11.2057  295.222    -74.5124    28.2828    -74.5124     
1 1 1 7  2  15 o 0 131.797  5.00352  212.873    -113.209    167.767    -113.209     
1 1 1 7  2  16 o 0 93.8467  3.32785  92.9841    163.949     2.8325     -16.0509     
1 1 1 7  2  17 o 0 60.7389  2.57559  25.083     -65.2863    71.621     114.714      
1 1 1 7  2  18 o 0 52.1581  2.57238  57.4143    -50.3745    10.6618    129.625      
1 1 1 7  2  19 o 0 32.8965  3.1038   23.587     111.455     28.9811    -68.545      
1 1 1 7  2  20 f 1 59.8171  3.3976   88.4417    36.7598     24.1612    36.7598      
1 1 1 7  2  21 o 0 56.507   4.97949  75.1508    127.762     9.60536    127.762      
1 1 1 7  2  22 o 0 38.781   5.50052  58.124     137.797     23.9968    137.797      
1 1 1 7  2  23 o 0 5.0875   2.55941  ?          ?           ?          ?            
1 1 1 7  3  0  o 0 375.236  17.457   635.3      0           207.123    7.01435e-14  
1 1 1 7  3  1  o 0 330.865  11.4172  780.193    74.5924     473.117    74.5924      
1 1 1 7  3  2  o 0 474.79   14.386   381.394    104.949     584.508    -75.0511     
1 1 1 7  3  3  o 0 332.145  12.7824  495.467    177.929     55.1266    177.929      
1 1 1 7  3  4  o 0 234.552  11.5385  371.545    -161.014    169.544    -161.014     
1 1 1 7  3  5  o 0 420.411  14.6979  466.919    48.4121     148.433    -131.588     
1 1 1 7  3  6  f 1 368.01   14.5858  429.968    -39.6037    53.9965    140.396      
1 1 1 7  3  7  o 0 481.849  16.5119  561.906    13.4992     72.6037    -166.501     
1 1 1 7  3  8  o 0 484.08   17.5574  625.325    99.0094     109.409    99.0094      
1 1 1 7  3  9  o 0 464.621  17.3311  643.33     128.439     205.486    128.439      
1 1 1 7  3  10 o 0 349.994  14.9075  493.45     -119.137    191.867    -119.137     
1 1 1 7  3  11 o 0 171.145  7.70855  140.773    156.082     66.9484    -23.9176     
1 1 1 7  3  12 o 0 240.996  10.2363  332.796    120.279     163.243    120.279      
1 1 1 7  3  13 o 0 296.853  12.0277  333.004    8.93957     46.6841    8.93957      
1 1 1 7  3  14 o 0 138.598  5.48489  137.984    -113.957    15.1379    66.0432      
1 1 1 7  3  15 o 0 35.6619  2.8632   0.67495    -117.971    36.7434    -117.971     
1 1 1 7  3  16 o 0 83.4849  3.10409  79.3302    98.5857     4.90453    -81.4143     
1 1 1 7  3  17 o 0 86.6058  3.12073  77.0276    -26.2846    22.3277    153.715      
1 1 1 7  3  18 o 0 56.7064  2.48119  58.668     -62.3244    23.7002    117.676      
1 1 1 7  3  19 o 0 89.0644  3.11875  112.284    -144.73     9.20954    35.2698      
1 1 1 7  3  20 o 0 65.8546  3.54877  104.394    -80.4122    41.0064    -80.4122     
1 1 1 7  3  21 o 0 32.7494  3.6491   43.3578    52.6992     12.3698    52.6992      
1 1 1 7  3  22 o 0 24.3378  4.24622  33.8219    -78.6189    19.6039    -78.6189     
1 1 1 7  3  23 o 0 4.97706  2.55467  ?          ?           ?          ?            
1 1 1 7  4  0  o 0 267.966  15.1549  454.741    0           175.942    -2.9709e-14  
1 1 1 7  4  1  o 0 122.698  6.24629  124.281    17.3404     40.3565    -162.66      
1 1 1 7  4  2  o 0 390.556  12.6073  497.662    -26.8582    108.099    153.142      
1 1 1 7  4  3  o 0 439.825  14.7862  649.427    81.0456     45.7078    81.0456      
1 1 1 7  4  4  o 0 110.47   6.63151  74.4113    -86.6354    88.5242    93.3646      
1 1 1 7  4  5  o 0 229.98   10.1919  395.305    -138.31     241.639    -138.31      
1 1 1 7  4  6  o 0 250.263  11.9326  355.913    -170.321    109.077    -170.321     
1 1 1 7  4  7  o 0 309.21   13.4891  445.752    -163.492    139.633    -163.492     
1 1 1 7  4  8  o 0 306.162  13.9114  315.73     -110.64     81.7284    69.3605      
1 1 1 7  4  9  o 0 136.392  6.54764  152.631    151.762     58.7087    151.762      
1 1 1 7  4  10 o 0 344.53   15.1557  424.067    -40.7193    101.991    -40.7193     
1 1 1 7  4  11 f 1 71.9164  3.59028  38.6408    50.5351     195.625    50.5351      
1 1 1 7  4  12 o 0 481.85   18.0293  517.624    60.4679     5.33189    60.4679      
1 1 1 7  4  13 o 0 209.737  8.23836  236.478    82.7183     43.9642    82.7183      
1 1 1 7  4  14 f 1 15.9335  5.03272  50.4241    142.599     106.742    142.599      
1 1 1 7  4  15 o 0 117.726  4.27781  104.366    22.8111     40.2487    -157.189     
1 1 1 7  4  16 o 0 123.385  4.57945  119.561    -176.966    16.6201    3.03367      
1 1 1 7  4  17 o 0 135.871  4.62627  163.336    -168.457    45.9979    -168.457     
1 1 1 7  4  18 o 0 93.4197  3.35888  125.524    -66.4467    5.4401     -66.4467     
1 1 1 7  4  19 o 0 87.3226  3.48838  120.963    -151.706    14.5581    -151.706     
1 1 1 7  4  20 o 0 56.8863  4.07759  60.0734    25.6339     24.5965    -154.366     
1 1 1 7  4  21 o 0 45.9052  4.13496  48.1853    11.1709     15.9142    -168.829     
1 1 1 7  4  22 o 0 22.1108  4.84342  17.3296    -66.5519    15.0485    113.448      
1 1 1 7  4  23 o 0 3.98043  1.96753  ?          ?           ?          ?            
1 1 1 7  5  0  f 1 445.882  18.488   633.382    0           82.6887    180          
1 1 1 7  5  1  o 0 390.069  12.1321  676.05     135.09      256.949    135.09       
1 1 1 7  5  2  o 0 136.915  5.93496  188.57     -13.4689    72.8643    -13.4689     
1 1 1 7  5  3  o 0 200.262  10.0061  283.649    178.454     81.7544    178.454      
1 1 1 7  5  4  o 0 245.139  11.1415  268.127    -95.067     83.9465    84.933       
1 1 1 7  5  5  o 0 233.706  11.2234  368.231    -115.927    163.459    -115.927     
1 1 1 7  5  6  o 0 135.562  7.29426  159.579    -52.9417    47.3006    -52.9417     
1 1 1 7  5  7  o 0 364.487  15.5154  440.498    -34.1076    17.3918    145.892      
1 1 1 7  5  8  f 1 79.7386  4.23534  4.44461    42.9722     4.95672    -137.028     
1 1 1 7  5  9  o 0 343.313  14.8794  407.215    4.84832     22.5691    4.84832      
1 1 1 7  5  10 o 0 203.45   8.96113  180.974    -93.6785    66.0084    86.3215      
1 1 1 7  5  11 o 0 314.699  14.246   259.472    -45.9875    154.191    134.012      
1 1 1 7  5  12 f 1 191.636  7.97732  283.96     -156.478    186.406    -156.478     
1 1 1 7  5  13 o 0 216.699  8.1719   192.153    -169.243    61.6787    10.7572      
1 1 1 7  5  14 o 0 55.7804  2.4436   7.45918    158.734     24.5606    -21.266      
1 1 1 7  5  15 o 0 30.0527  2.98418  21.8709    42.1711     81.6568    42.1711      
1 1 1 7  5  16 o 0 72.768   2.63758  76.7984    143.037     32.3703    143.037      
1 1 1 7  5  17 o 0 40.1018  2.36695  31.6494    -84.0073    23.8671    95.9927      
1 1 1 7  5  18 o 0 118.355  4.24166  192.272    -161.381    72.223     -161.381     
1 1 1 7  5  19 o 0 83.8197  3.75059  114.442    125.457     12.1658    125.457      
1 1 1 7  5  20 o 0 67.9902  3.76022  108.879    -119.652    46.2037    -119.652     
1 1 1 7  5  21 o 0 24.6183  5.28614  21.7575    36.6618     9.32917    -143.338     
1 1 1 7  5  22 o 0 14.9634  5.70803  9.40197    104.792     6.59931    -75.2082     
1 1 1 7  5  23 o 0 4.93767  2.3265   ?          ?           ?          ?            
1 1 1 7  6  0  o 0 256.727  17.116   369.849    0           71.8528    6.67923e-15  
1 1 1 7  6  1  o 0 430.241  12.9336  809.875    36.0867     393.933    36.0867      
1 1 1 7  6  2  o 0 357.168  12.0275  596.193    135.325     172.598    135.325      
1 1 1 7  6  3  o 0 258.402  10.3659  368.159    155.609     81.8466    155.609      
1 1 1 7  6  4  o 0 411.943  14.7889  508.155    -18.9705    54.9773    161.03       
1 1 1 7  6  5  o 0 247.696  11.4465  396.276    31.7665     196.986    31.7665      
1 1 1 7  6  6  o 0 342.009  14.1999  437.083    173.886     24.8397    173.886      
1 1 1 7  6  7  o 0 442.412  16.1248  560.337    -167.369    23.1252    -167.369     
1 1 1 7  6  8  o 0 295.134  12.7303  435.019    -17.6079    192.952    -17.6079     
1 1 1 7  6  9  o 0 203.922  9.75167  231.6      24.1176     11.6303    24.1176      
1 1 1 7  6  10 o 0 336.063  15.0879  491.603    -115.514    264.45     -115.514     
1 1 1 7  6  11 o 0 256.125  10.9223  344.673    -119.86     160.749    -119.86      
1 1 1 7  6  12 o 0 213.453  8.96327  157.21     -9.12295    132.602    170.877      
1 1 1 7  6  13 o 0 181.634  6.97246  238.025    -59.5702    84.3461    -59.5702     
1 1 1 7  6  14 o 0 44.3037  2.59707  3.31917    122.162     20.9486    122.162      
1 1 1 7  6  15 o 0 120.332  4.67336  122.271    -1.36576    7.23328    178.634      
1 1 1 7  6  16 o 0 96.294   3.09457  70.4524    51.1283     53.9283    -128.872     
1 1 1 7  6  17 o 0 139.275  4.90981  211.297    122.223     43.9694    122.223      
1 1 1 7  6  18 o 0 40.3213  2.49581  34.3867    -3.45891    12.2076    176.541      
1 1 1 7  6  19 o 0 65.9016  2.60451  88.2478    -27.6397    10.0456    -27.6397     
1 1 1 7  6  20 o 0 32.2668  3.65516  35.4113    -58.3767    5.18956    121.623      
1 1 1 7  6  21 o 0 58.7444  5.56032  60.1774    31.0094     23.785     -148.991     
1 1 1 7  6  22 o 0 47.5348  4.79631  69.774     139.542     27.1131    139.542      
1 1 1 7  6  23 o 0 5.53103  2.71585  ?          ?           ?          ?            
1 1 1 7  7  0  o 0 464.639  25.3711  680.024    180         78.9295    -2.71312e-13 
1 1 1 7  7  1  o 0 40.6698  4.94586  6.74135    90          28.5058    -90          
1 1 1 7  7  2  o 0 355.61   16.6792  473.435    0           78.7673    2.01871e-14  
1 1 1 7  7  3  o 0 331.579  15.8114  441.368    -90         14.1847    90           
1 1 1 7  7  4  o 0 132.734  10.0693  129.569    0           48.5394    -2.84295e-14 
1 1 1 7  7  5  o 0 249.84   16.4202  320.277    90          119.808    90           
1 1 1 7  7  6  o 0 628.358  24.3122  798.624    180         235.205    1.95158e-14  
1 1 1 7  7  7  o 0 421.766  22.6918  508.846    90          29.5834    -90          
1 1 1 7  7  8  o 0 301.054  18.8972  358.789    180         37.3291    180          
1 1 1 7  7  9  o 0 137.668  9.33495  157.989    90          4.4526     -90          
1 1 1 7  7  10 o 0 320.886  17.7586  354.041    180         79.6923    180          
1 1 1 7  7  11 o 0 150.156  9.38075  163.013    -90         84.1179    90           
1 1 1 7  7  12 o 0 115.419  6.71495  122.377    180         5.15362    1.66873e-13  
1 1 1 7  7  13 o 0 167.763  8.86776  189.832    90          15.8954    90           
1 1 1 7  7  14 o 0 95.0769  5.79155  18.0735    180         8.41138    -180         
1 1 1 7  7  15 o 0 50.8758  4.23861  52.582     90          38.2795    -90          
1 1 1 7  7  16 o 0 43.2772  3.56763  27.4013    180         11.5257    -3.01253e-15 
1 1 1 7  7  17 o 0 53.8873  3.35015  69.8795    -90         16.0201    -90          
1 1 1 7  7  18 o 0 69.353   3.90841  87.1027    180         47.7162    180          
1 1 1 7  7  19 o 0 28.1474  4.83627  24.9601    -90         0.179535   90           
1 1 1 7  7  20 o 0 20.4839  7.05372  24.6268    180         11.0282    7.79338e-15  
1 1 1 7  7  21 o 0 58.7474  8.05829  73.1177    -90         12.2274    90           
1 1 1 7  7  22 o 0 39.4499  15.1542  47.7651    180         3.22981    180          
1 1 1 7  7  23 o 0 6.01858  3.75625  ?          ?           ?          ?            
1 1 1 8  0  0  o 0 521.079  26.2511  941.706    180         173.846    -180         
1 1 1 8  0  1  o 0 532.983  18.7542  961.15     135         22.9511    135          
1 1 1 8  0  2  o 0 499.588  19.1592  743.877    -90         139.644    90           
1 1 1 8  0  3  o 0 66.7535  4.69447  33.7766    -135        34.2297    45           
1 1 1 8  0  4  o 0 343.146  19.3516  455.548    0           75.7741    -2.65306e-14 
1 1 1 8  0  5  o 0 145.64   11.364   161.922    -45         65.8103    -45          
1 1 1 8  0  6  o 0 270.85   18.7596  344.504    90          31.7859    90           
1 1 1 8  0  7  o 0 349.464  20.937   440.313    -135        79.7605    -135         
1 1 1 8  0  8  o 0 188.835  13.9627  218.837    0           105.724    7.31351e-16  
1 1 1 8  0  9  o 0 318.648  20.5539  376.669    -45         15.681     135          
1 1 1 8  0  10 o 0 233.569  16.4692  259.634    -90         74.7413    90           
1 1 1 8  0  11 o 0 638.912  29.919   700.253    45          2.65259    45           
1 1 1 8  0  12 o 0 179.584  10.1841  193.816    0           55.8922    -3.48708e-16 
1 1 1 8  0  13 o 0 303.989  16.3141  322.785    -45         24.4408    -45          
1 1 1 8  0  14 o 0 16.0249  7.25217  1.61975    -90         28.6425    90           
1 1 1 8  0  15 o 0 112.635  6.75258  124.599    -135        23.4168    -135         
1 1 1 8  0  16 o 0 42.8059  3.36464  18.0543    0           5.96246    -180         
1 1 1 8  0  17 o 0 90.2112  5.19057  95.873     -45         3.96788    -45          
1 1 1 8  0  18 o 0 276.063  13.4998  380.442    -90         82.0212    -90          
1 1 1 8  0  19 o 0 43.2129  3.71006  57.6861    -135        2.6458     -135         
1 1 1 8  0  20 o 0 6.56094  4.66607  2.73042    180         18.8063    5.65605e-15  
1 1 1 8  0  21 o 0 31.5064  5.77039  40.3649    135         4.22893    -45          
1 1 1 8  0  22 o 0 14.0628  6.41364  2.0298     90          0.0205664  -90          
1 1 1 8  0  23 o 0 3.63172  2.63544  ?          ?           ?          ?            
1 1 1 8  1  0  o 0 371.42   17.8735  649.272    180         248.28     180          
1 1 1 8  1  1  o 0 377.454  13.1395  537.352    128.32      3.76874    -51.6803     
1 1 1 8  1  2  o 0 283.173  10.8387  446.52     -164.162    95.8373    -164.162     
1 1 1 8  1  3  f 1 288.088  11.4173  483.045    -50.5816    155.798    -50.5816     
1 1 1 8  1  4  o 0 198.913  10.4826  212.352    131.934     69.6961    -48.0659     
1 1 1 8  1  5  o 0 349.408  13.4958  528.733    141.732     165.577    141.732      
1 1 1 8  1  6  o 0 435.568  15.4685  597.259    73.1522     108.543    73.1522      
1 1 1 8  1  7  o 0 234.507  11.751   347.741    -76.7762    141.658    -76.7762     
1 1 1 8  1  8  o 0 365.417  16.191   448.706    149.559     42.3227    149.559      
1 1 1 8  1  9  o 0 398.012  16.1631  487.891    72.6038     52.1408    72.6038      
1 1 1 8  1  10 o 0 404.251  16.7162  418.381    -156.532    47.6106    23.4685      
1 1 1 8  1  11 o 0 272.51   12.1559  366.379    81.8911     163.065    81.8911      
1 1 1 8  1  12 o 0 338.164  14.6126  427.426    179.379     136.465    179.379      
1 1 1 8  1  13 o 0 138.121  5.53556  141.972    119.496     13.1261    119.496      
1 1 1 8  1  14 o 0 172.152  6.84331  234.732    34.8283     106.883    34.8283      
1 1 1 8  1  15 o 0 208.135  8.67315  232.981    -2.67266    13.0826    -2.67266     
1 1 1 8  1  16 o 0 179.418  5.76505  210.037    63.8675     39.9054    63.8675      
1 1 1 8  1  17 o 0 55.5456  2.47597  19.7869    123.508     70.3628    -56.4918     
1 1 1 8  1  18 o 0 20.8324  4.06512  18.0195    19.1966     65.2032    19.1966      
1 1 1 8  1  19 f 1 57.7663  2.8081   91.6651    -96.6358    40.222     -96.6358     
1 1 1 8  1  20 o 0 62.9343  3.27617  99.2321    -172.664    38.1041    -172.664     
1 1 1 8  1  21 o 0 18.4417  5.45996  0.941696   168.02      37.4975    -11.9799     
1 1 1 8  1  22 o 0 19.8068  6.04524  22.2291    -10.2371    7.67716    -10.2371     
1 1 1 8  1  23 o 0 5.58382  2.6741   ?          ?           ?          ?            
1 1 1 8  2  0  o 0 526.334  19.588   899.926    0           11.3752    -180         
1 1 1 8  2  1  o 0 391.429  11.9527  587.771    -66.171     78.9441    -66.171      
1 1 1 8  2  2  o 0 359.64   11.9902  498.373    -3.58109    15.6169    176.419      
1 1 1 8  2  3  o 0 61.3789  3.86983  17.5816    118.081     105.819    118.081      
1 1 1 8  2  4  o 0 176.935  9.45713  200.29     18.4391     25.5802    -161.561     
1 1 1 8  2  5  o 0 262.489  12.1341  414.211    -75.3678    179.171    -75.3678     
1 1 1 8  2  6  o 0 352.27   15.4789  459.111    136.049     49.8234    136.049      
1 1 1 8  2  7  o 0 306.631  13.5182  452.447    158.74      163.21     158.74       
1 1 1 8  2  8  o 0 396.475  16.4053  505.87     58.8693     85.3424    58.8693      
1 1 1 8  2  9  o 0 289.44   12.2343  298.311    -7.23835    66.5394    172.762      
1 1 1 8  2  10 o 0 412.964  17.3236  484.712    -150.323    69.6762    -150.323     
1 1 1 8  2  11 o 0 266.599  11.5664  305.242    -69.5255    49.8109    -69.5255     
1 1 1 8  2  12 o 0 344.002  13.6761  360.175    73.306      10.7193    -106.694     
1 1 1 8  2  13 o 0 306.52   12.0957  386.955    -157.958    137.311    -157.958     
1 1 1 8  2  14 o 0 134.768  4.90335  132.966    13.9492     15.1099    -166.051     
1 1 1 8  2  15 o 0 155.007  5.81983  170.237    -81.4346    8.16045    -81.4346     
1 1 1 8  2  16 o 0 179.932  6.03453  250.071    148.659     122.768    148.659      
1 1 1 8  2  17 o 0 104.68   3.2837   100.518    -14.8243    14.1063    165.176      
1 1 1 8  2  18 o 0 62.5974  2.58759  73.2906    -6.47186    10.7228    173.528      
1 1 1 8  2  19 o 0 92.1847  3.78691  137.839    -84.8356    34.8493    -84.8356     
1 1 1 8  2  20 o 0 11.4313  4.93155  2.03783    179.307     11.0821    179.307      
1 1 1 8  2  21 o 0 13.4203  5.29094  4.48942    25.4284     30.9037    25.4284      
1 1 1 8  2  22 o 0 8.16624  3.96474  2.40443    -43.7423    9.34486    -43.7423     
1 1 1 8  2  23 o 0 6.12407  2.76887  ?          ?           ?          ?            
1 1 1 8  3  0  o 0 231.893  13.009   324.895    180         70.5552    -180         
1 1 1 8  3  1  o 0 206.157  9.12724  295.13     -170.608    44.6066    -170.608     
1 1 1 8  3  2  o 0 414.138  12.7727  530.41     -56.5802    101.604    123.42       
1 1 1 8  3  3  o 0 61.9438  9.76413  86.5063    -35.6839    291.03     -35.6839     
1 1 1 8  3  4  o 0 359.64   14.6847  363.537    48.0517     189.601    -131.948     
1 1 1 8  3  5  f 1 200.157  9.82097  236.423    -76.6325    14.8234    103.367      
1 1 1 8  3  6  o 0 289.672  13.7974  296.2      75.8114     116.631    -104.189     
1 1 1 8  3  7  o 0 204.42   10.8555  282.202    -81.906     92.1571    -81.906      
1 1 1 8  3  8  o 0 230.658  10.5629  338.428    75.3694     167.43     75.3694      
1 1 1 8  3  9  o 0 247.43   11.5578  349.807    -145.094    150.52     -145.094     
1 1 1 8  3  10 o 0 80.6507  4.24296  18.2504    -50.1573    25.8835    129.843      
1 1 1 8  3  11 o 0 315.001  15.9445  357.806    177.434     47.3669    177.434      
1 1 1 8  3  12 o 0 173.625  6.59006  186.585    129.574     18.056     129.574      
1 1 1 8  3  13 o 0 253.941  9.08903  344.306    -176.798    169.153    -176.798     
1 1 1 8  3  14 o 0 118.744  4.47255  110.559    -17.4205    20.2274    162.58       
1 1 1 8  3  15 o 0 145.943  5.05564  131.099    18.3547     50.1241    -161.645     
1 1 1 8  3  16 o 0 61.1061  2.59401  46.4632    -124.19     12.4723    55.8101      
1 1 1 8  3  17 o 0 72.5548  2.75013  52.9102    89.6816     39.446     -90.3184     
1 1 1 8  3  18 o 0 34.7762  2.77358  8.39525    -138.554    58.9466    41.4457      
1 1 1 8  3  19 o 0 24.6479  3.3788   11.1762    -156.912    21.957     23.0883      
1 1 1 8  3  20 o 0 29.7708  3.21134  23.3231    -154.872    24.7269    25.1284      
1 1 1 8  3  21 o 0 67.7699  5.025    79.8278    50.5418     9.16017    -129.458     
1 1 1 8  3  22 o 0 44.5202  6.30009  46.887     -11.9632    13.6539    168.037      
1 1 1 8  3  23 o 0 3.94239  1.9168   ?          ?           ?          ?            
1 1 1 8  4  0  o 0 175.844  10.1594  245.844    180         65.0478    -1.64199e-13 
1 1 1 8  4  1  o 0 182.892  8.55402  315.459    -92.1983    193.344    -92.1983     
1 1 1 8  4  2  o 0 163.786  6.95278  259.156    51.5766     125.624    51.5766      
1 1 1 8  4  3  o 0 158.765  7.73419  101.862    167.625     178.609    -12.3754     
1 1 1 8  4  4  o 0 454.192  15.0355  535.959    -31.6154    89.3159    148.385      
1 1 1 8  4  5  o 0 383.304  14.9123  445.149    119.397     58.6605    -60.6031     
1 1 1 8  4  6  f 1 338.308  14.2052  459.492    160.824     91.1884    160.824      
1 1 1 8  4  7  o 0 405.81   15.1131  532.072    -145.476    70.1182    -145.476     
1 1 1 8  4  8  o 0 524.891  17.9242  589.1      -76.7239    52.961     103.276      
1 1 1 8  4  9  o 0 254.668  11.5321  334.213    -89.6317    98.5161    -89.6317     
1 1 1 8  4  10 o 0 185.388  8.60697  190.993    -97.3085    2.99405    -97.3085     
1 1 1 8  4  11 o 0 305.456  13.273   342.661    -27.0158    39.6999    -27.0158     
1 1 1 8  4  12 o 0 55.3682  3.16903  0.587105   67.6846     70.4689    -112.315     
1 1 1 8  4  13 o 0 82.1203  3.50932  28.0373    110.984     11.9055    110.984      
1 1 1 8  4  14 o 0 96.2903  3.46216  69.5528    -85.7264    48.1018    94.2736      
1 1 1 8  4  15 o 0 63.4075  2.62704  52.0881    -13.6064    8.55565    166.394      
1 1 1 8  4  16 o 0 206.121  7.66251  226.092    116.24      17.1781    116.24       
1 1 1 8  4  17 o 0 120.045  3.93154  223.825    -65.7226    126.425    -65.7226     
1 1 1 8  4  18 o 0 64.514   2.53209  70.877     -76.3715    20.8053    103.629      
1 1 1 8  4  19 o 0 13.6165  4.93487  18.2184    63.0378     54.041     63.0378      
1 1 1 8  4  20 o 0 43.0482  3.26016  62.235     89.3756     19.7916    89.3756      
1 1 1 8  4  21 o 0 89.6547  6.27426  117.644    -124.016    11.6963    -124.016     
1 1 1 8  4  22 o 0 13.5344  5.33906  6.2344     118.65      7.74281    -61.3496     
1 1 1 8  4  23 o 0 4.02343  2.05028  ?          ?           ?          ?            
1 1 1 8  5  0  o 0 358.546  17.3399  503.852    180         54.3408    -180         
1 1 1 8  5  1  o 0 301.784  10.5117  548.307    -63.8376    275.542    -63.8376     
1 1 1 8  5  2  o 0 140.597  6.70133  180.473    -4.63512    108.77     -4.63512     
1 1 1 8  5  3  f 1 324.671  12.2401  452.859    -132.542    87.519     -132.542     
1 1 1 8  5  4  o 0 285.497  11.8642  418.435    -72.5706    123.209    -72.5706     
1 1 1 8  5  5  o 0 179.613  9.62755  207.574    -72.3447    2.56547    107.655      
1 1 1 8  5  6  o 0 287.011  13.6939  459.378    112.765     230.737    112.765      
1 1 1 8  5  7  o 0 150.5    7.35261  175.285    168.663     114.701    168.663      
1 1 1 8  5  8  o 0 284.14   11.9163  407.201    65.8497     169.139    65.8497      
1 1 1 8  5  9  o 0 478.222  16.5572  653.63     147.454     203.687    147.454      
1 1 1 8  5  10 o 0 80.7461  3.67531  17.2419    138.553     73.0025    -41.4467     
1 1 1 8  5  11 o 0 177.718  8.57597  137.739    -4.85462    97.0461    175.145      
1 1 1 8  5  12 o 0 172.965  7.0146   122.503    166.29      111.684    -13.7098     
1 1 1 8  5  13 o 0 267.301  10.2911  301.315    165.311     8.43649    165.311      
1 1 1 8  5  14 o 0 33.7298  2.99865  20.546     154.602     58.7415    154.602      
1 1 1 8  5  15 o 0 224.223  8.2857   214.716    158.82      53.7373    -21.1803     
1 1 1 8  5  16 o 0 101.682  3.48357  82.5423    66.0624     40.8515    -113.938     
1 1 1 8  5  17 f 1 41.4218  2.63691  34.3063    57.692      22.7182    -122.308     
1 1 1 8  5  18 o 0 123.968  4.03216  175.127    141.98      22.578     141.98       
1 1 1 8  5  19 o 0 90.8699  3.687    149.684    -147.143    66.6572    -147.143     
1 1 1 8  5  20 f 1 23.6428  5.05788  13.8946    7.99225     25.6308    -172.008     
1 1 1 8  5  21 o 0 52.3872  4.17807  63.9645    -122.2      0.747431   -122.2       
1 1 1 8  5  22 o 0 31.1917  6.2304   27.601     24.9871     17.5666    -155.013     
1 1 1 8  5  23 o 0 6.64606  3.14378  ?          ?           ?          ?            
1 1 1 8  6  0  o 0 132.599  7.98751  58.7856    180         28.9978    180          
1 1 1 8  6  1  o 0 535.956  14.3244  777.387    -153.95     37.6233    -153.95      
1 1 1 8  6  2  o 0 321.062  11.3458  415.9      94.7535     19.6657    94.7535      
1 1 1 8  6  3  o 0 418.41   13.5822  576.621    -174.905    81.785     -174.905     
1 1 1 8  6  4  o 0 135.809  6.8364   135.869    70.0728     34.71      -109.927     
1 1 1 8  6  5  o 0 146.35   7.85036  175.337    10.1837     35.7466    10.1837      
1 1 1 8  6  6  o 0 359.573  15.4419  383.988    -160.768    119.593    19.2316      
1 1 1 8  6  7  o 0 532.414  17.1844  534.219    161.346     192.937    -18.6539     
1 1 1 8  6  8  o 0 173.372  8.04918  202.148    154.185     32.1777    154.185      
1 1 1 8  6  9  o 0 178.141  8.78404  147.047    -100.901    96.6715    79.0985      
1 1 1 8  6  10 o 0 147.58   6.7591   136.119    77.8788     14.5161    -102.121     
1 1 1 8  6  11 o 0 320.174  15.219   330.339    70.6153     22.9395    -109.385     
1 1 1 8  6  12 o 0 151.735  6.21266  164.816    -31.0507    27.5878    -31.0507     
1 1 1 8  6  13 o 0 171.677  6.91291  190.756    126.97      11.6981    126.97       
1 1 1 8  6  14 o 0 93.5715  3.7547   64.9128    69.0342     49.2941    -110.966     
1 1 1 8  6  15 o 0 50.5066  2.56188  18.916     -109.104    48.288     70.896       
1 1 1 8  6  16 o 0 151.505  5.31033  139.24     -179.555    35.7216    0.445147     
1 1 1 8  6  17 o 0 80.0729  3.02595  118.057    178.944     28.9812    178.944      
1 1 1 8  6  18 o 0 32.0496  2.9778   7.17796    6.27113     48.4092    -173.729     
1 1 1 8  6  19 f 1 27.705   3.38848  13.3134    134.664     31.6409    -45.3358     
1 1 1 8  6  20 o 0 74.8249  3.82702  111.578    47.0845     35.3528    47.0845      
1 1 1 8  6  21 o 0 32.8426  4.35647  42.5883    54.8831     12.3615    54.8831      
1 1 1 8  6  22 o 0 12.8503  5.34595  4.7048     -128.948    7.62127    51.0521      
1 1 1 8  6  23 o 0 6.0445   2.52725  ?          ?           ?          ?            
1 1 1 8  7  0  o 0 337.651  17.2632  437.045    0           64.4878    1.57458e-13  
1 1 1 8  7  1  o 0 285.769  10.9642  411.751    -36.7756    104.176    -36.7756     
1 1 1 8  7  2  o 0 62.0844  3.22321  9.95377    -177.477    73.7325    -177.477     
1 1 1 8  7  3  o 0 53.7738  2.48758  11.507     76.7832     45.6342    76.7832      
1 1 1 8  7  4  o 0 308.768  12.4839  419.209    58.1323     52.2855    58.1323      
1 1 1 8  7  5  o 0 185.515  8.51775  247.361    59.6885     65.0326    59.6885      
1 1 1 8  7  6  f 1 52.3444  2.83939  39.7392    78.7839     133.958    78.7839      
1 1 1 8  7  7  o 0 240.794  10.6475  376.782    12.9667     219.009    12.9667      
1 1 1 8  7  8  o 0 415.413  16.6686  573.073    -84.5678    180.556    -84.5678     
1 1 1 8  7  9  o 0 233.266  10.5729  310.965    -7.63249    107.72     -7.63249     
1 1 1 8  7  10 f 1 338.259  14.9477  420.64     33.252      117.895    33.252       
1 1 1 8  7  11 o 0 169.991  8.22881  159.087    79.5488     33.5056    -100.451     
1 1 1 8  7  12 f 1 75.2977  3.06991  43.9608    -114.179    23.5984    65.8211      
1 1 1 8  7  13 o 0 221.985  9.09954  225.771    -48.2491    35.842     131.751      
1 1 1 8  7  14 o 0 136.037  5.34224  150.396    -43.6017    25.1351    -43.6017     
1 1 1 8  7  15 o 0 126.937  4.52906  88.4626    110.954     89.5934    -69.0463     
1 1 1 8  7  16 o 0 218.693  7.35495  223.612    63.9531     9.45429    -116.047     
1 1 1 8  7  17 o 0 219.371  6.72553  337.474    -50.3108    78.7533    -50.3108     
1 1 1 8  7  18 o 0 73.7661  2.83241  117.067    18.2547     55.3197    18.2547      
1 1 1 8  7  19 o 0 58.54    3.30035  77.5678    80.3013     11.1571    80.3013      
1 1 1 8  7  20 o 0 61.8407  3.56263  103.987    -56.5584    56.5211    -56.5584     
1 1 1 8  7  21 o 0 94.8604  7.89689  148.96     119.088     65.0689    119.088      
1 1 1 8  7  22 f 1 48.8032  7.02281  53.2402    17.9948     8.60904    -162.005     
1 1 1 8  7  23 o 0 5.12691  2.35578  ?          ?           ?          ?            
1 1 1 8  8  0  o 0 167.951  16.5635  52.6755    180         19.8775    180          
1 1 1 8  8  1  o 0 214.445  12.5464  282.326    -90         7.37697    -90          
1 1 1 8  8  2  o 0 135.587  9.05896  171.508    180         9.9478     180          
1 1 1 8  8  3  o 0 231.553  13.635   305.395    -90         10.0559    -90          
1 1 1 8  8  4  o 0 325.747  18.8887  416.568    0           216.036    -4.96061e-16 
1 1 1 8  8  5  o 0 370.659  20.6569  471.017    -90         14.873     90           
1 1 1 8  8  6  o 0 168.206  10.7832  208.952    180         49.0266    180          
1 1 1 8  8  7  o 0 539.773  24.6778  645.535    90          74.653     -90          
1 1 1 8  8  8  f 1 172.741  11.2183  203.895    0           25.5449    180          
1 1 1 8  8  9  o 0 73.9086  5.29521  36.494     -90         24.908     90           
1 1 1 8  8  10 o 0 22.3698  7.20755  4.89488    0           80.4925    -180         
1 1 1 8  8  11 o 0 39.1363  4.29772  12.0541    90          26.6867    -90          
1 1 1 8  8  12 o 0 96.5262  5.38991  99.2224    180         13.0041    5.33621e-14  
1 1 1 8  8  13 o 0 196.817  11.0279  220.491    -90         6.00283    -90          
1 1 1 8  8  14 o 0 208.506  10.8832  228.96     180         11.2472    180          
1 1 1 8  8  15 f 1 94.066   5.41194  101.133    -90         59.8985    90           
1 1 1 8  8  16 o 0 137.578  7.54315  144.663    180         39.7473    180          
1 1 1 8  8  17 o 0 66.967   3.08244  90.2827    -90         25.1035    -90          
1 1 1 8  8  18 o 0 75.7212  4.01948  100.592    0           5.6047     180          
1 1 1 8  8  19 o 0 12.6477  6.86559  11.5882    -90         47.6996    90           
1 1 1 8  8  20 f 1 25.3808  5.26163  31.5485    0           8.36397    -180         
1 1 1 8  8  21 o 0 16.6974  7.57452  8.27595    90          2.01622    90           
1 1 1 8  8  22 f 1 11.1505  7.63023  8.42324    180         7.46179    -2.70422e-14 
1 1 1 8  8  23 o 0 7.38805  4.85184  ?          ?           ?          ?            
1 1 1 9  0  1  o 0 305.767  16.2512  455.251    -135        22.977     -135         
1 1 1 9  0  2  o 0 287.76   16.465   426.827    180         1.39023    180          
1 1 1 9  0  3  o 0 462.711  20.3561  615.654    -45         60.1288    -45          
1 1 1 9  0  4  o 0 83.3335  6.06194  36.1844    -90         10.4116    90           
1 1 1 9  0  5  o 0 170.296  13.7719  208.167    45          84.8305    45           
1 1 1 9  0  6  o 0 113.231  8.62963  141.043    180         89.7343    1.34173e-14  
1 1 1 9  0  7  f 1 178.438  13.3356  219.964    135         76.3298    135          
1 1 1 9  0  8  o 0 340.173  22.2134  404.994    -90         11.0369    -90          
1 1 1 9  0  9  o 0 518.76   25.1284  610.278    45          39.6141    -135         
1 1 1 9  0  10 o 0 426.147  22.859   471.357    0           313.245    7.28585e-17  
1 1 1 9  0  11 f 1 313.584  19.8102  341.934    -45         137.826    -45          
1 1 1 9  0  12 f 1 173.875  10.3683  186.692    90          56.7591    -90          
1 1 1 9  0  13 o 0 324.528  20.1528  370.284    -135        30.4254    -135         
1 1 1 9  0  14 o 0 328.242  20.2589  367.959    180         60.0226    180          
1 1 1 9  0  15 o 0 100.851  5.1938   110.925    135         2.19649    -45          
1 1 1 9  0  16 o 0 101.817  4.81415  109.801    90          7.89236    -90          
1 1 1 9  0  17 o 0 32.228   3.97286  20.7171    45          5.21716    -135         
1 1 1 9  0  18 o 0 14.6626  6.89466  6.56304    180         31.5588    1.45921e-15  
1 1 1 9  0  19 o 0 22.481   6.7224   14.9856    135         6.38009    -45          
1 1 1 9  0  20 o 0 34.4394  4.89495  43.7489    90          17.3376    90           
1 1 1 9  0  21 o 0 13.513   7.20069  9.78044    -135        10.1432    45           
1 1 1 9  0  22 o 0 11.8277  6.9795   3.13645    0           1.39192    -180         
1 1 1 9  0  23 o 0 5.17435  3.78689  ?          ?           ?          ?            
1 1 1 9  1  0  o 0 313.599  15.2643  454.173    0           105.592    -5.218e-14   
1 1 1 9  1  1  o 0 122.57   6.58991  59.8056    56.2688     198.311    -123.731     
1 1 1 9  1  2  o 0 40.522   1.92959  86.6337    3.90843     219.849    3.90843      
1 1 1 9  1  3  o 0 244.993  10.8613  282.449    -132.915    53.3888    47.0854      
1 1 1 9  1  4  o 0 450.835  15.5129  512.822    99.1418     139.477    -80.8582     
1 1 1 9  1  5  o 0 177.656  9.77397  209.842    29.5971     5.6923     29.5971      
1 1 1 9  1  6  o 0 174.081  8.47102  226.058    -18.4442    57.2809    -18.4442     
1 1 1 9  1  7  o 0 375.508  15.588   517.286    -124.105    115.13     -124.105     
1 1 1 9  1  8  o 0 493.959  17.2427  648.685    -108.244    138.985    -108.244     
1 1 1 9  1  9  o 0 124.123  5.92201  108.898    -99.2122    22.285     80.7878      
1 1 1 9  1  10 o 0 635.968  19.762   785.043    0.907406    176.95     0.907406     
1 1 1 9  1  11 o 0 343.936  14.9675  496.219    -169.752    267.412    -169.752     
1 1 1 9  1  12 o 0 185.314  7.97268  95.8814    -36.5317    195.446    143.468      
1 1 1 9  1  13 o 0 99.5044  4.03549  43.3517    -64.0142    119.721    115.986      
1 1 1 9  1  14 o 0 32.5342  3.46593  15.0998    -57.5944    41.9029    -57.5944     
1 1 1 9  1  15 o 0 66.1375  2.54763  56.0646    -43.6406    9.19176    136.359      
1 1 1 9  1  16 o 0 194.091  6.92801  168.299    -98.5805    75.3137    81.4195      
1 1 1 9  1  17 o 0 21.9924  3.80179  20.3794    77.9519     77.1614    77.9519      
1 1 1 9  1  18 o 0 57.0699  2.66637  71.3966    -173.607    5.17473    -173.607     
1 1 1 9  1  19 f 1 46.5776  2.54814  26.9688    134.406     63.7046    -45.5942     
1 1 1 9  1  20 f 1 10.4618  4.33629  13.7721    159.073     43.4877    159.073      
1 1 1 9  1  21 o 0 41.4551  4.18208  34.4246    54.5742     32.4659    -125.426     
1 1 1 9  1  22 o 0 34.4375  6.09901  46.0022    81.574      11.2054    81.574       
1 1 1 9  1  23 o 0 5.60655  2.81973  ?          ?           ?          ?            
1 1 1 9  2  0  o 0 116.473  7.67676  150.486    180         10.4368    -3.1123e-13  
1 1 1 9  2  1  o 0 312.345  12.4205  506.122    121.008     149.011    121.008      
1 1 1 9  2  2  o 0 138.115  6.69545  117.232    -28.1361    120.699    151.864      
1 1 1 9  2  3  o 0 287.246  12.1232  514.893    -156.876    327.578    -156.876     
1 1 1 9  2  4  o 0 359.379  13.919   439.473    170.725     34.3876    -9.27514     
1 1 1 9  2  5  o 0 242.821  11.2595  343.134    -15.5405    106.259    -15.5405     
1 1 1 9  2  6  o 0 125.283  6.78351  130.057    178.515     52.4885    178.515      
1 1 1 9  2  7  o 0 325.709  13.8945  582.049    27.574      391.566    27.574       
1 1 1 9  2  8  o 0 275.675  11.8144  304.427    143.283     23.0505    -36.7174     
1 1 1 9  2  9  o 0 221.548  10.0882  235.352    -138.694    23.2978    41.3058      
1 1 1 9  2  10 o 0 327.237  15.0304  429.01     -154.133    158.565    -154.133     
1 1 1 9  2  11 o 0 158.553  7.42239  90.8123    43.8675     139.167    -136.132     
1 1 1 9  2  12 o 0 306.181  12.1923  412.353    -155.745    183.158    -155.745     
1 1 1 9  2  13 o 0 176.353  7.11138  251.388    120.368     128.715    120.368      
1 1 1 9  2  14 o 0 125.539  4.93464  150.725    -127.572    55.1191    -127.572     
1 1 1 9  2  15 o 0 62.4169  2.47569  32.7736    10.9853     53.6599    -169.015     
1 1 1 9  2  16 o 0 52.1238  2.3303   12.6444    158.86      68.0931    -21.1397     
1 1 1 9  2  17 o 0 252.308  8.86644  403.556    0.935727    109.357    0.935727     
1 1 1 9  2  18 o 0 113.316  4.13294  166.545    80.0577     33.3225    80.0577      
1 1 1 9  2  19 o 0 61.034   2.91003  56.3912    135.818     43.5207    -44.182      
1 1 1 9  2  20 o 0 81.649   5.23285  121.203    -142.833    33.7516    -142.833     
1 1 1 9  2  21 o 0 25.4604  5.0538   28.6644    -88.3088    6.99087    -88.3088     
1 1 1 9  2  22 o 0 15.7882  6.93601  4.66229    -107.162    44.1824    -107.162     
1 1 1 9  2  23 o 0 5.41068  2.70703  ?          ?           ?          ?            
1 1 1 9  3  0  f 1 84.8298  6.54582  52.802     0           15.1253    -180         
1 1 1 9  3  1  o 0 449.446  13.422   487.716    -128.302    276.659    51.6979      
1 1 1 9  3  2  o 0 274.241  11.5327  381.609    -5.37904    11.4928    -5.37904     
1 1 1 9  3  3  o 0 140.324  6.81451  152.196    -153.108    6.57848    26.8924      
1 1 1 9  3  4  o 0 327.022  13.6488  397.013    154.819     28.9278    -25.1814     
1 1 1 9  3  5  o 0 437.304  15.9557  588.21     -61.0485    98.226     -61.0485     
1 1 1 9  3  6  o 0 143.006  6.69305  166.265    143.39      31.5117    143.39       
1 1 1 9  3  7  o 0 307.856  13.4312  364.963    -2.76923    17.287     -2.76923     
1 1 1 9  3  8  o 0 365.691  14.7093  515.627    177.977     189.569    177.977      
1 1 1 9  3  9  o 0 433.047  16.8982  542.719    37.0534     90.3852    37.0534      
1 1 1 9  3  10 o 0 529.333  19.4501  629.998    -56.5726    110.354    -56.5726     
1 1 1 9  3  11 o 0 198.064  8.42742  175.77     137.628     64.6716    -42.3723     
1 1 1 9  3  12 o 0 91.7195  4.23641  63.7509    55.1229     38.4348    -124.877     
1 1 1 9  3  13 o 0 153.922  6.05051  154.568    16.7489     21.0912    -163.251     
1 1 1 9  3  14 o 0 29.9982  3.13586  25.8851    60.7145     66.7442    60.7145      
1 1 1 9  3  15 o 0 19.3479  4.32362  36.2892    88.1159     88.1948    88.1159      
1 1 1 9  3  16 o 0 117.796  4.3273   139.299    -72.7157    40.736     -72.7157     
1 1 1 9  3  17 o 0 227.368  6.78882  412.903    -155.142    201.3      -155.142     
1 1 1 9  3  18 o 0 97.4245  3.45278  152.626    -35.941     52.5853    -35.941      
1 1 1 9  3  19 o 0 76.171   3.30151  111.678    -169.134    28.8357    -169.134     
1 1 1 9  3  20 o 0 62.356   3.91627  86.5115    94.9865     15.9       94.9865      
1 1 1 9  3  21 o 0 18.6923  4.96034  4.64052    -24.1564    29.0033    155.844      
1 1 1 9  3  22 o 0 41.9572  4.44082  41.8068    40.379      16.7175    -139.621     
1 1 1 9  3  23 o 0 6.91683  3.33703  ?          ?           ?          ?            
1 1 1 9  4  0  o 0 28.1429  3.19329  4.90642    0           48.7206    180          
1 1 1 9  4  1  o 0 365.598  13.0995  679.227    138.913     362.259    138.913      
1 1 1 9  4  2  o 0 387.392  12.636   559.789    69.1608     153.041    69.1608      
1 1 1 9  4  3  o 0 156.72   7.17194  201.513    150.486     54.7954    150.486      
1 1 1 9  4  4  o 0 429.695  15.2779  582.043    155.929     77.9055    155.929      
1 1 1 9  4  5  o 0 345.747  14.426   436.881    16.1854     29.1742    16.1854      
1 1 1 9  4  6  o 0 454.488  16.122   517.492    -165.404    81.9331    14.596       
1 1 1 9  4  7  o 0 487.8    17.5124  573.3      -34.9563    2.7487     -34.9563     
1 1 1 9  4  8  o 0 423.71   16.8424  482.125    -11.0607    18.1544    168.939      
1 1 1 9  4  9  o 0 368.601  16.7622  502.196    60.1164     165.853    60.1164      
1 1 1 9  4  10 o 0 376.592  17.322   425.898    26.5097     42.3586    26.5097      
1 1 1 9  4  11 f 1 382.295  15.1803  517.703    -33.9852    220.92     -33.9852     
1 1 1 9  4  12 o 0 202.858  8.63842  217.532    -94.862     18.2911    -94.862      
1 1 1 9  4  13 o 0 94.1508  3.58498  67.0767    -83.0949    49.8029    96.9051      
1 1 1 9  4  14 o 0 69.5781  2.77836  12.9211    3.32576     157.643    3.32576      
1 1 1 9  4  15 o 0 126.527  4.51102  152.018    5.49424     41.8816    5.49424      
1 1 1 9  4  16 o 0 138.652  4.64356  138.249    -111.634    9.56943    68.3661      
1 1 1 9  4  17 o 0 83.3257  2.83779  133.914    -124.832    52.4449    -124.832     
1 1 1 9  4  18 o 0 70.9973  2.67814  112.375    -101.899    52.723     -101.899     
1 1 1 9  4  19 o 0 79.6451  3.34284  107.472    138.05      11.1474    138.05       
1 1 1 9  4  20 o 0 97.5027  5.52543  130.929    159.393     13.6174    159.393      
1 1 1 9  4  21 f 1 40.377   3.38116  59.5401    169.472     25.956     169.472      
1 1 1 9  4  22 o 0 41.0143  5.14481  52.3015    -148.641    7.96073    -148.641     
1 1 1 9  4  23 o 0 5.15309  2.55326  ?          ?           ?          ?            
1 1 1 9  5  0  o 0 7.9148   5.76011  0.852137   180         116.521    -3.82412e-14 
1 1 1 9  5  1  o 0 382.004  12.6668  524.002    -156.072    6.44627    23.9281      
1 1 1 9  5  2  o 0 195.82   8.3671   302.674    27.758      159.123    27.758       
1 1 1 9  5  3  o 0 263.889  11.081   357.725    -55.9694    65.8503    -55.9694     
1 1 1 9  5  4  o 0 340.032  12.9649  356.474    172.499     143.463    -7.50051     
1 1 1 9  5  5  o 0 386.977  14.4126  481.154    122.857     13.3184    122.857      
1 1 1 9  5  6  o 0 136.506  6.51566  151.699    6.31467     22.261     6.31467      
1 1 1 9  5  7  o 0 437.3    16.6006  662.424    -165.985    308.283    -165.985     
1 1 1 9  5  8  o 0 175.497  8.20548  243.864    46.8122     138.465    46.8122      
1 1 1 9  5  9  o 0 188.404  8.54723  170.504    -172.85     70.9984    7.14967      
1 1 1 9  5  10 o 0 112.464  5.46965  70.7759    129.585     58.9645    -50.4154     
1 1 1 9  5  11 o 0 135.489  6.31787  145.165    -38.6576    22.6989    -38.6576     
1 1 1 9  5  12 o 0 161.29   6.5266   190.382    -115.556    60.831     -115.556     
1 1 1 9  5  13 o 0 181.42   7.56858  184.914    -92.7768    23.15      87.2232      
1 1 1 9  5  14 o 0 232.54   9.02176  261.442    46.9676     22.0373    46.9676      
1 1 1 9  5  15 o 0 200.062  6.96847  210.272    64.7428     6.06992    -115.257     
1 1 1 9  5  16 o 0 59.2284  2.43968  21.122     -5.76639    67.4228    174.234      
1 1 1 9  5  17 o 0 42.2061  2.58205  17.9556    153.562     65.2571    -26.4379     
1 1 1 9  5  18 o 0 64.5527  2.67668  86.8801    -70.7966    16.8014    -70.7966     
1 1 1 9  5  19 o 0 80.6537  3.69027  125.717    26.2276     47.3926    26.2276      
1 1 1 9  5  20 o 0 31.1488  2.88025  32.0277    99.5385     8.63179    -80.4615     
1 1 1 9  5  21 o 0 59.7275  5.01717  88.5512    34.0725     31.0818    34.0725      
1 1 1 9  5  22 o 0 45.8456  4.68852  68.9556    72.4473     30.6662    72.4473      
1 1 1 9  5  23 o 0 3.544    1.75361  ?          ?           ?          ?            
1 1 1 9  6  0  o 0 51.6564  3.97877  16.0314    180         36.7833    9.91461e-14  
1 1 1 9  6  1  o 0 41.8408  2.37422  23.7831    3.66805     63.5513    3.66805      
1 1 1 9  6  2  o 0 89.8314  3.71926  30.8855    12.7203     106.777    -167.28      
1 1 1 9  6  3  o 0 185.822  7.92963  197.402    -25.0793    52.191     154.921      
1 1 1 9  6  4  o 0 192.785  9.80332  212.186    31.238      28.1782    -148.762     
1 1 1 9  6  5  o 0 261.349  12.8129  369.446    171.674     114.264    171.674      
1 1 1 9  6  6  o 0 376.642  14.4236  490.539    120.237     62.2965    120.237      
1 1 1 9  6  7  o 0 170.19   8.76533  234.954    -57.1953    135.446    -57.1953     
1 1 1 9  6  8  o 0 277.548  12.7284  376.869    -128.425    128.215    -128.425     
1 1 1 9  6  9  o 0 680.53   20.0969  779.982    -35.1762    7.76681    144.824      
1 1 1 9  6  10 o 0 146.675  6.74826  163        124.257     68.3063    124.257      
1 1 1 9  6  11 o 0 415.803  16.0649  475.079    116.61      65.2014    116.61       
1 1 1 9  6  12 o 0 297.928  11.472   357.622    145.3       96.8495    145.3        
1 1 1 9  6  13 o 0 174.818  6.75753  201.825    -116.594    29.8792    -116.594     
1 1 1 9  6  14 o 0 47.4536  2.51865  13.9019    163.609     82.5144    163.609      
1 1 1 9  6  15 o 0 208.173  6.70542  226.501    -21.9132    10.6192    -21.9132     
1 1 1 9  6  16 o 0 151.394  5.71173  153.349    131.064     4.47533    -48.9357     
1 1 1 9  6  17 o 0 68.118   2.60395  95.5029    53.5232     20.4926    53.5232      
1 1 1 9  6  18 o 0 61.9721  2.36109  84.4313    13.9684     21.6036    13.9684      
1 1 1 9  6  19 o 0 87.3978  4.18365  112.208    -28.8011    1.74681    -28.8011     
1 1 1 9  6  20 o 0 14.8669  5.51281  0.34315    -148.57     23.6661    31.4304      
1 1 1 9  6  21 o 0 58.9732  4.57099  69.7747    -112.545    4.30498    67.4554      
1 1 1 9  6  22 o 0 29.1269  7.44823  23.7481    -167.1      19.1889    12.8997      
1 1 1 9  6  23 o 0 4.53956  2.07525  ?          ?           ?          ?            
1 1 1 9  7  0  o 0 130.067  7.81518  115.767    180         42.8818    -180         
1 1 1 9  7  1  o 0 314.656  11.616   429.522    95.1367     73.2529    95.1367      
1 1 1 9  7  2  o 0 410.318  12.4845  614.183    137.139     190.288    137.139      
1 1 1 9  7  3  o 0 57.9519  2.78935  28.8229    166.825     124.005    166.825      
1 1 1 9  7  4  o 0 78.3099  3.80136  21.9261    -157.933    193.934    -157.933     
1 1 1 9  7  5  o 0 531.032  17.0347  530.439    -26.3926    257.454    153.607      
1 1 1 9  7  6  o 0 307.328  13.4638  513.151    -109.038    293.787    -109.038     
1 1 1 9  7  7  o 0 165.057  8.31519  209.566    130.01      78.827     130.01       
1 1 1 9  7  8  o 0 488.314  17.2823  641.01     86.5662     151.562    86.5662      
1 1 1 9  7  9  o 0 286.87   12.5756  419.757    -5.39326    203.543    -5.39326     
1 1 1 9  7  10 o 0 352.634  15.419   408.668    58.227      66.3352    58.227       
1 1 1 9  7  11 o 0 185.109  8.39391  218.629    -146.747    58.7812    -146.747     
1 1 1 9  7  12 o 0 191.608  8.27513  238.966    61.339      93.4316    61.339       
1 1 1 9  7  13 o 0 204.05   8.49352  235.609    43.5192     30.4162    43.5192      
1 1 1 9  7  14 o 0 251.548  8.81691  280.574    -8.62513    15.4715    -8.62513     
1 1 1 9  7  15 o 0 77.4382  2.92221  74.6973    67.3913     3.29503    67.3913      
1 1 1 9  7  16 o 0 99.6677  3.43149  80.5372    -66.7197    37.0761    113.28       
1 1 1 9  7  17 o 0 106.789  3.75399  159.395    -51.1845    37.6216    -51.1845     
1 1 1 9  7  18 o 0 69.3884  2.90956  69.4933    118.933     34.8094    -61.0668     
1 1 1 9  7  19 o 0 27.73    3.00881  15.1394    -11.6191    26.0145    168.381      
1 1 1 9  7  20 o 0 20.3044  5.51855  12.8678    -143.898    14.3774    36.102       
1 1 1 9  7  21 f 1 18.2521  5.1787   13.5674    -82.7885    6.69647    -82.7885     
1 1 1 9  7  22 o 0 22.8185  10.0341  7.23359    99.8885     66.5597    99.8885      
1 1 1 9  7  23 o 0 5.23786  2.33528  ?          ?           ?          ?            
1 1 1 9  8  0  o 0 213.404  14.8048  245.622    0           170.815    7.71563e-16  
1 1 1 9  8  1  o 0 280.834  10.9098  324.893    -37.4778    57.2141    142.522      
1 1 1 9  8  2  o 0 299.412  11.9118  310.362    133.313     139.169    -46.6868     
1 1 1 9  8  3  o 0 188.282  8.56687  257.24     75.3767     79.8618    75.3767      
1 1 1 9  8  4  o 0 137.263  6.20052  160.759    44.4457     40.1395    44.4457      
1 1 1 9  8  5  o 0 245.806  11.2122  331.751    68.8104     74.1583    68.8104      
1 1 1 9  8  6  o 0 216.682  9.91062  222.758    168.033     48.7828    -11.9668     
1 1 1 9  8  7  o 0 71.4966  3.35341  2.45912    -12.2449    78.1257    167.755      
1 1 1 9  8  8  o 0 475.944  16.7693  642.23     -101.645    183.968    -101.645     
1 1 1 9  8  9  o 0 234.039  10.5665  339.421    -101.845    204.252    -101.845     
1 1 1 9  8  10 o 0 105.262  4.85457  63.9979    -52.986     10.4822    -52.986      
1 1 1 9  8  11 o 0 42.6351  3.01243  8.78158    -122.388    41.6195    -122.388     
1 1 1 9  8  12 o 0 175.686  7.65557  117.474    -150.068    122.417    29.9321      
1 1 1 9  8  13 o 0 264.044  9.90426  313.202    53.0877     50.3952    53.0877      
1 1 1 9  8  14 o 0 52.8046  2.83068  31.0009    137.469     22.585     -42.5306     
1 1 1 9  8  15 o 0 41.0375  2.98254  1.77554    -18.6772    56.928     161.323      
1 1 1 9  8  16 f 1 182.78   6.07979  185.913    138.344     3.29886    -41.6556     
1 1 1 9  8  17 o 0 76.5646  2.82542  102.525    -52.427     10.2815    -52.427      
1 1 1 9  8  18 o 0 13.3331  4.95338  10.2638    -10.3541    31.4177    -10.3541     
1 1 1 9  8  19 o 0 76.6781  3.48342  136.59     0.414141    87.1738    0.414141     
1 1 1 9  8  20 o 0 27.4906  4.49061  13.3431    89.0902     36.8727    -90.9098     
1 1 1 9  8  21 o 0 33.7146  3.48222  47.6715    38.4501     18.3117    38.4501      
1 1 1 9  8  22 o 0 7.95063  3.98676  ?          ?           ?          ?            
1 1 1 9  8  23 o 0 4.44455  2.18749  ?          ?           ?          ?            
1 1 1 9  9  0  f 1 330.807  24.3047  429.612    180         199.638    -180         
1 1 1 9  9  1  o 0 120.718  8.53864  122.234    90          25.9193    90           
1 1 1 9  9  2  o 0 262.755  15.5893  343.41     0           152.766    1.74903e-14  
1 1 1 9  9  3  o 0 30.6816  6.69869  1.59149    -90         12.9752    90           
1 1 1 9  9  4  o 0 82.7243  5.92026  55.4526    180         22.2266    3.6792e-14   
1 1 1 9  9  5  o 0 209.282  17.0611  262.439    -90         96.268     -90          
1 1 1 9  9  6  o 0 414.119  21.8727  495.588    0           84.6688    2.28381e-14  
1 1 1 9  9  7  o 0 290.13   19.0657  343.551    90          75.9363    90           
1 1 1 9  9  8  o 0 347.192  21.3958  406.081    0           39.909     -9.68699e-16 
1 1 1 9  9  9  o 0 49.4141  4.58657  21.0287    -90         57.2161    90           
1 1 1 9  9  10 o 0 438.568  26.019   474.586    0           23.6111    180          
1 1 1 9  9  11 o 0 15.5912  10.8926  3.82794    -90         72.9029    90           
1 1 1 9  9  12 f 1 91.4045  5.51611  94.6993    0           53.4063    180          
1 1 1 9  9  13 o 0 260.492  12.5     288.61     90          46.237     90           
1 1 1 9  9  14 o 0 102.9    5.57607  110.9      180         42.5017    -180         
1 1 1 9  9  15 o 0 248.714  11.7516  264.269    90          19.5312    90           
1 1 1 9  9  16 o 0 208.594  10.0691  216.683    180         29.2299    4.43519e-14  
1 1 1 9  9  17 o 0 20.7844  5.93796  4.41365    -90         7.98113    90           
1 1 1 9  9  18 o 0 18.7367  6.34024  10.8658    180         10.9578    -4.05766e-14 
1 1 1 9  9  19 o 0 9.84986  6.10192  3.06545    90          18.1014    -90          
1 1 1 9  9  20 o 0 24.5109  5.52114  30.3725    0           21.1659    180          
1 1 1 9  9  21 o 0 48.106   8.67907  58.2182    -90         0.0754914  -90          
1 1 1 9  9  22 o 0 7.10266  4.25705  ?          ?           ?          ?            
1 1 1 9  9  23 o 0 6.39481  0.646878 ?          ?           ?          ?            
1 1 1 10 0  0  o 0 491.224  28.588   729.885    180         2.24056    180          
1 1 1 10 0  1  o 0 395.297  19.2303  586.026    -45         44.5984    -45          
1 1 1 10 0  2  o 0 426.214  18.9391  567.526    90          105.591    90           
1 1 1 10 0  3  o 0 128.238  9.52954  52.8936    -135        24.2448    -135         
1 1 1 10 0  4  o 0 343.564  19.2494  452.246    180         76.7896    4.13243e-14  
1 1 1 10 0  5  o 0 345.291  20.1082  438.984    135         34.2844    135          
1 1 1 10 0  6  o 0 363.857  20.8214  458.615    90          87.7824    90           
1 1 1 10 0  7  o 0 26.6478  3.87822  0.19395    45          2.15811    -135         
1 1 1 10 0  8  f 1 330.321  21.3885  391.27     180         113.014    180          
1 1 1 10 0  9  o 0 389.784  21.7943  456.15     -45         54.6808    -45          
1 1 1 10 0  10 o 0 161.144  12.1616  175.073    -90         25.9596    -90          
1 1 1 10 0  11 o 0 47.8851  4.57272  15.5122    -135        17.8763    45           
1 1 1 10 0  12 o 0 467.812  25.2935  499.436    180         80.7428    4.56663e-14  
1 1 1 10 0  13 o 0 32.2643  4.42362  9.21559    135         34.0751    -45          
1 1 1 10 0  14 o 0 91.1537  4.89289  101.051    -90         73.5311    90           
1 1 1 10 0  15 o 0 256.884  12.6814  280.868    45          49.8712    -135         
1 1 1 10 0  16 o 0 37.8235  3.73089  1.32239    180         0.812979   1.14134e-14  
1 1 1 10 0  17 o 0 10.1122  6.08865  0.648349   135         6.98454    -45          
1 1 1 10 0  18 o 0 9.98986  6.25668  0.00753194 -90         0.0832604  90           
1 1 1 10 0  19 o 0 34.1288  4.19521  36.5507    45          8.0567     45           
1 1 1 10 0  20 o 0 38.6201  4.71284  49.9391    180         15.4992    180          
1 1 1 10 0  21 o 0 47.0412  5.17918  59.5726    -45         1.27945    -45          
1 1 1 10 0  22 o 0 11.8096  6.79407  3.49934    90          1.59003    -90          
1 1 1 10 0  23 o 0 4.7347   3.26316  ?          ?           ?          ?            
1 1 1 10 1  0  o 0 33.5977  3.43749  10.2779    0           69.3315    180          
1 1 1 10 1  1  o 0 374.082  12.4191  516.035    156.402     33.3054    -23.5976     
1 1 1 10 1  2  o 0 184.262  8.18424  226.404    26.7348     7.14667    26.7348      
1 1 1 10 1  3  o 0 256.342  10.9015  408.062    -123.827    181.636    -123.827     
1 1 1 10 1  4  o 0 271.553  12.1919  320.806    145.209     43.4717    -34.7915     
1 1 1 10 1  5  o 0 148.512  7.47008  166.109    24.8551     3.84271    24.8551      
1 1 1 10 1  6  o 0 396.485  14.689   551.884    -110.515    128.576    -110.515     
1 1 1 10 1  7  o 0 110.017  5.38475  79.9843    154.782     21.8242    154.782      
1 1 1 10 1  8  o 0 313.41   14.3968  502.182    -103.392    295.432    -103.392     
1 1 1 10 1  9  o 0 408.021  16.1379  544.238    140.928     152.899    140.928      
1 1 1 10 1  10 o 0 363.285  14.0616  452.471    142.839     124.717    142.839      
1 1 1 10 1  11 o 0 287.07   11.9658  322.722    5.83429     34.8502    5.83429      
1 1 1 10 1  12 o 0 337.341  14.897   315.98     -123.994    79.088     56.006       
1 1 1 10 1  13 o 0 57.6343  2.94971  10.4121    140.31      23.9505    -39.6903     
1 1 1 10 1  14 o 0 58.6778  2.79689  7.92938    135.667     65.7296    -44.3327     
1 1 1 10 1  15 o 0 33.7925  2.7485   8.0495     -170.199    55.5488    -170.199     
1 1 1 10 1  16 f 1 206.578  7.15242  252.555    -12.3799    70.9944    -12.3799     
1 1 1 10 1  17 o 0 214.193  7.2412   323.753    -133.255    58.0257    -133.255     
1 1 1 10 1  18 f 1 92.3812  3.34042  95.4327    57.507      52.0317    -122.493     
1 1 1 10 1  19 o 0 29.2419  3.09038  24.2061    -113.482    6.26569    66.5182      
1 1 1 10 1  20 o 0 16.2232  4.89005  5.41355    98.3674     14.1806    -81.6326     
1 1 1 10 1  21 o 0 20.1412  5.90024  13.5563    -172.637    11.3212    7.36312      
1 1 1 10 1  22 o 0 33.1737  6.77265  42.7311    -113.245    8.40274    -113.245     
1 1 1 10 1  23 o 0 5.68666  2.78975  ?          ?           ?          ?            
1 1 1 10 2  0  o 0 302.763  15.9433  429.056    0           235.527    1.55024e-13  
1 1 1 10 2  1  o 0 408.491  13.5342  549.539    62.7686     45.8962    -117.231     
1 1 1 10 2  2  f 1 374.494  13.1923  521.003    167.525     97.9851    167.525      
1 1 1 10 2  3  o 0 377.039  13.9843  472.183    57.7418     9.99909    -122.258     
1 1 1 10 2  4  o 0 147.721  8.07551  189.541    -132.977    115.347    -132.977     
1 1 1 10 2  5  o 0 292.739  12.9796  388.172    -71.876     67.0462    -71.876      
1 1 1 10 2  6  o 0 490.885  16.8893  608.414    -61.7807    8.82802    -61.7807     
1 1 1 10 2  7  o 0 346.549  16.1798  439.859    -41.8704    76.4274    -41.8704     
1 1 1 10 2  8  o 0 238.779  11.4016  378.56     29.3919     242.753    29.3919      
1 1 1 10 2  9  o 0 396.138  15.4329  519.917    -172.593    135.79     -172.593     
1 1 1 10 2  10 o 0 254.882  10.4919  260.27     30.0231     17.2137    -149.977     
1 1 1 10 2  11 o 0 92.9973  3.87845  79.9256    165.61      1.42248    -14.3896     
1 1 1 10 2  12 o 0 85.1907  3.73135  29.4997    178.064     99.0741    -1.93639     
1 1 1 10 2  13 o 0 50.3705  2.60528  4.015      -110.684    61.9093    -110.684     
1 1 1 10 2  14 o 0 146.283  5.65225  145.113    -69.4204    14.8178    110.58       
1 1 1 10 2  15 o 0 160.807  5.49711  168.107    169.733     5.28494    -10.2669     
1 1 1 10 2  16 o 0 114.714  3.9966   122.955    -52.2809    13.9334    -52.2809     
1 1 1 10 2  17 o 0 130.306  4.1363   255.997    82.1096     164.802    82.1096      
1 1 1 10 2  18 o 0 45.2933  2.49768  49.6301    139.717     12.3274    139.717      
1 1 1 10 2  19 o 0 34.5623  3.39618  35.2246    72.5502     4.5397     -107.45      
1 1 1 10 2  20 o 0 20.975   4.17629  14.584     -57.1316    13.8502    122.868      
1 1 1 10 2  21 o 0 20.1003  5.85528  14.097     37.921      0.745397   37.921       
1 1 1 10 2  22 f 1 24.1022  5.58572  26.7081    -128.557    0.450707   -128.557     
1 1 1 10 2  23 o 0 6.91079  3.2298   ?          ?           ?          ?            
1 1 1 10 3  0  o 0 211.355  13.3256  294.744    0           108.419    8.82391e-14  
1 1 1 10 3  1  o 0 140.99   6.48307  149.885    23.671      95.4303    23.671       
1 1 1 10 3  2  o 0 344.627  12.2557  362.299    83.0236     136.371    -96.9764     
1 1 1 10 3  3  o 0 258.123  11.9341  408.293    51.4621     192.068    51.4621      
1 1 1 10 3  4  o 0 346.527  13.7792  551.997    -136.89     242.595    -136.89      
1 1 1 10 3  5  o 0 234.019  10.844   253.565    132.474     51.2178    -47.5256     
1 1 1 10 3  6  o 0 443.446  15.8426  477.687    -98.2972    129.649    81.7028      
1 1 1 10 3  7  o 0 248.787  11.4232  387.656    131.684     227.871    131.684      
1 1 1 10 3  8  o 0 127.477  5.26793  127.849    -173.02     23.1693    -173.02      
1 1 1 10 3  9  o 0 194.229  8.06344  271.889    75.9752     141.667    75.9752      
1 1 1 10 3  10 o 0 271.012  11.5028  290.619    149.207     9.80675    149.207      
1 1 1 10 3  11 o 0 154.532  6.74047  137.812    83.9003     40.2773    -96.0997     
1 1 1 10 3  12 o 0 207.216  7.98416  270.372    115.737     120.825    115.737      
1 1 1 10 3  13 o 0 339.093  12.2107  456.176    -12.6258    160.616    -12.6258     
1 1 1 10 3  14 o 0 39.5434  2.51099  15.1927    -28.9334    55.7302    -28.9334     
1 1 1 10 3  15 o 0 20.2188  4.21954  5.82858    -108.178    14.8387    -108.178     
1 1 1 10 3  16 o 0 136.679  5.30286  108.351    -110.635    65.7796    69.3646      
1 1 1 10 3  17 o 0 43.6671  2.48708  36.3143    -12.6645    27.6325    167.336      
1 1 1 10 3  18 o 0 91.5762  3.31799  140.302    -102.432    46.0217    -102.432     
1 1 1 10 3  19 o 0 59.8807  2.89287  68.2185    -17.9862    13.8775    162.014      
1 1 1 10 3  20 o 0 16.8357  5.13116  4.79736    -18.4532    20.9731    161.547      
1 1 1 10 3  21 o 0 34.9827  4.56629  45.5283    50.277      7.82587    50.277       
1 1 1 10 3  22 o 0 29.7013  6.22167  41.9973    24.5705     18.193     24.5705      
1 1 1 10 3  23 o 0 5.97067  3.02019  ?          ?           ?          ?            
1 1 1 10 4  0  o 0 281.109  15.9472  352.023    0           35.709     1.82884e-13  
1 1 1 10 4  1  o 0 239.156  9.71417  292.473    -127.824    8.4777     -127.824     
1 1 1 10 4  2  o 0 188.807  8.5568   226.01     111.839     7.99703    111.839      
1 1 1 10 4  3  o 0 102.252  4.85147  45.9683    -29.9372    10.7462    -29.9372     
1 1 1 10 4  4  f 1 193.204  9.44786  222.943    -1.80396    1.53506    178.196      
1 1 1 10 4  5  o 0 142.423  6.32266  168.847    20.7932     97.51      20.7932      
1 1 1 10 4  6  o 0 175.361  8.92139  199.935    3.17195     2.54872    3.17195      
1 1 1 10 4  7  o 0 131.678  6.84581  55.0661    -163.205    171.614    16.7949      
1 1 1 10 4  8  o 0 312.197  13.5381  364.707    -74.3858    19.1587    -74.3858     
1 1 1 10 4  9  o 0 220.877  10.4621  270.798    166.949     60.2662    166.949      
1 1 1 10 4  10 o 0 326.448  12.6564  459.359    25.8231     233.007    25.8231      
1 1 1 10 4  11 o 0 48.4856  3.38809  2.01587    -173.028    34.7135    -173.028     
1 1 1 10 4  12 o 0 97.2295  4.30201  19.4387    -143.956    149.645    36.0442      
1 1 1 10 4  13 o 0 114.754  4.63943  105.493    176.416     20.9029    -3.58399     
1 1 1 10 4  14 o 0 131.782  4.97219  92.005     -164.359    89.4354    15.6406      
1 1 1 10 4  15 o 0 98.3736  3.50367  75.5737    91.1489     50.1204    -88.8511     
1 1 1 10 4  16 o 0 54.7681  2.29735  34.1403    -116.772    18.3655    63.2277      
1 1 1 10 4  17 o 0 31.7817  2.75796  11.9176    153.618     31.8295    -26.3815     
1 1 1 10 4  18 o 0 118.954  3.99205  152.074    90.8336     7.71882    -89.1664     
1 1 1 10 4  19 o 0 69.0255  2.7905   89.1414    -39.6858    4.47498    -39.6858     
1 1 1 10 4  20 o 0 58.1228  3.63839  92.6502    99.0515     42.3946    99.0515      
1 1 1 10 4  21 o 0 10.1232  4.53393  0.0703255  -23.3717    3.26865    156.628      
1 1 1 10 4  22 o 0 19.2814  7.09323  4.016      145.147     2.53552    145.147      
1 1 1 10 4  23 o 0 5.11013  2.51545  ?          ?           ?          ?            
1 1 1 10 5  0  o 0 427.323  18.7789  534.295    180         104.978    -180         
1 1 1 10 5  1  o 0 297.415  10.8033  538.814    -40.1396    373.581    -40.1396     
1 1 1 10 5  2  o 0 399.191  13.1445  480.713    133.177     31.7505    -46.8228     
1 1 1 10 5  3  o 0 42.871   2.51622  48.0956    99.3391     129.14     99.3391      
1 1 1 10 5  4  o 0 127.341  6.01293  105.279    43.9613     59.3258    43.9613      
1 1 1 10 5  5  o 0 214.242  10.381   317.55     21.0802     146.45     21.0802      
1 1 1 10 5  6  o 0 122.724  6.13835  100.918    52.0607     53.0199    -127.939     
1 1 1 10 5  7  o 0 599.704  18.2046  676.087    99.3057     45.5898    -80.6943     
1 1 1 10 5  8  o 0 391.638  16.0002  406.139    -174.705    86.2878    5.29494      
1 1 1 10 5  9  o 0 263.772  11.9136  324.364    -151.673    64.2598    -151.673     
1 1 1 10 5  10 o 0 257.058  12.5341  258.466    104.079     21.1497    -75.9206     
1 1 1 10 5  11 o 0 392.495  16.3209  464.046    -59.0404    97.7749    -59.0404     
1 1 1 10 5  12 o 0 302.924  12.5648  358.783    76.088      90.8768    76.088       
1 1 1 10 5  13 o 0 361.242  13.5699  466.35     108.633     135.33     108.633      
1 1 1 10 5  14 o 0 45.9576  2.56976  16.6476    95.4771     119.106    95.4771      
1 1 1 10 5  15 o 0 109.737  4.05309  136.055    172.75      52.9421    172.75       
1 1 1 10 5  16 o 0 161.804  5.49274  183.706    -66.0382    35.5671    -66.0382     
1 1 1 10 5  17 o 0 125.716  4.72325  196.758    -108.347    58.6907    -108.347     
1 1 1 10 5  18 o 0 140.811  4.71752  201.392    128.333     33.7707    128.333      
1 1 1 10 5  19 o 0 61.3521  3.09789  71.1616    32.9586     10.3785    -147.041     
1 1 1 10 5  20 o 0 50.3465  3.02098  77.0434    -80.9627    32.3709    -80.9627     
1 1 1 10 5  21 o 0 11.4827  5.12395  1.99714    -178.917    7.96043    1.08282      
1 1 1 10 5  22 o 0 21.3673  10.01    0.143695   40.3619     48.6433    40.3619      
1 1 1 10 5  23 o 0 6.42399  3.18951  ?          ?           ?          ?            
1 1 1 10 6  0  f 1 99.3633  7.37608  39.3211    180         3.81217    180          
1 1 1 10 6  1  o 0 347.283  12.0516  447.228    -22.306     37.4973    -22.306      
1 1 1 10 6  2  o 0 335.982  12.0693  490.876    112.809     153.376    112.809      
1 1 1 10 6  3  o 0 453.194  14.9217  431.673    76.0081     275.976    -103.992     
1 1 1 10 6  4  o 0 307.968  11.916   419.778    150.44      99.4842    150.44       
1 1 1 10 6  5  o 0 343.907  14.3055  403.82     117.562     25.4482    -62.4379     
1 1 1 10 6  6  o 0 312.041  13.145   447.001    -14.4102    149.46     -14.4102     
1 1 1 10 6  7  o 0 350.488  14.1681  447.822    77.907      91.6124    77.907       
1 1 1 10 6  8  o 0 264.391  12.5875  264.314    -43.0967    67.2854    136.903      
1 1 1 10 6  9  o 0 434.699  17.6962  402.514    -61.7688    183.245    118.231      
1 1 1 10 6  10 o 0 380.466  17.2502  417.301    104.939     25.9385    104.939      
1 1 1 10 6  11 o 0 226.563  9.62944  247.438    -159.551    24.9542    -159.551     
1 1 1 10 6  12 o 0 112.392  4.8295   51.114     -144.719    117.015    35.281       
1 1 1 10 6  13 o 0 62.2376  2.89966  8.67923    102.571     81.7363    -77.4291     
1 1 1 10 6  14 o 0 54.3254  2.34895  36.4834    -109.468    1.14983    70.5319      
1 1 1 10 6  15 o 0 198.435  6.66369  272.797    -169.174    130.263    -169.174     
1 1 1 10 6  16 o 0 76.065   2.92539  70.9261    -4.54146    2.51158    -4.54146     
1 1 1 10 6  17 o 0 89.8557  3.02634  146.152    -94.8014    61.8651    -94.8014     
1 1 1 10 6  18 o 0 124.152  4.70807  204.598    90.0107     84.7395    90.0107      
1 1 1 10 6  19 o 0 67.4458  3.30238  94.74      68.4002     22.7331    68.4002      
1 1 1 10 6  20 o 0 27.7155  4.37457  33.8915    10.8313     18.9228    10.8313      
1 1 1 10 6  21 o 0 41.3796  5.09233  52.8774    103.558     7.4454     103.558      
1 1 1 10 6  22 o 0 13.3181  6.25858  3.10763    132.681     32.6604    132.681      
1 1 1 10 6  23 o 0 5.29229  2.43562  ?          ?           ?          ?            
1 1 1 10 7  0  o 0 443.481  19.7853  559.039    180         200.889    -180         
1 1 1 10 7  1  o 0 129.115  5.42135  125.158    -85.3862    25.6252    94.6138      
1 1 1 10 7  2  o 0 301.063  11.5163  350.777    -125.855    44.8937    54.1448      
1 1 1 10 7  3  o 0 30.0439  2.69756  82.8246    52.7624     186.507    52.7624      
1 1 1 10 7  4  o 0 201.409  9.10783  325.068    157.698     220.217    157.698      
1 1 1 10 7  5  o 0 185.351  8.13899  284.214    -76.5018    181.29     -76.5018     
1 1 1 10 7  6  o 0 225.467  10.6569  149.381    -43.4408    216.296    136.559      
1 1 1 10 7  7  o 0 441.401  15.9302  546.536    105.707     72.3637    105.707      
1 1 1 10 7  8  o 0 71.4158  4.03467  4.93271    110.708     26.94      -69.2924     
1 1 1 10 7  9  o 0 264.575  10.375   331.166    42.7564     108.183    42.7564      
1 1 1 10 7  10 o 0 102.707  4.46424  44.84      -83.4104    88.932     96.5896      
1 1 1 10 7  11 o 0 148.17   6.20147  163.209    -159.383    33.4619    -159.383     
1 1 1 10 7  12 o 0 99.5064  3.83211  40.6163    -88.1176    27.0533    -88.1176     
1 1 1 10 7  13 o 0 188.229  7.27212  241.871    -101.914    85.8344    -101.914     
1 1 1 10 7  14 o 0 59.586   2.99188  48.1754    -73.6       3.4915     -73.6        
1 1 1 10 7  15 o 0 16.9285  4.67091  12.4224    53.25       28.9109    53.25        
1 1 1 10 7  16 o 0 157.34   4.97497  184.818    -84.9687    51.0591    -84.9687     
1 1 1 10 7  17 o 0 57.2685  2.2759   58.8586    107.355     22.8082    -72.6451     
1 1 1 10 7  18 o 0 49.1698  2.27135  56.0318    158.979     8.40964    -21.0209     
1 1 1 10 7  19 o 0 44.1736  2.36691  52.5884    -58.7136    3.23119    -58.7136     
1 1 1 10 7  20 o 0 59.316   3.06491  87.0362    -130.232    29.9612    -130.232     
1 1 1 10 7  21 o 0 35.1278  4.05723  44.3006    -25.0242    6.94104    -25.0242     
1 1 1 10 7  22 o 0 5.64302  2.85903  ?          ?           ?          ?            
1 1 1 10 7  23 o 0 5.30193  2.4129   ?          ?           ?          ?            
1 1 1 10 8  0  o 0 412.262  19.3774  523.518    0           275.16     2.04389e-14  
1 1 1 10 8  1  o 0 216.909  8.52444  290.049    142.621     58.7258    142.621      
1 1 1 10 8  2  o 0 201.937  8.64955  227.583    -74.7832    32.7416    105.217      
1 1 1 10 8  3  o 0 55.9401  2.85458  31.6062    96.8573     123.131    96.8573      
1 1 1 10 8  4  o 0 275.468  10.9679  400.69     -169.651    143.31     -169.651     
1 1 1 10 8  5  o 0 297.382  12.2026  376.222    164.226     35.9392    164.226      
1 1 1 10 8  6  f 1 431.828  15.118   480.056    -87.6223    47.8203    92.3777      
1 1 1 10 8  7  o 0 532.414  17.0141  697.197    -56.9471    159.091    -56.9471     
1 1 1 10 8  8  o 0 98.2515  4.4982   57.8531    23.9178     41.4539    -156.082     
1 1 1 10 8  9  o 0 180.457  8.25001  125.393    94.8968     121.249    -85.1032     
1 1 1 10 8  10 o 0 105.725  5.55098  49.9299    -87.4861    85.9108    92.5139      
1 1 1 10 8  11 o 0 275.374  11.5316  428.15     -144.611    293.678    -144.611     
1 1 1 10 8  12 o 0 32.6439  3.09701  61.5579    -17.6518    159.735    -17.6518     
1 1 1 10 8  13 o 0 145.398  5.42548  157.703    -68.9846    15.6635    -68.9846     
1 1 1 10 8  14 o 0 215.103  8.12389  212.745    -110.2      34.7504    69.8         
1 1 1 10 8  15 o 0 219.855  8.04202  198.791    -70.982     63.671     109.018      
1 1 1 10 8  16 o 0 130.023  4.53421  157.431    -50.27      51.3031    -50.27       
1 1 1 10 8  17 o 0 61.7625  2.32157  94.2311    147.483     49.9795    147.483      
1 1 1 10 8  18 o 0 170.719  6.28395  254.444    -89.6726    64.3044    -89.6726     
1 1 1 10 8  19 o 0 101.8    4.49744  122.793    177.356     10.5692    -2.64405     
1 1 1 10 8  20 o 0 47.0273  3.4929   58.3164    136.531     4.36447    136.531      
1 1 1 10 8  21 o 0 21.3517  6.46946  21.954     -155.909    0.837621   24.0912      
1 1 1 10 8  22 o 0 7.15008  3.39394  ?          ?           ?          ?            
1 1 1 10 9  0  o 0 427.574  18.8527  547.443    180         55.6076    -1.85137e-13 
1 1 1 10 9  1  o 0 260.975  10.7966  280.557    78.9091     71.4093    -101.091     
1 1 1 10 9  2  o 0 48.5736  2.50798  46.7132    21.6717     140.867    21.6717      
1 1 1 10 9  3  o 0 221.475  9.14701  226.185    -53.6548    78.9798    126.345      
1 1 1 10 9  4  o 0 349.63   13.2547  520.88     -147.396    190.132    -147.396     
1 1 1 10 9  5  o 0 414.421  14.8904  527.437    -85.7862    40.0083    -85.7862     
1 1 1 10 9  6  o 0 82.0182  4.52906  13.3687    -20.316     11.8052    159.684      
1 1 1 10 9  7  o 0 238.535  9.51942  348.99     -33.0101    174.427    -33.0101     
1 1 1 10 9  8  f 1 353.76   14.584   341.436    -168.694    123.608    11.3056      
1 1 1 10 9  9  o 0 286.37   13.2717  343.725    151.118     84.0774    151.118      
1 1 1 10 9  10 o 0 332.367  14.6056  310.121    -166.922    85.6989    13.0785      
1 1 1 10 9  11 o 0 70.6821  3.31842  35.3753    154.565     19.3611    -25.4353     
1 1 1 10 9  12 o 0 188.133  7.5491   254.673    -33.2635    142.975    -33.2635     
1 1 1 10 9  13 o 0 60.4234  2.74967  14.9396    43.5056     45.4757    -136.494     
1 1 1 10 9  14 o 0 93.2137  3.7872   85.7004    52.9335     15.7691    -127.066     
1 1 1 10 9  15 o 0 188.377  6.73327  205.299    19.8054     20.1734    19.8054      
1 1 1 10 9  16 o 0 52.0108  2.44483  24.9867    -84.9246    48.1246    95.0754      
1 1 1 10 9  17 o 0 138.422  5.1287   217.765    130.401     73.4906    130.401      
1 1 1 10 9  18 o 0 103.145  3.81974  130.206    44.0582     4.05645    -135.942     
1 1 1 10 9  19 o 0 42.8582  2.94478  40.749     -36.5136    17.7947    143.486      
1 1 1 10 9  20 f 1 42.882   3.76254  57.6461    -135.17     15.439     -135.17      
1 1 1 10 9  21 o 0 13.1489  5.2679   1.37519    54.9874     21.476     -125.013     
1 1 1 10 9  22 o 0 4.38342  2.17768  ?          ?           ?          ?            
1 1 1 10 9  23 o 0 2.62394  1.27376  ?          ?           ?          ?            
1 1 1 10 10 0  o 0 411.699  25.7601  517.229    0           130.603    180          
1 1 1 10 10 1  o 0 206.99   12.6756  258.635    -90         112.204    -90          
1 1 1 10 10 2  o 0 259.785  14.0303  322.065    0           220.994    4.84931e-16  
1 1 1 10 10 3  o 0 360.984  17.9235  453.905    -90         84.8077    -90          
1 1 1 10 10 4  o 0 369.868  20.1322  463.211    180         137.058    180          
1 1 1 10 10 5  o 0 126.21   8.04926  150.377    90          130.482    -90          
1 1 1 10 10 6  o 0 394.274  21.4622  466.687    0           81.7956    180          
1 1 1 10 10 7  o 0 343.339  20.702   402.109    90          126.974    90           
1 1 1 10 10 8  o 0 12.9223  6.70578  1.90658    0           96.9534    180          
1 1 1 10 10 9  o 0 12.9615  6.91229  1.11875    90          56.3478    -90          
1 1 1 10 10 10 o 0 244.298  16.8727  261.381    180         109.499    180          
1 1 1 10 10 11 o 0 143.355  8.68059  150.812    90          72.1098    -90          
1 1 1 10 10 12 o 0 98.6324  6.16711  109.594    0           55.6102    180          
1 1 1 10 10 13 o 0 473.989  22.3072  518.838    -90         112.417    -90          
1 1 1 10 10 14 o 0 49.3551  3.73569  42.9786    0           13.8782    -180         
1 1 1 10 10 15 o 0 44.4343  3.87486  14.5183    -90         3.0461     90           
1 1 1 10 10 16 o 0 189.069  9.14183  193.836    0           26.005     180          
1 1 1 10 10 17 o 0 59.4582  3.55899  78.2683    90          3.18754    90           
1 1 1 10 10 18 o 0 25.0836  6.69275  15.1661    180         1.99004    5.34744e-14  
1 1 1 10 10 19 o 0 69.1393  4.26918  87.0957    -90         7.68657    -90          
1 1 1 10 10 20 o 0 90.3453  9.45253  110.752    0           3.75818    -4.5652e-14  
1 1 1 10 10 21 o 0 24.7193  8.72602  29.1847    -90         3.48199    -90          
1 1 1 10 10 22 o 0 5.34774  3.46943  ?          ?           ?          ?            
1 1 1 11 0  1  o 0 138.366  8.8761   177.716    -135        10.3623    -135         
1 1 1 11 0  2  o 0 38.8659  3.81584  24.0135    180         124.339    -1.05989e-14 
1 1 1 11 0  3  o 0 110.515  8.00277  142.514    135         89.0056    -45          
1 1 1 11 0  4  o 0 31.6651  3.60097  6.87916    90          52.7843    -90          
1 1 1 11 0  5  o 0 21.789   9.36403  3.05281    45          52.5486    -135         
1 1 1 11 0  6  o 0 58.8237  5.26813  45.624     0           87.0316    180          
1 1 1 11 0  7  o 0 114.575  8.33481  131.407    135         46.2167    -45          
1 1 1 11 0  8  o 0 196.182  11.3502  224.493    90          115.042    90           
1 1 1 11 0  9  o 0 282.698  19.1226  328.79     45          182.124    45           
1 1 1 11 0  10 o 0 573.893  28.8282  627.684    0           29.0285    180          
1 1 1 11 0  11 o 0 177.778  10.8456  191.624    135         0.65854    -45          
1 1 1 11 0  12 o 0 184.29   10.5566  195.38     90          88.1626    90           
1 1 1 11 0  13 o 0 119.487  6.17874  134.189    -135        7.94607    45           
1 1 1 11 0  14 o 0 201.367  11.013   222.93     180         22.0052    180          
1 1 1 11 0  15 o 0 113.417  5.80402  123.112    135         33.69      135          
1 1 1 11 0  16 o 0 34.9578  3.51942  13.5191    -90         13.2504    90           
1 1 1 11 0  17 o 0 76.2353  3.31779  104.887    -135        36.3774    -135         
1 1 1 11 0  18 o 0 73.811   3.57384  99.6466    0           7.64057    -5.68556e-14 
1 1 1 11 0  19 o 0 8.34427  5.52385  2.88688    -45         24.9818    135          
1 1 1 11 0  20 o 0 9.7307   6.05178  5.45263    -90         14.7769    90           
1 1 1 11 0  21 o 0 5.15339  3.67776  0.258955   45          1.6813     -135         
1 1 1 11 0  22 o 0 26.5112  10.6025  32.467     180         13.0898    1.74037e-14  
1 1 1 11 0  23 o 0 4.39401  2.84675  ?          ?           ?          ?            
1 1 1 11 1  0  o 0 22.453   5.18433  2.58092    0           41.6202    -180         
1 1 1 11 1  1  o 0 409.55   13.5503  488.143    53.2255     75.7072    -126.774     
1 1 1 11 1  2  o 0 364.059  12.8658  571.28     -115.919    217.533    -115.919     
1 1 1 11 1  3  o 0 146.478  7.50575  77.3585    -63.4695    197.728    116.53       
1 1 1 11 1  4  o 0 291.582  12.4184  418.659    -98.2677    127.765    -98.2677     
1 1 1 11 1  5  o 0 399.307  15.2016  507.354    54.4678     29.5566    54.4678      
1 1 1 11 1  6  o 0 450.799  16.4095  506.212    -0.580601   97.2646    179.419      
1 1 1 11 1  7  o 0 480.127  17.2551  685.792    -26.1988    249.682    -26.1988     
1 1 1 11 1  8  o 0 440.715  16.7943  569.786    -140.215    120.48     -140.215     
1 1 1 11 1  9  o 0 235.835  10.3534  202.343    -161.839    123.461    18.1613      
1 1 1 11 1  10 o 0 406.317  17.8214  489.335    42.2242     107.091    42.2242      
1 1 1 11 1  11 o 0 257.904  11.7487  273.834    108.226     4.10515    108.226      
1 1 1 11 1  12 o 0 304.547  12.5011  316.383    148.695     2.84771    -31.305      
1 1 1 11 1  13 o 0 70.9613  2.9167   24.5182    149.477     75.0729    -30.5235     
1 1 1 11 1  14 o 0 38.8764  2.65271  5.24584    -164.639    16.3892    15.3608      
1 1 1 11 1  15 o 0 80.6156  2.9539   67.407     -35.9346    24.2085    144.065      
1 1 1 11 1  16 o 0 64.4079  2.55519  51.1886    -104.753    10.667     75.247       
1 1 1 11 1  17 o 0 126.911  4.32853  238.266    85.0492     138.788    85.0492      
1 1 1 11 1  18 o 0 123.47   3.78587  152.885    135.213     20.3092    -44.7874     
1 1 1 11 1  19 o 0 51.481   2.39623  48.0841    -15.8001    31.9469    164.2        
1 1 1 11 1  20 o 0 55.3872  3.67875  81.6411    -152.323    26.0231    -152.323     
1 1 1 11 1  21 o 0 31.4311  4.65069  42.6562    5.84876     11.8664    5.84876      
1 1 1 11 1  22 o 0 16.219   6.86885  5.64284    -61.8426    22.4954    118.157      
1 1 1 11 1  23 o 0 6.01633  2.90404  ?          ?           ?          ?            
1 1 1 11 2  0  o 0 151.612  10.1476  187.916    180         34.9407    180          
1 1 1 11 2  1  o 0 248.384  9.60533  444.727    -127.074    309.552    -127.074     
1 1 1 11 2  2  o 0 119.294  5.33108  71.3842    -179.149    123.059    0.850828     
1 1 1 11 2  3  o 0 264.79   11.6585  374.154    -110.87     96.5166    -110.87      
1 1 1 11 2  4  o 0 341.644  14.2916  459.141    24.4842     86.2323    24.4842      
1 1 1 11 2  5  o 0 471.697  16.0502  596.348    -127.195    34.2303    -127.195     
1 1 1 11 2  6  o 0 356.001  15.2818  447.686    -75.5812    32.504     -75.5812     
1 1 1 11 2  7  o 0 254.19   11.3648  331.782    126.106     91.0757    126.106      
1 1 1 11 2  8  o 0 227.923  10.5813  368.401    127.385     268.724    127.385      
1 1 1 11 2  9  o 0 490.888  18.8623  556.708    -52.7655    8.32194    127.234      
1 1 1 11 2  10 o 0 190.631  8.31132  136.476    126.15      120.413    -53.8498     
1 1 1 11 2  11 o 0 251.32   11.3486  248.254    147.801     31.411     -32.1991     
1 1 1 11 2  12 o 0 152.993  6.71701  138.606    166.621     28.9359    -13.3786     
1 1 1 11 2  13 o 0 136.345  5.13049  118.496    72.7415     49.9595    -107.258     
1 1 1 11 2  14 o 0 27.7402  3.34881  11.7083    -39.2749    43.3223    -39.2749     
1 1 1 11 2  15 o 0 118.408  3.9507   160.652    -90.6679    83.9868    -90.6679     
1 1 1 11 2  16 o 0 148.386  5.24962  149.621    172.261     6.20759    -7.73876     
1 1 1 11 2  17 o 0 84.3317  3.12617  108.919    102.654     3.18398    -77.3459     
1 1 1 11 2  18 o 0 105.87   3.93653  174.023    87.9175     75.2226    87.9175      
1 1 1 11 2  19 o 0 57.1945  2.81252  82.606     -59.8913    25.609     -59.8913     
1 1 1 11 2  20 o 0 45.4224  3.40217  69.3796    4.18162     29.5639    4.18162      
1 1 1 11 2  21 o 0 39.1059  3.74309  56.3689    -90.7196    19.5379    -90.7196     
1 1 1 11 2  22 o 0 16.8925  7.18604  7.0649     45.7555     21.23      -134.244     
1 1 1 11 2  23 o 0 5.80115  2.79703  ?          ?           ?          ?            
1 1 1 11 3  0  o 0 6.29761  4.21704  0.0982145  0           21.2283    -180         
1 1 1 11 3  1  o 0 386.484  13.2844  529.295    -15.0956    99.7242    -15.0956     
1 1 1 11 3  2  o 0 301.466  11.9726  417.264    -116.873    93.5729    -116.873     
1 1 1 11 3  3  o 0 416.891  13.9658  622.519    72.5167     204.788    72.5167      
1 1 1 11 3  4  o 0 276.957  11.715   410.117    -32.0804    163.697    -32.0804     
1 1 1 11 3  5  o 0 145.821  7.39232  173.867    -129.259    44.3288    -129.259     
1 1 1 11 3  6  o 0 383.337  14.8242  555.11     -108.392    186.963    -108.392     
1 1 1 11 3  7  o 0 498.214  17.3358  515.021    92.5252     126.802    -87.4748     
1 1 1 11 3  8  o 0 552.282  18.3185  645.416    92.2085     18.3304    92.2085      
1 1 1 11 3  9  o 0 100.416  4.99596  62.2068    129.025     37.3312    -50.9751     
1 1 1 11 3  10 o 0 529.532  19.9798  632.082    -36.7475    129.393    -36.7475     
1 1 1 11 3  11 o 0 70.338   3.37966  33.6133    -158.089    10.7124    21.9109      
1 1 1 11 3  12 o 0 137.918  5.46914  134.844    -32.6009    0.411517   -32.6009     
1 1 1 11 3  13 o 0 194.543  7.80994  242.515    137.846     68.2787    137.846      
1 1 1 11 3  14 o 0 115.629  4.36472  132.339    -30.8164    24.3953    -30.8164     
1 1 1 11 3  15 o 0 149.883  5.71798  173.405    -65.422     34.1963    -65.422      
1 1 1 11 3  16 o 0 85.907   3.2843   83.7825    -169.804    3.35578    -169.804     
1 1 1 11 3  17 o 0 12.3666  4.72315  33.4585    46.328      77.5537    46.328       
1 1 1 11 3  18 o 0 26.1888  3.63077  0.977863   120.027     27.2168    -59.9727     
1 1 1 11 3  19 o 0 37.4665  3.23723  34.0957    167.368     18.0427    -12.632      
1 1 1 11 3  20 o 0 39.8764  3.37846  53.1837    -133.052    11.4547    -133.052     
1 1 1 11 3  21 o 0 13.8785  4.81626  2.23449    139.016     22.9813    -40.9837     
1 1 1 11 3  22 o 0 19.347   8.13715  8.06041    -115.911    26.1382    64.089       
1 1 1 11 3  23 o 0 4.50737  2.14562  ?          ?           ?          ?            
1 1 1 11 4  0  o 0 111.751  7.34371  128.49     180         24.7964    -3.51948e-13 
1 1 1 11 4  1  o 0 255.848  10.4444  276.188    -105.545    68.2454    74.4546      
1 1 1 11 4  2  o 0 360.227  13.0751  461.895    -100.493    34.8472    -100.493     
1 1 1 11 4  3  o 0 16.4666  3.53942  46.8829    11.8104     96.907     11.8104      
1 1 1 11 4  4  o 0 443.441  15.7806  664.891    -121.127    256.793    -121.127     
1 1 1 11 4  5  o 0 186.11   9.21219  208.101    73.2595     9.5083     -106.741     
1 1 1 11 4  6  o 0 301.197  12.6341  367.605    146.474     17.4238    146.474      
1 1 1 11 4  7  o 0 256.199  11.4684  341.693    138.325     112.053    138.325      
1 1 1 11 4  8  o 0 436.811  17.2858  600.209    -53.0912    204.804    -53.0912     
1 1 1 11 4  9  o 0 147.865  6.71191  124.864    -169.129    55.6982    10.8714      
1 1 1 11 4  10 o 0 109.683  5.35037  79.1079    -111.253    13.5493    68.7473      
1 1 1 11 4  11 o 0 296.702  12.9212  324.573    -11.3313    27.6529    -11.3313     
1 1 1 11 4  12 o 0 211.606  9.11639  142.65     -71.505     148.581    108.495      
1 1 1 11 4  13 o 0 82.6123  3.38874  52.6771    132.657     43.1403    -47.343      
1 1 1 11 4  14 o 0 145.111  5.02306  145.22     106.603     17.9922    -73.397      
1 1 1 11 4  15 o 0 104.602  4.19008  46.3372    176.742     123.498    -3.25826     
1 1 1 11 4  16 o 0 134.949  5.34021  119.301    67.613      36.3531    -112.387     
1 1 1 11 4  17 o 0 96.73    3.30342  149.26     143.275     46.3371    143.275      
1 1 1 11 4  18 o 0 61.9584  2.47534  91.2867    -147.423    27.0955    -147.423     
1 1 1 11 4  19 f 1 65.2542  3.62961  77.3414    63.3925     8.17512    -116.607     
1 1 1 11 4  20 o 0 38.6235  3.16863  39.6201    51.4646     13.5012    -128.535     
1 1 1 11 4  21 o 0 22.154   4.86314  27.9929    100.635     13.333     100.635      
1 1 1 11 4  22 o 0 13.408   6.18452  3.10886    171.476     33.0755    171.476      
1 1 1 11 4  23 o 0 7.88527  2.89156  ?          ?           ?          ?            
1 1 1 11 5  0  o 0 212.784  12.4476  264.795    0           26.4244    3.11919e-13  
1 1 1 11 5  1  o 0 153.355  8.95387  204.025    -156.66     95.0935    -156.66      
1 1 1 11 5  2  o 0 193.326  7.85635  208.144    -4.09979    39.8326    175.9        
1 1 1 11 5  3  o 0 365.176  13.2574  366.31     9.09941     147.704    -170.901     
1 1 1 11 5  4  o 0 297.904  12.167   397.63     -85.8734    86.7864    -85.8734     
1 1 1 11 5  5  o 0 536.041  17.0289  443.213    -157.939    417.654    22.0611      
1 1 1 11 5  6  o 0 486.379  16.1593  582.805    69.599      38.6444    69.599       
1 1 1 11 5  7  o 0 289.997  13.0052  318.793    -152.418    19.3626    27.5824      
1 1 1 11 5  8  o 0 451.783  16.608   579.568    88.3376     129.932    88.3376      
1 1 1 11 5  9  o 0 165.86   7.11993  115.486    -40.3197    105.872    139.68       
1 1 1 11 5  10 o 0 216.689  9.94642  216.506    124.112     10.0213    -55.8877     
1 1 1 11 5  11 o 0 185.282  7.58137  217.024    72.7596     58.8439    72.7596      
1 1 1 11 5  12 o 0 123.345  4.96066  112.962    -59.6367    8.97174    120.363      
1 1 1 11 5  13 o 0 211.632  8.17598  208.255    -36.9942    40.5818    143.006      
1 1 1 11 5  14 o 0 87.3731  3.48229  78.3417    53.8254     18.7531    -126.175     
1 1 1 11 5  15 o 0 45.2613  2.32047  22.0483    -27.53      126.933    -27.53       
1 1 1 11 5  16 o 0 44.5834  2.45801  15.3185    45.6523     17.3962    -134.348     
1 1 1 11 5  17 o 0 192.779  6.7443   260.297    125.041     2.6356     125.041      
1 1 1 11 5  18 o 0 87.9873  3.14394  124.566    -99.4288    21.893     -99.4288     
1 1 1 11 5  19 o 0 63.1591  2.9293   67.6833    -17.966     21.5537    162.034      
1 1 1 11 5  20 o 0 92.9906  5.47372  139.14     -80.4674    46.8487    -80.4674     
1 1 1 11 5  21 o 0 12.1757  5.01286  2.82863    123.088     4.09869    -56.912      
1 1 1 11 5  22 o 0 4.71264  2.37028  ?          ?           ?          ?            
1 1 1 11 5  23 o 0 7.65395  3.52562  ?          ?           ?          ?            
1 1 1 11 6  0  o 0 331.452  18.5118  412.635    0           0.0970002  180          
1 1 1 11 6  1  o 0 481.407  14.2846  633.95     138.358     78.2967    138.358      
1 1 1 11 6  2  o 0 146.045  6.22099  186.573    99.7652     100.519    99.7652      
1 1 1 11 6  3  o 0 332.582  12.4299  396.03     -42.8578    4.69967    137.142      
1 1 1 11 6  4  o 0 374.799  14.8858  381.556    14.2051     141.658    -165.795     
1 1 1 11 6  5  o 0 256.567  11.1686  333.603    -30.2401    64.5594    -30.2401     
1 1 1 11 6  6  o 0 393.397  15.919   596.393    -16.1435    293.472    -16.1435     
1 1 1 11 6  7  o 0 365.884  15.2669  428.873    10.114      22.8661    10.114       
1 1 1 11 6  8  o 0 474.51   17.4738  634.047    78.7486     188.928    78.7486      
1 1 1 11 6  9  f 1 83.7912  3.73007  7.78205    155.216     118.299    -24.7837     
1 1 1 11 6  10 o 0 257.387  13.379   269.288    -95.0399    6.27045    -95.0399     
1 1 1 11 6  11 o 0 131.3    6.2186   116.043    -57.1543    25.676     122.846      
1 1 1 11 6  12 o 0 217.541  9.09396  258.315    27.6514     78.9524    27.6514      
1 1 1 11 6  13 o 0 162.584  5.95489  148.626    -31.1242    46.4794    148.876      
1 1 1 11 6  14 o 0 74.7276  2.99173  5.75808    -60.3489    140.912    119.651      
1 1 1 11 6  15 o 0 126.442  4.19097  149.459    163.5       42.772     163.5        
1 1 1 11 6  16 o 0 68.8865  2.40337  49.0468    30.8753     27.6231    -149.125     
1 1 1 11 6  17 o 0 81.1467  2.88639  123.972    76.1486     43.2026    76.1486      
1 1 1 11 6  18 o 0 48.6112  2.5343   44.1354    -172.73     32.013     7.27009      
1 1 1 11 6  19 o 0 61.4941  3.20075  90.1805    -120.856    31.9837    -120.856     
1 1 1 11 6  20 o 0 60.1265  4.24513  77.7527    -87.9536    8.69482    -87.9536     
1 1 1 11 6  21 o 0 75.8248  4.79081  108.309    -110.977    33.6941    -110.977     
1 1 1 11 6  22 f 1 7.21316  2.91452  ?          ?           ?          ?            
1 1 1 11 6  23 o 0 6.14405  2.9325   ?          ?           ?          ?            
1 1 1 11 7  0  o 0 138.544  8.57222  172.668    0           95.5982    180          
1 1 1 11 7  1  o 0 263.581  11.0065  411.961    71.9204     196.057    71.9204      
1 1 1 11 7  2  o 0 222.684  9.9247   261.783    -86.6014    5.13323    -86.6014     
1 1 1 11 7  3  o 0 357.679  12.8996  510.579    -31.2991    164.211    -31.2991     
1 1 1 11 7  4  o 0 339.917  13.1765  458.11     14.7919     102.031    14.7919      
1 1 1 11 7  5  o 0 194.299  9.30522  243.599    -69.0883    46.1851    -69.0883     
1 1 1 11 7  6  f 1 256.515  11.5912  327.385    167.585     80.181     167.585      
1 1 1 11 7  7  o 0 332.716  13.816   429.431    -62.1486    105.557    -62.1486     
1 1 1 11 7  8  o 0 359.14   14.23    406.809    147.939     2.68363    147.939      
1 1 1 11 7  9  o 0 102.664  4.52595  23.4496    105.667     141.502    -74.3326     
1 1 1 11 7  10 o 0 94.0768  4.29921  9.49537    -156.877    146.464    23.1234      
1 1 1 11 7  11 o 0 68.0978  4.6143   22.2483    -17.7789    60.7725    162.221      
1 1 1 11 7  12 o 0 147.171  6.26533  75.4218    113.427     142.06     -66.5728     
1 1 1 11 7  13 f 1 54.9761  2.66832  5.06328    -171.294    16.8184    8.70572      
1 1 1 11 7  14 o 0 127.831  4.72777  124.919    117.354     16.383     -62.6463     
1 1 1 11 7  15 o 0 310.923  10.4834  337.321    -128.856    21.0936    -128.856     
1 1 1 11 7  16 o 0 70.4007  2.62614  26.6538    92.2987     86.6208    -87.7013     
1 1 1 11 7  17 o 0 237.901  7.26611  366.283    46.7976     98.6697    46.7976      
1 1 1 11 7  18 o 0 88.3017  3.50394  134.409    104.84      43.914     104.84       
1 1 1 11 7  19 o 0 69.1821  3.44051  72.7604    -62.0167    25.6365    117.983      
1 1 1 11 7  20 o 0 40.5048  3.83956  44.6403    141.959     6.40498    -38.0411     
1 1 1 11 7  21 o 0 22.9939  5.2317   16.6768    152.649     17.938     -27.3514     
1 1 1 11 7  22 o 0 7.43354  3.13532  ?          ?           ?          ?            
1 1 1 11 7  23 o 0 6.43398  3.20885  ?          ?           ?          ?            
1 1 1 11 8  0  o 0 387.963  18.0255  473.816    0           57.4552    2.79509e-13  
1 1 1 11 8  1  o 0 344.833  12.325   472.719    73.4946     119.755    73.4946      
1 1 1 11 8  2  o 0 59.1852  3.21813  18.7526    95.2322     93.6076    95.2322      
1 1 1 11 8  3  o 0 323.815  11.6639  459.617    101.775     144.835    101.775      
1 1 1 11 8  4  o 0 275.453  11.403   377.876    -162.332    103.852    -162.332     
1 1 1 11 8  5  o 0 448.873  15.9868  462.947    113.505     161.995    -66.4955     
1 1 1 11 8  6  o 0 632.545  17.7931  617.139    -35.6332    235.66     144.367      
1 1 1 11 8  7  o 0 224.775  10.5492  255.214    56.5354     14.2457    56.5354      
1 1 1 11 8  8  o 0 532.861  18.0069  647.726    20.9958     82.9922    20.9958      
1 1 1 11 8  9  o 0 227.708  9.66459  270.075    159.921     74.738     159.921      
1 1 1 11 8  10 o 0 296.364  13.7373  391.174    -63.2988    162.734    -63.2988     
1 1 1 11 8  11 o 0 103.792  4.15075  101.21     41.5366     21.8424    41.5366      
1 1 1 11 8  12 o 0 47.9741  2.93024  19.9322    114.49      103.926    114.49       
1 1 1 11 8  13 o 0 102.584  3.82401  100.02     -0.421826   11.3543    -0.421826    
1 1 1 11 8  14 o 0 157.183  6.21232  176.006    143.946     23.0968    143.946      
1 1 1 11 8  15 o 0 97.4972  3.39773  108.966    -167.63     29.6067    -167.63      
1 1 1 11 8  16 o 0 85.6777  3.41919  88.5091    -166.696    8.79182    -166.696     
1 1 1 11 8  17 o 0 166.416  5.5851   287.552    40.0615     138.625    40.0615      
1 1 1 11 8  18 o 0 110.471  3.96452  149.177    178.163     15.0285    178.163      
1 1 1 11 8  19 o 0 66.9019  3.42695  70.7681    98.6015     22.4529    -81.3985     
1 1 1 11 8  20 o 0 19.8962  5.43858  7.99287    -83.0447    24.487     96.9553      
1 1 1 11 8  21 o 0 31.3586  4.95363  44.6603    -6.61481    20.0201    -6.61481     
1 1 1 11 8  22 o 0 5.64681  2.6934   ?          ?           ?          ?            
1 1 1 11 8  23 o 0 7.88572  3.85974  ?          ?           ?          ?            
1 1 1 11 9  0  o 0 390.289  19.1424  479.601    180         2.10087    -180         
1 1 1 11 9  1  o 0 336.702  12.5103  438.185    22.0092     64.9691    22.0092      
1 1 1 11 9  2  o 0 138.456  5.4752   152.797    11.9565     18.3083    11.9565      
1 1 1 11 9  3  o 0 293.775  11.5038  424.3      119.271     148.374    119.271      
1 1 1 11 9  4  o 0 254.947  10.6239  330.285    -59.4249    57.5779    -59.4249     
1 1 1 11 9  5  o 0 287.004  12.1429  406.743    118.225     163.652    118.225      
1 1 1 11 9  6  o 0 349.932  13.9102  358.199    88.5927     87.7671    -91.4073     
1 1 1 11 9  7  o 0 374.006  14.4671  478.599    9.14339     106.686    9.14339      
1 1 1 11 9  8  o 0 460.983  17.637   696.894    31.1863     354.074    31.1863      
1 1 1 11 9  9  o 0 194.711  8.44101  214.286    -87.5226    38.3632    -87.5226     
1 1 1 11 9  10 o 0 150.622  7.12039  190.424    89.2953     88.5736    89.2953      
1 1 1 11 9  11 o 0 209.344  8.71666  283.434    132.267     148.725    132.267      
1 1 1 11 9  12 o 0 34.2601  3.37419  20.1415    -160.316    58.5898    -160.316     
1 1 1 11 9  13 o 0 132.239  5.06678  118.266    141.322     32.3143    -38.6782     
1 1 1 11 9  14 o 0 142.018  4.98088  177.243    -141.51     62.5219    -141.51      
1 1 1 11 9  15 o 0 177.329  6.0497   186.154    120.414     8.20364    120.414      
1 1 1 11 9  16 o 0 170.732  5.5546   169.617    -68.2247    6.74356    111.775      
1 1 1 11 9  17 o 0 53.3477  2.63731  39.2963    168.172     50.3995    -11.8275     
1 1 1 11 9  18 o 0 54.8975  2.76857  50.1161    50.9321     35.1072    -129.068     
1 1 1 11 9  19 o 0 9.87949  4.39626  26.737     40.7839     63.4633    40.7839      
1 1 1 11 9  20 o 0 44.2166  3.30075  60.8318    -98.9365    19.3173    -98.9365     
1 1 1 11 9  21 o 0 58.3661  5.4261   73.7493    9.008       10.4915    9.008        
1 1 1 11 9  22 o 0 5.26591  2.58681  ?          ?           ?          ?            
1 1 1 11 10 0  o 0 252.204  14.3542  292.135    180         219.992    -180         
1 1 1 11 10 1  o 0 260.77   10.2739  323.989    -165.281    24.3095    -165.281     
1 1 1 11 10 2  o 0 378.326  13.6596  449.939    10.4076     23.9368    -169.592     
1 1 1 11 10 3  o 0 134.732  5.67679  120.633    103.434     50.695     -76.5662     
1 1 1 11 10 4  o 0 555.84   16.0512  689.477    170.894     16.7186    170.894      
1 1 1 11 10 5  f 1 394.49   15.0514  538.804    -89.9657    164.487    -89.9657     
1 1 1 11 10 6  o 0 536.931  17.3951  740.234    -84.5969    237.03     -84.5969     
1 1 1 11 10 7  o 0 333.618  13.9325  396.054    133.896     35.8843    133.896      
1 1 1 11 10 8  o 0 420.931  17.0691  554.562    67.7406     206.17     67.7406      
1 1 1 11 10 9  o 0 99.7925  4.69886  54.5121    -16.9674    46.7167    163.033      
1 1 1 11 10 10 o 0 192.086  7.90012  244.695    -40.4651    101.444    -40.4651     
1 1 1 11 10 11 o 0 189.926  7.26426  161.838    -52.1856    60.5142    127.814      
1 1 1 11 10 12 o 0 274.097  10.7872  310.623    -98.1789    24.9122    -98.1789     
1 1 1 11 10 13 o 0 122.866  4.91371  115.995    144.9       11.5644    -35.0999     
1 1 1 11 10 14 o 0 210.641  8.0788   213.093    68.5443     16.2348    -111.456     
1 1 1 11 10 15 o 0 93.9713  3.61291  25.9184    -63.868     135.915    116.132      
1 1 1 11 10 16 o 0 148.186  5.07364  254.401    28.4465     117.259    28.4465      
1 1 1 11 10 17 o 0 173.994  6.76124  287.338    -112.517    122.992    -112.517     
1 1 1 11 10 18 o 0 95.4061  3.72125  127.275    170.655     14.4465    170.655      
1 1 1 11 10 19 o 0 13.7464  5.03952  6.94231    -148.27     22.6053    -148.27      
1 1 1 11 10 20 f 1 50.5224  4.15042  86.6431    121.011     59.7436    121.011      
1 1 1 11 10 21 o 0 42.3725  4.81938  48.3121    -142.636    0.758064   37.3636      
1 1 1 11 10 22 o 0 5.26931  2.50169  ?          ?           ?          ?            
1 1 1 11 11 0  o 0 420.088  28.1829  523.041    180         224.12     180          
1 1 1 11 11 1  o 0 299.541  16.1937  373.372    -90         41.7982    -90          
1 1 1 11 11 2  o 0 357.474  17.984   445.443    180         207.769    180          
1 1 1 11 11 3  o 0 384.705  18.5331  478.313    -90         83.6838    -90          
1 1 1 11 11 4  o 0 142.434  9.36031  169.132    180         162.396    6.35552e-15  
1 1 1 11 11 5  o 0 604.735  23.4489  713.506    90          195.233    -90          
1 1 1 11 11 6  o 0 51.4848  3.83443  43.1829    0           133.214    -180         
1 1 1 11 11 7  o 0 64.4567  4.62599  60.757     -90         115.554    90           
1 1 1 11 11 8  o 0 190.087  11.6963  171.239    180         113.041    180          
1 1 1 11 11 9  o 0 76.4642  5.24341  43.6032    -90         27.947     90           
1 1 1 11 11 10 o 0 165.223  11.158   174.601    0           41.9127    180          
1 1 1 11 11 11 o 0 51.5099  4.64887  43.9805    90          68.2145    -90          
1 1 1 11 11 12 o 0 19.2291  6.77315  3.36246    180         40.521     5.82252e-16  
1 1 1 11 11 13 o 0 27.414   5.30826  12.2618    -90         27.822     90           
1 1 1 11 11 14 o 0 158.314  8.49974  167.488    180         9.89484    180          
1 1 1 11 11 15 o 0 24.9962  5.72736  6.65784    90          18.516     -90          
1 1 1 11 11 16 o 0 79.9756  4.4112   106.589    0           46.3036    7.18631e-15  
1 1 1 11 11 17 o 0 12.8686  6.88424  5.71701    90          37.5334    -90          
1 1 1 11 11 18 o 0 61.8506  3.61544  78.803     180         23.7617    4.49791e-14  
1 1 1 11 11 19 o 0 76.8488  5.65074  95.3372    90          0.954815   90           
1 1 1 11 11 20 o 0 44.9971  5.73443  54.2987    0           9.00989    -180         
1 1 1 11 11 21 o 0 30.1877  6.82364  34.859     90          16.051     90           
1 1 1 11 11 22 o 0 4.11516  2.91058  ?          ?           ?          ?            
1 1 1 12 0  0  o 0 423.687  27.3188  562.055    180         91.9681    -180         
1 1 1 12 0  1  o 0 292.983  15.8376  386.675    -45         258.206    -45          
1 1 1 12 0  2  o 0 285.444  17.5284  376.271    -90         8.33859    90           
1 1 1 12 0  3  o 0 265.061  15.5501  347.565    -135        63.365     45           
1 1 1 12 0  4  o 0 373.16   21.1109  473.041    180         40.9511    9.15203e-14  
1 1 1 12 0  5  o 0 172.039  10.8368  205.827    135         89.7701    135          
1 1 1 12 0  6  f 1 23.5348  4.28297  6.71719    90          99.6002    -90          
1 1 1 12 0  7  o 0 411.938  22.7226  487.817    45          40.1838    -135         
1 1 1 12 0  8  o 0 220.49   14.7923  257.903    180         86.3356    180          
1 1 1 12 0  9  o 0 504.317  26.6787  555.629    135         48.7162    135          
1 1 1 12 0  10 o 0 148.256  11.1943  160.366    -90         30.0585    90           
1 1 1 12 0  11 o 0 296.312  16.17    317.345    -135        1.59428    -135         
1 1 1 12 0  12 o 0 70.2495  4.33705  31.2028    180         1.06066    -9.35304e-15 
1 1 1 12 0  13 o 0 245.526  14.8363  274.894    135         81.5935    135          
1 1 1 12 0  14 o 0 236.104  12.3551  259.59     90          39.5945    90           
1 1 1 12 0  15 o 0 170.997  7.92562  184.421    45          19.2323    45           
1 1 1 12 0  16 o 0 30.7721  4.17736  2.08228    0           3.00285    -180         
1 1 1 12 0  17 o 0 10.2075  6.25301  1.57606    -45         16.6983    135          
1 1 1 12 0  18 o 0 102.448  5.30275  137.329    -90         3.87205    -90          
1 1 1 12 0  19 o 0 23.7556  6.60241  2.31686    -135        0.383231   45           
1 1 1 12 0  20 o 0 11.4822  6.5981   6.7326     180         11.3612    1.17601e-14  
1 1 1 12 0  21 o 0 44.52    5.30386  55.4932    135         23.0541    135          
1 1 1 12 0  22 o 0 7.58444  5.62897  ?          ?           ?          ?            
1 1 1 12 0  23 o 0 6.24578  4.20448  ?          ?           ?          ?            
1 1 1 12 1  0  o 0 440.296  20.3123  571.146    180         12.0225    -180         
1 1 1 12 1  1  o 0 365.74   12.6125  492.563    -72.5784    53.9507    -72.5784     
1 1 1 12 1  2  o 0 219.337  9.09422  292.324    -132.785    47.4159    -132.785     
1 1 1 12 1  3  o 0 361.803  13.0004  545.774    -91.7626    202.892    -91.7626     
1 1 1 12 1  4  o 0 151.394  6.98799  123.671    -5.239      99.8354    174.761      
1 1 1 12 1  5  o 0 223.763  10.2693  239.621    86.0152     54.482     -93.9848     
1 1 1 12 1  6  o 0 507.871  16.637   574.202    6.96456     46.1513    -173.035     
1 1 1 12 1  7  o 0 242.875  10.3904  330.151    47.6007     118.059    47.6007      
1 1 1 12 1  8  o 0 267.041  12.5828  401.704    83.3399     213.673    83.3399      
1 1 1 12 1  9  o 0 186.32   8.02975  183.611    -75.4754    14.0858    104.525      
1 1 1 12 1  10 o 0 410.551  17.0974  470.5      -22.4978    65.0506    -22.4978     
1 1 1 12 1  11 o 0 207.095  8.78327  267.448    11.6368     110.818    11.6368      
1 1 1 12 1  12 o 0 63.6625  2.90029  13.3782    3.14371     7.63245    -176.856     
1 1 1 12 1  13 o 0 124.566  4.84936  107.291    106.892     42.7026    -73.1082     
1 1 1 12 1  14 o 0 37.6893  2.58849  2.74368    27.8799     10.5223    -152.12      
1 1 1 12 1  15 o 0 74.8981  2.87725  32.7845    -172.634    83.5123    7.36646      
1 1 1 12 1  16 o 0 84.8785  3.13693  22.7846    -72.2563    124.316    107.744      
1 1 1 12 1  17 o 0 97.7828  3.21589  137.82     -167.081    17.9667    -167.081     
1 1 1 12 1  18 o 0 13.8608  5.12599  16.4635    -19.0893    50.3862    -19.0893     
1 1 1 12 1  19 o 0 14.2264  5.43092  3.96688    49.5226     14.0882    49.5226      
1 1 1 12 1  20 o 0 25.0835  4.4083   27.9623    94.7101     6.58903    94.7101      
1 1 1 12 1  21 o 0 11.1201  4.88793  0.876404   -131.849    19.162     -131.849     
1 1 1 12 1  22 o 0 6.98061  3.4833   ?          ?           ?          ?            
1 1 1 12 1  23 o 0 3.44104  1.66323  ?          ?           ?          ?            
1 1 1 12 2  0  o 0 476.681  21.3988  607.298    180         105.569    -180         
1 1 1 12 2  1  o 0 359.01   13.2643  552.662    127.61      211.31     127.61       
1 1 1 12 2  2  o 0 274.512  11.8559  339.045    86.5287     0.617998   -93.4713     
1 1 1 12 2  3  o 0 309.732  12.1855  372.272    154.997     5.6233     -25.0031     
1 1 1 12 2  4  o 0 171.679  7.48116  237.757    153.13      103.901    153.13       
1 1 1 12 2  5  o 0 126.586  6.15972  118.383    -153.575    24.1095    26.4252      
1 1 1 12 2  6  o 0 497.316  16.8182  522.095    -89.0775    117.003    90.9225      
1 1 1 12 2  7  o 0 216.315  9.91636  160.34     -55.8206    166.436    124.179      
1 1 1 12 2  8  o 0 524.258  17.2468  647.568    15.4298     91.686     15.4298      
1 1 1 12 2  9  o 0 279.637  13.6105  320.838    82.4925     50.8033    82.4925      
1 1 1 12 2  10 o 0 244.431  11.1687  328.121    75.5203     160.205    75.5203      
1 1 1 12 2  11 o 0 203.977  8.62172  189.609    -23.061     42.4921    156.939      
1 1 1 12 2  12 o 0 177.689  7.94759  141.55     -61.6632    76.5863    118.337      
1 1 1 12 2  13 o 0 128.169  5.29666  124.128    21.8158     14.475     -158.184     
1 1 1 12 2  14 o 0 87.767   3.48618  99.5063    26.6377     27.7722    26.6377      
1 1 1 12 2  15 o 0 139.345  4.79033  125.116    -26.9423    40.2329    153.058      
1 1 1 12 2  16 f 1 137.473  5.05675  156.384    62.7628     34.7919    62.7628      
1 1 1 12 2  17 o 0 97.5714  3.53371  141.625    9.45424     27.5199    9.45424      
1 1 1 12 2  18 o 0 66.3923  2.85939  88.0077    169.971     6.55677    169.971      
1 1 1 12 2  19 o 0 41.3172  2.91696  49.2748    139.563     4.52388    139.563      
1 1 1 12 2  20 o 0 42.8974  3.96413  50.6694    -138.737    2.39625    41.263       
1 1 1 12 2  21 o 0 31.5253  4.27453  44.8713    161.468     17.5865    161.468      
1 1 1 12 2  22 o 0 7.05589  3.5777   ?          ?           ?          ?            
1 1 1 12 2  23 o 0 5.66014  2.69159  ?          ?           ?          ?            
1 1 1 12 3  0  o 0 264.581  16.3492  332.422    0           162.32     3.8629e-14   
1 1 1 12 3  1  o 0 268.469  10.686   364.072    25.0158     76.8559    25.0158      
1 1 1 12 3  2  o 0 354.697  12.801   438.47     15.6441     1.159      -164.356     
1 1 1 12 3  3  o 0 439.478  14.9858  510.374    78.6017     46.4092    -101.398     
1 1 1 12 3  4  o 0 157.61   7.43761  213.284    -107.561    118.915    -107.561     
1 1 1 12 3  5  o 0 340.889  13.7815  393.271    -159.141    33.026     20.8589      
1 1 1 12 3  6  o 0 267.845  11.1864  390.815    164.801     184.235    164.801      
1 1 1 12 3  7  o 0 285.381  12.9274  373.342    -101.293    105.428    -101.293     
1 1 1 12 3  8  o 0 277.256  13.1718  399.773    -42.7455    188.199    -42.7455     
1 1 1 12 3  9  o 0 344.685  15.2886  348.053    36.2471     39.6296    -143.753     
1 1 1 12 3  10 o 0 161.848  8.14982  96.6896    -121.407    131.543    58.5925      
1 1 1 12 3  11 o 0 192.421  8.93717  204.353    -115.99     15.7421    -115.99      
1 1 1 12 3  12 o 0 152.704  6.45395  185.541    157.06      77.8889    157.06       
1 1 1 12 3  13 f 1 73.8782  3.1253   44.1142    -1.08326    15.1924    178.917      
1 1 1 12 3  14 o 0 214.515  7.70563  277.374    -106.869    95.4201    -106.869     
1 1 1 12 3  15 o 0 123.991  4.73225  104.705    138.996     46.4582    -41.0039     
1 1 1 12 3  16 o 0 132.892  4.64146  170.708    -85.293     77.3261    -85.293      
1 1 1 12 3  17 o 0 182.511  6.11875  307.972    39.9088     127.032    39.9088      
1 1 1 12 3  18 o 0 130.245  4.50042  218.183    -54.3375    95.7668    -54.3375     
1 1 1 12 3  19 o 0 31.0546  3.95187  19.5861    -173.798    28.5235    6.20204      
1 1 1 12 3  20 o 0 24.186   4.05016  23.4663    -178.658    2.89461    1.34215      
1 1 1 12 3  21 o 0 56.8282  3.62123  81.2505    20.1768     25.3418    20.1768      
1 1 1 12 3  22 o 0 6.47181  3.18511  ?          ?           ?          ?            
1 1 1 12 3  23 o 0 5.90265  2.8214   ?          ?           ?          ?            
1 1 1 12 4  0  o 0 108.127  7.74123  115.864    0           12.5122    180          
1 1 1 12 4  1  o 0 335.099  13.2052  406.657    -115.87     6.32951    64.1302      
1 1 1 12 4  2  o 0 332.904  12.8168  554.681    83.7342     304.239    83.7342      
1 1 1 12 4  3  o 0 116.544  5.39286  31.0847    65.2454     191.271    -114.755     
1 1 1 12 4  4  o 0 372.376  14.2995  483.745    15.9158     74.8166    15.9158      
1 1 1 12 4  5  o 0 222.163  10.9505  305.674    91.5518     102.633    91.5518      
1 1 1 12 4  6  f 1 445.764  16.6798  533.177    81.0167     40.2615    81.0167      
1 1 1 12 4  7  o 0 365.951  15.2031  489.264    -105.384    148.61     -105.384     
1 1 1 12 4  8  o 0 397.544  15.346   542.801    -132.184    189.147    -132.184     
1 1 1 12 4  9  o 0 387.98   16.8122  458.371    81.9461     90.6665    81.9461      
1 1 1 12 4  10 o 0 212.29   10.3614  205.373    -129.418    21.0141    50.582       
1 1 1 12 4  11 o 0 184.524  8.55848  160.197    161.348     56.4503    -18.6521     
1 1 1 12 4  12 o 0 86.1246  3.74413  22.0056    87.2847     114.722    -92.7153     
1 1 1 12 4  13 o 0 170.178  6.44997  132.53     -134.943    97.8025    45.0569      
1 1 1 12 4  14 f 1 41.7433  2.38597  9.75497    27.9155     31.6553    -152.085     
1 1 1 12 4  15 o 0 183.71   6.32161  201.153    21.9419     18.8224    21.9419      
1 1 1 12 4  16 o 0 113.036  4.04959  74.1558    -26.515     78.8392    153.485      
1 1 1 12 4  17 o 0 49.7064  2.40914  49.3684    101.851     17.7279    -78.1493     
1 1 1 12 4  18 o 0 41.4174  2.39399  38.2712    -46.6882    22.9495    133.312      
1 1 1 12 4  19 o 0 76.4713  3.18291  114.632    -133.746    39.6047    -133.746     
1 1 1 12 4  20 f 1 16.2002  5.34931  0.941387   138.295     33.1838    138.295      
1 1 1 12 4  21 o 0 56.1853  4.73719  81.501     -108.867    28.2536    -108.867     
1 1 1 12 4  22 o 0 7.48206  3.64364  ?          ?           ?          ?            
1 1 1 12 4  23 o 0 7.32783  3.73797  ?          ?           ?          ?            
1 1 1 12 5  0  o 0 256.98   14.1832  318.533    0           106.064    7.18319e-14  
1 1 1 12 5  1  o 0 226.542  9.46546  276.769    127.011     17.1759    127.011      
1 1 1 12 5  2  o 0 323.292  12.0565  427.736    79.4268     91.2251    79.4268      
1 1 1 12 5  3  o 0 254.623  11.3698  388.417    -59.6607    191.754    -59.6607     
1 1 1 12 5  4  o 0 425.085  15.2393  513.903    -133.516    7.30095    -133.516     
1 1 1 12 5  5  o 0 103.805  4.8652   73.4419    108.604     2.39727    108.604      
1 1 1 12 5  6  o 0 289.379  11.6083  384.218    -22.6628    119.147    -22.6628     
1 1 1 12 5  7  o 0 479.492  16.4456  674.126    -68.3803    255.895    -68.3803     
1 1 1 12 5  8  o 0 239.083  10.9854  281.442    -4.44849    39.6726    -4.44849     
1 1 1 12 5  9  o 0 145.356  6.52008  117.867    -79.8829    45.191     100.117      
1 1 1 12 5  10 o 0 232.615  10.7568  260.757    169.649     49.3494    169.649      
1 1 1 12 5  11 o 0 389.219  15.3353  383.705    174.88      44.8168    -5.12004     
1 1 1 12 5  12 o 0 10.863   4.72302  65.5052    120.55      134.369    120.55       
1 1 1 12 5  13 o 0 142.364  5.66094  154.603    178.267     18.0873    178.267      
1 1 1 12 5  14 o 0 46.0226  2.53504  8.48205    67.2194     58.964     -112.781     
1 1 1 12 5  15 o 0 88.3531  3.16236  98.7065    -56.7063    30.5702    -56.7063     
1 1 1 12 5  16 o 0 148.178  5.06024  140.524    100.773     22.315     -79.2273     
1 1 1 12 5  17 o 0 141.464  4.21357  247.281    -45.0905    123.073    -45.0905     
1 1 1 12 5  18 o 0 61.3641  2.76833  47.3992    0.835012    61.0912    -179.165     
1 1 1 12 5  19 o 0 38.6238  3.02259  33.8113    73.8498     20.8945    -106.15      
1 1 1 12 5  20 o 0 77.428   4.09968  119.748    57.4049     49.6416    57.4049      
1 1 1 12 5  21 o 0 8.73458  4.10566  4.10331    -142.803    17.3771    -142.803     
1 1 1 12 5  22 o 0 6.54693  3.0814   ?          ?           ?          ?            
1 1 1 12 6  0  o 0 317.531  16.7004  392.993    180         51.1148    -2.33091e-13 
1 1 1 12 6  1  o 0 286.905  10.3107  330.916    168.436     11.918     -11.5636     
1 1 1 12 6  2  o 0 345.083  12.5671  465.17     170.989     113.682    170.989      
1 1 1 12 6  3  o 0 322.85   12.507   456.842    75.087      152.081    75.087       
1 1 1 12 6  4  o 0 576.198  16.728   610.306    71.2192     168.973    -108.781     
1 1 1 12 6  5  o 0 70.0878  3.59951  9.98365    -89.7849    120.631    -89.7849     
1 1 1 12 6  6  o 0 384.833  15.0985  459.069    -2.3746     41.0653    -2.3746      
1 1 1 12 6  7  o 0 416.519  15.8182  442.393    57.2076     62.3055    -122.792     
1 1 1 12 6  8  o 0 184.357  8.08471  192.649    108.251     6.0842     -71.7489     
1 1 1 12 6  9  o 0 182.689  8.49047  233.67     76.1627     122.898    76.1627      
1 1 1 12 6  10 o 0 309.112  13.8338  242.499    -149.416    165.259    30.5842      
1 1 1 12 6  11 o 0 186.127  7.27589  255.76     14.7519     146.324    14.7519      
1 1 1 12 6  12 o 0 136.013  5.43229  125.238    -33.7084    10.6749    146.292      
1 1 1 12 6  13 o 0 220.911  8.716    232.69     -0.228093   6.52951    179.772      
1 1 1 12 6  14 o 0 128.975  4.84268  138.533    -4.43382    10.2613    -4.43382     
1 1 1 12 6  15 o 0 44.917   2.57349  15.1979    -10.0987    28.8852    169.901      
1 1 1 12 6  16 o 0 118.25   3.86955  115.911    126.049     7.04826    -53.9506     
1 1 1 12 6  17 o 0 66.3599  2.43137  89.1696    3.03435     16.347     3.03435      
1 1 1 12 6  18 o 0 38.8555  2.59737  43.6971    65.4389     0.191231   -114.561     
1 1 1 12 6  19 o 0 133.691  5.49559  171.578    150.585     5.52578    150.585      
1 1 1 12 6  20 o 0 54.7928  3.97103  63.7807    -28.6682    4.85724    151.332      
1 1 1 12 6  21 o 0 31.048   5.62713  46.4848    -162.449    25.014     -162.449     
1 1 1 12 6  22 o 0 6.97781  3.07339  ?          ?           ?          ?            
1 1 1 12 6  23 o 0 5.07222  2.16963  ?          ?           ?          ?            
1 1 1 12 7  0  o 0 120.708  6.57576  142.119    180         48.5861    -1.23159e-13 
1 1 1 12 7  1  o 0 365.138  13.2339  546.418    -77.2185    230.998    -77.2185     
1 1 1 12 7  2  f 1 266.023  10.6928  286.828    -54.6837    51.3934    125.316      
1 1 1 12 7  3  o 0 281.499  11.7676  392.383    -26.6651    126.464    -26.6651     
1 1 1 12 7  4  o 0 451.835  14.6869  623.381    33.9542     164.996    33.9542      
1 1 1 12 7  5  o 0 372.458  14.5164  457.575    59.0841     65.2491    59.0841      
1 1 1 12 7  6  o 0 334.513  13.6847  522.545    -98.5962    297.742    -98.5962     
1 1 1 12 7  7  o 0 410.391  15.3543  511.804    38.2049     94.7192    38.2049      
1 1 1 12 7  8  o 0 317.584  12.6683  522.489    -96.1307    356.351    -96.1307     
1 1 1 12 7  9  f 1 130.026  5.97455  111.302    -79.3404    11.3657    100.66       
1 1 1 12 7  10 o 0 88.0466  4.11841  69.929     -75.7451    4.59052    104.255      
1 1 1 12 7  11 o 0 82.1509  3.55311  58.6287    -154.553    5.70459    -154.553     
1 1 1 12 7  12 o 0 147.601  6.07233  146.768    -93.7178    15.5081    86.2822      
1 1 1 12 7  13 o 0 84.0672  3.35313  48.6794    -92.2472    55.4963    87.7528      
1 1 1 12 7  14 f 1 167.169  6.4778   190.447    -95.0152    31.2947    -95.0152     
1 1 1 12 7  15 o 0 95.5931  3.30587  103.998    -10.3674    24.0337    -10.3674     
1 1 1 12 7  16 o 0 11.4561  4.65943  10.6003    -43.4975    24.1296    -43.4975     
1 1 1 12 7  17 o 0 91.4282  3.32007  140.008    -42.9171    48.6931    -42.9171     
1 1 1 12 7  18 o 0 125.651  5.04604  158.27     -33.3055    6.56479    146.695      
1 1 1 12 7  19 o 0 92.2743  4.49491  112.318    138.852     4.66436    -41.1476     
1 1 1 12 7  20 o 0 29.527   4.45515  30.1889    104.263     4.96851    -75.7372     
1 1 1 12 7  21 o 0 34.9856  4.48827  43.0503    0.690478    5.99097    0.690478     
1 1 1 12 7  22 o 0 6.86319  3.38675  ?          ?           ?          ?            
1 1 1 12 7  23 o 0 4.69084  2.1582   ?          ?           ?          ?            
1 1 1 12 8  0  o 0 189.129  9.99869  228.703    180         64.631     -1.59402e-13 
1 1 1 12 8  1  o 0 445.82   14.1006  501.017    -42.9612    66.7473    137.039      
1 1 1 12 8  2  o 0 329.514  12.0474  522.352    -126.697    270.758    -126.697     
1 1 1 12 8  3  f 1 197.778  7.91855  242.377    152.1       36.4074    152.1        
1 1 1 12 8  4  o 0 129.214  6.21905  88.8972    -174.838    99.7234    5.16189      
1 1 1 12 8  5  o 0 416.947  16.0346  530.761    -131.579    107.18     -131.579     
1 1 1 12 8  6  o 0 548.166  17.2556  642.242    141.897     27.3909    141.897      
1 1 1 12 8  7  o 0 363.007  14.1976  451.494    -102.547    85.9907    -102.547     
1 1 1 12 8  8  o 0 288.664  12.0322  386.86     148.933     140.766    148.933      
1 1 1 12 8  9  o 0 69.1385  3.72112  2.21193    -64.6367    44.3742    115.363      
1 1 1 12 8  10 o 0 153.096  6.76582  192.021    65.6786     87.3497    65.6786      
1 1 1 12 8  11 o 0 20.5697  4.65189  60.6585    -147.662    133.677    -147.662     
1 1 1 12 8  12 o 0 123.35   5.21461  130.871    -158.619    15.8232    -158.619     
1 1 1 12 8  13 o 0 41.5153  2.42145  9.4894     -144.967    40.9693    -144.967     
1 1 1 12 8  14 o 0 162.371  5.76284  162.21     67.3506     14.1984    -112.649     
1 1 1 12 8  15 o 0 145.971  5.48941  142.333    20.3927     11.8974    -159.607     
1 1 1 12 8  16 o 0 144.279  4.88307  186.366    -0.814818   84.1428    -0.814818    
1 1 1 12 8  17 o 0 61.3473  2.32666  72.0043    59.6775     3.64253    -120.323     
1 1 1 12 8  18 o 0 45.7426  2.56865  60.8852    -71.7018    17.0031    -71.7018     
1 1 1 12 8  19 o 0 22.606   3.48738  1.17035    -70.2811    45.3529    -70.2811     
1 1 1 12 8  20 o 0 39.1245  3.36643  31.3593    160.991     29.0517    -19.0095     
1 1 1 12 8  21 o 0 30.2776  4.69981  35.0728    126.652     2.38083    126.652      
1 1 1 12 8  22 o 0 6.55263  2.98898  ?          ?           ?          ?            
1 1 1 12 8  23 o 0 12.7974  2.02879  ?          ?           ?          ?            
1 1 1 12 9  0  o 0 288.139  16.3355  349.587    0           212.202    7.33238e-15  
1 1 1 12 9  1  o 0 230.449  9.6096   334.256    94.1901     142.303    94.1901      
1 1 1 12 9  2  o 0 331.513  12.3143  444.658    30.0568     100.937    30.0568      
1 1 1 12 9  3  o 0 260.053  10.5249  368.565    -62.3206    131.503    -62.3206     
1 1 1 12 9  4  o 0 187.887  7.7434   286.115    150.562     185.541    150.562      
1 1 1 12 9  5  o 0 497.179  16.3047  657.616    -127.499    172.088    -127.499     
1 1 1 12 9  6  o 0 138.582  6.21861  152.904    -127.115    49.3462    -127.115     
1 1 1 12 9  7  o 0 328.263  13.2917  524.536    -39.2677    325.948    -39.2677     
1 1 1 12 9  8  o 0 207.325  9.1784   200.247    -110.014    24.5454    69.9858      
1 1 1 12 9  9  o 0 68.8623  3.48552  1.56555    173.092     48.1162    -6.90814     
1 1 1 12 9  10 o 0 341.535  13.8788  387.653    49.8515     64.1968    49.8515      
1 1 1 12 9  11 o 0 150.786  6.15586  178.744    51.3342     69.3078    51.3342      
1 1 1 12 9  12 o 0 285.449  10.3518  345.669    -50.9623    73.1042    -50.9623     
1 1 1 12 9  13 o 0 39.513   2.62192  11.7122    33.7144     43.7011    33.7144      
1 1 1 12 9  14 o 0 197.407  7.22828  84.6541    128.318     245.5      -51.6818     
1 1 1 12 9  15 o 0 71.0524  2.87367  61.961     -9.54825    2.41169    170.452      
1 1 1 12 9  16 o 0 154.209  4.99841  212.065    -25.1076    14.5616    -25.1076     
1 1 1 12 9  17 o 0 167.331  5.78367  255.962    131.882     77.7969    131.882      
1 1 1 12 9  18 o 0 66.454   2.99806  84.7967    -22.4948    6.11558    -22.4948     
1 1 1 12 9  19 o 0 44.0357  3.20592  66.493     -59.8689    30.2037    -59.8689     
1 1 1 12 9  20 o 0 67.2462  4.73308  73.8572    57.5485     13.1685    -122.452     
1 1 1 12 9  21 o 0 17.7951  5.0108   7.38653    9.99002     3.82586    9.99002      
1 1 1 12 9  22 o 0 5.58244  2.63499  ?          ?           ?          ?            
1 1 1 12 10 0  f 1 605.65   23.4414  739.236    0           82.6638    180          
1 1 1 12 10 1  o 0 416.968  14.4462  546.911    113.732     89.04      113.732      
1 1 1 12 10 2  o 0 332.818  12.0027  562.814    -8.03442    341.708    -8.03442     
1 1 1 12 10 3  o 0 108.254  4.05565  87.1299    121.15      11.7586    -58.8502     
1 1 1 12 10 4  o 0 418.243  14.6712  494.799    -96.4123    24.8458    -96.4123     
1 1 1 12 10 5  o 0 199.228  8.03683  186.945    138.247     65.7766    -41.7526     
1 1 1 12 10 6  o 0 498.138  16.5646  640.11     17.4989     141.184    17.4989      
1 1 1 12 10 7  o 0 598.279  17.8495  691.504    -51.022     21.8094    -51.022      
1 1 1 12 10 8  o 0 508.707  18.3656  544.989    176.32      1.80042    176.32       
1 1 1 12 10 9  o 0 295.995  13.5191  326.934    -68.3163    40.6622    -68.3163     
1 1 1 12 10 10 o 0 134.335  5.65557  130.962    119.537     1.01904    119.537      
1 1 1 12 10 11 o 0 54.1612  2.70522  5.54618    82.9092     82.7058    82.9092      
1 1 1 12 10 12 o 0 156.326  6.08871  216.04     166.009     121.102    166.009      
1 1 1 12 10 13 o 0 127.827  4.96778  138.195    -121.152    11.978     -121.152     
1 1 1 12 10 14 o 0 176.494  6.19063  234.21     -77.6527    106.167    -77.6527     
1 1 1 12 10 15 o 0 134.477  4.53901  146.657    100.601     25.9765    100.601      
1 1 1 12 10 16 o 0 83.9318  2.94927  114.39     -31.1839    15.3973    -31.1839     
1 1 1 12 10 17 o 0 95.9663  3.37577  126.648    -78.2344    11.7117    -78.2344     
1 1 1 12 10 18 o 0 108.308  4.45191  147.505    -85.3593    23.412     -85.3593     
1 1 1 12 10 19 o 0 63.2442  3.02175  93.3937    -35.8301    34.149     -35.8301     
1 1 1 12 10 20 o 0 77.4043  4.44027  82.0348    -105.882    20.5315    74.118       
1 1 1 12 10 21 o 0 15.2776  5.64466  9.46997    -91.6516    6.83872    88.3484      
1 1 1 12 10 22 o 0 6.15948  2.64639  ?          ?           ?          ?            
1 1 1 12 11 0  o 0 396.964  19.4312  487.022    0           90.1776    9.62049e-14  
1 1 1 12 11 1  o 0 373.05   13.5767  400.635    48.4478     101.703    -131.552     
1 1 1 12 11 2  o 0 403.158  14.7603  635.068    117.022     300.138    117.022      
1 1 1 12 11 3  o 0 294.423  12.3049  455.656    145.901     248.653    145.901      
1 1 1 12 11 4  o 0 427.984  14.586   545.863    14.9317     102.947    14.9317      
1 1 1 12 11 5  o 0 458.071  15.9524  601.869    125.012     150.304    125.012      
1 1 1 12 11 6  o 0 276.426  11.6555  379.447    -61.7166    145.453    -61.7166     
1 1 1 12 11 7  o 0 159.253  6.64264  166.967    -30.9763    7.1524     -30.9763     
1 1 1 12 11 8  o 0 136.59   6.0243   75.2363    -21.8046    116.117    158.195      
1 1 1 12 11 9  o 0 360.423  15.4252  384.155    -85.6054    9.77798    -85.6054     
1 1 1 12 11 10 o 0 226.737  9.62622  218.914    -129.743    25.8752    50.2568      
1 1 1 12 11 11 o 0 238.771  8.63318  253.307    -158.797    26.4234    -158.797     
1 1 1 12 11 12 o 0 61.4563  2.83688  14.5369    -85.6911    136.408    -85.6911     
1 1 1 12 11 13 o 0 73.5717  2.75316  28.4364    132.859     88.9703    -47.1407     
1 1 1 12 11 14 o 0 19.7715  4.03422  13.9402    -138.875    34.8625    -138.875     
1 1 1 12 11 15 o 0 149.744  5.4273   167.869    -114.693    37.8632    -114.693     
1 1 1 12 11 16 o 0 216.826  7.88199  346.646    146.952     121.767    146.952      
1 1 1 12 11 17 o 0 29.8936  2.72225  8.41716    171.166     16.2699    -8.83412     
1 1 1 12 11 18 o 0 33.7151  2.74583  33.3621    -7.8214     0.763588   172.179      
1 1 1 12 11 19 o 0 52.6292  3.3129   66.9221    12.3347     8.60101    12.3347      
1 1 1 12 11 20 o 0 46.5861  3.6367   46.0697    118.131     15.5463    -61.8693     
1 1 1 12 11 21 o 0 24.7586  7.00634  15.3495    -135.518    23.3176    44.4817      
1 1 1 12 11 22 o 0 4.32356  2.1526   ?          ?           ?          ?            
1 1 1 12 12 0  o 0 614.908  31.1802  758.128    180         15.4501    -180         
1 1 1 12 12 1  o 0 422.796  20.8383  521.431    -90         148.584    -90          
1 1 1 12 12 2  o 0 524.758  21.9822  620.269    180         41.5148    1.08582e-13  
1 1 1 12 12 3  o 0 440.357  21.2169  519.046    -90         76.3208    90           
1 1 1 12 12 4  o 0 438.538  21.3096  514.429    0           99.8744    -1.07977e-14 
1 1 1 12 12 5  o 0 411.996  21.7239  479.987    90          114.912    90           
1 1 1 12 12 6  o 0 622.456  24.9826  718.759    180         5.90584    4.19074e-13  
1 1 1 12 12 7  o 0 31.3874  4.238    10.8061    -90         87.006     90           
1 1 1 12 12 8  o 0 189.942  12.5599  204.035    180         8.22662    1.74601e-13  
1 1 1 12 12 9  o 0 54.3607  4.75729  26.6242    -90         20.0242    90           
1 1 1 12 12 10 o 0 18.1325  7.40699  0.00416489 180         0.0564478  4.89929e-11  
1 1 1 12 12 11 o 0 283.789  17.6756  314.222    -90         10.3299    -90          
1 1 1 12 12 12 o 0 68.3408  3.74561  54.1051    180         16.3169    3.01582e-14  
1 1 1 12 12 13 o 0 29.1832  4.91347  14.5       -90         28.1105    90           
1 1 1 12 12 14 o 0 69.4128  3.94282  70.9488    0           8.89225    180          
1 1 1 12 12 15 f 1 130.063  6.24992  132.617    -90         12.453     90           
1 1 1 12 12 16 o 0 165.972  8.83562  218.997    180         38.4094    180          
1 1 1 12 12 17 o 0 68.5405  4.34803  88.218     90          10.313     90           
1 1 1 12 12 18 o 0 55.3894  3.77604  69.4449    180         3.39226    -180         
1 1 1 12 12 19 o 0 39.8643  4.43496  48.6434    90          4.86594    90           
1 1 1 12 12 20 o 0 42.7453  5.71548  50.7297    180         1.66631    180          
1 1 1 12 12 21 o 0 9.93082  6.78566  3.47006    -90         3.75465    90           
1 1 1 12 12 22 o 0 4.22543  3.00101  ?          ?           ?          ?            
1 1 1 13 0  1  o 0 345.56   16.1095  454.716    45          129.685    45           
1 1 1 13 0  2  o 0 49.0738  3.63839  25.9944    0           72.9333    -180         
1 1 1 13 0  3  o 0 189.812  12.4521  240.631    -45         10.0717    -45          
1 1 1 13 0  4  o 0 393.286  20.6053  495.621    -90         36.8091    -90          
1 1 1 13 0  5  o 0 225.705  15.4282  282.209    -135        5.05832    -135         
1 1 1 13 0  6  o 0 369.036  21.6486  438.733    0           48.262     180          
1 1 1 13 0  7  o 0 280.576  18.4882  330.14     -45         154.173    -45          
1 1 1 13 0  8  o 0 236.966  16.9269  275.704    -90         55.1664    90           
1 1 1 13 0  9  o 0 75.1044  5.03869  63.2639    -135        64.6607    45           
1 1 1 13 0  10 o 0 169.067  10.3781  181.88     0           7.69465    3.12135e-14  
1 1 1 13 0  11 o 0 163.839  9.58831  174.267    135         45.0987    -45          
1 1 1 13 0  12 o 0 164.307  9.23356  171.937    90          35.801     90           
1 1 1 13 0  13 o 0 286.203  13.1501  318.144    -135        103.177    -135         
1 1 1 13 0  14 o 0 160.371  7.59918  175.035    0           74.7539    180          
1 1 1 13 0  15 o 0 42.2442  3.67941  8.35802    -45         2.58335    135          
1 1 1 13 0  16 o 0 102.777  4.94304  107.787    90          23.8132    -90          
1 1 1 13 0  17 o 0 100.8    4.89729  137.092    45          50.2413    45           
1 1 1 13 0  18 o 0 35.7449  3.16283  42.7051    180         6.95139    180          
1 1 1 13 0  19 o 0 9.83825  6.05168  0.615476   135         3.56204    -45          
1 1 1 13 0  20 o 0 39.2237  5.10594  49.6584    -90         10.3243    -90          
1 1 1 13 0  21 o 0 11.699   6.77257  5.55189    -135        2.95127    45           
1 1 1 13 0  22 o 0 5.35245  3.69661  ?          ?           ?          ?            
1 1 1 13 0  23 o 0 7.58251  5.07418  ?          ?           ?          ?            
1 1 1 13 1  0  f 1 243.088  14.1354  313.424    0           159.038    9.20496e-14  
1 1 1 13 1  1  o 0 173.248  8.07467  253.222    -100.101    115.795    -100.101     
1 1 1 13 1  2  o 0 91.8647  4.59773  48.886     -167.575    43.67      12.425       
1 1 1 13 1  3  o 0 307.648  13.1127  427.829    69.6921     108.257    69.6921      
1 1 1 13 1  4  o 0 108.232  4.86779  41.8097    60.8207     146.873    -119.179     
1 1 1 13 1  5  o 0 410.639  15.4834  512.481    177.841     22.5533    177.841      
1 1 1 13 1  6  o 0 447.895  17.1938  547.042    81.0894     50.6516    81.0894      
1 1 1 13 1  7  o 0 340.374  14.0602  456.172    -71.036     135.711    -71.036      
1 1 1 13 1  8  o 0 487.67   17.1957  565.194    -89.3116    13.1325    -89.3116     
1 1 1 13 1  9  f 1 490.53   19.1126  654.099    -94.0379    252.9      -94.0379     
1 1 1 13 1  10 o 0 316.426  14.7159  387.227    178.206     112.754    178.206      
1 1 1 13 1  11 o 0 27.4386  3.76737  55.8287    -100.307    134.381    -100.307     
1 1 1 13 1  12 f 1 275.309  10.9629  257.657    129.52      50.3567    -50.4803     
1 1 1 13 1  13 o 0 158.971  5.98442  163.71     -23.6282    7.12073    156.372      
1 1 1 13 1  14 o 0 144.628  5.19222  201.075    16.8649     101.554    16.8649      
1 1 1 13 1  15 o 0 79.9374  2.96456  75.8098    -129.983    0.613016   50.0171      
1 1 1 13 1  16 o 0 82.3279  3.09018  79.8297    -18.1413    4.47747    161.859      
1 1 1 13 1  17 o 0 116.069  3.8847   201.856    104.9       100.062    104.9        
1 1 1 13 1  18 o 0 55.6537  2.40635  92.9157    93.1526     54.191     93.1526      
1 1 1 13 1  19 o 0 44.9862  3.0028   57.6194    -98.0353    11.5177    -98.0353     
1 1 1 13 1  20 o 0 63.4621  4.95095  78.0723    2.2303      0.818345   -177.77      
1 1 1 13 1  21 o 0 16.1046  5.14063  10.1445    49.4689     2.48988    49.4689      
1 1 1 13 1  22 o 0 7.4094   2.81487  ?          ?           ?          ?            
1 1 1 13 1  23 o 0 6.42098  3.0443   ?          ?           ?          ?            
1 1 1 13 2  0  o 0 356.927  18.5491  453.518    180         278.157    -180         
1 1 1 13 2  1  o 0 103.066  4.6727   69.8792    133.062     57.6422    -46.9381     
1 1 1 13 2  2  o 0 347.287  12.6881  534.977    87.6422     234.264    87.6422      
1 1 1 13 2  3  o 0 126.233  5.987    80.9595    10.2359     47.7816    10.2359      
1 1 1 13 2  4  o 0 262.312  10.8952  329.733    81.376      36.4718    81.376       
1 1 1 13 2  5  o 0 312.452  12.5352  426.824    -8.72431    108.238    -8.72431     
1 1 1 13 2  6  o 0 522.821  17.8563  606.379    135.851     0.18795    -44.1494     
1 1 1 13 2  7  o 0 407.02   15.9766  456.116    -120.437    20.2233    59.5629      
1 1 1 13 2  8  o 0 345.862  13.5988  439.138    27.4687     99.9113    27.4687      
1 1 1 13 2  9  o 0 422.506  17.0496  524.045    162.145     146.087    162.145      
1 1 1 13 2  10 o 0 104.304  5.27712  56.4143    112.869     62.0101    -67.131      
1 1 1 13 2  11 o 0 294.44   12.4651  296.418    97.1832     19.97      -82.8168     
1 1 1 13 2  12 o 0 104.334  4.3823   78.1234    100.866     36.4128    -79.1338     
1 1 1 13 2  13 o 0 171.589  6.60801  170.659    151.256     22.0067    -28.7439     
1 1 1 13 2  14 o 0 110.266  3.66385  78.5764    -6.90345    72.7558    173.097      
1 1 1 13 2  15 o 0 117.489  3.95292  168.662    -5.62024    111.769    -5.62024     
1 1 1 13 2  16 o 0 118.027  4.58364  93.1686    150.693     55.1256    -29.3074     
1 1 1 13 2  17 o 0 66.5805  2.31373  90.4498    77.2674     16.6494    77.2674      
1 1 1 13 2  18 o 0 109.555  4.17547  162.743    83.6128     40.8763    83.6128      
1 1 1 13 2  19 o 0 25.6092  4.30079  6.81777    -150.708    38.457     29.2922      
1 1 1 13 2  20 o 0 50.6402  3.23345  75.8997    -53.1984    30.2029    -53.1984     
1 1 1 13 2  21 o 0 19.2066  6.09628  19.1318    -10.663     8.83982    -10.663      
1 1 1 13 2  22 o 0 7.68044  3.11376  ?          ?           ?          ?            
1 1 1 13 2  23 o 0 4.00386  2.03004  ?          ?           ?          ?            
1 1 1 13 3  0  o 0 402.794  18.5953  505.115    0           176.996    180          
1 1 1 13 3  1  o 0 197.924  8.7451   313.604    64.4109     189.419    64.4109      
1 1 1 13 3  2  f 1 141.134  6.13885  145.019    76.8269     9.46362    -103.173     
1 1 1 13 3  3  o 0 123.741  5.27755  45.7037    86.3528     180.764    -93.6472     
1 1 1 13 3  4  o 0 569.91   16.3102  683.382    160.528     14.647     -19.4723     
1 1 1 13 3  5  f 1 387.686  14.482   521.254    113.499     114.955    113.499      
1 1 1 13 3  6  o 0 576.365  17.8958  590.249    107.738     150.906    -72.2618     
1 1 1 13 3  7  o 0 160.798  7.96957  130.75     -159.945    81.4291    20.0554      
1 1 1 13 3  8  o 0 241.021  10.796   356.77     -150.001    199.144    -150.001     
1 1 1 13 3  9  o 0 83.6699  3.7762   32.3976    -162.827    214.348    -162.827     
1 1 1 13 3  10 o 0 286.006  13.9396  302.454    -116.499    4.62186    -116.499     
1 1 1 13 3  11 o 0 247.832  10.0401  291.865    -79.961     75.1722    -79.961      
1 1 1 13 3  12 f 1 146.262  5.63781  147.436    83.4694     11.6731    83.4694      
1 1 1 13 3  13 o 0 90.5062  3.59548  59.7631    -165.472    30.7109    -165.472     
1 1 1 13 3  14 o 0 144.916  5.79097  150.441    -167.318    3.24893    12.6822      
1 1 1 13 3  15 o 0 116.693  4.07765  148.172    114.424     65.3232    114.424      
1 1 1 13 3  16 o 0 62.8711  2.6319   44.2526    97.4341     33.3256    -82.5659     
1 1 1 13 3  17 o 0 74.6927  2.7197   105.069    1.92829     22.8906    1.92829      
1 1 1 13 3  18 o 0 81.3045  3.26093  98.4017    55.7495     11.8407    -124.25      
1 1 1 13 3  19 o 0 54.7014  3.1206   71.6808    -162.376    12.3471    -162.376     
1 1 1 13 3  20 o 0 39.5131  3.61122  46.4574    115.664     0.399503   -64.3359     
1 1 1 13 3  21 o 0 14.1323  5.60067  7.52442    -100.481    7.17956    79.5189      
1 1 1 13 3  22 o 0 5.83128  2.84322  ?          ?           ?          ?            
1 1 1 13 3  23 o 0 6.6426   3.15264  ?          ?           ?          ?            
1 1 1 13 4  0  o 0 411.324  19.49    497.219    180         175.705    -180         
1 1 1 13 4  1  o 0 145.699  6.69249  174.534    37.8376     102.904    37.8376      
1 1 1 13 4  2  o 0 406.141  13.8246  552.332    40.3944     136.216    40.3944      
1 1 1 13 4  3  o 0 110.577  4.8737   68.6692    -161.942    84.1424    18.0583      
1 1 1 13 4  4  o 0 240.024  10.6293  246.837    -66.8794    67.6783    113.121      
1 1 1 13 4  5  o 0 396.193  14.4306  422.698    129.024     100.971    -50.9759     
1 1 1 13 4  6  o 0 144.697  6.57991  166.177    113.576     58.049     113.576      
1 1 1 13 4  7  o 0 237.426  10.6625  310.815    -111.358    104.513    -111.358     
1 1 1 13 4  8  o 0 179.615  8.20283  175.955    150.965     28.9831    -29.0354     
1 1 1 13 4  9  o 0 331.82   14.8599  412.223    179.524     129.366    179.524      
1 1 1 13 4  10 o 0 412.106  17.6197  442.569    -33.3099    16.699     -33.3099     
1 1 1 13 4  11 o 0 28.2175  3.54094  45.1103    -120.688    110.677    -120.688     
1 1 1 13 4  12 o 0 99.2099  4.18154  44.3474    18.5215     112.387    -161.479     
1 1 1 13 4  13 o 0 87.1685  3.67034  46.352     -113.445    71.6556    66.5546      
1 1 1 13 4  14 o 0 95.0099  3.52993  90.2951    65.1246     10.0127    -114.875     
1 1 1 13 4  15 o 0 89.284   2.99877  74.7956    14.9116     25.4909    -165.088     
1 1 1 13 4  16 o 0 32.7034  3.12471  8.94385    2.8674      29.5653    -177.133     
1 1 1 13 4  17 o 0 92.1973  3.07969  113.041    -174.772    12.1938    5.22836      
1 1 1 13 4  18 o 0 82.7173  2.88082  123.277    -45.5424    36.5391    -45.5424     
1 1 1 13 4  19 o 0 31.9298  3.60322  27.1255    169.829     11.4757    -10.1705     
1 1 1 13 4  20 o 0 39.2453  3.8882   23.5663    58.926      47.0095    -121.074     
1 1 1 13 4  21 o 0 55.0663  7.13324  66.7137    165.115     1.99881    165.115      
1 1 1 13 4  22 o 0 7.59303  3.62203  ?          ?           ?          ?            
1 1 1 13 4  23 o 0 2.22767  1.13     ?          ?           ?          ?            
1 1 1 13 5  0  o 0 483.782  21.44    581.321    180         63.3981    -1.64308e-13 
1 1 1 13 5  1  o 0 300.918  12.0659  438.502    -28.286     177.457    -28.286      
1 1 1 13 5  2  o 0 507.174  15.2995  713.428    13.8627     217.575    13.8627      
1 1 1 13 5  3  o 0 507.327  15.5067  467.417    -106.616    280.736    73.3845      
1 1 1 13 5  4  o 0 21.1767  5.77171  80.6199    132.433     170.442    132.433      
1 1 1 13 5  5  o 0 271.291  12.1206  312.398    109.546     17.6316    109.546      
1 1 1 13 5  6  o 0 366.778  14.8416  527.002    -132.055    228.939    -132.055     
1 1 1 13 5  7  o 0 93.0509  4.84961  16.6224    126.289     137.92     -53.711      
1 1 1 13 5  8  o 0 520.076  19.586   661.644    -68.5548    153.746    -68.5548     
1 1 1 13 5  9  o 0 214.653  9.67943  154.877    120.788     132.187    -59.2115     
1 1 1 13 5  10 o 0 240.127  10.0297  295.572    -139.717    96.9368    -139.717     
1 1 1 13 5  11 o 0 112.367  4.73163  100.254    47.5909     8.28577    -132.409     
1 1 1 13 5  12 o 0 36.04    2.8522   39.6844    108.619     116.132    108.619      
1 1 1 13 5  13 o 0 80.0399  3.20074  25.7778    171.013     97.7742    -8.9866      
1 1 1 13 5  14 o 0 117.091  4.48466  162.05     -127.567    93.3793    -127.567     
1 1 1 13 5  15 o 0 66.4503  2.98371  8.3372     51.3026     111.873    -128.697     
1 1 1 13 5  16 o 0 47.9157  2.57163  11.8866    3.39459     116.046    3.39459      
1 1 1 13 5  17 o 0 140.592  4.78502  213.143    -122.856    58.2575    -122.856     
1 1 1 13 5  18 f 1 121.013  4.33496  184.999    -61.0527    59.1093    -61.0527     
1 1 1 13 5  19 o 0 17.0611  5.31016  1.89435    85.8114     15.0651    85.8114      
1 1 1 13 5  20 o 0 28.4768  4.48413  31.8749    -134.464    2.47024    -134.464     
1 1 1 13 5  21 o 0 32.2987  5.90837  29.0829    -33.673     16.5739    146.327      
1 1 1 13 5  22 o 0 4.20426  2.09745  ?          ?           ?          ?            
1 1 1 13 5  23 o 0 4.86701  2.16905  ?          ?           ?          ?            
1 1 1 13 6  0  o 0 89.0328  5.56151  85.8727    180         43.0818    -1.95457e-13 
1 1 1 13 6  1  o 0 186.683  7.41859  229.638    -87.0726    46.9484    -87.0726     
1 1 1 13 6  2  o 0 303.614  12.2206  405.301    24.4516     101.927    24.4516      
1 1 1 13 6  3  o 0 465.372  15.3406  546.93     -85.5597    14.5897    94.4403      
1 1 1 13 6  4  o 0 249.077  10.0824  279.113    -158.245    19.8302    21.7547      
1 1 1 13 6  5  o 0 175.886  8.33158  224.554    -131.102    88.8669    -131.102     
1 1 1 13 6  6  f 1 265.654  11.1314  386.87     138.09      194.179    138.09       
1 1 1 13 6  7  o 0 328.188  13.7288  417.92     -93.0784    105.251    -93.0784     
1 1 1 13 6  8  o 0 238.212  9.48072  338.205    85.5867     171.69     85.5867      
1 1 1 13 6  9  o 0 271.063  12.1191  279.814    -47.355     0.931463   132.645      
1 1 1 13 6  10 o 0 242.803  10.2842  269.544    59.5863     39.0047    59.5863      
1 1 1 13 6  11 o 0 163.942  7.39111  212.477    98.0785     110.726    98.0785      
1 1 1 13 6  12 o 0 247.577  10.4526  336.426    88.4677     140.582    88.4677      
1 1 1 13 6  13 o 0 81.0408  3.13838  58.7869    -16.3652    4.96698    163.635      
1 1 1 13 6  14 o 0 145.33   5.55669  184.429    -104.197    70.5096    -104.197     
1 1 1 13 6  15 o 0 115.203  3.99493  124.757    172.742     21.0396    172.742      
1 1 1 13 6  16 f 1 96.4421  3.2745   112.53     33.2194     35.9556    33.2194      
1 1 1 13 6  17 o 0 122.764  4.23519  184.319    -113.553    50.8616    -113.553     
1 1 1 13 6  18 o 0 41.6899  2.93827  50.9972    -117.772    7.74889    -117.772     
1 1 1 13 6  19 o 0 72.333   4.05813  41.4558    -70.0354    96.1622    109.965      
1 1 1 13 6  20 o 0 37.4281  3.77186  45.3841    27.1531     4.91215    27.1531      
1 1 1 13 6  21 o 0 21.5793  6.20298  24.028     158.576     14.4255    158.576      
1 1 1 13 6  22 o 0 8.69013  3.94     ?          ?           ?          ?            
1 1 1 13 7  0  o 0 310.807  16.7716  372.159    180         22.5668    -4.50762e-13 
1 1 1 13 7  1  o 0 474.303  14.6663  517.235    61.84       92.3971    -118.16      
1 1 1 13 7  2  o 0 206.997  8.07493  316.821    -50.782     187.793    -50.782      
1 1 1 13 7  3  f 1 519.881  15.3978  639.501    -139.813    39.9727    -139.813     
1 1 1 13 7  4  o 0 452.176  15.8335  529.962    -97.9071    15.0458    82.0929      
1 1 1 13 7  5  o 0 675.302  17.6865  648.185    -22.0357    250.689    157.964      
1 1 1 13 7  6  f 1 128.525  6.37746  16.9771    -89.983     237.209    90.017       
1 1 1 13 7  7  o 0 384.355  14.2199  437.105    -155.347    12.7216    -155.347     
1 1 1 13 7  8  o 0 254.431  11.8453  251.822    -112.037    24.975     67.9634      
1 1 1 13 7  9  o 0 277.685  12.8641  264.046    -175.395    46.6243    4.6048       
1 1 1 13 7  10 o 0 179.71   7.1284   242.832    -131.987    133.109    -131.987     
1 1 1 13 7  11 f 1 52.8891  2.76925  0.380181   133.876     57.7857    133.876      
1 1 1 13 7  12 o 0 60.8293  2.87063  15.6256    -77.0492    45.8943    102.951      
1 1 1 13 7  13 o 0 254.491  9.44642  323.324    -161.467    109.019    -161.467     
1 1 1 13 7  14 o 0 149.142  5.52985  157.773    120.608     7.51622    120.608      
1 1 1 13 7  15 o 0 50.7913  2.30708  13.2046    122.334     59.9258    -57.6658     
1 1 1 13 7  16 o 0 204.075  6.64265  359.499    -120.1      173.878    -120.1       
1 1 1 13 7  17 o 0 130.945  4.54693  205.313    -51.0547    72.9815    -51.0547     
1 1 1 13 7  18 o 0 70.4769  3.37291  61.5776    110.341     53.7013    -69.6593     
1 1 1 13 7  19 o 0 64.2988  3.69715  72.1637    -141.999    10.9363    38.001       
1 1 1 13 7  20 o 0 20.0769  5.5046   5.18183    -68.6093    54.1743    -68.6093     
1 1 1 13 7  21 o 0 12.8646  5.39697  3.35003    -10.7311    2.32837    169.269      
1 1 1 13 7  22 o 0 6.87625  2.98434  ?          ?           ?          ?            
1 1 1 13 8  0  o 0 9.66432  5.52825  0.0249342  0           2.27401    180          
1 1 1 13 8  1  o 0 167.287  6.45836  174.662    -0.943634   18.5454    179.056      
1 1 1 13 8  2  o 0 189.729  8.31002  280.047    -14.1032    160.15     -14.1032     
1 1 1 13 8  3  o 0 186.446  7.47651  266.553    150.259     135.932    150.259      
1 1 1 13 8  4  o 0 108.436  4.95924  82.5977    65.9169     11.1245    -114.083     
1 1 1 13 8  5  o 0 399.036  15.1576  449.831    -7.41402    4.85095    172.586      
1 1 1 13 8  6  o 0 308.428  13.0777  405.755    57.1903     126.534    57.1903      
1 1 1 13 8  7  f 1 284.945  12.5332  351.764    -150.874    76.8497    -150.874     
1 1 1 13 8  8  o 0 155.715  6.44954  182.064    -131.209    97.8769    -131.209     
1 1 1 13 8  9  o 0 408.919  16.8252  453.406    42.3119     51.7167    42.3119      
1 1 1 13 8  10 o 0 128.395  5.38168  130.788    89.7484     17.0419    89.7484      
1 1 1 13 8  11 o 0 146.459  7.12211  66.9038    81.6394     156.78     -98.3606     
1 1 1 13 8  12 o 0 322.518  13.6059  412.963    -125.95     128.667    -125.95      
1 1 1 13 8  13 o 0 110.171  4.16437  97.5094    39.4094     16.3274    -140.591     
1 1 1 13 8  14 o 0 145.967  5.24073  145.101    151.147     9.96842    -28.8531     
1 1 1 13 8  15 o 0 169.895  5.64225  202.099    88.0044     61.1896    88.0044      
1 1 1 13 8  16 o 0 220.998  7.13516  290.576    -110.095    8.7279     69.9046      
1 1 1 13 8  17 o 0 38.3975  2.63046  25.8503    -27.426     3.20674    -27.426      
1 1 1 13 8  18 o 0 78.4581  3.31562  111.137    25.3067     27.8681    25.3067      
1 1 1 13 8  19 f 1 19.1773  5.27546  6.89022    6.63864     24.9535    -173.361     
1 1 1 13 8  20 o 0 11.7115  4.62082  2.10725    174.274     12.6028    174.274      
1 1 1 13 8  21 o 0 55.6885  4.63487  80.3075    48.9558     31.7254    48.9558      
1 1 1 13 8  22 o 0 5.53237  2.78899  ?          ?           ?          ?            
1 1 1 13 9  0  o 0 309.362  15.2393  371.915    180         98.2924    -180         
1 1 1 13 9  1  o 0 433.223  14.7108  509.677    4.12808     11.059     -175.872     
1 1 1 13 9  2  o 0 161.691  6.66364  178.068    32.1499     5.02949    32.1499      
1 1 1 13 9  3  o 0 245.803  9.57662  350.388    119.77      139.461    119.77       
1 1 1 13 9  4  o 0 128.12   5.74715  123.222    54.0817     58.1964    54.0817      
1 1 1 13 9  5  o 0 145.861  6.23202  87.8654    34.1896     132.419    -145.81      
1 1 1 13 9  6  o 0 227.266  9.42075  231.971    150.919     33.7474    -29.081      
1 1 1 13 9  7  o 0 189.617  8.3688   238.095    -46.2466    83.9828    -46.2466     
1 1 1 13 9  8  o 0 503.657  17.7896  609.403    -53.9724    152.068    -53.9724     
1 1 1 13 9  9  f 1 158.833  7.68888  160.149    -72.2805    21.5262    -72.2805     
1 1 1 13 9  10 f 1 320.043  13.1731  378.852    83.5049     99.2209    83.5049      
1 1 1 13 9  11 o 0 150.446  5.89082  173.244    162.129     60.6453    162.129      
1 1 1 13 9  12 o 0 60.1904  2.7714   14.5301    73.5985     22.7126    -106.401     
1 1 1 13 9  13 o 0 163.252  6.07282  185.132    -152.069    28.6756    -152.069     
1 1 1 13 9  14 o 0 168.794  5.92493  184.864    -36.914     22.6226    -36.914      
1 1 1 13 9  15 o 0 168.391  6.25983  164.392    -69.9727    11.0623    110.027      
1 1 1 13 9  16 o 0 179.362  6.49843  302.605    99.6691     132.667    99.6691      
1 1 1 13 9  17 o 0 169.645  6.24848  236.942    -137.652    36.5487    -137.652     
1 1 1 13 9  18 o 0 33.7374  2.64123  34.2857    72.957      12.7233    72.957       
1 1 1 13 9  19 f 1 48.1284  3.34342  29.9001    13.2645     56.6173    -166.736     
1 1 1 13 9  20 o 0 24.6809  4.54546  24.3139    -68.1298    0.484742   -68.1298     
1 1 1 13 9  21 o 0 20.4253  6.04884  21.7321    -113.543    4.66359    -113.543     
1 1 1 13 9  22 o 0 4.64964  2.21065  ?          ?           ?          ?            
1 1 1 13 10 0  o 0 264.915  16.4009  319.586    180         44.3399    -180         
1 1 1 13 10 1  o 0 284.792  11.0825  378.987    -87.6961    92.7676    -87.6961     
1 1 1 13 10 2  o 0 406.169  13.6153  611.819    10.7425     261.131    10.7425      
1 1 1 13 10 3  o 0 140.45   5.34418  113.584    72.8837     63.0225    -107.116     
1 1 1 13 10 4  o 0 578.663  16.809   742.404    63.3596     159.021    63.3596      
1 1 1 13 10 5  o 0 493.036  17.0209  637.829    30.1573     154.441    30.1573      
1 1 1 13 10 6  o 0 496.848  15.7302  615.33     -138.943    107.228    -138.943     
1 1 1 13 10 7  o 0 229.926  8.8835   309.814    -158.083    130.893    -158.083     
1 1 1 13 10 8  o 0 487.406  18.8097  588.485    -82.7159    147.621    -82.7159     
1 1 1 13 10 9  o 0 286.104  12.1252  356.904    40.7904     121.861    40.7904      
1 1 1 13 10 10 o 0 65.4263  3.28896  8.10046    91.3919     2.38689    -88.6081     
1 1 1 13 10 11 o 0 283.905  11.7413  283.824    78.1598     4.90657    -101.84      
1 1 1 13 10 12 o 0 103.912  3.98494  91.2064    126.719     14.5452    -53.2808     
1 1 1 13 10 13 o 0 62.3583  2.47641  25.4382    -76.3231    66.9576    103.677      
1 1 1 13 10 14 o 0 141.971  4.95438  151.793    92.0979     16.0044    92.0979      
1 1 1 13 10 15 o 0 70.31    2.60289  62.9454    20.3156     5.34605    20.3156      
1 1 1 13 10 16 o 0 154.772  5.84054  233.427    136.69      62.4255    136.69       
1 1 1 13 10 17 o 0 150.531  5.28504  210.767    -138.356    37.3873    -138.356     
1 1 1 13 10 18 o 0 63.7969  3.00005  63.0759    155.667     29.2792    -24.3331     
1 1 1 13 10 19 o 0 40.0239  3.56948  47.0487    -6.84997    1.14713    -6.84997     
1 1 1 13 10 20 o 0 16.5964  4.99001  5.62433    -7.34797    4.9466     172.652      
1 1 1 13 10 21 o 0 35.3698  7.29553  35.1244    100.644     9.00965    -79.3565     
1 1 1 13 10 22 o 0 5.94147  2.92554  ?          ?           ?          ?            
1 1 1 13 11 0  o 0 21.5298  5.26467  8.39954    0           153.407    180          
1 1 1 13 11 1  o 0 314.437  11.6801  350.813    -31.1307    43.9399    148.869      
1 1 1 13 11 2  o 0 368.77   13.7331  547.973    -79.0871    259.672    -79.0871     
1 1 1 13 11 3  o 0 371.304  14.1452  372.211    -27.3093    104.362    152.691      
1 1 1 13 11 4  o 0 666.595  17.9019  681.978    -91.4178    169.756    88.5822      
1 1 1 13 11 5  o 0 281.841  11.005   271.117    -68.3949    89.673     111.605      
1 1 1 13 11 6  o 0 313.746  12.7822  450.305    48.0604     208.182    48.0604      
1 1 1 13 11 7  o 0 335.54   14.9331  438.555    128.309     173.478    128.309      
1 1 1 13 11 8  o 0 188.061  7.82978  209.368    -163.399    50.2739    -163.399     
1 1 1 13 11 9  o 0 190.2    8.20837  217.531    166.405     51.3833    166.405      
1 1 1 13 11 10 o 0 97.6747  3.77686  74.9289    -51.9024    43.3615    -51.9024     
1 1 1 13 11 11 o 0 168.949  6.39316  193.559    56.9846     33.5724    56.9846      
1 1 1 13 11 12 o 0 96.3013  3.60273  63.9957    45.625      55.0413    -134.375     
1 1 1 13 11 13 o 0 105.849  4.01775  148.459    -151.167    108.984    -151.167     
1 1 1 13 11 14 o 0 147.79   5.30691  140.608    -65.6799    18.2593    114.32       
1 1 1 13 11 15 o 0 122.623  4.19428  117.719    130.462     4.12792    -49.5376     
1 1 1 13 11 16 o 0 185.596  6.15965  312.907    -148.764    142.815    -148.764     
1 1 1 13 11 17 o 0 59.5335  2.60437  71.7696    19.4917     2.06178    -160.508     
1 1 1 13 11 18 o 0 51.4257  2.86713  67.4969    -98.3152    16.6603    -98.3152     
1 1 1 13 11 19 o 0 25.1646  4.0638   17.9101    26.9839     10.8113    26.9839      
1 1 1 13 11 20 o 0 35.7434  4.09219  48.9527    34.1366     17.5984    34.1366      
1 1 1 13 11 21 o 0 16.0985  5.93848  10.8213    176.525     6.48521    -3.47471     
1 1 1 13 11 22 o 0 6.83186  2.8705   ?          ?           ?          ?            
1 1 1 13 12 0  o 0 274.214  16.2924  319.626    0           170.549    2.22308e-14  
1 1 1 13 12 1  o 0 255.576  9.4108   223.169    -132.963    133.085    47.037       
1 1 1 13 12 2  o 0 163.73   5.98628  164.616    41.5192     18.6826    -138.481     
1 1 1 13 12 3  o 0 428.038  14.0419  464.058    -69.5941    55.2397    110.406      
1 1 1 13 12 4  f 1 622.102  17.3093  574.814    -58.6604    282.92     121.34       
1 1 1 13 12 5  o 0 92.8831  3.71398  23.9376    -89.0021    119.692    90.9979      
1 1 1 13 12 6  o 0 266.858  10.3931  280.38     137.76      29.4186    -42.2395     
1 1 1 13 12 7  o 0 500.746  18.6019  543.177    128.285     19.0518    128.285      
1 1 1 13 12 8  o 0 366.47   15.0129  420.246    -167.394    76.015     -167.394     
1 1 1 13 12 9  o 0 141.887  6.4474   164.964    45.2576     58.4625    45.2576      
1 1 1 13 12 10 o 0 422.7    15.8243  387.576    -177.49     92.095     2.51043      
1 1 1 13 12 11 o 0 237.726  8.33884  249.075    -22.2385    12.0593    157.761      
1 1 1 13 12 12 o 0 146.685  6.09087  135.33     72.8947     27.6678    -107.105     
1 1 1 13 12 13 o 0 137.954  4.70315  101.285    1.5223      81.5763    -178.478     
1 1 1 13 12 14 f 1 59.6242  2.21931  41.5863    29.8931     14.9794    -150.107     
1 1 1 13 12 15 o 0 180.293  5.94659  155.175    95.7007     51.1986    -84.2993     
1 1 1 13 12 16 o 0 125.584  3.89985  195.14     37.6632     69.9646    37.6632      
1 1 1 13 12 17 o 0 62.2684  3.0313   68.5841    134.548     15.2912    -45.4519     
1 1 1 13 12 18 o 0 113.281  5.51817  162.582    -29.2097    47.7984    -29.2097     
1 1 1 13 12 19 o 0 38.2748  4.41138  36.1758    -150.046    15.5577    29.9545      
1 1 1 13 12 20 o 0 52.2843  3.82629  71.0989    -76.3552    21.9285    -76.3552     
1 1 1 13 12 21 o 0 13.4601  6.14913  3.96373    68.303      14.3376    -111.697     
1 1 1 13 12 22 o 0 8.83506  3.65455  ?          ?           ?          ?            
1 1 1 13 13 0  o 0 395.629  28.3854  463.015    180         44.2032    -180         
1 1 1 13 13 1  o 0 687.075  26.2424  803.758    90          12.6109    -90          
1 1 1 13 13 2  o 0 495.384  22.1218  578.497    180         125.519    180          
1 1 1 13 13 3  o 0 627.117  25.6571  729.851    90          71.4691    -90          
1 1 1 13 13 4  o 0 488.913  22.2182  566.032    180         99.6451    180          
1 1 1 13 13 5  o 0 12.8508  7.24729  0.451377   -90         23.093     90           
1 1 1 13 13 6  o 0 397.047  23.0289  430.818    0           76.2629    3.52409e-14  
1 1 1 13 13 7  o 0 75.905   5.48234  25.5747    90          13.9858    -90          
1 1 1 13 13 8  f 1 84.2631  5.03883  80.7713    180         9.32013    6.08091e-14  
1 1 1 13 13 9  o 0 512.921  26.9687  535.693    90          54.5857    -90          
1 1 1 13 13 10 o 0 186.992  10.4978  192.158    180         70.0731    180          
1 1 1 13 13 11 o 0 382.918  20.8633  417.843    90          20.7124    90           
1 1 1 13 13 12 o 0 56.6635  3.78288  54.9112    0           80.6565    180          
1 1 1 13 13 13 o 0 88.1225  4.78737  92.4288    90          23.8692    -90          
1 1 1 13 13 14 o 0 9.71047  6.03964  0.683063   180         16.0719    7.37721e-15  
1 1 1 13 13 15 o 0 38.1167  3.65611  31.3252    -90         5.19994    90           
1 1 1 13 13 16 o 0 103.324  5.139    134.132    0           67.1741    0            
1 1 1 13 13 17 o 0 124.368  6.28059  157.478    90          3.94404    90           
1 1 1 13 13 18 o 0 43.8532  3.53802  47.6532    180         22.1641    180          
1 1 1 13 13 19 o 0 31.3711  4.81167  37.4968    -90         1.68688    90           
1 1 1 13 13 20 o 0 23.1049  8.69145  26.9336    180         16.1545    9.64181e-15  
1 1 1 13 13 21 o 0 6.35009  4.44227  ?          ?           ?          ?            
1 1 1 13 13 22 o 0 2.70586  1.71689  ?          ?           ?          ?            
1 1 1 14 0  0  o 0 145.154  11.5479  161.787    180         42.2523    -5.22375e-13 
1 1 1 14 0  1  o 0 279.392  13.9354  355.568    -45         56.2371    135          
1 1 1 14 0  2  o 0 68.4096  4.36351  8.48583    90          7.17904    -90          
1 1 1 14 0  3  f 1 134.075  9.39709  136.869    -135        45.6663    -135         
1 1 1 14 0  4  o 0 27.2922  4.43632  12.9438    180         144.543    2.85258e-15  
1 1 1 14 0  5  o 0 178.285  11.4111  211.922    -45         21.8611    -45          
1 1 1 14 0  6  o 0 401.884  20.5437  474.643    90          109.869    90           
1 1 1 14 0  7  o 0 603.004  26.5131  704.849    45          107.459    -135         
1 1 1 14 0  8  o 0 131.675  7.46332  147.824    0           12.3325    -180         
1 1 1 14 0  9  o 0 166.424  11.5447  180.863    -45         94.8742    135          
1 1 1 14 0  10 o 0 165.139  11.0384  176.077    -90         83.9491    -90          
1 1 1 14 0  11 o 0 40.0517  3.52474  12.9002    45          26.8442    -135         
1 1 1 14 0  12 o 0 85.0435  4.91937  92.5731    180         39.324     4.95152e-15  
1 1 1 14 0  13 f 1 220.966  12.1309  243.763    135         1.65622    -45          
1 1 1 14 0  14 o 0 54.5535  3.47588  54.0142    -90         17.1728    90           
1 1 1 14 0  15 o 0 133.958  6.52952  142.263    -135        27.0105    45           
1 1 1 14 0  16 o 0 138.132  7.32696  143.697    180         13.507     7.36165e-14  
1 1 1 14 0  17 o 0 128.832  6.08992  173.782    -45         23.6574    -45          
1 1 1 14 0  18 o 0 10.9423  6.26632  2.98802    90          13.6346    -90          
1 1 1 14 0  19 o 0 55.0983  4.72137  70.9113    45          8.47564    45           
1 1 1 14 0  20 o 0 16.8582  8.57959  5.06773    180         0.894778   -5.61782e-14 
1 1 1 14 0  21 o 0 58.2441  9.51542  71.3377    -45         8.43213    -45          
1 1 1 14 0  22 o 0 5.12145  3.63278  ?          ?           ?          ?            
1 1 1 14 1  0  o 0 227.12   14.3857  284.37     0           21.5371    1.48698e-12  
1 1 1 14 1  1  o 0 429.91   14.3417  589.787    -116.594    119.285    -116.594     
1 1 1 14 1  2  o 0 330.271  12.8648  344.413    67.774      120.187    -112.226     
1 1 1 14 1  3  o 0 365.698  13.7514  462.965    116.779     32.7814    116.779      
1 1 1 14 1  4  o 0 83.9154  4.22488  17.2253    13.2618     200.879    13.2618      
1 1 1 14 1  5  o 0 465.873  16.5224  561.546    67.7394     35.6434    67.7394      
1 1 1 14 1  6  o 0 386.876  15.3389  427.542    149.639     37.9115    -30.361      
1 1 1 14 1  7  o 0 524.694  17.9852  545.812    -178.924    117.09     1.07639      
1 1 1 14 1  8  o 0 64.3298  3.0563   11.1062    -47.3226    88.5775    -47.3226     
1 1 1 14 1  9  o 0 146.413  6.68103  148.435    178.381     25.0194    178.381      
1 1 1 14 1  10 o 0 164.645  6.52434  124.23     99.731      89.8589    -80.269      
1 1 1 14 1  11 f 1 84.3579  4.04686  64.1353    34.083      6.37591    34.083       
1 1 1 14 1  12 o 0 162.607  7.00712  224.02     -55.406     112.381    -55.406      
1 1 1 14 1  13 o 0 180.63   6.62802  197.751    -15.0785    14.5137    -15.0785     
1 1 1 14 1  14 f 1 175.096  6.36099  132.098    98.0644     108.13     -81.9356     
1 1 1 14 1  15 o 0 118.938  3.99852  106.762    -57.908     28.5112    122.092      
1 1 1 14 1  16 o 0 75.117   2.6685   85.1938    -13.876     25.9818    -13.876      
1 1 1 14 1  17 o 0 51.4221  2.54932  48.158     158.227     26.3188    -21.7727     
1 1 1 14 1  18 o 0 58.9932  2.67754  63.9037    -67.9832    20.3733    112.017      
1 1 1 14 1  19 f 1 59.2138  3.24152  71.0629    176.743     2.29724    -3.2569      
1 1 1 14 1  20 o 0 15.2844  5.5433   3.34308    100.089     6.64586    -79.9111     
1 1 1 14 1  21 o 0 31.8483  4.66572  49.1545    164.753     27.9655    164.753      
1 1 1 14 1  22 o 0 4.54763  2.22687  ?          ?           ?          ?            
1 1 1 14 2  0  o 0 550.621  22.3876  678.531    180         36.5763    -8.26918e-13 
1 1 1 14 2  1  o 0 416.524  13.3454  627.573    -16.661     246.94     -16.661      
1 1 1 14 2  2  o 0 198.572  8.34538  202.393    -131.385    57.7707    48.6147      
1 1 1 14 2  3  o 0 317.993  12.5045  466.261    -40.429     174.599    -40.429      
1 1 1 14 2  4  o 0 163.926  6.92512  228.428    11.1865     139.627    11.1865      
1 1 1 14 2  5  o 0 346.321  13.5942  405.226    -47.5686    16.2674    -47.5686     
1 1 1 14 2  6  o 0 431.331  16.2085  446.74     -87.8188    97.7773    92.1812      
1 1 1 14 2  7  o 0 75.7647  4.46326  10.8       -155.551    68.6616    24.449       
1 1 1 14 2  8  o 0 100.821  5.39026  0.870475   62.9539     201.5      62.9539      
1 1 1 14 2  9  o 0 363.923  15.6755  415.969    -63.9101    63.4221    -63.9101     
1 1 1 14 2  10 o 0 269.572  12.7618  278.542    119.802     5.89223    -60.198      
1 1 1 14 2  11 o 0 278.624  13.2193  240.462    56.4192     94.6647    -123.581     
1 1 1 14 2  12 o 0 242.144  9.74807  308.888    -104.555    92.2554    -104.555     
1 1 1 14 2  13 o 0 124.084  4.72171  146.745    6.07294     55.8844    6.07294      
1 1 1 14 2  14 o 0 83.7555  3.02505  87.2005    -147.829    13.6121    -147.829     
1 1 1 14 2  15 o 0 231.186  7.76083  243.744    175.179     5.2018     175.179      
1 1 1 14 2  16 o 0 95.6767  3.17758  88.8698    -60.0766    13.607     119.923      
1 1 1 14 2  17 f 1 64.0989  2.56207  94.4938    -55.7262    37.7031    -55.7262     
1 1 1 14 2  18 o 0 55.7813  2.70135  87.1828    141.448     41.1354    141.448      
1 1 1 14 2  19 o 0 44.6537  3.03951  60.7611    14.187      22.7108    14.187       
1 1 1 14 2  20 o 0 42.2914  3.53467  52.2225    118.829     4.4496     118.829      
1 1 1 14 2  21 o 0 7.74188  3.65674  4.5817     -65.2404    15.2404    -65.2404     
1 1 1 14 2  22 f 1 7.46006  3.33533  ?          ?           ?          ?            
1 1 1 14 3  0  o 0 322.883  17.1315  392.833    0           21.8389    180          
1 1 1 14 3  1  o 0 459.884  14.629   600.353    83.3767     94.8604    83.3767      
1 1 1 14 3  2  o 0 64.9204  3.13468  10.6627    74.0485     92.8898    74.0485      
1 1 1 14 3  3  o 0 135.788  6.1444   155.719    -103.37     69.4398    -103.37      
1 1 1 14 3  4  o 0 218.046  9.16114  202.568    115.648     102.538    -64.3518     
1 1 1 14 3  5  o 0 200.242  9.73039  184.19     -26.6812    72.9249    153.319      
1 1 1 14 3  6  o 0 369.407  15.5001  515.184    75.3354     196.124    75.3354      
1 1 1 14 3  7  o 0 299.099  12.8978  370.957    -77.3584    76.0058    -77.3584     
1 1 1 14 3  8  o 0 351.411  14.3411  517.046    87.2391     257.67     87.2391      
1 1 1 14 3  9  o 0 176.11   8.82223  129.626    -37.9734    95.0802    142.027      
1 1 1 14 3  10 o 0 265.157  12.1681  288.701    -174.944    26.9939    -174.944     
1 1 1 14 3  11 o 0 222.246  9.27225  180.844    14.8076     92.1936    -165.192     
1 1 1 14 3  12 o 0 117.538  4.68653  134.711    -39.1472    44.0691    -39.1472     
1 1 1 14 3  13 o 0 89.9897  3.52333  65.0102    87.1481     34.3594    -92.8519     
1 1 1 14 3  14 o 0 138.755  5.05756  144.795    -68.6507    1.68182    -68.6507     
1 1 1 14 3  15 o 0 56.0638  2.62048  18.6447    15.2909     63.4612    -164.709     
1 1 1 14 3  16 o 0 170.277  5.41379  129.317    18.4242     88.9679    -161.576     
1 1 1 14 3  17 o 0 171.491  6.15269  240.486    -9.85401    28.3548    -9.85401     
1 1 1 14 3  18 o 0 90.1294  3.60726  134.709    -26.1963    40.327     -26.1963     
1 1 1 14 3  19 o 0 39.7681  3.18341  42.9165    -171.273    2.86971    8.72739      
1 1 1 14 3  20 o 0 17.7417  5.63386  8.84164    128.232     5.02659    -51.7676     
1 1 1 14 3  21 o 0 15.4556  6.1599   9.32031    -132.759    9.76828    47.2409      
1 1 1 14 3  22 o 0 6.66441  2.95511  ?          ?           ?          ?            
1 1 1 14 4  0  o 0 288.302  16.5879  347.396    0           26.478     3.45158e-13  
1 1 1 14 4  1  o 0 284.909  11.3256  380.114    -140.771    96.015     -140.771     
1 1 1 14 4  2  o 0 385.757  13.0262  611.6      -73.9851    314.511    -73.9851     
1 1 1 14 4  3  o 0 294.069  11.8645  430.409    6.57089     176.961    6.57089      
1 1 1 14 4  4  o 0 59.4018  3.24912  5.70365    35.8634     35.3928    35.8634      
1 1 1 14 4  5  o 0 615.672  17.1299  698.181    2.69585     14.6934    -177.304     
1 1 1 14 4  6  o 0 210.907  9.06265  204.414    -46.9786    52.5118    133.021      
1 1 1 14 4  7  o 0 58.1563  2.98589  45.3406    156.777     168.275    156.777      
1 1 1 14 4  8  o 0 420.681  17.9234  555.021    -127.54     173.537    -127.54      
1 1 1 14 4  9  o 0 317.461  15.0111  347.816    -102.814    34.756     -102.814     
1 1 1 14 4  10 o 0 38.5514  3.42815  30.3286    -112.473    97.8429    -112.473     
1 1 1 14 4  11 o 0 253.772  11.0742  310.267    80.1758     106.186    80.1758      
1 1 1 14 4  12 o 0 118.377  4.86726  129.012    15.7186     27.276     15.7186      
1 1 1 14 4  13 o 0 168.136  6.12146  190.19     151.782     33.4656    151.782      
1 1 1 14 4  14 o 0 124.845  4.3264   141.258    119.323     27.9384    119.323      
1 1 1 14 4  15 o 0 80.5635  3.01683  91.7687    97.5764     48.0421    97.5764      
1 1 1 14 4  16 o 0 95.9667  3.16054  115.842    10.1193     43.9538    10.1193      
1 1 1 14 4  17 o 0 81.8149  2.8212   120.833    -63.7253    37.4028    -63.7253     
1 1 1 14 4  18 o 0 45.7582  2.73962  65.4991    -169.479    28.5428    -169.479     
1 1 1 14 4  19 o 0 105.961  4.99967  145.126    -11.0163    26.1723    -11.0163     
1 1 1 14 4  20 o 0 21.6598  5.11712  14.1019    27.5708     5.16453    27.5708      
1 1 1 14 4  21 o 0 12.6068  5.10275  1.74462    100.311     1.27142    -79.6891     
1 1 1 14 4  22 o 0 4.80402  2.41467  ?          ?           ?          ?            
1 1 1 14 5  0  o 0 247.997  14.5667  296.837    0           42.3091    9.80378e-14  
1 1 1 14 5  1  o 0 222.913  9.77273  321.244    43.1976     145.108    43.1976      
1 1 1 14 5  2  o 0 316.138  11.8275  375.192    -171.131    9.93011    -171.131     
1 1 1 14 5  3  o 0 417.015  14.3415  438.735    48.6206     111.002    -131.379     
1 1 1 14 5  4  o 0 304.703  10.7446  363.15     8.56163     14.1344    8.56163      
1 1 1 14 5  5  o 0 545.105  18.0608  592.951    -146.794    55.705     33.2061      
1 1 1 14 5  6  o 0 635.208  18.0043  675.153    60.824      93.3588    -119.176     
1 1 1 14 5  7  o 0 274.857  11.911   319.45     -118.297    34.7509    -118.297     
1 1 1 14 5  8  o 0 122.231  5.54779  105.821    170.365     10.2299    170.365      
1 1 1 14 5  9  o 0 325.122  15.2052  457.246    -146.463    247.814    -146.463     
1 1 1 14 5  10 o 0 64.9651  3.32673  22.6978    -70.843     38.9984    109.157      
1 1 1 14 5  11 o 0 84.6264  3.65869  37.8129    96.646      74.435     -83.354      
1 1 1 14 5  12 o 0 52.9489  2.6286   16.7031    163.401     113.817    163.401      
1 1 1 14 5  13 o 0 262.906  10.9187  271.093    -67.9612    17.1151    112.039      
1 1 1 14 5  14 f 1 107.621  4.0759   110.678    74.7369     5.37573    74.7369      
1 1 1 14 5  15 o 0 108.148  3.6691   126.699    -41.139     43.7087    -41.139      
1 1 1 14 5  16 o 0 53.3544  2.27983  72.2094    -177.742    31.8636    -177.742     
1 1 1 14 5  17 o 0 48.4297  2.53973  29.8285    10.3951     55.3085    -169.605     
1 1 1 14 5  18 o 0 48.9469  2.66449  43.8347    138.042     31.2743    -41.958      
1 1 1 14 5  19 o 0 62.224   3.55097  70.3528    -87.0456    9.5109     92.9544      
1 1 1 14 5  20 o 0 31.345   5.19164  38.8001    -3.4165     9.72447    -3.4165      
1 1 1 14 5  21 o 0 13.0219  5.6388   4.94507    -95.5903    8.23158    84.4097      
1 1 1 14 5  22 o 0 4.3337   2.16962  ?          ?           ?          ?            
1 1 1 14 6  0  o 0 317.628  18.1095  378.649    0           71.6498    1.20614e-13  
1 1 1 14 6  1  o 0 372.414  13.278   414.371    -83.1191    46.1389    96.8809      
1 1 1 14 6  2  o 0 326.072  12.0796  404.198    155.98      47.3568    155.98       
1 1 1 14 6  3  o 0 291.739  12.2817  373.204    1.31481     70.1259    1.31481      
1 1 1 14 6  4  o 0 364.414  14.0481  513.783    -111.417    211.777    -111.417     
1 1 1 14 6  5  o 0 96.3427  5.29597  53.8915    94.3212     37.7769    -85.6788     
1 1 1 14 6  6  o 0 461.848  17.5784  510.075    68.365      20.5121    -111.635     
1 1 1 14 6  7  o 0 517.803  16.7034  645.215    85.198      129.888    85.198       
1 1 1 14 6  8  o 0 101.435  4.52029  58.5635    -1.38008    39.5931    178.62       
1 1 1 14 6  9  o 0 203.451  9.74027  214.505    132.502     24.9138    132.502      
1 1 1 14 6  10 o 0 187.975  7.5679   209.848    4.03812     42.835     4.03812      
1 1 1 14 6  11 o 0 98.2642  4.07138  63.8351    111.631     51.0976    -68.3694     
1 1 1 14 6  12 o 0 315.335  11.3762  386.836    -7.00033    92.0813    -7.00033     
1 1 1 14 6  13 o 0 174.845  6.17466  143.147    69.8496     77.8053    -110.15      
1 1 1 14 6  14 o 0 201.744  6.67871  223.441    -79.3018    26.5742    -79.3018     
1 1 1 14 6  15 o 0 117.047  4.27984  98.4614    122.881     36.5067    -57.1188     
1 1 1 14 6  16 o 0 195.26   6.77372  282.444    -163.602    43.9416    -163.602     
1 1 1 14 6  17 o 0 80.6508  2.94382  122.855    41.7744     47.8782    41.7744      
1 1 1 14 6  18 o 0 40.8009  2.5775   54.3405    -156.393    25.5188    -156.393     
1 1 1 14 6  19 o 0 63.696   3.8788   79.1995    34.864      2.0565     34.864       
1 1 1 14 6  20 o 0 16.9584  5.3529   2.91859    -125.252    25.3692    54.7482      
1 1 1 14 6  21 o 0 15.8616  5.96673  10.4786    59.8115     7.57148    -120.188     
1 1 1 14 6  22 o 0 4.49654  2.24728  ?          ?           ?          ?            
1 1 1 14 7  0  o 0 244.635  13.9778  291.008    180         108        -180         
1 1 1 14 7  1  o 0 391.969  13.4416  524.693    -49.0954    131.798    -49.0954     
1 1 1 14 7  2  o 0 584.843  16.1835  662.303    -179.737    60.4775    0.262517     
1 1 1 14 7  3  o 0 511.709  16.1361  584.631    172.235     40.6805    -7.76487     
1 1 1 14 7  4  o 0 67.5724  3.08773  0.907422   130.863     58.9118    130.863      
1 1 1 14 7  5  f 1 270.407  11.2397  285.161    -5.81469    28.0159    174.185      
1 1 1 14 7  6  o 0 305.001  12.5633  304.25     -45.5745    68.7763    134.426      
1 1 1 14 7  7  o 0 181.155  7.49574  184.26     46.5602     10.8344    -133.44      
1 1 1 14 7  8  o 0 403.342  15.9726  562.775    113.021     284.034    113.021      
1 1 1 14 7  9  o 0 130.173  5.80579  70.6704    110.024     103.855    -69.9755     
1 1 1 14 7  10 o 0 189.527  8.40711  203.9      95.3535     28.2179    95.3535      
1 1 1 14 7  11 o 0 171.571  7.59154  152.876    -45.1203    32.6308    134.88       
1 1 1 14 7  12 o 0 65.8992  3.0575   25.9609    -123.067    36.3548    56.9335      
1 1 1 14 7  13 o 0 72.6086  3.00993  70.8367    153.737     10.1501    153.737      
1 1 1 14 7  14 o 0 146.074  5.26844  130.232    28.9351     39.5912    -151.065     
1 1 1 14 7  15 o 0 19.7654  4.40638  4.28655    -7.80541    10.7603    -7.80541     
1 1 1 14 7  16 o 0 57.1658  2.32792  68.019     152.791     0.107621   -27.2092     
1 1 1 14 7  17 o 0 94.1857  3.44754  125.06     -170.725    12.9615    -170.725     
1 1 1 14 7  18 o 0 58.1581  2.82131  88.0878    144.135     38.9197    144.135      
1 1 1 14 7  19 o 0 64.4471  3.19034  102.899    161.513     50.0602    161.513      
1 1 1 14 7  20 o 0 53.1236  4.63032  57.0295    -161.799    11.35      18.2011      
1 1 1 14 7  21 o 0 30.1127  5.05603  33.4385    -170.744    0.0093653  -170.744     
1 1 1 14 7  22 f 1 5.80886  2.8722   ?          ?           ?          ?            
1 1 1 14 8  0  o 0 81.3489  5.05284  63.9025    0           35.9996    -180         
1 1 1 14 8  1  o 0 322.714  12.4011  480.457    -38.176     216.092    -38.176      
1 1 1 14 8  2  o 0 363.308  13.0986  404.45     -75.8829    42.6963    104.117      
1 1 1 14 8  3  o 0 612.42   17.5886  663.273    -155.554    124.398    24.4456      
1 1 1 14 8  4  o 0 503.266  15.6509  705.853    -135.691    276.103    -135.691     
1 1 1 14 8  5  f 1 362.808  14.1434  445.125    116.254     79.9059    116.254      
1 1 1 14 8  6  o 0 177.832  7.3389   171.967    -137.171    30.5102    42.8295      
1 1 1 14 8  7  f 1 505.135  17.6894  759.144    165.114     397.071    165.114      
1 1 1 14 8  8  o 0 105.215  4.82778  39.4259    94.301      107.747    -85.699      
1 1 1 14 8  9  o 0 53.4662  3.37387  15.7977    -82.4539    59.9607    -82.4539     
1 1 1 14 8  10 o 0 304.931  12.7234  340.436    -34.806     57.3721    -34.806      
1 1 1 14 8  11 o 0 223.044  8.2887   251.156    121.659     59.4106    121.659      
1 1 1 14 8  12 o 0 154.916  6.1495   221.279    135.453     146.467    135.453      
1 1 1 14 8  13 o 0 88.1884  3.4303   71.197     120.159     32.8547    -59.8414     
1 1 1 14 8  14 o 0 114.021  4.06504  63.3479    57.978      104.633    -122.022     
1 1 1 14 8  15 o 0 168.224  5.15993  188.855    -70.2211    40.5252    -70.2211     
1 1 1 14 8  16 o 0 103.684  3.7475   136.394    -30.0043    4.92409    -30.0043     
1 1 1 14 8  17 o 0 74.477   2.93924  89.2085    112.995     4.13724    -67.0054     
1 1 1 14 8  18 o 0 98.885   3.93431  124.188    160.192     1.55796    160.192      
1 1 1 14 8  19 o 0 22.6949  3.83624  19.6922    -30.2697    6.93337    -30.2697     
1 1 1 14 8  20 o 0 76.4367  6.03986  82.757     102.932     16.4083    -77.0684     
1 1 1 14 8  21 o 0 22.7094  7.21647  20.305     60.6548     7.44753    -119.345     
1 1 1 14 8  22 o 0 4.88767  2.43061  ?          ?           ?          ?            
1 1 1 14 9  0  f 1 590.528  22.9023  703.525    180         172.461    -180         
1 1 1 14 9  1  o 0 163.4    7.33289  157.859    -89.0462    41.5825    90.9538      
1 1 1 14 9  2  o 0 91.8857  3.96779  45.6989    148.938     23.3554    -31.0622     
1 1 1 14 9  3  o 0 334.253  13.3211  380.001    -165.386    11.4042    -165.386     
1 1 1 14 9  4  o 0 178.85   7.24037  243.79     -78.4202    137.039    -78.4202     
1 1 1 14 9  5  o 0 213.9    8.4455   276.468    29.3584     99.1613    29.3584      
1 1 1 14 9  6  o 0 527.774  16.9514  695.323    149.73      208.487    149.73       
1 1 1 14 9  7  o 0 414.065  15.6933  571.447    -63.8969    229.428    -63.8969     
1 1 1 14 9  8  o 0 356.888  14.1587  406.731    -74.0805    72.0061    -74.0805     
1 1 1 14 9  9  o 0 485.931  18.8066  451.13     -28.7963    110.887    151.204      
1 1 1 14 9  10 o 0 102.495  4.52112  33.5981    -80.5593    128.182    99.4407      
1 1 1 14 9  11 o 0 166.753  6.51387  150.005    -91.459     25.1519    88.541       
1 1 1 14 9  12 o 0 147.024  5.55323  157.787    137.023     18.1009    137.023      
1 1 1 14 9  13 o 0 84.5189  3.27329  42.3832    171.723     84.3018    -8.2771      
1 1 1 14 9  14 o 0 172.044  6.67524  158.435    -96.3978    35.3658    83.6022      
1 1 1 14 9  15 o 0 77.9202  3.08222  73.7271    50.3739     8.17218    50.3739      
1 1 1 14 9  16 o 0 62.2573  2.65564  53.4002    8.13991     47.1427    -171.86      
1 1 1 14 9  17 o 0 128.107  4.63449  189.451    107.959     55.1793    107.959      
1 1 1 14 9  18 o 0 43.2696  2.68043  40.6844    -67.8951    18.5577    112.105      
1 1 1 14 9  19 o 0 15.2423  5.68941  2.76765    102.793     4.90789    -77.2073     
1 1 1 14 9  20 o 0 76.7045  5.81277  92.9872    -97.0586    5.02606    -97.0586     
1 1 1 14 9  21 o 0 11.9607  5.58008  2.55605    25.0585     4.96012    -154.942     
1 1 1 14 9  22 f 1 6.06741  2.68089  ?          ?           ?          ?            
1 1 1 14 10 0  o 0 73.8133  4.39067  30.9032    0           20.1049    180          
1 1 1 14 10 1  o 0 278.313  10.4678  350.372    105.031     57.4822    105.031      
1 1 1 14 10 2  o 0 380.515  13.112   474.404    107.096     92.2129    107.096      
1 1 1 14 10 3  o 0 372.234  12.701   353.735    83.6715     132.399    -96.3285     
1 1 1 14 10 4  o 0 231.73   9.04129  207.853    -113.19     94.1662    66.8097      
1 1 1 14 10 5  f 1 403.859  14.9622  537.455    -137.29     172.596    -137.29      
1 1 1 14 10 6  o 0 422.762  15.4823  553.035    -65.6724    165.576    -65.6724     
1 1 1 14 10 7  o 0 356.844  14.3476  441.713    126.345     138.207    126.345      
1 1 1 14 10 8  o 0 328.215  13.9367  418.74     -34.0132    163.068    -34.0132     
1 1 1 14 10 9  o 0 143.578  5.55512  103.92     142.555     77.1571    -37.4449     
1 1 1 14 10 10 o 0 168.221  6.65394  103.681    -97.9669    127.977    82.0331      
1 1 1 14 10 11 f 1 173.49   6.38524  163.746    -45.7329    38.1892    134.267      
1 1 1 14 10 12 o 0 77.8227  3.0327   42.0483    132.148     47.7121    -47.8518     
1 1 1 14 10 13 o 0 65.5044  2.72961  57.2453    -25.5609    3.51625    -25.5609     
1 1 1 14 10 14 o 0 58.9833  2.47055  44.6219    40.1927     1.64929    40.1927      
1 1 1 14 10 15 o 0 187.826  6.98914  192.846    53.9872     7.68884    53.9872      
1 1 1 14 10 16 o 0 82.8071  2.85016  118.474    90.7508     31.4403    90.7508      
1 1 1 14 10 17 o 0 43.2054  2.84928  36.0181    -45.4797    30.448     134.52       
1 1 1 14 10 18 o 0 70.2172  3.32254  100.819    3.25076     33.5454    3.25076      
1 1 1 14 10 19 o 0 38.6123  3.17226  54.1887    152.94      22.1191    152.94       
1 1 1 14 10 20 o 0 57.8712  4.37187  76.0506    -72.1861    17.0304    -72.1861     
1 1 1 14 10 21 o 0 21.1757  7.52609  22.7992    -167.171    12.7799    -167.171     
1 1 1 14 10 22 o 0 5.31841  2.34314  ?          ?           ?          ?            
1 1 1 14 11 0  o 0 131.033  7.50659  148.706    0           44.8274    180          
1 1 1 14 11 1  o 0 392.668  13.832   500.239    -26.4895    113.573    -26.4895     
1 1 1 14 11 2  o 0 196.011  7.94446  217.573    147.631     14.2687    147.631      
1 1 1 14 11 3  o 0 326.481  12.0254  392.907    43.767      54.9852    43.767       
1 1 1 14 11 4  o 0 256.583  11.0997  373.863    39.1806     194.171    39.1806      
1 1 1 14 11 5  o 0 349.493  13.2928  464.472    -95.5645    153.194    -95.5645     
1 1 1 14 11 6  o 0 449.144  16.8703  573.036    10.7513     145.86     10.7513      
1 1 1 14 11 7  o 0 282.618  11.1103  358.389    -166.207    137.348    -166.207     
1 1 1 14 11 8  o 0 436.612  19.2361  396.656    77.8456     117.407    -102.154     
1 1 1 14 11 9  o 0 422.052  15.3956  447.312    46.3648     22.411     46.3648      
1 1 1 14 11 10 o 0 280.96   10.4287  324.928    -58.6004    83.9586    -58.6004     
1 1 1 14 11 11 o 0 133.179  5.60376  159.921    -52.6224    59.4093    -52.6224     
1 1 1 14 11 12 o 0 119.19   4.77805  87.6244    129.381     61.0108    -50.6186     
1 1 1 14 11 13 o 0 14.2681  4.81568  8.0945     -109.358    17.9181    -109.358     
1 1 1 14 11 14 o 0 156.743  5.54166  156.595    -33.0805    2.15499    146.919      
1 1 1 14 11 15 o 0 96.6834  3.84736  86.7358    -169.279    15.5177    10.7211      
1 1 1 14 11 16 o 0 50.1375  2.39122  57.1974    75.9785     5.86047    75.9785      
1 1 1 14 11 17 o 0 90.7317  3.65242  93.9393    39.1572     39.5056    -140.843     
1 1 1 14 11 18 o 0 56.3678  2.70358  61.4338    -130.716    9.99701    49.2845      
1 1 1 14 11 19 o 0 62.5812  4.42151  72.5634    153.043     3.21504    -26.9571     
1 1 1 14 11 20 o 0 10.1267  4.571    2.97811    161.227     20.0178    161.227      
1 1 1 14 11 21 o 0 14.484   6.48542  2.68642    -126.08     0.207858   -126.08      
1 1 1 14 11 22 o 0 6.59726  3.10236  ?          ?           ?          ?            
1 1 1 14 12 0  o 0 382.586  20.4336  440.557    180         124.325    -180         
1 1 1 14 12 1  o 0 216.134  7.93203  201.904    -124.367    72.454     55.6332      
1 1 1 14 12 2  o 0 166.05   6.32308  132.752    1.29341     89.6397    -178.707     
1 1 1 14 12 3  o 0 436.169  14.5166  518.66     -120.249    49.3154    -120.249     
1 1 1 14 12 4  o 0 357.924  13.5518  449.121    -66.2154    96.9883    -66.2154     
1 1 1 14 12 5  o 0 584.959  17.813   697.598    -125.47     76.1492    -125.47      
1 1 1 14 12 6  o 0 252.17   10.3967  311.232    -98.7915    106.049    -98.7915     
1 1 1 14 12 7  f 1 116.075  4.72339  81.4964    -147.187    31.6295    -147.187     
1 1 1 14 12 8  o 0 199.318  8.1217   160.789    -88.1229    86.4399    91.8771      
1 1 1 14 12 9  o 0 240.794  8.9247   289.641    83.8422     93.1858    83.8422      
1 1 1 14 12 10 o 0 50.4552  2.56351  6.19505    149.156     66.9511    149.156      
1 1 1 14 12 11 o 0 243.917  8.78495  296.589    -146.842    76.4774    -146.842     
1 1 1 14 12 12 f 1 61.2499  2.57627  13.3329    -43.3679    56.5842    136.632      
1 1 1 14 12 13 o 0 58.4007  2.68064  33.0342    -32.3882    13.0894    -32.3882     
1 1 1 14 12 14 f 1 62.1583  2.92548  39.3382    137.944     29.0476    -42.0561     
1 1 1 14 12 15 o 0 117.819  4.10291  107.814    -96.4977    15.5459    83.5023      
1 1 1 14 12 16 o 0 60.4928  2.89435  72.5431    -66.4027    3.75246    -66.4027     
1 1 1 14 12 17 o 0 39.7238  2.92718  50.6781    -64.1318    25.6173    -64.1318     
1 1 1 14 12 18 o 0 111.673  5.46926  144.889    57.6645     18.2812    57.6645      
1 1 1 14 12 19 o 0 22.3017  4.65018  17.9884    131.05      6.3405     -48.9496     
1 1 1 14 12 20 o 0 22.1406  5.34645  20.1128    19.9699     5.91199    -160.03      
1 1 1 14 12 21 o 0 6.847    3.31732  ?          ?           ?          ?            
1 1 1 14 12 22 o 0 5.99842  2.65268  ?          ?           ?          ?            
1 1 1 14 13 0  f 1 139.139  7.02716  158.228    180         16.4327    -1.84122e-13 
1 1 1 14 13 1  o 0 151.972  6.60658  96.6038    -109.157    131.175    70.8428      
1 1 1 14 13 2  o 0 357.13   13.0157  347.571    19.3693     114.808    -160.631     
1 1 1 14 13 3  o 0 349.039  13.2554  357.298    -177.765    73.2548    2.23516      
1 1 1 14 13 4  o 0 444.823  14.5541  589.725    157.387     177.174    157.387      
1 1 1 14 13 5  o 0 552.964  17.9153  677.48     -159.481    110.238    -159.481     
1 1 1 14 13 6  o 0 438.081  17.5703  558.619    109.881     192.091    109.881      
1 1 1 14 13 7  f 1 513.475  17.4132  590.772    -164.649    102.611    -164.649     
1 1 1 14 13 8  o 0 196.789  8.88717  182.61     12.1096     34.7755    -167.89      
1 1 1 14 13 9  o 0 254.09   9.11916  328.551    146.184     146.359    146.184      
1 1 1 14 13 10 f 1 126.518  4.62302  139.826    -127.839    52.9659    -127.839     
1 1 1 14 13 11 o 0 134.757  4.94096  128.315    178.548     14.1492    -1.4519      
1 1 1 14 13 12 f 1 179.794  7.0847   155.305    -94.8879    64.7669    85.1121      
1 1 1 14 13 13 o 0 179.295  6.36415  156.779    -55.7345    53.21      124.265      
1 1 1 14 13 14 o 0 39.6896  2.56994  1.80964    -39.0314    59.1004    -39.0314     
1 1 1 14 13 15 o 0 97.087   3.35847  136.974    -50.7731    27.7301    -50.7731     
1 1 1 14 13 16 o 0 70.327   2.93891  77.5543    13.0928     14.782     -166.907     
1 1 1 14 13 17 o 0 91.6669  3.59218  125.656    -36.472     26.4375    -36.472      
1 1 1 14 13 18 o 0 56.6996  2.98824  75.8697    82.6622     22.6537    82.6622      
1 1 1 14 13 19 o 0 43.7541  4.14063  52.9595    -149.42     6.98675    -149.42      
1 1 1 14 13 20 o 0 45.3834  4.65794  60.8767    -155.948    20.1079    -155.948     
1 1 1 14 13 21 o 0 6.50678  3.1806   ?          ?           ?          ?            
1 1 1 14 13 22 o 0 3.94582  1.95968  ?          ?           ?          ?            
1 1 1 14 14 0  o 0 572.426  29.7788  662.238    0           198.987    6.0895e-14   
1 1 1 14 14 1  o 0 133.687  6.94797  35.6493    -90         18.1573    -90          
1 1 1 14 14 2  o 0 623.919  24.568   719.277    0           93.4987    -180         
1 1 1 14 14 3  o 0 514.3    22.15    590.56     90          61.4416    -90          
1 1 1 14 14 4  o 0 92.7728  4.94206  57.5718    180         6.98521    5.78315e-14  
1 1 1 14 14 5  f 1 48.3001  3.63476  11.8083    -90         32.5487    90           
1 1 1 14 14 6  o 0 94.0247  5.80699  43.8765    180         1.9345     1.69605e-13  
1 1 1 14 14 7  o 0 20.6131  7.79705  2.23765    -90         43.2727    90           
1 1 1 14 14 8  o 0 221.144  12.0571  230.844    0           17.6125    180          
1 1 1 14 14 9  o 0 190.779  9.66263  196.254    90          34.4161    90           
1 1 1 14 14 10 o 0 160.773  9.21413  175.767    0           31.4692    0            
1 1 1 14 14 11 o 0 189.373  9.54455  203.39     90          85.4171    90           
1 1 1 14 14 12 o 0 174.57   8.66047  184        0           30.3437    0            
1 1 1 14 14 13 o 0 122.35   6.79043  126.342    -90         5.31233    90           
1 1 1 14 14 14 o 0 45.0705  3.73201  9.13828    180         1.39338    1.47418e-13  
1 1 1 14 14 15 o 0 18.5984  7.05361  16.1086    -90         51.2894    90           
1 1 1 14 14 16 o 0 108.919  5.02873  139.061    0           30.6949    0            
1 1 1 14 14 17 o 0 34.3724  4.18752  41.3454    -90         7.05972    90           
1 1 1 14 14 18 o 0 49.3037  4.01723  59.7425    0           19.0182    180          
1 1 1 14 14 19 o 0 61.8232  6.85769  72.8556    90          6.88275    -90          
1 1 1 14 14 20 o 0 51.7737  7.73742  59.2725    180         26.0379    180          
1 1 1 14 14 21 o 0 4.91491  3.43645  ?          ?           ?          ?            
1 1 1 15 0  1  o 0 229.473  13.2584  289.922    45          101.229    45           
1 1 1 15 0  2  o 0 124.532  7.50673  114.317    180         33.628     180          
1 1 1 15 0  3  o 0 475.197  21.182   595.026    135         33.0064    -45          
1 1 1 15 0  4  o 0 86.1066  5.41332  14.077     90          2.36793    -90          
1 1 1 15 0  5  o 0 383.895  19.2212  454.401    -135        14.4923    -135         
1 1 1 15 0  6  o 0 610.35   26.0017  715.782    0           52.2951    180          
1 1 1 15 0  7  f 1 275.499  16.2667  319.723    -45         72.8544    -45          
1 1 1 15 0  8  o 0 95.8884  5.75157  52.8557    -90         1.63313    90           
1 1 1 15 0  9  o 0 294.925  18.9034  318.164    45          57.3682    45           
1 1 1 15 0  10 o 0 76.4429  6.2214   19.9224    180         3.27037    -180         
1 1 1 15 0  11 o 0 57.6019  4.88195  48.4129    135         47.7336    -45          
1 1 1 15 0  12 o 0 296.198  15.1615  329.855    -90         42.5442    -90          
1 1 1 15 0  13 o 0 194.877  9.58515  213.248    -135        69.1139    -135         
1 1 1 15 0  14 o 0 204.529  9.36383  219.69     0           24.6003    1.87547e-14  
1 1 1 15 0  15 o 0 160.279  7.82701  168.797    135         45.2906    -45          
1 1 1 15 0  16 o 0 23.3951  8.02325  10.7537    -90         13.8389    90           
1 1 1 15 0  17 o 0 16.8317  7.30702  3.93903    -135        12.9611    45           
1 1 1 15 0  18 o 0 88.7242  5.54303  115.96     180         7.69567    1.32596e-13  
1 1 1 15 0  19 o 0 61.2792  5.54863  78.2014    -45         0.225674   135          
1 1 1 15 0  20 f 1 16.8932  8.65928  16.5678    90          9.1814     -90          
1 1 1 15 0  21 o 0 28.6797  8.29185  34.7311    -135        5.47665    -135         
1 1 1 15 0  22 o 0 4.74895  3.42628  ?          ?           ?          ?            
1 1 1 15 1  0  o 0 276.194  15.6003  344.102    180         67.9252    180          
1 1 1 15 1  1  o 0 261.105  10.0822  301.449    94.8537     25.701     -85.1463     
1 1 1 15 1  2  o 0 374.408  14.1285  498.86     72.409      85.4949    72.409       
1 1 1 15 1  3  o 0 247.836  12.0203  292.359    76.7412     4.92974    -103.259     
1 1 1 15 1  4  o 0 472.162  15.926   592.089    13.2484     35.5007    13.2484      
1 1 1 15 1  5  o 0 457.871  15.379   590.974    114.151     121.806    114.151      
1 1 1 15 1  6  o 0 449.635  16.6865  496.433    -78.4821    41.6519    101.518      
1 1 1 15 1  7  o 0 428.106  16.5825  586.741    -74.6509    202.204    -74.6509     
1 1 1 15 1  8  o 0 182.56   8.57561  178.307    -177.271    12.1068    2.72865      
1 1 1 15 1  9  o 0 366.826  17.1541  400.918    -152.43     28.1604    -152.43      
1 1 1 15 1  10 o 0 156.692  6.88834  142.98     -41.0681    29.8813    138.932      
1 1 1 15 1  11 o 0 67.0796  3.3085   16.6045    -47.4548    3.80986    132.545      
1 1 1 15 1  12 o 0 265.093  10.7205  306.987    16.179      36.8663    16.179       
1 1 1 15 1  13 o 0 144.582  5.81641  175.643    -168.4      62.3211    -168.4       
1 1 1 15 1  14 o 0 77.3139  2.80964  76.7514    18.9969     9.23893    18.9969      
1 1 1 15 1  15 o 0 50.2837  2.1781   25.3876    2.3628      23.045     -177.637     
1 1 1 15 1  16 o 0 101.557  3.73372  156.643    167.851     46.9539    167.851      
1 1 1 15 1  17 o 0 133.582  4.74394  208.026    35.2765     67.6444    35.2765      
1 1 1 15 1  18 o 0 73.8298  3.49886  84.8615    -106.223    17.0888    73.7772      
1 1 1 15 1  19 o 0 7.79207  3.72471  6.36426    -53.3589    16.3711    -53.3589     
1 1 1 15 1  20 o 0 12.6329  4.9445   2.17017    -131.482    18.4678    -131.482     
1 1 1 15 1  21 o 0 24.7651  5.75334  32.2643    114.535     12.7961    114.535      
1 1 1 15 1  22 o 0 4.8998   2.44965  ?          ?           ?          ?            
1 1 1 15 2  0  o 0 393.635  20.9558  483.126    180         132.768    180          
1 1 1 15 2  1  o 0 285.973  11.658   338.348    8.46449     5.18259    -171.536     
1 1 1 15 2  2  o 0 120.905  5.58617  110.517    163.132     16.8791    -16.8681     
1 1 1 15 2  3  o 0 114.296  4.97297  73.0349    99.6005     31.5968    99.6005      
1 1 1 15 2  4  o 0 410.427  14.7874  637.517    -4.82483    295.674    -4.82483     
1 1 1 15 2  5  o 0 133.232  5.96996  113.147    -3.45735    68.4183    -3.45735     
1 1 1 15 2  6  o 0 507.391  17.1941  651.029    48.5572     142.946    48.5572      
1 1 1 15 2  7  f 1 298.761  12.461   423.189    91.3212     187.087    91.3212      
1 1 1 15 2  8  o 0 126.367  5.73207  95.0755    -145.309    42.4574    34.6912      
1 1 1 15 2  9  o 0 61.8741  9.65535  16.9183    118.789     95.3969    118.789      
1 1 1 15 2  10 f 1 258.125  10.703   290.03     -172.768    47.1568    -172.768     
1 1 1 15 2  11 f 1 107.392  4.47323  75.5912    106.246     50.1919    -73.7543     
1 1 1 15 2  12 o 0 303.851  11.0439  408.218    -2.37736    156.736    -2.37736     
1 1 1 15 2  13 o 0 143.615  5.54275  102.04     147.905     93.0771    -32.0946     
1 1 1 15 2  14 f 1 178.373  6.18236  176.737    125.437     20.2846    -54.5633     
1 1 1 15 2  15 o 0 169.15   5.71962  218.008    -146.277    92.3916    -146.277     
1 1 1 15 2  16 o 0 78.2936  2.82601  95.4365    165.328     10.9957    -14.6719     
1 1 1 15 2  17 o 0 78.1923  2.89253  86.9602    166.97      23.9694    -13.0298     
1 1 1 15 2  18 o 0 25.1998  3.38115  13.6538    -70.5248    11.2175    109.475      
1 1 1 15 2  19 o 0 10.9719  4.9202   7.87161    156.193     29.489     156.193      
1 1 1 15 2  20 o 0 42.8898  4.05023  61.5287    124.58      23.9617    124.58       
1 1 1 15 2  21 o 0 16.0901  5.28185  9.81645    25.626      11.2246    -154.374     
1 1 1 15 2  22 o 0 5.30484  2.53521  ?          ?           ?          ?            
1 1 1 15 3  0  o 0 120.828  7.51271  75.2904    0           26.2014    -8.79365e-14 
1 1 1 15 3  1  o 0 384.685  13.9169  519.057    56.0585     122.355    56.0585      
1 1 1 15 3  2  o 0 337.264  12.9587  450.347    -91.8708    102.864    -91.8708     
1 1 1 15 3  3  o 0 282.961  11.8201  334.111    -148.262    3.75413    -148.262     
1 1 1 15 3  4  o 0 309.093  12.9268  430.018    -93.8935    167.47     -93.8935     
1 1 1 15 3  5  o 0 383.711  14.9532  452.339    -118.371    34.4839    -118.371     
1 1 1 15 3  6  o 0 189.765  9.3955   199.89     -106.096    6.61039    73.9042      
1 1 1 15 3  7  o 0 328.679  12.1905  398.796    18.1034     67.0558    18.1034      
1 1 1 15 3  8  o 0 219.138  9.40269  242.555    70.8814     39.8044    70.8814      
1 1 1 15 3  9  o 0 143.29   7.21169  121.246    -10.059     26.5838    169.941      
1 1 1 15 3  10 f 1 230.162  9.43519  243.001    -104.366    14.8382    -104.366     
1 1 1 15 3  11 o 0 218.646  8.91789  218.621    -140.913    3.3975     39.0867      
1 1 1 15 3  12 o 0 351.871  12.6432  403.485    -24.7403    40.5922    -24.7403     
1 1 1 15 3  13 o 0 160.218  5.67483  181.688    80.7188     36.5804    80.7188      
1 1 1 15 3  14 o 0 172.411  5.66513  236.65     141.903     118.115    141.903      
1 1 1 15 3  15 o 0 167.841  6.10814  161.346    56.9684     20.0754    -123.032     
1 1 1 15 3  16 o 0 36.3544  2.33298  19.2427    23.7379     36.7654    -156.262     
1 1 1 15 3  17 o 0 89.3309  2.97792  84.7555    -79.9059    59.4156    100.094      
1 1 1 15 3  18 o 0 52.9236  2.55009  81.5085    -8.01014    40.3762    -8.01014     
1 1 1 15 3  19 o 0 27.9623  3.80812  29.663     81.0533     2.45061    -98.9467     
1 1 1 15 3  20 o 0 18.2565  5.81626  10.1688    0.963098    5.44277    -179.037     
1 1 1 15 3  21 o 0 24.4532  4.5597   30.7295    34.7371     10.5295    34.7371      
1 1 1 15 3  22 o 0 5.76503  2.84663  ?          ?           ?          ?            
1 1 1 15 4  0  o 0 97.0889  6.88102  105.171    0           52.8785    180          
1 1 1 15 4  1  o 0 156.621  5.95551  121.847    -83.2917    103.446    96.7083      
1 1 1 15 4  2  o 0 347.983  12.8375  472.637    -147.33     128.679    -147.33      
1 1 1 15 4  3  o 0 228.214  10.4591  270.409    126.91      18.9465    126.91       
1 1 1 15 4  4  o 0 329.44   12.8488  344.207    32.4057     53.5883    -147.594     
1 1 1 15 4  5  o 0 276.424  11.1078  442.745    -27.0938    291.313    -27.0938     
1 1 1 15 4  6  o 0 263.257  10.9622  365.718    -94.4325    159.624    -94.4325     
1 1 1 15 4  7  o 0 248.64   9.75153  338.276    62.4853     143.093    62.4853      
1 1 1 15 4  8  o 0 419.452  15.5599  504.466    -115.301    125.83     -115.301     
1 1 1 15 4  9  o 0 443.3    18.5042  470.799    100.285     14.9196    100.285      
1 1 1 15 4  10 o 0 153.576  7.02622  164.832    131.965     28.703     131.965      
1 1 1 15 4  11 o 0 212.287  9.19922  140.935    -167.282    146.553    12.7176      
1 1 1 15 4  12 o 0 109.212  4.03095  123.098    -149.597    58.0522    -149.597     
1 1 1 15 4  13 o 0 125.427  4.44343  155.327    -147.444    53.9053    -147.444     
1 1 1 15 4  14 f 1 98.8984  3.46705  128.008    -23.7508    71.1481    -23.7508     
1 1 1 15 4  15 o 0 145.193  4.84482  148.683    -110.92     4.82381    -110.92      
1 1 1 15 4  16 o 0 146.167  5.04232  222.484    -87.8939    58.0036    -87.8939     
1 1 1 15 4  17 o 0 38.5749  2.39222  21.5025    -85.1166    38.8225    94.8834      
1 1 1 15 4  18 o 0 94.2907  3.74519  128.018    -92.2395    18.3585    -92.2395     
1 1 1 15 4  19 f 1 32.1555  3.4866   40.036     154.281     7.87004    154.281      
1 1 1 15 4  20 o 0 24.5565  5.61822  14.4557    -172.497    24.4586    7.50342      
1 1 1 15 4  21 o 0 11.9933  5.55046  2.46016    145.857     11.4425    -34.1427     
1 1 1 15 4  22 o 0 5.41577  2.68883  ?          ?           ?          ?            
1 1 1 15 5  0  o 0 552.582  22.8636  658.708    180         117.521    -180         
1 1 1 15 5  1  o 0 290.706  11.9991  343.224    5.88508     12.3282    5.88508      
1 1 1 15 5  2  o 0 81.9161  4.43023  17.3664    -154.549    17.2364    25.4506      
1 1 1 15 5  3  o 0 477.556  15.1499  623.819    31.7736     122.051    31.7736      
1 1 1 15 5  4  o 0 367.968  13.7892  435.175    21.4066     44.7723    21.4066      
1 1 1 15 5  5  o 0 223.632  8.5108   291.48     -23.785     104.693    -23.785      
1 1 1 15 5  6  o 0 247.822  10.106   344.304    -132.481    157.416    -132.481     
1 1 1 15 5  7  o 0 39.5385  2.63705  50.7989    -109.761    128.473    -109.761     
1 1 1 15 5  8  f 1 162.454  7.42014  136.217    -78.1225    44.9761    101.878      
1 1 1 15 5  9  o 0 255.371  11.5269  284.979    27.5164     53.3283    27.5164      
1 1 1 15 5  10 o 0 267.117  10.66    198.895    99.2654     150.39     -80.7346     
1 1 1 15 5  11 o 0 186.944  7.6732   205.977    49.2645     44.3227    49.2645      
1 1 1 15 5  12 o 0 82.8353  3.43281  19.355     54.0355     120.048    -125.964     
1 1 1 15 5  13 o 0 208.457  7.5581   254.674    -1.12485    69.1642    -1.12485     
1 1 1 15 5  14 o 0 127.714  4.82139  92.7841    61.9609     75.8517    -118.039     
1 1 1 15 5  15 o 0 181.076  6.25336  177.278    -56.0224    13.052     123.978      
1 1 1 15 5  16 o 0 68.6537  2.45583  79.4811    -133.678    12.9787    46.3216      
1 1 1 15 5  17 o 0 36.5474  2.6364   5.81492    -142.48     68.7469    37.52        
1 1 1 15 5  18 o 0 20.8035  4.10675  10.5321    -114.306    62.1307    -114.306     
1 1 1 15 5  19 o 0 48.6799  3.32673  62.4236    -14.6171    7.99326    -14.6171     
1 1 1 15 5  20 o 0 18.2152  5.91989  7.04752    -162.353    52.6727    -162.353     
1 1 1 15 5  21 o 0 25.1024  5.24671  27.8393    102.597     1.82878    102.597      
1 1 1 15 5  22 f 1 5.01626  2.57704  ?          ?           ?          ?            
1 1 1 15 6  0  o 0 369.194  19.3411  437.974    0           102.998    1.04713e-13  
1 1 1 15 6  1  o 0 383.137  13.384   512.877    -132.093    132.961    -132.093     
1 1 1 15 6  2  o 0 420.753  15.9469  553.676    -85.1952    123.269    -85.1952     
1 1 1 15 6  3  o 0 464.954  15.6978  535.238    124.871     21.5284    -55.129      
1 1 1 15 6  4  o 0 239.966  11.3373  274.881    -42.7757    27.2168    -42.7757     
1 1 1 15 6  5  o 0 276.062  11.3621  289.323    -58.2956    29.6601    121.704      
1 1 1 15 6  6  o 0 548.089  17.3546  615.013    -121.343    1.86245    -121.343     
1 1 1 15 6  7  o 0 560.722  18.5539  647.325    -132.222    46.1144    -132.222     
1 1 1 15 6  8  o 0 238.68   9.51571  250.77     105.746     16.972     105.746      
1 1 1 15 6  9  o 0 467.883  17.883   493.238    -65.5205    10.7719    -65.5205     
1 1 1 15 6  10 o 0 384.63   16.9251  395.702    75.4668     1.06072    75.4668      
1 1 1 15 6  11 o 0 244.947  10.8024  271.54     -110.683    54.2025    -110.683     
1 1 1 15 6  12 o 0 89.7797  3.45371  72.1145    67.5559     12.8755    -112.444     
1 1 1 15 6  13 o 0 69.0666  2.94749  68.1537    57.3702     22.6529    57.3702      
1 1 1 15 6  14 o 0 107.212  4.36632  90.5595    -37.0828    33.2819    142.917      
1 1 1 15 6  15 o 0 90.3993  3.50107  90.4411    -103.617    11.1549    -103.617     
1 1 1 15 6  16 o 0 95.4724  3.40766  150.932    -75.8638    59.0898    -75.8638     
1 1 1 15 6  17 o 0 86.1152  3.26042  100.941    174.966     13.6486    -5.03372     
1 1 1 15 6  18 o 0 45.058   2.63102  40.5915    -124.367    25.175     55.6327      
1 1 1 15 6  19 o 0 19.6337  5.39284  10.4721    134.743     1.37219    134.743      
1 1 1 15 6  20 o 0 18.7379  4.90966  6.26682    -36.6216    0.369749   -36.6216     
1 1 1 15 6  21 o 0 19.3102  5.84662  19.7816    -32.1026    6.52944    -32.1026     
1 1 1 15 6  22 o 0 4.64209  2.33311  ?          ?           ?          ?            
1 1 1 15 7  0  o 0 471.18   21.8271  557.369    0           38.7232    180          
1 1 1 15 7  1  o 0 151.17   5.71255  123.643    70.5863     79.0724    -109.414     
1 1 1 15 7  2  o 0 129.852  5.52237  98.63      96.2446     71.7092    -83.7554     
1 1 1 15 7  3  o 0 377.511  12.9528  511.592    128.093     183.574    128.093      
1 1 1 15 7  4  o 0 386.246  15.0914  377.632    91.8114     108.681    -88.1886     
1 1 1 15 7  5  o 0 546.095  17.908   510.327    -84.9661    205.881    95.0339      
1 1 1 15 7  6  o 0 420.02   16.5665  494.657    -139.971    56.9042    -139.971     
1 1 1 15 7  7  o 0 76.9035  3.52265  7.26167    7.95141     90.5918    -172.049     
1 1 1 15 7  8  o 0 132.405  5.65289  114.9      54.9062     5.36126    -125.094     
1 1 1 15 7  9  o 0 127.537  5.57542  156.538    -131.742    102.552    -131.742     
1 1 1 15 7  10 o 0 221.371  9.4571   233.851    -37.3182    23.1175    -37.3182     
1 1 1 15 7  11 o 0 172.876  7.37452  143.337    -76.9401    52.2089    103.06       
1 1 1 15 7  12 o 0 102.866  4.45186  35.4809    174.629     134.459    -5.37129     
1 1 1 15 7  13 o 0 107.455  4.28743  136.067    149.201     61.9947    149.201      
1 1 1 15 7  14 o 0 173.643  5.91764  135.575    -170.35     85.6848    9.64991      
1 1 1 15 7  15 o 0 232.484  8.42634  226.346    141.796     18.1025    -38.2036     
1 1 1 15 7  16 o 0 92.8914  3.36121  130.759    16.4924     25.2267    16.4924      
1 1 1 15 7  17 o 0 49.7606  2.46987  45.3545    55.5632     22.177     -124.437     
1 1 1 15 7  18 o 0 26.0124  3.67494  11.6188    -77.0042    26.1189    102.996      
1 1 1 15 7  19 o 0 42.5364  2.86021  44.3459    -151.614    11.8343    28.3862      
1 1 1 15 7  20 o 0 59.7052  4.55549  67.0731    -139.557    6.25918    40.4429      
1 1 1 15 7  21 o 0 24.6489  7.0862   23.394     58.4794     6.08189    -121.521     
1 1 1 15 7  22 o 0 5.77062  2.46939  ?          ?           ?          ?            
1 1 1 15 8  0  o 0 41.7808  3.31473  30.3408    180         144.101    -6.39342e-14 
1 1 1 15 8  1  o 0 173.303  6.94288  153.684    109.671     74.7993    -70.3295     
1 1 1 15 8  2  o 0 459.235  15.5401  475.682    -175.266    79.5582    4.73385      
1 1 1 15 8  3  o 0 381.638  14.2422  526.536    70.9203     205.899    70.9203      
1 1 1 15 8  4  o 0 448.37   15.5917  468.04     133.011     67.7299    -46.9889     
1 1 1 15 8  5  o 0 470.633  15.719   471.646    -151.424    108.415    28.5756      
1 1 1 15 8  6  o 0 278.225  10.6279  333.266    -123.568    62.6393    -123.568     
1 1 1 15 8  7  o 0 361.814  14.4069  479.743    139.109     209.596    139.109      
1 1 1 15 8  8  o 0 178.206  8.19199  158.628    32.6208     31.6966    -147.379     
1 1 1 15 8  9  o 0 94.8117  4.02563  20.2746    -121.911    224.771    -121.911     
1 1 1 15 8  10 o 0 121.696  5.0218   113.559    103.626     0.591982   103.626      
1 1 1 15 8  11 o 0 257.917  10.5216  229.132    -142.838    97.5915    37.1623      
1 1 1 15 8  12 f 1 170.201  6.00384  154.724    -26.0649    42.9653    153.935      
1 1 1 15 8  13 o 0 206.789  7.21681  287.663    -93.1797    146.75     -93.1797     
1 1 1 15 8  14 o 0 59.4084  2.46638  44.2464    -60.1441    11.8452    -60.1441     
1 1 1 15 8  15 o 0 153.257  5.79719  154.093    -150.743    4.29846    -150.743     
1 1 1 15 8  16 o 0 71.0394  2.74787  77.2572    11.2421     22.1127    -168.758     
1 1 1 15 8  17 o 0 117.113  4.293    164.018    63.105      30.0556    63.105       
1 1 1 15 8  18 o 0 140.339  6.02206  177.518    80.7478     4.73596    80.7478      
1 1 1 15 8  19 o 0 49.0757  3.1655   61.0143    30.7105     6.16653    30.7105      
1 1 1 15 8  20 o 0 38.7364  3.76995  46.8171    142.471     4.46471    142.471      
1 1 1 15 8  21 o 0 12.5571  5.50447  2.63035    -96.3211    14.2661    83.6789      
1 1 1 15 8  22 o 0 5.77332  2.77233  ?          ?           ?          ?            
1 1 1 15 9  0  o 0 276.467  14.2617  313.396    0           111.356    -2.50426e-14 
1 1 1 15 9  1  o 0 95.001   4.01754  40.8551    147.37      78.6642    -32.6304     
1 1 1 15 9  2  o 0 177.449  6.48045  209.183    70.291      53.861     70.291       
1 1 1 15 9  3  o 0 558.83   16.9861  561.702    48.5226     133.678    -131.477     
1 1 1 15 9  4  o 0 641.628  18.6489  569.51     69.3691     304.143    -110.631     
1 1 1 15 9  5  o 0 249.819  9.41708  366.927    134.847     206.784    134.847      
1 1 1 15 9  6  o 0 189.248  7.40993  235.715    160.272     85.5876    160.272      
1 1 1 15 9  7  o 0 152.793  6.55708  125.278    24.0225     42.566     -155.978     
1 1 1 15 9  8  o 0 411.359  16.0804  520.066    -92.4306    191.799    -92.4306     
1 1 1 15 9  9  o 0 196.28   8.03167  256.017    -130.177    125.049    -130.177     
1 1 1 15 9  10 o 0 143.305  5.81946  167.813    66.8518     68.908     66.8518      
1 1 1 15 9  11 o 0 68.7822  3.01958  31.112     156.614     36.7695    -23.3859     
1 1 1 15 9  12 o 0 78.8248  2.9315   7.76729    -26.4113    166.022    -26.4113     
1 1 1 15 9  13 o 0 107.367  4.21545  64.6392    78.0676     88.3986    -101.932     
1 1 1 15 9  14 o 0 78.2605  2.82527  48.4307    -168.315    52.0428    11.6851      
1 1 1 15 9  15 o 0 203.885  7.06694  187.324    -109.386    35.2953    70.6135      
1 1 1 15 9  16 f 1 116.881  3.93984  183.852    86.7769     70.2889    86.7769      
1 1 1 15 9  17 o 0 35.3281  3.54138  37.6468    -147.347    1.97111    -147.347     
1 1 1 15 9  18 o 0 97.7766  4.55199  140.674    -56.8704    42.0669    -56.8704     
1 1 1 15 9  19 o 0 44.6875  3.35717  56.8759    80.8281     10.181     80.8281      
1 1 1 15 9  20 o 0 15.9342  5.64841  9.14463    39.2236     11.8449    -140.776     
1 1 1 15 9  21 o 0 17.467   6.4942   10.8329    -176.154    12.2714    3.84613      
1 1 1 15 9  22 o 0 5.85783  2.89259  ?          ?           ?          ?            
1 1 1 15 10 0  o 0 229.366  12.8375  253.608    180         160.983    -180         
1 1 1 15 10 1  o 0 505.432  15.8757  652.821    145.114     170.692    145.114      
1 1 1 15 10 2  o 0 201.887  7.77471  227.755    -100.662    26.2799    -100.662     
1 1 1 15 10 3  o 0 479.494  15.1947  610.024    13.1965     146.699    13.1965      
1 1 1 15 10 4  o 0 406.304  14.2935  485.958    140.212     67.9258    140.212      
1 1 1 15 10 5  o 0 310.203  11.9088  325.021    165.688     31.855     -14.3123     
1 1 1 15 10 6  o 0 367.744  15.0651  553.598    90.7515     307.646    90.7515      
1 1 1 15 10 7  o 0 421.205  16.0806  495.207    -42.3339    113.548    -42.3339     
1 1 1 15 10 8  o 0 169.472  7.31561  144.194    -16.0046    39.2588    163.995      
1 1 1 15 10 9  o 0 213.46   8.55736  264.368    143.682     103.705    143.682      
1 1 1 15 10 10 o 0 100.592  4.04089  21.2421    -62.2476    147.285    117.752      
1 1 1 15 10 11 o 0 224.152  9.16808  249.394    61.01       24.9824    61.01        
1 1 1 15 10 12 o 0 75.5472  3.14764  44.7316    171.122     2.8219     -8.87837     
1 1 1 15 10 13 o 0 195.096  7.04421  211.999    162.503     21.8021    162.503      
1 1 1 15 10 14 o 0 177.488  5.84462  184.608    126.516     11.5781    126.516      
1 1 1 15 10 15 o 0 55.5947  2.44819  21.5828    -55.3878    61.0494    124.612      
1 1 1 15 10 16 o 0 171.607  5.77675  266.6      -170.235    91.6625    -170.235     
1 1 1 15 10 17 o 0 55.7559  2.73726  57.9493    -73.2991    18.9581    106.701      
1 1 1 15 10 18 o 0 55.4538  2.89741  55.486     157.574     19.8418    -22.4259     
1 1 1 15 10 19 o 0 81.5279  4.5824   115.681    -34.1016    37.1938    -34.1016     
1 1 1 15 10 20 o 0 69.3537  4.64559  107.502    51.8039     54.3312    51.8039      
1 1 1 15 10 21 o 0 9.16507  4.47072  ?          ?           ?          ?            
1 1 1 15 10 22 o 0 3.5928   1.79538  ?          ?           ?          ?            
1 1 1 15 11 0  o 0 495.805  21.4603  563.386    0           101.598    1.2823e-13   
1 1 1 15 11 1  o 0 440.82   14.3417  518.398    -146.075    47.4672    -146.075     
1 1 1 15 11 2  o 0 363.394  12.6848  500.971    -38.0297    195.898    -38.0297     
1 1 1 15 11 3  o 0 117.773  4.97471  63.2741    43.3963     104.169    -136.604     
1 1 1 15 11 4  o 0 375.479  13.118   515.444    72.0142     201.241    72.0142      
1 1 1 15 11 5  o 0 440.522  15.0637  609.258    151.95      244.328    151.95       
1 1 1 15 11 6  o 0 244.404  9.94145  318.114    -156.747    146.024    -156.747     
1 1 1 15 11 7  o 0 387.397  15.9454  469.808    3.19807     137.997    3.19807      
1 1 1 15 11 8  o 0 230.893  8.97181  261.474    -113.769    54.2642    -113.769     
1 1 1 15 11 9  o 0 308.58   12.3126  261.845    -143.316    104.93     36.6842      
1 1 1 15 11 10 f 1 336.95   12.6504  314.929    -96.1232    47.7043    83.8768      
1 1 1 15 11 11 o 0 220.728  8.25715  192.763    -144.493    81.0508    35.5066      
1 1 1 15 11 12 o 0 229.011  8.06026  278.732    82.2808     77.6262    82.2808      
1 1 1 15 11 13 o 0 93.3011  3.41095  85.3961    9.55292     10.0172    -170.447     
1 1 1 15 11 14 o 0 22.3457  3.92308  8.54978    154.66      23.5013    154.66       
1 1 1 15 11 15 o 0 91.539   3.10915  108.074    140.668     42.5577    140.668      
1 1 1 15 11 16 o 0 86.1114  3.2482   100.094    -25.8877    13.7565    154.112      
1 1 1 15 11 17 o 0 83.2978  3.59512  116.22     -125.195    27.8952    -125.195     
1 1 1 15 11 18 o 0 50.8293  2.92443  43.4317    -148.408    31.5714    31.5917      
1 1 1 15 11 19 o 0 42.3548  3.07908  41.9522    178.304     13.3934    -1.69555     
1 1 1 15 11 20 o 0 34.7026  6.45026  36.7261    43.1761     4.18706    -136.824     
1 1 1 15 11 21 o 0 6.55104  2.98451  ?          ?           ?          ?            
1 1 1 15 11 22 o 0 4.67795  2.11754  ?          ?           ?          ?            
1 1 1 15 12 0  o 0 47.5916  6.48442  32.4432    0           109.965    180          
1 1 1 15 12 1  o 0 134.239  5.23989  132.426    14.3093     10.8677    14.3093      
1 1 1 15 12 2  o 0 455.107  15.5644  588.509    -172.217    156.45     -172.217     
1 1 1 15 12 3  o 0 82.6977  3.38827  11.3663    -112.182    8.72541    67.8183      
1 1 1 15 12 4  o 0 425.144  13.8843  559.538    173.775     174.375    173.775      
1 1 1 15 12 5  o 0 105.892  4.40254  39.1803    -118.587    121.784    61.4129      
1 1 1 15 12 6  o 0 196.88   7.55045  208.716    133.006     27.582     133.006      
1 1 1 15 12 7  f 1 222.707  9.35291  271.367    -85.6497    104.146    -85.6497     
1 1 1 15 12 8  o 0 122.686  4.99663  102.401    70.973      29.7202    -109.027     
1 1 1 15 12 9  o 0 136.523  8.71139  133.365    124.425     7.45177    124.425      
1 1 1 15 12 10 o 0 78.0208  3.21211  39.7525    77.8277     44.7275    -102.172     
1 1 1 15 12 11 o 0 282.15   10.3792  292.55     -54.6121    12.3642    125.388      
1 1 1 15 12 12 o 0 126.812  4.76284  119.655    148.423     19.0914    -31.577      
1 1 1 15 12 13 o 0 311.401  11.2399  322.854    46.4634     4.34804    46.4634      
1 1 1 15 12 14 o 0 151.116  5.17263  130.303    -109.64     39.038     70.3599      
1 1 1 15 12 15 o 0 27.7365  3.25823  2.11185    -120.531    36.4367    59.4689      
1 1 1 15 12 16 o 0 67.0134  2.43698  103.23     63.129      73.9244    63.129       
1 1 1 15 12 17 o 0 54.0884  2.67222  53.8351    -82.737     20.9134    97.263       
1 1 1 15 12 18 o 0 76.6049  3.50271  94.1909    53.3775     6.79008    53.3775      
1 1 1 15 12 19 o 0 36.6313  4.17727  34.9443    150.597     12.2129    -29.4034     
1 1 1 15 12 20 o 0 23.2683  5.91935  26.7591    97.544      7.04819    97.544       
1 1 1 15 12 21 o 0 6.52886  3.19478  ?          ?           ?          ?            
1 1 1 15 12 22 o 0 4.96909  2.31574  ?          ?           ?          ?            
1 1 1 15 13 0  f 1 154.271  8.58115  175.598    0           50.8039    180          
1 1 1 15 13 1  o 0 515.378  16.3352  665.878    -106.566    169.234    -106.566     
1 1 1 15 13 2  o 0 585.501  17.1501  707.091    -164.897    92.468     -164.897     
1 1 1 15 13 3  o 0 88.2884  3.12569  36.0325    -152.089    49.6083    27.911       
1 1 1 15 13 4  o 0 507.368  16.6343  664.255    114.39      196.278    114.39       
1 1 1 15 13 5  o 0 557.153  18.4177  547.169    43.6453     86.982     -136.355     
1 1 1 15 13 6  o 0 108.763  4.37019  74.1393    42.6917     11.9931    42.6917      
1 1 1 15 13 7  o 0 111.551  4.64558  59.9927    54.7771     74.3335    -125.223     
1 1 1 15 13 8  f 1 234.653  9.87954  288.247    -17.7323    104.651    -17.7323     
1 1 1 15 13 9  o 0 78.7164  3.44198  44.2682    -43.4323    35.904     136.568      
1 1 1 15 13 10 o 0 128.187  5.17997  114.461    145.13      29.3526    -34.8701     
1 1 1 15 13 11 o 0 153.205  5.20246  148.844    -70.8167    12.5193    109.183      
1 1 1 15 13 12 o 0 160.143  5.7085   197.232    -107.111    68.1777    -107.111     
1 1 1 15 13 13 o 0 215.844  7.19114  178.172    111.981     83.3963    -68.0193     
1 1 1 15 13 14 o 0 88.4965  3.08053  82.281     144.843     1.36587    144.843      
1 1 1 15 13 15 o 0 140.352  4.28278  211.978    -132.069    64.3185    -132.069     
1 1 1 15 13 16 o 0 83.0454  3.08342  107.716    -116.787    14.3383    -116.787     
1 1 1 15 13 17 o 0 12.8474  4.78829  10.8383    -161.213    31.5949    -161.213     
1 1 1 15 13 18 o 0 30.3866  4.23656  29.538     -62.1123    7.7704     117.888      
1 1 1 15 13 19 o 0 20.6347  5.68531  2.97099    -82.8073    36.4525    97.1927      
1 1 1 15 13 20 o 0 38.0501  5.06339  49.7975    108.554     16.3699    108.554      
1 1 1 15 13 21 o 0 5.89198  2.96525  ?          ?           ?          ?            
1 1 1 15 14 0  o 0 671.004  25.3684  766.049    180         37.9246    -6.17169e-13 
1 1 1 15 14 1  o 0 320.569  11.1574  413.835    78.4683     115.797    78.4683      
1 1 1 15 14 2  o 0 192.293  6.49739  250.596    -143.244    103.892    -143.244     
1 1 1 15 14 3  o 0 29.744   2.90033  71.1063    -18.1617    159.801    -18.1617     
1 1 1 15 14 4  o 0 363.724  13.0384  526.755    5.45122     254.348    5.45122      
1 1 1 15 14 5  o 0 463.651  18.1065  420.629    76.124      137.967    -103.876     
1 1 1 15 14 6  o 0 433.038  16.4971  602.522    68.0724     306.876    68.0724      
1 1 1 15 14 7  f 1 411.692  15.5293  455.61     -78.736     57.6066    -78.736      
1 1 1 15 14 8  o 0 318.998  12.8859  282.123    -161.468    87.0813    18.5323      
1 1 1 15 14 9  o 0 200.282  7.40935  238.792    -126.389    86.7399    -126.389     
1 1 1 15 14 10 o 0 93.7289  3.85765  69.4699    71.9193     34.0874    -108.081     
1 1 1 15 14 11 o 0 166.773  6.32373  191.551    108.485     47.8263    108.485      
1 1 1 15 14 12 o 0 158.623  5.40026  146.555    126.391     30.7682    -53.6086     
1 1 1 15 14 13 o 0 57.7002  2.43102  38.2079    -77.3313    15.2286    102.669      
1 1 1 15 14 14 o 0 149.632  5.02669  114.134    163.125     64.6907    -16.8749     
1 1 1 15 14 15 o 0 23.193   3.98774  3.87335    174.348     28.1684    174.348      
1 1 1 15 14 16 o 0 88.2491  3.49628  107.36     149.961     0.642424   149.961      
1 1 1 15 14 17 o 0 49.93    2.66737  43.3815    -64.6101    29.3189    115.39       
1 1 1 15 14 18 o 0 50.9052  3.30882  81.8043    -24.2942    48.7205    -24.2942     
1 1 1 15 14 19 o 0 21.7828  4.67038  13.7481    -122.171    14.4471    57.8294      
1 1 1 15 14 20 o 0 45.6642  5.56352  54.6729    -26.8753    8.51484    -26.8753     
1 1 1 15 14 21 o 0 4.40815  2.14843  ?          ?           ?          ?            
1 1 1 15 15 0  o 0 635.938  33.9975  726.653    0           28.2203    4.55773e-13  
1 1 1 15 15 1  o 0 24.1167  6.99636  2.44244    90          33.8159    -90          
1 1 1 15 15 2  o 0 503.336  23.6191  572.399    180         41.0242    180          
1 1 1 15 15 3  o 0 577.12   23.2796  653.35     -90         161.494    -90          
1 1 1 15 15 4  o 0 171.704  9.07214  90.0874    180         61.3062    180          
1 1 1 15 15 5  o 0 80.182   4.67795  57.9024    -90         36.5953    90           
1 1 1 15 15 6  o 0 572.655  28.0595  603.064    180         101.289    180          
1 1 1 15 15 7  o 0 467.498  24.6185  486.709    90          1.13792    90           
1 1 1 15 15 8  o 0 48.5924  4.3134   40.258     0           72.7019    180          
1 1 1 15 15 9  o 0 402.385  20.1432  407.347    90          67.3968    -90          
1 1 1 15 15 10 o 0 42.5376  3.52806  13.6188    180         23.5182    -5.59134e-14 
1 1 1 15 15 11 o 0 191.87   9.71355  202.772    -90         4.92021    90           
1 1 1 15 15 12 o 0 120.439  6.25527  124.839    180         4.77189    180          
1 1 1 15 15 13 o 0 127.845  6.06546  129.77     -90         44.4828    -90          
1 1 1 15 15 14 o 0 154.547  7.10155  153.472    0           0.0809068  180          
1 1 1 15 15 15 o 0 38.1812  4.02886  46.3662    90          25.7304    -90          
1 1 1 15 15 16 o 0 42.0209  3.54181  51.9598    180         3.45004    180          
1 1 1 15 15 17 o 0 23.8414  6.67387  13.847     -90         3.54396    90           
1 1 1 15 15 18 o 0 30.898   8.81066  35.5659    180         9.62047    -180         
1 1 1 15 15 19 o 0 31.2401  3.98799  33.6588    90          13.3717    90           
1 1 1 15 15 20 o 0 35.3204  6.19606  39.6615    0           0.0438513  7.47494e-13  
1 1 1 15 15 21 o 0 3.77145  2.77018  ?          ?           ?          ?            
1 1 1 16 0  0  o 0 564.867  31.8866  711.199    0           2.66872    -180         
1 1 1 16 0  1  f 1 356.7    19.3047  447.828    135         105.022    135          
1 1 1 16 0  2  o 0 384.602  20.3164  480.812    -90         138.269    -90          
1 1 1 16 0  3  o 0 297.45   16.0294  369.784    -135        78.3353    -135         
1 1 1 16 0  4  o 0 261.166  13.9261  307.909    0           189.77     5.90474e-15  
1 1 1 16 0  5  o 0 489.667  22.1793  575.326    -45         70.8824    -45          
1 1 1 16 0  6  o 0 285.027  16.7779  331.758    90          104.6      90           
1 1 1 16 0  7  o 0 309.392  18.4497  356.325    -135        113.779    -135         
1 1 1 16 0  8  o 0 84.2334  5.42147  77.7875    180         62.1362    8.78413e-15  
1 1 1 16 0  9  o 0 317.873  22.873   340.219    135         136.883    -45          
1 1 1 16 0  10 o 0 380.835  19.4588  401.875    90          59.5512    -90          
1 1 1 16 0  11 o 0 147.205  8.12696  152.971    -135        43.735     45           
1 1 1 16 0  12 o 0 120.75   6.68814  49.397     0           32.377     -3.48664e-15 
1 1 1 16 0  13 o 0 19.8494  6.95369  2.83987    135         13.9026    -45          
1 1 1 16 0  14 o 0 17.5615  6.96138  3.20643    90          21.0427    -90          
1 1 1 16 0  15 o 0 60.9444  3.32733  39.7849    -135        10.7611    -135         
1 1 1 16 0  16 o 0 32.2984  3.91863  12.0607    0           2.21684    -180         
1 1 1 16 0  17 o 0 27.5266  4.57377  23.1885    135         20.3012    -45          
1 1 1 16 0  18 o 0 84.6322  5.72546  109.587    90          1.42554    90           
1 1 1 16 0  19 o 0 107.842  6.30791  136.323    45          29.2867    45           
1 1 1 16 0  20 o 0 10.3528  6.59385  2.26234    180         4.7327     5.60455e-15  
1 1 1 16 0  21 o 0 16.9621  8.9748   20.1507    -45         16.3402    135          
1 1 1 16 0  22 o 0 4.72584  3.41535  ?          ?           ?          ?            
1 1 1 16 1  0  o 0 517.498  22.2855  641.145    0           15.9096    1.47912e-12  
1 1 1 16 1  1  o 0 298.156  12.091   380.733    155.681     44.1731    155.681      
1 1 1 16 1  2  f 1 412.856  14.9523  495.565    -87.6022    13.401     92.3978      
1 1 1 16 1  3  o 0 430.326  14.3051  571.446    -109.866    100.678    -109.866     
1 1 1 16 1  4  o 0 198.805  8.53921  127.311    -60.012     192.092    119.988      
1 1 1 16 1  5  o 0 344.621  13.3463  395.449    -89.3088    4.18519    -89.3088     
1 1 1 16 1  6  o 0 244.869  10.2052  397.591    -145.408    282.765    -145.408     
1 1 1 16 1  7  o 0 278.616  11.7014  330.33     17.5004     43.5933    17.5004      
1 1 1 16 1  8  o 0 321.243  12.7239  353.475    132.281     30.4178    132.281      
1 1 1 16 1  9  o 0 57.3905  3.43083  3.17733    -66.0513    16.5436    -66.0513     
1 1 1 16 1  10 f 1 209.003  9.06949  220.394    110.973     14.8865    110.973      
1 1 1 16 1  11 o 0 107.968  4.40968  43.0997    -87.7773    31.5247    -87.7773     
1 1 1 16 1  12 o 0 108.968  4.12372  89.3232    91.1435     36.6718    -88.8565     
1 1 1 16 1  13 o 0 100.2    3.46872  99.146     -53.6974    4.94329    126.303      
1 1 1 16 1  14 o 0 206.189  6.586    183.167    156.971     66.0245    -23.0293     
1 1 1 16 1  15 o 0 112.165  3.74542  104.233    20.2298     14.1077    -159.77      
1 1 1 16 1  16 o 0 59.5337  2.347    66.9324    -123.827    12.3156    56.1728      
1 1 1 16 1  17 o 0 107.575  3.797    140.481    120.098     4.62723    120.098      
1 1 1 16 1  18 o 0 84.7641  3.62933  102.068    -110.229    9.72265    69.7713      
1 1 1 16 1  19 o 0 35.1153  3.05881  45.7516    63.928      10.8689    63.928       
1 1 1 16 1  20 f 1 20.7616  4.76861  14.9832    -99.3417    8.77052    80.6583      
1 1 1 16 1  21 o 0 17.7465  4.87101  14.0845    94.3266     6.42591    -85.6734     
1 1 1 16 1  22 o 0 5.25931  2.45028  ?          ?           ?          ?            
1 1 1 16 2  0  o 0 263.991  15.0255  322.496    0           13.4494    1.44579e-12  
1 1 1 16 2  1  o 0 220.136  9.492    325.525    115.678     152.719    115.678      
1 1 1 16 2  2  o 0 354.916  12.585   463.692    169.591     80.5234    169.591      
1 1 1 16 2  3  o 0 345.811  14.0681  494.902    -75.4426    170.612    -75.4426     
1 1 1 16 2  4  o 0 677.804  17.9601  756.003    33.0621     52.0889    -146.938     
1 1 1 16 2  5  o 0 82.2301  3.77754  20.2189    -61.087     21.6405    118.913      
1 1 1 16 2  6  o 0 462.342  15.6635  612.537    34.803      179.462    34.803       
1 1 1 16 2  7  o 0 426.115  17.1554  477.132    154.225     1.68593    -25.7747     
1 1 1 16 2  8  o 0 394.914  17.0168  451.122    24.2681     69.4523    24.2681      
1 1 1 16 2  9  o 0 210.96   9.63733  226.781    26.4177     32.5042    26.4177      
1 1 1 16 2  10 o 0 222.66   10.8461  255.577    68.5791     59.2818    68.5791      
1 1 1 16 2  11 o 0 217.215  8.62858  205.062    -102.145    26.2772    77.8551      
1 1 1 16 2  12 o 0 190.179  7.65944  176.082    124.516     51.72      -55.4839     
1 1 1 16 2  13 o 0 276.729  10.3617  280.343    -42.3447    31.0328    137.655      
1 1 1 16 2  14 o 0 126.072  5.11432  159.711    163.305     67.1988    163.305      
1 1 1 16 2  15 o 0 84.7829  2.96666  58.1875    -92.1       47.1711    87.9         
1 1 1 16 2  16 o 0 129.2    4.07518  213.194    9.14027     87.5208    9.14027      
1 1 1 16 2  17 f 1 130.857  4.4096   156.532    -178.823    25.6006    1.17657      
1 1 1 16 2  18 o 0 58.1441  2.84824  75.9159    -27.3226    10.901     -27.3226     
1 1 1 16 2  19 o 0 69.7842  3.38567  109.472    167.376     48.0069    167.376      
1 1 1 16 2  20 o 0 58.9074  4.6482   65.959     100.571     8.97092    -79.4291     
1 1 1 16 2  21 o 0 39.3402  4.02281  61.3592    -103.457    34.2878    -103.457     
1 1 1 16 2  22 o 0 5.74886  2.70462  ?          ?           ?          ?            
1 1 1 16 3  0  o 0 255.891  13.6628  308.914    0           32.0259    2.33576e-13  
1 1 1 16 3  1  o 0 473.781  15.5889  532.298    -17.155     67.283     162.845      
1 1 1 16 3  2  o 0 514.164  15.9033  624.958    -87.6054    22.4825    -87.6054     
1 1 1 16 3  3  o 0 720.423  18.3819  543.917    -71.1879    567.548    108.812      
1 1 1 16 3  4  o 0 482.133  16.5881  407.325    160.191     284.962    -19.8086     
1 1 1 16 3  5  o 0 208.497  8.84435  312.135    -84.8497    202.421    -84.8497     
1 1 1 16 3  6  f 1 266.198  10.2749  279.994    -125.617    26.9294    54.3826      
1 1 1 16 3  7  o 0 187.007  8.52103  142.661    18.6269     114.814    -161.373     
1 1 1 16 3  8  o 0 213.475  9.29546  233.76     -138.017    38.6399    -138.017     
1 1 1 16 3  9  o 0 241.787  10.221   243.511    82.1666     11.8543    -97.8334     
1 1 1 16 3  10 o 0 148.026  6.18874  86.3328    75.7482     122.634    -104.252     
1 1 1 16 3  11 o 0 168.107  7.01209  205.23     -116.837    87.8249    -116.837     
1 1 1 16 3  12 o 0 139.948  5.23095  116.594    92.0143     55.0872    -87.9857     
1 1 1 16 3  13 o 0 151.036  5.56367  173.763    60.0397     33.1005    60.0397      
1 1 1 16 3  14 o 0 205.244  7.70166  234.013    33.5634     42.4547    33.5634      
1 1 1 16 3  15 o 0 158.764  5.89685  156.445    81.2736     7.41119    -98.7264     
1 1 1 16 3  16 o 0 90.6297  3.35791  112.639    98.6287     8.54339    -81.3713     
1 1 1 16 3  17 o 0 33.0833  2.73761  14.1072    8.76108     7.36826    -171.239     
1 1 1 16 3  18 o 0 108.514  4.13411  149.008    127.998     24.4073    127.998      
1 1 1 16 3  19 f 1 78.554   4.2301   100.462    -14.9253    7.30606    -14.9253     
1 1 1 16 3  20 o 0 44.6351  3.3035   38.9802    -147.241    27.0807    32.7594      
1 1 1 16 3  21 o 0 9.01402  3.97085  1.34513    -104.252    7.84185    -104.252     
1 1 1 16 3  22 f 1 4.26656  2.12594  ?          ?           ?          ?            
1 1 1 16 4  0  o 0 531.713  22.3921  635.752    0           22.6102    5.25425e-13  
1 1 1 16 4  1  o 0 608.855  16.657   616.004    -175.386    215.054    4.61398      
1 1 1 16 4  2  o 0 86.9742  3.9121   8.01132    110.946     2.67455    -69.0539     
1 1 1 16 4  3  o 0 213.131  8.31544  257.885    -111.149    57.4869    -111.149     
1 1 1 16 4  4  o 0 412.384  14.86    546.482    -145.67     167.263    -145.67      
1 1 1 16 4  5  o 0 110.348  4.71326  60.7977    -51.0201    87.0139    128.98       
1 1 1 16 4  6  o 0 190.266  7.4238   199.899    87.2934     2.01061    -92.7066     
1 1 1 16 4  7  o 0 335.382  13.5003  430.171    -70.4987    125.681    -70.4987     
1 1 1 16 4  8  o 0 215.039  9.3615   191.703    34.7313     51.9726    -145.269     
1 1 1 16 4  9  o 0 119.328  5.58161  76.3867    -122.897    79.9433    57.1034      
1 1 1 16 4  10 o 0 104.931  4.55736  27.513     -38.5298    147.015    141.47       
1 1 1 16 4  11 o 0 279.441  11.8534  250.305    -89.7904    62.1123    90.2096      
1 1 1 16 4  12 o 0 118.652  4.41369  133.849    -176.591    44.1514    -176.591     
1 1 1 16 4  13 o 0 84.3556  2.98598  33.0817    -50.4724    104.171    129.528      
1 1 1 16 4  14 o 0 237.109  8.13968  309.392    -7.27999    128.48     -7.27999     
1 1 1 16 4  15 o 0 143.005  4.89461  115.205    -86.1189    56.522     93.8811      
1 1 1 16 4  16 o 0 74.5943  2.59432  107.514    -62.3417    30.4033    -62.3417     
1 1 1 16 4  17 o 0 115.705  3.9381   180.857    -125.379    68.9813    -125.379     
1 1 1 16 4  18 o 0 78.0842  3.40706  107.392    -164.959    22.0131    -164.959     
1 1 1 16 4  19 o 0 29.5263  3.3428   26.2626    111.799     14.3729    -68.2013     
1 1 1 16 4  20 o 0 70.2787  4.75013  89.9458    -61.3811    12.5615    -61.3811     
1 1 1 16 4  21 o 0 17.1888  5.219    10.0774    -2.51419    14.0667    177.486      
1 1 1 16 4  22 f 1 7.01489  3.07687  ?          ?           ?          ?            
1 1 1 16 5  0  f 1 29.8054  3.92405  2.35285    0           20.4884    -180         
1 1 1 16 5  1  o 0 211.322  8.41238  186.777    -87.0212    106.531    92.9788      
1 1 1 16 5  2  o 0 449.497  14.6619  546.723    94.4909     40.0892    94.4909      
1 1 1 16 5  3  o 0 378.562  15.136   391.199    41.864      65.2813    -138.136     
1 1 1 16 5  4  o 0 84.3651  5.13735  25.5295    111.685     23.5444    -68.3154     
1 1 1 16 5  5  o 0 425.37   14.6075  548.766    -159.966    150.253    -159.966     
1 1 1 16 5  6  o 0 298.175  12.3666  393.98     92.1763     139.266    92.1763      
1 1 1 16 5  7  o 0 379.316  15.9599  546.772    130.52      265.763    130.52       
1 1 1 16 5  8  o 0 243.841  11.3687  231.249    -165.633    33.3832    14.3665      
1 1 1 16 5  9  o 0 397.417  16.3211  451.488    -155.306    80.4644    -155.306     
1 1 1 16 5  10 f 1 192.325  7.28577  185.072    -42.589     13.424     137.411      
1 1 1 16 5  11 o 0 84.3407  3.44197  22.2064    -8.34296    106.377    171.657      
1 1 1 16 5  12 o 0 268.238  9.8233   297.594    156.607     25.1733    156.607      
1 1 1 16 5  13 o 0 116.934  4.54879  154.733    133.514     78.5527    133.514      
1 1 1 16 5  14 o 0 72.3679  3.01582  39.174     -113.07     59.3441    66.9301      
1 1 1 16 5  15 o 0 55.1929  6.14633  34.8641    41.1733     13.307     -138.827     
1 1 1 16 5  16 o 0 16.3739  4.61018  5.91107    87.7898     16.5256    87.7898      
1 1 1 16 5  17 o 0 58.138   2.3445   65.1897    163.149     5.40574    -16.8508     
1 1 1 16 5  18 o 0 23.3609  3.72804  4.16421    -166.58     34.6346    13.4197      
1 1 1 16 5  19 o 0 44.2664  3.32486  57.5893    -94.2562    11.138     -94.2562     
1 1 1 16 5  20 o 0 16.3825  4.76959  5.00672    -119.074    4.64287    60.926       
1 1 1 16 5  21 o 0 16.5015  6.29658  12.8634    -41.9798    1.54715    138.02       
1 1 1 16 5  22 o 0 3.81445  1.88697  ?          ?           ?          ?            
1 1 1 16 6  0  o 0 402.435  20.2402  475.033    180         89.3438    -180         
1 1 1 16 6  1  o 0 377.053  13.2584  489.022    82.0103     104.208    82.0103      
1 1 1 16 6  2  f 1 135.097  5.19021  124.293    1.04075     12.928     -178.959     
1 1 1 16 6  3  o 0 318.908  11.9473  460.651    73.7291     224.099    73.7291      
1 1 1 16 6  4  o 0 506.937  16.3511  595.107    24.4222     56.6062    24.4222      
1 1 1 16 6  5  o 0 404.699  14.9626  496.733    -119.819    96.9221    -119.819     
1 1 1 16 6  6  o 0 417.904  15.8064  560.889    -166.263    201.461    -166.263     
1 1 1 16 6  7  f 1 166.052  6.6069   110.346    72.1009     108.136    -107.899     
1 1 1 16 6  8  o 0 164.127  7.30225  141.364    18.7654     33.5273    -161.235     
1 1 1 16 6  9  o 0 339.97   13.7146  404.623    92.9544     111.462    92.9544      
1 1 1 16 6  10 o 0 184.895  8.10983  179.043    -169.143    7.82963    10.857       
1 1 1 16 6  11 o 0 26.4198  3.50271  68.2174    162.959     160.89     162.959      
1 1 1 16 6  12 o 0 76.5673  3.22328  47.8548    12.8134     19.087     -167.187     
1 1 1 16 6  13 o 0 69.3019  2.66589  68.2789    126.519     26.4557    126.519      
1 1 1 16 6  14 o 0 179.866  5.95882  166.036    -107.095    35.641     72.9048      
1 1 1 16 6  15 o 0 122.664  3.97297  102.304    -162.06     36.5952    17.9398      
1 1 1 16 6  16 o 0 192.864  6.17577  284.454    125.431     63.784     125.431      
1 1 1 16 6  17 o 0 109.889  3.98335  153.435    110.182     27.1844    110.182      
1 1 1 16 6  18 o 0 30.2309  2.66978  25.9003    69.8939     0.44258    -110.106     
1 1 1 16 6  19 o 0 12.6074  5.26945  6.82298    -173.5      33.2347    -173.5       
1 1 1 16 6  20 o 0 73.2001  4.83486  112.278    -119.562    51.3091    -119.562     
1 1 1 16 6  21 o 0 22.541   5.54554  26.3243    -122.849    8.47378    -122.849     
1 1 1 16 6  22 o 0 6.64303  2.87635  ?          ?           ?          ?            
1 1 1 16 7  0  o 0 534.806  23.1786  603.468    0           35.357     4.40377e-13  
1 1 1 16 7  1  o 0 129.745  5.65412  83.9532    -38.5957    51.4354    -38.5957     
1 1 1 16 7  2  o 0 354.88   13.1432  454.093    120.081     124.997    120.081      
1 1 1 16 7  3  o 0 552.064  16.7575  525.243    -116.841    185.192    63.1588      
1 1 1 16 7  4  o 0 286.233  10.7692  314.808    -56.9949    3.87321    -56.9949     
1 1 1 16 7  5  o 0 492.412  16.3782  631.035    -9.08075    170.398    -9.08075     
1 1 1 16 7  6  o 0 260.093  9.80525  284.594    -156.716    8.94343    -156.716     
1 1 1 16 7  7  o 0 306.388  12.8488  357.563    109.302     86.5458    109.302      
1 1 1 16 7  8  o 0 284.038  11.6908  372.762    -131.628    175.744    -131.628     
1 1 1 16 7  9  o 0 208.892  8.91691  216.021    -7.60849    12.3738    -7.60849     
1 1 1 16 7  10 o 0 219.069  8.64153  244.65     34.0546     54.6932    34.0546      
1 1 1 16 7  11 f 1 87.4798  3.69022  70.3749    -149.29     6.96011    30.7101      
1 1 1 16 7  12 o 0 119.001  4.6796   112.942    9.51202     4.55215    -170.488     
1 1 1 16 7  13 o 0 53.8819  2.60706  15.3565    -142.943    132.683    -142.943     
1 1 1 16 7  14 f 1 98.0497  3.8776   126.325    13.9865     77.2429    13.9865      
1 1 1 16 7  15 o 0 69.1852  2.6045   63.732     -63.8546    3.24567    116.145      
1 1 1 16 7  16 o 0 96.8241  3.10993  161.651    -89.4798    82.1042    -89.4798     
1 1 1 16 7  17 o 0 48.7     2.64994  59.3432    -75.9205    3.6924     -75.9205     
1 1 1 16 7  18 o 0 42.3355  2.41713  34.6098    128.806     28.4593    -51.1945     
1 1 1 16 7  19 o 0 64.518   3.6203   75.2334    -173.757    4.32677    6.24299      
1 1 1 16 7  20 o 0 40.9116  3.1899   59.5074    60.4492     25.7659    60.4492      
1 1 1 16 7  21 o 0 19.0823  7.47391  18.7165    147.518     3.43429    147.518      
1 1 1 16 7  22 o 0 6.3726   3.21649  ?          ?           ?          ?            
1 1 1 16 8  0  o 0 508.823  21.5519  572.909    180         93.9618    -7.81994e-14 
1 1 1 16 8  1  o 0 64.0987  3.28732  2.95258    61.7328     41.8163    61.7328      
1 1 1 16 8  2  o 0 552.382  16.0234  573.038    41.8794     88.0159    -138.121     
1 1 1 16 8  3  o 0 547.888  16.9294  558.368    -11.8967    105.982    168.103      
1 1 1 16 8  4  o 0 293.161  11.5466  370.504    14.8359     104.39     14.8359      
1 1 1 16 8  5  f 1 272.416  10.3579  363.615    90.0256     143.506    90.0256      
1 1 1 16 8  6  o 0 197.296  7.79184  253.211    -37.1764    105.753    -37.1764     
1 1 1 16 8  7  o 0 143.559  5.58869  122.747    75.6339     20.6994    -104.366     
1 1 1 16 8  8  o 0 129.815  5.34377  76.7555    -136.811    86.3377    43.1885      
1 1 1 16 8  9  o 0 106.054  4.23362  49.6253    -84.3826    101.882    95.6174      
1 1 1 16 8  10 o 0 151.586  5.94585  136.022    -77.8294    20.3388    102.171      
1 1 1 16 8  11 o 0 189.931  7.69462  208.662    102.989     20.597     102.989      
1 1 1 16 8  12 o 0 67.0039  2.84895  28.0725    -126.719    21.4137    53.2807      
1 1 1 16 8  13 o 0 124.57   4.32827  112.031    53.8974     28.0409    -126.103     
1 1 1 16 8  14 o 0 161.741  5.46986  151.204    127.965     23.4659    -52.0352     
1 1 1 16 8  15 o 0 73.8278  2.69414  42.5699    1.40326     57.5248    -178.597     
1 1 1 16 8  16 o 0 25.511   3.33338  2.62647    15.9904     39.1368    15.9904      
1 1 1 16 8  17 o 0 40.8734  2.6781   54.3256    -154.888    27.0744    -154.888     
1 1 1 16 8  18 o 0 23.8315  3.7781   9.63155    125.461     16.4013    -54.5387     
1 1 1 16 8  19 o 0 26.1845  4.06181  29.2835    -142.548    13.8374    -142.548     
1 1 1 16 8  20 o 0 40.9602  6.07775  59.7386    102.285     26.82      102.285      
1 1 1 16 8  21 o 0 13.3845  5.69655  5.55485    -109.202    7.17686    70.7983      
1 1 1 16 8  22 o 0 6.14754  2.8127   ?          ?           ?          ?            
1 1 1 16 9  0  o 0 59.2638  3.69252  10.5589    0           15.5498    -180         
1 1 1 16 9  1  o 0 47.0043  2.57129  48.1437    -14.0571    138.82     -14.0571     
1 1 1 16 9  2  o 0 546.822  15.5913  637.544    -83.9748    56.19      -83.9748     
1 1 1 16 9  3  o 0 476.016  15.0045  521.615    -2.54973    14.3613    177.45       
1 1 1 16 9  4  o 0 320.787  12.1861  476.968    -32.9431    261.623    -32.9431     
1 1 1 16 9  5  o 0 527.892  16.1824  595.963    110.764     24.6071    110.764      
1 1 1 16 9  6  o 0 505.859  17.9967  589.601    114.577     67.9895    114.577      
1 1 1 16 9  7  o 0 186.408  7.71803  191.611    138.625     21.4146    138.625      
1 1 1 16 9  8  o 0 258.785  11.6788  227.37     17.1461     74.1648    -162.854     
1 1 1 16 9  9  o 0 77.3707  3.69032  48.0724    -141.958    8.1067     38.0417      
1 1 1 16 9  10 o 0 49.083   2.58016  4.76879    -160.076    53.4068    -160.076     
1 1 1 16 9  11 o 0 235.598  8.4557   299.606    167.018     104.996    167.018      
1 1 1 16 9  12 o 0 66.4021  2.84673  26.7086    39.1788     30.5065    -140.821     
1 1 1 16 9  13 o 0 204.632  7.18077  243.66     -34.5026    67.3831    -34.5026     
1 1 1 16 9  14 f 1 57.5058  2.47462  6.10542    -0.973917   92.3812    179.026      
1 1 1 16 9  15 o 0 159.858  5.24941  160.089    -22.1943    3.45208    -22.1943     
1 1 1 16 9  16 o 0 142.891  4.85285  168.071    34.9512     30.1681    -145.049     
1 1 1 16 9  17 o 0 62.355   2.40581  98.9308    -53.7834    50.9943    -53.7834     
1 1 1 16 9  18 o 0 47.4246  2.55245  53.9651    -57.0793    0.248541   -57.0793     
1 1 1 16 9  19 o 0 27.8496  4.41421  27.6356    36.5902     3.77219    -143.41      
1 1 1 16 9  20 o 0 52.4696  5.68175  70.5906    -31.0305    20.6131    -31.0305     
1 1 1 16 9  21 o 0 6.64613  3.34343  ?          ?           ?          ?            
1 1 1 16 9  22 o 0 3.58377  1.66797  ?          ?           ?          ?            
1 1 1 16 10 0  o 0 292.882  14.9944  329.408    0           102.535    7.23696e-14  
1 1 1 16 10 1  o 0 323.127  12.1049  474.508    58.7274     247.122    58.7274      
1 1 1 16 10 2  o 0 346.855  12.6139  391.283    -106.297    18.579     -106.297     
1 1 1 16 10 3  o 0 243.228  9.57295  222.672    -41.4434    81.6393    138.557      
1 1 1 16 10 4  o 0 153.603  5.60296  72.6672    -138.997    175.426    41.0035      
1 1 1 16 10 5  o 0 146.547  5.84851  166.882    21.263      90.376     21.263       
1 1 1 16 10 6  o 0 403.12   15.8515  392.899    140.384     52.6384    -39.6161     
1 1 1 16 10 7  o 0 369.655  15.5566  436.41     138.8       114.935    138.8        
1 1 1 16 10 8  o 0 400.719  15.7708  421.512    40.9351     19.9002    40.9351      
1 1 1 16 10 9  o 0 215.979  8.19277  261.654    50.6375     96.7933    50.6375      
1 1 1 16 10 10 o 0 128.811  5.45866  118.026    -168.262    2.97303    11.7376      
1 1 1 16 10 11 o 0 222.582  8.48223  251.505    -86.7115    37.6798    -86.7115     
1 1 1 16 10 12 o 0 18.8894  4.33669  24.624     -149.388    59.709     -149.388     
1 1 1 16 10 13 o 0 53.1699  2.83969  30.3896    63.8846     20.3522    -116.115     
1 1 1 16 10 14 o 0 190.464  6.44507  166.344    -30.0979    49.4832    149.902      
1 1 1 16 10 15 o 0 260.432  8.07131  427.303    68.4816     170.754    68.4816      
1 1 1 16 10 16 o 0 92.7423  3.50977  146.579    6.89529     66.4904    6.89529      
1 1 1 16 10 17 f 1 45.2612  2.36435  37.2771    36.8736     31.7683    -143.126     
1 1 1 16 10 18 o 0 63.8802  3.61712  74.4794    -72.9727    1.53856    107.027      
1 1 1 16 10 19 o 0 18.7964  5.24835  10.7807    -1.95767    9.187      178.042      
1 1 1 16 10 20 o 0 25.1832  5.95748  25.9407    -113.207    1.71966    66.7926      
1 1 1 16 10 21 f 1 7.05891  3.32901  ?          ?           ?          ?            
1 1 1 16 10 22 o 0 6.21637  3.10896  ?          ?           ?          ?            
1 1 1 16 11 0  o 0 609.42   23.9937  685.738    0           54.307     180          
1 1 1 16 11 1  o 0 461.017  15.1351  550.804    89.823      76.7236    89.823       
1 1 1 16 11 2  o 0 415.415  14.3403  436.682    88.4221     47.9003    -91.5779     
1 1 1 16 11 3  o 0 455.562  14.6836  539.599    75.2988     70.4595    75.2988      
1 1 1 16 11 4  o 0 175.598  6.78619  184.935    -97.0625    10.0744    -97.0625     
1 1 1 16 11 5  o 0 250.146  10.0369  288.853    58.5559     44.3204    58.5559      
1 1 1 16 11 6  o 0 495.111  17.7555  483.449    -39.7153    65.017     140.285      
1 1 1 16 11 7  o 0 173.06   7.07288  184.952    -67.098     44.464     -67.098      
1 1 1 16 11 8  o 0 197.579  8.17403  179.179    173.504     37.3208    -6.49609     
1 1 1 16 11 9  o 0 104.115  4.07059  47.4362    -133.564    99.6393    46.4359      
1 1 1 16 11 10 o 0 159.586  5.73871  161.572    102.84      6.25402    -77.1602     
1 1 1 16 11 11 o 0 209.126  7.97901  222.69     90.9497     11.1718    90.9497      
1 1 1 16 11 12 o 0 75.072   2.97722  6.12853    -156.857    161.69     -156.857     
1 1 1 16 11 13 o 0 196.52   6.95108  171.529    41.6784     57.2274    -138.322     
1 1 1 16 11 14 o 0 67.5995  3.097    49.2449    26.1393     19.5212    -153.861     
1 1 1 16 11 15 o 0 12.614   4.90595  15.3854    115.031     36.2029    115.031      
1 1 1 16 11 16 o 0 47.9702  2.4646   44.3961    173.038     16.3542    -6.96247     
1 1 1 16 11 17 o 0 118.532  4.57596  173.409    146.507     54.2996    146.507      
1 1 1 16 11 18 o 0 76.9311  4.12855  83.9446    -120.663    14.9627    59.3367      
1 1 1 16 11 19 o 0 11.6423  4.77132  8.69924    -106.837    33.964     -106.837     
1 1 1 16 11 20 o 0 44.3423  6.70464  56.1308    57.0516     12.8005    57.0516      
1 1 1 16 11 21 o 0 4.98631  2.40997  ?          ?           ?          ?            
1 1 1 16 12 0  o 0 767.486  26.1629  864.246    0           51.3741    180          
1 1 1 16 12 1  o 0 348.181  12.5972  442.372    -7.91984    118.579    -7.91984     
1 1 1 16 12 2  o 0 359.708  12.9674  432.91     -137.888    73.4732    -137.888     
1 1 1 16 12 3  o 0 237.905  8.48706  325.925    -71.9451    151.115    -71.9451     
1 1 1 16 12 4  o 0 576.262  17.054   676.656    -81.7139    77.3788    -81.7139     
1 1 1 16 12 5  o 0 51.5552  2.8519   24.8981    176.66      84.7872    176.66       
1 1 1 16 12 6  o 0 580.632  17.8525  626.464    -46.9505    43.5062    -46.9505     
1 1 1 16 12 7  o 0 357.008  15.9531  427.306    -168.244    121.189    -168.244     
1 1 1 16 12 8  o 0 188.662  7.18652  153.128    170.759     70.0963    -9.24066     
1 1 1 16 12 9  o 0 179.281  6.84277  162.766    -108.639    25.0541    71.3614      
1 1 1 16 12 10 o 0 246.184  9.48058  291.08     134.613     62.1933    134.613      
1 1 1 16 12 11 o 0 112.297  4.27089  80.8226    81.9313     56.6333    -98.0687     
1 1 1 16 12 12 f 1 253.987  9.18789  255.361    -45.9918    15.7763    134.008      
1 1 1 16 12 13 f 1 14.6426  4.85427  50.4087    127.187     111.409    127.187      
1 1 1 16 12 14 o 0 211.433  7.28458  219.288    130.28      19.3637    130.28       
1 1 1 16 12 15 o 0 80.4826  2.84492  91.203     -155.284    17.7763    24.7158      
1 1 1 16 12 16 o 0 75.6211  2.74502  113.101    -169.854    49.7509    -169.854     
1 1 1 16 12 17 o 0 91.4463  3.68741  126.225    46.7234     30.5269    46.7234      
1 1 1 16 12 18 o 0 36.1997  2.9993   29.9318    118.958     23.1662    -61.0424     
1 1 1 16 12 19 o 0 59.9549  4.50409  62.7131    -65.2726    12.9108    114.727      
1 1 1 16 12 20 o 0 25.152   4.57889  22.0898    160.161     9.12509    -19.8393     
1 1 1 16 12 21 o 0 6.2651   2.99969  ?          ?           ?          ?            
1 1 1 16 13 0  o 0 162.029  9.15644  182.412    0           44.2478    180          
1 1 1 16 13 1  o 0 487.033  14.7099  553.516    162.182     21.2283    162.182      
1 1 1 16 13 2  o 0 162.36   5.86303  113.691    97.4026     112.233    -82.5974     
1 1 1 16 13 3  o 0 453.332  16.0453  565.238    114.901     128.404    114.901      
1 1 1 16 13 4  o 0 230.391  8.96598  254.935    -143.889    44.6745    -143.889     
1 1 1 16 13 5  o 0 266.63   10.1002  351.426    105.924     167.306    105.924      
1 1 1 16 13 6  o 0 146.843  6.03208  92.4637    -109.417    96.0046    70.5825      
1 1 1 16 13 7  o 0 130.481  5.45274  161.285    162.714     96.4976    162.714      
1 1 1 16 13 8  o 0 297.09   11.5152  317.792    -94.025     36.0734    -94.025      
1 1 1 16 13 9  o 0 198.755  7.75737  187.041    -173.061    15.411     6.93926      
1 1 1 16 13 10 o 0 113.183  4.25154  81.693     -41.7514    59.5849    138.249      
1 1 1 16 13 11 o 0 194.676  7.25052  144.889    72.9066     111.706    -107.093     
1 1 1 16 13 12 o 0 156.385  5.36083  150.257    -41.1464    17.0585    138.854      
1 1 1 16 13 13 o 0 38.1734  2.50514  4.10427    -24.7542    24.3922    155.246      
1 1 1 16 13 14 o 0 53.0713  2.45863  32.7491    94.6086     30.4452    -85.3914     
1 1 1 16 13 15 o 0 37.284   2.86603  24.4513    136.539     21.0913    -43.4608     
1 1 1 16 13 16 o 0 44.3758  2.59277  35.4015    98.8284     22.973     -81.1716     
1 1 1 16 13 17 o 0 84.7041  3.69366  110.265    28.8594     17.1418    28.8594      
1 1 1 16 13 18 o 0 31.0066  3.6489   40.9182    -174.961    25.5942    -174.961     
1 1 1 16 13 19 o 0 16.6745  6.15725  5.01503    134.908     15.9619    -45.0917     
1 1 1 16 13 20 o 0 55.3548  6.78242  65.1004    -167.982    6.67315    -167.982     
1 1 1 16 13 21 o 0 5.61079  2.847    ?          ?           ?          ?            
1 1 1 16 14 0  o 0 312.189  15.9203  352.042    180         68.0883    -180         
1 1 1 16 14 1  o 0 410.423  13.3824  560.376    -6.48037    212.578    -6.48037     
1 1 1 16 14 2  o 0 390.67   13.5808  539.111    -64.2221    218.166    -64.2221     
1 1 1 16 14 3  o 0 388.619  13.4657  459.416    135.545     63.4367    135.545      
1 1 1 16 14 4  o 0 564.315  18.3172  625.515    76.9096     63.855     76.9096      
1 1 1 16 14 5  o 0 323.122  12.5274  376.437    19.6093     89.7502    19.6093      
1 1 1 16 14 6  o 0 314.332  12.9131  331        -123.922    21.5516    -123.922     
1 1 1 16 14 7  o 0 44.7934  2.71759  20.6245    -108.015    90.6082    -108.015     
1 1 1 16 14 8  o 0 256.674  10.6091  317.663    109.458     124.815    109.458      
1 1 1 16 14 9  o 0 181.8    6.57645  138.607    -68.7354    77.1548    111.265      
1 1 1 16 14 10 o 0 179.807  6.6014   183.454    34.0741     2.95627    -145.926     
1 1 1 16 14 11 o 0 60.7679  2.69464  46.178     126.297     8.38508    -53.7034     
1 1 1 16 14 12 o 0 99.3986  3.45968  104.356    4.99611     86.3752    4.99611      
1 1 1 16 14 13 o 0 36.0898  2.64512  0.0331298  -96.1399    33.3027    83.8601      
1 1 1 16 14 14 o 0 33.7558  2.91761  2.85106    134.225     47.8115    -45.775      
1 1 1 16 14 15 o 0 192.738  6.33185  289.299    33.8253     88.7056    33.8253      
1 1 1 16 14 16 o 0 62.8926  2.50115  66.8364    -104.555    17.7471    75.4451      
1 1 1 16 14 17 o 0 23.4305  4.52166  8.74991    27.5755     10.6249    -152.424     
1 1 1 16 14 18 o 0 15.8502  5.59032  3.0187     -76.4888    18.63      103.511      
1 1 1 16 14 19 o 0 9.53597  4.44404  5.06474    -18.2185    15.9538    -18.2185     
1 1 1 16 14 20 o 0 22.7951  5.19851  21.6805    70.1723     2.30653    -109.828     
1 1 1 16 14 21 o 0 3.59894  1.83022  ?          ?           ?          ?            
1 1 1 16 15 0  o 0 567.052  22.7262  639.597    0           246.645    7.80727e-14  
1 1 1 16 15 1  o 0 321.796  10.7962  403.07     -153.936    99.9318    -153.936     
1 1 1 16 15 2  o 0 328.287  12.259   425.392    -159.757    168.385    -159.757     
1 1 1 16 15 3  o 0 401.315  14.7066  418.33     -147.192    5.85307    32.8083      
1 1 1 16 15 4  o 0 381.324  14.2236  409.223    12.7582     24.3865    12.7582      
1 1 1 16 15 5  o 0 145.644  6.04247  103.611    -71.5494    69.5879    108.451      
1 1 1 16 15 6  o 0 148.388  8.86661  103.778    -8.28503    87.1882    171.715      
1 1 1 16 15 7  o 0 162.257  5.79062  137.084    84.7284     45.4008    -95.2716     
1 1 1 16 15 8  o 0 81.9001  3.26241  49.8245    -22.7542    31.6365    157.246      
1 1 1 16 15 9  o 0 250.787  9.11584  241.091    34.4657     50.5168    -145.534     
1 1 1 16 15 10 o 0 379.068  12.9154  484.208    -33.108     170.316    -33.108      
1 1 1 16 15 11 o 0 300.712  10.2346  304.374    20.4657     16.1656    -159.534     
1 1 1 16 15 12 o 0 168.74   5.56802  134.988    161.035     70.2703    -18.965      
1 1 1 16 15 13 o 0 106.652  3.87521  73.8652    -160.186    57.5824    19.8142      
1 1 1 16 15 14 o 0 95.4348  3.38567  115.872    -78.695     8.61619    101.305      
1 1 1 16 15 15 o 0 83.3421  2.90344  84.3503    65.4843     35.1846    -114.516     
1 1 1 16 15 16 o 0 51.9407  2.63816  61.239     -95.684     2.36484    -95.684      
1 1 1 16 15 17 o 0 41.3719  3.19067  36.8484    -176.055    17.054     3.94487      
1 1 1 16 15 18 o 0 55.7121  3.45822  80.79      134.385     35.383     134.385      
1 1 1 16 15 19 f 1 46.2857  4.90125  59.212     -24.438     15.3769    -24.438      
1 1 1 16 15 20 o 0 30.0477  10.6832  12.6789    33.5242     39.0893    -146.476     
1 1 1 16 15 21 o 0 2.64534  1.34058  ?          ?           ?          ?            
1 1 1 16 16 0  o 0 628.132  35.5261  674.738    180         191.687    -6.54479e-14 
1 1 1 16 16 1  o 0 26.787   5.51733  3.51851    -90         38.9214    90           
1 1 1 16 16 2  o 0 275.009  13.5371  293.655    180         94.6933    180          
1 1 1 16 16 3  o 0 190.175  10.3971  201.278    90          50.6566    90           
1 1 1 16 16 4  o 0 346.932  18.9472  366.152    180         142.636    180          
1 1 1 16 16 5  o 0 163.727  8.64566  167.697    -90         98.4714    -90          
1 1 1 16 16 6  o 0 177.65   10.4049  184.05     0           53.5856    -8.64655e-15 
1 1 1 16 16 7  o 0 312.882  17.2612  320.422    90          121.747    90           
1 1 1 16 16 8  o 0 14.236   7.17779  1.43053    0           32.4567    -180         
1 1 1 16 16 9  o 0 185.686  8.38071  198.44     90          118.451    90           
1 1 1 16 16 10 o 0 203.399  11.3056  215.116    0           20.2948    -5.51855e-14 
1 1 1 16 16 11 o 0 283.942  13.1099  294.897    90          64.8811    90           
1 1 1 16 16 12 o 0 17.6589  7.4577   1.43368    180         9.20597    1.09274e-15  
1 1 1 16 16 13 o 0 76.6408  4.55482  76.3037    90          30.5593    -90          
1 1 1 16 16 14 o 0 124.968  6.50766  161.481    180         4.77244    -180         
1 1 1 16 16 15 o 0 87.5792  4.61586  110.512    90          19.183     90           
1 1 1 16 16 16 o 0 34.8693  3.46027  38.9493    0           3.88018    1.06676e-13  
1 1 1 16 16 17 o 0 9.25324  5.99268  2.35078    90          15.9497    -90          
1 1 1 16 16 18 o 0 9.01045  5.92285  0.821132   180         2.50198    1.39743e-13  
1 1 1 16 16 19 o 0 81.7389  11.5236  92.6619    -90         1.73356    -90          
1 1 1 16 16 20 o 0 7.08942  5.17287  ?          ?           ?          ?            
1 1 1 17 0  1  o 0 86.1433  5.44102  98.1635    -135        95.431     45           
1 1 1 17 0  2  o 0 91.9459  4.99502  64.9649    180         11.1959    2.06759e-13  
1 1 1 17 0  3  o 0 593.943  25.1834  703.022    -45         8.62959    -45          
1 1 1 17 0  4  o 0 298.609  18.3093  350.986    -90         113.224    -90          
1 1 1 17 0  5  o 0 146.441  8.52214  140.994    -135        60.4356    -135         
1 1 1 17 0  6  o 0 51.7643  3.67897  31.374     0           80.6297    180          
1 1 1 17 0  7  o 0 46.719   3.93275  15.0953    -45         46.3098    135          
1 1 1 17 0  8  o 0 474.361  25.4139  510.127    -90         169.65     -90          
1 1 1 17 0  9  o 0 284.18   17.3119  301.624    45          36.8917    45           
1 1 1 17 0  10 o 0 215.474  13.7855  225.453    0           70.2155    1.31103e-14  
1 1 1 17 0  11 o 0 329.819  19.189   367.115    -45         86.7179    -45          
1 1 1 17 0  12 o 0 134.957  7.38639  147.427    90          14.362     90           
1 1 1 17 0  13 o 0 37.1976  4.10081  21.5632    -135        18.6828    45           
1 1 1 17 0  14 o 0 102.223  6.1537   107.719    180         21.027     180          
1 1 1 17 0  15 o 0 21.2083  6.52452  4.9924     -45         21.0963    135          
1 1 1 17 0  16 o 0 7.36624  5.0301   0.901645   90          19.1437    -90          
1 1 1 17 0  17 o 0 16.9438  7.19957  9.5172     45          13.7415    -135         
1 1 1 17 0  18 o 0 75.5349  4.67052  96.8572    0           31.9004    0            
1 1 1 17 0  19 o 0 7.44866  5.14503  2.28092    -45         11.4782    135          
1 1 1 17 0  20 o 0 13.5964  6.46256  14.0336    -90         8.11709    90           
1 1 1 17 0  21 o 0 24.5976  12.0985  29.1905    -135        3.9673     45           
1 1 1 17 1  0  o 0 258.302  14.4936  317.989    0           129.534    5.30679e-14  
1 1 1 17 1  1  o 0 200.99   8.36626  273.279    -48.7392    89.7157    -48.7392     
1 1 1 17 1  2  o 0 383.127  13.6977  515.049    -157.093    146.465    -157.093     
1 1 1 17 1  3  o 0 491.882  15.5907  650.885    -146.002    163.757    -146.002     
1 1 1 17 1  4  o 0 499.04   16.7887  721.263    -178.622    295.987    -178.622     
1 1 1 17 1  5  f 1 271.946  10.7022  305.565    36.1787     2.4358     36.1787      
1 1 1 17 1  6  o 0 368.688  14.0263  545.702    9.32515     267.649    9.32515      
1 1 1 17 1  7  o 0 441.367  17.4678  443.314    -43.4502    56.9413    136.55       
1 1 1 17 1  8  o 0 168.86   7.02592  131.525    -108.406    72.8271    71.5935      
1 1 1 17 1  9  o 0 200.025  8.78103  283.597    -43.4231    168.914    -43.4231     
1 1 1 17 1  10 o 0 212.167  9.46724  198.59     127.517     33.2907    -52.4832     
1 1 1 17 1  11 o 0 144.307  5.21965  127.759    31.4098     47.0094    -148.59      
1 1 1 17 1  12 o 0 181.317  6.59662  231.954    143.443     88.971     143.443      
1 1 1 17 1  13 o 0 320.998  11.3658  384.042    152.521     84.6753    152.521      
1 1 1 17 1  14 f 1 212.192  7.44903  255.419    12.7048     71.5707    12.7048      
1 1 1 17 1  15 o 0 113.794  3.57323  127.992    -54.9063    34.9894    -54.9063     
1 1 1 17 1  16 o 0 57.8353  2.21223  82.2024    60.7532     35.4496    60.7532      
1 1 1 17 1  17 o 0 95.9481  3.49465  133.839    35.8057     21.6912    35.8057      
1 1 1 17 1  18 o 0 125.526  4.40077  183.351    -88.2003    49.8463    -88.2003     
1 1 1 17 1  19 o 0 32.2144  3.45835  34.1434    -113.678    5.30469    66.3218      
1 1 1 17 1  20 o 0 62.8844  3.94371  94.0847    128.615     37.8131    128.615      
1 1 1 17 1  21 o 0 23.4118  6.50229  15.107     158.03      21.2786    -21.9699     
1 1 1 17 1  22 o 0 5.3311   2.49983  ?          ?           ?          ?            
1 1 1 17 2  0  o 0 125.895  6.75611  152.031    180         87.7708    8.18638e-15  
1 1 1 17 2  1  o 0 324.704  12.1731  365.468    163.58      40.8319    -16.4197     
1 1 1 17 2  2  o 0 215.156  8.76509  282.897    -128.664    99.1879    -128.664     
1 1 1 17 2  3  o 0 318.209  11.6841  421.759    153.482     127.445    153.482      
1 1 1 17 2  4  o 0 249.852  10.0673  347.326    -61.8311    149.027    -61.8311     
1 1 1 17 2  5  o 0 326.467  13.0579  362.788    85.1332     6.20793    -94.8668     
1 1 1 17 2  6  f 1 286.447  12.4139  372.475    -131.819    116.099    -131.819     
1 1 1 17 2  7  o 0 179.79   7.7544   156.246    36.012      48.2147    -143.988     
1 1 1 17 2  8  o 0 268.206  10.8224  302.563    -100.809    55.392     -100.809     
1 1 1 17 2  9  o 0 188.692  8.64793  136.054    -49.5786    113.361    130.421      
1 1 1 17 2  10 o 0 285.45   11.0536  273.214    -74.1198    36.7604    105.88       
1 1 1 17 2  11 f 1 266.326  11.5113  276.182    -24.6272    25.5724    155.373      
1 1 1 17 2  12 o 0 147.583  5.28009  168.545    -136.075    39.28      -136.075     
1 1 1 17 2  13 o 0 174.224  5.95883  145.549    87.5007     74.7741    -92.4993     
1 1 1 17 2  14 o 0 124.15   4.20193  106.24     -134.24     38.7583    45.7597      
1 1 1 17 2  15 o 0 66.7225  2.52968  42.8949    -20.8436    34.1877    159.156      
1 1 1 17 2  16 o 0 59.7188  2.29299  81.4044    -102.828    23.6441    -102.828     
1 1 1 17 2  17 o 0 34.1149  3.20181  10.9883    97.077      58.4756    -82.923      
1 1 1 17 2  18 o 0 65.2693  3.16524  51.5491    58.6129     58.2308    -121.387     
1 1 1 17 2  19 o 0 13.3498  5.16082  0.0260724  24.9888     13.1144    24.9888      
1 1 1 17 2  20 o 0 56.2487  6.17912  73.826     -2.24862    13.7766    -2.24862     
1 1 1 17 2  21 o 0 18.8171  6.52277  7.72127    47.9495     24.3911    -132.051     
1 1 1 17 2  22 o 0 4.06786  2.03714  ?          ?           ?          ?            
1 1 1 17 3  0  o 0 101.122  5.79582  4.18233    180         0.658864   -180         
1 1 1 17 3  1  o 0 325.641  12.108   353.529    34.6649     27.2613    -145.335     
1 1 1 17 3  2  o 0 294.261  10.5494  399.034    -22.7546    144.97     -22.7546     
1 1 1 17 3  3  o 0 251.676  10.3014  366.761    120.642     189.992    120.642      
1 1 1 17 3  4  o 0 199.607  8.15075  220.754    107.478     14.0052    107.478      
1 1 1 17 3  5  o 0 171.952  6.76168  181.701    -16.2921    6.08289    -16.2921     
1 1 1 17 3  6  o 0 48.9251  2.39715  38.981     12.2139     119.335    12.2139      
1 1 1 17 3  7  o 0 355.013  14.0326  490.884    -177.663    244.825    -177.663     
1 1 1 17 3  8  o 0 173.156  7.60258  124.511    -15.833     94.0047    164.167      
1 1 1 17 3  9  f 1 205.369  8.87459  283.503    176.376     159.66     176.376      
1 1 1 17 3  10 o 0 174.101  6.82374  124.224    -100.962    99.0459    79.0384      
1 1 1 17 3  11 o 0 62.8716  2.98084  17.6796    74.6825     53.0862    -105.318     
1 1 1 17 3  12 o 0 132.954  5.24441  110.686    -138.561    47.8944    41.439       
1 1 1 17 3  13 o 0 103.308  3.70237  69.8453    134.731     70.4218    -45.2686     
1 1 1 17 3  14 o 0 85.4137  2.94995  67.9355    -69.8667    28.8354    110.133      
1 1 1 17 3  15 o 0 28.2066  3.05963  3.49588    -149.776    22.2243    30.2239      
1 1 1 17 3  16 o 0 65.6514  2.4439   102.102    85.186      53.9658    85.186       
1 1 1 17 3  17 o 0 106.188  3.67762  143.669    -59.7955    15.9478    -59.7955     
1 1 1 17 3  18 o 0 34.6685  3.05495  28.6112    132.887     15.7156    132.887      
1 1 1 17 3  19 o 0 35.6878  3.29952  44.095     -115.385    6.90655    -115.385     
1 1 1 17 3  20 o 0 11.2865  4.51261  3.82375    75.2495     27.6208    75.2495      
1 1 1 17 3  21 o 0 14.9189  6.00025  6.96529    -100.222    0.411473   -100.222     
1 1 1 17 3  22 o 0 6.83177  3.31965  ?          ?           ?          ?            
1 1 1 17 4  0  o 0 55.0763  4.15422  33.3975    180         72.225     -8.15293e-14 
1 1 1 17 4  1  o 0 317.822  11.8801  324.612    119.637     60.8746    -60.3629     
1 1 1 17 4  2  o 0 391.032  14.3446  507.791    -179.17     140.603    -179.17      
1 1 1 17 4  3  o 0 284.402  11.681   300.747    68.8235     27.5223    -111.176     
1 1 1 17 4  4  o 0 480.369  16.5435  546.718    108.912     15.7453    108.912      
1 1 1 17 4  5  o 0 271.263  11.7575  347.626    36.3629     106.579    36.3629      
1 1 1 17 4  6  o 0 505.031  18.1718  642.565    -145.914    163.935    -145.914     
1 1 1 17 4  7  o 0 636.321  20.1063  723.092    40.302      104.694    40.302       
1 1 1 17 4  8  o 0 246.978  10.8559  305.237    70.5614     117.508    70.5614      
1 1 1 17 4  9  o 0 300.666  13.2845  322.322    110.237     28.504     110.237      
1 1 1 17 4  10 o 0 124.337  4.89057  90.1839    164.335     57.1085    -15.6648     
1 1 1 17 4  11 o 0 108.838  4.43145  121.134    -26.3064    66.0617    -26.3064     
1 1 1 17 4  12 o 0 91.7229  3.70661  72.4638    46.8778     34.1258    46.8778      
1 1 1 17 4  13 o 0 77.6417  3.08031  5.14624    80.4112     145.222    -99.5888     
1 1 1 17 4  14 o 0 58.6557  2.36427  30.4469    -46.5889    41.8652    133.411      
1 1 1 17 4  15 o 0 56.3087  2.2934   56.5719    -96.3548    14.819     -96.3548     
1 1 1 17 4  16 o 0 85.5326  2.94701  111.495    104.845     7.17086    104.845      
1 1 1 17 4  17 o 0 70.2293  2.88091  98.4832    38.0879     22.7811    38.0879      
1 1 1 17 4  18 o 0 31.0868  2.96372  19.7214    60.8964     26.4392    -119.104     
1 1 1 17 4  19 o 0 42.4089  3.70329  24.3849    74.7354     52.4458    -105.265     
1 1 1 17 4  20 o 0 58.3087  5.06328  75.3059    -81.333     12.8796    -81.333      
1 1 1 17 4  21 o 0 10.9289  4.9759   0.357681   -68.4195    15.3687    -68.4195     
1 1 1 17 4  22 o 0 5.51762  2.65865  ?          ?           ?          ?            
1 1 1 17 5  0  o 0 132.46   8.01691  146.606    180         16.9283    -1.76932e-13 
1 1 1 17 5  1  o 0 274.365  9.94363  398.357    -145.946    204.884    -145.946     
1 1 1 17 5  2  o 0 503.878  14.6721  609.539    -142.651    90.5784    -142.651     
1 1 1 17 5  3  o 0 238.657  9.52321  327.997    -85.2745    148.99     -85.2745     
1 1 1 17 5  4  o 0 175.86   7.27047  135.699    -149.518    100.621    30.4822      
1 1 1 17 5  5  o 0 555.655  17.4578  687.995    10.6159     139.911    10.6159      
1 1 1 17 5  6  o 0 475.077  17.1355  593.741    -153.335    139.774    -153.335     
1 1 1 17 5  7  o 0 309.814  12.7529  464.684    -25.1841    306.915    -25.1841     
1 1 1 17 5  8  o 0 317.731  14.3387  334.033    138.762     18.7674    138.762      
1 1 1 17 5  9  o 0 231.988  9.8405   263.931    64.8345     60.6345    64.8345      
1 1 1 17 5  10 o 0 180.463  6.85123  173.171    141.065     8.45272    -38.9349     
1 1 1 17 5  11 o 0 111.519  4.51365  66.3642    172.548     91.3248    -7.45172     
1 1 1 17 5  12 o 0 110.017  4.13385  73.9955    10.5147     67.4631    -169.485     
1 1 1 17 5  13 o 0 222.793  8.41571  220.396    -35.1389    23.5334    144.861      
1 1 1 17 5  14 o 0 41.5132  2.48926  8.19833    -178.227    11.8655    1.77276      
1 1 1 17 5  15 o 0 138.38   4.58289  136.407    -62.3675    3.44696    117.633      
1 1 1 17 5  16 o 0 98.9919  3.50416  158.733    -125.142    68.7967    -125.142     
1 1 1 17 5  17 o 0 77.9785  3.01229  109.052    138.453     23.9174    138.453      
1 1 1 17 5  18 o 0 52.5892  2.73104  66.5919    18.5411     10.6579    18.5411      
1 1 1 17 5  19 o 0 37.3603  3.11339  40.977     161.344     3.98064    -18.6561     
1 1 1 17 5  20 o 0 66.7674  4.21153  105.469    42.3963     54.205     42.3963      
1 1 1 17 5  21 o 0 14.0728  6.5262   3.10052    -82.397     19.7256    97.603       
1 1 1 17 5  22 f 1 4.72307  2.22987  ?          ?           ?          ?            
1 1 1 17 6  0  o 0 36.0576  3.82924  4.06987    0           22.9772    180          
1 1 1 17 6  1  o 0 440.152  14.8971  490.285    61.6269     1.11081    61.6269      
1 1 1 17 6  2  o 0 625.91   17.4196  643.225    -28.5925    113.548    151.408      
1 1 1 17 6  3  o 0 503.852  16.3748  594.412    91.6311     68.1055    91.6311      
1 1 1 17 6  4  o 0 470.066  15.4745  457.998    -149.716    127.453    30.2845      
1 1 1 17 6  5  o 0 161.716  6.60112  164.512    -123.167    3.42001    -123.167     
1 1 1 17 6  6  o 0 107.688  4.82752  78.2441    -173.594    0.410691   -173.594     
1 1 1 17 6  7  o 0 168.994  7.81288  153.486    136.253     19.1029    -43.7471     
1 1 1 17 6  8  o 0 214.637  8.74488  199.906    -179.146    25.7937    0.854323     
1 1 1 17 6  9  o 0 101.94   4.58883  55.3297    -155.715    79.4177    24.2852      
1 1 1 17 6  10 o 0 179.254  7.10253  173.884    -120.512    2.65231    59.488       
1 1 1 17 6  11 o 0 199.341  8.05767  249.967    44.429      85.205     44.429       
1 1 1 17 6  12 o 0 119.74   3.93061  131.46     -87.7326    39.3375    -87.7326     
1 1 1 17 6  13 o 0 175.358  6.71346  145.122    -38.3243    71.801     141.676      
1 1 1 17 6  14 o 0 90.022   3.28676  73.6394    -145.241    25.2735    34.7593      
1 1 1 17 6  15 f 1 206.355  7.18694  225.351    138.795     37.3466    138.795      
1 1 1 17 6  16 o 0 160.161  5.04103  259.291    47.0399     105.909    47.0399      
1 1 1 17 6  17 o 0 83.7681  3.22842  102.177    -112.764    5.05137    67.2355      
1 1 1 17 6  18 o 0 33.9296  2.82709  26.5673    41.9018     19.443     -138.098     
1 1 1 17 6  19 o 0 11.0088  4.69345  3.00448    -0.792393   13.3852    -0.792393    
1 1 1 17 6  20 o 0 33.5029  4.20513  38.1873    -159.25     0.615746   -159.25      
1 1 1 17 6  21 o 0 7.52542  3.76752  ?          ?           ?          ?            
1 1 1 17 6  22 o 0 3.379    1.70047  ?          ?           ?          ?            
1 1 1 17 7  0  f 1 287.86   16.6713  322.935    180         26.1939    -180         
1 1 1 17 7  1  o 0 687.918  18.4415  679.15     -140.185    177.187    39.8146      
1 1 1 17 7  2  o 0 142.59   5.60174  145.633    155.511     18.9152    155.511      
1 1 1 17 7  3  o 0 513.797  16.1055  682.884    -173.774    229.071    -173.774     
1 1 1 17 7  4  o 0 127.912  5.04571  120.865    -109.586    14.2226    -109.586     
1 1 1 17 7  5  o 0 233.971  8.48502  304.298    -165.802    118.132    -165.802     
1 1 1 17 7  6  o 0 201.642  8.77839  251.471    -65.0316    115.116    -65.0316     
1 1 1 17 7  7  o 0 186.573  7.21053  199.399    96.275      39.4016    96.275       
1 1 1 17 7  8  o 0 411.14   15.4954  482.116    80.8084     119.086    80.8084      
1 1 1 17 7  9  o 0 268.78   10.6492  264.368    82.6457     13.4218    -97.3543     
1 1 1 17 7  10 o 0 128.749  5.26391  128.026    58.4323     18.9381    58.4323      
1 1 1 17 7  11 o 0 214.882  8.22806  241.111    -70.7771    31.9717    -70.7771     
1 1 1 17 7  12 o 0 116.512  4.47144  132.698    -77.1292    58.4899    -77.1292     
1 1 1 17 7  13 o 0 19.7504  4.47511  19.0772    82.8994     47.5078    82.8994      
1 1 1 17 7  14 o 0 91.73    3.36595  79.6399    -155.052    15.4741    24.9479      
1 1 1 17 7  15 o 0 62.4511  2.51898  66.1053    -168.599    21.3067    -168.599     
1 1 1 17 7  16 o 0 130.987  4.51611  190.851    59.4631     47.6641    59.4631      
1 1 1 17 7  17 o 0 84.2113  3.3636   120.401    -33.5025    32.5093    -33.5025     
1 1 1 17 7  18 o 0 46.3352  2.20234  65.5299    -158.371    33.1958    -158.371     
1 1 1 17 7  19 o 0 18.0933  4.45598  9.65669    137.803     7.31499    -42.1967     
1 1 1 17 7  20 o 0 26.8147  4.33741  28.1058    60.56       2.35017    -119.44      
1 1 1 17 7  21 o 0 7.1314   3.39646  ?          ?           ?          ?            
1 1 1 17 7  22 o 0 5.92608  2.73095  ?          ?           ?          ?            
1 1 1 17 8  0  o 0 643.55   25.3066  719.851    180         139.927    -1.0593e-13  
1 1 1 17 8  1  o 0 187.036  7.49367  194.227    60.3098     0.903354   -119.69      
1 1 1 17 8  2  o 0 285.076  11.0952  372.83     -22.9482    132.022    -22.9482     
1 1 1 17 8  3  o 0 345.306  13.6354  364.125    -146.679    27.5031    33.3207      
1 1 1 17 8  4  o 0 578.932  16.4534  615.864    -171.052    47.1435    8.94793      
1 1 1 17 8  5  o 0 413.114  14.2599  517.077    104.454     133.197    104.454      
1 1 1 17 8  6  o 0 338.101  13.6702  329.501    71.5787     37.3531    -108.421     
1 1 1 17 8  7  o 0 136.229  5.64622  108.737    -147.634    29.7078    32.3663      
1 1 1 17 8  8  o 0 60.5204  3.03506  15.0806    -26.8299    27.2856    153.17       
1 1 1 17 8  9  o 0 296.553  11.0239  349.136    -138.69     102.756    -138.69      
1 1 1 17 8  10 o 0 254.517  8.91373  248.299    -25.9468    7.17993    154.053      
1 1 1 17 8  11 o 0 168.39   6.36217  138.167    -64.1473    72.0614    115.853      
1 1 1 17 8  12 o 0 151.424  5.892    222.901    39.5477     141.994    39.5477      
1 1 1 17 8  13 o 0 20.9333  4.1048   40.5474    107.944     101.463    107.944      
1 1 1 17 8  14 o 0 22.456   3.9978   6.1557     -173.414    17.039     -173.414     
1 1 1 17 8  15 o 0 96.6102  3.39191  148.706    115.043     52.9037    115.043      
1 1 1 17 8  16 o 0 113.24   3.87816  192.944    -46.032     104.143    -46.032      
1 1 1 17 8  17 o 0 13.7606  5.21398  5.08794    -165.693    16.8188    -165.693     
1 1 1 17 8  18 o 0 51.5625  3.05146  59.2449    -47.0355    0.140954   132.965      
1 1 1 17 8  19 o 0 61.2883  3.58115  83.7833    89.9358     23.9921    89.9358      
1 1 1 17 8  20 o 0 43.247   3.81724  48.7012    -155.288    1.23813    24.7121      
1 1 1 17 8  21 o 0 4.25418  2.14133  ?          ?           ?          ?            
1 1 1 17 8  22 o 0 3.86014  1.87758  ?          ?           ?          ?            
1 1 1 17 9  0  o 0 441.992  21.1     493.488    180         0.321517   -180         
1 1 1 17 9  1  o 0 299.601  11.3618  300.34     73.4725     52.19      -106.527     
1 1 1 17 9  2  o 0 344.041  12.3213  368.709    7.94513     14.8848    -172.055     
1 1 1 17 9  3  f 1 439.859  15.4113  522.78     -51.4299    79.6627    -51.4299     
1 1 1 17 9  4  o 0 56.1183  2.69399  12.9136    78.4374     57.1074    78.4374      
1 1 1 17 9  5  o 0 359.726  14.0168  488.462    -99.2941    201.131    -99.2941     
1 1 1 17 9  6  o 0 473.2    17.1855  394.756    37.8698     192.1      -142.13      
1 1 1 17 9  7  o 0 420.518  16.7641  414.806    -63.7239    32.9269    116.276      
1 1 1 17 9  8  o 0 137.179  5.09609  139.197    138.212     18.0571    138.212      
1 1 1 17 9  9  o 0 79.5194  3.44072  45.3006    38.9076     35.4631    -141.092     
1 1 1 17 9  10 o 0 193.251  7.90117  262.071    72.7191     160.665    72.7191      
1 1 1 17 9  11 o 0 202.29   7.2319   248.427    -49.5178    80.9148    -49.5178     
1 1 1 17 9  12 o 0 210.241  8.03522  241.875    -171.64     47.994     -171.64      
1 1 1 17 9  13 o 0 47.833   2.69555  18.7695    -118.133    5.18637    61.8674      
1 1 1 17 9  14 o 0 199.249  6.55476  209.364    -93.4677    21.0197    -93.4677     
1 1 1 17 9  15 o 0 50.9121  2.22374  56.6796    -148.28     0.556689   31.7196      
1 1 1 17 9  16 o 0 129.993  4.43131  162.086    -173.11     4.5057     6.88991      
1 1 1 17 9  17 o 0 12.6545  5.13908  26.2611    16.2625     70.2259    16.2625      
1 1 1 17 9  18 o 0 20.0079  5.12227  1.04719    -34.3546    31.5529    -34.3546     
1 1 1 17 9  19 o 0 66.4087  4.32503  73.0471    1.56924     9.88988    -178.431     
1 1 1 17 9  20 o 0 19.252   5.80498  15.8662    52.5963     6.42111    -127.404     
1 1 1 17 9  21 f 1 6.32051  3.00614  ?          ?           ?          ?            
1 1 1 17 9  22 o 0 3.37137  1.66613  ?          ?           ?          ?            
1 1 1 17 10 0  o 0 246.065  11.9417  274.455    0           36.2601    2.88552e-13  
1 1 1 17 10 1  o 0 611.13   17.148   709.161    -63.7007    65.0843    -63.7007     
1 1 1 17 10 2  o 0 119.494  4.88929  48.2613    153.752     138.722    -26.2482     
1 1 1 17 10 3  o 0 402.645  13.7032  435.623    -29.965     10.5052    150.035      
1 1 1 17 10 4  o 0 518.764  16.675   563.739    -95.7087    11.0918    84.2913      
1 1 1 17 10 5  o 0 60.341   2.60703  13.8427    -160.771    76.5405    -160.771     
1 1 1 17 10 6  o 0 355.182  14.3799  395.065    19.4459     63.7337    19.4459      
1 1 1 17 10 7  o 0 267.71   9.5961   320.992    45.4372     110.451    45.4372      
1 1 1 17 10 8  o 0 131.722  5.53955  102.907    -106.948    46.7141    73.0517      
1 1 1 17 10 9  o 0 215.872  8.71817  195.806    -116.468    34.9435    63.5324      
1 1 1 17 10 10 o 0 200.806  8.23884  270.002    -35.6108    126.113    -35.6108     
1 1 1 17 10 11 o 0 56.5073  2.71932  27.0461    102.506     148.451    102.506      
1 1 1 17 10 12 o 0 150.96   5.59771  148.061    -6.09109    11.8908    173.909      
1 1 1 17 10 13 o 0 413.106  14.9791  369.528    178.336     107.727    -1.66424     
1 1 1 17 10 14 o 0 82.4536  2.90851  70.1567    -133.404    10.5987    46.5961      
1 1 1 17 10 15 o 0 54.5135  2.48515  72.8708    122.248     38.0803    122.248      
1 1 1 17 10 16 o 0 85.3432  3.21234  121.404    -155.431    36.3921    -155.431     
1 1 1 17 10 17 o 0 51.0018  2.68541  77.8277    66.9576     45.5363    66.9576      
1 1 1 17 10 18 o 0 65.2417  4.08767  89.3262    95.0163     23.3931    95.0163      
1 1 1 17 10 19 o 0 57.7362  4.74594  52.6378    -140.765    28.9368    39.2347      
1 1 1 17 10 20 o 0 15.189   6.21121  9.17836    50.7192     6.63048    -129.281     
1 1 1 17 10 21 o 0 6.47007  3.15341  ?          ?           ?          ?            
1 1 1 17 11 0  o 0 141.941  8.14017  151.602    180         21.677     -180         
1 1 1 17 11 1  f 1 396.57   13.8061  400.943    71.6754     69.7115    -108.325     
1 1 1 17 11 2  o 0 451.311  14.9187  527.187    132.959     62.8465    132.959      
1 1 1 17 11 3  o 0 620.362  17.1276  701.699    -179.876    36.1768    -179.876     
1 1 1 17 11 4  o 0 200.119  7.71473  178.109    -1.15603    63.4327    178.844      
1 1 1 17 11 5  f 1 271.507  10.6907  360.314    -161.75     178.926    -161.75      
1 1 1 17 11 6  o 0 311.017  12.6264  400.089    40.6269     174.387    40.6269      
1 1 1 17 11 7  o 0 453.189  16.4746  436.716    -71.9786    55.9737    108.021      
1 1 1 17 11 8  o 0 215.758  8.77595  212.548    125.866     3.68324    -54.1341     
1 1 1 17 11 9  o 0 190.187  7.37895  158.59     -146.069    54.9206    33.9311      
1 1 1 17 11 10 o 0 156.815  6.11647  133.039    21.5625     56.1347    -158.437     
1 1 1 17 11 11 o 0 164.311  5.99238  169.684    139.691     8.508      139.691      
1 1 1 17 11 12 o 0 246.316  7.9539   293.995    75.2027     81.0354    75.2027      
1 1 1 17 11 13 o 0 272.784  9.61732  252.32     -94.334     48.9468    85.666       
1 1 1 17 11 14 o 0 95.4937  2.98289  39.9713    -92.7579    103.122    87.2421      
1 1 1 17 11 15 f 1 136.821  4.97253  216.119    -113.628    84.4093    -113.628     
1 1 1 17 11 16 o 0 75.2107  2.60995  89.4139    -95.932     1.22109    84.068       
1 1 1 17 11 17 f 1 98.3979  3.6871   151.696    -44.8273    65.2183    -44.8273     
1 1 1 17 11 18 o 0 13.2672  4.98115  0.934842   -129.054    17.0957    -129.054     
1 1 1 17 11 19 o 0 24.8657  4.22707  21.1433    143.032     7.5316     -36.9685     
1 1 1 17 11 20 o 0 42.2278  4.2056   54.7611    -112.855    16.2193    -112.855     
1 1 1 17 11 21 o 0 6.41404  3.06266  ?          ?           ?          ?            
1 1 1 17 12 0  f 1 424.247  20.0154  472.948    0           121.564    7.31452e-14  
1 1 1 17 12 1  o 0 512.627  16.2711  617.462    -127.885    104.277    -127.885     
1 1 1 17 12 2  o 0 345.397  12.3725  412.22     -32.6631    73.1058    -32.6631     
1 1 1 17 12 3  o 0 247.456  8.83187  295.087    -92.9708    65.7704    -92.9708     
1 1 1 17 12 4  o 0 518.131  16.3272  622.931    48.2533     167.975    48.2533      
1 1 1 17 12 5  o 0 97.2924  4.33208  39.8579    22.8298     75.8039    -157.17      
1 1 1 17 12 6  o 0 205.888  7.99122  268.148    124.565     151.311    124.565      
1 1 1 17 12 7  o 0 206.197  8.22209  225.873    73.9187     41.9009    73.9187      
1 1 1 17 12 8  o 0 178.033  6.79602  144.125    30.1951     61.5636    -149.805     
1 1 1 17 12 9  o 0 81.9004  3.21163  51.0736    -147.925    13.0315    -147.925     
1 1 1 17 12 10 o 0 89.7318  3.25399  42.5847    160.139     83.3746    -19.8607     
1 1 1 17 12 11 o 0 282.332  10.687   340.666    -30.8163    97.6496    -30.8163     
1 1 1 17 12 12 o 0 84.6569  3.39187  85.6586    -9.8868     63.2833    -9.8868      
1 1 1 17 12 13 o 0 118.972  3.89786  118.591    -14.0339    6.35041    -14.0339     
1 1 1 17 12 14 o 0 56.317   2.32188  33.7992    -176.191    35.5186    3.80917      
1 1 1 17 12 15 o 0 116.144  3.97936  168.77     -151.878    46.0205    -151.878     
1 1 1 17 12 16 o 0 74.0797  3.00784  87.5144    168.002     6.16728    -11.998      
1 1 1 17 12 17 o 0 40.6893  2.6779   34.5927    104.035     21.6403    -75.9653     
1 1 1 17 12 18 o 0 57.8373  3.41267  57.0309    12.2493     21.6737    -167.751     
1 1 1 17 12 19 o 0 18.6771  5.66823  8.60223    -134.182    15.3245    45.8175      
1 1 1 17 12 20 f 1 35.0323  5.17648  50.2335    100.749     26.5306    100.749      
1 1 1 17 12 21 o 0 4.22802  2.13491  ?          ?           ?          ?            
1 1 1 17 13 0  o 0 542.92   24.8142  605.244    180         55.454     -180         
1 1 1 17 13 1  o 0 468.855  14.0165  600.35     -137.922    169.731    -137.922     
1 1 1 17 13 2  o 0 450.074  14.9098  526.272    -1.63256    65.0433    -1.63256     
1 1 1 17 13 3  o 0 483.272  15.8162  563.015    -60.1059    118.504    -60.1059     
1 1 1 17 13 4  o 0 475.643  16.2953  598.692    0.795247    212.225    0.795247     
1 1 1 17 13 5  o 0 153.996  6.657    137.353    -116.511    13.2293    63.4891      
1 1 1 17 13 6  o 0 327.25   12.7297  398.225    -172.413    129.316    -172.413     
1 1 1 17 13 7  o 0 230.497  8.41925  269.267    -132.537    79.8499    -132.537     
1 1 1 17 13 8  o 0 125.56   4.46088  132.182    39.9045     37.8331    39.9045      
1 1 1 17 13 9  o 0 87.2435  3.48809  61.8079    0.352668    14.821     -179.647     
1 1 1 17 13 10 o 0 225.693  8.14656  233.618    -114.757    1.56528    65.2429      
1 1 1 17 13 11 o 0 62.7625  2.83629  31.6964    73.2907     51.6311    -106.709     
1 1 1 17 13 12 o 0 252.023  8.25849  206.298    -105.201    102.016    74.7986      
1 1 1 17 13 13 o 0 146.091  4.77541  180.681    -20.4047    78.2122    -20.4047     
1 1 1 17 13 14 f 1 62.7102  2.44219  40.1321    149.748     35.6783    -30.2523     
1 1 1 17 13 15 f 1 54.6441  2.3797   13.2084    40.7364     104.957    -139.264     
1 1 1 17 13 16 o 0 39.0561  2.9009   48.4119    7.46534     20.5362    7.46534      
1 1 1 17 13 17 o 0 23.6203  4.00488  8.09689    -73.3983    6.26868    106.602      
1 1 1 17 13 18 o 0 47.8699  3.1068   57.5395    -52.626     5.78402    -52.626      
1 1 1 17 13 19 o 0 25.0841  4.59133  32.4274    13.15       15.4405    13.15        
1 1 1 17 13 20 o 0 41.067   4.94835  38.9551    -118.267    11.9845    61.7329      
1 1 1 17 13 21 o 0 5.67946  2.63563  ?          ?           ?          ?            
1 1 1 17 14 0  o 0 263.846  13.4772  294.091    180         101.644    -180         
1 1 1 17 14 1  o 0 177.434  6.43391  210.561    41.4765     65.2292    41.4765      
1 1 1 17 14 2  o 0 283.658  10.2529  326.155    -65.7865    72.1602    -65.7865     
1 1 1 17 14 3  o 0 370.029  14.0601  398.651    -157.902    31.6599    -157.902     
1 1 1 17 14 4  o 0 149.705  5.55763  108.784    -105.196    67.6517    74.804       
1 1 1 17 14 5  o 0 114.298  4.76684  67.7587    -76.5195    61.8284    103.481      
1 1 1 17 14 6  o 0 468.341  16.1778  530.632    134.941     101.725    134.941      
1 1 1 17 14 7  o 0 82.3654  3.55979  2.35084    -85.9048    155.492    -85.9048     
1 1 1 17 14 8  o 0 121.875  4.52977  119.909    152.835     19.9585    152.835      
1 1 1 17 14 9  o 0 198.556  7.4464   202.377    -132.425    8.76218    47.5749      
1 1 1 17 14 10 o 0 89.6272  3.4636   63.2282    -20.7701    31.6927    159.23       
1 1 1 17 14 11 o 0 160.871  5.67998  193.772    171.882     62.2473    171.882      
1 1 1 17 14 12 f 1 161.656  5.49123  156.452    33.8742     10.2706    -146.126     
1 1 1 17 14 13 o 0 127.277  4.51611  124.279    -148.611    3.21717    -148.611     
1 1 1 17 14 14 o 0 22.7739  3.7628   19.6218    -145.633    76.8176    -145.633     
1 1 1 17 14 15 o 0 47.3102  2.52855  40.1772    129.493     23.1085    -50.5069     
1 1 1 17 14 16 o 0 134.362  5.1181   183.618    -16.4667    37.1911    -16.4667     
1 1 1 17 14 17 o 0 62.1412  2.96311  80.7625    -109.761    19.1469    -109.761     
1 1 1 17 14 18 o 0 12.5602  4.90886  2.77634    36.6943     19.9343    36.6943      
1 1 1 17 14 19 o 0 15.1397  5.07502  7.12997    58.4558     0.77147    58.4558      
1 1 1 17 14 20 o 0 23.2063  8.7605   26.1657    164.982     8.18408    164.982      
1 1 1 17 14 21 o 0 5.32113  2.56418  ?          ?           ?          ?            
1 1 1 17 15 0  o 0 139.133  7.32972  139.323    0           23.1835    2.94209e-13  
1 1 1 17 15 1  o 0 465.838  15.3574  556.881    -167.055    138.746    -167.055     
1 1 1 17 15 2  o 0 354.514  12.9593  432.532    -29.1186    132.915    -29.1186     
1 1 1 17 15 3  o 0 350.081  12.3419  432.091    22.6722     145.336    22.6722      
1 1 1 17 15 4  o 0 268.518  10.2796  293.594    96.156      45.5858    96.156       
1 1 1 17 15 5  o 0 145.417  5.7095   55.1635    -110.867    180.012    69.1328      
1 1 1 17 15 6  o 0 188.485  7.21322  207.392    34.7045     43.2693    34.7045      
1 1 1 17 15 7  o 0 290.795  10.307   239.089    119.778     105.626    -60.2225     
1 1 1 17 15 8  o 0 85.4286  3.79277  52.9003    105.339     34.377     -74.6608     
1 1 1 17 15 9  o 0 63.1607  2.49206  20.5033    -73.0455    25.4198    106.954      
1 1 1 17 15 10 o 0 214.982  7.69375  237.114    -94.6065    35.0239    -94.6065     
1 1 1 17 15 11 o 0 88.06    3.38123  72.6406    64.3314     23.514     -115.669     
1 1 1 17 15 12 o 0 120.198  4.13156  108.726    -119.327    16.9183    60.6732      
1 1 1 17 15 13 o 0 98.0173  3.4452   72.1732    40.185      40.2019    -139.815     
1 1 1 17 15 14 o 0 185.995  5.96979  257.756    -54.3388    40.2877    -54.3388     
1 1 1 17 15 15 o 0 48.8397  2.83132  52.1297    -106.925    3.23526    -106.925     
1 1 1 17 15 16 o 0 32.1988  3.09006  23.6926    -103.223    18.7555    76.7774      
1 1 1 17 15 17 o 0 57.2754  3.28624  65.8404    -152.385    1.93304    -152.385     
1 1 1 17 15 18 o 0 16.4672  5.61772  1.36534    -31.9553    32.9876    -31.9553     
1 1 1 17 15 19 o 0 43.3028  4.70783  45.4403    51.2407     4.83086    -128.759     
1 1 1 17 15 20 o 0 5.65909  2.85276  ?          ?           ?          ?            
1 1 1 17 15 21 o 0 6.43163  2.7593   ?          ?           ?          ?            
1 1 1 17 16 0  o 0 567.308  25.0074  601.701    0           3.48145    7.57469e-12  
1 1 1 17 16 1  o 0 198.535  7.77292  188.699    -148.366    18.6735    31.6339      
1 1 1 17 16 2  o 0 230.67   8.21904  327.644    131.873     213.089    131.873      
1 1 1 17 16 3  o 0 285.209  10.4847  249.297    30.5393     85.1758    -149.461     
1 1 1 17 16 4  o 0 259.873  9.76     274.124    -165.394    17.0264    -165.394     
1 1 1 17 16 5  o 0 270.262  9.5551   338.803    173.727     131.56     173.727      
1 1 1 17 16 6  f 1 152.116  5.80134  152.925    -36.0422    13.0412    -36.0422     
1 1 1 17 16 7  o 0 231.849  7.88151  201.492    -60.1669    56.5166    119.833      
1 1 1 17 16 8  o 0 388.188  13.6654  476.618    -55.1761    123.635    -55.1761     
1 1 1 17 16 9  o 0 47.4564  2.23004  17.5601    162.929     92.7578    162.929      
1 1 1 17 16 10 o 0 219.969  8.11451  264.686    19.6934     76.0211    19.6934      
1 1 1 17 16 11 o 0 96.4457  3.68242  24.267     -156.491    142.16     23.509       
1 1 1 17 16 12 o 0 75.012   2.71209  56.3028    -138.162    22.7902    41.8381      
1 1 1 17 16 13 o 0 181.292  6.55564  164.664    171.801     25.4277    -8.19867     
1 1 1 17 16 14 o 0 52.084   2.28531  62.559     -9.83538    15.4512    -9.83538     
1 1 1 17 16 15 o 0 121.951  4.38279  175.921    -145.036    54.9713    -145.036     
1 1 1 17 16 16 o 0 84.6082  3.88998  109.411    22.6432     17.9882    22.6432      
1 1 1 17 16 17 o 0 15.7485  4.11773  3.98149    -36.8819    5.87125    143.118      
1 1 1 17 16 18 o 0 50.537   4.06414  35.8672    -126.377    42.2095    53.6233      
1 1 1 17 16 19 o 0 16.6472  5.9233   12.5449    20.4978     1.8097     -159.502     
1 1 1 17 16 20 o 0 5.7538   2.69301  ?          ?           ?          ?            
1 1 1 17 16 21 o 0 2.99328  1.48272  ?          ?           ?          ?            
1 1 1 17 17 0  o 0 150.446  10.2841  84.2209    0           12.9116    -3.74654e-13 
1 1 1 17 17 1  o 0 156.259  8.05662  61.1439    90          38.5023    90           
1 1 1 17 17 2  o 0 62.6504  4.38201  10.9779    180         13.3337    2.26045e-14  
1 1 1 17 17 3  o 0 106.348  5.56493  111.219    90          171.896    -90          
1 1 1 17 17 4  f 1 266.998  13.6035  277.253    0           143.483    8.09326e-16  
1 1 1 17 17 5  o 0 103.958  6.09917  43.7898    -90         23.1962    -90          
1 1 1 17 17 6  o 0 337.533  17.678   343.861    0           64.026     1.42157e-14  
1 1 1 17 17 7  o 0 19.0736  7.18511  3.2641     -90         40.0882    90           
1 1 1 17 17 8  o 0 96.9883  5.06699  102.375    0           25.2266    -180         
1 1 1 17 17 9  o 0 205.692  11.3909  217.285    -90         10.4124    -90          
1 1 1 17 17 10 o 0 117.409  5.98952  75.8619    0           60.9812    7.62418e-15  
1 1 1 17 17 11 o 0 132.243  5.78987  134.848    90          39.3192    90           
1 1 1 17 17 12 o 0 179.277  9.46118  179.219    0           34.5383    0            
1 1 1 17 17 13 o 0 8.27393  5.60449  3.49563    90          62.2413    -90          
1 1 1 17 17 14 o 0 7.03659  4.9246   2.00728    0           47.611     180          
1 1 1 17 17 15 o 0 119.696  6.00044  148.146    -90         1.51194    -90          
1 1 1 17 17 16 o 0 33.584   5.08142  38.2484    180         3.53165    1.0506e-13   
1 1 1 17 17 17 o 0 69.4494  5.18931  81.615     -90         19.8766    -90          
1 1 1 17 17 18 o 0 7.60168  5.28083  3.14486    180         15.5472    1.41933e-15  
1 1 1 17 17 19 o 0 6.12672  4.36833  1.9436     90          8.64887    -90          
1 1 1 17 17 20 o 0 6.82243  3.68205  ?          ?           ?          ?            
1 1 1 18 0  0  o 0 568.343  33.5426  676.225    180         12.0704    180          
1 1 1 18 0  1  o 0 56.216   3.74025  16.7999    -45         29.9858    135          
1 1 1 18 0  2  o 0 561.733  23.9256  663.351    -90         26.9957    -90          
1 1 1 18 0  3  o 0 612.063  24.8311  718.615    45          2.72847    45           
1 1 1 18 0  4  o 0 657.411  25.2857  766.403    180         54.576     1.03111e-13  
1 1 1 18 0  5  o 0 199.972  11.4156  230.482    -45         68.9259    -45          
1 1 1 18 0  6  o 0 462.129  24.2673  529.148    90          19.2474    -90          
1 1 1 18 0  7  o 0 59.2998  5.00873  15.0697    -135        22.5402    45           
1 1 1 18 0  8  o 0 179.561  12.1589  191.255    180         5.3283     2.73842e-13  
1 1 1 18 0  9  o 0 358.206  21.2541  376.859    135         4.0768     -45          
1 1 1 18 0  10 o 0 196.587  12.0115  203.859    -90         14.9046    90           
1 1 1 18 0  11 o 0 154.557  9.89654  170.477    -135        53.9542    45           
1 1 1 18 0  12 o 0 199.56   9.49209  216.45     0           45.431     9.85756e-15  
1 1 1 18 0  13 o 0 27.0355  4.73722  3.09087    135         6.71237    -45          
1 1 1 18 0  14 o 0 138.476  7.25817  144.735    90          41.9472    90           
1 1 1 18 0  15 o 0 56.1586  2.70302  52.9724    45          17.9806    45           
1 1 1 18 0  16 o 0 11.7288  6.62888  1.43444    0           11.1452    -180         
1 1 1 18 0  17 o 0 70.6715  3.72566  91.8275    135         3.94176    -45          
1 1 1 18 0  18 o 0 10.46    6.59288  0.213224   -90         1.06622    90           
1 1 1 18 0  19 o 0 71.1738  6.13135  88.1657    45          13.6249    45           
1 1 1 18 0  20 o 0 10.1619  6.82695  8.10232    0           10.6448    180          
1 1 1 18 0  21 o 0 6.56451  4.73544  ?          ?           ?          ?            
1 1 1 18 0  22 o 0 3.90049  2.78642  ?          ?           ?          ?            
1 1 1 18 1  0  o 0 371.293  18.9161  435.708    0           107.632    1.55451e-13  
1 1 1 18 1  1  o 0 232.682  9.04827  237.052    6.73828     49.5313    -173.262     
1 1 1 18 1  2  o 0 215.649  8.09681  250.261    -124.302    24.2644    -124.302     
1 1 1 18 1  3  o 0 430.598  15.8647  638.249    171.211     294.077    171.211      
1 1 1 18 1  4  o 0 264.14   10.7679  292.146    85.9261     5.57366    -94.0739     
1 1 1 18 1  5  o 0 209.306  8.21354  239.852    130.96      27.7051    130.96       
1 1 1 18 1  6  o 0 124.481  5.44484  119.381    118.784     30.8748    118.784      
1 1 1 18 1  7  f 1 284.892  11.9268  387.417    -34.4911    190.011    -34.4911     
1 1 1 18 1  8  o 0 133.152  5.77642  129.394    -13.7896    38.6679    -13.7896     
1 1 1 18 1  9  o 0 136.482  5.32839  61.9076    177.642     149.069    -2.35755     
1 1 1 18 1  10 f 1 299.11   11.4106  330.187    -62.9559    52.3014    -62.9559     
1 1 1 18 1  11 f 1 417.588  15.6795  566.061    19.4182     223.427    19.4182      
1 1 1 18 1  12 o 0 118.381  4.73384  113.851    -52.6558    2.66109    127.344      
1 1 1 18 1  13 o 0 93.3129  3.32096  120.36     122.877     73.1821    122.877      
1 1 1 18 1  14 o 0 88.6127  3.22563  94.6936    -66.5197    23.4644    -66.5197     
1 1 1 18 1  15 o 0 103.394  3.18238  116.186    -139.309    28.5401    -139.309     
1 1 1 18 1  16 f 1 120.172  3.50266  203.395    -83.6186    98.7107    -83.6186     
1 1 1 18 1  17 o 0 76.6726  2.91856  108.973    -145.234    26.0861    -145.234     
1 1 1 18 1  18 o 0 51.9232  2.75284  60.741     -82.5936    1.09863    97.4064      
1 1 1 18 1  19 o 0 24.8219  4.80704  26.4089    162.198     5.5426     162.198      
1 1 1 18 1  20 o 0 36.9195  4.52706  57.3767    72.3557     31.6782    72.3557      
1 1 1 18 1  21 o 0 7.90177  3.82257  ?          ?           ?          ?            
1 1 1 18 1  22 o 0 5.8772   2.65952  ?          ?           ?          ?            
1 1 1 18 2  0  o 0 619.017  23.9991  717.455    180         26.0736    -3.63895e-13 
1 1 1 18 2  1  f 1 562.597  16.6547  637.059    -145.846    18.1533    34.154       
1 1 1 18 2  2  o 0 565.697  17.414   716.84     63.6755     139.328    63.6755      
1 1 1 18 2  3  o 0 567.168  16.9079  686.419    -176.2      79.6261    -176.2       
1 1 1 18 2  4  o 0 95.903   4.24351  53.6297    162.248     22.214     -17.7524     
1 1 1 18 2  5  o 0 253.847  10.8801  217.575    -179.899    124.941    0.10053      
1 1 1 18 2  6  o 0 168.202  7.09375  203.56     56.2653     73.0942    56.2653      
1 1 1 18 2  7  o 0 280.576  10.8458  291.519    121.085     3.06489    121.085      
1 1 1 18 2  8  o 0 203.852  9.23452  162.978    -120.914    83.5377    59.0864      
1 1 1 18 2  9  o 0 129.948  5.14     51.0476    96.9077     155.502    -83.0923     
1 1 1 18 2  10 o 0 248.229  9.97368  163.328    -163.574    175.663    16.4258      
1 1 1 18 2  11 f 1 112.926  4.66265  116.284    -174.925    16.7456    -174.925     
1 1 1 18 2  12 o 0 89.1899  3.35967  75.8915    158.742     9.44605    158.742      
1 1 1 18 2  13 f 1 126.542  4.82513  140.561    5.28699     24.9563    5.28699      
1 1 1 18 2  14 o 0 45.5225  2.20304  8.81395    -58.5535    52.9847    121.447      
1 1 1 18 2  15 o 0 43.5901  2.24478  29.5165    103.963     12.9771    -76.0372     
1 1 1 18 2  16 o 0 55.2131  2.32737  72.6613    136.286     23.2139    136.286      
1 1 1 18 2  17 o 0 58.0788  2.54086  74.8825    -145.791    8.31179    -145.791     
1 1 1 18 2  18 o 0 51.2596  2.57339  56.5996    21.9396     7.63904    -158.06      
1 1 1 18 2  19 o 0 93.1734  4.31845  131.987    -95.9846    37.349     -95.9846     
1 1 1 18 2  20 o 0 15.9726  5.09423  7.61954    81.3699     16.3436    -98.6301     
1 1 1 18 2  21 o 0 10.1444  4.8716   ?          ?           ?          ?            
1 1 1 18 2  22 f 1 4.91195  2.36306  ?          ?           ?          ?            
1 1 1 18 3  0  o 0 28.7509  4.05939  5.30916    0           50.4859    180          
1 1 1 18 3  1  o 0 369.024  12.966   467.335    75.7287     105.957    75.7287      
1 1 1 18 3  2  o 0 299.978  11.8084  425.521    16.3822     190.619    16.3822      
1 1 1 18 3  3  o 0 446.475  15.8292  587.191    95.3219     171.996    95.3219      
1 1 1 18 3  4  o 0 110.037  4.43392  72.3795    -12.4673    54.5371    167.533      
1 1 1 18 3  5  o 0 205.738  8.49399  287.349    71.6688     154.477    71.6688      
1 1 1 18 3  6  o 0 168.038  6.55084  199.865    -96.5059    67.2632    -96.5059     
1 1 1 18 3  7  o 0 304.95   12.9331  359.15     157.777     91.6216    157.777      
1 1 1 18 3  8  o 0 51.6487  3.2889   13.6716    -11.5867    48.5065    -11.5867     
1 1 1 18 3  9  o 0 185.642  7.54412  143.685    -133.066    85.6576    46.9342      
1 1 1 18 3  10 o 0 112.297  4.52188  64.5482    85.1715     82.7166    -94.8285     
1 1 1 18 3  11 o 0 177.689  6.69603  201.997    139.783     34.532     139.783      
1 1 1 18 3  12 o 0 57.5986  2.56931  2.88742    70.0635     4.67719    -109.937     
1 1 1 18 3  13 o 0 95.98    3.7057   107.721    -12.8833    30.799     -12.8833     
1 1 1 18 3  14 o 0 101.345  3.6766   84.0196    20.5307     30.3703    -159.469     
1 1 1 18 3  15 o 0 40.4217  2.49582  23.5027    132.292     17.4093    -47.7077     
1 1 1 18 3  16 o 0 41.9078  2.62889  34.3306    -156.706    11.0907    -156.706     
1 1 1 18 3  17 o 0 105.912  4.2336   153.065    -135.497    38.5885    -135.497     
1 1 1 18 3  18 o 0 41.4414  2.86087  34.2936    155.023     26.5602    -24.9771     
1 1 1 18 3  19 o 0 38.0267  3.40774  45.6134    20.6893     4.20575    20.6893      
1 1 1 18 3  20 o 0 20.6913  6.10352  14.3099    123.421     15.7993    -56.5789     
1 1 1 18 3  21 o 0 7.24025  3.6828   ?          ?           ?          ?            
1 1 1 18 3  22 o 0 5.36428  2.54286  ?          ?           ?          ?            
1 1 1 18 4  0  o 0 443.828  22.2993  504.184    0           49.0217    1.70744e-13  
1 1 1 18 4  1  o 0 544.905  16.4104  753.06     -176.922    282.165    -176.922     
1 1 1 18 4  2  o 0 519.83   15.7841  610.215    64.7749     53.9421    64.7749      
1 1 1 18 4  3  o 0 290.387  11.5993  340.767    -84.7224    44.9162    -84.7224     
1 1 1 18 4  4  o 0 545.309  18.125   657.419    -74.024     98.19      -74.024      
1 1 1 18 4  5  o 0 281.146  10.7651  198.415    -140.004    219.416    39.9958      
1 1 1 18 4  6  o 0 287.855  12.7157  417.474    14.5896     255.643    14.5896      
1 1 1 18 4  7  o 0 114.746  5.02761  86.9287    131.46      22.5289    131.46       
1 1 1 18 4  8  o 0 208.049  9.22913  245.113    -102.494    72.1314    -102.494     
1 1 1 18 4  9  o 0 123.779  5.11685  144.783    -23.8324    75.0266    -23.8324     
1 1 1 18 4  10 o 0 154.532  5.80441  131.596    -23.6343    36.0373    156.366      
1 1 1 18 4  11 o 0 230.174  8.64865  193.212    -69.0582    102.789    110.942      
1 1 1 18 4  12 o 0 200.341  6.95188  199.398    162.919     15.7448    -17.0811     
1 1 1 18 4  13 o 0 226.267  7.55828  229.109    -94.1434    10.9652    85.8566      
1 1 1 18 4  14 o 0 92.0936  3.25139  77.955     42.0992     20.8129    -137.901     
1 1 1 18 4  15 o 0 65.9325  2.4119   65.1532    113.33      8.62846    113.33       
1 1 1 18 4  16 o 0 17.2814  4.51512  5.84344    53.5208     17.3595    53.5208      
1 1 1 18 4  17 o 0 22.8766  3.48261  7.67292    -153.791    9.96662    26.2092      
1 1 1 18 4  18 o 0 15.1954  5.03241  15.1759    -26.8923    51.4269    -26.8923     
1 1 1 18 4  19 o 0 27.8154  4.75283  23.8642    -136.174    13.1078    43.8263      
1 1 1 18 4  20 o 0 27.616   6.02437  38.8605    -66.7199    20.2139    -66.7199     
1 1 1 18 4  21 o 0 6.53053  3.22467  ?          ?           ?          ?            
1 1 1 18 4  22 o 0 5.0783   2.34907  ?          ?           ?          ?            
1 1 1 18 5  0  f 1 224.63   13.4951  253.235    180         15.1042    -1.62874e-13 
1 1 1 18 5  1  o 0 249.686  9.04394  318.967    155         101.603    155          
1 1 1 18 5  2  o 0 503.494  16.2908  650.813    47.1737     181.963    47.1737      
1 1 1 18 5  3  o 0 418.469  14.829   528.613    -13.8265    132.896    -13.8265     
1 1 1 18 5  4  o 0 528.754  17.5105  584.476    -11.492     3.44294    168.508      
1 1 1 18 5  5  o 0 478.942  16.348   529.525    -160.646    3.64694    -160.646     
1 1 1 18 5  6  o 0 609.1    19.4411  611.499    -44.7789    53.2657    135.221      
1 1 1 18 5  7  o 0 340.471  14.2563  340.322    -130.7      18.214     49.2996      
1 1 1 18 5  8  o 0 202.656  8.0479   283.281    -38.534     169.885    -38.534      
1 1 1 18 5  9  o 0 399.398  16.1558  386.005    101.38      40.995     -78.6197     
1 1 1 18 5  10 o 0 221.514  8.7358   276.33     -155.665    120.086    -155.665     
1 1 1 18 5  11 o 0 75.9158  3.13757  29.4698    95.6985     74.3589    -84.3015     
1 1 1 18 5  12 o 0 125.72   4.56756  120.48     169.553     16.3506    -10.4472     
1 1 1 18 5  13 o 0 145.652  5.36798  160.776    -155.995    27.0218    -155.995     
1 1 1 18 5  14 o 0 142.927  4.92811  150.685    -146.084    17.7218    -146.084     
1 1 1 18 5  15 f 1 63.526   2.70676  51.8612    130.527     14.3404    -49.4732     
1 1 1 18 5  16 o 0 116.271  3.847    171.865    134.221     49.155     134.221      
1 1 1 18 5  17 o 0 86.4997  3.19837  96.2479    20.9309     23.4166    -159.069     
1 1 1 18 5  18 o 0 54.8554  3.04565  74.4769    -56.3173    22.6841    -56.3173     
1 1 1 18 5  19 o 0 39.0468  2.60274  48.7419    -21.5599    9.01484    -21.5599     
1 1 1 18 5  20 o 0 55.5334  4.85317  77.2537    -15.7629    25.9127    -15.7629     
1 1 1 18 5  21 o 0 7.8429   3.25953  ?          ?           ?          ?            
1 1 1 18 5  22 o 0 4.67762  2.34681  ?          ?           ?          ?            
1 1 1 18 6  0  o 0 94.7265  5.65644  26.496     180         0.519184   180          
1 1 1 18 6  1  o 0 249.567  9.20294  328.942    19.1654     126.851    19.1654      
1 1 1 18 6  2  o 0 481.423  15.3645  482.329    -71.8128    101.514    108.187      
1 1 1 18 6  3  o 0 161.293  6.0475   98.921     -96.8429    138.335    83.1571      
1 1 1 18 6  4  o 0 315.824  11.4254  413.048    164.791     144.249    164.791      
1 1 1 18 6  5  o 0 568.431  17.752   677.389    78.3079     105.941    78.3079      
1 1 1 18 6  6  o 0 343.559  13.8037  487.212    121.669     277.003    121.669      
1 1 1 18 6  7  o 0 322.662  14.0083  429.206    -105.968    208.276    -105.968     
1 1 1 18 6  8  o 0 381.133  15.3283  436.617    -21.8064    94.4867    -21.8064     
1 1 1 18 6  9  o 0 186.259  7.50561  185.525    158.162     4.98259    158.162      
1 1 1 18 6  10 o 0 235.175  8.93717  264.016    51.7088     66.4404    51.7088      
1 1 1 18 6  11 o 0 106.956  4.14975  63.2019    23.0229     83.5364    -156.977     
1 1 1 18 6  12 o 0 166.469  5.85794  139.86     -39.5278    65.8926    140.472      
1 1 1 18 6  13 o 0 141.339  5.19489  149.914    -109.3      15.5355    -109.3       
1 1 1 18 6  14 o 0 76.4944  2.73996  67.1014    -61.9061    3.56319    118.094      
1 1 1 18 6  15 o 0 44.822   2.65538  40.7476    1.74992     16.4624    -178.25      
1 1 1 18 6  16 o 0 43.6847  2.40315  43.343     112.601     7.61238    112.601      
1 1 1 18 6  17 o 0 44.6276  2.78979  47.1493    22.0873     8.95557    -157.913     
1 1 1 18 6  18 o 0 32.4744  3.05115  28.3181    46.1852     10.8351    46.1852      
1 1 1 18 6  19 o 0 30.5749  3.12293  21.0097    -120.421    26.5655    59.5794      
1 1 1 18 6  20 o 0 30.7892  3.45958  35.0161    150.394     1.92097    150.394      
1 1 1 18 6  21 o 0 7.50883  2.9325   ?          ?           ?          ?            
1 1 1 18 6  22 o 0 4.47769  2.20057  ?          ?           ?          ?            
1 1 1 18 7  0  o 0 331.933  16.1329  370.137    0           223.064    2.78726e-14  
1 1 1 18 7  1  o 0 348.908  12.9713  424.934    168.464     88.8972    168.464      
1 1 1 18 7  2  o 0 276.591  9.95115  339.637    68.6541     85.6169    68.6541      
1 1 1 18 7  3  o 0 215.136  7.9931   287.679    28.919      133.955    28.919       
1 1 1 18 7  4  o 0 198.027  7.09629  229.567    -72.8378    51.8364    -72.8378     
1 1 1 18 7  5  o 0 423.868  15.5161  587.689    43.4952     257.411    43.4952      
1 1 1 18 7  6  f 1 415.904  16.8566  505.709    -135.664    156.872    -135.664     
1 1 1 18 7  7  f 1 188.491  8.00965  168.179    77.2425     30.1207    -102.758     
1 1 1 18 7  8  o 0 62.1761  3.01949  6.2382     -71.5557    112.644    -71.5557     
1 1 1 18 7  9  o 0 165.723  6.52622  203.438    76.6607     93.5029    76.6607      
1 1 1 18 7  10 o 0 283.263  10.829   293.372    -135.384    27.4663    -135.384     
1 1 1 18 7  11 o 0 20.7006  4.21412  16.2265    154.071     35.9797    154.071      
1 1 1 18 7  12 o 0 131.953  4.85509  162.705    178.946     60.5756    178.946      
1 1 1 18 7  13 o 0 50.3105  2.24556  10.5727    -59.8764    112.013    -59.8764     
1 1 1 18 7  14 o 0 140.971  5.12484  97.3777    179.637     84.7669    -0.362528    
1 1 1 18 7  15 o 0 126.902  4.18048  219.659    10.6539     114.969    10.6539      
1 1 1 18 7  16 o 0 113.37   3.73082  126.913    163.512     32.2641    -16.4877     
1 1 1 18 7  17 o 0 48.5659  2.73509  48.4826    -73.2228    17.2461    106.777      
1 1 1 18 7  18 f 1 77.317   3.50361  99.7679    165.935     15.2207    165.935      
1 1 1 18 7  19 o 0 47.4282  3.52114  62.287     25.5958     15.9861    25.5958      
1 1 1 18 7  20 o 0 33.2841  4.78104  34.7528    54.9332     4.75974    -125.067     
1 1 1 18 7  21 o 0 6.24128  2.85378  ?          ?           ?          ?            
1 1 1 18 8  0  o 0 650.687  24.7659  723.069    0           136.505    180          
1 1 1 18 8  1  o 0 235.434  7.76189  265.922    -83.4624    32.652     -83.4624     
1 1 1 18 8  2  o 0 287.605  10.851   262.866    -8.3667     96.5787    171.633      
1 1 1 18 8  3  o 0 354.321  13.1048  409.805    148.093     51.0971    148.093      
1 1 1 18 8  4  o 0 475.608  15.6514  679.779    -120.041    326.155    -120.041     
1 1 1 18 8  5  o 0 406.278  15.1749  414.022    89.9646     10.2557    -90.0354     
1 1 1 18 8  6  o 0 52.061   2.85019  69.0263    -52.381     204.56     -52.381      
1 1 1 18 8  7  o 0 235.587  9.89342  216.993    66.1992     33.5142    -113.801     
1 1 1 18 8  8  o 0 369.234  14.2443  331.083    69.1705     86.899     -110.829     
1 1 1 18 8  9  o 0 65.6679  3.05988  9.56358    30.4471     128.868    30.4471      
1 1 1 18 8  10 o 0 139.015  5.49968  134.967    -162.239    10.1778    17.7611      
1 1 1 18 8  11 o 0 173.037  6.00171  185.283    45.2239     19.106     45.2239      
1 1 1 18 8  12 o 0 129.841  4.66505  159.68     -93.9139    60.5774    -93.9139     
1 1 1 18 8  13 o 0 118.565  4.27424  132.576    103.136     33.9155    103.136      
1 1 1 18 8  14 o 0 170.473  5.23722  167.271    67.0862     2.66008    -112.914     
1 1 1 18 8  15 o 0 63.8853  2.49928  84.2371    83.1928     17.3706    83.1928      
1 1 1 18 8  16 o 0 93.2768  4.01851  157.48     -152.29     91.1644    -152.29      
1 1 1 18 8  17 o 0 33.5738  2.85207  14.3908    -139.084    46.3058    40.9158      
1 1 1 18 8  18 o 0 19.9761  5.10737  9.85776    137.191     19.6343    -42.8087     
1 1 1 18 8  19 o 0 13.0131  4.81535  0.0483907  -166.1      6.78164    13.8998      
1 1 1 18 8  20 o 0 26.0652  4.54666  27.9837    67.0122     0.5923     67.0122      
1 1 1 18 8  21 o 0 4.57259  2.29908  ?          ?           ?          ?            
1 1 1 18 8  22 o 0 4.35357  2.03332  ?          ?           ?          ?            
1 1 1 18 9  0  o 0 307.603  16.3302  340.952    180         74.6896    -180         
1 1 1 18 9  1  o 0 294.328  10.9312  365.732    122.487     100.192    122.487      
1 1 1 18 9  2  o 0 265.788  9.36812  338.117    -99.7512    112.82     -99.7512     
1 1 1 18 9  3  o 0 183.036  7.3679   87.3471    -103.991    210.814    76.009       
1 1 1 18 9  4  o 0 570.782  16.5247  583.783    6.58913     78.6986    -173.411     
1 1 1 18 9  5  o 0 113.373  4.96055  55.2482    132.866     24.1416    132.866      
1 1 1 18 9  6  o 0 234.253  9.76984  204.53     31.3101     58.2551    -148.69      
1 1 1 18 9  7  o 0 302.699  12.101   280.841    -6.08975    52.9597    173.91       
1 1 1 18 9  8  o 0 191.79   7.28512  201.176    76.1846     26.213     76.1846      
1 1 1 18 9  9  o 0 163.288  6.30919  179.343    104.491     49.0263    104.491      
1 1 1 18 9  10 o 0 128.81   5.5391   127.121    -149.138    0.334293   -149.138     
1 1 1 18 9  11 o 0 260.049  9.17056  317.711    -95.416     97.0998    -95.416      
1 1 1 18 9  12 o 0 127.164  4.38753  159.57     36.5451     68.3344    36.5451      
1 1 1 18 9  13 o 0 77.1162  3.01074  49.6189    -24.0009    45.2239    155.999      
1 1 1 18 9  14 o 0 21.5347  3.90464  32.8308    163.612     84.2745    163.612      
1 1 1 18 9  15 o 0 34.9577  2.94536  20.574     148.201     15.6708    -31.799      
1 1 1 18 9  16 o 0 79.1507  3.09221  124.512    26.0396     64.2502    26.0396      
1 1 1 18 9  17 o 0 56.0708  2.85964  70.1554    -55.6398    9.31646    -55.6398     
1 1 1 18 9  18 o 0 85.268   4.75915  140.362    32.3259     77.4064    32.3259      
1 1 1 18 9  19 o 0 70.0741  5.06654  86.5613    83.0652     10.2298    83.0652      
1 1 1 18 9  20 o 0 14.4247  5.08865  6.04014    -160.259    12.9273    19.741       
1 1 1 18 9  21 o 0 6.79643  3.04239  ?          ?           ?          ?            
1 1 1 18 10 0  o 0 141.975  7.93515  151.995    0           14.2329    -1.55521e-13 
1 1 1 18 10 1  o 0 405.525  13.4498  528.306    -179.126    175.746    -179.126     
1 1 1 18 10 2  o 0 341.231  12.2842  335.443    -126.426    68.4122    53.5744      
1 1 1 18 10 3  o 0 544.335  16.0423  663.879    -172.205    140.662    -172.205     
1 1 1 18 10 4  o 0 210.569  7.73362  233.583    100.937     32.2112    100.937      
1 1 1 18 10 5  o 0 443.235  16.2093  458.71     -19.2181    6.92345    -19.2181     
1 1 1 18 10 6  o 0 159.572  6.55168  132.165    -141.125    36.5149    38.8749      
1 1 1 18 10 7  o 0 133.677  4.98986  149.545    -29.8864    115.865    -29.8864     
1 1 1 18 10 8  o 0 277.862  10.5117  297.537    -151.411    41.1483    -151.411     
1 1 1 18 10 9  o 0 111.209  3.90934  53.8375    -10.6389    98.9329    169.361      
1 1 1 18 10 10 o 0 72.4967  3.00342  39.6334    -116.889    17.9021    63.1114      
1 1 1 18 10 11 o 0 218.396  7.60979  244.125    -18.0356    41.422     -18.0356     
1 1 1 18 10 12 o 0 229.312  7.97454  230.586    -160.54     8.86279    19.4599      
1 1 1 18 10 13 o 0 204.587  6.92526  174.238    134.866     62.88      -45.1344     
1 1 1 18 10 14 o 0 114.138  4.01469  97.4548    100.546     28.1013    -79.4536     
1 1 1 18 10 15 o 0 17.3563  4.67135  15.47      -141.418    44.9699    -141.418     
1 1 1 18 10 16 o 0 33.5465  2.94903  11.3913    -138.651    3.20215    41.3492      
1 1 1 18 10 17 o 0 29.5403  2.9678   4.09689    -1.18728    55.8263    178.813      
1 1 1 18 10 18 o 0 32.1462  3.47448  9.41767    -52.0838    54.9208    127.916      
1 1 1 18 10 19 o 0 73.0825  4.93409  90.7767    115.838     12.6966    115.838      
1 1 1 18 10 20 o 0 23.3217  4.6751   24.6173    32.4223     2.09729    32.4223      
1 1 1 18 10 21 o 0 4.78838  2.35066  ?          ?           ?          ?            
1 1 1 18 11 0  o 0 256.653  13.5427  283.632    180         18.9283    -4.19316e-13 
1 1 1 18 11 1  o 0 105.232  4.35326  64.1116    -58.3057    50.1918    121.694      
1 1 1 18 11 2  o 0 492.214  15.6147  577.264    -147.307    81.5706    -147.307     
1 1 1 18 11 3  o 0 484.901  15.4184  479.89     -110.767    95.4757    69.233       
1 1 1 18 11 4  o 0 278.551  10.9202  299.172    -114.678    36.2609    -114.678     
1 1 1 18 11 5  o 0 484.004  17.2049  597.699    -75.7309    204.464    -75.7309     
1 1 1 18 11 6  o 0 589.875  19.2845  614.2      -118.615    22.2478    -118.615     
1 1 1 18 11 7  o 0 225.812  8.88834  259.467    122.743     71.5861    122.743      
1 1 1 18 11 8  o 0 200.92   7.43659  192.564    -161.962    8.42721    18.0385      
1 1 1 18 11 9  o 0 157.335  5.87319  133.147    148.667     33.1149    -31.3335     
1 1 1 18 11 10 o 0 95.7845  3.67205  36.3612    -176.171    111.781    3.82872      
1 1 1 18 11 11 o 0 68.4976  2.84255  20.428     -55.7933    67.2797    124.207      
1 1 1 18 11 12 o 0 145.758  4.94715  139.895    -156.654    12.4513    23.3463      
1 1 1 18 11 13 o 0 145.677  5.12991  101.778    -116.803    84.817     63.1971      
1 1 1 18 11 14 o 0 165.171  6.35636  162.305    62.0914     0.633641   62.0914      
1 1 1 18 11 15 o 0 220.99   7.37199  314.292    111.827     63.9013    111.827      
1 1 1 18 11 16 o 0 69.4939  3.00077  78.5047    -16.2421    11.9707    163.758      
1 1 1 18 11 17 o 0 43.479   2.9737   38.6315    136.037     20.7963    -43.9626     
1 1 1 18 11 18 o 0 50.9305  3.69537  68.4329    -163.05     19.8455    -163.05      
1 1 1 18 11 19 o 0 32.1445  3.90563  25.5833    -47.0511    18.5445    132.949      
1 1 1 18 11 20 o 0 14.9801  5.79255  8.14967    30.1044     8.4827     -149.896     
1 1 1 18 11 21 o 0 5.1446   2.49311  ?          ?           ?          ?            
1 1 1 18 12 0  o 0 232.799  14.0981  257.048    180         54.7332    -1.01831e-13 
1 1 1 18 12 1  f 1 355.293  13.1952  462.105    76.0862     158.586    76.0862      
1 1 1 18 12 2  o 0 394.512  14.8066  476.443    140.772     99.5037    140.772      
1 1 1 18 12 3  o 0 425.895  14.5011  451.866    71.7613     25.834     71.7613      
1 1 1 18 12 4  o 0 207.634  8.40331  163.879    54.9129     84.5749    -125.087     
1 1 1 18 12 5  o 0 71.5806  3.44175  12.1536    -145.156    120.626    -145.156     
1 1 1 18 12 6  o 0 36.1657  3.25238  25.4741    -152.752    77.4757    -152.752     
1 1 1 18 12 7  o 0 13.1861  5.85217  67.7574    134.384     140.716    134.384      
1 1 1 18 12 8  o 0 88.4068  3.46189  68.364     -76.3863    20.6827    -76.3863     
1 1 1 18 12 9  o 0 225.705  7.92711  194.673    52.5842     85.301     -127.416     
1 1 1 18 12 10 o 0 146.111  5.07371  147.101    75.53       4.27521    75.53        
1 1 1 18 12 11 o 0 73.203   2.69653  67.0058    -29.8678    2.8243     -29.8678     
1 1 1 18 12 12 o 0 99.3979  3.41946  49.4961    17.5286     96.1637    -162.471     
1 1 1 18 12 13 o 0 22.9247  3.95958  16.6934    -77.711     46.3294    -77.711      
1 1 1 18 12 14 o 0 202.349  7.25358  167.994    -175.043    60.2059    4.95698      
1 1 1 18 12 15 o 0 69.7715  2.82728  84.6317    167.24      3.56729    167.24       
1 1 1 18 12 16 o 0 10.7647  4.41796  21.6058    -138.877    53.6198    -138.877     
1 1 1 18 12 17 o 0 12.5447  4.73325  8.50455    -7.4119     24.4051    -7.4119      
1 1 1 18 12 18 o 0 16.5137  5.06601  5.51523    150.799     5.30404    -29.2011     
1 1 1 18 12 19 o 0 33.9959  4.10181  39.2665    -81.0205    3.75993    -81.0205     
1 1 1 18 12 20 o 0 17.1974  5.41472  12.6404    28.9325     4.03631    28.9325      
1 1 1 18 12 21 o 0 5.03648  2.41363  ?          ?           ?          ?            
1 1 1 18 13 0  o 0 155.883  8.19387  171.929    180         88.5841    -6.01494e-14 
1 1 1 18 13 1  o 0 152.24   5.74631  170.283    55.777      84.9566    55.777       
1 1 1 18 13 2  o 0 265.755  10.3635  289.925    -43.7469    43.4457    -43.7469     
1 1 1 18 13 3  o 0 77.1509  3.23748  0.56545    -71.6395    110.075    -71.6395     
1 1 1 18 13 4  o 0 248.886  9.67298  236.199    -122.816    25.6942    57.1835      
1 1 1 18 13 5  o 0 323.02   13.2983  285.81     5.55107     81.4397    -174.449     
1 1 1 18 13 6  o 0 32.8005  3.44068  54.7179    -84.6193    143.681    -84.6193     
1 1 1 18 13 7  o 0 67.0861  3.07476  4.50705    -54.0631    99.9069    125.937      
1 1 1 18 13 8  o 0 60.9775  3.02369  14.8861    -140.533    21.6874    39.4667      
1 1 1 18 13 9  f 1 122.398  4.38903  126.71     -77.789     18.7961    -77.789      
1 1 1 18 13 10 o 0 115.916  4.26729  114.782    169.35      13.5689    169.35       
1 1 1 18 13 11 o 0 180.288  6.99908  174.081    -164.897    19.0085    15.1027      
1 1 1 18 13 12 o 0 31.4112  3.24601  6.82853    -61.566     38.6649    -61.566      
1 1 1 18 13 13 o 0 123.101  4.14376  106.247    118.473     24.433     -61.5275     
1 1 1 18 13 14 o 0 168.087  5.38809  259.57     42.7406     89.2624    42.7406      
1 1 1 18 13 15 f 1 103.899  3.84988  136.987    90.9838     18.7538    90.9838      
1 1 1 18 13 16 o 0 55.8363  2.53572  82.3114    25.2268     38.3059    25.2268      
1 1 1 18 13 17 o 0 34.4389  3.4763   31.8405    -28.1663    4.78454    151.834      
1 1 1 18 13 18 o 0 29.7472  4.57134  37.1155    -9.18413    16.946     -9.18413     
1 1 1 18 13 19 o 0 49.3511  4.21821  68.0171    50.9363     26.0835    50.9363      
1 1 1 18 13 20 o 0 14.0241  6.354    2.88029    71.1097     32.3979    71.1097      
1 1 1 18 13 21 o 0 5.20294  2.40328  ?          ?           ?          ?            
1 1 1 18 14 0  o 0 65.7841  4.1138   54.6646    180         93.0751    4.20825e-14  
1 1 1 18 14 1  o 0 89.1571  3.53261  34.0288    50.4328     51.3739    -129.567     
1 1 1 18 14 2  o 0 103.111  3.75028  38.849     101.152     99.257     -78.8484     
1 1 1 18 14 3  o 0 511.598  16.8776  619.001    -42.311     184.622    -42.311      
1 1 1 18 14 4  o 0 152.711  6.73352  113.923    135.4       60.2574    -44.5997     
1 1 1 18 14 5  o 0 331.301  10.8061  444.442    75.4961     219.479    75.4961      
1 1 1 18 14 6  o 0 221.408  9.47385  185.364    -18.5137    70.5937    161.486      
1 1 1 18 14 7  o 0 177.308  6.5948   114.852    -120.981    117.332    59.0193      
1 1 1 18 14 8  o 0 180.286  6.79645  125.47     -97.539     97.7143    82.461       
1 1 1 18 14 9  o 0 63.5755  2.66951  20.7369    -102.926    38.1763    77.0737      
1 1 1 18 14 10 o 0 92.8525  3.44992  81.2274    0.0357514   13.4211    0.0357514    
1 1 1 18 14 11 o 0 66.5856  2.66739  54.7573    -3.48921    4.4295     176.511      
1 1 1 18 14 12 f 1 142.271  4.82822  81.2317    165.531     119.384    -14.4688     
1 1 1 18 14 13 o 0 26.1169  3.00525  5.61362    90.3493     19.1031    90.3493      
1 1 1 18 14 14 o 0 156.397  5.44686  198.367    19.1576     0.75465    -160.842     
1 1 1 18 14 15 o 0 160.115  5.80027  226.923    3.81018     56.5343    3.81018      
1 1 1 18 14 16 o 0 15.0608  4.92286  16.7926    17.9156     54.9359    17.9156      
1 1 1 18 14 17 o 0 31.2456  3.00991  26.9901    33.7303     3.76129    33.7303      
1 1 1 18 14 18 o 0 59.2458  3.66991  66.2838    -123.911    2.41682    56.0893      
1 1 1 18 14 19 o 0 39.0249  3.80775  55.2814    91.2603     26.5494    91.2603      
1 1 1 18 14 20 o 0 6.80511  2.92652  ?          ?           ?          ?            
1 1 1 18 14 21 o 0 7.36929  2.96581  ?          ?           ?          ?            
1 1 1 18 15 0  o 0 147.008  7.48314  153.413    180         28.0661    -1.07075e-13 
1 1 1 18 15 1  o 0 21.8029  4.16464  58.3807    -109.284    123.906    -109.284     
1 1 1 18 15 2  o 0 433.419  14.8206  514.756    88.2501     138.123    88.2501      
1 1 1 18 15 3  o 0 190.113  6.97378  191.671    -69.738     16.1777    -69.738      
1 1 1 18 15 4  o 0 223.333  8.54584  228.452    -22.0106    7.76109    -22.0106     
1 1 1 18 15 5  o 0 214.67   7.00812  231.385    -123.378    36.1334    -123.378     
1 1 1 18 15 6  o 0 77.1291  3.0569   42.9133    -72.2113    4.35787    -72.2113     
1 1 1 18 15 7  o 0 68.727   2.9452   13.2726    -122.026    144.306    -122.026     
1 1 1 18 15 8  o 0 84.2908  3.30446  51.9019    -26.2823    44.7842    153.718      
1 1 1 18 15 9  o 0 236.571  8.78576  270.919    -166.048    54.1978    -166.048     
1 1 1 18 15 10 o 0 211.094  7.04913  192.032    114.691     50.1569    -65.3088     
1 1 1 18 15 11 o 0 72.4969  2.89218  69.2677    -71.7633    15.3121    -71.7633     
1 1 1 18 15 12 o 0 135.768  4.49     139.232    5.34162     15.3191    5.34162      
1 1 1 18 15 13 o 0 48.0368  2.54384  35.7873    144.466     8.36866    -35.5339     
1 1 1 18 15 14 o 0 183.796  6.03637  278.756    -109.266    93.5402    -109.266     
1 1 1 18 15 15 o 0 31.5958  3.14081  12.5594    59.6059     90.4607    59.6059      
1 1 1 18 15 16 o 0 98.803   4.0305   114.678    157.504     7.28       -22.4957     
1 1 1 18 15 17 o 0 58.5041  3.31026  57.2       131.206     21.5411    -48.7941     
1 1 1 18 15 18 o 0 23.4918  4.32783  18.5052    110.948     8.01854    -69.0517     
1 1 1 18 15 19 o 0 35.5009  6.8767   40.1708    -147.23     4.11581    -147.23      
1 1 1 18 15 20 o 0 6.68131  2.78642  ?          ?           ?          ?            
1 1 1 18 15 21 o 0 5.18221  2.47628  ?          ?           ?          ?            
1 1 1 18 16 0  o 0 195.592  10.2955  204.729    180         31.8458    -180         
1 1 1 18 16 1  o 0 242.784  9.047    246.208    6.9989      4.97483    6.9989       
1 1 1 18 16 2  o 0 218.731  8.7308   225.837    44.509      19.6492    44.509       
1 1 1 18 16 3  o 0 148.528  5.80093  174.449    -117.617    66.117     -117.617     
1 1 1 18 16 4  o 0 105.161  3.71809  14.5006    -113.365    173.386    66.6353      
1 1 1 18 16 5  o 0 458.88   15.5804  462.89     -123.89     5.4126     56.1103      
1 1 1 18 16 6  o 0 216.952  8.08195  190.379    69.9725     47.3958    -110.028     
1 1 1 18 16 7  o 0 201.371  7.23318  212.96     -13.1249    37.2342    -13.1249     
1 1 1 18 16 8  o 0 262.091  9.69111  297.769    55.0835     47.6957    55.0835      
1 1 1 18 16 9  o 0 229.664  8.85909  255.798    142.01      41.4226    142.01       
1 1 1 18 16 10 o 0 306.769  10.0101  309.465    166.542     11.6665    -13.4578     
1 1 1 18 16 11 o 0 86.0006  3.05745  49.5644    152.452     64.8602    -27.5478     
1 1 1 18 16 12 o 0 59.5845  2.42838  22.0568    2.24493     59.3988    -177.755     
1 1 1 18 16 13 o 0 123.552  4.10314  119.944    115.22      3.55513    115.22       
1 1 1 18 16 14 o 0 39.7689  2.61109  30.928     -86.6262    3.34413    -86.6262     
1 1 1 18 16 15 o 0 45.7625  2.43938  64.7652    -89.6884    35.9263    -89.6884     
1 1 1 18 16 16 o 0 20.385   4.50365  2.57916    -42.5193    37.8925    -42.5193     
1 1 1 18 16 17 o 0 23.7072  4.523    18.0658    131.431     10.9479    -48.569      
1 1 1 18 16 18 o 0 34.642   3.5825   34.6956    -63.2535    4.11413    116.746      
1 1 1 18 16 19 o 0 30.2052  6.47644  31.2436    -50.8573    0.712139   129.143      
1 1 1 18 16 20 o 0 6.01649  2.72653  ?          ?           ?          ?            
1 1 1 18 16 21 o 0 6.21096  2.66528  ?          ?           ?          ?            
1 1 1 18 17 0  o 0 50.0338  3.6622   42.41      180         70.4354    -2.94486e-14 
1 1 1 18 17 1  o 0 244.679  8.9808   221.068    -41.0118    58.704     138.988      
1 1 1 18 17 2  o 0 290.405  10.4718  420.905    -129.11     254.563    -129.11      
1 1 1 18 17 3  o 0 142.018  5.42569  101.974    130.009     74.4131    -49.9912     
1 1 1 18 17 4  o 0 168.52   6.11012  215.708    -54.0848    110.901    -54.0848     
1 1 1 18 17 5  o 0 79.3854  3.03193  24.3584    -63.756     194.745    -63.756      
1 1 1 18 17 6  o 0 107.988  3.84476  107.424    -40.6203    35.4846    -40.6203     
1 1 1 18 17 7  o 0 198.059  6.67307  241.55     82.3895     74.4697    82.3895      
1 1 1 18 17 8  o 0 234.413  8.10622  258.565    -21.2286    32.2616    -21.2286     
1 1 1 18 17 9  o 0 177.478  6.41804  187.107    -69.7125    19.5378    -69.7125     
1 1 1 18 17 10 o 0 197.923  6.43861  250.122    -60.5282    102.062    -60.5282     
1 1 1 18 17 11 o 0 105.684  3.6785   78.3043    -28.1736    46.9439    151.826      
1 1 1 18 17 12 o 0 104.817  3.4889   89.015     -39.5619    18.4672    140.438      
1 1 1 18 17 13 o 0 85.4274  2.99511  115.334    83.428      22.3946    83.428       
1 1 1 18 17 14 o 0 55.9591  17.8709  52.4613    96.1283     22.0487    -83.8717     
1 1 1 18 17 15 o 0 77.4642  3.32187  75.1339    172.31      34.9998    -7.69017     
1 1 1 18 17 16 o 0 130.706  5.68827  174.308    138.536     39.825     138.536      
1 1 1 18 17 17 o 0 37.0208  3.13607  51.6136    173.866     26.5402    173.866      
1 1 1 18 17 18 o 0 17.1449  5.60005  13.6606    -62.5385    2.82831    -62.5385     
1 1 1 18 17 19 o 0 18.6552  4.83656  14.0445    142.745     6.38626    -37.2547     
1 1 1 18 17 20 o 0 4.8383   2.36004  ?          ?           ?          ?            
1 1 1 18 18 0  o 0 338.193  23.6875  352.886    180         72.977     7.80286e-15  
1 1 1 18 18 1  o 0 389.012  17.72    404.505    90          31.8894    90           
1 1 1 18 18 2  o 0 138.623  7.12613  143.422    0           13.4262    180          
1 1 1 18 18 3  f 1 289.521  12.9437  297.816    -90         53.936     90           
1 1 1 18 18 4  o 0 166.489  9.45805  169.851    180         52.7599    180          
1 1 1 18 18 5  o 0 362.814  18.5624  367.022    -90         191.124    -90          
1 1 1 18 18 6  o 0 177.964  9.10323  178.097    180         28.3429    -180         
1 1 1 18 18 7  o 0 278.255  14.0175  297.16     -90         27.2052    -90          
1 1 1 18 18 8  o 0 264.698  14.5906  278.753    180         74.2775    180          
1 1 1 18 18 9  o 0 92.4509  4.70799  95.8536    -90         102.648    90           
1 1 1 18 18 10 o 0 263.406  11.6097  268.458    180         22.4643    180          
1 1 1 18 18 11 o 0 93.3728  4.83848  93.4012    -90         40.2416    90           
1 1 1 18 18 12 f 1 29.5017  4.62088  28.1108    0           56.8532    -180         
1 1 1 18 18 13 o 0 30.6585  4.09548  18.1335    90          7.00663    -90          
1 1 1 18 18 14 f 1 12.2723  6.02339  1.72121    0           12.0858    180          
1 1 1 18 18 15 o 0 140.504  7.16866  170.405    -90         5.74524    90           
1 1 1 18 18 16 o 0 66.7057  5.51841  78.8186    180         30.4895    180          
1 1 1 18 18 17 o 0 43.8719  5.17307  50.2999    -90         23.3058    -90          
1 1 1 18 18 18 o 0 57.3135  9.94968  64.1305    0           18.5452    7.18377e-15  
1 1 1 18 18 19 o 0 10.8674  7.37553  3.39622    90          2.48897    -90          
1 1 1 18 18 20 o 0 4.27089  3.13118  ?          ?           ?          ?            
1 1 1 19 0  1  o 0 65.6355  4.20411  1.44683    45          1.44561    -135         
1 1 1 19 0  2  o 0 105.651  6.37132  112.184    0           31.8695    -180         
1 1 1 19 0  3  o 0 140.612  8.27878  161.288    -45         13.7568    135          
1 1 1 19 0  4  o 0 45.5247  4.44469  5.04685    -90         15.9879    90           
1 1 1 19 0  5  o 0 401.482  20.9884  460.089    45          11.4979    45           
1 1 1 19 0  6  o 0 65.6163  4.40429  7.33118    0           7.38441    -180         
1 1 1 19 0  7  o 0 24.099   6.38313  6.28108    -45         88.7667    135          
1 1 1 19 0  8  o 0 132.63   7.77126  139.996    90          8.37729    -90          
1 1 1 19 0  9  o 0 227.754  12.5106  237.405    -135        27.1167    45           
1 1 1 19 0  10 o 0 354.381  19.7664  364.052    180         44.7412    180          
1 1 1 19 0  11 o 0 285.119  16.2113  311.503    135         90.831     135          
1 1 1 19 0  12 o 0 8.9384   5.77342  1.04395    90          29.2506    -90          
1 1 1 19 0  13 o 0 186.017  10.6904  196.236    45          17.2292    45           
1 1 1 19 0  14 o 0 29.7851  5.08624  16.3265    0           30.9881    180          
1 1 1 19 0  15 f 1 11.0537  6.14524  1.3865     135         12.3044    -45          
1 1 1 19 0  16 o 0 186.25   8.28706  244.943    90          41.6216    90           
1 1 1 19 0  17 f 1 135.635  8.51245  174.406    -135        38.9928    -135         
1 1 1 19 0  18 o 0 43.6801  4.97443  54.7647    180         11.9061    3.22748e-14  
1 1 1 19 0  19 o 0 45.5909  5.81273  55.8671    -45         7.88497    -45          
1 1 1 19 0  20 o 0 15.5934  8.11094  16.0636    -90         3.78079    90           
1 1 1 19 0  21 o 0 5.60447  3.56612  ?          ?           ?          ?            
1 1 1 19 0  22 o 0 2.16363  1.46465  ?          ?           ?          ?            
1 1 1 19 1  0  o 0 597.355  24.5906  695.933    0           59.9579    6.90539e-13  
1 1 1 19 1  1  o 0 457.737  15.2513  606.876    86.7015     163.442    86.7015      
1 1 1 19 1  2  o 0 320.401  12.3667  410.167    -121.029    97.5085    -121.029     
1 1 1 19 1  3  o 0 515.794  16.6323  587.667    63.8107     2.69899    -116.189     
1 1 1 19 1  4  o 0 171.094  6.26685  200.026    83.1784     47.8028    83.1784      
1 1 1 19 1  5  o 0 405.807  15.0923  439.957    123.794     30.0176    -56.2063     
1 1 1 19 1  6  o 0 415.124  16.4344  439.778    -126.422    0.37221    -126.422     
1 1 1 19 1  7  o 0 139.971  5.62953  44.9954    55.7711     185.31     -124.229     
1 1 1 19 1  8  o 0 177.323  7.37303  185.531    -164.2      14.4797    -164.2       
1 1 1 19 1  9  o 0 350.282  14.8264  379.156    -44.248     39.651     -44.248      
1 1 1 19 1  10 o 0 340.752  13.0081  357.508    128.698     25.8905    128.698      
1 1 1 19 1  11 o 0 108.792  3.7943   78.729     83.4882     57.2475    -96.5118     
1 1 1 19 1  12 o 0 106.58   4.06608  87.3619    76.2577     42.9478    -103.742     
1 1 1 19 1  13 o 0 127.873  4.64978  111.318    -46.0751    37.4472    133.925      
1 1 1 19 1  14 o 0 190.072  7.69527  189.826    -71.1245    6.06327    108.876      
1 1 1 19 1  15 o 0 97.6554  3.13047  133.814    -71.7334    15.3347    -71.7334     
1 1 1 19 1  16 o 0 65.3689  2.37161  69.0889    102.698     21.336     -77.3023     
1 1 1 19 1  17 o 0 112.921  4.29555  142.745    155.085     0.209906   -24.9153     
1 1 1 19 1  18 o 0 47.4211  3.21153  63.9176    -157.958    22.3297    -157.958     
1 1 1 19 1  19 o 0 62.6435  3.25907  81.6535    71.8218     13.9102    71.8218      
1 1 1 19 1  20 o 0 18.5265  5.44212  12.3836    33.4169     13.3863    -146.583     
1 1 1 19 1  21 o 0 8.25705  3.51247  ?          ?           ?          ?            
1 1 1 19 1  22 o 0 5.6495   2.65413  ?          ?           ?          ?            
1 1 1 19 2  0  o 0 320.564  17.7935  369.145    0           73.6728    9.22181e-14  
1 1 1 19 2  1  o 0 417.118  15.4794  549.123    -59.863     154.566    -59.863      
1 1 1 19 2  2  o 0 77.0345  3.1568   14.5363    77.6838     54.0553    -102.316     
1 1 1 19 2  3  o 0 207.324  9.17823  174.833    -124.407    102.316    55.593       
1 1 1 19 2  4  o 0 293.771  11.2141  336.305    -33.3709    24.4505    -33.3709     
1 1 1 19 2  5  o 0 191.999  8.12967  237.939    3.3194      79.5016    3.3194       
1 1 1 19 2  6  o 0 388.671  15.8038  476.96     -171.237    140.971    -171.237     
1 1 1 19 2  7  o 0 291.159  12.434   294.327    -24.686     9.64558    155.314      
1 1 1 19 2  8  o 0 322.601  13.1276  401.598    28.5203     139.832    28.5203      
1 1 1 19 2  9  o 0 201.916  7.45236  177.319    -40.9758    50.4554    139.024      
1 1 1 19 2  10 o 0 186.601  7.52843  150.195    -91.9888    67.7469    88.0112      
1 1 1 19 2  11 o 0 316.1    12.4208  330.382    158.698     15.7141    -21.3021     
1 1 1 19 2  12 o 0 78.0025  3.1303   59.8446    18.8731     31.3881    -161.127     
1 1 1 19 2  13 o 0 39.5008  2.55656  2.24032    -145.152    61.1362    -145.152     
1 1 1 19 2  14 o 0 107.814  3.49369  114.965    -147.514    21.9264    -147.514     
1 1 1 19 2  15 o 0 53.6297  2.37498  39.3612    -140.322    52.1082    39.6784      
1 1 1 19 2  16 o 0 69.5045  2.70401  71.3785    42.5687     28.195     -137.431     
1 1 1 19 2  17 o 0 90.9747  3.52778  141.171    79.3241     56.3302    79.3241      
1 1 1 19 2  18 o 0 45.2733  3.19878  48.5938    -164.805    5.92747    15.1946      
1 1 1 19 2  19 o 0 14.1413  5.19701  0.212991   27.7399     20.2356    27.7399      
1 1 1 19 2  20 o 0 13.2687  5.74431  1.52794    2.77152     0.484426   -177.228     
1 1 1 19 2  21 o 0 5.40812  2.6147   ?          ?           ?          ?            
1 1 1 19 2  22 o 0 5.70132  2.58502  ?          ?           ?          ?            
1 1 1 19 3  0  o 0 245.339  12.7933  279.616    0           46.649     180          
1 1 1 19 3  1  o 0 401.374  14.6519  551.033    -17.0865    205.562    -17.0865     
1 1 1 19 3  2  o 0 556.628  17.0559  690.553    118.367     128.827    118.367      
1 1 1 19 3  3  o 0 463.025  15.4323  627.467    162.146     222.494    162.146      
1 1 1 19 3  4  o 0 334.209  12.7344  425.272    49.1473     116.831    49.1473      
1 1 1 19 3  5  o 0 418.22   15.5897  538.964    -109.637    157.071    -109.637     
1 1 1 19 3  6  o 0 249.879  10.2562  344.592    -8.35901    193.797    -8.35901     
1 1 1 19 3  7  o 0 97.5481  4.46745  18.4673    145.094     132.282    -34.9062     
1 1 1 19 3  8  o 0 157.495  6.62274  104.483    25.5207     105.397    -154.479     
1 1 1 19 3  9  o 0 243.401  10.0102  299.281    93.0363     112.893    93.0363      
1 1 1 19 3  10 o 0 100.777  4.26547  95.9187    40.2577     41.4942    40.2577      
1 1 1 19 3  11 f 1 170.413  6.42583  183.526    -150.833    16.7023    -150.833     
1 1 1 19 3  12 o 0 120.003  4.25057  126.61     -33.5579    9.99375    -33.5579     
1 1 1 19 3  13 o 0 36.827   2.62141  0.421729   27.4274     37.7831    -152.573     
1 1 1 19 3  14 o 0 97.5534  3.39628  122.503    -55.2713    70.5215    -55.2713     
1 1 1 19 3  15 o 0 189.312  5.86466  309.066    128.579     120.519    128.579      
1 1 1 19 3  16 f 1 39.2673  2.53556  31.7079    -24.3466    5.90191    155.653      
1 1 1 19 3  17 o 0 116.386  4.46542  165.021    -12.1196    38.0842    -12.1196     
1 1 1 19 3  18 o 0 59.3298  3.02385  77.2698    140.606     15.5568    140.606      
1 1 1 19 3  19 o 0 25.8419  3.99616  27.8452    68.104      5.20578    68.104       
1 1 1 19 3  20 o 0 47.1562  5.13257  57.122     -77.6723    5.54342    -77.6723     
1 1 1 19 3  21 o 0 6.54495  2.82381  ?          ?           ?          ?            
1 1 1 19 3  22 o 0 5.17819  2.46062  ?          ?           ?          ?            
1 1 1 19 4  0  o 0 556.092  24.0918  628.129    180         26.1588    -180         
1 1 1 19 4  1  o 0 512.972  16.2428  608.239    -45.5573    70.3285    -45.5573     
1 1 1 19 4  2  o 0 508.772  15.8879  679.13     124.8       226.359    124.8        
1 1 1 19 4  3  o 0 420.53   14.2965  528.503    -69.8819    128.039    -69.8819     
1 1 1 19 4  4  o 0 243.51   9.19959  338.29     93.6539     164.959    93.6539      
1 1 1 19 4  5  o 0 85.4128  3.86365  17.94      -10.0872    9.91953    169.913      
1 1 1 19 4  6  o 0 386.101  14.4704  471.859    59.4675     147.148    59.4675      
1 1 1 19 4  7  o 0 90.9959  3.52863  14.4853    -20.8941    120.636    159.106      
1 1 1 19 4  8  o 0 152.581  6.38138  127.053    -100.1      45.7411    79.8999      
1 1 1 19 4  9  o 0 152.702  6.13148  115.483    77.1053     66.7325    -102.895     
1 1 1 19 4  10 o 0 125.278  4.97053  124.289    80.0638     0.247258   -99.9362     
1 1 1 19 4  11 o 0 62.9981  2.76512  4.39793    90.5469     92.916     -89.4531     
1 1 1 19 4  12 o 0 128.216  4.59457  149.437    -51.8587    40.0555    -51.8587     
1 1 1 19 4  13 o 0 45.9169  2.5654   12.1945    -66.39      44.7981    113.61       
1 1 1 19 4  14 o 0 135.744  4.76901  140.462    141.159     13.908     141.159      
1 1 1 19 4  15 o 0 79.0097  3.02207  112.509    -5.43567    28.8969    -5.43567     
1 1 1 19 4  16 o 0 110.428  3.36478  158.282    -166.203    38.9811    -166.203     
1 1 1 19 4  17 o 0 44.3065  2.93187  42.9422    49.8254     17.2067    -130.175     
1 1 1 19 4  18 o 0 32.4437  3.44361  30.6418    96.8163     8.01512    96.8163      
1 1 1 19 4  19 o 0 48.7274  4.14225  48.8913    159.202     16.0967    -20.7984     
1 1 1 19 4  20 o 0 30.0313  3.3265   37.5347    -61.6842    9.55514    -61.6842     
1 1 1 19 4  21 o 0 4.93752  2.35838  ?          ?           ?          ?            
1 1 1 19 4  22 o 0 6.77813  3.33136  ?          ?           ?          ?            
1 1 1 19 5  0  o 0 16.2107  6.54651  1.90308    180         60.6891    1.63039e-14  
1 1 1 19 5  1  f 1 105.649  3.74877  65.0009    115.687     53.0429    -64.3135     
1 1 1 19 5  2  o 0 276.319  10.5142  328.337    93.9315     60.181     93.9315      
1 1 1 19 5  3  o 0 316.712  11.3599  447.847    27.1335     213.879    27.1335      
1 1 1 19 5  4  o 0 544.12   17.7257  648.32     -109.611    99.6003    -109.611     
1 1 1 19 5  5  o 0 168.529  7.35455  149.051    -71.5558    28.1341    108.444      
1 1 1 19 5  6  o 0 378.44   15.5085  535.482    86.7929     300.547    86.7929      
1 1 1 19 5  7  o 0 248.375  10.2722  330.698    -109.578    177.746    -109.578     
1 1 1 19 5  8  o 0 94.8601  4.2553   74.8974    142.649     12.9173    -37.3514     
1 1 1 19 5  9  o 0 169.249  6.74352  229.845    -165.481    147.515    -165.481     
1 1 1 19 5  10 o 0 80.0683  3.29587  4.16956    40.2115     162.963    40.2115      
1 1 1 19 5  11 o 0 209.482  7.59386  252.224    96.7845     72.3374    96.7845      
1 1 1 19 5  12 o 0 85.3827  3.09277  56.5265    63.976      54.6023    -116.024     
1 1 1 19 5  13 o 0 111.821  4.48778  100.416    -17.9807    19.8153    162.019      
1 1 1 19 5  14 o 0 146.385  4.96109  146.352    135.507     4.16831    135.507      
1 1 1 19 5  15 o 0 85.711   3.00168  104.333    70.0924     7.67782    -109.908     
1 1 1 19 5  16 o 0 53.3065  2.64224  59.0205    16.5903     1.50871    -163.41      
1 1 1 19 5  17 o 0 45.9351  2.3303   40.2848    105.857     27.2469    -74.1426     
1 1 1 19 5  18 o 0 59.6042  3.71864  79.0224    53.4495     15.2152    53.4495      
1 1 1 19 5  19 o 0 11.713   4.64586  4.85382    102.188     23.0881    102.188      
1 1 1 19 5  20 o 0 22.8163  4.58363  28.1189    80.2368     15.161     80.2368      
1 1 1 19 5  21 o 0 6.8479   3.36219  ?          ?           ?          ?            
1 1 1 19 5  22 o 0 4.03674  1.86673  ?          ?           ?          ?            
1 1 1 19 6  0  o 0 232.014  12.263   258.455    180         102.944    -6.27581e-14 
1 1 1 19 6  1  o 0 547.17   17.4529  598.543    -48.6116    10.8653    131.388      
1 1 1 19 6  2  o 0 116.218  4.51903  70.9634    -61.5525    75.9496    118.448      
1 1 1 19 6  3  o 0 431.922  15.2996  504.64     -153.198    65.5143    -153.198     
1 1 1 19 6  4  o 0 365.62   15.2998  456.003    -7.6352     121.522    -7.6352      
1 1 1 19 6  5  o 0 126.463  5.09595  113.342    1.72132     24.546     1.72132      
1 1 1 19 6  6  o 0 463.517  16.3441  487.641    96.3532     21.9171    96.3532      
1 1 1 19 6  7  o 0 271.108  11.4615  273.672    -105.882    5.47586    -105.882     
1 1 1 19 6  8  o 0 164.575  6.69691  132.943    -15.7201    57.0396    164.28       
1 1 1 19 6  9  o 0 389.965  14.3969  407.036    68.2796     32.2511    68.2796      
1 1 1 19 6  10 o 0 132.141  5.32221  132.932    -85.0748    3.27775    -85.0748     
1 1 1 19 6  11 o 0 152.404  5.90003  169.99     85.5691     36.9482    85.5691      
1 1 1 19 6  12 o 0 90.0037  3.19627  75.9778    125.648     23.1934    -54.3519     
1 1 1 19 6  13 o 0 81.2579  2.97965  62.6938    -159.421    27.5979    20.5786      
1 1 1 19 6  14 o 0 125.528  3.89958  110.129    -167.07     24.3177    12.93        
1 1 1 19 6  15 o 0 118.195  3.66848  164.303    159.955     26.2078    159.955      
1 1 1 19 6  16 o 0 58.2507  2.326    59.006     -128.207    17.9425    51.7927      
1 1 1 19 6  17 o 0 41.3282  2.99831  52.9737    -17.049     19.5559    -17.049      
1 1 1 19 6  18 o 0 13.0925  4.84334  0.556114   135.344     13.8549    135.344      
1 1 1 19 6  19 o 0 60.7251  4.17341  73.0272    -133.898    4.45003    -133.898     
1 1 1 19 6  20 o 0 17.7897  7.09862  14.4877    143.041     5.41067    143.041      
1 1 1 19 6  21 o 0 5.18448  2.50741  ?          ?           ?          ?            
1 1 1 19 7  0  o 0 37.4093  17.2546  1.73303    180         8.93721    -4.18968e-14 
1 1 1 19 7  1  o 0 327.954  11.6647  437.241    -40.9157    168.811    -40.9157     
1 1 1 19 7  2  o 0 432.358  14.4386  553.859    98.9746     166.794    98.9746      
1 1 1 19 7  3  o 0 296.529  10.5995  334.914    39.2893     34.4484    39.2893      
1 1 1 19 7  4  o 0 342.756  13.1885  374.826    -137.802    11.8658    -137.802     
1 1 1 19 7  5  o 0 296.515  11.2514  319.626    91.5362     39.0326    91.5362      
1 1 1 19 7  6  o 0 112.925  4.70358  11.0336    -28.6895    186.705    151.31       
1 1 1 19 7  7  o 0 440.279  17.5878  474.733    171.98      51.5025    171.98       
1 1 1 19 7  8  o 0 274.01   10.108   316.42     12.3705     86.2878    12.3705      
1 1 1 19 7  9  o 0 295.042  10.9755  412.43     -44.2905    245.893    -44.2905     
1 1 1 19 7  10 o 0 163.949  5.75118  172.038    -6.86114    9.51421    -6.86114     
1 1 1 19 7  11 o 0 108.879  3.7108   81.1241    119.304     45.8665    -60.6957     
1 1 1 19 7  12 o 0 76.9784  2.98062  72.1984    37.5955     3.81515    37.5955      
1 1 1 19 7  13 o 0 48.7432  2.48451  13.6888    75.3179     50.4585    -104.682     
1 1 1 19 7  14 o 0 230.894  7.77489  235.771    0.65421     12.8631    0.65421      
1 1 1 19 7  15 o 0 191.302  6.29232  308.153    -11.8835    122.721    -11.8835     
1 1 1 19 7  16 o 0 71.8906  2.9591   98.9447    -58.1493    28.9913    -58.1493     
1 1 1 19 7  17 o 0 102.709  4.42954  145.218    53.5043     38.9891    53.5043      
1 1 1 19 7  18 o 0 25.656   3.29776  20.9509    39.8681     12.7989    -140.132     
1 1 1 19 7  19 o 0 39.6294  3.23415  40.5671    44.3939     8.08834    -135.606     
1 1 1 19 7  20 o 0 18.6079  6.49772  15.823     116.425     3.67687    -63.5749     
1 1 1 19 7  21 o 0 6.86257  2.74175  ?          ?           ?          ?            
1 1 1 19 8  0  o 0 562.697  24.8888  621.137    0           89.4949    180          
1 1 1 19 8  1  o 0 278.207  9.83636  384.257    175.608     181.899    175.608      
1 1 1 19 8  2  o 0 293.319  11.9933  340.501    82.4194     54.4968    82.4194      
1 1 1 19 8  3  o 0 483.238  16.877   533.673    167.878     17.6326    167.878      
1 1 1 19 8  4  o 0 28.467   3.04079  43.1942    33.9586     96.2315    33.9586      
1 1 1 19 8  5  o 0 202.192  8.17236  266.984    -93.4934    162.25     -93.4934     
1 1 1 19 8  6  o 0 186.029  7.69164  191.834    -9.75018    29.9463    -9.75018     
1 1 1 19 8  7  o 0 121.956  4.68461  118.659    -20.4557    13.1788    -20.4557     
1 1 1 19 8  8  o 0 236.262  9.313    278.797    -22.922     92.4745    -22.922      
1 1 1 19 8  9  o 0 265.889  10.1419  269.528    -29.3406    16.0224    -29.3406     
1 1 1 19 8  10 o 0 151.685  5.90552  150.883    45.6283     4.20524    -134.372     
1 1 1 19 8  11 o 0 73.7383  2.83349  35.521     21.417      45.4579    -158.583     
1 1 1 19 8  12 o 0 263.767  9.4517   262.452    -165.727    17.4409    14.2727      
1 1 1 19 8  13 o 0 18.1325  4.13104  4.41252    -102.361    10.5789    -102.361     
1 1 1 19 8  14 o 0 168.107  5.35585  173.661    19.0689     15.1422    19.0689      
1 1 1 19 8  15 f 1 76.4733  2.92357  113.825    45.8794     44.4525    45.8794      
1 1 1 19 8  16 o 0 179.897  6.78254  218.985    -79.7163    14.5872    100.284      
1 1 1 19 8  17 o 0 43.28    2.8644   40.7136    71.8619     16.6977    -108.138     
1 1 1 19 8  18 o 0 103.56   5.62201  134.515    -86.0845    20.4401    -86.0845     
1 1 1 19 8  19 o 0 17.0288  5.42576  4.10328    -27.7791    21.1981    152.221      
1 1 1 19 8  20 o 0 15.4097  6.12315  10.1188    -124.83     2.67044    55.1697      
1 1 1 19 8  21 f 1 5.55217  2.74489  ?          ?           ?          ?            
1 1 1 19 9  0  o 0 89.4302  4.58162  37.2776    180         4.96436    8.38387e-14  
1 1 1 19 9  1  o 0 213.111  8.55601  158.552    -7.93794    132.81     172.062      
1 1 1 19 9  2  o 0 454.869  15.7182  618.988    -139.486    255.373    -139.486     
1 1 1 19 9  3  o 0 548.858  17.618   535.212    -64.5034    121.309    115.497      
1 1 1 19 9  4  o 0 399.904  15.1747  481.782    122.435     147.968    122.435      
1 1 1 19 9  5  o 0 330.964  12.683   334.677    148.919     0.0639431  -31.0811     
1 1 1 19 9  6  o 0 258.656  10.4226  247.596    -21.7627    18.1245    158.237      
1 1 1 19 9  7  o 0 243.003  8.64191  260.588    70.337      37.77      70.337       
1 1 1 19 9  8  o 0 262.915  9.46923  297.809    -170.314    76.5925    -170.314     
1 1 1 19 9  9  o 0 292.726  10.0171  313.985    -176.695    53.4973    -176.695     
1 1 1 19 9  10 o 0 49.2196  2.43947  15.3533    58.6277     93.3279    58.6277      
1 1 1 19 9  11 o 0 94.3733  3.2936   71.2712    147.599     25.089     -32.4014     
1 1 1 19 9  12 o 0 121.305  4.59423  116.999    -146.235    5.96877    33.7648      
1 1 1 19 9  13 o 0 92.3415  3.43293  40.2815    -122.657    97.7235    57.3432      
1 1 1 19 9  14 o 0 88.1807  3.07153  97.6324    -83.8289    28.8854    -83.8289     
1 1 1 19 9  15 o 0 136.767  4.14226  203.996    123.921     62.3091    123.921      
1 1 1 19 9  16 o 0 35.7872  2.66529  36.9443    61.8524     0.895365   -118.148     
1 1 1 19 9  17 o 0 62.886   2.98662  59.2176    111.46      30.9449    -68.5397     
1 1 1 19 9  18 o 0 47.0246  2.91554  67.1751    96.2078     27.3948    96.2078      
1 1 1 19 9  19 f 1 20.2098  5.34515  3.20477    -50.6603    34.408     129.34       
1 1 1 19 9  20 o 0 23.4126  7.21684  22.9325    24.3704     2.02426    -155.63      
1 1 1 19 9  21 o 0 5.96843  3.00225  ?          ?           ?          ?            
1 1 1 19 10 0  o 0 97.8781  5.65344  95.6606    0           41.8154    180          
1 1 1 19 10 1  o 0 208.403  7.78589  292.313    153.452     174.698    153.452      
1 1 1 19 10 2  o 0 180.766  7.36553  241.704    7.83474     165.245    7.83474      
1 1 1 19 10 3  o 0 210.75   8.16429  264.852    172.88      127.547    172.88       
1 1 1 19 10 4  o 0 308.971  11.1152  370.089    92.0712     119.927    92.0712      
1 1 1 19 10 5  o 0 239.06   9.12917  201.602    -107.66     71.6565    72.3403      
1 1 1 19 10 6  o 0 348.108  13.7763  373.645    -36.8355    43.3754    -36.8355     
1 1 1 19 10 7  o 0 157.887  6.14652  148.582    -134.98     6.66769    45.0203      
1 1 1 19 10 8  o 0 211.625  7.5368   251.746    -13.9352    94.2138    -13.9352     
1 1 1 19 10 9  o 0 54.7951  2.49263  5.33039    -94.2718    43.9342    85.7282      
1 1 1 19 10 10 o 0 120.239  4.34536  87.33      -15.8087    60.9803    164.191      
1 1 1 19 10 11 o 0 108.558  4.05821  70.9244    119.234     75.7849    -60.7656     
1 1 1 19 10 12 o 0 86.9186  3.36999  75.0081    61.8969     13.9921    -118.103     
1 1 1 19 10 13 o 0 149.412  5.58013  120.042    -179.781    54.1176    0.218534     
1 1 1 19 10 14 o 0 81.6247  2.76951  75.473     -82.1067    2.6081     97.8933      
1 1 1 19 10 15 o 0 131.722  4.35014  194.429    -45.5114    58.5126    -45.5114     
1 1 1 19 10 16 o 0 88.0967  3.31711  143.291    12.1355     73.2087    12.1355      
1 1 1 19 10 17 o 0 116.044  5.13093  140.241    4.84584     0.113667   -175.154     
1 1 1 19 10 18 o 0 39.2987  3.69444  43.7947    96.3331     0.855819   -83.6669     
1 1 1 19 10 19 o 0 19.7767  6.10886  11.5517    -122.619    18.0647    57.3805      
1 1 1 19 10 20 o 0 26.7126  5.35053  33.7714    -126.088    13.9826    -126.088     
1 1 1 19 10 21 o 0 5.75507  2.73261  ?          ?           ?          ?            
1 1 1 19 11 0  o 0 149.431  8.30768  152.591    180         46.9447    -180         
1 1 1 19 11 1  o 0 442.731  15.3203  613.439    -74.9573    274.075    -74.9573     
1 1 1 19 11 2  o 0 469.487  16.0568  472.136    167.451     21.7047    -12.5494     
1 1 1 19 11 3  o 0 527.235  17.5833  582.096    176.83      81.6369    176.83       
1 1 1 19 11 4  o 0 343.2    13.2326  372.995    125.727     52.7392    125.727      
1 1 1 19 11 5  o 0 252.487  9.90035  317.108    87.8555     143.188    87.8555      
1 1 1 19 11 6  o 0 71.4718  3.15485  35.6153    -97.7561    20.6673    82.2439      
1 1 1 19 11 7  o 0 143.92   5.59256  133.509    51.0421     5.45155    -128.958     
1 1 1 19 11 8  o 0 132.466  5.56792  139.094    42.6714     38.4993    42.6714      
1 1 1 19 11 9  o 0 196.075  7.53307  226.782    -81.8519    50.867     -81.8519     
1 1 1 19 11 10 o 0 192.885  6.84584  160.536    89.5851     73.5973    -90.4149     
1 1 1 19 11 11 o 0 154.92   5.2808   152.122    123.152     9.27953    -56.8476     
1 1 1 19 11 12 o 0 108.657  3.79672  138.469    1.28046     75.3796    1.28046      
1 1 1 19 11 13 o 0 160.138  5.54013  162.13     -8.93403    11.3451    -8.93403     
1 1 1 19 11 14 o 0 195.216  6.26605  299.602    79.1544     96.368     79.1544      
1 1 1 19 11 15 o 0 64.4529  2.90139  64.9044    -165.303    22.7741    14.6966      
1 1 1 19 11 16 o 0 55.3938  2.60023  55.4654    -112.125    20.0705    67.8753      
1 1 1 19 11 17 o 0 91.8096  3.99212  94.5676    -133.923    30.108     46.0768      
1 1 1 19 11 18 o 0 51.7409  3.29875  54.9874    55.895      9.00065    -124.105     
1 1 1 19 11 19 o 0 44.6103  5.0422   55.2226    -105.628    10.4887    -105.628     
1 1 1 19 11 20 o 0 15.1481  6.19835  7.98057    -6.94989    9.62629    173.05       
1 1 1 19 11 21 o 0 5.1409   2.56678  ?          ?           ?          ?            
1 1 1 19 12 0  o 0 255.614  14.4484  266.243    0           123.126    1.39731e-14  
1 1 1 19 12 1  o 0 309.724  10.8774  257.083    47.2824     117.355    -132.718     
1 1 1 19 12 2  o 0 457.581  15.3726  543.491    65.5172     149.986    65.5172      
1 1 1 19 12 3  o 0 390.912  14.2171  416.117    66.8698     36.7875    66.8698      
1 1 1 19 12 4  o 0 276      10.8197  311.401    134.897     74.8039    134.897      
1 1 1 19 12 5  o 0 292.858  11.7307  371.057    176.613     155.098    176.613      
1 1 1 19 12 6  o 0 209.283  7.97033  258.895    -82.32      109.966    -82.32       
1 1 1 19 12 7  o 0 338.578  12.2197  428.28     137.568     185.606    137.568      
1 1 1 19 12 8  o 0 126.446  4.93103  110.979    -157.524    9.00613    22.4756      
1 1 1 19 12 9  o 0 154.645  5.57577  159.991    -90.5449    10.0644    -90.5449     
1 1 1 19 12 10 o 0 45.0875  2.4742   13.2471    158.842     68.3966    158.842      
1 1 1 19 12 11 o 0 196.729  6.81472  170.491    125.799     59.3852    -54.2014     
1 1 1 19 12 12 o 0 15.4941  4.75597  10.7595    -14.4072    24.3288    -14.4072     
1 1 1 19 12 13 o 0 154.904  4.9432   129.548    43.4436     42.4323    -136.556     
1 1 1 19 12 14 o 0 64.1464  2.19132  79.6423    54.4074     8.3474     54.4074      
1 1 1 19 12 15 o 0 175.201  5.93233  213.143    -38.3698    12.5165    141.63       
1 1 1 19 12 16 o 0 70.5288  2.97287  97.3785    117.006     27.8116    117.006      
1 1 1 19 12 17 o 0 83.0954  4.24569  94.6516    -165.066    6.34652    14.9341      
1 1 1 19 12 18 o 0 33.9682  3.27344  27.3994    -142.345    20.1336    37.6555      
1 1 1 19 12 19 o 0 23.1907  4.91852  23.2362    61.3057     0.825498   -118.694     
1 1 1 19 12 20 f 1 7.03548  3.50167  ?          ?           ?          ?            
1 1 1 19 12 21 o 0 4.33258  2.09966  ?          ?           ?          ?            
1 1 1 19 13 0  o 0 114.239  6.58728  97.8515    0           6.36903    1.30401e-12  
1 1 1 19 13 1  o 0 233.215  7.80341  328.762    113.651     217.094    113.651      
1 1 1 19 13 2  o 0 408.86   14.961   508.437    -20.2791    185.022    -20.2791     
1 1 1 19 13 3  o 0 185.577  7.18399  227.417    90.2662     116.598    90.2662      
1 1 1 19 13 4  o 0 200.343  8.23776  154.281    175.604     82.7443    -4.39574     
1 1 1 19 13 5  o 0 400.773  14.2552  491.904    -157.799    174.934    -157.799     
1 1 1 19 13 6  o 0 245.445  9.51449  188.273    65.9279     111.521    -114.072     
1 1 1 19 13 7  o 0 198.64   7.24685  238.651    -92.2279    96.7133    -92.2279     
1 1 1 19 13 8  o 0 232.298  8.6294   248.741    47.1513     49.205     47.1513      
1 1 1 19 13 9  o 0 236.369  8.16938  325.021    -79.176     167.813    -79.176      
1 1 1 19 13 10 o 0 64.3062  2.68151  22.1785    -98.1594    31.874     81.8406
[truncated: 1,024,615 more chars]
