# Supplementary material for: Compact tape-driven sample delivery system for serial femtosecond crystallography
Source: J Appl Crystallogr. 2026 Feb 9;59(Pt 2):291–302. doi: 10.1107/S1600576726000063 (PMC13060467; doi:10.1107/S1600576726000063)
Supplement: Supplementary file 2 [file j-59-00291-sup2.zip › 9v3j_sf.cif]

data_r9v3jsf
# 
_audit.revision_id     1_0 
_audit.creation_date   ? 
_audit.update_record   'Initial release' 
# 
_cell.entry_id      9v3j 
_cell.length_a      79.450 
_cell.length_b      79.450 
_cell.length_c      38.150 
_cell.angle_alpha   90.000 
_cell.angle_beta    90.000 
_cell.angle_gamma   90.000 
# 
_diffrn_radiation_wavelength.id           1 
_diffrn_radiation_wavelength.wavelength   1.24 
# 
_entry.id   9v3j 
# 
_exptl_crystal.id   1 
# 
_reflns_scale.group_code   1 
# 
_symmetry.entry_id               9v3j 
_symmetry.space_group_name_H-M   'P 43 21 2' 
_symmetry.Int_Tables_number      96 
# 
loop_
_refln.crystal_id 
_refln.wavelength_id 
_refln.scale_group_code 
_refln.index_h 
_refln.index_k 
_refln.index_l 
_refln.status 
_refln.pdbx_r_free_flag 
_refln.F_meas_au 
_refln.F_meas_sigma_au 
_refln.pdbx_FWT 
_refln.pdbx_PHWT 
_refln.pdbx_DELFWT 
_refln.pdbx_DELPHWT 
1 1 1 0  0  4  o 0 214.567 32.6846  301.543     180          183.548    1.92442e-13  
1 1 1 0  0  8  o 0 277.328 39.4313  349.684     0            161.675    180          
1 1 1 0  0  12 o 0 103.044 20.8589  6.07717     0            6.02555    -180         
1 1 1 0  0  16 o 0 435.431 53.788   473.504     0            138.238    -180         
1 1 1 0  0  20 o 0 58.2791 28.8866  64.5219     180          1.13793    180          
1 1 1 1  0  1  o 0 156.338 16.6485  289.995     -135         138.545    45           
1 1 1 1  0  2  o 0 357.506 19.4931  660.912     180          76.3766    180          
1 1 1 1  0  3  o 0 372.226 21.1527  685.136     -45          134.194    -45          
1 1 1 1  0  4  o 0 340.284 22.6267  518.68      90           253.263    90           
1 1 1 1  0  5  f 1 107.688 12.8756  21.8919     45           1.7021     45           
1 1 1 1  0  6  o 0 255.359 22.612   339.201     180          49.6516    180          
1 1 1 1  0  7  o 0 101.93  12.1247  56.0159     135          5.233      -45          
1 1 1 1  0  8  o 0 245.524 21.8872  312.57      -90          83.3931    -90          
1 1 1 1  0  9  o 0 295.053 24.0291  350.77      -135         52.4311    -135         
1 1 1 1  0  10 o 0 91.3588 7.28051  92.8626     180          86.5628    7.52736e-15  
1 1 1 1  0  11 o 0 83.9815 7.84568  86.5295     135          153        -45          
1 1 1 1  0  12 o 0 498.273 36.3591  539.852     -90          75.9157    90           
1 1 1 1  0  13 o 0 123.177 9.94286  127.555     -135         31.9187    -135         
1 1 1 1  0  14 o 0 73.6812 5.61175  62.2788     0            16.5429    180          
1 1 1 1  0  15 o 0 73.0523 6.17252  75.5318     -45          22.6785    -45          
1 1 1 1  0  16 o 0 56.4066 6.38772  55.7639     -90          4.68108    90           
1 1 1 1  0  17 o 0 105.283 7.563    112.127     45           22.2845    -135         
1 1 1 1  0  18 o 0 43.7698 3.82382  57.4165     0            5.25406    180          
1 1 1 1  0  19 o 0 26.0933 7.02297  32.9688     -45          17.4029    135          
1 1 1 1  0  20 o 0 10.8467 6.76265  3.43104     90           13.8898    -90          
1 1 1 1  0  21 o 0 16.0201 8.96126  5.52264     -135         2.19404    45           
1 1 1 1  0  22 o 0 25.8739 10.1877  32.2626     180          5.64697    180          
1 1 1 1  0  23 f 1 3.01487 2.21794  ?           ?            ?          ?            
1 1 1 1  1  1  o 0 242.326 17.5254  457.954     -90          55.9458    90           
1 1 1 1  1  2  o 0 362.243 19.3604  679.909     0            14.8895    180          
1 1 1 1  1  3  o 0 35.6891 12.0015  10.3358     -90          76.6348    90           
1 1 1 1  1  4  o 0 133.922 12.1185  199.193     0            50.761     180          
1 1 1 1  1  5  o 0 285.199 22.3627  435.13      90           167.699    90           
1 1 1 1  1  6  o 0 282.883 27.1954  377.863     0            39.654     180          
1 1 1 1  1  7  o 0 171.03  18.7968  143.122     -90          81.1592    -90          
1 1 1 1  1  8  o 0 63.7662 6.91671  28.3087     0            48.9146    180          
1 1 1 1  1  9  o 0 447.127 32.2188  533.048     -90          76.0032    90           
1 1 1 1  1  10 o 0 98.9593 9.34409  108.877     0            104.823    180          
1 1 1 1  1  11 o 0 187.552 17.3168  206.225     90           68.6697    -90          
1 1 1 1  1  12 o 0 157.547 13.6087  170.653     180          36.9223    180          
1 1 1 1  1  13 o 0 224.707 20.3476  240.07      -90          78.5064    -90          
1 1 1 1  1  14 o 0 197.31  14.1503  221.556     180          50.4515    180          
1 1 1 1  1  15 o 0 68.5928 5.59511  69.0401     90           18.3481    90           
1 1 1 1  1  16 o 0 185.498 11.7879  201.112     180          4.74719    2.97259e-13  
1 1 1 1  1  17 f 1 89.9545 6.03518  95.6914     -90          54.6592    90           
1 1 1 1  1  18 o 0 82.1783 6.05393  113.723     180          10.6068    2.43025e-14  
1 1 1 1  1  19 o 0 89.1473 6.43985  120.828     -90          30.5032    -90          
1 1 1 1  1  20 o 0 24.6199 6.66265  8.75681     180          0.129828   180          
1 1 1 1  1  21 o 0 13.3348 7.62519  8.52326     90           9.85422    -90          
1 1 1 1  1  22 o 0 25.0226 8.36594  31.2798     0            1.78835    2.04766e-13  
1 1 1 1  1  23 o 0 6.02366 4.28221  ?           ?            ?          ?            
1 1 1 2  0  1  o 0 227.337 16.4956  258.443     -45          196.709    -45          
1 1 1 2  0  2  o 0 153.089 18.6924  281.131     -90          63.2903    90           
1 1 1 2  0  3  o 0 34.1824 11.2189  8.95371     45           73.0639    -135         
1 1 1 2  0  4  o 0 174.712 19.5425  78.4905     0            50.3204    4.23681e-14  
1 1 1 2  0  5  o 0 218.094 17.2802  291.546     135          31.8428    135          
1 1 1 2  0  6  o 0 159.47  17.7545  205.19      90           21.5971    90           
1 1 1 2  0  7  o 0 172.153 16.1176  221.063     45           125.082    -135         
1 1 1 2  0  8  o 0 371.697 30.925   473.001     180          199.406    180          
1 1 1 2  0  9  o 0 309.91  23.1769  368.007     -45          52.7235    -45          
1 1 1 2  0  10 o 0 533.192 33.3924  625.88      -90          104.17     -90          
1 1 1 2  0  11 o 0 80.3834 6.94908  44.8265     -135         36.4996    45           
1 1 1 2  0  12 o 0 295.828 27.1685  319.931     0            4.24528    180          
1 1 1 2  0  13 o 0 8.25954 5.72308  1.10105     135          84.5861    -45          
1 1 1 2  0  14 o 0 76.6867 5.77937  54.6373     -90          3.33385    90           
1 1 1 2  0  15 o 0 73.0831 4.52819  69.6618     45           29.0985    45           
1 1 1 2  0  16 o 0 43.2248 4.49791  38.312      0            20.8559    180          
1 1 1 2  0  17 o 0 52.5724 4.24845  49.5702     135          8.8349     -45          
1 1 1 2  0  18 o 0 43.3798 4.85788  56.2012     -90          4.07938    90           
1 1 1 2  0  19 o 0 45.2582 4.0011   60.2135     45           18.7974    45           
1 1 1 2  0  20 o 0 155.605 10.4529  206.147     0            58.979     0            
1 1 1 2  0  21 o 0 6.44267 4.68671  2.56423     135          19.7818    -45          
1 1 1 2  0  22 o 0 29.2897 8.39515  37.0593     90           3.36251    -90          
1 1 1 2  0  23 o 0 4.3216  2.92536  ?           ?            ?          ?            
1 1 1 2  1  0  o 0 207.943 22.6867  363.403     180          472.93     1.41261e-13  
1 1 1 2  1  1  o 0 322.913 12.8943  663.935     -48.145      179.534    -48.145      
1 1 1 2  1  2  o 0 369.244 15.9291  740.87      38.0236      141.455    38.0236      
1 1 1 2  1  3  o 0 170.375 12.2899  301.67      -35.6916     50.7384    -35.6916     
1 1 1 2  1  4  o 0 196.961 13.4617  357.683     139.878      196.194    139.878      
1 1 1 2  1  5  o 0 239.301 15.9742  311.304     41.3767      12.4657    41.3767      
1 1 1 2  1  6  o 0 266.314 16.0382  303.312     144.938      78.2698    -35.0615     
1 1 1 2  1  7  o 0 273.694 16.0715  294.634     156.974      93.0184    -23.026      
1 1 1 2  1  8  o 0 187.447 12.0913  266.243     19.3234      117.369    19.3234      
1 1 1 2  1  9  o 0 131.716 8.56616  57.9858     84.2319      160.449    -95.7681     
1 1 1 2  1  10 o 0 253.744 15.3757  316.324     117.611      66.1276    117.611      
1 1 1 2  1  11 o 0 288.51  17.9516  395.522     166.083      189.603    166.083      
1 1 1 2  1  12 o 0 304.643 18.0675  402.764     24.4577      158.92     24.4577      
1 1 1 2  1  13 o 0 248.705 13.5255  243.208     -179.066     32.8212    0.93423      
1 1 1 2  1  14 o 0 62.9856 3.87534  12.0522     -39.1362     133.257    -39.1362     
1 1 1 2  1  15 o 0 103.798 5.93558  111.666     -113.381     6.95367    -113.381     
1 1 1 2  1  16 o 0 100.124 5.31256  126.474     100.358      53.6209    100.358      
1 1 1 2  1  17 o 0 109.053 5.04195  114.897     -83.821      9.69124    -83.821      
1 1 1 2  1  18 o 0 51.7266 3.02879  62.9216     -60.7017     1.73532    -60.7017     
1 1 1 2  1  19 o 0 21.3747 4.4504   5.83947     -150.532     25.2514    29.4681      
1 1 1 2  1  20 o 0 101.899 6.59214  167.836     -37.6882     71.653     -37.6882     
1 1 1 2  1  21 o 0 46.5176 3.95462  46.5329     9.79356      22.854     -170.206     
1 1 1 2  1  22 o 0 22.3716 7.45032  26.7368     -43.8877     10.1401    -43.8877     
1 1 1 2  1  23 o 0 9.21955 3.84537  ?           ?            ?          ?            
1 1 1 2  2  0  o 0 366.532 24.0878  654.066     180          66.9875    -180         
1 1 1 2  2  1  o 0 416.678 17.5095  778.119     90           219.751    -90          
1 1 1 2  2  2  o 0 415.487 19.2554  782.192     0            59.0195    -180         
1 1 1 2  2  3  o 0 427.303 23.5831  800.174     -90          100.407    90           
1 1 1 2  2  4  o 0 10.1733 5.75072  0.66598     180          67.7818    -1.39364e-15 
1 1 1 2  2  5  o 0 196.919 22.6514  265.829     -90          16.5214    -90          
1 1 1 2  2  6  o 0 257.06  24.1882  344.098     0            140.804    2.56726e-14  
1 1 1 2  2  7  o 0 321.787 25.4272  416.452     90           109.137    90           
1 1 1 2  2  8  o 0 104.278 9.81927  110.816     180          44.2918    7.1813e-14   
1 1 1 2  2  9  o 0 222.642 18.8138  253.155     -90          146.955    -90          
1 1 1 2  2  10 o 0 275.791 24.2651  324.87      180          99.4394    -2.22771e-14 
1 1 1 2  2  11 o 0 557.261 37.5803  612.476     -90          103.558    90           
1 1 1 2  2  12 o 0 83.7649 6.77749  74.7603     180          5.08812    2.87295e-13  
1 1 1 2  2  13 o 0 99.5553 7.62274  101.82      90           7.69737    -90          
1 1 1 2  2  14 o 0 289.893 21.8652  324.662     0            32.9747    180          
1 1 1 2  2  15 o 0 300.901 19.0005  331.091     90           55.3281    90           
1 1 1 2  2  16 o 0 7.6602  5.27232  1.07352     180          36.6074    -5.9485e-15  
1 1 1 2  2  17 o 0 193.688 14.3541  205.132     90           60.906     -90          
1 1 1 2  2  18 o 0 48.7898 4.46254  59.6569     0            15.7453    1.79969e-14  
1 1 1 2  2  19 o 0 127.747 8.5319   172.178     -90          40.3753    -90          
1 1 1 2  2  20 o 0 16.7989 9.32209  7.45964     180          8.56504    5.29436e-14  
1 1 1 2  2  21 o 0 63.5541 7.49169  81.8645     -90          7.58018    -90          
1 1 1 2  2  22 o 0 13.1192 8.67293  14.9665     180          18.8205    7.19523e-16  
1 1 1 2  2  23 o 0 6.22697 4.46329  ?           ?            ?          ?            
1 1 1 3  0  1  o 0 187.323 15.0388  251.268     45           155.517    45           
1 1 1 3  0  2  o 0 122.235 5.05331  9.68092     0            2.7888     1.46308e-12  
1 1 1 3  0  3  o 0 307.184 22.2475  566.756     -45          252.364    -45          
1 1 1 3  0  4  o 0 18.0701 6.20574  3.02053     -90          95.7142    90           
1 1 1 3  0  5  o 0 259.977 23.2144  347.594     45           106.809    45           
1 1 1 3  0  6  o 0 358.684 27.4678  476.035     0            9.70499    180          
1 1 1 3  0  7  o 0 382.265 28.3552  490.551     135          57.4632    135          
1 1 1 3  0  8  o 0 346.151 27.3248  439.938     90           34.6813    -90          
1 1 1 3  0  9  o 0 199.281 18.771   236.071     -135         8.29448    45           
1 1 1 3  0  10 o 0 143.176 17.8632  65.6243     180          29.6777    180          
1 1 1 3  0  11 o 0 444.672 34.0697  486.572     135          33.5899    -45          
1 1 1 3  0  12 o 0 508.266 34.2917  548.469     90           6.05769    90           
1 1 1 3  0  13 o 0 62.4536 5.18235  21.61       -135         8.75482    45           
1 1 1 3  0  14 o 0 279.425 21.9598  312.22      180          36.5569    180          
1 1 1 3  0  15 o 0 26.9154 5.01056  3.62576     -45          6.67635    135          
1 1 1 3  0  16 o 0 82.6626 5.85553  89.0558     90           7.97355    -90          
1 1 1 3  0  17 o 0 116.472 7.78195  123.291     45           5.78548    -135         
1 1 1 3  0  18 o 0 32.9839 4.51791  27.4839     0            4.76348    180          
1 1 1 3  0  19 o 0 86.075  8.13933  116.082     -45          22.3845    -45          
1 1 1 3  0  20 o 0 92.7274 11.5108  122.369     90           32.0493    -90          
1 1 1 3  0  21 o 0 69.7262 8.20704  89.9665     -135         26.7228    -135         
1 1 1 3  0  22 o 0 46.3584 16.8093  58.4389     0            14.1685    -1.72141e-14 
1 1 1 3  0  23 o 0 5.30081 3.30466  ?           ?            ?          ?            
1 1 1 3  1  0  f 1 297.227 17.6649  523.638     180          15.4226    1.49688e-13  
1 1 1 3  1  1  o 0 274.343 11.0616  482.615     -47.6097     6.03626    -47.6097     
1 1 1 3  1  2  o 0 214.94  11.4292  345.795     155.437      53.693     -24.563      
1 1 1 3  1  3  o 0 77.0614 6.06296  5.25933     -136.233     55.5885    43.7668      
1 1 1 3  1  4  o 0 199.372 13.4632  294.575     -122.165     28.6375    -122.165     
1 1 1 3  1  5  o 0 283.531 16.6348  450.849     57.0494      177.373    57.0494      
1 1 1 3  1  6  o 0 150.168 10.5915  182.82      130.499      42.8113    130.499      
1 1 1 3  1  7  f 1 354.804 19.1328  511.079     128.636      133.132    128.636      
1 1 1 3  1  8  o 0 487.7   21.1363  618.5       131.887      9.22806    131.887      
1 1 1 3  1  9  o 0 184.371 11.5176  182.759     97.4864      36.5538    -82.5136     
1 1 1 3  1  10 o 0 347.301 18.9256  458.776     -121.877     124.905    -121.877     
1 1 1 3  1  11 o 0 381.605 22.4551  464.247     -54.9036     110.941    -54.9036     
1 1 1 3  1  12 o 0 369.451 17.9334  455.931     -53.3659     123.467    -53.3659     
1 1 1 3  1  13 o 0 71.191  4.00184  14.0073     -165.358     1.88587    14.6421      
1 1 1 3  1  14 o 0 121.393 6.80319  88.7471     -149.416     72.3277    30.5843      
1 1 1 3  1  15 o 0 175.362 9.71758  208.369     -14.2834     39.065     -14.2834     
1 1 1 3  1  16 f 1 72.9213 3.6781   53.6067     -104.836     36.0076    75.1643      
1 1 1 3  1  17 o 0 32.6663 3.54853  4.21806     170.826      43.6075    170.826      
1 1 1 3  1  18 o 0 23.7648 4.04305  0.60912     52.407       22.0146    52.407       
1 1 1 3  1  19 o 0 42.0497 3.11449  58.2529     -38.9555     17.182     -38.9555     
1 1 1 3  1  20 f 1 26.9966 4.95362  19.1068     109.9        15.8722    -70.1001     
1 1 1 3  1  21 f 1 49.4087 6.96217  66.382      18.9309      10.9515    18.9309      
1 1 1 3  1  22 o 0 22.5617 6.48935  26.1379     -14.364      5.85919    -14.364      
1 1 1 3  1  23 o 0 5.9829  2.97802  ?           ?            ?          ?            
1 1 1 3  2  0  o 0 236.772 17.3324  413.838     180          82.0031    1.11468e-13  
1 1 1 3  2  1  o 0 257.365 12.4891  594.941     -89.0311     322.773    -89.0311     
1 1 1 3  2  2  o 0 347.403 15.1793  718.769     36.9777      187.624    36.9777      
1 1 1 3  2  3  o 0 347.457 16.7296  675.919     -156.36      95.9976    -156.36      
1 1 1 3  2  4  o 0 349.479 16.9803  483.556     -85.9792     84.0213    94.0208      
1 1 1 3  2  5  o 0 258.386 16.8183  303.382     3.1243       62.1082    -176.876     
1 1 1 3  2  6  o 0 297.079 17.9069  378.733     -51.7572     11.1893    128.243      
1 1 1 3  2  7  o 0 430.805 18.8001  562.029     -3.62487     29.3169    -3.62487     
1 1 1 3  2  8  o 0 338.388 19.286   406.318     -170.578     31.1903    9.42195      
1 1 1 3  2  9  o 0 175.117 12.3404  168.332     161.111      42.3955    -18.8885     
1 1 1 3  2  10 o 0 326.405 20.174   392.967     -60.9886     40.1431    -60.9886     
1 1 1 3  2  11 o 0 224.762 15.4589  251.154     30.4948      41.0812    30.4948      
1 1 1 3  2  12 o 0 209.476 11.0762  249.31      -168.528     62.996     -168.528     
1 1 1 3  2  13 o 0 123.795 6.36032  132.95      97.8073      36.0301    97.8073      
1 1 1 3  2  14 o 0 109.629 5.76158  96.0593     85.3637      22.8208    -94.6363     
1 1 1 3  2  15 o 0 26.3079 4.57516  49.5712     14.9539      140.599    14.9539      
1 1 1 3  2  16 o 0 162.437 8.04826  179.647     -89.5576     16.9275    -89.5576     
1 1 1 3  2  17 o 0 135.922 5.52797  138.1       -103.539     2.5006     76.4609      
1 1 1 3  2  18 o 0 28.3888 3.58641  4.36136     -95.3898     41.8687    84.6102      
1 1 1 3  2  19 o 0 17.1166 5.38231  1.0788      152.518      18.6063    152.518      
1 1 1 3  2  20 o 0 37.4448 4.08146  29.5624     -102.174     30.3849    77.8258      
1 1 1 3  2  21 o 0 30.2793 3.89437  34.8658     -176.83      1.27189    -176.83      
1 1 1 3  2  22 o 0 32.9909 6.44219  32.0435     -34.6074     14.5135    145.393      
1 1 1 3  2  23 o 0 5.29557 2.58558  ?           ?            ?          ?            
1 1 1 3  3  0  o 0 281.86  23.4145  481.476     180          221.837    -180         
1 1 1 3  3  1  o 0 228.028 18.3537  22.1466     90           17.6145    90           
1 1 1 3  3  2  o 0 308.998 20.2703  577.911     0            253.632    -2.53178e-14 
1 1 1 3  3  3  o 0 436.376 23.7029  816.27      90           171.05     -90          
1 1 1 3  3  4  o 0 159.54  18.267   235.422     180          42.6302    180          
1 1 1 3  3  5  o 0 72.8678 7.53753  57.0152     -90          73.1959    90           
1 1 1 3  3  6  o 0 64.1317 6.6843   17.204      0            27.8709    180          
1 1 1 3  3  7  o 0 53.0336 8.39663  11.1953     90           31.5007    -90          
1 1 1 3  3  8  o 0 73.7441 9.77754  34.4996     180          36.2093    6.6854e-15   
1 1 1 3  3  9  o 0 231.28  19.1186  272.158     90           134.347    90           
1 1 1 3  3  10 o 0 57.7146 4.55008  13.8807     0            31.052     -180         
1 1 1 3  3  11 o 0 253.029 24.6168  277.581     90           26.726     -90          
1 1 1 3  3  12 o 0 337.899 24.5272  365.07      180          146.991    1.47822e-14  
1 1 1 3  3  13 o 0 125.963 10.5579  133.521     -90          12.8587    90           
1 1 1 3  3  14 o 0 69.8325 4.93592  74.8764     0            90.2665    180          
1 1 1 3  3  15 o 0 322.721 20.5086  353.63      -90          24.8458    -90          
1 1 1 3  3  16 o 0 184.504 13.0333  198.333     0            9.9506     180          
1 1 1 3  3  17 o 0 215.404 15.9352  226.934     -90          1.56808    90           
1 1 1 3  3  18 o 0 20.2229 8.22854  4.19824     180          7.19825    4.09235e-15  
1 1 1 3  3  19 o 0 29.5161 6.46373  0.937423    90           0.31047    90           
1 1 1 3  3  20 o 0 75.2231 7.40787  98.4674     180          11.9449    180          
1 1 1 3  3  21 o 0 41.3363 6.65822  52.8365     -90          1.81498    -90          
1 1 1 3  3  22 o 0 34.2094 6.59787  41.2585     180          23.9024    180          
1 1 1 3  3  23 o 0 6.93096 4.87177  ?           ?            ?          ?            
1 1 1 4  0  0  o 0 435.354 25.9851  812.424     180          82.7535    -4.26282e-13 
1 1 1 4  0  1  o 0 139.617 14.1858  232.158     -45          29.7819    -45          
1 1 1 4  0  2  o 0 404.103 21.5983  750.788     -90          95.3161    90           
1 1 1 4  0  3  o 0 303.408 22.6088  559.999     45           58.8043    45           
1 1 1 4  0  4  o 0 28.8591 7.22922  13.6151     0            166.053    180          
1 1 1 4  0  5  o 0 192.942 21.9578  257.841     135          91.3246    -45          
1 1 1 4  0  6  f 1 265.887 26.4008  352.518     90           31.6548    -90          
1 1 1 4  0  7  o 0 347.954 28.4171  445.917     -135         58.8739    -135         
1 1 1 4  0  8  o 0 243.361 24.9183  308.79      0            140.564    180          
1 1 1 4  0  9  o 0 461.835 31.927   546.537     135          23.78      135          
1 1 1 4  0  10 o 0 259.672 19.7084  303.624     90           24.3003    -90          
1 1 1 4  0  11 o 0 325.706 26.8827  355.553     45           40.9783    -135         
1 1 1 4  0  12 o 0 158.589 16.4419  170.626     0            16.9932    -5.34864e-14 
1 1 1 4  0  13 o 0 24.6524 7.74838  2.88323     -45          22.2746    135          
1 1 1 4  0  14 o 0 48.4841 4.6012   24.6232     90           35.0924    -90          
1 1 1 4  0  15 o 0 248.631 17.3594  272.242     -135         50.5337    -135         
1 1 1 4  0  16 o 0 90.6264 6.79137  97.3207     180          7.34106    180          
1 1 1 4  0  17 o 0 113.412 7.52153  119.249     -45          57.5983    -45          
1 1 1 4  0  18 o 0 30.2053 5.8881   13.9051     -90          3.56093    90           
1 1 1 4  0  19 f 1 39.4057 5.22426  52.7326     -135         9.75798    45           
1 1 1 4  0  20 o 0 9.29633 6.20674  0.815881    180          4.69204    1.22011e-15  
1 1 1 4  0  21 o 0 68.2977 9.5582   87.7266     135          3.38136    -45          
1 1 1 4  0  22 o 0 67.7681 9.27332  85.023      90           13.3817    90           
1 1 1 4  0  23 o 0 8.42526 5.3915   ?           ?            ?          ?            
1 1 1 4  1  0  o 0 81.2691 7.96091  101.296     0            101.012    180          
1 1 1 4  1  1  o 0 144.062 10.7347  218.385     45.3866      9.5206     45.3866      
1 1 1 4  1  2  o 0 405.553 16.7884  706.88      105.68       48.6734    -74.3201     
1 1 1 4  1  3  o 0 287.352 16.3056  629.914     160.602      253.415    160.602      
1 1 1 4  1  4  o 0 232.966 15.8153  417.178     125.18       178.545    125.18       
1 1 1 4  1  5  o 0 233.759 15.9179  337.84      175.495      90.4439    175.495      
1 1 1 4  1  6  f 1 210.737 14.7345  302.429     156.772      92.2812    156.772      
1 1 1 4  1  7  o 0 267.468 16.8772  412.053     11.135       176.022    11.135       
1 1 1 4  1  8  o 0 198.492 14.0806  263.893     -125.413     70.2897    -125.413     
1 1 1 4  1  9  o 0 385.109 21.2933  411.778     134.394      73.2376    -45.606      
1 1 1 4  1  10 o 0 395.58  18.5365  416.134     75.6322      78.6121    -104.368     
1 1 1 4  1  11 o 0 363.568 20.6518  328.538     -35.2833     122.863    144.717      
1 1 1 4  1  12 o 0 108.853 6.61377  85.1045     97.918       37.3438    -82.082      
1 1 1 4  1  13 o 0 189.86  11.3479  187.371     -57.7395     12.6086    122.261      
1 1 1 4  1  14 o 0 325.931 16.3406  297.651     62.6927      122.734    -117.307     
1 1 1 4  1  15 o 0 96.3735 5.19854  42.2699     110.841      118.585    -69.1589     
1 1 1 4  1  16 o 0 215.975 10.6817  291.637     7.45728      126.553    7.45728      
1 1 1 4  1  17 o 0 134.23  6.42263  141.297     -43.7648     8.52431    -43.7648     
1 1 1 4  1  18 o 0 55.1121 3.5682   66.4901     -115.874     1.84562    64.1261      
1 1 1 4  1  19 o 0 40.0404 3.7639   23.1793     22.405       53.9511    -157.595     
1 1 1 4  1  20 o 0 35.0123 4.6525   39.1359     -101.817     1.13465    -101.817     
1 1 1 4  1  21 o 0 43.759  6.25602  40.6185     -21.6979     26.5086    158.302      
1 1 1 4  1  22 o 0 43.8345 6.37756  48.9515     179.13       8.53022    -0.869767    
1 1 1 4  1  23 o 0 4.95301 2.45473  ?           ?            ?          ?            
1 1 1 4  2  0  o 0 174.985 15.4026  283.534     180          108.287    180          
1 1 1 4  2  1  o 0 331.744 13.0005  731.439     -94.0072     316.174    -94.0072     
1 1 1 4  2  2  o 0 389.948 15.7044  543.436     -7.8595      316.36     172.141      
1 1 1 4  2  3  o 0 383.718 17.0839  788.7       -4.15112     198.684    -4.15112     
1 1 1 4  2  4  o 0 256.98  15.3966  459.334     -167.105     180.112    -167.105     
1 1 1 4  2  5  o 0 349.242 18.2113  396.733     61.7998      123.862    -118.2       
1 1 1 4  2  6  o 0 221.953 14.7974  334.507     -77.717      125.792    -77.717      
1 1 1 4  2  7  o 0 244.103 14.7479  355.523     89.5321      122.488    89.5321      
1 1 1 4  2  8  o 0 501.473 21.9312  611.276     53.5978      40.1577    -126.402     
1 1 1 4  2  9  o 0 164.666 9.85454  125.674     -20.5927     105.173    159.407      
1 1 1 4  2  10 o 0 117.701 7.54141  87.0864     54.8483      14.292     -125.152     
1 1 1 4  2  11 o 0 420.218 22.5212  585.725     -9.53801     273.733    -9.53801     
1 1 1 4  2  12 o 0 470.017 24.43    467.397     -127.184     71.5554    52.8161      
1 1 1 4  2  13 o 0 60.6699 3.64586  10.9842     -159.14      27.6049    20.8604      
1 1 1 4  2  14 o 0 38.3258 3.49285  36.8257     -153.586     110.553    -153.586     
1 1 1 4  2  15 o 0 195.281 9.08434  182.922     105.294      55.9288    -74.7063     
1 1 1 4  2  16 o 0 218.588 10.0667  217.489     -118.363     29.1542    61.6372      
1 1 1 4  2  17 o 0 116.154 5.20375  146.161     -179.998     54.8045    -179.998     
1 1 1 4  2  18 o 0 53.0375 2.83185  71.2898     -96.0187     19.6336    -96.0187     
1 1 1 4  2  19 o 0 12.5529 4.96586  5.1011      124.646      16.0189    124.646      
1 1 1 4  2  20 o 0 62.4663 4.77458  70.962      150.693      15.5494    -29.3072     
1 1 1 4  2  21 o 0 23.9252 4.87751  21.6858     116.042      8.72991    116.042      
1 1 1 4  2  22 o 0 13.8142 5.84158  3.53733     -6.97148     16.2268    173.029      
1 1 1 4  2  23 o 0 7.6697  3.87133  ?           ?            ?          ?            
1 1 1 4  3  0  o 0 439.78  19.5036  769.772     0            66.4702    180          
1 1 1 4  3  1  o 0 397.281 14.5763  652.033     -43.9307     103.013    136.069      
1 1 1 4  3  2  o 0 429.402 16.7169  860.635     -164.699     171.905    -164.699     
1 1 1 4  3  3  o 0 337.273 15.9988  505.689     -140.248     207.828    39.7524      
1 1 1 4  3  4  o 0 221.496 14.7312  362.026     5.35379      93.3526    5.35379      
1 1 1 4  3  5  o 0 246.414 15.979   329.606     -171.316     29.1785    -171.316     
1 1 1 4  3  6  o 0 74.8449 5.42449  2.4609      74.3928      82.7652    74.3928      
1 1 1 4  3  7  o 0 202.067 14.7915  277.542     129.446      81.7711    129.446      
1 1 1 4  3  8  o 0 440.107 21.2925  386.315     -98.172      273.792    81.828       
1 1 1 4  3  9  o 0 259.221 17.0337  307.585     157.696      26.7388    157.696      
1 1 1 4  3  10 o 0 420.17  20.6324  602.047     56.9522      239.38     56.9522      
1 1 1 4  3  11 o 0 212.426 14.2288  248.262     146.027      69.1965    146.027      
1 1 1 4  3  12 o 0 441.559 22.8647  498.099     -116.64      52.2772    -116.64      
1 1 1 4  3  13 o 0 128.986 6.66279  154.717     147.512      100.8      147.512      
1 1 1 4  3  14 o 0 126.297 5.60915  152.925     -171.85      66.7842    -171.85      
1 1 1 4  3  15 o 0 197.28  9.43827  247.012     129.813      70.2023    129.813      
1 1 1 4  3  16 o 0 51.1684 3.24154  33.8902     -123.132     2.33264    56.8678      
1 1 1 4  3  17 o 0 152.228 6.88557  166.883     151.31       18.3555    151.31       
1 1 1 4  3  18 o 0 54.3578 3.20378  53.9613     -164.262     26.9866    15.7377      
1 1 1 4  3  19 o 0 37.9237 3.73266  44.0521     35.7305      0.473604   -144.269     
1 1 1 4  3  20 o 0 93.3189 6.16286  117.949     -160.168     3.24668    19.832       
1 1 1 4  3  21 o 0 48.0279 5.55979  50.7505     164.214      16.4539    -15.786      
1 1 1 4  3  22 o 0 28.9531 5.62119  33.2115     -157.628     0.219346   -157.628     
1 1 1 4  3  23 o 0 6.05533 2.95275  ?           ?            ?          ?            
1 1 1 4  4  0  o 0 541.965 29.6727  963.106     180          156.549    -1.50847e-13 
1 1 1 4  4  1  o 0 216.954 17.9055  371.909     90           216.391    90           
1 1 1 4  4  2  f 1 241.003 17.9007  446.321     180          92.3223    180          
1 1 1 4  4  3  o 0 230.617 22.4709  356.067     -90          117.94     -90          
1 1 1 4  4  4  o 0 224.765 21.5328  346.68      0            15.8045    -3.19442e-14 
1 1 1 4  4  5  o 0 418.155 29.6712  565.387     90           100.895    -90          
1 1 1 4  4  6  o 0 47.9451 5.71185  10.7512     0            39.4653    180          
1 1 1 4  4  7  o 0 39.967  6.65567  5.29869     90           30.0893    -90          
1 1 1 4  4  8  o 0 137.737 11.9516  111.762     180          35.7882    180          
1 1 1 4  4  9  o 0 144.933 14.3528  102.538     -90          42.7741    -90          
1 1 1 4  4  10 o 0 85.7231 7.1349   19.8075     0            9.2263     180          
1 1 1 4  4  11 o 0 481.257 35.9356  526.344     90           53.6845    -90          
1 1 1 4  4  12 o 0 192.077 16.2603  206.785     0            7.77164    -180         
1 1 1 4  4  13 o 0 23.2494 6.96559  8.59778     90           79.0978    -90          
1 1 1 4  4  14 o 0 9.21955 5.92624  0.150767    180          9.21748    1.47556e-13  
1 1 1 4  4  15 o 0 76.2224 6.99705  83.068      -90          42.5038    90           
1 1 1 4  4  16 o 0 26.0935 6.99192  15.0639     0            35.6328    180          
1 1 1 4  4  17 o 0 151.694 11.1873  158.838     -90          5.29147    90           
1 1 1 4  4  18 o 0 116.021 8.2998   157.772     0            64.451     1.33557e-14  
1 1 1 4  4  19 o 0 125.543 9.24115  166.923     90           10.4568    -90          
1 1 1 4  4  20 o 0 45.6913 7.63014  59.1755     0            5.10526    0            
1 1 1 4  4  21 o 0 9.41699 6.42079  2.99404     90           9.08176    -90          
1 1 1 4  4  22 o 0 12.0458 7.05092  2.82962     180          1.77647    1.11764e-14  
1 1 1 4  4  23 o 0 3.50103 2.53957  ?           ?            ?          ?            
1 1 1 5  0  1  o 0 347.039 21.3333  647.067     -135         53.4781    -135         
1 1 1 5  0  2  o 0 250.452 20.7827  424.443     0            302.743    -1.76729e-15 
1 1 1 5  0  3  o 0 31.7999 4.45023  1.13882     -45          10.8346    135          
1 1 1 5  0  4  o 0 324.168 23.4831  494.125     90           65.487     -90          
1 1 1 5  0  5  f 1 402.763 29.7353  537.717     -135         16.743     45           
1 1 1 5  0  6  o 0 139.469 16.5204  38.3716     180          17.091     180          
1 1 1 5  0  7  o 0 48.8799 7.47134  2.73892     135          9.45541    -45          
1 1 1 5  0  8  o 0 432.24  29.1471  516.103     -90          126.241    90           
1 1 1 5  0  9  o 0 283.555 21.0896  334.79      -135         13.8392    45           
1 1 1 5  0  10 o 0 135.977 12.4757  120.033     180          29.8681    180          
1 1 1 5  0  11 o 0 35.2742 5.40917  7.73359     135          59.2554    -45          
1 1 1 5  0  12 o 0 335.766 32.3895  360.312     -90          3.3616     90           
1 1 1 5  0  13 o 0 186.357 16.2749  196.791     -135         77.1818    -135         
1 1 1 5  0  14 o 0 198.317 14.8597  220.175     180          37.0472    180          
1 1 1 5  0  15 o 0 95.0205 7.39649  103.582     135          12.163     135          
1 1 1 5  0  16 o 0 94.4412 7.22796  100.907     -90          23.0321    -90          
1 1 1 5  0  17 o 0 64.1131 4.49893  67.3494     45           69.7421    -135         
1 1 1 5  0  18 o 0 33.9835 4.92413  13.5972     180          0.235832   180          
1 1 1 5  0  19 o 0 14.0871 7.42355  1.30802     135          2.53795    -45          
1 1 1 5  0  20 o 0 84.3477 9.09313  110.318     90           9.00027    90           
1 1 1 5  0  21 o 0 41.2378 14.6454  52.7094     45           15.236     -135         
1 1 1 5  0  22 o 0 6.92775 4.80102  5.00222     0            22.7512    -180         
1 1 1 5  0  23 o 0 4.79634 3.47368  ?           ?            ?          ?            
1 1 1 5  1  0  f 1 398.114 18.4103  711.129     0            3.17672    180          
1 1 1 5  1  1  o 0 136.647 11.2646  194.256     179.619      81.0875    179.619      
1 1 1 5  1  2  o 0 430.521 17.0476  712.817     -162.131     125.024    17.8691      
1 1 1 5  1  3  o 0 307.953 17.2522  614.742     11.3616      141.022    11.3616      
1 1 1 5  1  4  o 0 383.312 18.9101  574.166     -50.4517     6.11706    -50.4517     
1 1 1 5  1  5  o 0 400.432 20.1579  584.622     -39.4984     122.412    -39.4984     
1 1 1 5  1  6  o 0 429.822 19.8827  580.718     82.6283      41.3085    82.6283      
1 1 1 5  1  7  o 0 100.316 7.20585  24.2685     -57.91       149.579    122.09       
1 1 1 5  1  8  o 0 38.4523 4.77496  29.5941     110.083      70.4735    110.083      
1 1 1 5  1  9  o 0 460.262 21.3594  491.349     3.0356       91.6886    -176.964     
1 1 1 5  1  10 o 0 370.804 21.0461  377.772     51.9324      94.1113    -128.068     
1 1 1 5  1  11 o 0 250.765 16.3118  326.062     8.90925      141.481    8.90925      
1 1 1 5  1  12 o 0 545.662 26.4491  620.04      -117.078     74.7218    -117.078     
1 1 1 5  1  13 o 0 64.9242 3.99446  14.759      86.5465      14.0116    -93.4535     
1 1 1 5  1  14 o 0 78.2085 4.05168  37.4772     -109.074     3.6719     -109.074     
1 1 1 5  1  15 o 0 100.094 5.01696  98.291      122.892      10.0831    -57.108      
1 1 1 5  1  16 o 0 233.607 12.5494  294.098     -24.34       94.247     -24.34       
1 1 1 5  1  17 o 0 56.2184 3.14276  46.8514     -144.363     13.7016    35.6372      
1 1 1 5  1  18 o 0 204.469 8.60872  310.25      109.304      67.1124    109.304      
1 1 1 5  1  19 o 0 42.0274 2.67946  45.1469     33.4282      12.4196    -146.572     
1 1 1 5  1  20 o 0 15.0288 5.77362  4.59889     -164.151     21.8576    -164.151     
1 1 1 5  1  21 o 0 13.6429 5.26379  4.17143     73.2185      29.4795    73.2185      
1 1 1 5  1  22 o 0 35.4954 6.86128  51.8004     -82.6805     21.4447    -82.6805     
1 1 1 5  1  23 o 0 6.70693 3.10516  ?           ?            ?          ?            
1 1 1 5  2  0  o 0 287.051 20.9006  501.531     180          112.493    -180         
1 1 1 5  2  1  o 0 515.52  14.9473  571.306     85.7113      680.875    -94.2887     
1 1 1 5  2  2  o 0 278.254 16.2877  460.372     87.8524      52.3667    -92.1476     
1 1 1 5  2  3  o 0 194.867 13.6483  390.38      -114.772     148.199    -114.772     
1 1 1 5  2  4  o 0 147.426 12.4891  191.4       85.2556      12.2359    85.2556      
1 1 1 5  2  5  o 0 271.071 17.8506  342.484     9.98496      10.5534    -170.015     
1 1 1 5  2  6  o 0 320.298 18.1046  372.466     -16.0433     61.7484    163.957      
1 1 1 5  2  7  o 0 362.832 18.99    530.191     94.9481      154.699    94.9481      
1 1 1 5  2  8  o 0 439.009 20.6539  625.261     -41.5016     219.935    -41.5016     
1 1 1 5  2  9  o 0 220.479 13.8483  295.737     -146.271     112.882    -146.271     
1 1 1 5  2  10 o 0 472.211 22.0566  652.695     158.649      220.118    158.649      
1 1 1 5  2  11 o 0 434.086 24.6433  549.41      49.6026      170.322    49.6026      
1 1 1 5  2  12 f 1 256.862 16.7406  276.995     -115.373     14.5926    -115.373     
1 1 1 5  2  13 o 0 358.304 19.8463  351.741     -42.9168     45.6784    137.083      
1 1 1 5  2  14 o 0 171.233 8.66335  200.775     -13.4366     43.0825    -13.4366     
1 1 1 5  2  15 o 0 42.9285 3.59384  7.30399     28.5404      91.9671    28.5404      
1 1 1 5  2  16 o 0 97.751  4.88436  112.082     -36.8455     30.1393    -36.8455     
1 1 1 5  2  17 o 0 55.3659 2.96732  58.5054     -2.00782     16.9169    -2.00782     
1 1 1 5  2  18 o 0 107.68  5.27128  190.315     88.7054      98.9672    88.7054      
1 1 1 5  2  19 o 0 50.8338 3.47813  64.429      -144.22      2.08051    -144.22      
1 1 1 5  2  20 o 0 117.141 8.60559  142.433     -22.1448     16.8939    157.855      
1 1 1 5  2  21 o 0 17.2154 5.37498  2.97382     -99.8538     1.47293    80.1462      
1 1 1 5  2  22 o 0 13.6822 5.99399  4.61918     -58.4358     6.31195    121.564      
1 1 1 5  2  23 o 0 4.75319 2.35253  ?           ?            ?          ?            
1 1 1 5  3  0  o 0 5.22597 3.73345  0.352485    0            136.921    180          
1 1 1 5  3  1  f 1 171.934 9.6746   267.458     -107.269     12.378     72.7314      
1 1 1 5  3  2  o 0 370.08  16.27    720.27      -152.581     130.754    -152.581     
1 1 1 5  3  3  o 0 384.247 16.9533  568.655     4.94114      8.39932    -175.059     
1 1 1 5  3  4  o 0 298.273 17.0808  395.348     67.1532      90.2189    -112.847     
1 1 1 5  3  5  o 0 294.834 17.2408  378.403     -150.488     5.83839    29.5124      
1 1 1 5  3  6  o 0 152.448 11.122   129.987     -141.292     91.6791    38.7083      
1 1 1 5  3  7  o 0 372.595 21.2443  415.41      -43.3159     108.047    136.684      
1 1 1 5  3  8  o 0 372.228 20.98    442.704     -20.5984     12.3178    -20.5984     
1 1 1 5  3  9  o 0 282.854 15.7087  278.601     -114.699     91.5102    65.3014      
1 1 1 5  3  10 o 0 173.067 10.1261  220.496     -106.092     120.088    -106.092     
1 1 1 5  3  11 o 0 523.329 27.8884  528.438     156.825      72.3294    -23.1753     
1 1 1 5  3  12 o 0 221.619 12.4175  197.092     100.084      69.657     -79.9164     
1 1 1 5  3  13 o 0 83.7607 4.39049  5.59782     145.711      144.472    -34.2891     
1 1 1 5  3  14 o 0 195.726 10.7706  208.44      57.6486      0.91888    -122.351     
1 1 1 5  3  15 o 0 162.515 7.01409  185.663     -140.492     25.5255    -140.492     
1 1 1 5  3  16 o 0 102.25  4.47364  98.4582     -169.781     10.1742    10.2194      
1 1 1 5  3  17 o 0 158.07  6.60519  159.82      114.339      7.11392    -65.6611     
1 1 1 5  3  18 o 0 134.44  6.22671  237.811     -93.8903     119.276    -93.8903     
1 1 1 5  3  19 o 0 29.5222 3.9202   25.6217     -112.619     10.9454    67.3811      
1 1 1 5  3  20 o 0 32.5031 5.14146  25.2246     98.2583      22.7768    -81.7417     
1 1 1 5  3  21 o 0 48.8669 6.91661  67.3087     -177.45      16.4951    -177.45      
1 1 1 5  3  22 f 1 15.1301 6.60104  2.61585     155.855      24.6496    -24.1455     
1 1 1 5  3  23 f 1 6.60207 3.10916  ?           ?            ?          ?            
1 1 1 5  4  0  o 0 249.958 16.9321  437.279     180          129.87     -180         
1 1 1 5  4  1  o 0 190.926 10.4557  377.723     -34.1483     154.713    -34.1483     
1 1 1 5  4  2  o 0 490.974 17.6355  852.197     -83.8777     62.6033    96.1223      
1 1 1 5  4  3  o 0 516.029 19.1091  507.358     26.6006      547.905    -153.399     
1 1 1 5  4  4  o 0 261.642 15.9276  547.968     -84.5881     371.665    -84.5881     
1 1 1 5  4  5  o 0 50.946  6.06125  37.3375     -18.971      108.222    -18.971      
1 1 1 5  4  6  o 0 285.101 16.0395  345.583     36.817       24.047     -143.183     
1 1 1 5  4  7  o 0 434.786 22.5843  518.099     -42.7179     66.3223    137.282      
1 1 1 5  4  8  f 1 449.069 21.9888  589.9       14.0643      119.569    14.0643      
1 1 1 5  4  9  o 0 415.822 20.5801  546.191     154.212      125.547    154.212      
1 1 1 5  4  10 o 0 406.835 22.6764  514.449     87.2065      95.8452    87.2065      
1 1 1 5  4  11 o 0 88.2152 5.63361  18.8579     -136.581     67.1032    43.4195      
1 1 1 5  4  12 o 0 176.491 9.30422  164.087     130.544      34.6501    -49.4557     
1 1 1 5  4  13 o 0 183.228 10.544   181.592     94.5174      7.29931    -85.4826     
1 1 1 5  4  14 o 0 46.4673 2.92202  17.2496     155.082      80.7702    155.082      
1 1 1 5  4  15 o 0 28.9707 4.01366  18.2609     55.4191      72.7267    55.4191      
1 1 1 5  4  16 o 0 78.1064 3.86451  87.604      -166.789     31.4881    -166.789     
1 1 1 5  4  17 o 0 156.516 7.52583  132.824     -9.38104     57.5541    170.619      
1 1 1 5  4  18 o 0 203.166 8.65342  355.188     111.914      165.611    111.914      
1 1 1 5  4  19 o 0 87.856  4.17889  110.642     -147.505     6.90132    32.4951      
1 1 1 5  4  20 o 0 117.222 7.57699  157.221     -65.7591     14.7851    -65.7591     
1 1 1 5  4  21 o 0 44.0129 5.68615  50.7418     78.7668      4.39789    -101.233     
1 1 1 5  4  22 o 0 18.8843 7.48825  17.197      161.34       1.26632    161.34       
1 1 1 5  4  23 o 0 5.41746 2.74852  ?           ?            ?          ?            
1 1 1 5  5  0  o 0 208.794 24.9264  339.372     180          55.5933    180          
1 1 1 5  5  1  o 0 26.9851 11.9899  7.02671     90           96.2725    -90          
1 1 1 5  5  2  o 0 103.253 10.5824  20.8713     180          0.0252823  -1.65275e-10 
1 1 1 5  5  3  o 0 122.375 14.3166  65.2979     90           16.9312    90           
1 1 1 5  5  4  o 0 188.051 21.8754  254.528     180          124.284    8.23812e-15  
1 1 1 5  5  5  o 0 237.003 22.2921  318.674     90           91.7114    90           
1 1 1 5  5  6  o 0 103.798 13.0875  118.62      0            63.5392    -180         
1 1 1 5  5  7  o 0 118.62  11.0064  128.52      90           12.8312    -90          
1 1 1 5  5  8  o 0 496.615 31.9515  596.361     0            47.6369    1.23687e-14  
1 1 1 5  5  9  o 0 104.25  9.51511  101.748     90           39.3318    -90          
1 1 1 5  5  10 o 0 499.59  34.8458  583.946     180          38.9151    1.22397e-14  
1 1 1 5  5  11 o 0 126.974 11.399   133.99      90           55.2528    -90          
1 1 1 5  5  12 o 0 351.866 26.6208  377.041     0            64.6955    9.46964e-17  
1 1 1 5  5  13 o 0 245.919 20.1617  259.022     -90          16.9823    -90          
1 1 1 5  5  14 o 0 175.463 11.6027  193.812     0            26.9633    3.35202e-14  
1 1 1 5  5  15 o 0 117.831 7.22541  127.689     90           16.5112    -90          
1 1 1 5  5  16 o 0 7.59349 5.1193   1.37177     0            47.8298    -180         
1 1 1 5  5  17 o 0 85.382  5.97651  88.7791     90           5.9786     -90          
1 1 1 5  5  18 o 0 41.5038 5.13176  31.3956     180          8.70087    180          
1 1 1 5  5  19 o 0 94.0279 6.96159  124.022     90           15.1645    90           
1 1 1 5  5  20 o 0 20.2653 8.09939  20.4338     180          18.5472    1.84825e-14  
1 1 1 5  5  21 o 0 10.3271 6.53737  6.6572      -90          17.4851    90           
1 1 1 5  5  22 o 0 45.3951 17.5389  55.5926     0            12.231     0            
1 1 1 5  5  23 o 0 5.95787 4.34664  ?           ?            ?          ?            
1 1 1 6  0  0  o 0 36.5237 7.6007   5.53554     180          82.8879    1.59251e-13  
1 1 1 6  0  1  o 0 23.8416 10.2221  4.81558     135          85.6025    -45          
1 1 1 6  0  2  o 0 37.6446 4.11946  18.6912     90           125.029    -90          
1 1 1 6  0  3  o 0 443.154 26.3021  679.362     -135         56.5346    45           
1 1 1 6  0  4  o 0 409.479 31.9084  623.272     180          12.4458    180          
1 1 1 6  0  5  f 1 228.524 22.8443  304.588     -45          67.3574    135          
1 1 1 6  0  6  o 0 371.34  27.3776  478.553     -90          13.676     90           
1 1 1 6  0  7  o 0 335.652 27.3885  428.45      -135         101.153    -135         
1 1 1 6  0  8  f 1 186.232 17.2574  221.706     180          59.7879    2.60194e-14  
1 1 1 6  0  9  o 0 295.293 23.0242  347.706     135          35.3741    -45          
1 1 1 6  0  10 o 0 465.274 30.5618  541.054     90           0.732122   -90          
1 1 1 6  0  11 f 1 132.183 11.622   31.1674     -135         11.8971    -135         
1 1 1 6  0  12 o 0 302.762 23.5196  323.798     180          77.255     180          
1 1 1 6  0  13 o 0 193.747 14.0255  203.999     135          28.8154    -45          
1 1 1 6  0  14 o 0 332.969 24.2636  368.268     90           64.2321    -90          
1 1 1 6  0  15 o 0 92.063  7.4755   99.7844     -135         19.3119    -135         
1 1 1 6  0  16 f 1 161.377 10.7003  172.121     0            29.5446    -7.59656e-15 
1 1 1 6  0  17 o 0 58.4361 4.41433  60.6637     135          5.48327    135          
1 1 1 6  0  18 o 0 130.476 7.41104  177.398     -90          34.52      -90          
1 1 1 6  0  19 o 0 85.9931 7.35287  114.432     45           1.59011    45           
1 1 1 6  0  20 o 0 10.2027 6.76883  5.73799     0            28.6324    180          
1 1 1 6  0  21 o 0 70.3428 7.99229  89.4364     -45          21.6566    -45          
1 1 1 6  0  22 o 0 40.8426 13.3074  50.6976     -90          0.874238   -90          
1 1 1 6  0  23 o 0 1.90863 1.39858  ?           ?            ?          ?            
1 1 1 6  1  0  o 0 370.255 21.1356  663.7       180          180.866    -180         
1 1 1 6  1  1  o 0 165.999 10.2505  313.955     66.3743      173.059    66.3743      
1 1 1 6  1  2  o 0 250.011 13.2428  536.67      157.007      220.86     157.007      
1 1 1 6  1  3  o 0 365.638 17.6954  590.412     152.274      96.4367    152.274      
1 1 1 6  1  4  o 0 339.362 17.1737  525.56      -114.275     49.9522    -114.275     
1 1 1 6  1  5  o 0 166.894 12.51    228.151     87.5016      87.7986    87.5016      
1 1 1 6  1  6  o 0 51.0273 3.82104  95.8785     7.52519      260.111    7.52519      
1 1 1 6  1  7  o 0 472.61  22.7772  529.884     -135.191     132.593    44.8094      
1 1 1 6  1  8  o 0 340.787 19.6658  402.571     -164.847     13.2988    -164.847     
1 1 1 6  1  9  o 0 226.074 13.3855  297.613     154.88       102.264    154.88       
1 1 1 6  1  10 o 0 253.75  18.7634  220.185     61.2908      128.667    -118.709     
1 1 1 6  1  11 o 0 373.218 24.0458  433.529     156.515      74.9205    156.515      
1 1 1 6  1  12 o 0 115.681 6.84322  51.4609     22.8805      126.799    -157.119     
1 1 1 6  1  13 o 0 216.987 12.1947  216.246     46.131       11.1262    -133.869     
1 1 1 6  1  14 o 0 162.028 8.20875  169.696     74.3446      0.951959   74.3446      
1 1 1 6  1  15 o 0 53.0005 3.1291   38.4473     -47.8148     0.355164   -47.8148     
1 1 1 6  1  16 o 0 98.2234 4.83239  111.816     -35.1416     28.942     -35.1416     
1 1 1 6  1  17 o 0 71.1913 3.58426  82.7947     -131.658     28.4503    -131.658     
1 1 1 6  1  18 o 0 143.763 5.85218  233.21      -73.6268     83.0022    -73.6268     
1 1 1 6  1  19 o 0 9.54712 4.32984  18.3585     -86.091      44.4989    -86.091      
1 1 1 6  1  20 o 0 28.4237 4.38115  15.2262     -33.9123     31.7364    146.088      
1 1 1 6  1  21 o 0 13.8314 5.58678  0.342758    -58.5581     10.9739    121.442      
1 1 1 6  1  22 o 0 10.912  4.96386  0.0283626   -7.24054     1.4628     172.759      
1 1 1 6  1  23 o 0 4.83857 2.33052  ?           ?            ?          ?            
1 1 1 6  2  0  o 0 280.331 19.4228  491.226     0            174.106    2.51824e-14  
1 1 1 6  2  1  o 0 396.331 16.5466  636.655     57.3288      113.209    -122.671     
1 1 1 6  2  2  o 0 275.06  14.8789  700.041     139.822      500.75     139.822      
1 1 1 6  2  3  o 0 280.617 15.519   380.388     -129.468     57.4619    50.5324      
1 1 1 6  2  4  o 0 318.355 18.0938  535.031     -150.677     140.701    -150.677     
1 1 1 6  2  5  o 0 146.138 11.0211  117.53      -71.5557     108.272    108.444      
1 1 1 6  2  6  o 0 175.162 13.3323  224.172     -78.6926     53.5087    -78.6926     
1 1 1 6  2  7  o 0 388.457 20.9146  605.031     72.7237      243.547    72.7237      
1 1 1 6  2  8  o 0 430.029 21.7161  539.204     166.282      70.6456    166.282      
1 1 1 6  2  9  o 0 181.032 11.7512  105.369     98.723       189.683    -81.277      
1 1 1 6  2  10 o 0 208.798 13.0412  197.61      -153.932     61.6222    26.0684      
1 1 1 6  2  11 o 0 285.378 17.1738  355.166     -112.029     118.319    -112.029     
1 1 1 6  2  12 o 0 218.916 12.2617  257.675     -14.7757     63.3008    -14.7757     
1 1 1 6  2  13 o 0 161.506 9.13689  154.138     117.527      13.4654    -62.4733     
1 1 1 6  2  14 o 0 145.153 6.72682  183.732     168.304      79.903     168.304      
1 1 1 6  2  15 o 0 103.657 4.87646  140.066     -6.24249     74.7061    -6.24249     
1 1 1 6  2  16 o 0 141.812 6.89421  144.792     -167.592     4.20702    12.408       
1 1 1 6  2  17 o 0 69.0065 4.31223  71.8093     -20.1511     9.78454    -20.1511     
1 1 1 6  2  18 o 0 92.2004 4.2279   146.838     123.387      55.2266    123.387      
1 1 1 6  2  19 o 0 125.683 6.63514  162.584     -50.92       4.7697     129.08       
1 1 1 6  2  20 o 0 68.739  4.961    85.1899     -123.676     1.91412    56.3242      
1 1 1 6  2  21 o 0 12.3197 5.33499  1.16388     -136.545     8.82318    -136.545     
1 1 1 6  2  22 o 0 22.633  5.99533  20.8763     -179.649     7.27954    0.35135      
1 1 1 6  2  23 o 0 5.29654 2.5533   ?           ?            ?          ?            
1 1 1 6  3  0  o 0 261.421 19.6026  451.053     0            246.446    1.98488e-14  
1 1 1 6  3  1  o 0 172.257 10.4662  252.062     -161.748     45.0521    18.252       
1 1 1 6  3  2  o 0 495.325 17.9682  867.666     -90.5323     21.7228    89.4677      
1 1 1 6  3  3  o 0 277.994 15.509   479.212     -0.120532    160.311    -0.120532    
1 1 1 6  3  4  o 0 223.811 15.1345  314.242     -172.957     73.3213    -172.957     
1 1 1 6  3  5  o 0 242.757 15.4268  328.814     -20.2179     47.5449    -20.2179     
1 1 1 6  3  6  o 0 296.002 19.0885  386.539     -77.7369     37.0358    -77.7369     
1 1 1 6  3  7  o 0 392.002 20.1733  632.208     -42.77       289.649    -42.77       
1 1 1 6  3  8  o 0 354.262 20.2888  424.687     25.2347      24.476     25.2347      
1 1 1 6  3  9  o 0 406.724 21.5953  512.243     31.5835      83.9986    31.5835      
1 1 1 6  3  10 f 1 85.6638 5.26851  27.4187     -112.459     206.968    -112.459     
1 1 1 6  3  11 o 0 82.4942 5.5052   5.95924     129.106      85.9846    -50.8941     
1 1 1 6  3  12 o 0 384.243 20.4508  486.239     -12.2032     161.091    -12.2032     
1 1 1 6  3  13 o 0 204.083 11.1105  221.524     172.312      29.691     172.312      
1 1 1 6  3  14 o 0 190.521 8.80121  176.816     100.129      52.315     -79.8711     
1 1 1 6  3  15 o 0 41.4006 2.99091  4.19687     28.2298      58.5544    -151.77      
1 1 1 6  3  16 o 0 85.1859 5.03297  46.3322     88.749       78.7304    -91.251      
1 1 1 6  3  17 o 0 21.9181 5.13837  11.0169     52.6207      48.4121    52.6207      
1 1 1 6  3  18 o 0 103.842 4.60887  142.332     30.7958      11.8845    30.7958      
1 1 1 6  3  19 o 0 82.8835 5.09682  115.175     70.2811      16.5668    70.2811      
1 1 1 6  3  20 o 0 73.71   5.39187  99.4726     175.582      14.4675    175.582      
1 1 1 6  3  21 o 0 38.9769 4.14296  31.1388     -84.8433     31.3812    95.1567      
1 1 1 6  3  22 o 0 12.4209 5.58992  2.09849     -65.7321     9.20112    114.268      
1 1 1 6  3  23 o 0 6.38467 3.27343  ?           ?            ?          ?            
1 1 1 6  4  0  o 0 251.329 20.0626  436.035     180          153.451    -180         
1 1 1 6  4  1  f 1 417.545 15.8762  862.872     156.278      278.701    156.278      
1 1 1 6  4  2  o 0 240.334 14.8781  384.568     -166.297     92.9968    -166.297     
1 1 1 6  4  3  o 0 194.065 12.2115  343.968     126.73       188.198    126.73       
1 1 1 6  4  4  o 0 296.255 17.0631  394.23      46.7803      24.5634    46.7803      
1 1 1 6  4  5  o 0 251.105 16.3767  318.168     -62.8675     1.12426    117.132      
1 1 1 6  4  6  o 0 216.245 14.9066  251.173     -14.6213     21.4586    165.379      
1 1 1 6  4  7  o 0 260.498 17.6387  347.471     -148.325     60.3587    -148.325     
1 1 1 6  4  8  o 0 404.018 21.0232  513.268     148.039      80.8766    148.039      
1 1 1 6  4  9  o 0 153.633 9.62137  167.219     22.8398      35.5712    22.8398      
1 1 1 6  4  10 o 0 425.523 22.3945  554.605     34.1677      137.126    34.1677      
1 1 1 6  4  11 o 0 195.678 10.7505  197.923     -122.834     5.59894    -122.834     
1 1 1 6  4  12 o 0 404.66  22.8236  406.494     38.3048      44.0518    -141.695     
1 1 1 6  4  13 o 0 151.667 7.91     108.928     -20.1215     85.1382    159.878      
1 1 1 6  4  14 o 0 363.393 18.0735  376.731     -137.306     39.1988    42.6937      
1 1 1 6  4  15 o 0 30.3079 3.63782  8.83449     -34.48       49.3915    -34.48       
1 1 1 6  4  16 o 0 131.928 5.20643  172.521     -8.54331     77.9216    -8.54331     
1 1 1 6  4  17 o 0 74.8876 3.79887  72.525      -107.053     2.20495    72.9466      
1 1 1 6  4  18 o 0 41.8518 3.81057  42.6717     86.2257      1.11379    86.2257      
1 1 1 6  4  19 o 0 37.3145 3.45039  30.3524     95.2106      28.5332    -84.7894     
1 1 1 6  4  20 o 0 49.4332 4.68583  46.6703     91.5417      27.1062    -88.4583     
1 1 1 6  4  21 o 0 42.2973 7.00118  41.957      138.788      17.5124    -41.2119     
1 1 1 6  4  22 o 0 11.601  5.36111  0.168534    -64.3559     0.937093   115.644      
1 1 1 6  4  23 o 0 5.17626 2.18918  ?           ?            ?          ?            
1 1 1 6  5  0  o 0 265.169 19.1188  463.135     0            185.984    -1.35484e-14 
1 1 1 6  5  1  o 0 321.091 13.8105  702.28      -106.672     306.111    -106.672     
1 1 1 6  5  2  o 0 369.104 16.9012  594.705     -110.116     105.928    -110.116     
1 1 1 6  5  3  o 0 229.114 14.1909  452.764     -26.4607     295.526    -26.4607     
1 1 1 6  5  4  o 0 451.844 20.4599  459.654     -119.99      276.354    60.01        
1 1 1 6  5  5  o 0 275.904 17.4526  394.423     -81.2069     84.5233    -81.2069     
1 1 1 6  5  6  o 0 353.449 19.8656  434.586     -24.7015     24.0349    155.298      
1 1 1 6  5  7  o 0 163.651 12.623   79.7856     -15.9102     230.011    164.09       
1 1 1 6  5  8  o 0 405.205 19.3125  515.411     -171.756     81.2742    -171.756     
1 1 1 6  5  9  o 0 103.481 8.21161  54.3185     138.012      29.5568    -41.9879     
1 1 1 6  5  10 o 0 164.59  10.7151  173.757     34.3818      37.1053    34.3818      
1 1 1 6  5  11 o 0 468.737 24.4586  513.609     -47.0976     24.2175    -47.0976     
1 1 1 6  5  12 o 0 69.6883 4.64694  28.104      -138.486     31.0569    41.5138      
1 1 1 6  5  13 o 0 70.4967 4.00525  26.8114     -124.412     45.1557    55.5875      
1 1 1 6  5  14 o 0 77.0612 5.35624  44.4085     -132.378     23.1011    47.6224      
1 1 1 6  5  15 o 0 208.087 11.1742  180.2       -116.861     83.95      63.1386      
1 1 1 6  5  16 o 0 97.8922 4.81776  112.897     -2.07049     33.9412    -2.07049     
1 1 1 6  5  17 o 0 99.6899 4.98536  92.6303     15.1073      15.5331    -164.893     
1 1 1 6  5  18 o 0 135.396 6.2829   213.112     -91.5533     69.5       -91.5533     
1 1 1 6  5  19 f 1 58.5043 3.35979  82.5582     42.1662      19.7737    42.1662      
1 1 1 6  5  20 o 0 91.0823 6.11712  145.508     113.83       61.0355    113.83       
1 1 1 6  5  21 o 0 54.1486 6.50508  58.6646     -96.5966     14.2143    83.4034      
1 1 1 6  5  22 o 0 35.3907 9.40946  33.3091     96.9619      16.01      -83.0381     
1 1 1 6  5  23 o 0 5.39215 2.71707  ?           ?            ?          ?            
1 1 1 6  6  0  o 0 122.072 15.6266  69.0146     0            34.8028    -180         
1 1 1 6  6  1  f 1 258.584 18.8337  385.67      90           132.814    90           
1 1 1 6  6  2  o 0 125.151 12.3299  76.6686     0            21.4645    3.82458e-15  
1 1 1 6  6  3  o 0 236.213 19.7176  358.149     90           139.305    90           
1 1 1 6  6  4  o 0 27.9893 5.11533  3.74074     0            47.1891    -180         
1 1 1 6  6  5  o 0 513.737 31.233   687.004     -90          158.015    90           
1 1 1 6  6  6  o 0 164.896 18.8075  211.879     0            21.8477    180          
1 1 1 6  6  7  o 0 494.541 33.055   633.905     -90          72.5144    -90          
1 1 1 6  6  8  o 0 133.876 13.1122  151.771     180          20.9021    9.36698e-15  
1 1 1 6  6  9  o 0 340.266 28.4443  401.305     90           66.8395    90           
1 1 1 6  6  10 o 0 266.074 30.0066  292.634     180          69.2561    2.73002e-15  
1 1 1 6  6  11 o 0 167.019 14.5181  175.708     90           29.843     90           
1 1 1 6  6  12 o 0 154.643 15.4265  164.743     180          68.4373    1.70238e-14  
1 1 1 6  6  13 o 0 32.1058 6.52592  16.9444     90           78.6045    -90          
1 1 1 6  6  14 o 0 110.587 7.79233  118.337     180          3.73811    180          
1 1 1 6  6  15 o 0 49.7746 4.39061  44.9332     -90          8.97142    90           
1 1 1 6  6  16 o 0 119.223 9.7052   125.678     0            53.2557    180          
1 1 1 6  6  17 o 0 346.017 21.7789  356.955     90           34.672     90           
1 1 1 6  6  18 o 0 47.396  4.28092  61.4684     0            3.08518    180          
1 1 1 6  6  19 o 0 108.787 9.6513   142.226     -90          11.8618    -90          
1 1 1 6  6  20 o 0 15.3149 8.0419   15.9029     0            17.2945    180          
1 1 1 6  6  21 o 0 18.4442 11.5056  3.65753     90           0.138312   -90          
1 1 1 6  6  22 o 0 43.1744 10.3573  52.3255     0            3.69156    9.826e-14    
1 1 1 6  6  23 o 0 5.04823 3.60109  ?           ?            ?          ?            
1 1 1 7  0  1  o 0 279.311 19.8991  503.463     -135         353.38     -135         
1 1 1 7  0  2  o 0 251.926 20.1047  465.732     0            53.8596    -180         
1 1 1 7  0  3  o 0 149.842 14.5592  191.742     -45          60.489     -45          
1 1 1 7  0  4  o 0 126.246 11.7549  162.781     -90          59.4854    90           
1 1 1 7  0  5  o 0 64.7268 6.65141  57.1183     -135         117.426    45           
1 1 1 7  0  6  o 0 335.846 29.7291  431.763     180          115.555    180          
1 1 1 7  0  7  o 0 44.7566 14.4242  5.01778     -45          21.6805    135          
1 1 1 7  0  8  o 0 113.474 10.9364  105.327     -90          11.4279    90           
1 1 1 7  0  9  o 0 110.12  10.7153  119.269     45           62.8224    -135         
1 1 1 7  0  10 o 0 344.459 26.9276  399.214     0            184.989    0            
1 1 1 7  0  11 o 0 309.603 27.4301  334.776     -45          3.22814    135          
1 1 1 7  0  12 o 0 112.09  10.6816  116.522     -90          6.13781    -90          
1 1 1 7  0  13 f 1 15.4    7.75506  2.68986     -135         57.7738    45           
1 1 1 7  0  14 o 0 209.302 18.6049  230.502     180          89.4805    180          
1 1 1 7  0  15 o 0 66.1784 5.81997  60.6701     135          18.9258    135          
1 1 1 7  0  16 o 0 90.8996 6.29168  96.3675     90           9.68446    90           
1 1 1 7  0  17 o 0 11.7234 6.71214  1.29673     45           9.13632    -135         
1 1 1 7  0  18 o 0 115.534 8.28135  156.293     180          8.68337    1.26295e-13  
1 1 1 7  0  19 o 0 125.805 8.20464  166.534     -45          45.7797    -45          
1 1 1 7  0  20 o 0 17.9512 7.92892  13.5596     -90          14.4955    90           
1 1 1 7  0  21 o 0 66.2467 10.3992  83.7503     -135         16.5945    -135         
1 1 1 7  0  22 o 0 16.3922 10.9953  16.9883     180          4.45289    4.03888e-14  
1 1 1 7  0  23 o 0 5.00012 3.52801  ?           ?            ?          ?            
1 1 1 7  1  0  o 0 184.042 14.3574  326.548     180          61.5015    180          
1 1 1 7  1  1  o 0 158.114 10.586   240.604     -102.725     17.3816    77.2754      
1 1 1 7  1  2  o 0 309.671 15.095   674.189     -23.2346     267.947    -23.2346     
1 1 1 7  1  3  o 0 124.112 8.97664  129.853     156.45       16.9401    -23.55       
1 1 1 7  1  4  o 0 431.633 20.5876  583.842     -46.4443     35.991     -46.4443     
1 1 1 7  1  5  o 0 321.212 19.5528  379.312     95.6384      71.0089    -84.3616     
1 1 1 7  1  6  o 0 80.8403 6.08167  9.51336     175.766      54.3003    -4.234       
1 1 1 7  1  7  o 0 241.527 15.5481  268.726     -9.3121      48.7608    170.688      
1 1 1 7  1  8  o 0 418.793 21.1647  497.898     -21.7522     17.8814    -21.7522     
1 1 1 7  1  9  o 0 156.568 10.0223  173.517     -174.58      99.0748    -174.58      
1 1 1 7  1  10 o 0 506.081 25.6565  647.712     53.3389      137.184    53.3389      
1 1 1 7  1  11 o 0 290.652 17.5998  274.679     -85.7322     59.9706    94.2678      
1 1 1 7  1  12 o 0 196.14  11.0149  115.215     -33.1817     176.848    146.818      
1 1 1 7  1  13 o 0 128.895 7.63175  93.5134     -33.897      63.9509    146.103      
1 1 1 7  1  14 f 1 135.335 6.87826  165.214     119.62       68.001     119.62       
1 1 1 7  1  15 o 0 122.004 6.32971  150.382     139.123      49.1864    139.123      
1 1 1 7  1  16 o 0 245.505 11.5435  283.012     63.1853      50.4112    63.1853      
1 1 1 7  1  17 o 0 87.4088 4.06308  82.352      147.08       10.429     -32.9197     
1 1 1 7  1  18 o 0 84.9894 4.18013  124.927     147.558      31.3368    147.558      
1 1 1 7  1  19 o 0 112.147 6.20819  158.798     90.8328      25.1316    90.8328      
1 1 1 7  1  20 o 0 104.265 5.88469  141.085     -17.04       16.8661    -17.04       
1 1 1 7  1  21 o 0 19.6312 6.79767  11.7918     -154.38      11.5873    25.6205      
1 1 1 7  1  22 o 0 14.8697 6.18431  6.98663     -128.253     3.69504    51.7469      
1 1 1 7  1  23 o 0 3.72693 1.90409  ?           ?            ?          ?            
1 1 1 7  2  0  o 0 201.752 16.0434  354.41      0            71.8646    180          
1 1 1 7  2  1  o 0 384.264 16.4301  675.719     31.3892      12.3147    31.3892      
1 1 1 7  2  2  o 0 169.897 10.8842  255.684     114.273      77.0804    114.273      
1 1 1 7  2  3  o 0 340.243 17.1219  689.126     -175.584     399.627    -175.584     
1 1 1 7  2  4  o 0 43.4986 7.80646  88.1168     109.346      219.544    109.346      
1 1 1 7  2  5  o 0 307.729 18.9316  303.903     147.398      185.644    -32.6015     
1 1 1 7  2  6  o 0 188.101 14.6126  230.334     -34.2377     23.5748    -34.2377     
1 1 1 7  2  7  o 0 383.344 18.8246  584.099     100.703      218.522    100.703      
1 1 1 7  2  8  o 0 533.806 22.9553  541.536     119.796      172.083    -60.2044     
1 1 1 7  2  9  o 0 619.682 25.0301  530.093     -108.357     384.643    71.6425      
1 1 1 7  2  10 o 0 428.132 24.1546  485.034     -95.1107     6.5391     84.8893      
1 1 1 7  2  11 o 0 182.449 12.104   154.405     -83.4623     54.1914    96.5377      
1 1 1 7  2  12 o 0 433.184 24.0392  434.586     -1.00358     46.3234    178.996      
1 1 1 7  2  13 o 0 206.567 10.7962  223.135     -5.08507     28.9419    -5.08507     
1 1 1 7  2  14 o 0 262.877 13.3213  281.849     -72.2114     2.82536    107.789      
1 1 1 7  2  15 o 0 126.567 6.18606  197.604     -123.35      146.738    -123.35      
1 1 1 7  2  16 o 0 103.604 4.88453  108.908     161.759      10.4904    161.759      
1 1 1 7  2  17 o 0 64.1826 3.37749  44.2717     -68.3612     37.092     111.639      
1 1 1 7  2  18 o 0 58.3673 3.41869  64.7769     -52.5125     14.5052    127.487      
1 1 1 7  2  19 o 0 37.4043 3.66364  31.8787     136.971      25.5113    -43.0292     
1 1 1 7  2  20 o 0 69.1928 5.52876  109.219     35.1755      44.8126    35.1755      
1 1 1 7  2  21 o 0 66.3554 5.0106   93.402      123.625      24.0127    123.625      
1 1 1 7  2  22 o 0 41.361  7.43051  64.4373     128.876      33.2385    128.876      
1 1 1 7  2  23 o 0 6.48998 3.13175  ?           ?            ?          ?            
1 1 1 7  3  0  o 0 380.756 23.6032  660.99      0            254.677    6.69068e-14  
1 1 1 7  3  1  o 0 306.743 14.1068  727.054     80.015       432.614    80.015       
1 1 1 7  3  2  o 0 459.492 18.4793  362.285     100.753      625.827    -79.2472     
1 1 1 7  3  3  o 0 301.723 17.8522  420.108     177.388      34.8501    -2.61195     
1 1 1 7  3  4  o 0 253.42  15.4705  375.874     -163.416     119.182    -163.416     
1 1 1 7  3  5  o 0 397.336 20.465   413.724     48.5778      205.46     -131.422     
1 1 1 7  3  6  o 0 400.147 21.2519  467.959     -34.3291     71.5653    145.671      
1 1 1 7  3  7  o 0 480.881 21.8643  577.731     12.824       51.5448    -167.176     
1 1 1 7  3  8  o 0 421.593 21.0211  474.104     96.2487      36.422     -83.7513     
1 1 1 7  3  9  o 0 460.423 22.6591  595.896     128.114      128.383    128.114      
1 1 1 7  3  10 o 0 326.234 19.4188  403.22      -107.96      73.3731    -107.96      
1 1 1 7  3  11 o 0 177.986 9.95497  129.649     157.102      96.3395    -22.8983     
1 1 1 7  3  12 o 0 260.805 14.8799  334.789     119.572      129.86     119.572      
1 1 1 7  3  13 o 0 288.38  16.1425  293.347     10.4293      6.76373    -169.571     
1 1 1 7  3  14 o 0 131.529 6.28455  104.701     -114.625     59.1465    65.3749      
1 1 1 7  3  15 f 1 41.1386 2.94949  8.26035     83.2838      45.2852    -96.7162     
1 1 1 7  3  16 o 0 88.7922 4.07529  88.4829     98.0869      3.34052    98.0869      
1 1 1 7  3  17 o 0 86.9548 4.30283  78.9042     -26.1996     15.8403    153.8        
1 1 1 7  3  18 o 0 64.565  3.32392  72.8791     -56.7074     16.2195    123.293      
1 1 1 7  3  19 o 0 88.7568 4.04902  108.892     -140.927     11.2689    39.0727      
1 1 1 7  3  20 o 0 74.5842 4.45721  122.637     -81.999      58.3321    -81.999      
1 1 1 7  3  21 f 1 22.2097 5.10428  17.2505     55.2648      8.94208    -124.735     
1 1 1 7  3  22 f 1 18.1841 6.27569  15.3361     -79.3955     0.176983   100.604      
1 1 1 7  3  23 o 0 6.17211 3.17957  ?           ?            ?          ?            
1 1 1 7  4  0  o 0 329.033 19.9537  569.044     0            214.777    -3.73455e-14 
1 1 1 7  4  1  o 0 115.029 7.23848  62.5181     10.068       150.761    -169.932     
1 1 1 7  4  2  o 0 388.437 16.6332  539.288     -27.6039     51.1285    152.396      
1 1 1 7  4  3  o 0 432.239 19.5112  622.946     80.6029      26.1182    -99.3971     
1 1 1 7  4  4  o 0 124.03  8.68643  89.9052     -68.3128     89.5199    111.687      
1 1 1 7  4  5  o 0 240.948 14.9603  379.411     -148.698     168.975    -148.698     
1 1 1 7  4  6  o 0 247.746 14.5255  318.157     -176.271     33.7146    -176.271     
1 1 1 7  4  7  o 0 309.112 18.6089  423.406     -165.208     87.9308    -165.208     
1 1 1 7  4  8  o 0 293.633 20.1748  256.324     -110.427     165.529    69.5734      
1 1 1 7  4  9  o 0 144.759 9.56335  151.818     155.255      43.3018    155.255      
1 1 1 7  4  10 o 0 359.387 19.2673  423.598     -43.1334     79.5025    -43.1334     
1 1 1 7  4  11 o 0 74.3087 4.44115  38.941      50.9277      187.832    50.9277      
1 1 1 7  4  12 o 0 490.263 24.5081  498.982     58.1393      37.8077    -121.861     
1 1 1 7  4  13 o 0 215.6   11.693   242.25      75.7166      49.3227    75.7166      
1 1 1 7  4  14 f 1 17.4433 4.98419  39.5183     113.003      84.1312    113.003      
1 1 1 7  4  15 o 0 119.128 5.92185  99.5074     27.2966      49.1118    -152.703     
1 1 1 7  4  16 o 0 126.172 6.07484  114.516     175.751      28.9369    -4.24865     
1 1 1 7  4  17 o 0 128.959 6.09805  149.635     -167.21      38.3262    -167.21      
1 1 1 7  4  18 o 0 98.2024 4.95833  140.919     -65.116      27.4668    -65.116      
1 1 1 7  4  19 o 0 83.8309 4.75581  107.623     -145.454     0.31544    -145.454     
1 1 1 7  4  20 o 0 66.0602 4.76595  81.0081     26.3275      3.57243    -153.673     
1 1 1 7  4  21 o 0 53.1862 5.63759  62.9209     10.653       2.68949    -169.347     
1 1 1 7  4  22 o 0 11.3136 4.78551  5.52764     116.892      30.058     116.892      
1 1 1 7  4  23 o 0 3.86982 1.90896  ?           ?            ?          ?            
1 1 1 7  5  0  o 0 430.186 23.7505  620.481     0            140.715    180          
1 1 1 7  5  1  o 0 374.196 16.3793  612.941     128.527      156.173    128.527      
1 1 1 7  5  2  o 0 121.961 7.60581  123.371     -11.1629     0.726283   168.837      
1 1 1 7  5  3  o 0 193.691 14.9969  255.474     -174.651     46.4342    -174.651     
1 1 1 7  5  4  o 0 287.458 16.147   353.681     -93.9235     28.6224    86.0765      
1 1 1 7  5  5  f 1 227.733 16.4744  375.205     -125.288     207.435    -125.288     
1 1 1 7  5  6  o 0 154.596 10.8265  185.046     -61.3677     43.5087    -61.3677     
1 1 1 7  5  7  f 1 388.348 20.3569  500.092     -37.0023     31.9465    -37.0023     
1 1 1 7  5  8  f 1 100.565 6.66589  25.5694     -47.9517     4.51667    132.048      
1 1 1 7  5  9  o 0 442.169 23.6811  609.531     4.51789      200.836    4.51789      
1 1 1 7  5  10 o 0 195.167 12.1539  150.055     -95.913      100.564    84.087       
1 1 1 7  5  11 o 0 330.61  19.5544  268.797     -43.4876     160.547    136.512      
1 1 1 7  5  12 o 0 195.932 10.691   280.162     -147.352     173.6      -147.352     
1 1 1 7  5  13 o 0 202.983 12.2248  147.716     -169.108     116.978    10.892       
1 1 1 7  5  14 o 0 65.3652 3.52311  18.4862     178.036      19.7697    -1.96358     
1 1 1 7  5  15 o 0 22.6858 5.06436  38.4455     46.8608      104.064    46.8608      
1 1 1 7  5  16 o 0 71.7683 3.58234  77.7018     163.265      34.782     163.265      
1 1 1 7  5  17 o 0 48.2123 3.19254  50.1622     -79.6889     13.9615    100.311      
1 1 1 7  5  18 o 0 111.197 5.61137  174.62      -159.319     60.8829    -159.319     
1 1 1 7  5  19 o 0 89.0563 6.90934  130.942     124.91       34.5833    124.91       
1 1 1 7  5  20 o 0 73.8571 4.99766  119.166     -119.689     54.5554    -119.689     
1 1 1 7  5  21 o 0 15.2242 5.4481   2.55332     -133.493     31.7961    -133.493     
1 1 1 7  5  22 o 0 16.4934 6.23965  10.5972     88.2426      0.702207   -91.7574     
1 1 1 7  5  23 o 0 8.06165 3.88527  ?           ?            ?          ?            
1 1 1 7  6  0  o 0 266.615 22.1679  386.658     0            138.032    -3.881e-14   
1 1 1 7  6  1  o 0 448.134 17.5594  869.047     36.0901      447.337    36.0901      
1 1 1 7  6  2  o 0 349.275 16.2122  625.712     130.544      242.506    130.544      
1 1 1 7  6  3  o 0 283.149 15.3396  415.746     156.734      113.181    156.734      
1 1 1 7  6  4  o 0 390.962 18.3486  528.237     -19.0698     38.3944    -19.0698     
1 1 1 7  6  5  o 0 221.182 15.2617  303.474     23.7733      76.6512    23.7733      
1 1 1 7  6  6  o 0 364.872 19.0909  484.347     175.038      53.1229    175.038      
1 1 1 7  6  7  o 0 448.456 21.0237  578.669     -167.437     32.6081    -167.437     
1 1 1 7  6  8  o 0 270.899 19.3381  389.608     -19.0036     171.836    -19.0036     
1 1 1 7  6  9  o 0 235.751 14.1573  294.335     24.2588      69.7578    24.2588      
1 1 1 7  6  10 o 0 396.722 22.5001  599.204     -106.712     357.712    -106.712     
1 1 1 7  6  11 o 0 244.957 14.4525  314.777     -116.646     138.238    -116.646     
1 1 1 7  6  12 o 0 241.088 13.1775  235.283     -8.77117     28.9576    171.229      
1 1 1 7  6  13 o 0 207.682 10.0248  280.29      -69.3109     119.459    -69.3109     
1 1 1 7  6  14 o 0 44.3734 3.33295  1.91233     -36.9644     9.39447    -36.9644     
1 1 1 7  6  15 o 0 126.502 6.65007  143.652     -3.58459     26.6955    -3.58459     
1 1 1 7  6  16 o 0 91.1708 4.50897  52.3444     46.9004      77.6446    -133.1       
1 1 1 7  6  17 o 0 145.412 5.74177  216.417     113.089      42.7073    113.089      
1 1 1 7  6  18 o 0 44.8775 3.04081  49.6898     -35.7608     20.2979    -35.7608     
1 1 1 7  6  19 o 0 63.5973 3.92482  87.0262     -28.2081     15.7217    -28.2081     
1 1 1 7  6  20 o 0 38.2392 4.15449  51.6927     -61.2669     14.2183    -61.2669     
1 1 1 7  6  21 o 0 67.5491 8.29605  79.8596     31.4543      4.18516    -148.546     
1 1 1 7  6  22 o 0 27.1233 8.84504  21.9719     136.478      16.8943    -43.5221     
1 1 1 7  6  23 o 0 7.22072 3.42264  ?           ?            ?          ?            
1 1 1 7  7  0  o 0 439.722 37.8815  642.85      180          138.238    -1.17646e-13 
1 1 1 7  7  1  f 1 37.301  4.09714  0.314882    90           2.09099    -90          
1 1 1 7  7  2  o 0 338.628 22.7851  447.504     0            10.296     1.43026e-13  
1 1 1 7  7  3  o 0 321.87  22.4728  427.984     -90          47.6082    90           
1 1 1 7  7  4  o 0 152.247 12.9293  147.569     0            61.6058    1.20531e-14  
1 1 1 7  7  5  o 0 231.842 20.7842  298.631     90           116.834    90           
1 1 1 7  7  6  o 0 593.002 31.345   761.992     180          331.302    6.20377e-15  
1 1 1 7  7  7  o 0 375.061 26.5687  450.236     90           47.8337    -90          
1 1 1 7  7  8  o 0 318.52  26.677   378.072     180          11.8375    180          
1 1 1 7  7  9  o 0 107.276 12.3128  118.718     90           87.6972    -90          
1 1 1 7  7  10 o 0 241.294 20.7761  263.636     180          4.36741    -180         
1 1 1 7  7  11 o 0 167.336 15.9278  180.016     -90          71.9414    90           
1 1 1 7  7  12 o 0 125.259 9.41547  131.512     180          7.20309    180          
1 1 1 7  7  13 o 0 185.315 12.7871  205.681     90           30.4506    90           
1 1 1 7  7  14 o 0 93.0087 6.67876  20.5377     180          7.823      -180         
1 1 1 7  7  15 o 0 53.505  4.72949  56.3846     90           46.5907    -90          
1 1 1 7  7  16 o 0 48.4136 4.27649  30.4213     180          0.306885   -2.96529e-14 
1 1 1 7  7  17 o 0 59.5576 4.25152  80.6132     -90          2.97597    90           
1 1 1 7  7  18 o 0 57.4231 5.05088  71.3841     180          27.7242    180          
1 1 1 7  7  19 o 0 36.0895 5.17027  37.0663     -90          14.4916    -90          
1 1 1 7  7  20 o 0 24.0667 8.03762  28.988      180          5.38602    3.77645e-14  
1 1 1 7  7  21 o 0 51.7362 14.5294  63.6778     -90          15.4899    90           
1 1 1 7  7  22 o 0 51.815  20.3078  62.0991     180          19.4729    180          
1 1 1 7  7  23 o 0 4.84119 3.34914  ?           ?            ?          ?            
1 1 1 8  0  0  o 0 402.46  34.7009  743.579     180          41.1642    -180         
1 1 1 8  0  1  o 0 467.622 26.2191  864.302     135          127.164    -45          
1 1 1 8  0  2  o 0 494.473 25.5995  758.364     -90          143.899    90           
1 1 1 8  0  3  o 0 74.4166 6.88398  31.3356     -135         30.4193    45           
1 1 1 8  0  4  o 0 329.501 28.4319  440.548     0            34.6468    180          
1 1 1 8  0  5  o 0 143.646 14.2629  143.141     -45          47.34      -45          
1 1 1 8  0  6  o 0 297.017 29.3421  380.725     90           36.8368    90           
1 1 1 8  0  7  o 0 304.203 28.5684  386.062     -135         28.4019    -135         
1 1 1 8  0  8  o 0 222.797 17.9334  263.419     0            52.1781    -4.15699e-14 
1 1 1 8  0  9  o 0 406.551 33.059   475.515     -45          71.1646    -45          
1 1 1 8  0  10 o 0 353.277 29.0195  385.827     -90          16.3956    90           
1 1 1 8  0  11 o 0 617.624 41.5885  665.179     45           22.8948    -135         
1 1 1 8  0  12 o 0 169.997 14.5007  180.35      0            9.54768    0            
1 1 1 8  0  13 o 0 325.304 23.1416  339.651     -45          54.0844    -45          
1 1 1 8  0  14 o 0 11.0827 7.06461  0.81537     -90          34.2968    90           
1 1 1 8  0  15 f 1 111.061 8.5094   119.401     -135         47.8126    -135         
1 1 1 8  0  16 o 0 39.6842 4.14619  18.8985     0            7.58171    180          
1 1 1 8  0  17 o 0 108.044 7.01563  111.867     -45          15.5097    -45          
1 1 1 8  0  18 o 0 283.811 18.0513  381.857     -90          101.877    -90          
1 1 1 8  0  19 o 0 44.8379 5.2745   58.873      -135         1.68668    -135         
1 1 1 8  0  20 o 0 18.6776 6.94972  19.4855     180          7.75001    -1.46059e-15 
1 1 1 8  0  21 o 0 23.5675 8.84663  28.5255     135          8.5997     -45          
1 1 1 8  0  22 o 0 29.6968 5.55189  19.4365     90           13.7003    90           
1 1 1 8  0  23 o 0 4.50823 3.25643  ?           ?            ?          ?            
1 1 1 8  1  0  f 1 340.433 22.9441  611.686     180          183.95     180          
1 1 1 8  1  1  o 0 395.836 16.5807  582.143     126.597      4.35562    -53.4027     
1 1 1 8  1  2  o 0 275.021 14.5705  475.368     -156.042     161.358    -156.042     
1 1 1 8  1  3  o 0 295.057 16.2965  529.339     -55.5574     207.876    -55.5574     
1 1 1 8  1  4  o 0 209.466 14.0424  199.382     136.855      127.346    -43.1451     
1 1 1 8  1  5  o 0 303.727 18.9287  395.404     138.377      14.1907    138.377      
1 1 1 8  1  6  o 0 409.192 19.3947  513.941     75.857       0.369733   -104.143     
1 1 1 8  1  7  o 0 210.773 13.4162  299.091     -76.7879     112.651    -76.7879     
1 1 1 8  1  8  o 0 370.02  21.8642  391.013     152.994      76.3908    -27.0063     
1 1 1 8  1  9  o 0 396.383 20.651   462.155     75.4166      14.623     75.4166      
1 1 1 8  1  10 o 0 418.613 22.5976  436.868     -155.673     25.8829    24.3272      
1 1 1 8  1  11 o 0 302.592 17.9788  376.384     79.2079      126.77     79.2079      
1 1 1 8  1  12 o 0 343.586 18.8513  414.312     177.03       110.065    177.03       
1 1 1 8  1  13 f 1 145.357 7.66597  170.48      112.844      67.17      112.844      
1 1 1 8  1  14 o 0 202.152 9.81742  274.917     38.8059      129.457    38.8059      
1 1 1 8  1  15 o 0 220.119 11.4097  215.658     -3.46154     37.3793    176.538      
1 1 1 8  1  16 o 0 165.331 7.43782  187.244     67.8735      33.175     67.8735      
1 1 1 8  1  17 o 0 56.3578 3.36342  17.6559     114.383      74.6255    -65.6169     
1 1 1 8  1  18 o 0 24.9337 5.14148  1.07821     -161.386     23.032     18.6141      
1 1 1 8  1  19 o 0 66.8667 3.61221  91.6855     -100.113     14.3354    -100.113     
1 1 1 8  1  20 o 0 55.5581 4.22779  81.6612     -158.486     25.9751    -158.486     
1 1 1 8  1  21 o 0 20.0295 5.34674  0.723238    176.029      41.6421    -3.97095     
1 1 1 8  1  22 o 0 27.775  7.93644  38.8447     -17.2447     19.9862    -17.2447     
1 1 1 8  1  23 o 0 6.16616 3.10661  ?           ?            ?          ?            
1 1 1 8  2  0  o 0 524.785 24.8566  923.575     0            10.6805    180          
1 1 1 8  2  1  o 0 377.191 17.4448  546.691     -66.3293     1.18964    -66.3293     
1 1 1 8  2  2  o 0 331.147 17.2509  421.428     -5.75603     120.151    174.244      
1 1 1 8  2  3  o 0 64.6739 4.95423  25.1857     117.74       119.774    117.74       
1 1 1 8  2  4  o 0 157.943 10.9694  188.55      22.0232      21.5996    22.0232      
1 1 1 8  2  5  o 0 308.817 18.9494  498.731     -74.626      219.557    -74.626      
1 1 1 8  2  6  o 0 391.275 21.716   557.988     135.227      139.945    135.227      
1 1 1 8  2  7  o 0 290.311 18.7816  420.749     156.494      138.495    156.494      
1 1 1 8  2  8  o 0 416.48  22.0719  545.222     62.9664      125.272    62.9664      
1 1 1 8  2  9  o 0 233.52  15.9189  177.82      -9.80197     167.977    170.198      
1 1 1 8  2  10 o 0 433.557 22.3497  460.661     -148.49      10.2822    31.5096      
1 1 1 8  2  11 o 0 263.553 16.5685  283.077     -71.3527     23.7723    -71.3527     
1 1 1 8  2  12 o 0 357.72  18.6651  367.977     75.7364      13.818     -104.264     
1 1 1 8  2  13 o 0 346.235 17.2529  445.853     -160.828     181.161    -160.828     
1 1 1 8  2  14 o 0 130.353 7.20376  131.183     5.38567      3.2789     5.38567      
1 1 1 8  2  15 o 0 131.868 7.55072  119.079     -86.3996     37.366     93.6004      
1 1 1 8  2  16 o 0 167.392 7.49838  200.717     142.472      56.8864    142.472      
1 1 1 8  2  17 o 0 102.432 4.35733  83.9399     -16.1135     38.6357    163.887      
1 1 1 8  2  18 o 0 63.6541 3.45251  83.58       0.115578     10.8207    0.115578     
1 1 1 8  2  19 o 0 100.967 4.92858  146.46      -86.249      32.7582    -86.249      
1 1 1 8  2  20 o 0 11.448  4.71176  3.47165     -179.479     15.6437    -179.479     
1 1 1 8  2  21 o 0 16.8995 5.1828   4.92987     -157.089     17.6127    22.9106      
1 1 1 8  2  22 o 0 16.4796 5.58972  9.51963     148.743      0.546573   148.743      
1 1 1 8  2  23 o 0 4.95038 2.47204  ?           ?            ?          ?            
1 1 1 8  3  0  o 0 207.549 14.1435  298.576     180          74.6783    180          
1 1 1 8  3  1  o 0 195.713 13.0151  230.031     -161.642     72.5619    18.3583      
1 1 1 8  3  2  o 0 428.702 16.5366  589.476     -63.7793     67.9376    116.221      
1 1 1 8  3  3  o 0 65.0415 4.94467  91.758      -32.7399     301.2      -32.7399     
1 1 1 8  3  4  o 0 377.33  17.5375  365.927     46.6261      243.996    -133.374     
1 1 1 8  3  5  o 0 178.861 12.8615  183.782     -80.9912     62.4043    99.0088      
1 1 1 8  3  6  o 0 301.199 17.9051  322.371     80.5162      100.802    -99.4838     
1 1 1 8  3  7  o 0 199.706 13.2069  232.254     -77.7171     1.96035    102.283      
1 1 1 8  3  8  o 0 233.804 13.6585  318.2       67.6297      124.866    67.6297      
1 1 1 8  3  9  o 0 247.363 15.7084  316.739     -134.895     89.4445    -134.895     
1 1 1 8  3  10 o 0 84.243  6.13089  13.3585     -10.8135     49.7714    169.186      
1 1 1 8  3  11 o 0 317.309 17.5289  358.99      174.092      57.0745    174.092      
1 1 1 8  3  12 o 0 151.364 8.71064  149.487     110.888      0.882852   -69.1118     
1 1 1 8  3  13 o 0 235.656 12.0292  301.252     177.45       128.996    177.45       
1 1 1 8  3  14 o 0 123.986 6.86695  110.684     -19.6818     24.9589    160.318      
1 1 1 8  3  15 o 0 163.159 7.49173  156.237     21.5022      30.9452    -158.498     
1 1 1 8  3  16 f 1 67.1785 3.76676  55.3131     -127.661     12.4856    52.3387      
1 1 1 8  3  17 o 0 70.7685 3.22586  32.2054     91.1821      75.7691    -88.8179     
1 1 1 8  3  18 o 0 34.8575 3.18802  15.1326     -131.61      43.5541    48.3903      
1 1 1 8  3  19 f 1 19.0024 5.8766   0.246724    9.78925      29.783     9.78925      
1 1 1 8  3  20 o 0 34.8939 4.20253  39.6157     -156.807     2.80204    23.193       
1 1 1 8  3  21 o 0 49.9681 5.53678  35.6421     48.2462      49.9463    -131.754     
1 1 1 8  3  22 o 0 41.1435 10.706   36.6089     -13.9413     23.7928    166.059      
1 1 1 8  3  23 o 0 5.76615 2.78073  ?           ?            ?          ?            
1 1 1 8  4  0  o 0 164.357 15.2867  234.049     180          19.7242    -5.52454e-13 
1 1 1 8  4  1  o 0 225.875 13.231   412.865     -93.2588     237.678    -93.2588     
1 1 1 8  4  2  o 0 161.213 9.73266  241.362     53.3536      118.241    53.3536      
1 1 1 8  4  3  o 0 156.555 10.2253  98.7764     166.694      177.103    -13.3061     
1 1 1 8  4  4  o 0 377.581 19.1905  286.082     -27.7692     404.408    152.231      
1 1 1 8  4  5  o 0 384.47  19.9206  438.056     121.876      89.1367    -58.1242     
1 1 1 8  4  6  o 0 382.186 20.4595  523.307     156.967      95.4706    156.967      
1 1 1 8  4  7  o 0 404.176 21.4555  524.226     -146.961     46.5326    -146.961     
1 1 1 8  4  8  o 0 540.181 21.7234  569.544     -77.127      123.271    102.873      
1 1 1 8  4  9  o 0 266.604 15.7322  346.054     -94.9052     101.053    -94.9052     
1 1 1 8  4  10 o 0 215.714 13.0724  221.287     -93.3446     2.96129    -93.3446     
1 1 1 8  4  11 o 0 316.145 19.6519  341.023     -28.8794     23.2272    -28.8794     
1 1 1 8  4  12 o 0 59.9781 4.31442  9.0031      85.736       47.8296    -94.264      
1 1 1 8  4  13 o 0 75.8198 4.11504  6.0813      140.64       0.892877   140.64       
1 1 1 8  4  14 o 0 104.257 5.57919  101.672     -76.4647     19.857     -76.4647     
1 1 1 8  4  15 o 0 66.3187 3.55097  47.6289     -35.4593     30.5694    144.541      
1 1 1 8  4  16 o 0 234.859 10.5281  261.273     115.156      35.0269    115.156      
1 1 1 8  4  17 o 0 115.972 4.8782   215.14      -64.7055     125.943    -64.7055     
1 1 1 8  4  18 o 0 54.9752 3.34323  31.6845     -76.565      73.5334    103.435      
1 1 1 8  4  19 o 0 14.7649 5.39676  11.1326     54.6629      42.0063    54.6629      
1 1 1 8  4  20 o 0 41.0842 3.93563  49.7123     90.8262      0.913602   90.8262      
1 1 1 8  4  21 o 0 74.3859 9.73785  71.5749     -120.807     38.9504    59.1927      
1 1 1 8  4  22 f 1 15.8977 6.40577  9.53655     129.085      6.04118    -50.9154     
1 1 1 8  4  23 o 0 7.68606 3.12832  ?           ?            ?          ?            
1 1 1 8  5  0  o 0 319.243 25.0338  457.985     180          78.8853    -2.44824e-13 
1 1 1 8  5  1  o 0 293.404 15.702   550.308     -64.805      293.74     -64.805      
1 1 1 8  5  2  o 0 149.988 8.6984   201.561     10.1961      47.8661    10.1961      
1 1 1 8  5  3  o 0 308.839 17.6697  423.168     -136.541     65.1181    -136.541     
1 1 1 8  5  4  o 0 325.558 17.5839  531.357     -75.5038     241.425    -75.5038     
1 1 1 8  5  5  o 0 180.06  13.1377  201.006     -75.033      15.6152    104.967      
1 1 1 8  5  6  o 0 332.617 18.5931  594.809     101.968      386.535    101.968      
1 1 1 8  5  7  o 0 152.763 9.79523  157.503     -175.597     92.7869    -175.597     
1 1 1 8  5  8  o 0 285.933 16.3668  388.694     70.7658      133.284    70.7658      
1 1 1 8  5  9  o 0 334.312 19.0709  321.051     146.031      120.038    -33.9695     
1 1 1 8  5  10 o 0 86.608  5.16844  14.2945     145.744      77.9472    -34.2564     
1 1 1 8  5  11 o 0 201.892 12.0003  195.403     -10.3415     28.1435    169.659      
1 1 1 8  5  12 o 0 182.572 9.34132  125.118     163.995      122.946    -16.0047     
1 1 1 8  5  13 o 0 255.686 16.7372  251.845     167.108      52.0737    -12.8919     
1 1 1 8  5  14 o 0 32.9097 3.73268  25.7664     173.726      68.588     173.726      
1 1 1 8  5  15 o 0 237.068 11.164   250.693     162.175      0.0252554  162.175      
1 1 1 8  5  16 o 0 92.7022 4.88566  72.2379     69.477       39.0704    -110.523     
1 1 1 8  5  17 o 0 50.5329 2.84477  60.813      52.1443      3.94256    52.1443      
1 1 1 8  5  18 o 0 142.435 6.29759  209.923     140.202      47.4159    140.202      
1 1 1 8  5  19 o 0 100.129 4.92843  158.118     -135.644     61.4457    -135.644     
1 1 1 8  5  20 o 0 22.7837 5.47997  16.072      14.7805      15.6076    -165.22      
1 1 1 8  5  21 o 0 51.2678 7.22161  57.6717     -116.626     7.12663    63.3736      
1 1 1 8  5  22 o 0 31.8805 6.21776  31.2679     17.8929      9.98487    -162.107     
1 1 1 8  5  23 o 0 7.82519 3.32939  ?           ?            ?          ?            
1 1 1 8  6  0  o 0 112.202 9.35828  76.4672     180          6.28807    -180         
1 1 1 8  6  1  o 0 519.62  18.1039  721.464     -154.016     54.911     25.9843      
1 1 1 8  6  2  o 0 333.234 15.3131  419.583     93.6367      5.02739    -86.3633     
1 1 1 8  6  3  o 0 408.476 19.579   538.119     -174.018     25.151     -174.018     
1 1 1 8  6  4  o 0 119.246 8.09222  79.5832     74.0138      93.2651    -105.986     
1 1 1 8  6  5  o 0 155.51  11.3133  188.552     20.0871      51.0411    20.0871      
1 1 1 8  6  6  o 0 378.691 21.6077  417.09      -160.804     112.484    19.1964      
1 1 1 8  6  7  o 0 542.932 23.5949  524.22      161.58       233.428    -18.42       
1 1 1 8  6  8  o 0 171.627 11.0677  199.69      146.598      47.836     146.598      
1 1 1 8  6  9  o 0 187.147 12.4269  144.064     -96.6785     119.202    83.3215      
1 1 1 8  6  10 o 0 147.279 9.35528  121.999     86.4055      31.1472    -93.5945     
1 1 1 8  6  11 o 0 353.609 22.2831  354.729     70.4644      39.879     -109.536     
1 1 1 8  6  12 o 0 146.215 9.33485  150.642     -33.3279     15.904     -33.3279     
1 1 1 8  6  13 o 0 200.315 10.1459  240.962     125.287      56.8293    125.287      
1 1 1 8  6  14 o 0 85.5527 4.89065  47.7972     60.6557      56.2476    -119.344     
1 1 1 8  6  15 o 0 48.6737 3.01358  9.32737     -107.699     68.3311    72.301       
1 1 1 8  6  16 o 0 156.384 7.27036  144.175     177.922      31.3976    -2.07845     
1 1 1 8  6  17 o 0 71.5523 4.09434  99.5021     172.051      18.0853    172.051      
1 1 1 8  6  18 o 0 30.3562 3.52703  3.79139     1.62762      52.401     -178.372     
1 1 1 8  6  19 o 0 19.4089 6.0274   6.45917     -46.2387     49.6261    -46.2387     
1 1 1 8  6  20 o 0 65.7695 5.3619   81.1464     50.8533      0.169712   -129.147     
1 1 1 8  6  21 o 0 39.9629 4.36938  58.5129     69.909       27.8573    69.909       
1 1 1 8  6  22 o 0 11.2596 4.58974  0.167753    63.8665      11.6191    63.8665      
1 1 1 8  6  23 o 0 8.35917 3.56158  ?           ?            ?          ?            
1 1 1 8  7  0  o 0 343.153 22.6468  437.814     0            23.5359    180          
1 1 1 8  7  1  o 0 289.915 14.581   381.216     -29.8426     40.7534    -29.8426     
1 1 1 8  7  2  o 0 68.7158 4.05306  4.73437     -164.937     42.1341    -164.937     
1 1 1 8  7  3  o 0 51.5278 3.65449  15.2973     112.764      45.6733    112.764      
1 1 1 8  7  4  o 0 321.578 17.434   446.699     52.3928      72.7291    52.3928      
1 1 1 8  7  5  o 0 182.248 12.4424  213.724     53.9411      5.10569    53.9411      
1 1 1 8  7  6  o 0 49.9117 3.97141  59.5561     59.258       165.215    59.258       
1 1 1 8  7  7  o 0 238.896 14.5306  330.132     20.8851      130.89     20.8851      
1 1 1 8  7  8  o 0 426.462 21.0843  564.284     -76.8852     141.634    -76.8852     
1 1 1 8  7  9  o 0 247.691 14.9436  321.7       -6.60639     100.664    -6.60639     
1 1 1 8  7  10 o 0 328.418 18.6348  381.202     35.4382      69.9065    35.4382      
1 1 1 8  7  11 o 0 203.891 12.7909  186.651     77.9852      49.6463    -102.015     
1 1 1 8  7  12 o 0 82.5313 4.69219  51.3338     -104.429     25.939     75.5707      
1 1 1 8  7  13 o 0 257.197 13.2186  290.964     -48.1933     26.6417    -48.1933     
1 1 1 8  7  14 o 0 158.293 7.60874  171.822     -49.7061     22.2562    -49.7061     
1 1 1 8  7  15 o 0 137.317 6.39568  108.706     108.416      67.4771    -71.5836     
1 1 1 8  7  16 o 0 217.137 9.96832  224.492     65.4613      2.60858    65.4613      
1 1 1 8  7  17 o 0 217.444 9.54247  324.775     -48.7332     66.6598    -48.7332     
1 1 1 8  7  18 o 0 76.2554 3.86191  112.383     27.8879      36.8075    27.8879      
1 1 1 8  7  19 o 0 58.3216 3.89638  71.0576     87.5316      1.18982    -92.4684     
1 1 1 8  7  20 o 0 51.3535 4.72031  85.2043     -33.3838     49.437     -33.3838     
1 1 1 8  7  21 f 1 73.8118 10.1093  98.3056     120.169      18.1943    120.169      
1 1 1 8  7  22 o 0 32.8684 10.3583  17.8826     21.7961      39.6011    -158.204     
1 1 1 8  7  23 o 0 8.07761 3.70954  ?           ?            ?          ?            
1 1 1 8  8  0  o 0 170.977 29.4743  115.044     180          22.129     -180         
1 1 1 8  8  1  o 0 193.488 17.8825  250.69      -90          9.86375    90           
1 1 1 8  8  2  o 0 140.022 12.7048  158.57      180          28.0724    180          
1 1 1 8  8  3  o 0 254.987 20.6719  335.654     -90          3.07176    -90          
1 1 1 8  8  4  o 0 320.144 26.4123  411.483     0            187.296    -9.41337e-15 
1 1 1 8  8  5  o 0 387.133 29.5316  496.201     -90          53.7604    90           
1 1 1 8  8  6  o 0 137.752 13.1324  125.56      180          37.2372    -180         
1 1 1 8  8  7  o 0 552.917 36.5677  658.297     90           101.411    -90          
1 1 1 8  8  8  o 0 198.089 19.2285  233.02      0            5.52837    -180         
1 1 1 8  8  9  o 0 65.6409 6.71362  40.0845     -90          69.7923    90           
1 1 1 8  8  10 o 0 37.0295 5.33074  14.3535     0            102.07     -180         
1 1 1 8  8  11 o 0 46.965  5.12464  13.6909     90           19.9439    -90          
1 1 1 8  8  12 o 0 116.9   9.02711  122.337     180          33.7998    2.54645e-14  
1 1 1 8  8  13 o 0 180.962 13.1322  199.188     -90          3.99771    90           
1 1 1 8  8  14 o 0 195.478 14.7441  211.069     180          19.417     180          
1 1 1 8  8  15 o 0 109.168 7.05816  115.504     -90          56.187     90           
1 1 1 8  8  16 o 0 159.208 10.5342  164.885     180          48.0812    180          
1 1 1 8  8  17 o 0 48.9907 4.26488  61.4373     -90          10.6022    -90          
1 1 1 8  8  18 o 0 68.5957 5.64129  90.0295     0            4.30075    180          
1 1 1 8  8  19 o 0 6.39781 4.54213  3.40099     -90          48.1082    90           
1 1 1 8  8  20 o 0 29.88   10.7586  37.1066     0            5.58775    180          
1 1 1 8  8  21 o 0 22.3929 10.306   4.93133     -90          2.61116    -90          
1 1 1 8  8  22 o 0 6.33353 4.5585   2.78729     180          14.2404    -1.33728e-14 
1 1 1 8  8  23 o 0 6.6684  4.49361  ?           ?            ?          ?            
1 1 1 9  0  1  o 0 379.862 25.6048  582.063     -135         32.5425    -135         
1 1 1 9  0  2  o 0 260.173 22.0475  397.56      180          23.925     2.12679e-13  
1 1 1 9  0  3  o 0 421.839 26.4735  566.006     -45          33.2525    135          
1 1 1 9  0  4  o 0 77.7756 8.36626  23.9881     -90          18.9468    90           
1 1 1 9  0  5  o 0 143.137 17.0516  167.545     45           22.4141    45           
1 1 1 9  0  6  o 0 115.662 11.3292  142.344     180          91.4869    9.53898e-15  
1 1 1 9  0  7  o 0 162.737 18.3307  201.09      135          16.7739    135          
1 1 1 9  0  8  f 1 377.706 28.3289  445.375     -90          4.6519     -90          
1 1 1 9  0  9  o 0 548.917 32.4962  639.459     45           46.5976    -135         
1 1 1 9  0  10 o 0 486.143 30.217   528.701     0            318.739    7.51418e-17  
1 1 1 9  0  11 o 0 327.784 28.6615  351.465     -45          100.595    -45          
1 1 1 9  0  12 o 0 183.897 16.4676  194.21      90           120.627    -90          
1 1 1 9  0  13 o 0 328.428 27.0501  364.489     -135         13.4502    45           
1 1 1 9  0  14 o 0 427.259 27.9723  466.061     180          129.119    180          
1 1 1 9  0  15 o 0 100.797 8.14464  107.931     135          11.1463    135          
1 1 1 9  0  16 o 0 101.847 6.38198  106.995     90           0.645346   90           
1 1 1 9  0  17 o 0 28.0015 6.31315  21.042      45           12.1969    -135         
1 1 1 9  0  18 o 0 19.2158 7.07461  10.4232     180          22.5686    3.24062e-15  
1 1 1 9  0  19 o 0 17.8921 8.35267  11.6578     135          11.6289    -45          
1 1 1 9  0  20 o 0 33.245  7.29088  40.4175     90           15.6382    90           
1 1 1 9  0  21 o 0 6.12742 4.2397   1.56202     -135         13.2087    45           
1 1 1 9  0  22 o 0 26.3649 6.25582  16.2376     180          10.235     180          
1 1 1 9  0  23 o 0 5.91527 3.96537  ?           ?            ?          ?            
1 1 1 9  1  0  o 0 384.181 22.5494  574.134     0            221.745    -1.51577e-14 
1 1 1 9  1  1  o 0 121.513 7.53056  53.3014     61.7664      207.805    -118.234     
1 1 1 9  1  2  o 0 42.8183 2.41075  30.907      -8.77764     77.8938    -8.77764     
1 1 1 9  1  3  o 0 244.801 15.8028  271.725     -134.09      78.0492    45.91        
1 1 1 9  1  4  o 0 463.283 21.8919  518.109     96.5404      174.195    -83.4596     
1 1 1 9  1  5  o 0 199.816 13.8808  252.136     27.2916      34.1826    27.2916      
1 1 1 9  1  6  o 0 163.838 11.8499  165.33      -21.6374     41.8876    158.363      
1 1 1 9  1  7  o 0 344.874 18.4693  411.607     -122.242     26.807     57.7584      
1 1 1 9  1  8  o 0 456.83  22.1166  553.928     -108.111     47.5645    -108.111     
1 1 1 9  1  9  o 0 124.096 7.35074  83.9738     -95.5821     66.1167    84.4179      
1 1 1 9  1  10 o 0 603.118 26.9554  628.517     0.211175     43.572     -179.789     
1 1 1 9  1  11 o 0 320.569 20.1035  407.373     -176.842     152.518    -176.842     
1 1 1 9  1  12 o 0 165.519 9.80973  53.4915     -35.9747     231.74     144.025      
1 1 1 9  1  13 o 0 100.638 5.59286  42.5446     -68.6551     116.413    111.345      
1 1 1 9  1  14 o 0 29.0155 4.00855  22.2494     -53.8619     54.7126    -53.8619     
1 1 1 9  1  15 o 0 68.8289 3.71323  48.0432     -48.6238     36.4406    131.376      
1 1 1 9  1  16 o 0 197.123 9.84639  171         -95.6538     66.8095    84.3462      
1 1 1 9  1  17 o 0 14.6996 5.18628  33.6294     79.1178      85.3202    79.1178      
1 1 1 9  1  18 o 0 64.6929 2.93609  91.1327     -170.42      25.2259    -170.42      
1 1 1 9  1  19 o 0 47.5026 3.93284  27.9284     135.869      62.5599    -44.1312     
1 1 1 9  1  20 o 0 13.1461 5.34169  3.97734     168.855      26.2851    168.855      
1 1 1 9  1  21 o 0 47.56   5.53364  40.7719     50.9761      33.1647    -129.024     
1 1 1 9  1  22 o 0 39.9305 5.11893  58.4633     91.1054      25.2808    91.1054      
1 1 1 9  1  23 o 0 5.67618 2.80153  ?           ?            ?          ?            
1 1 1 9  2  0  f 1 105.945 10.0813  112.829     180          22.7002    -3.38481e-13 
1 1 1 9  2  1  o 0 334.312 16.6562  574.985     119.192      195.065    119.192      
1 1 1 9  2  2  o 0 146.457 8.06773  189.584     -26.2447     26.3823    -26.2447     
1 1 1 9  2  3  o 0 254.377 14.4352  407.278     -149.951     190.764    -149.951     
1 1 1 9  2  4  o 0 300.785 18.6434  312.679     169.326      143.459    -10.6745     
1 1 1 9  2  5  o 0 230.356 17.3247  308.15      -13.9073     65.7477    -13.9073     
1 1 1 9  2  6  o 0 133.033 8.64889  134.165     173.729      31.3153    173.729      
1 1 1 9  2  7  o 0 274.07  17.8874  412.07      19.6681      170.642    19.6681      
1 1 1 9  2  8  o 0 247.175 14.7431  264.259     139.429      26.1554    -40.5705     
1 1 1 9  2  9  o 0 225.681 13.1859  246.051     -148.601     2.23514    31.3987      
1 1 1 9  2  10 o 0 310.051 18.208   343.2       -158.48      34.4395    -158.48      
1 1 1 9  2  11 o 0 147.624 8.84221  42.6692     41.8968      204.703    -138.103     
1 1 1 9  2  12 o 0 282.117 15.5912  347.912     -160.292     114.084    -160.292     
1 1 1 9  2  13 o 0 189.833 9.65087  264.836     124.425      135.204    124.425      
1 1 1 9  2  14 o 0 134.23  7.31943  157.094     -133.497     54.8752    -133.497     
1 1 1 9  2  15 o 0 57.3954 3.39166  27.0165     16.7508      52.6258    -163.249     
1 1 1 9  2  16 o 0 50.1877 2.962    14.6921     152.943      58.6422    -27.0565     
1 1 1 9  2  17 o 0 291.822 11.8287  493.692     -0.424944    196.345    -0.424944    
1 1 1 9  2  18 o 0 124.16  5.34881  187.677     75.1712      51.8394    75.1712      
1 1 1 9  2  19 o 0 65.943  3.67522  74.4951     142.261      17.3011    -37.7386     
1 1 1 9  2  20 o 0 84.5043 7.72499  123.951     -147.025     36.1575    -147.025     
1 1 1 9  2  21 o 0 33.0943 4.52766  45.7259     -102.813     21.6726    -102.813     
1 1 1 9  2  22 o 0 17.3881 6.09488  0.520539    -96.7398     38.2769    -96.7398     
1 1 1 9  2  23 o 0 6.76152 3.11828  ?           ?            ?          ?            
1 1 1 9  3  0  o 0 103.608 6.91923  41.0021     0            0.664863   -180         
1 1 1 9  3  1  o 0 465.906 18.8369  526.664     -128.528     290.653    51.4719      
1 1 1 9  3  2  o 0 289.41  16.3494  493.558     -4.28517     173.62     -4.28517     
1 1 1 9  3  3  o 0 138.026 9.00611  144.578     -147.698     2.60488    -147.698     
1 1 1 9  3  4  o 0 331.275 18.2574  398.596     152.492      47.1067    -27.508      
1 1 1 9  3  5  o 0 388.379 20.4259  469.621     -62.4827     30.448     117.517      
1 1 1 9  3  6  o 0 142.445 9.77429  137.96      145.14       26.9935    -34.8596     
1 1 1 9  3  7  o 0 302.449 16.9878  284.953     -2.31428     127.749    177.686      
1 1 1 9  3  8  o 0 375.442 20.8472  500.963     172.712      142.089    172.712      
1 1 1 9  3  9  o 0 429.076 22.8165  460.16      39.3272      61.0224    -140.673     
1 1 1 9  3  10 o 0 540.123 25.4234  629.987     -59.7772     101.713    -59.7772     
1 1 1 9  3  11 o 0 171.035 10.1758  108.326     136.039      136.201    -43.9612     
1 1 1 9  3  12 o 0 93.2305 5.10826  58.1151     63.9764      50.0398    -116.024     
1 1 1 9  3  13 o 0 161.819 8.81268  141.196     18.7062      58.7977    -161.294     
1 1 1 9  3  14 o 0 38.6651 3.31685  21.2274     42.9103      67.4109    42.9103      
1 1 1 9  3  15 o 0 13.3554 5.29     32.0638     109.039      70.6715    109.039      
1 1 1 9  3  16 o 0 122.244 6.59816  155.447     -74.7783     68.6617    -74.7783     
1 1 1 9  3  17 o 0 199.545 8.82323  338.893     -151.083     140.945    -151.083     
1 1 1 9  3  18 o 0 100.775 5.50211  160.713     -36.3192     63.8729    -36.3192     
1 1 1 9  3  19 o 0 81.2584 3.94933  118.611     -162.808     31.9102    -162.808     
1 1 1 9  3  20 o 0 60.7067 4.60566  85.1013     102.721      20.6651    102.721      
1 1 1 9  3  21 o 0 22.411  6.64737  12.2409     -35.303      22.4026    144.697      
1 1 1 9  3  22 o 0 38.2631 7.65359  40.7668     37.5387      7.14312    -142.461     
1 1 1 9  3  23 o 0 5.07162 2.4572   ?           ?            ?          ?            
1 1 1 9  4  0  f 1 24.4538 4.13599  1.43997     180          24.1733    1.76346e-14  
1 1 1 9  4  1  o 0 400.511 18.0966  785.984     135.323      445.933    135.323      
1 1 1 9  4  2  o 0 374.644 18.2559  519.303     61.7818      93.5697    61.7818      
1 1 1 9  4  3  o 0 144.767 9.27663  157.499     151.218      5.92199    151.218      
1 1 1 9  4  4  o 0 383.747 20.7368  426.548     157.835      129.393    -22.1654     
1 1 1 9  4  5  o 0 341.799 19.0195  390.107     18.2971      67.6307    -161.703     
1 1 1 9  4  6  o 0 438.829 20.8981  458.783     -161.59      176.952    18.4099      
1 1 1 9  4  7  o 0 475.056 24.4434  513.71      -33.94       83.1061    146.06       
1 1 1 9  4  8  o 0 388.218 20.8558  437.502     -9.64797     18.1986    170.352      
1 1 1 9  4  9  o 0 361.051 21.1751  444.321     53.0879      71.5722    53.0879      
1 1 1 9  4  10 o 0 313.985 20.7548  239.845     26.5068      184.907    -153.493     
1 1 1 9  4  11 o 0 417.584 22.6075  555.534     -29.2853     229.376    -29.2853     
1 1 1 9  4  12 f 1 226.595 11.2116  234.093     -92.4646     5.01179    -92.4646     
1 1 1 9  4  13 o 0 100.356 4.91191  77.3712     -74.3823     35.5287    105.618      
1 1 1 9  4  14 o 0 81.8771 4.16272  22.2104     -170.998     106.46     9.00175      
1 1 1 9  4  15 o 0 124.59  6.42804  140.405     -5.64807     26.1264    -5.64807     
1 1 1 9  4  16 o 0 138.391 6.89097  131.544     -103.847     17.905     76.1533      
1 1 1 9  4  17 o 0 90.933  4.12974  145.576     -124.498     56.4383    -124.498     
1 1 1 9  4  18 o 0 75.0305 3.78009  125.601     -91.8635     71.1587    -91.8635     
1 1 1 9  4  19 o 0 82.7808 4.94222  102.948     136.174      3.80794    -43.8259     
1 1 1 9  4  20 o 0 89.3986 8.81426  110.515     161.387      2.43577    -18.6129     
1 1 1 9  4  21 o 0 41.6921 4.50313  51.1431     175.135      5.52818    175.135      
1 1 1 9  4  22 o 0 33.6379 7.34733  33.2762     -152.619     10.2858    27.3805      
1 1 1 9  4  23 o 0 3.95925 1.87544  ?           ?            ?          ?            
1 1 1 9  5  0  o 0 11.2042 7.96387  1.35249     180          113.455    -8.60832e-14 
1 1 1 9  5  1  o 0 388.952 17.4607  541.544     -157.287     19.6542    22.7133      
1 1 1 9  5  2  o 0 209.822 12.5276  337.49      36.9667      212.321    36.9667      
1 1 1 9  5  3  o 0 289.115 15.7297  411.184     -57.5009     102.839    -57.5009     
1 1 1 9  5  4  o 0 378.419 19.0814  470.906     174.81       23.4072    -5.1898      
1 1 1 9  5  5  o 0 329.762 21.6023  358.424     122.662      99.5994    -57.3378     
1 1 1 9  5  6  o 0 138.298 8.26194  125.631     11.6983      40.9892    -168.302     
1 1 1 9  5  7  o 0 403.922 22.0281  572.908     -160.604     212.564    -160.604     
1 1 1 9  5  8  o 0 188.347 12.3652  241.12      51.4074      95.3384    51.4074      
1 1 1 9  5  9  o 0 188.894 11.3953  132.205     -174.626     146.343    5.37392      
1 1 1 9  5  10 o 0 110.264 7.44869  59.8572     136.845      51.99      -43.155      
1 1 1 9  5  11 f 1 133.107 7.6274   132.288     -51.5766     5.92044    -51.5766     
1 1 1 9  5  12 o 0 163.946 8.40235  190.159     -122.064     59.4918    -122.064     
1 1 1 9  5  13 o 0 186.607 9.20884  177.414     -90.227      41.3064    89.773       
1 1 1 9  5  14 o 0 230.203 11.8657  255.618     45.4487      26.9341    45.4487      
1 1 1 9  5  15 o 0 232.233 10.5788  244.311     67.7865      0.548471   67.7865      
1 1 1 9  5  16 o 0 61.2201 2.9379   30.5521     -13.5583     51.792     166.442      
1 1 1 9  5  17 o 0 46.4439 2.82641  30.4756     146.011      51.4444    -33.9892     
1 1 1 9  5  18 o 0 61.6868 3.79601  80.6195     -74.8219     13.3991    -74.8219     
1 1 1 9  5  19 o 0 86.6036 6.09728  135.955     19.5849      54.5175    19.5849      
1 1 1 9  5  20 o 0 23.4451 6.08934  18.0629     102.047      12.8121    -77.9529     
1 1 1 9  5  21 o 0 67.0371 5.74694  104.381     36.3585      47.3084    36.3585      
1 1 1 9  5  22 o 0 35.9847 7.03804  45.9462     67.7167      10.7231    67.7167      
1 1 1 9  5  23 o 0 6.45559 3.0802   ?           ?            ?          ?            
1 1 1 9  6  0  o 0 53.0936 5.19003  0.000410558 0            0.00113773 180          
1 1 1 9  6  1  o 0 41.5968 3.64815  60.7782     4.97223      149.382    4.97223      
1 1 1 9  6  2  o 0 95.616  5.91819  39.3124     20.3627      68.4321    -159.637     
1 1 1 9  6  3  o 0 198.022 12.1949  220.073     -26.5482     36.7929    153.452      
1 1 1 9  6  4  f 1 210.195 12.9334  226.474     24.9478      47.6302    -155.052     
1 1 1 9  6  5  o 0 293.35  17.957   440.589     163.469      170.597    163.469      
1 1 1 9  6  6  o 0 353.75  20.7933  399.273     123.242      75.4613    -56.758      
1 1 1 9  6  7  o 0 153.696 8.59431  175.243     -59.7749     69.2405    -59.7749     
1 1 1 9  6  8  o 0 276.212 16.3417  350.02      -127.206     81.8185    -127.206     
1 1 1 9  6  9  o 0 680.16  28.0241  724.79      -35.3679     114.525    144.632      
1 1 1 9  6  10 o 0 144.984 9.99633  139.48      134.328      35.0864    134.328      
1 1 1 9  6  11 o 0 439.072 21.9688  527.051     117.266      127.512    117.266      
1 1 1 9  6  12 o 0 277.305 15.0852  284.415     145.796      1.59036    -34.2038     
1 1 1 9  6  13 o 0 166.067 9.13853  177.705     -112.399     9.92616    -112.399     
1 1 1 9  6  14 o 0 42.6228 3.0148   14.4168     174.976      56.3524    174.976      
1 1 1 9  6  15 o 0 198.251 10.0369  197.341     -24.0549     19.5754    155.945      
1 1 1 9  6  16 o 0 159.958 7.74027  169.622     130.318      14.8134    130.318      
1 1 1 9  6  17 o 0 67.788  3.41868  97.8234     61.5387      28.1717    61.5387      
1 1 1 9  6  18 o 0 52.0242 4.05703  63.3828     14.6836      9.11431    14.6836      
1 1 1 9  6  19 o 0 86.1419 5.97303  102.596     -32.069      11.9294    147.931      
1 1 1 9  6  20 o 0 17.6211 6.17681  5.25388     -153.732     21.1508    26.2679      
1 1 1 9  6  21 o 0 66.5052 6.42021  92.3235     -119.879     24.7367    -119.879     
1 1 1 9  6  22 f 1 26.9188 8.31678  20.3278     -165.366     19.0447    14.6344      
1 1 1 9  6  23 f 1 8.48398 4.24606  ?           ?            ?          ?            
1 1 1 9  7  0  o 0 127.527 10.8079  128.966     180          13.2773    -180         
1 1 1 9  7  1  o 0 315.612 15.7344  398.738     89.5448      14.161     89.5448      
1 1 1 9  7  2  o 0 375.838 17.6237  533.442     130.176      119.662    130.176      
1 1 1 9  7  3  o 0 52.3861 3.53698  40.3992     -172.903     120.228    -172.903     
1 1 1 9  7  4  o 0 91.2209 6.00476  17.0939     29.3638      123.295    -150.636     
1 1 1 9  7  5  o 0 537.197 22.1521  506.507     -25.8463     337.776    154.154      
1 1 1 9  7  6  o 0 318.431 19.2763  531.403     -109.43      296.744    -109.43      
1 1 1 9  7  7  o 0 161.395 9.76039  156.031     117.79       24.9453    -62.2104     
1 1 1 9  7  8  o 0 434.187 22.9806  488.121     87.2627      24.2176    -92.7373     
1 1 1 9  7  9  o 0 345.544 19.451   518.248     -6.70556     267.119    -6.70556     
1 1 1 9  7  10 o 0 333.145 19.731   346.102     59.4387      8.33789    -120.561     
1 1 1 9  7  11 o 0 198.636 11.5382  245.929     -150.014     89.4853    -150.014     
1 1 1 9  7  12 o 0 214.514 11.8396  261.581     68.6589      92.2803    68.6589      
1 1 1 9  7  13 o 0 204.583 11.578   222.214     42.7964      11.0667    42.7964      
1 1 1 9  7  14 o 0 253.266 12.7368  261.471     -8.63626     17.9273    171.364      
1 1 1 9  7  15 o 0 84.1003 4.0513   75.0635     66.738       13.9755    -113.262     
1 1 1 9  7  16 o 0 106.366 4.4761   83.68       -67.4707     43.6502    112.529      
1 1 1 9  7  17 o 0 109.289 4.83482  168.508     -45.4694     52.5624    -45.4694     
1 1 1 9  7  18 o 0 78.489  4.04004  99.8084     117.34       4.04204    117.34       
1 1 1 9  7  19 o 0 31.9834 3.48655  30.2166     -13.7103     6.90246    166.29       
1 1 1 9  7  20 o 0 22.4999 4.458    15.2273     -139.626     15.7729    40.3736      
1 1 1 9  7  21 o 0 11.134  4.73614  0.160933    120.242      10.4528    120.242      
1 1 1 9  7  22 f 1 17.2366 8.45685  23.3265     98.6416      84.6848    98.6416      
1 1 1 9  7  23 o 0 4.36396 2.16905  ?           ?            ?          ?            
1 1 1 9  8  0  o 0 196.752 15.2298  119.577     180          83.82      180          
1 1 1 9  8  1  o 0 294.659 15.9789  351.864     -42.6206     28.3524    137.379      
1 1 1 9  8  2  f 1 327.334 17.6463  402.396     125.176      20.1339    -54.8237     
1 1 1 9  8  3  o 0 198.359 10.1507  273.755     70.3641      95.4716    70.3641      
1 1 1 9  8  4  o 0 150.471 9.12922  178.497     51.7545      84.2984    51.7545      
1 1 1 9  8  5  o 0 253.385 17.4279  319.637     65.7932      26.7682    65.7932      
1 1 1 9  8  6  o 0 230.94  13.9473  259.274     162.972      0.957184   -17.0276     
1 1 1 9  8  7  o 0 75.9225 5.20956  7.68608     -156.467     108.102    -156.467     
1 1 1 9  8  8  o 0 436.217 21.6095  519.049     -105.813     34.37      -105.813     
1 1 1 9  8  9  o 0 198.163 14.1399  235.481     -88.1709     82.3827    -88.1709     
1 1 1 9  8  10 o 0 105.496 6.93806  52.8807     -52.4839     18.3297    127.516      
1 1 1 9  8  11 o 0 56.8463 3.69441  0.996006    -83.5951     3.48063    96.4049      
1 1 1 9  8  12 o 0 171.789 9.5949   117.922     -148.375     109.467    31.6253      
1 1 1 9  8  13 o 0 233.729 14.0659  243.605     54.5264      11.4957    -125.474     
1 1 1 9  8  14 o 0 64.9559 3.80133  52.9903     150.659      14.2564    -29.3408     
1 1 1 9  8  15 o 0 39.2108 3.37561  5.80472     -43.2816     42.0334    136.718      
1 1 1 9  8  16 o 0 185.699 7.91804  182.756     144.251      11.1286    -35.7491     
1 1 1 9  8  17 o 0 73.2151 3.54976  96.9359     -51.9294     9.96211    -51.9294     
1 1 1 9  8  18 o 0 15.5686 5.20571  5.95019     -25.6142     29.5552    -25.6142     
1 1 1 9  8  19 o 0 83.8291 4.40395  137.685     7.1895       68.8838    7.1895       
1 1 1 9  8  20 f 1 23.6177 6.70917  4.3926      83.1798      43.9216    -96.8202     
1 1 1 9  8  21 o 0 26.5072 6.88744  24.2223     33.0364      10.5147    -146.964     
1 1 1 9  8  22 o 0 6.18107 3.03402  ?           ?            ?          ?            
1 1 1 9  8  23 o 0 6.83032 3.26774  ?           ?            ?          ?            
1 1 1 9  9  0  o 0 291.022 28.6166  348.846     180          187.306    180          
1 1 1 9  9  1  o 0 130.232 10.8613  84.2376     90           26.1695    90           
1 1 1 9  9  2  o 0 245.071 22.2185  307.383     0            192.293    1.27947e-14  
1 1 1 9  9  3  o 0 27.0767 6.27496  2.58825     -90          35.0124    90           
1 1 1 9  9  4  o 0 84.2958 8.59217  31.5921     180          17.1151    2.61006e-14  
1 1 1 9  9  5  o 0 223.826 18.0165  282.995     -90          91.2984    -90          
1 1 1 9  9  6  o 0 358.865 34.4477  426.848     0            50.598     3.51588e-14  
1 1 1 9  9  7  o 0 280.842 22.7041  331.226     90           34.4114    90           
1 1 1 9  9  8  o 0 409.934 33.6922  478.326     0            60.6529    -1.76313e-15 
1 1 1 9  9  9  o 0 28.3836 7.41484  7.52827     -90          93.8446    90           
1 1 1 9  9  10 o 0 478.892 36.5079  514.55      0            40.9117    180          
1 1 1 9  9  11 o 0 10.451  6.68228  0.97305     -90          46.199     90           
1 1 1 9  9  12 o 0 103.922 7.50659  107.486     0            49.1306    180          
1 1 1 9  9  13 o 0 307.465 20.8257  335.276     90           91.9096    90           
1 1 1 9  9  14 o 0 118.031 8.3731   126.152     180          50.4317    -180         
1 1 1 9  9  15 o 0 231.137 16.716   242.139     90           24.1177    90           
1 1 1 9  9  16 o 0 203.277 15.3656  208.379     180          29.6563    4.37374e-14  
1 1 1 9  9  17 o 0 25.6849 7.158    0.597987    90           0.400653   -90          
1 1 1 9  9  18 o 0 16.8289 7.6252   10.1405     180          12.4446    -3.55447e-14 
1 1 1 9  9  19 o 0 11.6897 7.02226  7.07575     90           25.7626    -90          
1 1 1 9  9  20 o 0 19.9559 7.05748  23.8821     0            21.2231    180          
1 1 1 9  9  21 o 0 52.8956 8.16851  63.5772     -90          9.5699     -90          
1 1 1 9  9  22 o 0 5.16106 3.33019  ?           ?            ?          ?            
1 1 1 10 0  0  o 0 494.586 39.5851  754.779     180          112.62     2.77745e-13  
1 1 1 10 0  1  o 0 425.236 23.4712  648.852     -45          51.314     -45          
1 1 1 10 0  2  o 0 376.753 23.2901  506.012     90           44.8141    90           
1 1 1 10 0  3  o 0 147.238 14.4885  2.06606     45           1.05289    45           
1 1 1 10 0  4  o 0 397.516 26.8847  527.655     180          159.207    2.48262e-14  
1 1 1 10 0  5  o 0 431.369 28.3282  553.941     135          112.189    135          
1 1 1 10 0  6  f 1 323.891 30.9363  412.096     90           11.6446    90           
1 1 1 10 0  7  o 0 23.1898 8.34551  0.111402    45           2.09083    -135         
1 1 1 10 0  8  o 0 231.311 29.6549  271.585     180          76.5088    2.49073e-14  
1 1 1 10 0  9  o 0 425.527 31.4943  493.508     -45          46.89      -45          
1 1 1 10 0  10 f 1 223.894 20.9983  240.543     -90          97.1137    -90          
1 1 1 10 0  11 o 0 47.3071 5.74017  9.9973      45           13.911     -135         
1 1 1 10 0  12 o 0 457.173 32.7956  480.38      180          81.0302    4.30469e-14  
1 1 1 10 0  13 o 0 34.0888 6.41694  13.2423     135          49.6281    -45          
1 1 1 10 0  14 f 1 90.8946 7.99644  96.864      -90          51.8176    90           
1 1 1 10 0  15 o 0 245.493 17.9341  261.462     45           67.5985    -135         
1 1 1 10 0  16 o 0 47.7532 3.80058  16.2353     0            1.10372    0            
1 1 1 10 0  17 o 0 21.3754 6.7217   2.01658     -45          2.85325    135          
1 1 1 10 0  18 o 0 9.40788 6.01965  0.627882    -90          7.19356    90           
1 1 1 10 0  19 o 0 27.8511 5.51695  17.6031     45           3.16258    45           
1 1 1 10 0  20 o 0 19.9682 9.9307   18.2786     180          1.96354    4.38816e-14  
1 1 1 10 0  21 o 0 30.3503 12.5325  37.5216     -45          9.28097    135          
1 1 1 10 0  22 o 0 10.835  7.07955  1.93834     90           1.94262    -90          
1 1 1 10 0  23 o 0 4.51803 2.98195  ?           ?            ?          ?            
1 1 1 10 1  0  o 0 33.4186 3.11067  19.3902     0            175.431    180          
1 1 1 10 1  1  o 0 388.938 17.1747  556.376     152.79       30.3534    -27.2098     
1 1 1 10 1  2  o 0 157.046 9.92837  167.179     23.6874      29.8639    -156.313     
1 1 1 10 1  3  o 0 232.98  14.2719  335.775     -115.048     96.673     -115.048     
1 1 1 10 1  4  o 0 292.939 16.9913  369.232     142.683      7.28479    -37.3168     
1 1 1 10 1  5  f 1 137.465 9.22288  107.426     23.6303      87.2651    -156.37      
1 1 1 10 1  6  o 0 374.388 20.2199  453.632     -105.219     22.7399    74.781       
1 1 1 10 1  7  o 0 117.726 7.58302  85.2784     -173.834     7.2928     -173.834     
1 1 1 10 1  8  o 0 361.067 18.6404  614.147     -89.4465     421.478    -89.4465     
1 1 1 10 1  9  o 0 359.417 22.1501  393.346     140.798      28.1391    -39.2015     
1 1 1 10 1  10 o 0 374.279 22.3639  408.886     145.076      25.2292    145.076      
1 1 1 10 1  11 o 0 287.494 16.7929  327.23      3.01205      52.8764    3.01205      
1 1 1 10 1  12 o 0 311.181 18.5108  249.559     -119.766     146.532    60.2341      
1 1 1 10 1  13 o 0 67.773  3.70989  21.6513     138.16       14.2256    -41.8395     
1 1 1 10 1  14 o 0 67.8736 3.4122   24.6712     153.952      36.719     -26.0477     
1 1 1 10 1  15 o 0 32.0806 3.73721  8.84478     -159.752     56.8884    -159.752     
1 1 1 10 1  16 o 0 185.1   8.50101  176.8       -17.3042     26.9537    162.696      
1 1 1 10 1  17 o 0 250.925 9.58154  397.573     -135.261     118.436    -135.261     
1 1 1 10 1  18 o 0 94.2462 4.35405  93.1021     61.1256      57.3421    -118.874     
1 1 1 10 1  19 o 0 28.1162 4.22408  20.8465     -129.367     15.7124    50.6334      
1 1 1 10 1  20 o 0 14.62   4.95585  2.47803     -104.065     29.2089    -104.065     
1 1 1 10 1  21 o 0 15.6694 6.4209   1.82713     -176.029     20.5381    3.97092      
1 1 1 10 1  22 o 0 49.2879 7.73363  75.2637     -119.69      36.07      -119.69      
1 1 1 10 1  23 o 0 4.47917 2.23601  ?           ?            ?          ?            
1 1 1 10 2  0  o 0 256.97  20.6097  376.458     0            99.4821    1.15884e-13  
1 1 1 10 2  1  o 0 383.951 19.5106  502.386     61.2138      106.438    -118.786     
1 1 1 10 2  2  o 0 339.432 15.7115  422.932     163.825      18.8281    -16.1751     
1 1 1 10 2  3  o 0 414.989 17.4688  552.509     59.4072      38.3405    59.4072      
1 1 1 10 2  4  o 0 137.949 8.67624  126.227     -93.0466     64.2744    -93.0466     
1 1 1 10 2  5  o 0 279.403 16.7838  333.336     -68.6736     17.3937    111.326      
1 1 1 10 2  6  o 0 428.507 21.2746  454.601     -62.5491     157.633    117.451      
1 1 1 10 2  7  o 0 433.472 22.5364  624.699     -42.6917     246.489    -42.6917     
1 1 1 10 2  8  o 0 245.385 14.8374  344.66      18.0042      155.97     18.0042      
1 1 1 10 2  9  o 0 443.66  22.8632  560.463     -170.34      111.957    -170.34      
1 1 1 10 2  10 o 0 232.152 13.862   174.187     27.6187      131.854    -152.381     
1 1 1 10 2  11 o 0 107.727 6.83982  99.5126     177.135      4.67761    177.135      
1 1 1 10 2  12 o 0 83.2461 4.80015  30.0079     -171.865     86.8486    8.13476      
1 1 1 10 2  13 o 0 44.1756 3.90389  16.8662     -83.9953     70.269     -83.9953     
1 1 1 10 2  14 o 0 169.786 7.28473  177.137     -65.2987     5.47223    -65.2987     
1 1 1 10 2  15 o 0 151.728 6.93426  158.235     163.649      1.77926    163.649      
1 1 1 10 2  16 o 0 106.607 6.06745  120.287     -56.0526     31.5474    -56.0526     
1 1 1 10 2  17 o 0 110.443 5.56889  201.656     75.0575      116.587    75.0575      
1 1 1 10 2  18 o 0 50.8611 3.01156  65.4967     144.04       20.8062    144.04       
1 1 1 10 2  19 o 0 42.7088 3.44347  46.0216     78.4826      9.22253    -101.517     
1 1 1 10 2  20 o 0 14.7229 5.49459  2.15645     116.95       28.7107    116.95       
1 1 1 10 2  21 o 0 17.1795 5.80586  3.85965     51.104       2.17666    -128.896     
1 1 1 10 2  22 o 0 24.2541 7.98884  25.5125     -129.675     0.216462   50.3254      
1 1 1 10 2  23 o 0 4.55254 1.90759  ?           ?            ?          ?            
1 1 1 10 3  0  o 0 207.351 18.3194  289.307     0            139.836    2.79837e-14  
1 1 1 10 3  1  o 0 145.401 8.70996  105.754     48.8088      65.97      48.8088      
1 1 1 10 3  2  o 0 369.216 18.0958  402.756     77.063       131.423    -102.937     
1 1 1 10 3  3  o 0 250.38  15.5203  382.42      60.7263      156.447    60.7263      
1 1 1 10 3  4  o 0 314.228 17.9396  418.28      -144.607     45.2324    -144.607     
1 1 1 10 3  5  f 1 248.118 16.5024  306.13      132.735      15.3331    132.735      
1 1 1 10 3  6  o 0 436.913 21.4017  452.536     -97.6476     179.969    82.3524      
1 1 1 10 3  7  o 0 208.759 16.5688  259.088     124.181      67.0264    124.181      
1 1 1 10 3  8  o 0 125.806 7.63753  105.944     171.96       3.35675    171.96       
1 1 1 10 3  9  o 0 169.381 11.7431  198.465     70.7864      64.5334    70.7864      
1 1 1 10 3  10 o 0 290.899 17.7648  307.372     146.974      9.15767    146.974      
1 1 1 10 3  11 o 0 161.017 9.58251  150.473     79.0328      23.489     -100.967     
1 1 1 10 3  12 o 0 164.83  8.83948  164.891     120.374      3.35586    120.374      
1 1 1 10 3  13 o 0 322.571 15.048   389.976     -15.5077     81.4002    -15.5077     
1 1 1 10 3  14 o 0 36.7722 3.41852  16.7505     -39.9129     50.2822    -39.9129     
1 1 1 10 3  15 o 0 11.1348 4.70846  12.4616     -123.787     26.6348    -123.787     
1 1 1 10 3  16 o 0 145.79  7.21354  120.887     -105.264     54.7064    74.7357      
1 1 1 10 3  17 o 0 44.1625 2.89619  45.1399     -7.62389     7.20747    172.376      
1 1 1 10 3  18 o 0 101.487 4.0546   159.127     -107.112     60.163     -107.112     
1 1 1 10 3  19 o 0 61.216  3.78426  66.9184     -8.80609     18.3337    171.194      
1 1 1 10 3  20 o 0 19.0998 4.68398  10.333      -11.877      13.2361    168.123      
1 1 1 10 3  21 o 0 41.9038 5.54959  59.838      44.8396      21.3875    44.8396      
1 1 1 10 3  22 f 1 29.1086 6.14923  39.2439     17.0195      16.744     17.0195      
1 1 1 10 3  23 o 0 6.47526 3.04174  ?           ?            ?          ?            
1 1 1 10 4  0  f 1 272.252 24.3269  344.236     0            18.5949    5.98213e-14  
1 1 1 10 4  1  o 0 245.901 14.9256  325.493     -129.104     57.7887    -129.104     
1 1 1 10 4  2  o 0 197.527 11.4667  247.251     120.648      29.8487    120.648      
1 1 1 10 4  3  o 0 99.9108 6.39967  43.0405     4.20512      16.7656    -175.795     
1 1 1 10 4  4  o 0 217.419 12.8088  297.172     0.866612     88.346     0.866612     
1 1 1 10 4  5  o 0 148.909 8.65803  171.967     15.2855      46.214     15.2855      
1 1 1 10 4  6  o 0 182.768 10.4198  211.036     0.157697     6.98142    0.157697     
1 1 1 10 4  7  o 0 149.927 10.3505  93.9401     -163.265     129.482    16.7348      
1 1 1 10 4  8  o 0 362.372 21.885   445.094     -80.1341     65.927     -80.1341     
1 1 1 10 4  9  o 0 240.624 14.7984  278.191     165.907      31.7801    165.907      
1 1 1 10 4  10 o 0 334.996 19.9527  472.155     28.6505      252.375    28.6505      
1 1 1 10 4  11 o 0 61.5351 3.73228  4.32615     -60.7585     5.85155    119.241      
1 1 1 10 4  12 o 0 114.635 6.86835  27.4814     -161.624     169.3      18.3757      
1 1 1 10 4  13 o 0 119.148 6.31842  115.953     176.928      0.189223   -3.07215     
1 1 1 10 4  14 o 0 130.173 6.33982  82.1713     -165.317     98.6191    14.6834      
1 1 1 10 4  15 o 0 86.7086 4.38401  56.2373     88.5836      60.7768    -91.4164     
1 1 1 10 4  16 f 1 52.8396 3.46674  20.2574     -111.954     52.1699    68.0459      
1 1 1 10 4  17 o 0 27.658  4.12687  5.7355      143.368      28.1735    -36.6323     
1 1 1 10 4  18 o 0 123.682 5.40281  170.516     95.9737      21.8931    95.9737      
1 1 1 10 4  19 o 0 69.0034 3.91303  85.008      -35.5896     1.83743    144.41       
1 1 1 10 4  20 o 0 65.4856 3.78612  111.755     104.82       65.1256    104.82       
1 1 1 10 4  21 o 0 11.7136 5.17123  0.570319    -74.3962     2.89958    105.604      
1 1 1 10 4  22 o 0 29.3635 10.5688  37.6938     106.936      29.243     106.936      
1 1 1 10 4  23 o 0 3.40761 1.7035   ?           ?            ?          ?            
1 1 1 10 5  0  f 1 425.126 25.2683  534.823     180          113.985    -180         
1 1 1 10 5  1  o 0 291.385 16.549   473.056     -47.5742     245.879    -47.5742     
1 1 1 10 5  2  o 0 391.626 17.9923  387.464     136.817      211.622    -43.1826     
1 1 1 10 5  3  o 0 45.9597 3.95479  48.1376     81.3152      126.318    81.3152      
1 1 1 10 5  4  o 0 117.799 8.77472  89.188      5.43922      10.687     5.43922      
1 1 1 10 5  5  o 0 210.99  13.8981  301.133     23.6581      121.186    23.6581      
1 1 1 10 5  6  o 0 136.079 9.36379  125.69      67.9211      28.0011    -112.079     
1 1 1 10 5  7  o 0 543.17  25.0603  492.867     99.8296      278.581    -80.1704     
1 1 1 10 5  8  o 0 394.114 22.1797  424.204     -169.673     52.4321    10.3265      
1 1 1 10 5  9  o 0 279.43  16.5918  359.925     -152.728     105.707    -152.728     
1 1 1 10 5  10 o 0 254.915 15.3889  267.318     108.373      11.7874    108.373      
1 1 1 10 5  11 o 0 393.662 22.4254  436.858     -59.8106     47.8819    -59.8106     
1 1 1 10 5  12 o 0 309.873 17.7139  388.244     74.0816      142.309    74.0816      
1 1 1 10 5  13 o 0 359.34  18.9175  438.593     112.874      99.9062    112.874      
1 1 1 10 5  14 o 0 46.5641 3.41006  12.3314     99.9801      111.876    99.9801      
1 1 1 10 5  15 o 0 113.419 5.82782  120.892     158.588      13.4455    158.588      
1 1 1 10 5  16 o 0 154.735 7.75261  161.769     -64.2213     11.1402    -64.2213     
1 1 1 10 5  17 o 0 129.185 5.95666  216.033     -101.24      93.5457    -101.24      
1 1 1 10 5  18 o 0 134.74  7.04835  174.927     131.323      1.80315    131.323      
1 1 1 10 5  19 o 0 62.89   3.94087  79.4893     39.292       4.28703    39.292       
1 1 1 10 5  20 o 0 47.9172 4.58975  69.1031     -88.1474     24.7101    -88.1474     
1 1 1 10 5  21 f 1 10.2145 4.7474   1.70967     17.4763      12.1735    17.4763      
1 1 1 10 5  22 o 0 14.5633 7.08227  8.94267     46.3517      47.8694    46.3517      
1 1 1 10 5  23 o 0 7.32782 3.45478  ?           ?            ?          ?            
1 1 1 10 6  0  o 0 110.205 8.35008  100.815     180          11.2918    -3.15037e-13 
1 1 1 10 6  1  o 0 304.099 15.8522  305.513     -24.5966     139.564    155.403      
1 1 1 10 6  2  o 0 324.479 17.8386  483.23      104.339      165.906    104.339      
1 1 1 10 6  3  o 0 454.865 18.8116  481.091     76.2596      193.042    -103.74      
1 1 1 10 6  4  o 0 273.44  15.0225  307.766     154.567      47.3578    -25.4329     
1 1 1 10 6  5  f 1 367.546 19.9514  461.989     118.604      20.3934    118.604      
1 1 1 10 6  6  o 0 326.59  19.1638  447.605     -13.5336     102.957    -13.5336     
1 1 1 10 6  7  o 0 374.764 20.1873  504.403     77.1099      151.885    77.1099      
1 1 1 10 6  8  o 0 328.921 20.0404  392.458     -47.1346     42.1067    -47.1346     
1 1 1 10 6  9  o 0 478.474 23.7739  489.021     -62.5698     108.669    117.43       
1 1 1 10 6  10 o 0 398.655 25.4747  406.5       97.4714      27.5234    -82.5286     
1 1 1 10 6  11 o 0 212.59  13.3591  229.564     -173.002     24.457     -173.002     
1 1 1 10 6  12 o 0 115.923 6.27463  71.2787     -141.418     78.6205    38.5824      
1 1 1 10 6  13 o 0 57.0245 3.75426  11.8918     -84.2146     109.011    -84.2146     
1 1 1 10 6  14 o 0 60.8075 3.6272   55.1424     -107.471     17.0367    -107.471     
1 1 1 10 6  15 o 0 210.848 10.3406  284.555     -177.699     133.24     -177.699     
1 1 1 10 6  16 o 0 81.4682 4.67514  75.0518     -4.68602     3.10831    175.314      
1 1 1 10 6  17 o 0 91.171  4.06294  135.457     -94.4356     37.3104    -94.4356     
1 1 1 10 6  18 o 0 132.237 5.9946   222.808     90.6449      104.103    90.6449      
1 1 1 10 6  19 o 0 74.194  4.3377   108.782     73.1501      34.6751    73.1501      
1 1 1 10 6  20 o 0 27.7518 4.98281  33.0912     0.483381     15.5614    0.483381     
1 1 1 10 6  21 o 0 47.3796 5.94904  62.3643     106.355      13.2978    106.355      
1 1 1 10 6  22 o 0 11.7439 5.87043  6.39054     134.954      33.3426    134.954      
1 1 1 10 7  0  o 0 430.11  25.5135  540.42      180          103.982    -180         
1 1 1 10 7  1  f 1 149.556 9.02904  170.015     -88.7647     30.3956    -88.7647     
1 1 1 10 7  2  o 0 336.661 16.4756  452.475     -117.126     68.1064    -117.126     
1 1 1 10 7  3  o 0 29.7259 4.25729  83.0214     44.426       182.128    44.426       
1 1 1 10 7  4  o 0 230.208 12.4908  369.61      133.363      221.091    133.363      
1 1 1 10 7  5  o 0 202.807 11.5407  309.69      -80.5603     223.161    -80.5603     
1 1 1 10 7  6  o 0 256.879 15.1804  180.766     -35.656      225.332    144.344      
1 1 1 10 7  7  o 0 445.965 23.3889  533.185     107.564      37.4828    107.564      
1 1 1 10 7  8  o 0 67.3337 4.19132  10.4437     -74.7671     66.8562    -74.7671     
1 1 1 10 7  9  o 0 257.476 16.7401  278.954     40.4829      24.7314    40.4829      
1 1 1 10 7  10 o 0 108.125 7.07361  26.7463     -79.74       135.293    100.26       
1 1 1 10 7  11 o 0 156.743 9.92259  140.265     -162.147     32.6066    17.8529      
1 1 1 10 7  12 o 0 98.0978 5.6128   47.0965     -141.853     27.8206    -141.853     
1 1 1 10 7  13 o 0 192.701 10.7257  240.664     -104.591     81.718     -104.591     
1 1 1 10 7  14 o 0 69.0486 3.85568  71.3066     -31.6345     21.6327    -31.6345     
1 1 1 10 7  15 o 0 17.6292 5.04006  23.2513     91.66        56.1359    91.66        
1 1 1 10 7  16 o 0 163.293 6.76089  194.843     -84.9692     62.7261    -84.9692     
1 1 1 10 7  17 o 0 49.2201 2.75758  55.8791     103.659      0.219247   -76.3409     
1 1 1 10 7  18 o 0 40.5496 3.24192  40.6307     146.246      14.9842    -33.7542     
1 1 1 10 7  19 o 0 37.2911 3.86623  40.4987     -64.5126     1.70783    115.487      
1 1 1 10 7  20 o 0 53.9293 4.73904  79.2467     -129.417     30.4545    -129.417     
1 1 1 10 7  21 o 0 31.1691 6.63374  32.3528     -29.7795     5.97534    150.22       
1 1 1 10 7  22 o 0 5.42617 2.6684   ?           ?            ?          ?            
1 1 1 10 7  23 f 1 7.88557 3.4452   ?           ?            ?          ?            
1 1 1 10 8  0  o 0 430.825 23.7092  542.505     0            260.445    3.42937e-14  
1 1 1 10 8  1  o 0 225.661 13.6792  281.294     139.8        24.1521    139.8        
1 1 1 10 8  2  o 0 218.23  10.9451  263.259     -82.0909     2.95207    -82.0909     
1 1 1 10 8  3  o 0 53.1779 3.67674  26.4133     73.9943      81.3975    73.9943      
1 1 1 10 8  4  o 0 262.275 14.5165  413.928     -167.179     211.938    -167.179     
1 1 1 10 8  5  o 0 321.443 17.4782  408.225     168.562      32.4909    168.562      
1 1 1 10 8  6  o 0 419.692 21.8321  402.526     -95.2134     170.539    84.7866      
1 1 1 10 8  7  o 0 579.091 23.9332  767.938     -55.5011     194.479    -55.5011     
1 1 1 10 8  8  o 0 97.0606 6.10418  38.6783     25.8168      57.992     -154.183     
1 1 1 10 8  9  o 0 201.372 12.7144  136.387     92.8374      140.076    -87.1626     
1 1 1 10 8  10 o 0 120.983 8.63529  61.8797     -96.4349     89.6278    83.5651      
1 1 1 10 8  11 o 0 263.887 16.1926  397.205     -144.606     260.892    -144.606     
1 1 1 10 8  12 o 0 39.3213 3.25804  32.8708     -18.3605     101.864    -18.3605     
1 1 1 10 8  13 o 0 142.818 7.20719  144.162     -63.1674     0.650312   -63.1674     
1 1 1 10 8  14 o 0 230.852 10.5807  246.651     -112.836     6.03736    -112.836     
1 1 1 10 8  15 o 0 223.137 10.0909  189.129     -73.9719     83.8106    106.028      
1 1 1 10 8  16 o 0 142.61  8.12458  176.696     -45.6667     67.0305    -45.6667     
1 1 1 10 8  17 f 1 57.6819 2.90945  86.0432     169.766      48.7263    169.766      
1 1 1 10 8  18 o 0 151.953 7.7494   206.809     -93.722      22.3582    -93.722      
1 1 1 10 8  19 o 0 116.988 6.29878  155.887     177.527      19.2642    177.527      
1 1 1 10 8  20 o 0 43.6567 3.92557  48.6553     129.735      5.29164    -50.2652     
1 1 1 10 8  21 o 0 26.8534 5.34368  34.9748     -177.435     14.3967    -177.435     
1 1 1 10 8  22 f 1 7.09093 3.01862  ?           ?            ?          ?            
1 1 1 10 8  23 o 0 5.09236 2.32332  ?           ?            ?          ?            
1 1 1 10 9  0  o 0 472.402 26.8925  596.725     180          18.4388    -3.6973e-13  
1 1 1 10 9  1  o 0 267.635 13.8158  287.378     81.2449      66.1122    -98.7551     
1 1 1 10 9  2  o 0 50.4398 3.34279  73.7543     27.7857      202.925    27.7857      
1 1 1 10 9  3  o 0 243.18  13.2954  240.401     -53.438      105.003    126.562      
1 1 1 10 9  4  o 0 360.79  19.082   540.906     -142.953     199.647    -142.953     
1 1 1 10 9  5  o 0 388.728 18.5334  440.182     -86.9638     78.8893    93.0362      
1 1 1 10 9  6  o 0 72.519  5.35714  2.67356     111.035      54.0657    111.035      
1 1 1 10 9  7  o 0 212.816 15.0003  279.506     -40.8439     105.687    -40.8439     
1 1 1 10 9  8  o 0 329.93  19.1821  314.594     -166.532     117.335    13.4675      
1 1 1 10 9  9  o 0 293.629 20.0088  347.323     151.023      83.927     151.023      
1 1 1 10 9  10 o 0 322.558 19.5123  236.284     -166.608     208.415    13.3921      
1 1 1 10 9  11 f 1 83.5723 4.53722  51.443      165.019      9.52944    165.019      
1 1 1 10 9  12 o 0 203.203 9.94771  255.289     -36.3714     111.007    -36.3714     
1 1 1 10 9  13 o 0 66.488  4.06168  18.3252     36.1383      57.9064    -143.862     
1 1 1 10 9  14 o 0 101.814 5.28881  100.346     50.8389      4.23749    -129.161     
1 1 1 10 9  15 o 0 210.806 9.94344  239.528     16.9122      46.0875    16.9122      
1 1 1 10 9  16 o 0 48.2858 2.78409  19.9828     -79.3272     49.7649    100.673      
1 1 1 10 9  17 o 0 147.613 7.11171  223.886     129.533      63.831     129.533      
1 1 1 10 9  18 f 1 113.918 5.14387  152.807     38.6034      15.2676    38.6034      
1 1 1 10 9  19 o 0 42.6277 3.47191  37.9086     -41.8675     23.6587    138.133      
1 1 1 10 9  20 o 0 43.1713 4.29637  58.1893     -130.122     17.1367    -130.122     
1 1 1 10 9  21 o 0 22.1794 5.7417   23.1201     51.8704      2.18184    51.8704      
1 1 1 10 9  22 o 0 6.22295 2.89584  ?           ?            ?          ?            
1 1 1 10 10 0  o 0 332.32  46.0817  410.858     0            235.213    180          
1 1 1 10 10 1  o 0 174.971 12.3968  216.642     -90          5.12209    90           
1 1 1 10 10 2  o 0 292.97  19.3506  366.187     0            212.072    -2.14253e-15 
1 1 1 10 10 3  o 0 414.56  27.2309  521.254     -90          87.5394    -90          
1 1 1 10 10 4  o 0 397.051 27.2324  499.552     180          100.003    180          
1 1 1 10 10 5  o 0 153.508 10.8974  180.838     90           69.183     -90          
1 1 1 10 10 6  o 0 414.922 29.5026  488.259     0            105.7      180          
1 1 1 10 10 7  o 0 359.518 23.4938  419.599     90           120.938    90           
1 1 1 10 10 8  o 0 10.232  6.47328  1.11828     0            112.774    180          
1 1 1 10 10 9  o 0 9.11735 6.02155  0.5834      90           74.1128    -90          
1 1 1 10 10 10 o 0 249.584 22.6649  265.477     180          101.29     180          
1 1 1 10 10 11 o 0 154.534 12.5039  161.782     90           8.36402    -90          
1 1 1 10 10 12 o 0 86.326  7.99696  93.5645     0            72.9302    180          
1 1 1 10 10 13 o 0 410.688 32.4916  443.207     -90          52.0827    -90          
1 1 1 10 10 14 o 0 57.22   5.22716  57.6101     0            12.3593    -180         
1 1 1 10 10 15 o 0 42.7786 4.15922  10.4446     -90          1.46818    90           
1 1 1 10 10 16 o 0 189.733 12.1868  192.335     0            40.0388    180          
1 1 1 10 10 17 o 0 65.748  4.62889  86.2598     90           9.85343    90           
1 1 1 10 10 18 o 0 25.2572 7.65232  23.0489     180          3.27925    4.93183e-14  
1 1 1 10 10 19 o 0 77.0223 6.35524  96.3743     -90          7.03106    -90          
1 1 1 10 10 20 o 0 108.639 10.3807  132.424     0            20.4236    -8.13273e-15 
1 1 1 10 10 21 o 0 28.7713 7.65556  33.8621     -90          7.26419    -90          
1 1 1 11 0  1  o 0 141.932 11.9006  180.338     -135         1.38329    45           
1 1 1 11 0  2  o 0 29.1912 7.49219  18.2056     180          227.947    -6.0837e-16  
1 1 1 11 0  3  o 0 123.539 14.0211  162.444     135          132.063    -45          
1 1 1 11 0  4  o 0 32.239  6.2871   5.35412     90           49.7146    -90          
1 1 1 11 0  5  f 1 18.7963 6.90146  4.08531     45           120.045    -135         
1 1 1 11 0  6  o 0 48.6848 5.88576  24.6055     0            92.2422    180          
1 1 1 11 0  7  o 0 110.358 10.6119  119.427     135          58.289     -45          
1 1 1 11 0  8  o 0 194.19  20.9244  224.807     90           53.2187    90           
1 1 1 11 0  9  f 1 309.913 24.0493  353.009     45           253.461    45           
1 1 1 11 0  10 o 0 670.989 36.3006  722.642     0            93.4809    -1.26964e-15 
1 1 1 11 0  11 o 0 157.732 16.2813  167.404     135          7.6637     -45          
1 1 1 11 0  12 o 0 190.053 16.5712  198.235     90           97.0995    90           
1 1 1 11 0  13 o 0 118.726 9.65865  129.915     -135         27.2182    45           
1 1 1 11 0  14 o 0 190.472 13.3261  205.436     180          8.97774    180          
1 1 1 11 0  15 o 0 104.881 8.17181  110.025     135          54.2627    135          
1 1 1 11 0  16 o 0 36.0963 4.56874  25.9849     -90          24.3523    90           
1 1 1 11 0  17 o 0 72.321  5.38515  97.5205     -135         15.1863    -135         
1 1 1 11 0  18 o 0 58.5308 5.37512  76.615      0            9.13511    0            
1 1 1 11 0  19 o 0 8.95671 5.9499   2.27195     -45          14.4437    135          
1 1 1 11 0  20 o 0 8.02531 5.73266  3.89756     -90          18.437     90           
1 1 1 11 0  21 o 0 13.4827 8.00891  5.78097     45           1.96326    -135         
1 1 1 11 0  22 o 0 19.059  11.6272  22.632      180          15.782     1.00622e-14  
1 1 1 11 0  23 o 0 4.59844 2.80219  ?           ?            ?          ?            
1 1 1 11 1  0  o 0 30.1551 4.5994   2.13159     0            22.8122    -180         
1 1 1 11 1  1  o 0 425.938 19.079   460.931     52.9012      185.054    -127.099     
1 1 1 11 1  2  o 0 375.412 17.6921  538.466     -127.499     110.212    -127.499     
1 1 1 11 1  3  o 0 130.853 8.00263  35.8937     -67.8801     236.25     112.12       
1 1 1 11 1  4  o 0 289.844 17.2394  404.179     -106.34      96.9507    -106.34      
1 1 1 11 1  5  o 0 375.198 20.8251  419.777     57.2789      96.3304    -122.721     
1 1 1 11 1  6  f 1 515.955 22.746   686.03      -1.83105     86.051     -1.83105     
1 1 1 11 1  7  o 0 431.183 22.8317  566.337     -26.153      134.646    -26.153      
1 1 1 11 1  8  o 0 465.955 22.989   576.052     -137.463     81.164     -137.463     
1 1 1 11 1  9  o 0 230.844 14.9253  156.591     -160.381     198.058    19.6191      
1 1 1 11 1  10 o 0 406.946 24.0478  448.272     42.569       36.8372    42.569       
1 1 1 11 1  11 o 0 289.077 16.8544  350.679     111.489      100.75     111.489      
1 1 1 11 1  12 o 0 325.275 15.8711  362.307     145.394      55.2986    145.394      
1 1 1 11 1  13 o 0 79.4931 4.34171  28.215      150.889      86.5818    -29.1108     
1 1 1 11 1  14 o 0 39.4933 3.54939  10.05       -149.852     24.354     30.1482      
1 1 1 11 1  15 o 0 87.6746 4.29645  76.4004     -48.0591     20.2576    131.941      
1 1 1 11 1  16 o 0 67.9154 3.94086  58.1527     -106.884     5.69807    73.1161      
1 1 1 11 1  17 o 0 122.46  5.84912  205.546     94.1082      89.9757    94.1082      
1 1 1 11 1  18 o 0 124.162 5.35948  153.643     131.133      14.2263    -48.8671     
1 1 1 11 1  19 o 0 51.857  3.719    46.7253     -7.31443     34.0274    172.686      
1 1 1 11 1  20 o 0 63.5778 4.1814   100.733     -150.177     46.6989    -150.177     
1 1 1 11 1  21 o 0 24.9317 7.37214  22.331      0.414269     10.992     -179.586     
1 1 1 11 1  22 o 0 19.7845 7.68678  16.3647     -70.1438     6.33054    109.856      
1 1 1 11 1  23 o 0 7.90601 3.5679   ?           ?            ?          ?            
1 1 1 11 2  0  o 0 176.857 14.9154  227.307     180          3.94539    1.54879e-12  
1 1 1 11 2  1  o 0 240.317 14.2033  384.654     -110.835     195.716    -110.835     
1 1 1 11 2  2  o 0 121.067 9.15861  104.995     -178.362     13.0931    1.638        
1 1 1 11 2  3  o 0 298.692 16.239   413.121     -106.184     76.318     -106.184     
1 1 1 11 2  4  o 0 336.549 17.5988  445.722     25.8582      61.2042    25.8582      
1 1 1 11 2  5  o 0 389.188 23.3389  362.137     -126.045     243.915    53.9547      
1 1 1 11 2  6  o 0 334.264 18.4598  309.366     -67.667      203.274    112.333      
1 1 1 11 2  7  o 0 251.635 16.4958  296.916     130.411      31.725     130.411      
1 1 1 11 2  8  o 0 236.97  15.1233  369.405     126.2        257.919    126.2        
1 1 1 11 2  9  o 0 479.966 24.7707  484.881     -51.7997     121.161    128.2        
1 1 1 11 2  10 o 0 213.063 14.8815  178.306     117.674      75.6795    -62.3265     
1 1 1 11 2  11 o 0 257.319 14.2145  240.051     143.819      54.0665    -36.181      
1 1 1 11 2  12 o 0 159.893 8.40323  134.403     171.395      48.1675    -8.60473     
1 1 1 11 2  13 o 0 127.761 6.35719  93.1825     66.8696      73.5013    -113.13      
1 1 1 11 2  14 o 0 26.461  3.58045  10.8354     -25.2768     41.1146    -25.2768     
1 1 1 11 2  15 o 0 117.372 5.56002  140.771     -107.596     46.2773    -107.596     
1 1 1 11 2  16 o 0 135.842 5.70324  114.917     168.821      44.1745    -11.1794     
1 1 1 11 2  17 o 0 85.8216 3.39834  125.037     97.9069      30.1257    97.9069      
1 1 1 11 2  18 o 0 112.739 5.0313   170.393     93.1181      52.5085    93.1181      
1 1 1 11 2  19 o 0 56.2563 3.66824  74.6348     -51.1533     12.6846    -51.1533     
1 1 1 11 2  20 o 0 44.4168 4.41295  59.8049     -0.751795    14.4027    -0.751795    
1 1 1 11 2  21 o 0 37.1921 4.90712  52.2392     -91.0619     18.8339    -91.0619     
1 1 1 11 2  22 o 0 16.9298 7.628    5.64508     43.0093      22.5294    -136.991     
1 1 1 11 2  23 o 0 5.53816 2.60822  ?           ?            ?          ?            
1 1 1 11 3  0  o 0 10.2882 6.05416  1.05056     0            104.688    180          
1 1 1 11 3  1  o 0 386.699 16.6705  507.985     -12.1105     44.311     -12.1105     
1 1 1 11 3  2  o 0 284.15  15.4981  362.241     -111.804     19.3916    -111.804     
1 1 1 11 3  3  o 0 368.459 18.1186  500.77      74.6525      71.4841    74.6525      
1 1 1 11 3  4  o 0 292.551 16.5869  437.502     -26.8102     170.751    -26.8102     
1 1 1 11 3  5  o 0 133.636 7.84251  127.452     -119.239     10.4707    60.761       
1 1 1 11 3  6  o 0 413.728 20.7575  627.409     -108.434     242.745    -108.434     
1 1 1 11 3  7  o 0 522.218 22.8615  528.395     94.1595      154.091    -85.8405     
1 1 1 11 3  8  o 0 561.168 24.8695  632.156     92.7793      25.3664    -87.2207     
1 1 1 11 3  9  o 0 123.321 7.3764   89.4704     129.456      41.925     -50.5445     
1 1 1 11 3  10 o 0 477.433 26.5431  500.26      -32.1645     9.72867    147.835      
1 1 1 11 3  11 o 0 58.543  4.42338  6.56664     -163.683     48.8236    16.317       
1 1 1 11 3  12 o 0 151.893 7.60132  169.682     -39.2105     48.0423    -39.2105     
1 1 1 11 3  13 o 0 204.853 11.7548  249.456     143.231      69.3045    143.231      
1 1 1 11 3  14 f 1 123.654 5.94125  158.284     -25.3405     64.0691    -25.3405     
1 1 1 11 3  15 o 0 168.702 8.5276   210.836     -65.0594     74.9095    -65.0594     
1 1 1 11 3  16 o 0 90.1375 4.59682  85.0045     -168.026     3.16775    11.9739      
1 1 1 11 3  17 o 0 29.7293 3.64392  5.11828     -129.764     46.2586    50.2363      
1 1 1 11 3  18 o 0 28.1693 3.70949  7.15145     126.602      23.2633    -53.3981     
1 1 1 11 3  19 o 0 42.6817 3.56643  43.4339     171.389      13.7673    -8.61087     
1 1 1 11 3  20 o 0 33.4863 4.25737  40.8825     -128.432     6.42881    -128.432     
1 1 1 11 3  21 o 0 16.3003 5.73166  5.40665     140.72       21.6944    -39.28       
1 1 1 11 3  22 o 0 12.2078 6.05287  8.27804     57.0054      39.4619    57.0054      
1 1 1 11 3  23 o 0 9.57372 3.75759  ?           ?            ?          ?            
1 1 1 11 4  0  o 0 96.3862 8.12029  64.985      180          17.968     -3.97275e-13 
1 1 1 11 4  1  o 0 287.26  14.9512  386.63      -102.14      71.3808    -102.14      
1 1 1 11 4  2  o 0 364.906 18.0871  426.047     -112.839     62.1812    67.1613      
1 1 1 11 4  3  o 0 24.3907 3.38776  97.7054     -8.20222     207.465    -8.20222     
1 1 1 11 4  4  o 0 411.139 20.6118  619.543     -115.88      230.571    -115.88      
1 1 1 11 4  5  o 0 184.693 11.2275  217.088     72.8254      15.7254    72.8254      
1 1 1 11 4  6  o 0 287.956 18.0835  305.15      149.707      85.6518    -30.2928     
1 1 1 11 4  7  o 0 266.643 15.5164  360.799     140.755      131.954    140.755      
1 1 1 11 4  8  o 0 415.353 22.1618  500.239     -52.7016     56.0883    -52.7016     
1 1 1 11 4  9  o 0 135.629 8.36447  72.1705     -171.825     128.613    8.17523      
1 1 1 11 4  10 o 0 104.504 7.2396   50.2797     -111.522     46.2599    68.4778      
1 1 1 11 4  11 o 0 314.772 19.7178  346.089     -9.7151      38.4179    -9.7151      
1 1 1 11 4  12 o 0 214.616 12.6625  120.205     -68.8506     195.887    111.149      
1 1 1 11 4  13 o 0 84.9195 4.6578   55.1261     131.079      33.6489    -48.9215     
1 1 1 11 4  14 o 0 147.676 7.24044  136.39      102.597      36.5505    -77.4025     
1 1 1 11 4  15 o 0 103.443 5.60526  37.8409     175.066      134.97     -4.93367     
1 1 1 11 4  16 o 0 137.812 7.21029  123.673     64.8789      29.1534    -115.121     
1 1 1 11 4  17 o 0 87.5449 4.35576  118.54      148.71       12.4554    148.71       
1 1 1 11 4  18 o 0 53.5386 3.4447   78.9578     -146.39      28.1141    -146.39      
1 1 1 11 4  19 o 0 70.5495 4.43366  86.1984     65.1379      2.37129    -114.862     
1 1 1 11 4  20 o 0 36.5462 5.01174  32.9146     49.0065      19.9732    -130.993     
1 1 1 11 4  21 o 0 20.7194 5.8188   21.6108     114.574      6.18338    114.574      
1 1 1 11 4  22 o 0 7.95397 3.94285  15.4403     177.655      42.3294    177.655      
1 1 1 11 4  23 o 0 6.86923 3.27824  ?           ?            ?          ?            
1 1 1 11 5  0  o 0 220.96  18.5738  276.376     0            83.3095    1.27024e-13  
1 1 1 11 5  1  o 0 151.485 8.7282   181.673     -149.533     67.8635    -149.533     
1 1 1 11 5  2  o 0 183.224 9.79907  181.99      -2.7269      65.6056    177.273      
1 1 1 11 5  3  o 0 377.748 17.6752  398.723     10.9284      128.039    -169.072     
1 1 1 11 5  4  o 0 254.694 16.1744  274.941     -91.8648     60.9628    88.1352      
1 1 1 11 5  5  o 0 528.262 23.5361  421.808     -155.641     465.03     24.3589      
1 1 1 11 5  6  o 0 474.321 21.9449  514.894     74.1016      69.246     -105.898     
1 1 1 11 5  7  o 0 309.818 18.174   332.688     -155.79      36.1931    24.2103      
1 1 1 11 5  8  o 0 443.535 22.3505  547.556     93.23        86.8858    93.23        
1 1 1 11 5  9  o 0 186.684 11.1322  144.438     -35.8328     86.4364    144.167      
1 1 1 11 5  10 o 0 230.016 13.3258  205.592     120.868      55.7093    -59.1317     
1 1 1 11 5  11 o 0 172.069 10.2216  171.874     63.1452      0.810239   -116.855     
1 1 1 11 5  12 o 0 133.219 7.41859  100.755     -64.87       55.5699    115.13       
1 1 1 11 5  13 o 0 192.312 10.5714  156.129     -36.765      93.2883    143.235      
1 1 1 11 5  14 o 0 89.3763 4.40684  57.3436     45.8464      66.5243    -134.154     
1 1 1 11 5  15 o 0 37.0436 3.20228  37.6856     -31.4715     140.905    -31.4715     
1 1 1 11 5  16 o 0 45.1039 2.82804  19.3362     48.2327      7.90063    -131.767     
1 1 1 11 5  17 o 0 207.353 9.58855  307.518     125.121      66.3318    125.121      
1 1 1 11 5  18 f 1 86.0302 4.98993  105.488     -88.5033     8.8699     91.4967      
1 1 1 11 5  19 o 0 67.9868 4.38255  78.6168     -14.9225     10.4285    165.078      
1 1 1 11 5  20 o 0 92.8395 6.57783  140.038     -76.2919     52.6318    -76.2919     
1 1 1 11 5  21 o 0 17.9609 5.94688  12.0364     89.9455      3.64044    89.9455      
1 1 1 11 5  22 o 0 6.32129 3.18887  ?           ?            ?          ?            
1 1 1 11 5  23 o 0 4.64792 2.26504  ?           ?            ?          ?            
1 1 1 11 6  0  o 0 312.832 21.7689  391.307     0            22.7485    180          
1 1 1 11 6  1  o 0 474.632 20.7508  582.28      141.572      16.6468    -38.4281     
1 1 1 11 6  2  o 0 162.288 8.87344  207.096     77.7702      118.477    77.7702      
1 1 1 11 6  3  o 0 317.483 16.6864  316.708     -43.7603     137.495    136.24       
1 1 1 11 6  4  o 0 344.321 19.4434  307.762     12.208       226.89     -167.792     
1 1 1 11 6  5  o 0 263.993 15.5642  304.493     -35.2306     22.6681    144.769      
1 1 1 11 6  6  o 0 363.457 20.8642  499.098     -16.9289     170.388    -16.9289     
1 1 1 11 6  7  o 0 388.036 20.4528  487.96      3.49829      92.3335    3.49829      
1 1 1 11 6  8  o 0 454.578 22.7186  595.075     86.0339      159.098    86.0339      
1 1 1 11 6  9  o 0 79.8019 4.95846  22.0046     -30.3252     163.034    -30.3252     
1 1 1 11 6  10 o 0 285.168 16.4369  281.481     -88.5435     24.0923    91.4565      
1 1 1 11 6  11 o 0 163.455 9.48181  162.475     -68.0128     0.340157   -68.0128     
1 1 1 11 6  12 o 0 244.612 12.4384  307.4       35.8692      125.082    35.8692      
1 1 1 11 6  13 o 0 152.551 8.47516  127.872     -19.2305     58.0386    160.769      
1 1 1 11 6  14 o 0 70.9538 4.17404  12.7922     -55.4258     116.25     124.574      
1 1 1 11 6  15 o 0 134.283 5.87787  166.786     153.085      64.1789    153.085      
1 1 1 11 6  16 o 0 68.3549 3.4123   46.5879     33.8734      32.2235    -146.127     
1 1 1 11 6  17 f 1 83.2788 3.97434  133.476     92.9905      59.2406    92.9905      
1 1 1 11 6  18 o 0 45.3099 3.11946  36.4381     -165.615     37.9649    14.3846      
1 1 1 11 6  19 o 0 61.2561 5.10128  94.98       -119.889     44.1953    -119.889     
1 1 1 11 6  20 o 0 63.4127 5.31433  83.6935     -87.8993     14.5       -87.8993     
1 1 1 11 6  21 o 0 63.2017 7.04428  80.9075     -110.819     12.0047    -110.819     
1 1 1 11 6  22 o 0 10.284  4.81631  ?           ?            ?          ?            
1 1 1 11 6  23 o 0 8.60664 3.98891  ?           ?            ?          ?            
1 1 1 11 7  0  o 0 160.724 12.6277  200.579     0            103.591    180          
1 1 1 11 7  1  o 0 310.819 16.3732  538.795     71.64        338.879    71.64        
1 1 1 11 7  2  o 0 214.296 12.9039  225.856     -93.0372     47.057     86.9628      
1 1 1 11 7  3  o 0 373.868 17.1134  516.36      -34.6234     125.592    -34.6234     
1 1 1 11 7  4  o 0 368.134 18.3354  433.217     11.6802      31.916     -168.32      
1 1 1 11 7  5  o 0 214.833 13.6841  271.096     -67.4874     45.895     -67.4874     
1 1 1 11 7  6  o 0 273.09  16.2289  342.963     169.088      75.7434    169.088      
1 1 1 11 7  7  o 0 351.062 19.4095  454.073     -65.4572     114.765    -65.4572     
1 1 1 11 7  8  o 0 387.467 20.5491  488.393     140.008      103.997    140.008      
1 1 1 11 7  9  o 0 100.746 6.3264   15.01       103.172      141.228    -76.8279     
1 1 1 11 7  10 o 0 84.3572 5.30459  27.4288     28.1541      190.777    28.1541      
1 1 1 11 7  11 o 0 60.5283 4.33469  11.2876     163.906      116.66     163.906      
1 1 1 11 7  12 o 0 142.057 7.08238  65.5673     113.264      148.225    -66.7357     
1 1 1 11 7  13 o 0 60.4691 3.38175  7.76883     -156.818     14.6011    23.1819      
1 1 1 11 7  14 o 0 126.669 6.3204   125.749     123.648      8.80003    -56.3519     
1 1 1 11 7  15 o 0 340.171 16.099   393.643     -126.097     82.5554    -126.097     
1 1 1 11 7  16 o 0 72.3211 3.13483  35.5379     96.3807      70.9001    -83.6193     
1 1 1 11 7  17 o 0 244.185 11.2361  378.771     47.7054      114.937    47.7054      
1 1 1 11 7  18 o 0 67.9142 4.34065  87.8832     101.838      6.21251    101.838      
1 1 1 11 7  19 o 0 77.0893 4.66526  95.2737     -65.5638     0.951668   -65.5638     
1 1 1 11 7  20 o 0 52.6755 5.22395  76.6483     145.405      29.3945    145.405      
1 1 1 11 7  21 o 0 25.4568 4.7153   28.2559     140.726      2.44192    140.726      
1 1 1 11 7  22 f 1 5.51233 2.60573  ?           ?            ?          ?            
1 1 1 11 8  0  o 0 371.561 26.3722  453.103     0            86.3673    180          
1 1 1 11 8  1  o 0 354.072 17.5781  457.792     74.4335      66.9573    74.4335      
1 1 1 11 8  2  o 0 53.8674 3.71699  35.2026     76.9635      108.91     76.9635      
1 1 1 11 8  3  o 0 345.837 16.4205  481.481     104.303      127.846    104.303      
1 1 1 11 8  4  o 0 303.505 15.9153  437.65      -162.397     149.427    -162.397     
1 1 1 11 8  5  o 0 472.172 21.8919  471.219     113.985      218.881    -66.0149     
1 1 1 11 8  6  o 0 610.031 24.3697  528.234     -34.1644     358.869    145.836      
1 1 1 11 8  7  o 0 204.84  14.3681  191.127     62.7395      63.5286    -117.26      
1 1 1 11 8  8  o 0 568.396 25.0818  648.831     23.865       3.19536    23.865       
1 1 1 11 8  9  o 0 208.914 11.8801  192.765     165.043      35.4325    -14.9571     
1 1 1 11 8  10 o 0 297.768 17.9088  391.65      -73.4725     165.233    -73.4725     
1 1 1 11 8  11 o 0 93.0276 5.53078  70.5543     49.6878      14.1314    -130.312     
1 1 1 11 8  12 o 0 51.5585 3.52326  7.75742     112.75       70.575     112.75       
1 1 1 11 8  13 o 0 87.6381 4.61477  57.2684     -4.00703     37.2874    175.993      
1 1 1 11 8  14 o 0 169.269 8.37491  178.534     151.362      5.42961    151.362      
1 1 1 11 8  15 o 0 92.4876 4.47441  95.5991     -157.383     13.2399    -157.383     
1 1 1 11 8  16 o 0 82.7029 3.82537  81.3619     -154.521     2.079      -154.521     
1 1 1 11 8  17 o 0 180.979 7.25271  321.018     46.2089      171.482    46.2089      
1 1 1 11 8  18 o 0 107.673 5.67693  126.442     175.902      21.0219    -4.09806     
1 1 1 11 8  19 o 0 68.3447 4.90288  79.9233     97.7992      6.42813    -82.2008     
1 1 1 11 8  20 o 0 31.098  5.49974  31.5908     -86.5152     5.4635     93.4848      
1 1 1 11 8  21 o 0 36.696  5.98719  52.5662     -16.0246     23.5639    -16.0246     
1 1 1 11 8  22 o 0 7.16049 3.49531  ?           ?            ?          ?            
1 1 1 11 9  0  o 0 383.841 24.3863  468.869     180          36.5484    -1.00752e-13 
1 1 1 11 9  1  o 0 361.763 17.8275  482.272     30.1113      96.0317    30.1113      
1 1 1 11 9  2  o 0 138.341 7.75493  111.613     8.99886      69.7196    -171.001     
1 1 1 11 9  3  o 0 305.668 16.0348  424.505     116.576      116.949    116.576      
1 1 1 11 9  4  o 0 248.98  14.2357  293.644     -76.714      3.68364    103.286      
1 1 1 11 9  5  o 0 280.769 15.5044  355.604     115.652      80.8091    115.652      
1 1 1 11 9  6  o 0 383.142 19.6865  407.751     81.5912      62.2151    -98.4088     
1 1 1 11 9  7  o 0 373.334 20.7438  462.917     10.9018      80.5124    10.9018      
1 1 1 11 9  8  o 0 446.165 22.4678  691.366     40.698       382.668    40.698       
1 1 1 11 9  9  o 0 180.454 11.6238  161.433     -98.5964     30.5646    81.4036      
1 1 1 11 9  10 o 0 164.112 9.93721  191.361     73.1442      58.676     73.1442      
1 1 1 11 9  11 o 0 214.459 13.1761  294.298     125.085      164.404    125.085      
1 1 1 11 9  12 o 0 46.081  3.25201  10.028      162.054      52.155     162.054      
1 1 1 11 9  13 o 0 127.094 6.88526  97.6475     140.656      57.4578    -39.3438     
1 1 1 11 9  14 o 0 136.826 5.86289  148.128     -152.86      16.4331    -152.86      
1 1 1 11 9  15 f 1 160.456 7.88242  170.013     120.687      15.5739    120.687      
1 1 1 11 9  16 o 0 162.101 8.17059  146.886     -69.9998     30.8959    110          
1 1 1 11 9  17 o 0 58.6286 3.04832  64.4646     166.875      11.8562    -13.1249     
1 1 1 11 9  18 o 0 53.1635 3.43069  40.0496     54.0775      50.7253    -125.922     
1 1 1 11 9  19 o 0 16.1866 5.525    11.5222     29.0718      48.5396    29.0718      
1 1 1 11 9  20 o 0 48.251  4.76633  64.9854     -95.983      18.1568    -95.983      
1 1 1 11 9  21 o 0 44.4691 10.6073  42.2723     8.97336      18.1264    -171.027     
1 1 1 11 9  22 o 0 7.13546 3.45243  ?           ?            ?          ?            
1 1 1 11 10 0  o 0 243.899 17.4471  261.411     180          189.057    -180         
1 1 1 11 10 1  o 0 272.95  14.8438  326.168     -159.15      5.50359    -159.15      
1 1 1 11 10 2  o 0 374.326 17.6662  445.846     9.00311      17.7862    -170.997     
1 1 1 11 10 3  o 0 146.807 7.18471  154.939     94.7731      7.57951    94.7731      
1 1 1 11 10 4  o 0 537.559 22.207   631.395     168.654      62.5582    -11.346      
1 1 1 11 10 5  o 0 347.042 18.9054  401.501     -89.8804     9.46821    -89.8804     
1 1 1 11 10 6  o 0 581.023 23.8672  765.664     -83.5451     190.67     -83.5451     
1 1 1 11 10 7  o 0 368.459 18.2136  453.769     131.689      74.8095    131.689      
1 1 1 11 10 8  o 0 404.033 22.9615  487.075     65.9234      116.457    65.9234      
1 1 1 11 10 9  o 0 100.234 5.88761  40.191      -13.7638     60.6127    166.236      
1 1 1 11 10 10 o 0 190.616 10.4     230.966     -41.5716     79.7122    -41.5716     
1 1 1 11 10 11 o 0 188.389 10.7602  165.707     -50.8061     46.2988    129.194      
1 1 1 11 10 12 o 0 267.003 14.8454  281.836     -101.824     7.95175    78.1761      
1 1 1 11 10 13 o 0 127.818 6.38083  115.014     154.837      20.2887    -25.1629     
1 1 1 11 10 14 o 0 220.89  10.7967  247.594     71.0641      36.4829    71.0641      
1 1 1 11 10 15 o 0 97.4914 4.89851  49.435      -70.4758     94.0396    109.524      
1 1 1 11 10 16 o 0 157.163 6.26075  273.682     31.6347      134.621    31.6347      
1 1 1 11 10 17 o 0 187.564 8.16598  302.715     -107.454     120.951    -107.454     
1 1 1 11 10 18 o 0 101.789 5.83888  139.288     171.681      23.2881    171.681      
1 1 1 11 10 19 o 0 14.8381 5.7508   3.67676     -104.396     17.2052    -104.396     
1 1 1 11 10 20 o 0 45.8488 4.8899   69.3313     124.594      35.5796    124.594      
1 1 1 11 10 21 o 0 40.5981 11.1756  42.9532     -145.725     6.39309    34.2749      
1 1 1 11 10 22 o 0 6.08428 3.09432  ?           ?            ?          ?            
1 1 1 11 11 0  o 0 409.183 35.3128  501.751     180          256.137    180          
1 1 1 11 11 1  o 0 372.906 22.0094  460.344     -90          57.1273    -90          
1 1 1 11 11 2  o 0 354.187 25.8837  439.315     180          209.393    180          
1 1 1 11 11 3  o 0 403.748 27.0298  502.168     -90          71.0519    -90          
1 1 1 11 11 4  o 0 122.75  13.1217  142.996     180          145.373    5.42662e-15  
1 1 1 11 11 5  o 0 586.531 34.9488  686.078     90           207.545    -90          
1 1 1 11 11 6  o 0 38.914  4.82637  20.9781     0            138.444    -180         
1 1 1 11 11 7  o 0 75.3156 7.01491  65.8799     -90          95.6262    90           
1 1 1 11 11 8  o 0 191.843 14.9113  11.008      180          7.82538    180          
1 1 1 11 11 9  o 0 80.0153 7.21187  25.1076     -90          17.8497    90           
1 1 1 11 11 10 o 0 223.659 17.1926  235.272     0            11.7228    3.882e-14    
1 1 1 11 11 11 o 0 67.6827 5.95769  58.2981     90           38.1822    -90          
1 1 1 11 11 12 o 0 24.5316 7.07632  2.43383     180          18.9847    4.87242e-14  
1 1 1 11 11 13 o 0 29.1426 6.59062  16.4676     -90          27.7418    90           
1 1 1 11 11 14 o 0 160.148 12.1025  167.507     180          16.4389    5.77444e-14  
1 1 1 11 11 15 o 0 8.03333 5.52925  1.04883     90           32.4187    -90          
1 1 1 11 11 16 o 0 77.868  5.88854  103.099     0            44.2175    0            
1 1 1 11 11 17 o 0 12.437  7.07648  6.34944     90           41.4444    -90          
1 1 1 11 11 18 o 0 57.0011 5.27401  72.216      180          17.9706    5.64626e-14  
1 1 1 11 11 19 o 0 93.7612 6.98987  115.793     90           25.0756    90           
1 1 1 11 11 20 o 0 51.4249 6.90909  61.8445     0            7.42176    180          
1 1 1 11 11 21 o 0 12.8446 7.4395   8.12685     90           4.73684    -90          
1 1 1 11 11 22 o 0 4.56242 2.59909  ?           ?            ?          ?            
1 1 1 12 0  0  o 0 359.792 30.273   480.205     180          32.9859    -4.00463e-13 
1 1 1 12 0  1  o 0 288.569 23.1745  382.075     -45          244.407    -45          
1 1 1 12 0  2  o 0 286.905 23.4627  381.61      -90          44.7657    90           
1 1 1 12 0  3  o 0 296.148 24.0004  391.996     -135         5.25593    45           
1 1 1 12 0  4  o 0 393.493 26.7225  504.638     180          38.0895    1.04923e-13  
1 1 1 12 0  5  o 0 147.188 15.0462  175.803     135          16.9676    135          
1 1 1 12 0  6  o 0 18.8954 7.07737  4.14867     90           120.65     -90          
1 1 1 12 0  7  o 0 449.783 29.2755  528.935     45           54.0793    -135         
1 1 1 12 0  8  o 0 239.532 23.413   275.501     180          140.39     180          
1 1 1 12 0  9  o 0 429.709 31.5729  466.563     135          83.8449    -45          
1 1 1 12 0  10 o 0 137.801 12.2224  145.194     -90          53.3786    90           
1 1 1 12 0  11 o 0 283.052 22.9572  298.725     -135         41.2478    45           
1 1 1 12 0  12 o 0 70.2828 5.66747  25.5681     180          2.97585    -9.54105e-14 
1 1 1 12 0  13 o 0 203.424 17.8524  221.954     135          6.3533     135          
1 1 1 12 0  14 o 0 245.844 16.151   263.497     90           37.046     90           
1 1 1 12 0  15 o 0 171.506 14.3124  180.389     45           20.5911    45           
1 1 1 12 0  16 o 0 29.9908 7.02383  4.62021     0            5.97936    180          
1 1 1 12 0  17 o 0 10.7948 6.56805  1.51314     -45          12.844     135          
1 1 1 12 0  18 o 0 90.3097 7.87748  118.414     -90          23.6711    90           
1 1 1 12 0  19 o 0 13.026  7.79181  4.33796     45           10.9051    -135         
1 1 1 12 0  20 f 1 12.1157 7.50944  8.11026     180          13.4733    1.66458e-14  
1 1 1 12 0  21 o 0 32.6216 7.53436  39.7774     135          8.8223     135          
1 1 1 12 0  22 o 0 8.01503 5.72479  ?           ?            ?          ?            
1 1 1 12 1  0  o 0 469.914 26.4324  615.668     180          81.1996    -3.62465e-13 
1 1 1 12 1  1  o 0 369.3   18.2425  495.696     -71.7669     43.149     -71.7669     
1 1 1 12 1  2  o 0 209.855 12.7563  249.038     -135.841     16.5088    44.1588      
1 1 1 12 1  3  o 0 329.372 18.4535  464.78      -83.7759     114.185    -83.7759     
1 1 1 12 1  4  o 0 146.613 9.4931   148.344     -3.60824     19.2508    176.392      
1 1 1 12 1  5  o 0 205.591 12.1881  204.94      81.7207      78.5335    -98.2793     
1 1 1 12 1  6  o 0 490.901 23.3237  472.993     3.42253      203.248    -176.577     
1 1 1 12 1  7  o 0 218.473 14.249   228.852     48.7107      24.1924    -131.289     
1 1 1 12 1  8  o 0 286.467 16.7987  423.166     102.668      218.475    102.668      
1 1 1 12 1  9  o 0 216.858 13.8567  214.119     -76.7211     13.0301    103.279      
1 1 1 12 1  10 o 0 371.878 21.2178  355.564     -30.8358     69.2055    149.164      
1 1 1 12 1  11 o 0 240.546 14.7121  320.129     9.14251      151.194    9.14251      
1 1 1 12 1  12 o 0 83.6078 4.66111  31.0505     18.7594      10.7212    18.7594      
1 1 1 12 1  13 o 0 134.01  6.34935  108.778     107.427      54.4505    -72.5725     
1 1 1 12 1  14 o 0 35.5091 3.17221  1.11148     9.41234      3.77455    -170.588     
1 1 1 12 1  15 o 0 77.9437 3.84758  32.8975     -170.473     88.2703    9.52693      
1 1 1 12 1  16 o 0 82.2895 4.46668  26.8737     -69.0853     107.358    110.915      
1 1 1 12 1  17 o 0 99.2575 4.09374  134.664     -163.952     11.9506    -163.952     
1 1 1 12 1  18 o 0 29.3067 3.04084  25.1784     160.401      9.76838    -19.5986     
1 1 1 12 1  19 o 0 11.9066 5.10139  8.32404     71.2513      24.086     71.2513      
1 1 1 12 1  20 o 0 18.6934 5.45574  10.2932     97.4293      7.32567    -82.5707     
1 1 1 12 1  21 o 0 13.4015 5.14422  3.54127     60.9578      12.4349    -119.042     
1 1 1 12 1  22 o 0 7.48911 3.57727  ?           ?            ?          ?            
1 1 1 12 1  23 o 0 3.6468  1.82513  ?           ?            ?          ?            
1 1 1 12 2  0  f 1 426.913 26.0887  550.525     180          40.0767    -180         
1 1 1 12 2  1  o 0 342.146 16.3485  490.33      128.248      120.451    128.248      
1 1 1 12 2  2  o 0 278.246 14.2058  343.621     90.3189      7.45147    -89.6811     
1 1 1 12 2  3  o 0 317.974 16.3108  351.236     158.648      80.8031    -21.3523     
1 1 1 12 2  4  o 0 162.104 10.8418  190.645     141.368      30.467     141.368      
1 1 1 12 2  5  o 0 131.609 7.84935  123.329     -152.774     11.3721    27.226       
1 1 1 12 2  6  o 0 516.487 23.2313  532.874     -92.3316     137.965    87.6684      
1 1 1 12 2  7  o 0 220.054 14.4669  144.762     -54.1633     202.508    125.837      
1 1 1 12 2  8  o 0 523.379 23.1333  614.422     16.3048      32.2312    16.3048      
1 1 1 12 2  9  o 0 265.734 15.4407  257.458     87.6647      37.6207    -92.3353     
1 1 1 12 2  10 f 1 201.732 13.2547  207.915     78.1656      19.1033    78.1656      
1 1 1 12 2  11 o 0 174.627 11.6682  120.919     -20.0348     112.554    159.965      
1 1 1 12 2  12 o 0 194.715 10.9837  156.858     -54.6325     77.0704    125.367      
1 1 1 12 2  13 o 0 144.53  6.95836  150.54      21.3358      9.93911    21.3358      
1 1 1 12 2  14 o 0 103.479 4.93748  126.53      21.6857      47.3547    21.6857      
1 1 1 12 2  15 o 0 141.1   6.5165   125.485     -28.4001     37.8013    151.6        
1 1 1 12 2  16 o 0 159.619 7.10801  186.561     61.9413      53.4171    61.9413      
1 1 1 12 2  17 o 0 110.006 5.19925  166.804     10.194       48.3616    10.194       
1 1 1 12 2  18 o 0 59.3612 3.35885  78.9921     172.457      10.4154    172.457      
1 1 1 12 2  19 o 0 34.5997 3.88828  32.8854     140.927      10.6356    -39.0733     
1 1 1 12 2  20 o 0 49.8936 3.84566  60.1681     -136.14      0.717526   -136.14      
1 1 1 12 2  21 o 0 30.8021 6.09937  43.261      146.156      19.3373    146.156      
1 1 1 12 2  22 o 0 11.4088 5.03759  ?           ?            ?          ?            
1 1 1 12 2  23 o 0 2.1554  1.08704  ?           ?            ?          ?            
1 1 1 12 3  0  o 0 314.488 23.9235  400.365     0            114.13     4.8453e-14   
1 1 1 12 3  1  o 0 287.102 15.3266  372.291     25.3757      37.3561    25.3757      
1 1 1 12 3  2  o 0 323.302 16.9505  362.717     10.7562      83.5764    -169.244     
1 1 1 12 3  3  o 0 377.852 20.1955  360.644     76.4351      210.441    -103.565     
1 1 1 12 3  4  o 0 158.6   9.15057  191.716     -65.5209     54.6786    -65.5209     
1 1 1 12 3  5  o 0 351.931 18.9134  407.252     -158.426     45.6445    21.5744      
1 1 1 12 3  6  o 0 257.634 17.1266  344.135     157.138      118.144    157.138      
1 1 1 12 3  7  o 0 285.141 15.956   351.105     -100.866     64.9723    -100.866     
1 1 1 12 3  8  o 0 341.541 18.9411  493.622     -30.6969     227.624    -30.6969     
1 1 1 12 3  9  o 0 403.015 22.4886  465.554     42.2911      78.8885    42.2911      
1 1 1 12 3  10 f 1 188.582 11.5415  157.898     -121.963     56.1613    58.0373      
1 1 1 12 3  11 o 0 202.576 13.1446  233.689     -112.194     59.4203    -112.194     
1 1 1 12 3  12 o 0 156.196 9.27772  184.896     175.245      73.6488    175.245      
1 1 1 12 3  13 o 0 79.9687 4.3675   49.4072     -2.13661     2.94466    177.863      
1 1 1 12 3  14 o 0 234.781 10.1108  317.904     -108.897     142.01     -108.897     
1 1 1 12 3  15 o 0 132.354 6.94588  114.118     134.795      41.2623    -45.2053     
1 1 1 12 3  16 o 0 137.554 5.4878   174.984     -88.4729     79.5463    -88.4729     
1 1 1 12 3  17 o 0 170.712 8.29794  267.845     37.2633      86.5379    37.2633      
1 1 1 12 3  18 o 0 120.994 6.83863  175.648     -57.8944     39.8753    -57.8944     
1 1 1 12 3  19 o 0 24.7094 4.72689  11.9694     -170.292     22.834     9.70759      
1 1 1 12 3  20 f 1 28.3948 5.66049  33.8118     -177.017     9.88142    -177.017     
1 1 1 12 3  21 o 0 55.3787 5.44772  74.8308     21.3869      18.6536    21.3869      
1 1 1 12 3  22 o 0 9.17646 4.42981  ?           ?            ?          ?            
1 1 1 12 3  23 o 0 8.17854 4.03349  ?           ?            ?          ?            
1 1 1 12 4  0  o 0 120.515 9.4239   142.118     0            46.947     180          
1 1 1 12 4  1  o 0 304.57  17.0096  324.248     -115.121     102.614    64.8789      
1 1 1 12 4  2  o 0 304.164 16.8779  451.765     69.9722      159.872    69.9722      
1 1 1 12 4  3  o 0 132.691 7.76797  59.8592     68.9888      172.471    -111.011     
1 1 1 12 4  4  o 0 380.548 21.3644  488.748     15.396       48.713     15.396       
1 1 1 12 4  5  o 0 299.421 18.2591  475.007     87.9199      241.883    87.9199      
1 1 1 12 4  6  o 0 441.402 22.0557  488.912     73.9219      38.3699    -106.078     
1 1 1 12 4  7  o 0 361.714 22.9707  452.141     -108.747     85.6705    -108.747     
1 1 1 12 4  8  o 0 335.06  18.8034  379.786     -131.518     9.06825    -131.518     
1 1 1 12 4  9  o 0 391.496 22.2452  429.173     80.1271      32.4435    80.1271      
1 1 1 12 4  10 o 0 220.764 13.5879  220.843     -129.711     1.19688    -129.711     
1 1 1 12 4  11 f 1 214.569 10.7828  228.896     174.692      22.8869    174.692      
1 1 1 12 4  12 f 1 82.7888 4.87459  9.41276     96.5708      130.028    -83.4292     
1 1 1 12 4  13 o 0 171.984 8.35591  136.091     -127.2       85.98      52.8003      
1 1 1 12 4  14 o 0 37.8136 3.25546  5.12544     13.2557      36.7903    -166.744     
1 1 1 12 4  15 f 1 169.39  8.75014  164.187     23.7518      18.8744    -156.248     
1 1 1 12 4  16 o 0 116.44  6.64238  93.0416     -26.9197     44.0065    153.08       
1 1 1 12 4  17 o 0 56.9003 3.04316  61.1037     110.055      15.5559    -69.9449     
1 1 1 12 4  18 o 0 42.9137 3.09722  53.2165     -36.0347     6.05247    -36.0347     
1 1 1 12 4  19 o 0 66.6126 4.58496  78.506      -127.187     6.28922    52.8131      
1 1 1 12 4  20 o 0 19.2167 5.51315  8.63058     -35.1436     18.7344    144.856      
1 1 1 12 4  21 o 0 47.1101 6.2851   61.0685     -112.1       12.0114    -112.1       
1 1 1 12 4  22 o 0 4.88436 2.30894  ?           ?            ?          ?            
1 1 1 12 4  23 o 0 7.83696 3.19133  ?           ?            ?          ?            
1 1 1 12 5  0  o 0 240.737 18.5448  298.541     0            150.713    1.75862e-14  
1 1 1 12 5  1  o 0 213.89  14.2784  237.7       122.332      30.4591    -57.6684     
1 1 1 12 5  2  o 0 375.671 17.585   546.201     76.5564      188.459    76.5564      
1 1 1 12 5  3  o 0 264.814 13.3285  403.86      -53.0888     191.574    -53.0888     
1 1 1 12 5  4  o 0 426.842 20.9445  450.699     -142.349     143.415    37.6514      
1 1 1 12 5  5  o 0 95.7799 6.07625  39.387      115.676      47.8974    -64.3243     
1 1 1 12 5  6  o 0 304.322 17.4097  386.29      -20.5649     89.204     -20.5649     
1 1 1 12 5  7  o 0 428.138 22.4395  537.432     -69.0481     101.603    -69.0481     
1 1 1 12 5  8  o 0 276.029 15.4267  379.514     -3.51576     159.003    -3.51576     
1 1 1 12 5  9  o 0 122.662 8.0721   60.5082     -74.6016     99.4445    105.398      
1 1 1 12 5  10 o 0 224.015 14.6874  225.187     174.468      3.64119    174.468      
1 1 1 12 5  11 o 0 339.584 20.2675  264.991     178.415      172.717    -1.5849      
1 1 1 12 5  12 o 0 15.5498 5.45135  77.3144     123.094      162.179    123.094      
1 1 1 12 5  13 o 0 130.847 6.6561   117.219     174.205      25.6342    -5.79492     
1 1 1 12 5  14 o 0 39.6616 3.56814  10.1322     -109.696     87.1597    -109.696     
1 1 1 12 5  15 o 0 87.5306 4.32868  110.709     -39.229      68.7509    -39.229      
1 1 1 12 5  16 o 0 135.65  7.11554  108.402     98.0246      56.1908    -81.9754     
1 1 1 12 5  17 o 0 132.511 5.40908  213.037     -41.8997     82.8149    -41.8997     
1 1 1 12 5  18 o 0 51.8807 3.44519  26.896      2.23067      75.6003    -177.769     
1 1 1 12 5  19 o 0 29.915  4.34238  12.7597     73.9398      40.6571    -106.06      
1 1 1 12 5  20 o 0 81.3768 5.0852   122.545     64.5624      48.1101    64.5624      
1 1 1 12 5  21 o 0 13.777  5.78441  4.72019     19.6437      8.7487     -160.356     
1 1 1 12 5  22 o 0 7.25976 3.51358  ?           ?            ?          ?            
1 1 1 12 5  23 o 0 4.11611 1.55114  ?           ?            ?          ?            
1 1 1 12 6  0  o 0 361.851 24.8759  451.045     180          67.0947    -180         
1 1 1 12 6  1  o 0 269.345 15.2161  274.232     165.594      87.6684    -14.4064     
1 1 1 12 6  2  f 1 293.568 16.0546  265.772     169.086      171.489    -10.9138     
1 1 1 12 6  3  o 0 355.282 17.1861  506.966     72.9345      160.66     72.9345      
1 1 1 12 6  4  o 0 520.698 21.4597  456.669     70.8545      364.37     -109.146     
1 1 1 12 6  5  o 0 67.8906 5.08748  29.6514     -90.8084     144.848    -90.8084     
1 1 1 12 6  6  o 0 388.579 21.7636  491.341     -9.31681     99.2521    -9.31681     
1 1 1 12 6  7  o 0 402.873 21.6429  370.663     58.3136      174.805    -121.686     
1 1 1 12 6  8  o 0 179.784 10.1966  148.066     104.168      83.677     -75.8318     
1 1 1 12 6  9  o 0 188.847 11.6507  228.494     76.069       107.988    76.069       
1 1 1 12 6  10 o 0 317.944 19.7945  234.995     -150.669     195.091    29.3312      
1 1 1 12 6  11 o 0 190.677 11.0011  221.646     11.2667      64.6707    11.2667      
1 1 1 12 6  12 o 0 152.136 7.53197  125.356     -29.2823     44.5753    150.718      
1 1 1 12 6  13 o 0 223.602 10.5725  232.201     -1.73391     4.15411    178.266      
1 1 1 12 6  14 o 0 127.52  6.01626  121.017     -7.97325     19.4062    172.027      
1 1 1 12 6  15 o 0 50.1761 3.02001  30.8048     7.6018       4.87416    -172.398     
1 1 1 12 6  16 o 0 125.185 5.46127  131.965     122.793      14.4854    122.793      
1 1 1 12 6  17 o 0 60.7751 3.55111  78.4683     -2.71928     11.8236    -2.71928     
1 1 1 12 6  18 o 0 40.7487 3.80102  47.0589     53.1086      0.0250441  53.1086      
1 1 1 12 6  19 o 0 134.558 7.81059  177.917     152.421      20.1417    152.421      
1 1 1 12 6  20 o 0 48.6685 5.87722  44.4423     -23.8485     26.8049    156.152      
1 1 1 12 6  21 o 0 34.0275 4.55378  49.6843     -153.204     25.1467    -153.204     
1 1 1 12 6  22 o 0 7.78302 3.80635  ?           ?            ?          ?            
1 1 1 12 6  23 f 1 3.44223 1.69779  ?           ?            ?          ?            
1 1 1 12 7  0  o 0 110.303 9.19687  109.814     180          25.7016    -1.35446e-13 
1 1 1 12 7  1  o 0 369.818 17.3092  537.948     -78.542      197.258    -78.542      
1 1 1 12 7  2  o 0 268.727 15.0145  315.233     -55.8536     3.10447    124.146      
1 1 1 12 7  3  o 0 262.901 14.5628  302.13      -28.6303     17.6088    151.37       
1 1 1 12 7  4  o 0 405.12  19.5384  468.127     29.7907      47.7414    -150.209     
1 1 1 12 7  5  f 1 418.128 22.3638  551.739     60.4604      149.35     60.4604      
1 1 1 12 7  6  o 0 329.089 18.6536  479.73      -102.666     225.803    -102.666     
1 1 1 12 7  7  o 0 445.293 21.7632  568.627     37.6378      128.413    37.6378      
1 1 1 12 7  8  o 0 313.106 19.4222  477.414     -90.6408     275.549    -90.6408     
1 1 1 12 7  9  o 0 126.816 8.0719   96.8452     -91.241      10.0104    88.759       
1 1 1 12 7  10 f 1 99.5611 5.70102  73.4957     -91.5507     32.4915    88.4493      
1 1 1 12 7  11 o 0 85.1048 5.49173  58.6178     -129.7       8.42684    50.3005      
1 1 1 12 7  12 o 0 149.015 8.02145  131.859     -95.6902     43.3828    84.3098      
1 1 1 12 7  13 o 0 76.6965 4.00563  39.1702     -90.5989     40.6125    89.4011      
1 1 1 12 7  14 o 0 194.801 9.02547  233.322     -91.423      62.603     -91.423      
1 1 1 12 7  15 o 0 98.9485 4.73678  110.711     -7.2593      31.1633    -7.2593      
1 1 1 12 7  16 o 0 16.886  5.07505  8.15493     -29.1736     24.5421    -29.1736     
1 1 1 12 7  17 o 0 93.0358 4.88535  132.566     -45.0885     30.1487    -45.0885     
1 1 1 12 7  18 o 0 140.68  6.63478  198.023     -29.6672     37.903     -29.6672     
1 1 1 12 7  19 o 0 89.8659 5.92028  98.2299     147.387      24.9617    -32.6129     
1 1 1 12 7  20 o 0 28.2297 4.47398  24.7809     98.9169      11.7563    -81.0831     
1 1 1 12 7  21 o 0 40.0316 6.44873  58.5457     6.58149      27.2866    6.58149      
1 1 1 12 7  22 o 0 8.69756 4.23547  ?           ?            ?          ?            
1 1 1 12 8  0  o 0 210.845 15.6568  255.547     180          83.7987    -2.20905e-13 
1 1 1 12 8  1  o 0 472.102 19.6815  553.568     -46.4398     30.1227    133.56       
1 1 1 12 8  2  o 0 330.767 17.1879  512.393     -113.848     244.48     -113.848     
1 1 1 12 8  3  o 0 172.45  9.35396  164.762     152.654      56.5109    -27.3457     
1 1 1 12 8  4  o 0 142.672 8.15588  79.405      -178.585     156.427    1.4149       
1 1 1 12 8  5  o 0 420.863 21.633   540.625     -128.381     121.442    -128.381     
1 1 1 12 8  6  o 0 593.219 23.1052  737.048     143.64       113.712    143.64       
1 1 1 12 8  7  o 0 365     20.6705  441.026     -103.968     62.1819    -103.968     
1 1 1 12 8  8  o 0 298.508 17.9862  386.401     149.673      119.352    149.673      
1 1 1 12 8  9  o 0 62.8448 4.85042  16.4067     132.207      72.7699    132.207      
1 1 1 12 8  10 o 0 149.932 8.38947  167.55      55.8348      44.5445    55.8348      
1 1 1 12 8  11 o 0 12.2425 5.18181  69.083      -172.041     142.265    -172.041     
1 1 1 12 8  12 o 0 120.492 6.48569  118.134     -167.793     2.76594    -167.793     
1 1 1 12 8  13 o 0 33.428  3.45171  31.8395     -143.182     85.2089    -143.182     
1 1 1 12 8  14 o 0 164.546 8.09428  164.59      75.8545      10.074     -104.145     
1 1 1 12 8  15 o 0 142.588 7.51774  131.582     17.1354      23.4352    -162.865     
1 1 1 12 8  16 o 0 138.57  6.87539  158.89      -14.4406     43.2533    -14.4406     
1 1 1 12 8  17 o 0 60.4879 3.22257  69.9784     61.5431      5.1544     -118.457     
1 1 1 12 8  18 o 0 40.7071 3.32909  43.7627     -75.3767     6.4949     104.623      
1 1 1 12 8  19 o 0 18.962  5.59763  6.67527     -63.2847     47.2024    -63.2847     
1 1 1 12 8  20 o 0 46.7441 4.70854  44.1271     164.297      21.3336    -15.7029     
1 1 1 12 8  21 o 0 25.9293 6.22273  27.5694     139.327      0.0956964  139.327      
1 1 1 12 8  22 o 0 6.17367 2.98737  ?           ?            ?          ?            
1 1 1 12 9  0  o 0 270.611 20.4298  326.656     0            181.457    1.46807e-14  
1 1 1 12 9  1  o 0 242.673 13.149   349.402     97.2778      147.762    97.2778      
1 1 1 12 9  2  o 0 256.495 14.2801  252.723     28.9481      100.132    -151.052     
1 1 1 12 9  3  o 0 248.78  13.1831  345.586     -54.6563     115.31     -54.6563     
1 1 1 12 9  4  o 0 196.74  12.3979  291.899     135.789      179.323    135.789      
1 1 1 12 9  5  o 0 503.804 22.0353  653.052     -124.24      152.234    -124.24      
1 1 1 12 9  6  f 1 156.82  8.76623  178.443     -138.7       88.5064    -138.7       
1 1 1 12 9  7  o 0 347.67  18.3978  514.676     -47.1732     259.933    -47.1732     
1 1 1 12 9  8  o 0 252.204 14.9129  273.478     -114.864     30.7542    -114.864     
1 1 1 12 9  9  o 0 81.8483 4.68581  9.04878     169.439      37.9545    -10.5611     
1 1 1 12 9  10 o 0 314.614 19.8379  329.838     46.8569      8.71724    46.8569      
1 1 1 12 9  11 f 1 163.151 8.93453  172.203     63.3376      27.2338    63.3376      
1 1 1 12 9  12 o 0 263.305 13.2819  315.729     -47.2826     72.4556    -47.2826     
1 1 1 12 9  13 o 0 30.2233 4.20332  18.6226     42.8818      46.9241    42.8818      
1 1 1 12 9  14 o 0 213.406 10.4376  133.235     126.708      176.693    -53.2921     
1 1 1 12 9  15 o 0 78.2981 3.69169  85.2184     8.46556      31.8825    8.46556      
1 1 1 12 9  16 o 0 160.405 7.28604  225.801     -23.4646     29.2325    -23.4646     
1 1 1 12 9  17 o 0 161.836 7.63938  234.43      132.127      52.5284    132.127      
1 1 1 12 9  18 o 0 66.549  3.79652  79.9106     -22.6151     3.68802    157.385      
1 1 1 12 9  19 o 0 48.7831 3.45431  77.6795     -60.0189     42.2165    -60.0189     
1 1 1 12 9  20 o 0 61.6555 5.89352  67.4932     51.362       10.7352    -128.638     
1 1 1 12 9  21 o 0 16.1587 6.29793  3.57297     -144.413     0.606995   -144.413     
1 1 1 12 9  22 o 0 6.42636 3.29178  ?           ?            ?          ?            
1 1 1 12 10 0  o 0 623.72  31.4389  757.146     0            135.487    180          
1 1 1 12 10 1  o 0 434.803 19.7998  538.527     112.705      31.5815    112.705      
1 1 1 12 10 2  o 0 348.505 15.925   611.024     -11.1436     407.821    -11.1436     
1 1 1 12 10 3  o 0 87.8696 4.71827  0.456174    -54.586      153.867    -54.586      
1 1 1 12 10 4  o 0 405.425 19.0537  453.245     -92.7727     19.1807    87.2273      
1 1 1 12 10 5  o 0 184.999 10.5916  135.328     134.585      130.035    -45.4155     
1 1 1 12 10 6  o 0 480.464 24.0545  604.149     14.7662      115.008    14.7662      
1 1 1 12 10 7  o 0 539.277 24.5293  563.024     -50.7738     97.9359    129.226      
1 1 1 12 10 8  o 0 530.974 23.7699  565.003     175.279      1.96423    175.279      
1 1 1 12 10 9  o 0 336.69  19.893   374.967     -63.1216     54.9477    -63.1216     
1 1 1 12 10 10 o 0 134.372 7.74246  98.284      120.509      66.3741    -59.4907     
1 1 1 12 10 11 o 0 49.882  3.74764  8.50248     95.1649      62.5734    95.1649      
1 1 1 12 10 12 o 0 149.228 8.39636  179.133     167.788      63.3011    167.788      
1 1 1 12 10 13 o 0 133.347 6.29656  131.021     -120.036     13.3154    59.964       
1 1 1 12 10 14 o 0 152.424 8.00868  173.636     -78.6114     37.7463    -78.6114     
1 1 1 12 10 15 o 0 132.669 5.91636  132.417     96.762       2.18944    96.762       
1 1 1 12 10 16 o 0 78.3514 3.66481  111.674     -35.6572     27.4265    -35.6572     
1 1 1 12 10 17 o 0 97.2341 4.55107  137.429     -82.1572     31.7975    -82.1572     
1 1 1 12 10 18 o 0 105.498 5.93225  144.056     -85.1552     25.1893    -85.1552     
1 1 1 12 10 19 o 0 65.0821 4.85232  91.8348     -37.9112     27.317     -37.9112     
1 1 1 12 10 20 o 0 78.8496 6.86512  87.3177     -111.699     12.2651    68.301       
1 1 1 12 10 21 o 0 15.5873 7.06408  8.57075     -71.9112     4.00339    108.089      
1 1 1 12 10 22 o 0 5.67019 2.8893   ?           ?            ?          ?            
1 1 1 12 11 0  o 0 350.096 25.5971  425.614     0            32.64      1.68061e-13  
1 1 1 12 11 1  o 0 346.578 16.3996  286.698     51.4665      258.802    -128.533     
1 1 1 12 11 2  o 0 411.102 19.913   621.277     110.648      255.991    110.648      
1 1 1 12 11 3  o 0 310.604 14.4819  450.933     145.45       212.063    145.45       
1 1 1 12 11 4  o 0 411.863 19.341   484.711     16.4723      29.8667    16.4723      
1 1 1 12 11 5  o 0 484.385 21.7157  638.089     126.384      170.628    126.384      
1 1 1 12 11 6  o 0 286.78  16.6437  367.262     -66.2402     101.354    -66.2402     
1 1 1 12 11 7  o 0 205.738 12.3676  231.773     -28.0091     29.2103    -28.0091     
1 1 1 12 11 8  o 0 141.589 8.35506  75.9596     -26.4791     117.41     153.521      
1 1 1 12 11 9  o 0 382.39  20.9926  431.239     -81.6127     61.904     -81.6127     
1 1 1 12 11 10 o 0 226.14  13.0796  226.394     -131.451     6.36206    48.5489      
1 1 1 12 11 11 o 0 242.684 12.3961  268.101     -161.932     50.7796    -161.932     
1 1 1 12 11 12 o 0 62.7328 3.35081  5.30433     -73.3382     111.634    -73.3382     
1 1 1 12 11 13 o 0 71.6863 3.42478  24.7088     136.814      92.1729    -43.186      
1 1 1 12 11 14 o 0 15.1032 5.72764  11.3681     -103.869     25.9718    -103.869     
1 1 1 12 11 15 o 0 148.549 6.92517  170.436     -109.611     47.6479    -109.611     
1 1 1 12 11 16 o 0 203.788 10.0539  301.024     145.44       68.5167    145.44       
1 1 1 12 11 17 o 0 29.3727 3.22648  9.5076      160.812      13.6876    -19.1875     
1 1 1 12 11 18 o 0 35.8536 3.33409  38.8176     -5.39898     0.825393   -5.39898     
1 1 1 12 11 19 o 0 56.5516 4.12649  75.0183     12.3204      15.9143    12.3204      
1 1 1 12 11 20 o 0 38.9264 4.32665  35.4674     114.007      17.1197    -65.9926     
1 1 1 12 11 21 o 0 20.8881 7.2743   7.61567     -135.524     28.7035    44.4762      
1 1 1 12 11 22 o 0 6.16883 2.85011  ?           ?            ?          ?            
1 1 1 12 12 0  o 0 505.306 42.8565  615.238     180          212.057    -7.82568e-14 
1 1 1 12 12 1  o 0 414.618 27.6947  507.155     -90          111.178    -90          
1 1 1 12 12 2  o 0 548.365 27.9732  634.768     180          31.0474    1.21731e-13  
1 1 1 12 12 3  o 0 455.466 32.5986  528.201     -90          92.2151    90           
1 1 1 12 12 4  o 0 425.396 31.429   493.095     0            49.2626    3.95942e-14  
1 1 1 12 12 5  o 0 463.172 28.806   535.252     90           165.379    90           
1 1 1 12 12 6  o 0 584.986 33.5675  672.233     180          23.0967    5.58171e-14  
1 1 1 12 12 7  o 0 12.8986 7.5867   1.79389     -90          113.47     90           
1 1 1 12 12 8  o 0 189.695 13.2377  202.311     180          38.3255    3.67813e-14  
1 1 1 12 12 9  o 0 55.1791 5.57344  38.231      -90          41.2733    90           
1 1 1 12 12 10 o 0 28.3874 6.28648  4.30898     0            24.1344    180          
1 1 1 12 12 11 o 0 327.755 23.4219  358.11      -90          43.1932    -90          
1 1 1 12 12 12 o 0 61.4748 6.21291  43.1435     180          28.95      2.66507e-15  
1 1 1 12 12 13 o 0 28.1298 6.5298   21.4677     -90          48.8399    90           
1 1 1 12 12 14 o 0 81.1596 5.48948  83.7468     0            14.8313    180          
1 1 1 12 12 15 o 0 134.44  9.04732  135.939     -90          7.53427    -90          
1 1 1 12 12 16 o 0 166.3   12.8954  218.174     180          27.2032    180          
1 1 1 12 12 17 o 0 83.1305 6.31485  106.508     90           37.443     90           
1 1 1 12 12 18 o 0 60.8126 5.28721  76.0038     180          6.29103    -180         
1 1 1 12 12 19 f 1 43.4085 5.03993  52.8657     90           3.03551    -90          
1 1 1 12 12 20 o 0 48.6316 6.89133  57.6548     180          2.8781     180          
1 1 1 12 12 21 o 0 10.5781 7.03424  4.53047     -90          5.39114    90           
1 1 1 12 12 22 o 0 1.5244  1.1121   ?           ?            ?          ?            
1 1 1 13 0  1  o 0 242.131 22.9532  321.209     45           43.8048    -135         
1 1 1 13 0  2  o 0 42.9557 5.2017   31.4238     0            173.917    -180         
1 1 1 13 0  3  o 0 197.014 14.5323  251.237     -45          54.1384    -45          
1 1 1 13 0  4  o 0 377.043 29.379   480.898     -90          28.355     -90          
1 1 1 13 0  5  o 0 237.896 20.9497  300.952     -135         20.9807    -135         
1 1 1 13 0  6  f 1 412.78  27.5355  487.843     0            122.193    180          
1 1 1 13 0  7  o 0 273.263 23.928   319.255     -45          145.222    -45          
1 1 1 13 0  8  o 0 235.491 22.5986  272.18      -90          16.591     90           
1 1 1 13 0  9  o 0 82.5131 7.70478  74.7721     -135         94.8202    45           
1 1 1 13 0  10 o 0 150.091 13.9382  155.931     0            10.1507    -180         
1 1 1 13 0  11 o 0 166.575 14.6514  174.717     135          83.945     -45          
1 1 1 13 0  12 o 0 183.266 13.9664  189.173     90           36.6378    90           
1 1 1 13 0  13 o 0 265.544 19.0417  287.849     -135         67.702     -135         
1 1 1 13 0  14 f 1 170.823 10.5741  181.866     0            46.2218    180          
1 1 1 13 0  15 o 0 53.276  3.79263  33.626      -45          5.52563    -45          
1 1 1 13 0  16 f 1 95.2853 6.71281  97.5568     90           36.7897    -90          
1 1 1 13 0  17 o 0 102.893 6.23871  136.887     45           48.5175    45           
1 1 1 13 0  18 o 0 35.873  3.53819  45.8325     180          3.6804     8.738e-14    
1 1 1 13 0  19 o 0 6.7144  4.67948  0.693274    135          8.28481    -45          
1 1 1 13 0  20 o 0 40.9261 7.98179  50.8099     -90          4.36284    -90          
1 1 1 13 0  21 o 0 10.9157 7.62509  3.62551     -135         3.66034    45           
1 1 1 13 0  22 o 0 6.35989 4.21726  ?           ?            ?          ?            
1 1 1 13 1  0  o 0 236.583 22.0074  307.378     0            130.143    1.19516e-13  
1 1 1 13 1  1  o 0 173.916 9.90346  248.948     -100.45      136.922    -100.45      
1 1 1 13 1  2  o 0 83.0796 5.35498  13.4183     -179.279     57.0345    0.720959     
1 1 1 13 1  3  o 0 298.861 16.9551  404.9       73.6986      77.7432    73.6986      
1 1 1 13 1  4  o 0 104.917 7.24432  1.85683     63.9789      218.51     -116.021     
1 1 1 13 1  5  o 0 377.496 19.0887  416.524     178.324      98.7762    -1.67626     
1 1 1 13 1  6  o 0 440.015 23.8799  509.334     82.6726      0.917512   -97.3274     
1 1 1 13 1  7  o 0 250.706 17.5776  252.428     -63.8239     54.8773    116.176      
1 1 1 13 1  8  o 0 480.791 23.5119  485.555     -87.3219     124.644    92.6781      
1 1 1 13 1  9  o 0 521.095 24.1468  639.104     -90.5834     169.784    -90.5834     
1 1 1 13 1  10 f 1 296.364 17.1824  323.035     -178.196     38.0318    -178.196     
1 1 1 13 1  11 o 0 23.6001 5.12798  56.8287     -110.996     128.019    -110.996     
1 1 1 13 1  12 o 0 301.83  16.6561  296.283     128.906      20.4675    -51.0936     
1 1 1 13 1  13 o 0 183.726 8.17497  194.798     -30.8416     9.02657    -30.8416     
1 1 1 13 1  14 o 0 152.7   7.09781  215.027     21.7747      117.588    21.7747      
1 1 1 13 1  15 o 0 81.1071 4.06739  80.8632     -147.594     8.97629    -147.594     
1 1 1 13 1  16 o 0 89.9671 4.16662  96.9135     -13.1789     17.3195    -13.1789     
1 1 1 13 1  17 o 0 118.992 5.3369   196.849     98.463       86.627     98.463       
1 1 1 13 1  18 o 0 54.3303 3.14018  75.0449     95.4123      17.8536    95.4123      
1 1 1 13 1  19 o 0 37.5663 4.05801  40.6319     -106.773     2.2732     73.2269      
1 1 1 13 1  20 o 0 78.2059 7.27081  106.917     -1.94045     23.2796    -1.94045     
1 1 1 13 1  21 o 0 14.5716 5.98277  3.9804      50.6867      1.28615    -129.313     
1 1 1 13 1  22 o 0 6.19732 2.81047  ?           ?            ?          ?            
1 1 1 13 1  23 o 0 3.2689  1.61477  ?           ?            ?          ?            
1 1 1 13 2  0  o 0 274.545 21.5703  352.913     180          151.168    -180         
1 1 1 13 2  1  o 0 102.868 5.94087  45.404      126.882      103.499    -53.1182     
1 1 1 13 2  2  o 0 304.933 17.2727  445.845     104.536      154.137    104.536      
1 1 1 13 2  3  o 0 118.045 7.28473  30.6506     9.73606      11.3004    9.73606      
1 1 1 13 2  4  o 0 269.995 14.8845  360.859     75.7277      74.7163    75.7277      
1 1 1 13 2  5  o 0 306.289 18.1172  408.923     -3.18632     79.0103    -3.18632     
1 1 1 13 2  6  o 0 592.232 23.9872  673.182     140.506      27.783     -39.4941     
1 1 1 13 2  7  o 0 474.633 22.8865  550.226     -114.465     13.4467    -114.465     
1 1 1 13 2  8  o 0 368.668 20.4731  480.697     24.0179      135.736    24.0179      
1 1 1 13 2  9  o 0 450.335 23.0241  563.432     159.403      176.281    159.403      
1 1 1 13 2  10 o 0 84.2392 5.37203  7.15582     -58.9334     137.223    -58.9334     
1 1 1 13 2  11 o 0 296.071 16.5221  260.078     96.5165      89.9205    -83.4835     
1 1 1 13 2  12 o 0 92.8512 5.57608  57.0843     92.6036      47.0114    -87.3964     
1 1 1 13 2  13 o 0 168.275 8.78993  152.185     149.766      42.897     -30.234      
1 1 1 13 2  14 o 0 111.313 5.36151  92.5546     -11.1072     42.3138    168.893      
1 1 1 13 2  15 o 0 113.281 5.67489  157.284     -2.66439     98.6435    -2.66439     
1 1 1 13 2  16 o 0 116.579 5.05142  94.8322     144.798      43.954     -35.2024     
1 1 1 13 2  17 o 0 66.3222 3.1513   89.7684     74.8675      17.8619    74.8675      
1 1 1 13 2  18 o 0 102.265 5.33802  133.591     81.0264      6.02406    81.0264      
1 1 1 13 2  19 o 0 33.1538 3.35371  24.9471     -148.825     23.6757    31.1753      
1 1 1 13 2  20 o 0 44.2548 3.96282  60.337      -45.4873     17.7951    -45.4873     
1 1 1 13 2  21 f 1 26.7329 6.78192  30.122      -17.7174     22.4251    -17.7174     
1 1 1 13 2  22 o 0 8.55852 3.58611  ?           ?            ?          ?            
1 1 1 13 2  23 o 0 4.79887 2.35967  ?           ?            ?          ?            
1 1 1 13 3  0  o 0 386.767 26.3368  491.359     0            138.351    180          
1 1 1 13 3  1  o 0 194.919 10.5566  286.109     52.4291      139.409    52.4291      
1 1 1 13 3  2  o 0 154.568 9.09229  173.383     81.7301      22.5893    81.7301      
1 1 1 13 3  3  f 1 129.421 7.95058  8.61465     -99.7262     311.054    -99.7262     
1 1 1 13 3  4  o 0 524.318 22.6475  518.35      161.741      257.985    -18.259      
1 1 1 13 3  5  o 0 439.547 22.0874  629.141     109.707      186.215    109.707      
1 1 1 13 3  6  o 0 543.224 27.1282  504.18      106.697      246.127    -73.3032     
1 1 1 13 3  7  o 0 152.421 9.71741  83.6486     -160.801     153.223    19.1987      
1 1 1 13 3  8  o 0 224.756 13.1431  289.322     -147.341     103.465    -147.341     
1 1 1 13 3  9  o 0 78.3338 4.94548  36.2083     -166.589     193.762    -166.589     
1 1 1 13 3  10 o 0 297.254 19.218   319.083     -125.5       19.8948    -125.5       
1 1 1 13 3  11 o 0 233.714 14.2028  258.249     -83.8846     43.0044    -83.8846     
1 1 1 13 3  12 o 0 144.666 8.09948  129.008     89.2562      19.3928    -90.7438     
1 1 1 13 3  13 o 0 74.4485 4.29559  37.616      176.798      13.2767    -3.20234     
1 1 1 13 3  14 o 0 164.268 7.17299  187.59      -172.224     35.091     -172.224     
1 1 1 13 3  15 o 0 130.565 6.29713  175.995     113.187      94.8592    113.187      
1 1 1 13 3  16 o 0 63.2314 3.05374  49.9331     106.05       20.393     -73.95       
1 1 1 13 3  17 o 0 73.2852 3.55999  101.897     -5.12361     22.6752    -5.12361     
1 1 1 13 3  18 o 0 84.9384 4.08271  121.44      53.3423      28.6645    53.3423      
1 1 1 13 3  19 o 0 68.2085 4.34898  97.3291     -164.449     29.4444    -164.449     
1 1 1 13 3  20 o 0 36.2858 3.38693  40.3836     116.323      2.12152    -63.6772     
1 1 1 13 3  21 o 0 24.4724 5.34384  29.4397     -96.6124     9.4821     -96.6124     
1 1 1 13 3  22 f 1 7.24571 3.46281  ?           ?            ?          ?            
1 1 1 13 3  23 f 1 3.00826 1.34937  ?           ?            ?          ?            
1 1 1 13 4  0  o 0 380.043 24.9319  466.292     180          131.217    -180         
1 1 1 13 4  1  o 0 155.728 7.7531   179.073     24.8522      102.295    24.8522      
1 1 1 13 4  2  o 0 397.514 19.0065  470.396     38.3985      24.6511    -141.602     
1 1 1 13 4  3  o 0 101.822 5.65695  32.3029     -174.015     127.433    5.98546      
1 1 1 13 4  4  o 0 229.266 13.2348  213.627     -68.8543     114.856    111.146      
1 1 1 13 4  5  o 0 381.16  19.5766  380.364     134.104      165.59     -45.896      
1 1 1 13 4  6  o 0 132.143 7.61841  120.362     89.826       28.4312    89.826       
1 1 1 13 4  7  o 0 242.161 14.22    319.285     -117.484     117.295    -117.484     
1 1 1 13 4  8  o 0 225.168 12.0971  256.244     162.214      30.5168    162.214      
1 1 1 13 4  9  o 0 346.467 19.6112  400.09      175.999      79.7628    175.999      
1 1 1 13 4  10 o 0 472.781 22.798   531.097     -27.8561     71.9084    -27.8561     
1 1 1 13 4  11 o 0 40.007  3.4542   27.8468     -136.929     89.935     -136.929     
1 1 1 13 4  12 f 1 107.516 6.18625  37.329      14.508       142.016    -165.492     
1 1 1 13 4  13 o 0 79.536  4.58118  25.402      -118.496     90.5928    61.504       
1 1 1 13 4  14 o 0 100.576 4.9205   108.352     62.7856      17.3038    62.7856      
1 1 1 13 4  15 o 0 89.183  3.88313  72.0276     16.7112      29.4761    -163.289     
1 1 1 13 4  16 o 0 23.2733 5.27491  4.68828     174.34       33.7334    174.34       
1 1 1 13 4  17 o 0 92.7506 4.74917  120.892     -174.176     5.79362    -174.176     
1 1 1 13 4  18 o 0 88.5922 4.47545  131.909     -40.3234     40.9271    -40.3234     
1 1 1 13 4  19 o 0 39.794  3.66638  51.0578     168.277      16.8347    168.277      
1 1 1 13 4  20 o 0 47.0979 4.51422  41.4776     62.7902      28.8594    -117.21      
1 1 1 13 4  21 o 0 61.5676 12.1503  81.6022     161.241      18.5471    161.241      
1 1 1 13 4  22 o 0 8.73912 3.80545  ?           ?            ?          ?            
1 1 1 13 5  0  o 0 484.829 31.8044  590.484     180          36.4539    -2.6815e-13  
1 1 1 13 5  1  o 0 322.098 16.715   495.633     -33.184      234.645    -33.184      
1 1 1 13 5  2  o 0 487.369 20.0082  652.221     14.8406      123.093    14.8406      
1 1 1 13 5  3  o 0 477.973 20.5876  356.062     -104.714     454.657    75.2864      
1 1 1 13 5  4  o 0 26.9389 3.7113   103.215     145.965      222.208    145.965      
1 1 1 13 5  5  o 0 235.688 14.8037  215.125     115.86       92.6345    -64.14       
1 1 1 13 5  6  o 0 322.807 18.0053  382.186     -133.747     39.7695    -133.747     
1 1 1 13 5  7  o 0 95.9209 6.00706  18.4478     126.008      125.065    -53.9915     
1 1 1 13 5  8  o 0 533.024 25.8355  639.879     -65.9247     79.4941    -65.9247     
1 1 1 13 5  9  o 0 242.232 13.6143  205.747     121.141      82.9193    -58.8594     
1 1 1 13 5  10 o 0 230.664 14.9987  257.441     -141.838     43.6751    -141.838     
1 1 1 13 5  11 o 0 117.538 6.88764  105.69      51.4814      4.84425    -128.519     
1 1 1 13 5  12 o 0 34.6009 3.35622  29.366      112.788      81.1372    112.788      
1 1 1 13 5  13 o 0 81.0244 4.46964  13.7763     172.461      121.612    -7.53895     
1 1 1 13 5  14 o 0 105.814 5.79174  124.605     -119.921     40.3289    -119.921     
1 1 1 13 5  15 o 0 64.3943 3.3195   3.57238     47.1469      116.378    -132.853     
1 1 1 13 5  16 o 0 56.4578 3.2038   8.28534     177.53       91.8724    -2.47017     
1 1 1 13 5  17 o 0 151.103 7.07432  234.445     -119.537     78.0437    -119.537     
1 1 1 13 5  18 o 0 117.994 5.48634  161.526     -60.2354     23.5624    -60.2354     
1 1 1 13 5  19 o 0 12.4818 5.31399  5.24507     89.0771      16.3       89.0771      
1 1 1 13 5  20 o 0 33.2206 3.22633  41.2061     -149.257     10.1973    -149.257     
1 1 1 13 5  21 f 1 46.386  4.11354  64.4292     -39.2332     22.3243    -39.2332     
1 1 1 13 5  22 o 0 7.21301 3.11289  ?           ?            ?          ?            
1 1 1 13 6  0  o 0 103.064 7.78377  97.6673     180          33.6561    -3.88031e-14 
1 1 1 13 6  1  o 0 193.932 11.1443  246.04      -84.1288     66.5566    -84.1288     
1 1 1 13 6  2  o 0 290.888 16.7191  373.124     38.0307      61.144     38.0307      
1 1 1 13 6  3  o 0 427.553 20.8125  441.93      -82.9367     151.01     97.0633      
1 1 1 13 6  4  o 0 245.729 12.3629  272.555     -157.87      31.1544    22.13        
1 1 1 13 6  5  o 0 197.409 11.9142  276.086     -122.018     173.539    -122.018     
1 1 1 13 6  6  o 0 274.112 15.8539  368.426     142.104      136.813    142.104      
1 1 1 13 6  7  o 0 369.672 19.1319  469.755     -90.1756     113.257    -90.1756     
1 1 1 13 6  8  o 0 214.391 14.0338  257.026     86.0473      64.7175    86.0473      
1 1 1 13 6  9  o 0 286.619 18.3498  303.303     -47.6127     19.399     -47.6127     
1 1 1 13 6  10 o 0 239.37  13.3036  238.821     63.7863      12.7837    -116.214     
1 1 1 13 6  11 o 0 168.515 8.22512  225.358     89.4806      135.329    89.4806      
1 1 1 13 6  12 o 0 248.348 13.8545  330.421     85.9704      137.091    85.9704      
1 1 1 13 6  13 o 0 89.4967 4.85231  67.7812     -1.79803     10.353     178.202      
1 1 1 13 6  14 o 0 148.646 7.64051  171.008     -94.3114     38.5674    -94.3114     
1 1 1 13 6  15 o 0 116.808 5.62759  138.623     -178.157     49.2419    -178.157     
1 1 1 13 6  16 f 1 114.754 5.25127  146.757     33.9055      69.4822    33.9055      
1 1 1 13 6  17 o 0 116.11  5.2012   163.447     -115.931     30.0977    -115.931     
1 1 1 13 6  18 o 0 34.773  3.38538  30.0126     -116.363     18.312     63.637       
1 1 1 13 6  19 o 0 81.1335 5.50963  61.1514     -63.6598     76.9882    116.34       
1 1 1 13 6  20 o 0 37.803  4.6813   51.2277     20.6402      18.8521    20.6402      
1 1 1 13 6  21 o 0 20.4173 5.96161  18.7224     123.325      8.5371     123.325      
1 1 1 13 6  22 o 0 5.02291 2.54344  ?           ?            ?          ?            
1 1 1 13 7  0  o 0 343.91  23.6741  415.316     180          91.411     -8.21419e-14 
1 1 1 13 7  1  o 0 491.241 21.1441  514.992     61.446       150.09     -118.554     
1 1 1 13 7  2  o 0 187.744 10.8957  255.952     -51.9669     115.615    -51.9669     
1 1 1 13 7  3  o 0 515.857 21.5827  580.688     -140.6       88.0911    39.3998      
1 1 1 13 7  4  o 0 423.924 18.8105  447.588     -107.287     128.847    72.7132      
1 1 1 13 7  5  o 0 647.238 23.6235  568.92      -17.87       346.928    162.13       
1 1 1 13 7  6  f 1 141.856 8.4843   10.1055     -83.9435     280.46     96.0565      
1 1 1 13 7  7  o 0 398.596 21.371   475.686     -153.443     58.1513    -153.443     
1 1 1 13 7  8  o 0 286.726 17.6552  286.355     -119.224     21.0259    60.7758      
1 1 1 13 7  9  f 1 270.918 15.9088  235.991     -174.981     82.9209    5.01866      
1 1 1 13 7  10 o 0 186.35  10.331   236.241     -126.599     105.398    -126.599     
1 1 1 13 7  11 o 0 52.1887 4.07351  5.20948     144.066      61.1705    144.066      
1 1 1 13 7  12 o 0 75.4926 4.08692  35.4162     -80.2242     48.8584    99.7758      
1 1 1 13 7  13 o 0 265.955 13.2679  327.089     -159.211     100.598    -159.211     
1 1 1 13 7  14 o 0 151.931 7.30957  149.835     117.393      11.2498    -62.607      
1 1 1 13 7  15 f 1 48.1144 3.29722  10.3854     -34.1111     107.528    -34.1111     
1 1 1 13 7  16 o 0 185.056 9.08922  307.444     -118.927     126.952    -118.927     
1 1 1 13 7  17 f 1 134.791 6.06041  221.691     -47.5725     99.6537    -47.5725     
1 1 1 13 7  18 o 0 75.4102 4.30589  56.9464     109.153      74.5926    -70.8473     
1 1 1 13 7  19 f 1 66.914  4.30429  72.9927     -141.466     15.1883    38.5337      
1 1 1 13 7  20 o 0 37.1356 3.6864   35.173      112.596      14.2951    -67.4043     
1 1 1 13 7  21 o 0 17.8034 7.31642  7.9599      -29.8067     2.93066    -29.8067     
1 1 1 13 7  22 o 0 4.52538 2.26535  ?           ?            ?          ?            
1 1 1 13 8  0  o 0 8.04218 5.30453  0.0333628   0            5.45038    180          
1 1 1 13 8  1  o 0 157.662 8.6495   141.593     3.73508      56.646     -176.265     
1 1 1 13 8  2  o 0 180.555 11.1324  242.542     -34.0576     113.066    -34.0576     
1 1 1 13 8  3  o 0 163.154 8.29417  196.007     142.897      57.3408    142.897      
1 1 1 13 8  4  o 0 126.677 7.94411  106.258     80.3778      0.620741   80.3778      
1 1 1 13 8  5  f 1 420.607 20.5108  458.088     -6.87224     37.3867    173.128      
1 1 1 13 8  6  o 0 327.184 18.2022  435         55.6703      144.459    55.6703      
1 1 1 13 8  7  o 0 291.268 16.8692  333.902     -146.399     27.2716    -146.399     
1 1 1 13 8  8  o 0 154.89  9.04462  161.463     -142.329     71.4598    -142.329     
1 1 1 13 8  9  o 0 401.876 23.9188  422.845     39.1243      11.0266    39.1243      
1 1 1 13 8  10 o 0 123.012 7.70648  102.712     91.4374      28.0993    -88.5626     
1 1 1 13 8  11 o 0 159.665 8.7136   93.3102     81.9973      128.959    -98.0027     
1 1 1 13 8  12 o 0 343.458 16.3556  418.944     -120.679     105.188    -120.679     
1 1 1 13 8  13 o 0 111.845 5.58013  106.665     34.172       9.18292    34.172       
1 1 1 13 8  14 o 0 152.909 7.2046   152.256     150.957      7.31175    -29.0426     
1 1 1 13 8  15 o 0 173.878 8.76617  210.91      89.0708      74.3251    89.0708      
1 1 1 13 8  16 o 0 226.689 10.6559  297.822     -107.402     3.09092    72.5985      
1 1 1 13 8  17 o 0 43.9802 3.31419  46.4199     -16.5215     16.9144    -16.5215     
1 1 1 13 8  18 o 0 72.4714 4.35809  95.853      39.1288      13.7114    39.1288      
1 1 1 13 8  19 o 0 19.9399 5.09319  8.83873     23.3258      21.4536    -156.674     
1 1 1 13 8  20 o 0 14.1726 5.29468  0.82135     34.8936      6.21172    -145.106     
1 1 1 13 8  21 o 0 40.6681 10.2991  45.1848     43.5615      1.61314    -136.438     
1 1 1 13 8  22 o 0 5.28661 2.49814  ?           ?            ?          ?            
1 1 1 13 9  0  o 0 297.461 26.7495  358.325     180          111.406    -180         
1 1 1 13 9  1  o 0 457.947 19.1096  549.141     3.8493       4.30564    3.8493       
1 1 1 13 9  2  o 0 143.56  9.35435  153.544     45.1991      36.3654    45.1991      
1 1 1 13 9  3  o 0 252.363 12.9172  347.206     117.768      114.183    117.768      
1 1 1 13 9  4  o 0 136.109 7.89697  122.957     46.8355      2.59114    -133.165     
1 1 1 13 9  5  o 0 155.58  8.37551  123.877     25.8154      71.3116    -154.185     
1 1 1 13 9  6  o 0 227.539 13.0344  237.842     151.551      16.7299    -28.4493     
1 1 1 13 9  7  o 0 230.22  12.4245  300.644     -57.0933     117.041    -57.0933     
1 1 1 13 9  8  o 0 487.854 25.6104  533.566     -51.6198     39.9265    -51.6198     
1 1 1 13 9  9  o 0 194.157 10.7046  218.69      -82.4617     70.582     -82.4617     
1 1 1 13 9  10 o 0 290.982 15.7876  315.969     90.5207      36.8493    90.5207      
1 1 1 13 9  11 o 0 164.002 9.3139   196.62      169.05       82.2774    169.05       
1 1 1 13 9  12 o 0 60.5721 3.67164  11.2456     84.8293      31.6135    -95.1707     
1 1 1 13 9  13 o 0 186.978 8.48249  229.22      -155.511     69.822     -155.511     
1 1 1 13 9  14 f 1 155.204 7.64984  150.641     -37.0487     14.3766    142.951      
1 1 1 13 9  15 o 0 182.887 7.63755  192.17      -76.7561     18.1889    -76.7561     
1 1 1 13 9  16 o 0 183.048 8.00757  316.358     97.613       154.75     97.613       
1 1 1 13 9  17 o 0 182.794 8.14387  269.289     -134.679     70.8046    -134.679     
1 1 1 13 9  18 o 0 29.7419 3.79914  25.6387     114.441      8.13351    114.441      
1 1 1 13 9  19 o 0 57.068  4.34801  55.0558     14.3006      27.0885    -165.699     
1 1 1 13 9  20 f 1 16.3277 5.99539  4.41194     -85.0297     13.1825    94.9703      
1 1 1 13 9  21 o 0 16.6885 6.8021   10.222      -127.62      8.26236    52.3802      
1 1 1 13 9  22 o 0 6.16768 3.11231  ?           ?            ?          ?            
1 1 1 13 10 0  o 0 307.489 22.829   370.445     180          45.2508    -180         
1 1 1 13 10 1  o 0 321.84  17.52    434.102     -82.5763     114.037    -82.5763     
1 1 1 13 10 2  o 0 420.965 20.3528  588.697     11.224       173.714    11.224       
1 1 1 13 10 3  o 0 133.605 6.40377  91.4056     66.5059      78.5928    -113.494     
1 1 1 13 10 4  o 0 549.52  22.0929  646.55      61.0302      42.0078    61.0302      
1 1 1 13 10 5  o 0 490.358 22.5554  573.383     28.9648      35.1845    28.9648      
1 1 1 13 10 6  o 0 468.701 23.4353  528.076     -137.766     0.880157   42.2344      
1 1 1 13 10 7  o 0 219.444 12.3063  267.583     -153.13      74.4061    -153.13      
1 1 1 13 10 8  o 0 502.015 27.9875  589.877     -79.0536     125.768    -79.0536     
1 1 1 13 10 9  o 0 286.27  16.6997  311.995     37.9222      32.8875    37.9222      
1 1 1 13 10 10 o 0 71.4435 3.99349  28.4585     35.3924      11.7111    -144.608     
1 1 1 13 10 11 o 0 264.405 13.9119  239.004     72.9615      52.8122    -107.038     
1 1 1 13 10 12 o 0 109.785 5.37187  101.547     121.415      0.255794   121.415      
1 1 1 13 10 13 o 0 63.2865 3.44568  29.4441     -68.4026     61.2707    111.597      
1 1 1 13 10 14 o 0 136.089 6.80737  153.878     91.1004      35.6502    91.1004      
1 1 1 13 10 15 o 0 73.6184 3.57024  65.4184     19.3106      1.53818    -160.689     
1 1 1 13 10 16 o 0 155.337 7.51422  228.279     140.158      53.2973    140.158      
1 1 1 13 10 17 o 0 146.984 7.18925  204.024     -136.548     35.5236    -136.548     
1 1 1 13 10 18 o 0 75.8446 4.00214  92.891      164.224      0.43439    164.224      
1 1 1 13 10 19 o 0 39.7891 4.36735  49.1297     -3.29679     7.39028    -3.29679     
1 1 1 13 10 20 o 0 21.0272 5.15275  12.1905     29.4109      2.59618    29.4109      
1 1 1 13 10 21 o 0 31.233  7.76743  28.3002     104.53       11.8202    -75.4698     
1 1 1 13 10 22 o 0 6.45927 2.94951  ?           ?            ?          ?            
1 1 1 13 11 0  o 0 27.8212 7.1759   8.85302     0            115.686    -180         
1 1 1 13 11 1  o 0 320.833 15.3525  337.16      -26.1765     83.6302    153.824      
1 1 1 13 11 2  o 0 378.811 19.5097  538.56      -77.5527     232.46     -77.5527     
1 1 1 13 11 3  o 0 428.595 19.282   452.614     -23.853      64.9703    156.147      
1 1 1 13 11 4  o 0 632.772 23.812   570.324     -91.5117     303.837    88.4883      
1 1 1 13 11 5  o 0 303.846 15.2866  334.058     -67.3126     6.94717    112.687      
1 1 1 13 11 6  o 0 301.271 18.2855  424.017     38.3372      191.896    38.3372      
1 1 1 13 11 7  o 0 374.436 23.0634  468.922     132.443      156.245    132.443      
1 1 1 13 11 8  o 0 183.091 11.1925  176.28      -170.085     0.229837   -170.085     
1 1 1 13 11 9  o 0 175.944 11.5695  188.118     162.195      25.9176    162.195      
1 1 1 13 11 10 o 0 101.993 5.91242  51.6149     -98.2214     32.5636    -98.2214     
1 1 1 13 11 11 o 0 158.887 10.385   163.202     59.3205      0.666964   59.3205      
1 1 1 13 11 12 o 0 87.7636 4.9186   32.9786     51.5444      96.2451    -128.456     
1 1 1 13 11 13 o 0 116.531 5.80942  174.421     -162.416     136.958    -162.416     
1 1 1 13 11 14 o 0 141.998 6.53858  129.733     -71.103      25.9002    108.897      
1 1 1 13 11 15 o 0 138.499 7.26891  139.522     127.194      7.73746    127.194      
1 1 1 13 11 16 o 0 198.18  8.12366  333.545     -149.928     153.559    -149.928     
1 1 1 13 11 17 o 0 59.8142 3.61004  77.0816     14.3485      8.28618    14.3485      
1 1 1 13 11 18 o 0 47.6333 3.47826  62.9597     -95.7869     17.5519    -95.7869     
1 1 1 13 11 19 o 0 26.475  4.2848   29.2466     25.9338      10.9648    25.9338      
1 1 1 13 11 20 o 0 39.1825 5.93771  56.0859     33.9121      24.746     33.9121      
1 1 1 13 11 21 o 0 26.2928 5.68158  33.1458     174.31       15.4692    174.31       
1 1 1 13 12 0  o 0 304.581 21.0424  346.403     0            148.587    5.41609e-14  
1 1 1 13 12 1  o 0 284.63  13.4754  260.104     -128.814     110.829    51.186       
1 1 1 13 12 2  o 0 150.13  8.5159   127.778     72.8411      44.4657    -107.159     
1 1 1 13 12 3  o 0 396.64  18.6454  368.4       -69.9386     159.818    110.061      
1 1 1 13 12 4  o 0 655.261 24.6802  597.336     -58.9087     300.006    121.091      
1 1 1 13 12 5  o 0 91.3152 4.95784  8.89064     -101.53      131.492    78.4701      
1 1 1 13 12 6  o 0 258.857 16.1939  214.778     138.833      139.389    -41.167      
1 1 1 13 12 7  f 1 463.788 22.1416  389.501     124.656      200.731    -55.3442     
1 1 1 13 12 8  o 0 361.032 20.3228  356.304     -166.772     35.1653    13.2283      
1 1 1 13 12 9  o 0 140.756 8.31175  178.975     36.865       111.817    36.865       
1 1 1 13 12 10 o 0 469.032 23.216   483.963     -177.352     7.65366    -177.352     
1 1 1 13 12 11 o 0 213.26  10.6388  193.676     -23.0745     62.3599    156.926      
1 1 1 13 12 12 o 0 150.266 8.15373  138.299     74.1165      24.4014    -105.884     
1 1 1 13 12 13 o 0 127.068 6.91489  96.177      0.82269      66.2993    -179.177     
1 1 1 13 12 14 o 0 57.5497 3.24594  31.8654     42.5186      37.041     -137.481     
1 1 1 13 12 15 f 1 164.897 7.85875  117.712     98.5502      92.7595    -81.4498     
1 1 1 13 12 16 o 0 120.987 5.67802  178.801     30.743       49.9683    30.743       
1 1 1 13 12 17 o 0 66.3417 3.84034  74.6092     141.831      14.0559    -38.1694     
1 1 1 13 12 18 o 0 114.204 7.49302  147.159     -27.6809     14.4583    -27.6809     
1 1 1 13 12 19 o 0 46.6444 4.7839   55.366      -149.581     2.99444    -149.581     
1 1 1 13 12 20 o 0 45.4142 6.36191  60.6921     -72.2331     18.4353    -72.2331     
1 1 1 13 12 21 o 0 11.7347 5.68172  0.859185    -97.3448     17.4377    -97.3448     
1 1 1 13 13 0  o 0 405.721 33.9148  461.772     180          49.5165    -180         
1 1 1 13 13 1  o 0 678.917 35.977   775.466     90           43.046     -90          
1 1 1 13 13 2  o 0 439.172 26.0271  502.917     180          28.4303    -8.36399e-14 
1 1 1 13 13 3  o 0 687.248 35.2853  787.764     90           58.9804    -90          
1 1 1 13 13 4  o 0 564.661 33.7282  646.535     180          139.211    180          
1 1 1 13 13 5  f 1 27.5708 5.98705  4.78206     -90          62.6172    90           
1 1 1 13 13 6  o 0 332.611 26.1891  356.921     0            25.2381    180          
1 1 1 13 13 7  o 0 80.0875 6.77005  34.2798     90           25.9352    -90          
1 1 1 13 13 8  o 0 81.843  6.0669   2.71075     0            0.572733   2.73727e-14  
1 1 1 13 13 9  o 0 536.265 36.7468  558.003     90           39.0972    -90          
1 1 1 13 13 10 o 0 188.439 15.3114  193.291     180          56.0713    180          
1 1 1 13 13 11 o 0 347.966 30.9246  375.27      90           18.4642    -90          
1 1 1 13 13 12 o 0 45.5798 4.97579  31.8454     0            65.3458    -180         
1 1 1 13 13 13 o 0 77.3561 6.06219  80.4208     90           37.2573    -90          
1 1 1 13 13 14 o 0 9.56845 6.00448  0.541144    0            11.5764    180          
1 1 1 13 13 15 o 0 44.4885 4.32912  41.8435     -90          1.72335    90           
1 1 1 13 13 16 o 0 105.808 7.19905  136.879     0            73.6294    -2.91831e-15 
1 1 1 13 13 17 o 0 115.918 9.7251   146.43      90           28.651     -90          
1 1 1 13 13 18 o 0 36.4774 5.10561  37.5195     180          13.8276    180          
1 1 1 13 13 19 o 0 34.8328 5.13635  41.7382     -90          1.66596    90           
1 1 1 13 13 20 o 0 29.0535 10.4582  33.9144     180          6.27949    4.76527e-14  
1 1 1 13 13 21 o 0 5.76167 3.76779  ?           ?            ?          ?            
1 1 1 13 13 22 o 0 2.30152 1.64644  ?           ?            ?          ?            
1 1 1 14 0  0  o 0 132.292 15.5575  148.513     180          128.9      -1.62053e-13 
1 1 1 14 0  1  f 1 246.685 18.5891  317.314     -45          89.8605    135          
1 1 1 14 0  2  o 0 65.4652 6.71109  0.662992    -90          0.981595   90           
1 1 1 14 0  3  o 0 144.161 11.7778  81.4068     -135         36.6756    -135         
1 1 1 14 0  4  o 0 35.5963 4.68418  17.0774     180          133.692    -4.84565e-15 
1 1 1 14 0  5  o 0 172.205 15.839   202.492     -45          2.52387    -45          
1 1 1 14 0  6  o 0 319.67  32.2709  375.539     90           59.7303    90           
1 1 1 14 0  7  o 0 588.544 33.9504  684.085     45           150.828    -135         
1 1 1 14 0  8  o 0 110.304 10.9055  116.591     0            59.4428    180          
1 1 1 14 0  9  o 0 206.572 18.4123  221.561     -45          58.4694    135          
1 1 1 14 0  10 o 0 165.088 15.7355  174.231     -90          59.3324    -90          
1 1 1 14 0  11 o 0 27.0127 7.65775  6.54623     45           41.717     -135         
1 1 1 14 0  12 o 0 83.5081 6.63393  88.1598     180          50.3502    1.68221e-14  
1 1 1 14 0  13 o 0 213.474 17.9843  229.801     135          31.5845    -45          
1 1 1 14 0  14 f 1 58.1739 3.77539  60.4642     -90          28.3671    90           
1 1 1 14 0  15 o 0 124.37  8.6585   128.966     -135         47.2636    45           
1 1 1 14 0  16 o 0 145.54  7.45166  147.895     180          5.29232    1.75388e-13  
1 1 1 14 0  17 f 1 130.157 9.17548  171.833     -45          28.8709    -45          
1 1 1 14 0  18 o 0 17.3032 7.76856  9.7836      90           10.6322    -90          
1 1 1 14 0  19 o 0 46.2206 5.1546   58.2611     45           2.89469    -135         
1 1 1 14 0  20 f 1 8.38954 5.89102  0.627791    180          2.49824    3.50246e-14  
1 1 1 14 0  21 o 0 51.2045 12.1959  61.5108     -45          0.602829   135          
1 1 1 14 0  22 o 0 6.63115 4.58639  ?           ?            ?          ?            
1 1 1 14 0  23 o 0 1.56705 1.0691   ?           ?            ?          ?            
1 1 1 14 1  0  o 0 265.35  21.2377  336.413     0            4.43693    9.01965e-12  
1 1 1 14 1  1  o 0 448.27  19.9753  611.507     -114.642     103.282    -114.642     
1 1 1 14 1  2  o 0 321.851 16.928   283.666     64.5907      230.95     -115.409     
1 1 1 14 1  3  o 0 402.629 19.8165  545.868     116.927      94.112     116.927      
1 1 1 14 1  4  o 0 89.4849 5.18021  25.9659     -165.364     58.8766    14.6362      
1 1 1 14 1  5  o 0 450.173 20.8755  500.41      67.5843      45.5368    -112.416     
1 1 1 14 1  6  o 0 396.709 20.9407  426.042     149.333      59.4738    -30.6667     
1 1 1 14 1  7  o 0 497.453 25.7735  399.183     -176.709     342.951    3.29119      
1 1 1 14 1  8  o 0 64.872  4.33843  13.6975     -130.432     70.2498    -130.432     
1 1 1 14 1  9  o 0 156.02  8.86133  138.364     166.526      13.4264    -13.4745     
1 1 1 14 1  10 o 0 155.911 9.06415  109.856     95.5214      94.5141    -84.4786     
1 1 1 14 1  11 o 0 82.3629 4.93343  52.6079     54.9744      15.3525    -125.026     
1 1 1 14 1  12 o 0 180.606 9.85859  246.502     -54.604      125.281    -54.604      
1 1 1 14 1  13 o 0 183.107 9.03735  189.33      -11.5373     1.82175    -11.5373     
1 1 1 14 1  14 o 0 178.724 8.76602  166.256     100.767      39.0429    -79.2327     
1 1 1 14 1  15 o 0 114.575 5.96869  100.15      -57.9203     28.1678    122.08       
1 1 1 14 1  16 o 0 82.7156 3.20848  99.8177     -12.3229     41.9609    -12.3229     
1 1 1 14 1  17 o 0 43.9358 2.83708  40.1542     151.065      16.7314    -28.9352     
1 1 1 14 1  18 o 0 59.0166 3.38691  61.1763     -75.6954     23.9461    104.305      
1 1 1 14 1  19 o 0 62.6247 4.47667  65.9793     174.891      20.271     -5.10901     
1 1 1 14 1  20 o 0 14.2059 5.54314  0.733627    109.365      4.70767    -70.6348     
1 1 1 14 1  21 o 0 26.0148 6.47568  29.8514     155.863      4.41306    155.863      
1 1 1 14 1  22 o 0 6.27152 3.04584  ?           ?            ?          ?            
1 1 1 14 2  0  o 0 567.131 28.5148  709.137     180          69.7504    -3.03898e-13 
1 1 1 14 2  1  o 0 381.042 19.8429  525.959     -16.8755     118.723    -16.8755     
1 1 1 14 2  2  o 0 203.734 12.7679  252.06      -120.806     33.9657    -120.806     
1 1 1 14 2  3  o 0 322.744 16.5575  478.458     -47.2757     178.129    -47.2757     
1 1 1 14 2  4  o 0 167.793 9.25425  219.546     19.2021      127.961    19.2021      
1 1 1 14 2  5  o 0 296.186 17.5143  287.099     -45.612      99.4835    134.388      
1 1 1 14 2  6  o 0 411.554 22.9599  408.201     -85.5304     126.18     94.4696      
1 1 1 14 2  7  o 0 73.9357 4.90631  5.31166     21.9759      82.3745    21.9759      
1 1 1 14 2  8  o 0 110.115 7.56399  12.7508     -118.126     187.406    61.8737      
1 1 1 14 2  9  o 0 397.159 22.4509  427.979     -63.9002     24.3707    -63.9002     
1 1 1 14 2  10 o 0 322.272 19.152   375.642     118.715      83.235     118.715      
1 1 1 14 2  11 f 1 304.613 18.5051  254.657     56.1849      114.747    -123.815     
1 1 1 14 2  12 o 0 261.805 12.7903  334.944     -99.5797     113.293    -99.5797     
1 1 1 14 2  13 o 0 142.931 6.61911  161.674     2.88731      44.014     2.88731      
1 1 1 14 2  14 o 0 90.6906 4.11673  108.31      -143.242     44.4964    -143.242     
1 1 1 14 2  15 o 0 241.451 10.3213  259.285     174.19       24.4605    174.19       
1 1 1 14 2  16 o 0 86.7661 4.24302  87.7103     -58.1201     6.92239    -58.1201     
1 1 1 14 2  17 o 0 62.0351 3.41375  92.631      -44.9004     42.8824    -44.9004     
1 1 1 14 2  18 o 0 53.6491 2.69763  86.9764     131.495      49.7185    131.495      
1 1 1 14 2  19 o 0 40.052  4.41745  49.8686     26.4158      12.5484    26.4158      
1 1 1 14 2  20 o 0 40.6503 4.29143  40.9655     121.338      12.6647    -58.6618     
1 1 1 14 2  21 o 0 13.7391 5.7556   4.51058     109.155      5.63865    -70.8446     
1 1 1 14 2  22 o 0 6.88088 3.08274  ?           ?            ?          ?            
1 1 1 14 3  0  o 0 305.055 23.8582  376.954     0            18.4778    4.27961e-13  
1 1 1 14 3  1  o 0 450.42  18.769   560.672     81.7804      21.3243    81.7804      
1 1 1 14 3  2  o 0 66.3356 3.89847  39.6556     84.0055      168.354    84.0055      
1 1 1 14 3  3  o 0 148.072 8.72369  167.904     -106.975     76.6392    -106.975     
1 1 1 14 3  4  o 0 228.114 13.8554  155.769     124.036      231.617    -55.9643     
1 1 1 14 3  5  o 0 192.724 11.1486  150.478     -23.1967     119.657    156.803      
1 1 1 14 3  6  o 0 396.58  20.3428  531.953     83.4256      166.752    83.4256      
1 1 1 14 3  7  o 0 341.896 20.0904  433.835     -77.592      104.907    -77.592      
1 1 1 14 3  8  o 0 331.688 18.5394  479.807     94.1559      234.443    94.1559      
1 1 1 14 3  9  o 0 204.664 13.0777  145.656     -37.8529     120.476    142.147      
1 1 1 14 3  10 o 0 260.687 15.469   247.601     -179.377     41.7127    0.622711     
1 1 1 14 3  11 f 1 217.004 10.2565  192.877     18.2821      51.4955    -161.718     
1 1 1 14 3  12 o 0 128.056 6.88572  147.572     -46.6706     51.942     -46.6706     
1 1 1 14 3  13 o 0 86.3942 4.86104  54.7598     85.75        37.6582    -94.25       
1 1 1 14 3  14 o 0 147.563 6.55608  156.88      -68.9828     11.6167    -68.9828     
1 1 1 14 3  15 o 0 63.9969 3.35384  41.7068     3.857        32.7557    -176.143     
1 1 1 14 3  16 o 0 171.356 8.6799   146.132     21.8903      50.8852    -158.11      
1 1 1 14 3  17 o 0 155.738 8.34602  198.864     -10.8525     6.06189    169.148      
1 1 1 14 3  18 o 0 97.365  5.76355  134.22      -29.0876     23.1394    -29.0876     
1 1 1 14 3  19 o 0 35.4716 4.48841  27.2952     -167.877     24.9284    12.1235      
1 1 1 14 3  20 o 0 10.4008 4.7479   4.05782     -57.388      14.2024    -57.388      
1 1 1 14 3  21 o 0 11.1668 5.07995  2.77534     56.3783      21.3701    56.3783      
1 1 1 14 3  22 o 0 7.46891 3.70958  ?           ?            ?          ?            
1 1 1 14 4  0  o 0 353.046 25.0047  432.037     0            86.4768    2.42505e-13  
1 1 1 14 4  1  o 0 331.106 15.9987  488.941     -141.342     192.962    -141.342     
1 1 1 14 4  2  o 0 379.956 17.732   608.284     -89.0652     309.509    -89.0652     
1 1 1 14 4  3  o 0 301.021 15.3526  428.762     10.8656      145.496    10.8656      
1 1 1 14 4  4  o 0 64.1261 3.98084  5.83703     -16.8144     30.977     -16.8144     
1 1 1 14 4  5  o 0 589.109 22.0169  616.526     3.85612      120.027    -176.144     
1 1 1 14 4  6  o 0 211.399 11.4408  223.767     -52.6554     7.51292    127.345      
1 1 1 14 4  7  o 0 70.1691 4.59379  38.8743     154.64       177.006    154.64       
1 1 1 14 4  8  o 0 442.288 21.9907  551.441     -127.04      116.956    -127.04      
1 1 1 14 4  9  o 0 289.077 17.0897  252.262     -97.7754     90.4184    82.2246      
1 1 1 14 4  10 o 0 46.6201 4.64134  17.2454     -104.008     80.0878    -104.008     
1 1 1 14 4  11 o 0 262.538 11.9047  295.992     86.6339      62.3772    86.6339      
1 1 1 14 4  12 o 0 125.138 6.43002  130.966     8.36216      20.4486    8.36216      
1 1 1 14 4  13 o 0 148.835 8.1254   131.803     154.22       35.4449    -25.7802     
1 1 1 14 4  14 o 0 123.163 5.76816  152.215     125.634      58.6559    125.634      
1 1 1 14 4  15 o 0 83.6794 4.39996  100.486     121.357      55.9133    121.357      
1 1 1 14 4  16 f 1 85.7062 3.80997  89.6188     11.3269      14.2347    11.3269      
1 1 1 14 4  17 o 0 76.3068 3.79484  114.471     -62.9095     43.1063    -62.9095     
1 1 1 14 4  18 o 0 54.8318 3.14153  83.7276     -173.727     38.2208    -173.727     
1 1 1 14 4  19 o 0 114.472 7.13733  155.386     -10.3023     28.6467    -10.3023     
1 1 1 14 4  20 o 0 19.4572 4.94594  9.6078      46.3907      0.323775   -133.609     
1 1 1 14 4  21 o 0 17.0405 6.83953  8.44028     171.256      2.00903    171.256      
1 1 1 14 4  22 o 0 6.87535 3.00114  ?           ?            ?          ?            
1 1 1 14 5  0  o 0 263.861 26.0422  320.436     0            32.722     180          
1 1 1 14 5  1  o 0 231.324 11.9314  347.571     29.8708      181.59     29.8708      
1 1 1 14 5  2  o 0 338.509 17.6107  403.567     -170.562     0.0301514  9.43772      
1 1 1 14 5  3  o 0 492.186 20.6973  611.772     50.1871      32.6601    50.1871      
1 1 1 14 5  4  o 0 285.112 16.4213  298.983     0.935048     78.4842    -179.065     
1 1 1 14 5  5  o 0 490.204 22.6545  428.563     -147.516     261.634    32.4836      
1 1 1 14 5  6  o 0 644.349 24.6953  637.314     62.2854      194.43     -117.715     
1 1 1 14 5  7  o 0 323.142 15.4481  378.018     -117.178     40.7349    -117.178     
1 1 1 14 5  8  o 0 131.295 7.01616  94.5636     163.319      40.4459    -16.6806     
1 1 1 14 5  9  o 0 319.257 19.5034  417.515     -150.813     186.615    -150.813     
1 1 1 14 5  10 o 0 67.3696 3.96767  22.581      -29.413      37.9753    150.587      
1 1 1 14 5  11 o 0 88.6878 5.40653  45.5006     105.766      62.876     -74.2339     
1 1 1 14 5  12 o 0 46.964  3.11552  32.7322     172.088      127.453    172.088      
1 1 1 14 5  13 o 0 291.88  14.135   322.848     -70.1945     35.0092    -70.1945     
1 1 1 14 5  14 o 0 108.269 5.61084  117.116     74.6643      19.7938    74.6643      
1 1 1 14 5  15 f 1 102.152 5.12991  106.297     -43.0719     15.4589    -43.0719     
1 1 1 14 5  16 o 0 46.3398 2.91158  52.1009     163.674      3.69715    163.674      
1 1 1 14 5  17 o 0 50.5092 2.94945  33.5224     5.98087      53.2867    -174.019     
1 1 1 14 5  18 o 0 45.5783 3.76065  36.5024     138.319      36.4149    -41.6809     
1 1 1 14 5  19 o 0 55.4876 4.11655  67.7031     -79.2003     4.77621    -79.2003     
1 1 1 14 5  20 o 0 26.4513 6.83343  25.3903     -2.7944      3.51344    177.206      
1 1 1 14 5  21 o 0 17.7867 6.16008  13.8406     -91.2166     1.55441    88.7834      
1 1 1 14 5  22 o 0 5.63583 2.78188  ?           ?            ?          ?            
1 1 1 14 6  0  o 0 273.245 22.7475  329.933     0            30.3873    180          
1 1 1 14 6  1  o 0 377.612 18.1096  399.605     -84.6426     100.054    95.3574      
1 1 1 14 6  2  f 1 324.615 15.8317  448.38      147.982      132.89     147.982      
1 1 1 14 6  3  o 0 297.096 16.0194  361.843     3.32399      23.4977    3.32399      
1 1 1 14 6  4  o 0 347.024 18.0993  452.828     -113.78      130.029    -113.78      
1 1 1 14 6  5  o 0 85.3828 5.10085  7.46245     88.0242      106.04     -91.9758     
1 1 1 14 6  6  o 0 482.345 23.7252  486.386     61.5226      117.987    -118.477     
1 1 1 14 6  7  o 0 448.375 23.0058  454.512     82.3493      96.5988    -97.6507     
1 1 1 14 6  8  o 0 102.835 6.70929  47.2397     -1.38951     44.7211    178.61       
1 1 1 14 6  9  o 0 208.032 11.8514  216.442     136.363      26.9686    136.363      
1 1 1 14 6  10 o 0 183.633 9.60129  176.148     2.07698      14.5993    -177.923     
1 1 1 14 6  11 f 1 98.2513 5.62922  76.119      111.35       15.2899    -68.6504     
1 1 1 14 6  12 f 1 274.642 15.5242  285.814     -4.74648     10.6534    175.254      
1 1 1 14 6  13 o 0 179.496 9.92133  142.008     65.1151      83.4249    -114.885     
1 1 1 14 6  14 o 0 196.816 8.82996  211.609     -73.5184     18.9983    -73.5184     
1 1 1 14 6  15 o 0 127.955 6.28777  129.933     114.2        7.34785    114.2        
1 1 1 14 6  16 o 0 220.87  10.4848  341.677     -167.416     100.994    -167.416     
1 1 1 14 6  17 o 0 72.0997 3.7239   100.271     54.8772      26.3485    54.8772      
1 1 1 14 6  18 o 0 43.9153 3.43941  64.1428     -155.138     34.2547    -155.138     
1 1 1 14 6  19 o 0 56.1955 3.97819  61.6042     27.3618      12.304     -152.638     
1 1 1 14 6  20 o 0 23.0728 5.46621  12.1538     -104.113     23.5983    75.8872      
1 1 1 14 6  21 o 0 28.0368 6.46451  35.8773     50.8205      13.5859    50.8205      
1 1 1 14 6  22 o 0 4.70957 2.30554  ?           ?            ?          ?            
1 1 1 14 7  0  o 0 210.505 17.0974  248.86      180          104.212    -180         
1 1 1 14 7  1  o 0 362.814 16.6881  437.293     -48.323      17.457     -48.323      
1 1 1 14 7  2  o 0 598.289 23.8724  673.345     179.737      92.3085    -0.263347    
1 1 1 14 7  3  o 0 560.752 23.2167  690.283     169.627      30.8852    169.627      
1 1 1 14 7  4  o 0 74.3304 4.97025  9.108       120.1        101.931    120.1        
1 1 1 14 7  5  o 0 265.229 14.5822  268.004     4.19935      48.3088    -175.801     
1 1 1 14 7  6  o 0 326.425 17.8093  368.945     -41.9793     13.8083    -41.9793     
1 1 1 14 7  7  o 0 167.136 8.59059  117.569     49.4006      112.239    -130.599     
1 1 1 14 7  8  o 0 361.928 22.2323  418.082     114.731      85.8269    114.731      
1 1 1 14 7  9  o 0 127.02  8.38594  54.8247     106.438      120.773    -73.5624     
1 1 1 14 7  10 o 0 174.022 10.6264  152.392     92.0182      41.3919    -87.9818     
1 1 1 14 7  11 o 0 167.075 8.49949  158.937     -46.3491     6.90757    133.651      
1 1 1 14 7  12 o 0 70.6741 3.68991  29.9675     -145.418     19.7121    34.5824      
1 1 1 14 7  13 f 1 80.6487 4.16897  93.2456     170.666      38.8672    170.666      
1 1 1 14 7  14 o 0 183.313 7.56124  201.999     29.1488      29.8401    29.1488      
1 1 1 14 7  15 o 0 29.3181 4.08669  2.44668     -39.6403     16.3308    -39.6403     
1 1 1 14 7  16 o 0 59.5312 3.30007  80.3248     164.418      20.3367    164.418      
1 1 1 14 7  17 o 0 102.358 4.88457  145.755     -173.82      35.1923    -173.82      
1 1 1 14 7  18 o 0 60.4683 3.70583  91.6705     160.983      39.7952    160.983      
1 1 1 14 7  19 o 0 68.5637 4.22166  105.767     170.904      47.0491    170.904      
1 1 1 14 7  20 o 0 71.8654 6.12315  97.9476     -158.604     26.7262    -158.604     
1 1 1 14 7  21 o 0 30.852  6.88391  34.3163     -178.895     1.46768    -178.895     
1 1 1 14 7  22 o 0 5.41686 2.71797  ?           ?            ?          ?            
1 1 1 14 8  0  o 0 78.1888 5.90332  50.7566     0            48.0498    -180         
1 1 1 14 8  1  o 0 324.457 16.8027  487.233     -35.483      223.054    -35.483      
1 1 1 14 8  2  o 0 384.189 18.9276  460.802     -84.8766     10.7883    -84.8766     
1 1 1 14 8  3  o 0 597.263 22.9779  619.575     -152.919     197.812    27.0809      
1 1 1 14 8  4  o 0 440.625 20.664   497.897     -139.082     2.99552    -139.082     
1 1 1 14 8  5  o 0 375.681 19.9583  434.418     116.417      28.9216    116.417      
1 1 1 14 8  6  o 0 169.562 11.0586  124.063     -139.813     105.975    40.1874      
1 1 1 14 8  7  o 0 461.021 24.1274  586.846     168.175      148.192    168.175      
1 1 1 14 8  8  o 0 117.931 6.5229   68.4845     94.6521      57.8733    -85.3479     
1 1 1 14 8  9  o 0 62.0053 4.45183  13.8152     -74.2052     59.9383    -74.2052     
1 1 1 14 8  10 o 0 356.636 19.225   428.922     -42.5845     129.338    -42.5845     
1 1 1 14 8  11 o 0 244.903 12.9879  274.647     124.586      62.817     124.586      
1 1 1 14 8  12 o 0 151.461 8.39909  207.634     130.263      140.838    130.263      
1 1 1 14 8  13 o 0 86.5454 5.43332  62.5119     122.179      46.6442    -57.8208     
1 1 1 14 8  14 o 0 122.988 6.49899  87.122      57.5667      73.2685    -122.433     
1 1 1 14 8  15 o 0 162.788 6.99813  173.126     -70.6979     23.2511    -70.6979     
1 1 1 14 8  16 o 0 100.568 4.06171  135.676     -23.0046     14.4286    -23.0046     
1 1 1 14 8  17 o 0 77.5739 3.97139  101.39      113.134      13.6897    113.134      
1 1 1 14 8  18 o 0 92.2765 5.32273  112.304     154.311      3.51314    -25.6895     
1 1 1 14 8  19 o 0 27.2705 3.90741  28.952      -13.8735     16.2819    -13.8735     
1 1 1 14 8  20 o 0 98.4942 6.9431   127.299     100.607      21.4043    100.607      
1 1 1 14 8  21 o 0 27.1156 6.38969  31.9855     57.2905      7.83931    57.2905      
1 1 1 14 8  22 o 0 6.1168  2.94556  ?           ?            ?          ?            
1 1 1 14 9  0  o 0 521.669 30.6833  624.652     180          30.5771    -1.16773e-13 
1 1 1 14 9  1  o 0 171.98  8.43211  159.349     -86.4678     57.3598    93.5322      
1 1 1 14 9  2  o 0 85.6876 4.54234  17.4682     160.319      53.5297    -19.6811     
1 1 1 14 9  3  o 0 303.175 15.2846  220.329     -156.88      235.058    23.1198      
1 1 1 14 9  4  o 0 175.861 8.99662  215.741     -101.371     92.7683    -101.371     
1 1 1 14 9  5  o 0 191.211 11.1229  214.761     32.7829      34.5798    32.7829      
1 1 1 14 9  6  o 0 547.355 23.561   743.03      149.948      259.399    149.948      
1 1 1 14 9  7  o 0 395.734 21.1883  517.945     -63.5148     163.81     -63.5148     
1 1 1 14 9  8  o 0 347.099 19.2955  360.944     -80.5019     5.70893    -80.5019     
1 1 1 14 9  9  o 0 480.935 23.2248  445.66      -28.1608     108.281    151.839      
1 1 1 14 9  10 o 0 83.4761 5.07198  5.5134      96.4233      164.327    96.4233      
1 1 1 14 9  11 o 0 169.419 9.40852  151.843     -80.6314     24.9914    99.3686      
1 1 1 14 9  12 o 0 137.037 6.49099  145.638     135.575      24.6448    135.575      
1 1 1 14 9  13 o 0 86.4379 4.77773  36.5633     158.593      99.9177    -21.4073     
1 1 1 14 9  14 o 0 199.051 9.66788  212.374     -92.8865     20.2681    -92.8865     
1 1 1 14 9  15 o 0 70.8263 3.87418  60.8311     48.3379      3.99035    -131.662     
1 1 1 14 9  16 o 0 65.053  3.39187  60.4087     11.7438      40.0733    -168.256     
1 1 1 14 9  17 o 0 132.338 5.76901  181.057     105.09       28.8371    105.09       
1 1 1 14 9  18 o 0 44.5489 4.27863  36.5032     -74.8952     31.5738    105.105      
1 1 1 14 9  19 o 0 16.8367 5.69356  2.67662     27.4081      1.82414    -152.592     
1 1 1 14 9  20 o 0 72.4216 9.9985   90.475      -101.404     11.87      -101.404     
1 1 1 14 9  21 o 0 13.3464 5.917    2.90791     39.4309      3.47441    -140.569     
1 1 1 14 9  22 o 0 6.07402 2.76119  ?           ?            ?          ?            
1 1 1 14 10 0  o 0 79.1815 5.57947  43.5761     0            36.3021    180          
1 1 1 14 10 1  o 0 264.331 14.8452  341.376     106.171      77.7814    106.171      
1 1 1 14 10 2  o 0 355.069 17.4847  400.618     97.1689      12.5313    97.1689      
1 1 1 14 10 3  o 0 364.624 20.1474  327.597     85.3061      160.486    -94.6939     
1 1 1 14 10 4  o 0 291.733 15.764   318.695     -116.276     5.07934    63.7236      
1 1 1 14 10 5  o 0 379.575 20.0874  449.804     -138.626     54.858     -138.626     
1 1 1 14 10 6  o 0 447.141 21.1405  594.832     -67.8891     195.514    -67.8891     
1 1 1 14 10 7  o 0 338.527 19.8497  385.047     127.75       70.0377    127.75       
1 1 1 14 10 8  o 0 323.48  17.4726  386.728     -40.0461     114.19     -40.0461     
1 1 1 14 10 9  o 0 151.127 8.68112  100.007     145.214      100.099    -34.7864     
1 1 1 14 10 10 o 0 197.376 9.7587   146.601     -92.0167     101.208    87.9833      
1 1 1 14 10 11 o 0 176.169 9.36057  150.697     -42.622      65.2471    137.378      
1 1 1 14 10 12 o 0 94.589  4.53011  72.7056     129.372      18.9099    -50.6277     
1 1 1 14 10 13 o 0 61.2932 3.9729   54.2931     -14.4429     10.1331    -14.4429     
1 1 1 14 10 14 o 0 72.6284 4.09921  70.805      32.4121      12.9116    32.4121      
1 1 1 14 10 15 o 0 183.544 9.02648  177.702     46.2353      10.5842    -133.765     
1 1 1 14 10 16 o 0 84.6818 4.6451   122.548     93.0364      35.0868    93.0364      
1 1 1 14 10 17 o 0 29.8224 4.47783  11.2503     -49.936      44.39      130.064      
1 1 1 14 10 18 o 0 59.5463 4.09068  68.0527     5.3038       5.91257    -174.696     
1 1 1 14 10 19 o 0 30.8511 3.57953  33.3583     142.54       0.119059   142.54       
1 1 1 14 10 20 o 0 61.901  7.00937  85.4304     -63.561      27.3323    -63.561      
1 1 1 14 10 21 o 0 29.5335 7.72276  39.7145     -179.49      29.4805    -179.49      
1 1 1 14 10 22 o 0 7.01554 3.37955  ?           ?            ?          ?            
1 1 1 14 11 0  o 0 123.318 8.51236  138.084     0            135.591    180          
1 1 1 14 11 1  o 0 428.776 18.0208  578.895     -20.573      205.749    -20.573      
1 1 1 14 11 2  o 0 174.264 9.57033  124.293     136.406      117.424    -43.5939     
1 1 1 14 11 3  o 0 347.097 17.0722  408.156     49.2194      46.4655    49.2194      
1 1 1 14 11 4  o 0 280.479 15.6132  383.636     34.7794      161.547    34.7794      
1 1 1 14 11 5  o 0 373.637 18.3294  487.882     -85.934      149.045    -85.934      
1 1 1 14 11 6  o 0 470.504 22.1378  626.812     9.65057      208.228    9.65057      
1 1 1 14 11 7  f 1 276.619 14.1039  332.971     -170.489     106.72     -170.489     
1 1 1 14 11 8  o 0 462.502 24.8731  422.665     76.3696      114.877    -103.63      
1 1 1 14 11 9  o 0 413.997 22.2329  437.301     44.973       21.947     44.973       
1 1 1 14 11 10 o 0 265.507 13.877   274.041     -55.0527     14.8773    -55.0527     
1 1 1 14 11 11 o 0 139.977 7.33299  169.658     -45.2342     70.6637    -45.2342     
1 1 1 14 11 12 o 0 121.529 5.80108  81.216      122.351      75.4929    -57.6488     
1 1 1 14 11 13 o 0 18.0912 5.131    9.51857     -105.688     23.4631    -105.688     
1 1 1 14 11 14 o 0 153.839 7.39451  146.233     -37.8141     15.0362    142.186      
1 1 1 14 11 15 o 0 100.118 4.76035  87.7029     -164.96      19.6591    15.04        
1 1 1 14 11 16 o 0 43.1483 4.03997  41.4227     70.5487      7.49398    -109.451     
1 1 1 14 11 17 o 0 97.8315 5.21419  110.57      44.9031      23.5134    -135.097     
1 1 1 14 11 18 o 0 58.2052 4.45818  66.4362     -143.005     4.79736    36.9946      
1 1 1 14 11 19 o 0 70.6371 6.08852  89.0932     155.418      11.0412    155.418      
1 1 1 14 11 20 o 0 14.4286 5.721    4.66921     -17.3246     14.2987    162.675      
1 1 1 14 11 21 o 0 8.60096 4.24177  0.502618    -92.9547     1.87395    -92.9547     
1 1 1 14 11 22 o 0 6.81179 3.46367  ?           ?            ?          ?            
1 1 1 14 12 0  o 0 409.307 29.3307  461.591     180          114.633    -180         
1 1 1 14 12 1  o 0 226.479 10.6375  202.241     -127.368     83.5467    52.6315      
1 1 1 14 12 2  o 0 177.398 8.67257  182.995     -2.08553     4.19783    -2.08553     
1 1 1 14 12 3  o 0 414.027 19.849   415.518     -124.146     95.6474    55.8545      
1 1 1 14 12 4  o 0 382.821 20.1688  472.341     -65.4997     94.2765    -65.4997     
1 1 1 14 12 5  o 0 585.878 23.7556  666.632     -124.6       18.1401    -124.6       
1 1 1 14 12 6  o 0 249.238 13.1764  293.529     -93.2043     86.3535    -93.2043     
1 1 1 14 12 7  o 0 128.384 7.61007  82.2033     -132.76      34.1738    -132.76      
1 1 1 14 12 8  o 0 186.121 9.86815  122.739     -84.4613     132.606    95.5387      
1 1 1 14 12 9  o 0 211.125 11.7085  214.372     89.3561      5.70474    89.3561      
1 1 1 14 12 10 o 0 34.9734 3.55806  39.9436     159.285      109.062    159.285      
1 1 1 14 12 11 o 0 275.279 13.325   338.071     -143.691     97.9175    -143.691     
1 1 1 14 12 12 o 0 67.2716 3.32182  22.7538     -68.5991     37.6397    111.401      
1 1 1 14 12 13 o 0 69.4484 3.96404  71.8985     -2.1214      32.2675    -2.1214      
1 1 1 14 12 14 o 0 67.5693 3.6986   45.1043     142.475      32.6105    -37.5251     
1 1 1 14 12 15 o 0 115.095 6.11153  102.81      -96.8419     18.8604    83.1581      
1 1 1 14 12 16 o 0 69.7366 3.0275   95.7685     -74.3271     25.0086    -74.3271     
1 1 1 14 12 17 o 0 34.4312 3.51421  39.7139     -40.3893     12.7097    -40.3893     
1 1 1 14 12 18 o 0 106.086 7.50311  136.085     57.7677      14.849     57.7677      
1 1 1 14 12 19 o 0 23.5454 4.79836  21.5438     142.014      2.4852     142.014      
1 1 1 14 12 20 o 0 24.6142 4.8735   25.2565     12.8866      0.227543   -167.113     
1 1 1 14 12 21 o 0 7.36838 3.44115  ?           ?            ?          ?            
1 1 1 14 12 22 o 0 4.98858 2.47626  ?           ?            ?          ?            
1 1 1 14 13 0  o 0 160.385 10.0723  176.997     180          7.8199     180          
1 1 1 14 13 1  o 0 137.122 7.51138  18.8101     -108.659     245.504    71.3406      
1 1 1 14 13 2  o 0 375.172 19.0553  349.346     20.1145      137.557    -159.886     
1 1 1 14 13 3  o 0 375.42  18.5387  387.029     -173.193     62.08      6.80723      
1 1 1 14 13 4  o 0 448.768 20.3939  569.872     158.272      139.078    158.272      
1 1 1 14 13 5  o 0 521.387 22.9715  579.964     -157.267     5.61181    22.7332      
1 1 1 14 13 6  o 0 474.044 23.0326  596.668     106.536      201.937    106.536      
1 1 1 14 13 7  o 0 499.22  25.2232  511.656     -161.068     17.3367    18.9325      
1 1 1 14 13 8  o 0 217.495 12.3315  205.762     15.1446      29.8083    -164.855     
1 1 1 14 13 9  o 0 228.908 11.8947  245.15      138.788      31.8337    138.788      
1 1 1 14 13 10 o 0 101.261 5.21955  86.0833     -137.943     4.03973    -137.943     
1 1 1 14 13 11 o 0 133.537 6.9661   124.32      178.092      13.9758    -1.90823     
1 1 1 14 13 12 f 1 180.482 9.67846  156.839     -96.0892     60.2851    83.9108      
1 1 1 14 13 13 o 0 199.649 8.95837  191.973     -54.1769     22.663     125.823      
1 1 1 14 13 14 o 0 38.0378 3.30851  0.427123    -67.4296     54.2003    -67.4296     
1 1 1 14 13 15 f 1 104.644 4.8254   157.405     -48.3861     48.9865    -48.3861     
1 1 1 14 13 16 o 0 64.7554 3.44606  75.5217     15.2229      3.14548    -164.777     
1 1 1 14 13 17 o 0 86.9836 6.03669  116.556     -37.7349     19.9321    -37.7349     
1 1 1 14 13 18 o 0 55.45   4.66163  65.3312     87.9234      2.2449     87.9234      
1 1 1 14 13 19 o 0 46.6102 5.07106  53.4757     -150.479     0.810119   -150.479     
1 1 1 14 13 20 o 0 28.2287 7.37366  25.083      -164.351     10.6767    15.6486      
1 1 1 14 13 21 o 0 6.61563 3.00587  ?           ?            ?          ?            
1 1 1 14 14 0  o 0 539.218 40.2214  607.986     0            127.774    1.1306e-13   
1 1 1 14 14 1  o 0 159.018 13.6649  123.428     -90          59.8318    -90          
1 1 1 14 14 2  o 0 612.504 34.5873  693.541     0            148.725    180          
1 1 1 14 14 3  o 0 508.17  33.6415  575.483     90           80.8634    -90          
1 1 1 14 14 4  o 0 87.9853 7.25211  40.7503     180          18.6985    1.52918e-14  
1 1 1 14 14 5  o 0 46.2336 5.19883  27.4248     -90          126.458    90           
1 1 1 14 14 6  o 0 113.975 6.99173  0.233902    180          0.042487   180          
1 1 1 14 14 7  o 0 41.9266 6.52036  13.5321     -90          71.0388    90           
1 1 1 14 14 8  o 0 229.333 17.4547  238.3       0            45.7906    -180         
1 1 1 14 14 9  o 0 162.103 11.1992  166.353     90           1.72798    -90          
1 1 1 14 14 10 o 0 155.236 10.4172  167.722     0            0.558699   180          
1 1 1 14 14 11 o 0 181.36  13.788   192.662     90           77.6208    90           
1 1 1 14 14 12 o 0 184.804 13.3504  193.139     0            12.5279    0            
1 1 1 14 14 13 o 0 100.369 10.0915  102.906     -90          2.66226    -90          
1 1 1 14 14 14 o 0 43.5247 4.90234  18.9798     180          2.99641    4.44452e-14  
1 1 1 14 14 15 o 0 19.4235 7.11378  9.90118     -90          20.6323    90           
1 1 1 14 14 16 o 0 101.31  7.0604   129.165     0            12.7471    0            
1 1 1 14 14 17 o 0 35.4675 5.8819   43.8096     -90          13.3643    90           
1 1 1 14 14 18 o 0 49.2037 6.34007  59.6952     0            21.8951    180          
1 1 1 14 14 19 o 0 55.1361 11.4633  65.1417     90           7.83199    -90          
1 1 1 14 14 20 o 0 33.6017 10.1675  38.6055     180          3.86111    180          
1 1 1 14 14 21 o 0 5.74115 4.12058  ?           ?            ?          ?            
1 1 1 15 0  1  o 0 233.573 18.2128  297.723     45           107.199    45           
1 1 1 15 0  2  o 0 138.405 13.2714  170.981     180          32.894     2.96819e-14  
1 1 1 15 0  3  f 1 512.468 30.7175  649.84      135          14.4773    135          
1 1 1 15 0  4  o 0 97.4853 7.0018   20.6669     90           2.6735     -90          
1 1 1 15 0  5  o 0 364.647 26.7115  429.653     -135         69.4799    45           
1 1 1 15 0  6  o 0 495.006 38.7286  577.758     0            153.917    180          
1 1 1 15 0  7  o 0 224.789 22.2226  259.553     -45          20.7078    135          
1 1 1 15 0  8  o 0 114.792 7.78351  57.0286     -90          7.2843     -90          
1 1 1 15 0  9  o 0 291.878 27.8486  310.967     45           33.4766    45           
1 1 1 15 0  10 o 0 91.2109 7.23277  71.6438     180          12.7779    180          
1 1 1 15 0  11 o 0 71.6737 5.2332   48.9943     135          11.5414    -45          
1 1 1 15 0  12 o 0 245.958 18.8662  267.411     -90          18.9177    90           
1 1 1 15 0  13 o 0 182.06  14.1961  194.505     -135         50.947     -135         
1 1 1 15 0  14 o 0 190.405 13.8176  199.757     0            26.4793    -8.55827e-15 
1 1 1 15 0  15 o 0 185.898 11.2101  191.282     135          17.3793    -45          
1 1 1 15 0  16 o 0 29.0346 5.06944  28.4198     -90          18.9002    90           
1 1 1 15 0  17 o 0 28.3571 4.58044  0.374667    45           0.138624   -135         
1 1 1 15 0  18 o 0 95.8603 7.88573  122.752     180          10.7114    180          
1 1 1 15 0  19 o 0 59.5109 6.44716  74.4464     -45          7.71863    135          
1 1 1 15 0  20 o 0 8.84861 5.97225  2.47867     90           8.80337    -90          
1 1 1 15 0  21 o 0 44.1038 10.1287  52.4909     -135         25.4512    -135         
1 1 1 15 0  22 o 0 2.28504 1.67119  ?           ?            ?          ?            
1 1 1 15 1  0  o 0 272.011 23.4815  343.196     180          70.8995    -180         
1 1 1 15 1  1  o 0 236.677 13.9893  278.114     97.9278      10.7176    -82.0722     
1 1 1 15 1  2  o 0 373.119 18.726   494.972     72.2292      70.4405    72.2292      
1 1 1 15 1  3  o 0 276.29  15.5565  333.092     79.5366      1.78752    -100.463     
1 1 1 15 1  4  o 0 413.307 20.9558  473.472     8.08028      69.9217    -171.92      
1 1 1 15 1  5  o 0 476.516 22.3515  617.746     115.549      135.855    115.549      
1 1 1 15 1  6  o 0 478.887 23.3995  550.977     -74.7834     3.82604    -74.7834     
1 1 1 15 1  7  o 0 445.541 23.1902  615.913     -80.6787     226.005    -80.6787     
1 1 1 15 1  8  o 0 161.945 10.1727  127.125     -175.157     58.9001    4.8432       
1 1 1 15 1  9  o 0 359.681 21.9361  356.102     -149.513     36.2293    30.4867      
1 1 1 15 1  10 o 0 151.701 10.5757  111.553     -39.2442     79.11      140.756      
1 1 1 15 1  11 f 1 72.0926 4.23117  25.8641     -76.6936     5.99012    103.306      
1 1 1 15 1  12 o 0 292.653 14.5367  359.652     18.7076      96.2513    18.7076      
1 1 1 15 1  13 o 0 148.332 7.89521  156.041     -166.691     18.4308    -166.691     
1 1 1 15 1  14 o 0 84.5984 4.39665  97.7876     38.9743      38.8633    38.9743      
1 1 1 15 1  15 o 0 42.1736 3.32192  14.2115     1.13859      23.3593    -178.861     
1 1 1 15 1  16 o 0 94.4466 4.63146  141.839     163.714      41.4289    163.714      
1 1 1 15 1  17 o 0 131.977 6.18672  177.99      34.9646      16.8902    34.9646      
1 1 1 15 1  18 f 1 90.6132 5.04279  114.673     -104.845     2.01719    -104.845     
1 1 1 15 1  19 o 0 13.6058 5.75346  0.186438    143.641      8.37909    -36.3586     
1 1 1 15 1  20 o 0 17.9187 4.49316  8.05269     76.0754      5.85607    -103.925     
1 1 1 15 1  21 o 0 20.5114 7.49345  18.1333     106.764      4.17703    -73.2361     
1 1 1 15 1  22 o 0 6.53467 3.23189  ?           ?            ?          ?            
1 1 1 15 2  0  o 0 457.601 26.9935  569.956     180          214.246    -180         
1 1 1 15 2  1  o 0 252.79  13.8705  272.641     10.8267      59.3239    -169.173     
1 1 1 15 2  2  o 0 144.876 8.68155  124.977     112.242      73.6089    112.242      
1 1 1 15 2  3  o 0 108.463 6.2059   40.6539     108.768      4.37644    108.768      
1 1 1 15 2  4  o 0 434.036 20.2972  701.474     -1.69941     351.125    -1.69941     
1 1 1 15 2  5  o 0 119.32  9.04434  58.7456     -30.5838     19.6982    -30.5838     
1 1 1 15 2  6  o 0 483.425 21.6559  548.742     43.0493      5.29828    -136.951     
1 1 1 15 2  7  o 0 296.919 16.4177  371.434     91.8713      88.6579    91.8713      
1 1 1 15 2  8  o 0 121.419 7.52029  76.5449     -146.428     52.1668    33.572       
1 1 1 15 2  9  o 0 74.0275 4.83187  3.89337     121.602      71.0118    121.602      
1 1 1 15 2  10 f 1 207.819 12.3192  199.578     -178.489     21.765     1.51067      
1 1 1 15 2  11 o 0 97.8808 5.77031  51.8854     121.236      73.7906    -58.7637     
1 1 1 15 2  12 o 0 304.05  14.4264  385.746     1.627        125.337    1.627        
1 1 1 15 2  13 o 0 142.72  7.92676  71.7228     149.049      146.209    -30.9512     
1 1 1 15 2  14 o 0 196.836 8.62941  204.424     125.311      3.1202     125.311      
1 1 1 15 2  15 o 0 182.971 7.55237  230.559     -152.671     94.0668    -152.671     
1 1 1 15 2  16 o 0 86.5245 4.12161  118.868     169.993      16.9827    169.993      
1 1 1 15 2  17 o 0 79.5438 4.24514  87.2944     162.246      24.2811    -17.7537     
1 1 1 15 2  18 o 0 22.7643 4.733    8.90991     -85.4245     20.9371    94.5755      
1 1 1 15 2  19 o 0 16.7626 5.84443  5.76502     -26.264      10.9481    153.736      
1 1 1 15 2  20 o 0 45.7428 5.33931  61.7013     112.789      18.4057    112.789      
1 1 1 15 2  21 f 1 19.4335 7.26921  17.4134     17.0952      0.444567   -162.905     
1 1 1 15 2  22 o 0 6.05914 3.01817  ?           ?            ?          ?            
1 1 1 15 3  0  o 0 107.064 8.88789  79.7502     0            5.93877    -180         
1 1 1 15 3  1  f 1 390.959 17.2774  531.678     59.3647      119.029    59.3647      
1 1 1 15 3  2  o 0 362.045 18.8548  540.943     -94.5833     213.684    -94.5833     
1 1 1 15 3  3  f 1 291.101 15.2801  366.528     -146.74      40.5462    -146.74      
1 1 1 15 3  4  o 0 304.104 17.5637  397.583     -76.2575     115.605    -76.2575     
1 1 1 15 3  5  o 0 382.57  21.342   439.037     -118.784     11.0573    -118.784     
1 1 1 15 3  6  f 1 213.724 12.698   282.518     -102.566     119.72     -102.566     
1 1 1 15 3  7  o 0 261.071 17.3176  220.89      17.9261      133.113    -162.074     
1 1 1 15 3  8  o 0 184.111 11.0486  112.376     62.1398      143.69     -117.86      
1 1 1 15 3  9  o 0 152.554 9.04083  114.357     -8.64989     55.8488    171.35       
1 1 1 15 3  10 o 0 253.693 14.0875  263.533     -112.792     10.0346    -112.792     
1 1 1 15 3  11 o 0 202.545 12.1786  159.257     -147.867     85.8914    32.1325      
1 1 1 15 3  12 o 0 342.545 16.09    371.868     -17.4675     12.7373    -17.4675     
1 1 1 15 3  13 o 0 141.005 7.58413  146.647     84.7192      18.2085    84.7192      
1 1 1 15 3  14 o 0 169.616 7.94366  218.366     146.313      92.0707    146.313      
1 1 1 15 3  15 o 0 162.339 7.18751  151.864     51.474       21.9749    -128.526     
1 1 1 15 3  16 o 0 40.1015 2.88951  32.8992     19.2114      19.4419    -160.789     
1 1 1 15 3  17 o 0 86.7406 4.46824  72.2683     -80.2927     74.6559    99.7073      
1 1 1 15 3  18 o 0 59.1385 3.29969  96.9558     14.3753      55.3747    14.3753      
1 1 1 15 3  19 o 0 38.4015 3.60558  54.1452     73.8116      21.7125    73.8116      
1 1 1 15 3  20 o 0 14.1105 5.79473  0.217685    174.364      17.2296    174.364      
1 1 1 15 3  21 o 0 19.0685 6.32517  7.55308     30.8864      24.427     -149.114     
1 1 1 15 3  22 o 0 7.84695 3.43336  ?           ?            ?          ?            
1 1 1 15 4  0  o 0 102.668 14.1399  104.293     0            46.8955    180          
1 1 1 15 4  1  o 0 142.456 8.55623  86.248      -84.8688     137.861    95.1312      
1 1 1 15 4  2  o 0 368.36  17.1779  475.851     -155.24      70.0127    -155.24      
1 1 1 15 4  3  o 0 197.813 12.7121  169.25      129.721      117.021    -50.2795     
1 1 1 15 4  4  o 0 359.793 19.0444  430.245     33.3826      49.8696    33.3826      
1 1 1 15 4  5  o 0 267.079 16.1748  399.955     -34.5708     228.856    -34.5708     
1 1 1 15 4  6  o 0 276.778 17.4911  394.112     -97.9436     190.827    -97.9436     
1 1 1 15 4  7  o 0 240.442 14.8303  290.69      67.2811      67.4633    67.2811      
1 1 1 15 4  8  o 0 419.331 21.978   469.334     -113.607     61.8231    -113.607     
1 1 1 15 4  9  o 0 497.266 25.0346  543.878     101.794      53.9009    101.794      
1 1 1 15 4  10 o 0 149.906 9.29106  123.249     129.257      47.6926    -50.7431     
1 1 1 15 4  11 o 0 222.601 12.2856  147.203     -168.373     152.103    11.6275      
1 1 1 15 4  12 o 0 90.9839 5.17916  73.9473     -173.001     14.8698    -173.001     
1 1 1 15 4  13 o 0 111.062 6.05186  120.48      -143.103     17.2116    -143.103     
1 1 1 15 4  14 o 0 92.5707 4.74924  103.201     -17.14       29.7148    -17.14       
1 1 1 15 4  15 o 0 143.868 6.62391  150.921     -112.999     16.5226    -112.999     
1 1 1 15 4  16 o 0 147.586 6.61991  218.663     -89.7425     51.9778    -89.7425     
1 1 1 15 4  17 o 0 36.6774 3.44653  20.4995     -89.8823     34.8879    90.1177      
1 1 1 15 4  18 o 0 85.6743 4.72832  107.404     -90.3345     2.12642    -90.3345     
1 1 1 15 4  19 o 0 26.9594 4.955    25.9435     164.596      5.50481    -15.4036     
1 1 1 15 4  20 o 0 37.1723 5.25428  40.2553     -169.417     3.11702    10.5834      
1 1 1 15 4  21 o 0 15.9951 5.7138   9.59317     151.413      3.83773    -28.5872     
1 1 1 15 4  22 o 0 6.03701 3.0552   ?           ?            ?          ?            
1 1 1 15 5  0  o 0 535.916 31.9711  648.698     180          11.7255    -7.6483e-13  
1 1 1 15 5  1  o 0 346.702 16.8943  452.019     3.9282       84.3913    3.9282       
1 1 1 15 5  2  f 1 78.7403 5.19764  4.47734     -134.709     26.0353    45.2907      
1 1 1 15 5  3  o 0 411.456 20.1326  477.734     28.1352      30.1254    -151.865     
1 1 1 15 5  4  o 0 412.524 17.9013  568.575     17.1251      210.994    17.1251      
1 1 1 15 5  5  o 0 216.674 12.0985  252.825     -28.4317     44.8799    -28.4317     
1 1 1 15 5  6  o 0 213.312 12.745   256.259     -107.103     64.4949    -107.103     
1 1 1 15 5  7  o 0 41.7712 3.46553  46.5185     -118.713     114.861    -118.713     
1 1 1 15 5  8  o 0 159.079 9.7096   80.2946     -90.2301     149.359    89.7699      
1 1 1 15 5  9  o 0 263.294 15.1603  310.204     34.9655      96.4092    34.9655      
1 1 1 15 5  10 o 0 279.426 15.6725  222.081     98.2056      126.32     -81.7944     
1 1 1 15 5  11 o 0 176.022 8.89822  180.673     50.8552      19.4262    50.8552      
1 1 1 15 5  12 o 0 109.379 5.42088  76.4718     45.7303      57.8433    -134.27      
1 1 1 15 5  13 o 0 235.442 10.5574  313.81      5.34772      137.032    5.34772      
1 1 1 15 5  14 o 0 138.731 6.45208  94.3823     56.0894      92.8944    -123.911     
1 1 1 15 5  15 o 0 189.354 8.71135  175.882     -56.356      27.9509    123.644      
1 1 1 15 5  16 o 0 62.2969 3.18901  66.797      -133.69      19.4193    46.3097      
1 1 1 15 5  17 o 0 34.0118 2.8845   2.62155     -140.733     68.1368    39.2671      
1 1 1 15 5  18 o 0 23.3031 5.23192  1.40679     -117.958     51.1049    -117.958     
1 1 1 15 5  19 o 0 46.9901 4.11439  58.7504     -23.681      6.88241    -23.681      
1 1 1 15 5  20 o 0 30.2609 6.30902  21.8362     17.2828      23.2147    -162.717     
1 1 1 15 5  21 o 0 30.1206 6.06502  36.1356     106.758      7.59221    106.758      
1 1 1 15 5  22 o 0 5.47015 2.65611  ?           ?            ?          ?            
1 1 1 15 6  0  o 0 336.79  27.6587  405.178     0            59.4364    2.2607e-13   
1 1 1 15 6  1  o 0 350.193 18.8835  392.504     -129.771     41.7649    50.2291      
1 1 1 15 6  2  o 0 440.161 21.4364  594.087     -84.9824     141.161    -84.9824     
1 1 1 15 6  3  o 0 418.687 21.1043  445.626     123.485      108.373    -56.5154     
1 1 1 15 6  4  o 0 241.066 13.92    263.877     -35.0485     4.93833    -35.0485     
1 1 1 15 6  5  o 0 287.357 15.7867  297.532     -53.9938     38.579     126.006      
1 1 1 15 6  6  o 0 545.32  23.6214  603.535     -119.833     18.4972    60.1673      
1 1 1 15 6  7  o 0 553.353 24.9811  595.538     -129.62      44.9595    50.38        
1 1 1 15 6  8  o 0 221.552 12.5905  186.101     100.928      72.2728    -79.0723     
1 1 1 15 6  9  f 1 476.574 26.8039  511.025     -65.9628     31.8518    -65.9628     
1 1 1 15 6  10 o 0 386.592 19.6777  375.259     78.5892      40.8957    -101.411     
1 1 1 15 6  11 o 0 257.241 13.9041  306.153     -115.758     102.167    -115.758     
1 1 1 15 6  12 o 0 84.5321 4.65572  59.6698     80.9451      2.16248    -99.0549     
1 1 1 15 6  13 o 0 66.4152 3.96731  66.2528     37.0077      24.3744    37.0077      
1 1 1 15 6  14 o 0 115.567 5.24156  97.3317     -38.75       35.7905    141.25       
1 1 1 15 6  15 o 0 94.7545 4.37017  98.2452     -102.147     18.1485    -102.147     
1 1 1 15 6  16 o 0 93.3733 4.44423  152.488     -77.1989     71.1559    -77.1989     
1 1 1 15 6  17 o 0 84.484  4.09872  105.411     170.789      2.27427    170.789      
1 1 1 15 6  18 o 0 47.5342 3.56909  43.6508     -125.349     25.4302    54.6514      
1 1 1 15 6  19 o 0 20.7198 5.33573  11.2505     163.749      2.2267     163.749      
1 1 1 15 6  20 o 0 11.0022 4.92985  2.11106     -175.694     8.73654    -175.694     
1 1 1 15 6  21 o 0 14.1645 6.31759  5.15033     -32.5677     10.025     147.432      
1 1 1 15 6  22 o 0 3.60949 1.83461  ?           ?            ?          ?            
1 1 1 15 7  0  o 0 477.401 28.2314  571.68      0            93.9563    180          
1 1 1 15 7  1  o 0 165.291 9.07968  152.015     70.5201      53.3557    -109.48      
1 1 1 15 7  2  o 0 134.224 8.12958  78.1482     87.1021      126.037    -92.8979     
1 1 1 15 7  3  o 0 370.758 18.6626  439.924     127.443      54.7294    127.443      
1 1 1 15 7  4  o 0 425.739 19.7663  438.95      85.7708      76.8905    -94.2292     
1 1 1 15 7  5  o 0 545.279 23.6844  442.574     -87.2186     343.696    92.7814      
1 1 1 15 7  6  o 0 451.657 21.0535  555.742     -140.925     105.898    -140.925     
1 1 1 15 7  7  o 0 86.1312 5.30006  7.83676     5.56711      106.227    -174.433     
1 1 1 15 7  8  o 0 141.064 8.66069  111.5       55.2375      26.5654    -124.762     
1 1 1 15 7  9  o 0 125.504 7.20802  145.436     -174.741     90.0589    -174.741     
1 1 1 15 7  10 o 0 211.828 11.5313  196.217     -38.208      31.1021    141.792      
1 1 1 15 7  11 o 0 189.801 10.1375  149.107     -72.5423     74.6539    107.458      
1 1 1 15 7  12 o 0 107.298 5.0925   58.4063     -177.956     90.921     2.04429      
1 1 1 15 7  13 o 0 118.687 5.99765  177.953     163.2        135.06     163.2        
1 1 1 15 7  14 o 0 162.492 8        104.214     -170.788     121.354    9.21194      
1 1 1 15 7  15 o 0 263.88  12.06    276.533     141.438      24.4711    141.438      
1 1 1 15 7  16 o 0 93.0045 4.54001  124.767     8.42097      14.3011    8.42097      
1 1 1 15 7  17 f 1 43.6693 3.4084   23.4121     51.8851      52.3797    -128.115     
1 1 1 15 7  18 o 0 25.7649 4.69326  9.4025      -80.4361     33.6898    99.5639      
1 1 1 15 7  19 o 0 38.0716 3.7976   36.9185     -156.085     13.9487    23.9154      
1 1 1 15 7  20 o 0 61.8636 6.20937  70.2657     -139.634     3.49567    40.3661      
1 1 1 15 7  21 o 0 26.7502 6.55047  28.6286     53.0188      1.26045    53.0188      
1 1 1 15 7  22 o 0 6.94851 3.3178   ?           ?            ?          ?            
1 1 1 15 8  0  o 0 38.8763 5.31339  26.3729     180          184.182    -6.43634e-14 
1 1 1 15 8  1  o 0 188.532 11.1924  149.347     111.397      123.73     -68.6028     
1 1 1 15 8  2  o 0 485.542 21.3216  534.173     -172.128     18.1363    7.87246      
1 1 1 15 8  3  o 0 368.1   18.4978  462.128     74.18        109.379    74.18        
1 1 1 15 8  4  o 0 474.407 20.9935  514.675     135.01       33.6543    -44.9896     
1 1 1 15 8  5  o 0 483.256 21.2867  473.544     -150.675     135.124    29.3254      
1 1 1 15 8  6  o 0 306.852 16.4815  374.328     -129.854     80.6264    -129.854     
1 1 1 15 8  7  o 0 369.173 21.1123  428.288     134.974      92.7464    134.974      
1 1 1 15 8  8  o 0 200.24  11.0291  189.474     30.609       11.0743    -149.391     
1 1 1 15 8  9  o 0 99.8907 5.33043  23.9135     -122.89      241.801    -122.89      
1 1 1 15 8  10 o 0 136.995 8.19682  137.409     114.095      18.2453    114.095      
1 1 1 15 8  11 o 0 257.395 14.276   213.24      -139.639     120.346    40.3612      
1 1 1 15 8  12 f 1 138.587 8.20187  82.6161     -25.1818     113.882    154.818      
1 1 1 15 8  13 o 0 224.454 9.80407  291.793     -99.0913     120.985    -99.0913     
1 1 1 15 8  14 o 0 55.0147 3.69355  40.5801     -35.3377     3.21937    -35.3377     
1 1 1 15 8  15 o 0 145.869 7.14843  129.411     -151.482     27.8582    28.5179      
1 1 1 15 8  16 o 0 68.3826 3.32159  78.1311     12.0935      11.5507    -167.907     
1 1 1 15 8  17 o 0 126.799 5.59012  178.602     62.5486      36.6928    62.5486      
1 1 1 15 8  18 o 0 149.515 9.5416   190.173     77.2232      9.90786    77.2232      
1 1 1 15 8  19 o 0 42.1322 5.27004  39.5099     30.8044      18.9666    -149.196     
1 1 1 15 8  20 o 0 42.8838 5.66023  53.9034     139.039      9.9241     139.039      
1 1 1 15 8  21 o 0 16.4503 7.71985  9.97745     -105.18      6.96229    74.8205      
1 1 1 15 8  22 o 0 6.77857 3.35851  ?           ?            ?          ?            
1 1 1 15 9  0  o 0 250.255 19.1279  280.736     0            93.5315    1.50867e-14  
1 1 1 15 9  1  f 1 79.9702 4.7709   26.0313     -22.0464     178.998    -22.0464     
1 1 1 15 9  2  o 0 187.834 10.8221  205.821     55.7473      27.776     55.7473      
1 1 1 15 9  3  o 0 547.383 21.6192  481.985     45.8682      264.683    -134.132     
1 1 1 15 9  4  o 0 719.195 24.4379  710.887     71.5292      196.951    -108.471     
1 1 1 15 9  5  o 0 220.135 12.5951  289.766     126.633      126.34     126.633      
1 1 1 15 9  6  o 0 201.024 10.2702  229.111     163.871      44.7334    163.871      
1 1 1 15 9  7  o 0 157.799 9.58173  139.663     22.4209      11.34      -157.579     
1 1 1 15 9  8  o 0 420.614 23.2976  490.909     -93.5144     117.08     -93.5144     
1 1 1 15 9  9  o 0 194.274 11.5502  265.667     -135.932     155.705    -135.932     
1 1 1 15 9  10 o 0 144.655 8.12059  172.868     70.656       82.6248    70.656       
1 1 1 15 9  11 o 0 64.3109 3.6041   15.4138     161.028      54.2211    -18.9718     
1 1 1 15 9  12 o 0 77.9848 5.1092   4.97728     159.535      131.41     -20.4647     
1 1 1 15 9  13 o 0 116.525 5.96415  81.431      78.9705      72.4585    -101.029     
1 1 1 15 9  14 o 0 86.1095 4.22314  73.8545     -163.4       15.8555    16.5996      
1 1 1 15 9  15 o 0 207.634 9.88422  196.813     -101.988     19.5877    78.0123      
1 1 1 15 9  16 o 0 107.635 5.67542  150.277     82.9213      28.3774    82.9213      
1 1 1 15 9  17 o 0 37.3644 3.55848  40.5174     -167.007     1.95544    12.993       
1 1 1 15 9  18 o 0 93.3306 4.91628  126.441     -63.9465     25.7279    -63.9465     
1 1 1 15 9  19 o 0 41.4006 4.94907  43.401      82.6435      8.32005    -97.3565     
1 1 1 15 9  20 o 0 15.6627 4.8649   7.90679     39.8978      10.5493    -140.102     
1 1 1 15 9  21 o 0 23.8616 6.83748  25.4265     -175.415     3.94408    -175.415     
1 1 1 15 9  22 o 0 5.08833 2.55974  ?           ?            ?          ?            
1 1 1 15 10 0  o 0 241.286 18.2903  266.312     180          146.18     -180         
1 1 1 15 10 1  o 0 496.051 20.2589  645.681     148.159      191.054    148.159      
1 1 1 15 10 2  o 0 197.69  11.7619  173.791     -95.2569     69.1475    84.7431      
1 1 1 15 10 3  o 0 511.611 21.5877  676.044     11.4567      212.248    11.4567      
1 1 1 15 10 4  o 0 433.093 21.0869  513.727     141.921      65.6003    141.921      
1 1 1 15 10 5  o 0 341.331 17.8284  349.898     169.701      51.5283    -10.299      
1 1 1 15 10 6  o 0 386.417 18.6105  560.181     89.37        278.52     89.37        
1 1 1 15 10 7  o 0 438.706 22.6957  498.991     -42.5931     88.8231    -42.5931     
1 1 1 15 10 8  o 0 163.253 10.0364  107.647     -11.7867     95.397     168.213      
1 1 1 15 10 9  o 0 187.674 10.4247  221.922     147.08       76.3128    147.08       
1 1 1 15 10 10 o 0 105.288 5.68172  28.2714     -64.7169     141.1      115.283      
1 1 1 15 10 11 o 0 235.211 11.6036  266.688     60.5903      42.5507    60.5903      
1 1 1 15 10 12 o 0 86.9445 3.87895  62.2972     173.19       11.582     173.19       
1 1 1 15 10 13 o 0 184.711 9.11726  178.249     164.019      20.9809    -15.9811     
1 1 1 15 10 14 o 0 175.672 8.47509  176.666     122.161      2.05604    122.161      
1 1 1 15 10 15 o 0 70.0959 3.72625  55.9221     -55.8112     20.5075    124.189      
1 1 1 15 10 16 o 0 160.497 8.53285  246.39      -167.045     83.0882    -167.045     
1 1 1 15 10 17 o 0 64.9325 3.2703   73.0346     -82.7015     12.6241    97.2985      
1 1 1 15 10 18 o 0 51.0784 3.83035  53.9646     154.308      11.1458    -25.692      
1 1 1 15 10 19 o 0 77.9565 7.04078  106.439     -32.2269     28.5181    -32.2269     
1 1 1 15 10 20 o 0 51.7608 8.54596  77.5639     56.7252      37.9019    56.7252      
1 1 1 15 10 21 o 0 10.1929 5.0405   ?           ?            ?          ?            
1 1 1 15 10 22 o 0 5.95215 2.83827  ?           ?            ?          ?            
1 1 1 15 11 0  o 0 561.656 29.8058  628.864     0            134.081    1.38321e-13  
1 1 1 15 11 1  o 0 455.223 20.229   499.098     -139.311     10.7315    40.6892      
1 1 1 15 11 2  o 0 354.611 18.1243  393.662     -33.7371     6.93739    -33.7371     
1 1 1 15 11 3  o 0 155.589 8.01725  133.041     36.8335      43.3021    -143.166     
1 1 1 15 11 4  o 0 379.714 18.0053  497.121     61.5546      159.582    61.5546      
1 1 1 15 11 5  o 0 427.554 19.6574  574.634     155.666      207.65     155.666      
1 1 1 15 11 6  o 0 240.181 13.3111  270.858     -157.059     63.5767    -157.059     
1 1 1 15 11 7  o 0 412.737 25.2169  496.69      4.42099      143.749    4.42099      
1 1 1 15 11 8  o 0 211.891 12.8853  242.292     -111.274     59.7909    -111.274     
1 1 1 15 11 9  o 0 302.082 16.7269  231.809     -144.92      150.408    35.0797      
1 1 1 15 11 10 o 0 284.027 16.7744  214.487     -95.8201     139.969    84.1799      
1 1 1 15 11 11 o 0 246.101 11.8019  237.723     -146.281     39.4028    33.7188      
1 1 1 15 11 12 o 0 223.509 11.1196  270.096     81.2074      76.271     81.2074      
1 1 1 15 11 13 o 0 78.0641 4.45499  63.8661     11.9474      19.7281    -168.053     
1 1 1 15 11 14 o 0 10.2379 4.60449  28.914      160.762      61.0794    160.762      
1 1 1 15 11 15 o 0 98.377  5.00231  112.952     136.51       38.1841    136.51       
1 1 1 15 11 16 f 1 84.8328 4.16545  92.3452     -17.9094     25.844     162.091      
1 1 1 15 11 17 o 0 82.5567 4.10141  109.803     -125.583     16.9776    -125.583     
1 1 1 15 11 18 o 0 51.4755 3.73892  47.6399     -149.602     24.8527    30.398       
1 1 1 15 11 19 o 0 40.9563 5.57335  40.2847     175.103      12.5469    -4.89691     
1 1 1 15 11 20 o 0 38.1001 4.13287  48.1685     43.6466      12.0969    43.6466      
1 1 1 15 11 21 o 0 6.85452 3.10469  ?           ?            ?          ?            
1 1 1 15 11 22 o 0 6.61139 3.33273  ?           ?            ?          ?            
1 1 1 15 12 0  o 0 46.8645 4.99407  27.327      0            119.354    -180         
1 1 1 15 12 1  o 0 136.598 6.88967  96.402      14.8244      69.2346    -165.176     
1 1 1 15 12 2  o 0 465.701 20.2521  581.515     -166.987     131.402    -166.987     
1 1 1 15 12 3  o 0 68.255  4.10763  12.6547     -12.5144     81.2386    -12.5144     
1 1 1 15 12 4  o 0 405.97  19.4633  459.361     174.457      22.0758    174.457      
1 1 1 15 12 5  o 0 115.432 5.94034  49.6551     -134.339     112.869    45.6608      
1 1 1 15 12 6  o 0 181.296 10.6047  159.142     119.41       31.3424    -60.5901     
1 1 1 15 12 7  o 0 227.966 12.6044  253.495     -82.7962     61.3431    -82.7962     
1 1 1 15 12 8  o 0 125.427 6.44585  101.356     68.42        35.5637    -111.58      
1 1 1 15 12 9  o 0 158.181 7.98309  171.406     118.41       40.6551    118.41       
1 1 1 15 12 10 o 0 75.1444 4.23475  28.765      89.6188      57.4824    -90.3812     
1 1 1 15 12 11 o 0 300.42  13.3914  311.037     -52.6494     7.64737    127.351      
1 1 1 15 12 12 o 0 131.277 6.18015  109.224     149.565      49.0527    -30.435      
1 1 1 15 12 13 o 0 312.278 14.4197  322.27      46.8888      6.37088    46.8888      
1 1 1 15 12 14 o 0 139.987 6.67239  115.703     -110.989     44.0244    69.0112      
1 1 1 15 12 15 o 0 27.2245 3.82428  2.86089     -111.289     36.5662    68.711       
1 1 1 15 12 16 o 0 61.1472 3.59727  92.1912     73.8604      58.1412    73.8604      
1 1 1 15 12 17 o 0 60.87   3.74945  56.0192     -93.6182     35.0742    86.3818      
1 1 1 15 12 18 o 0 66.2317 5.13719  72.5686     45.7121      11.1542    -134.288     
1 1 1 15 12 19 o 0 40.209  4.34809  44.3075     146.522      1.37019    -33.4783     
1 1 1 15 12 20 o 0 29.9798 8.4475   39.516      108.237      17.1005    108.237      
1 1 1 15 12 21 o 0 6.79326 3.21261  ?           ?            ?          ?            
1 1 1 15 13 0  o 0 170.419 12.828   190.208     0            55.5765    180          
1 1 1 15 13 1  o 0 513.437 21.7593  643.23      -102.972     149.313    -102.972     
1 1 1 15 13 2  o 0 572.376 22.4591  623.166     -165.055     28.153     14.9454      
1 1 1 15 13 3  o 0 84.5667 3.86973  14.2308     -157.516     46.1935    22.4836      
1 1 1 15 13 4  o 0 505.258 22.4531  627.475     114.333      135.797    114.333      
1 1 1 15 13 5  o 0 503.708 23.1629  388.33      46.8723      279.014    -133.128     
1 1 1 15 13 6  o 0 123.265 6.67336  79.526      25.0603      23.746     25.0603      
1 1 1 15 13 7  o 0 114.018 6.09508  37.485      47.4396      122.168    -132.56      
1 1 1 15 13 8  o 0 207.788 11.861   233.573     -26.4782     53.9688    -26.4782     
1 1 1 15 13 9  o 0 81.3693 4.78864  39.3057     -42.9589     53.1507    137.041      
1 1 1 15 13 10 o 0 135.248 6.56273  115.623     146.934      39.0992    -33.0659     
1 1 1 15 13 11 o 0 149.322 7.79796  154.182     -63.5112     14.0905    -63.5112     
1 1 1 15 13 12 o 0 170.038 8.84243  198.421     -109.571     50.3795    -109.571     
1 1 1 15 13 13 f 1 203.792 9.87436  162.188     112.776      87.8594    -67.2244     
1 1 1 15 13 14 o 0 84.9547 4.0342   82.9796     165.823      10.7048    165.823      
1 1 1 15 13 15 o 0 145.583 6.87175  223.988     -136.486     75.3987    -136.486     
1 1 1 15 13 16 o 0 97.2775 4.39128  133.918     -122.913     28.9658    -122.913     
1 1 1 15 13 17 o 0 14.1987 5.20926  4.49913     168.131      18.0784    168.131      
1 1 1 15 13 18 o 0 26.4881 5.16432  16.6809     -69.0623     24.1177    110.938      
1 1 1 15 13 19 o 0 17.898  5.28475  4.80072     107.933      45.1209    107.933      
1 1 1 15 13 20 o 0 46.7244 5.68811  64.1524     111.191      24.9965    111.191      
1 1 1 15 13 21 o 0 7.66157 3.81254  ?           ?            ?          ?            
1 1 1 15 14 0  o 0 708.446 33.4561  791.522     180          18.1833    -9.32933e-13 
1 1 1 15 14 1  o 0 331.829 14.7976  417.04      83.7113      113.38     83.7113      
1 1 1 15 14 2  o 0 200.933 9.65764  255.727     -150.203     109.941    -150.203     
1 1 1 15 14 3  o 0 34.1697 3.82545  49.3659     -9.56928     112.345    -9.56928     
1 1 1 15 14 4  o 0 368.577 18.6282  501.79      11.3341      201.547    11.3341      
1 1 1 15 14 5  o 0 495.734 22.9434  440.348     74.5635      154.218    -105.437     
1 1 1 15 14 6  o 0 408.619 21.7761  528.646     60.5236      220.293    60.5236      
1 1 1 15 14 7  o 0 408.032 22.7293  419.365     -80.3738     2.49099    99.6262      
1 1 1 15 14 8  o 0 328.871 16.6371  270.418     -160.858     128.702    19.1418      
1 1 1 15 14 9  o 0 195.168 10.4234  221.655     -129.229     64.3969    -129.229     
1 1 1 15 14 10 o 0 87.558  4.62233  50.5338     69.811       53.6603    -110.189     
1 1 1 15 14 11 o 0 176.934 8.36436  214.458     115.376      78.302     115.376      
1 1 1 15 14 12 o 0 142.018 7.07559  127.407     125.379      32.3707    -54.6205     
1 1 1 15 14 13 o 0 57.7226 3.41856  44.8225     -78.2472     0.254567   -78.2472     
1 1 1 15 14 14 o 0 147.753 6.72263  100.791     162.123      87.2528    -17.8766     
1 1 1 15 14 15 o 0 20.6226 4.71862  8.7645      158.727      38.7334    158.727      
1 1 1 15 14 16 o 0 94.6621 4.50088  127.154     146.722      23.671     146.722      
1 1 1 15 14 17 o 0 41.5053 3.5966   31.2388     -78.9061     32.7353    101.094      
1 1 1 15 14 18 o 0 50.9372 4.5724   80.4572     -35.0131     45.9622    -35.0131     
1 1 1 15 14 19 o 0 13.5018 5.25502  6.94859     51.4799      35.2023    51.4799      
1 1 1 15 14 20 o 0 59.3891 6.3921   87.8614     -29.1182     43.8594    -29.1182     
1 1 1 15 14 21 o 0 6.29992 2.74336  ?           ?            ?          ?            
1 1 1 15 15 0  o 0 682.593 46.8951  761.938     0            18.0065    6.48857e-13  
1 1 1 15 15 1  o 0 37.4196 4.28053  6.75187     90           44.9611    -90          
1 1 1 15 15 2  o 0 540.072 31.8438  604.344     180          29.6802    180          
1 1 1 15 15 3  o 0 525.745 35.1069  587.932     -90          22.9693    -90          
1 1 1 15 15 4  o 0 176.611 14.434   118.979     180          70.9927    180          
1 1 1 15 15 5  o 0 103.398 7.52195  84.2429     -90          27.4349    90           
1 1 1 15 15 6  o 0 585.92  38.8269  611.669     180          90.1162    180          
1 1 1 15 15 7  o 0 414.067 32.7953  428.594     90           40.5592    -90          
1 1 1 15 15 8  o 0 36.064  7.07824  23.2244     0            87.6702    180          
1 1 1 15 15 9  o 0 455.555 27.2876  460.788     90           9.71636    -90          
1 1 1 15 15 10 o 0 41.7736 5.83661  10.8654     180          22.6968    -3.65507e-14 
1 1 1 15 15 11 o 0 191.776 12.9588  200.985     -90          47.5841    90           
1 1 1 15 15 12 o 0 128.363 8.69502  132.174     180          24.8548    180          
1 1 1 15 15 13 o 0 114.346 7.57475  115.229     -90          54.4655    -90          
1 1 1 15 15 14 o 0 156.643 11.1443  155.012     0            6.45563    1.27353e-13  
1 1 1 15 15 15 o 0 41.955  4.85462  51.4895     90           12.2234    -90          
1 1 1 15 15 16 o 0 35.5411 5.7005   44.3153     180          14.3458    2.52579e-14  
1 1 1 15 15 17 o 0 14.3669 7.79998  2.90856     -90          5.37638    90           
1 1 1 15 15 18 o 0 32.1397 8.7924   37.6676     180          7.20891    180          
1 1 1 15 15 19 o 0 12.5811 7.4309   4.18557     90           5.33669    -90          
1 1 1 15 15 20 o 0 50.0007 5.52445  56.5117     0            19.0218    -3.17233e-15 
1 1 1 15 15 21 o 0 5.07246 3.58949  ?           ?            ?          ?            
1 1 1 16 0  0  o 0 593.148 46.035   754.342     0            50.7069    5.89076e-13  
1 1 1 16 0  1  o 0 379.022 25.942   481.289     135          74.8111    135          
1 1 1 16 0  2  o 0 401.19  28.9069  507.781     -90          160.041    -90          
1 1 1 16 0  3  f 1 350.895 25.9056  441.914     -135         153.559    -135         
1 1 1 16 0  4  o 0 225.442 18.3916  239.651     0            157.429    2.42809e-16  
1 1 1 16 0  5  o 0 530.809 31.6321  621.123     -45          138.729    -45          
1 1 1 16 0  6  o 0 271.798 23.2788  314.955     90           111.347    90           
1 1 1 16 0  7  o 0 288.385 22.901   330.674     -135         38.4708    -135         
1 1 1 16 0  8  o 0 93.9352 7.59852  90.291      180          86.3157    7.24252e-15  
1 1 1 16 0  9  o 0 335.558 32.3271  354.927     135          150.594    -45          
1 1 1 16 0  10 o 0 370.585 30.1251  386.432     90           14.535     -90          
1 1 1 16 0  11 o 0 169.069 11.3634  173.614     -135         22.7846    45           
1 1 1 16 0  12 o 0 105.02  9.13641  14.2625     0            7.39653    3.06296e-14  
1 1 1 16 0  13 o 0 28.3389 8.13149  1.95834     135          3.04287    -45          
1 1 1 16 0  14 o 0 12.4269 6.90589  0.0638099   -90          0.782452   90           
1 1 1 16 0  15 o 0 54.6733 4.28016  40.0638     -135         5.52186    -135         
1 1 1 16 0  16 f 1 27.1244 6.16312  0.343422    0            0.170797   180          
1 1 1 16 0  17 o 0 21.5228 7.1039   16.3841     135          28.2746    -45          
1 1 1 16 0  18 o 0 67.5426 5.38432  85.7391     90           28.1881    -90          
1 1 1 16 0  19 o 0 85.6559 9.20886  106.202     45           8.908      45           
1 1 1 16 0  20 f 1 11.7379 7.37989  3.01647     180          4.76576    -1.28532e-14 
1 1 1 16 0  21 o 0 24.0005 11.3471  28.1566     -45          5.71961    135          
1 1 1 16 0  22 o 0 6.78427 4.3102   ?           ?            ?          ?            
1 1 1 16 1  0  o 0 500.429 29.5897  628.044     0            51.2159    4.62009e-13  
1 1 1 16 1  1  o 0 325.977 16.8842  429.495     158.666      64.638     158.666      
1 1 1 16 1  2  o 0 416.95  20.7902  451.432     -91.3782     126.229    88.6218      
1 1 1 16 1  3  o 0 431.042 18.5757  517.871     -109.004     23.8986    70.9962      
1 1 1 16 1  4  o 0 200.721 11.1417  120.969     -73.3326     204.73     106.667      
1 1 1 16 1  5  o 0 353.504 16.9201  398.147     -87.1311     7.25229    92.8689      
1 1 1 16 1  6  o 0 264.608 16.4355  400.533     -131.208     235.944    -131.208     
1 1 1 16 1  7  o 0 286.72  17.5338  300.262     21.7118      32.6544    -158.288     
1 1 1 16 1  8  o 0 330.713 20.3665  325.885     129.503      37.3176    -50.4975     
1 1 1 16 1  9  o 0 60.3306 3.88715  7.58662     -108.904     31.2414    -108.904     
1 1 1 16 1  10 o 0 205.361 12.4644  207.572     112.676      2.25742    112.676      
1 1 1 16 1  11 o 0 99.7908 6.25114  62.2338     54.075       36.2516    54.075       
1 1 1 16 1  12 o 0 121.366 6.66635  103.606     93.1017      29.8927    -86.8983     
1 1 1 16 1  13 o 0 84.6745 4.88683  54.7595     -48.6824     59.281     131.318      
1 1 1 16 1  14 o 0 226.114 10.466   228.538     161.508      7.95587    -18.4923     
1 1 1 16 1  15 o 0 107.943 5.11781  99.8851     21.0418      10.2546    -158.958     
1 1 1 16 1  16 o 0 64.4963 2.93257  89.5251     -131.999     23.7003    -131.999     
1 1 1 16 1  17 o 0 92.5734 4.37904  110.456     121.959      11.2835    -58.0408     
1 1 1 16 1  18 o 0 84.273  4.95317  88.2098     -109.232     33.2112    70.7681      
1 1 1 16 1  19 o 0 34.8994 4.16567  44.8405     72.7943      11.9747    72.7943      
1 1 1 16 1  20 o 0 16.3893 6.06272  2.4513      -109.764     22.0146    70.2362      
1 1 1 16 1  21 o 0 27.3029 6.13795  32.8805     80.4109      8.63248    80.4109      
1 1 1 16 1  22 o 0 5.39371 2.68504  ?           ?            ?          ?            
1 1 1 16 2  0  o 0 253.326 17.8798  314.106     0            120.378    180          
1 1 1 16 2  1  o 0 228.897 12.4623  330.284     107.279      137.16     107.279      
1 1 1 16 2  2  o 0 376.098 18.205   488.88      172.687      65.5495    172.687      
1 1 1 16 2  3  o 0 303.801 16.4212  352.695     -76.264      23.5171    103.736      
1 1 1 16 2  4  f 1 628.796 24.0902  539.154     31.7458      373.435    -148.254     
1 1 1 16 2  5  o 0 78.4829 5.01543  0.740807    -49.8817     86.7786    130.118      
1 1 1 16 2  6  o 0 431.809 20.5907  526.877     36.253       79.9276    36.253       
1 1 1 16 2  7  o 0 442.486 24.1949  472.8       152.29       46.1657    -27.7102     
1 1 1 16 2  8  o 0 464.484 22.5992  538.133     23.6813      102.564    23.6813      
1 1 1 16 2  9  o 0 225.279 12.8627  237.297     32.8167      30.6405    32.8167      
1 1 1 16 2  10 o 0 229.952 11.6445  252.587     78.4441      42.1129    78.4441      
1 1 1 16 2  11 o 0 219.219 13.2086  219.042     -105.244     3.15745    -105.244     
1 1 1 16 2  12 o 0 196.87  10.441   175.082     134.842      59.4481    -45.1575     
1 1 1 16 2  13 o 0 281.254 15.4424  292.408     -42.7877     5.09842    137.212      
1 1 1 16 2  14 o 0 138.657 6.13361  174.358     165.637      72.3139    165.637      
1 1 1 16 2  15 o 0 88.8892 3.80932  70.7559     -100.862     28.1125    79.1378      
1 1 1 16 2  16 o 0 122.553 5.32522  194.087     14.7451      72.3296    14.7451      
1 1 1 16 2  17 o 0 140.746 6.23789  182.77      176.266      6.88192    176.266      
1 1 1 16 2  18 o 0 59.349  3.93998  76.3148     -27.5438     9.79616    -27.5438     
1 1 1 16 2  19 o 0 57.5396 5.85913  72.202      154.281      6.50517    154.281      
1 1 1 16 2  20 o 0 45.1781 6.46243  36.851      104.356      31.2869    -75.6435     
1 1 1 16 2  21 o 0 33.7776 6.98554  43.0291     -100.869     12.2031    -100.869     
1 1 1 16 2  22 o 0 6.17313 2.77397  ?           ?            ?          ?            
1 1 1 16 3  0  o 0 244.193 19.769   299.546     0            16.0997    180          
1 1 1 16 3  1  o 0 502.27  21.2552  613.981     -16.7892     8.25377    -16.7892     
1 1 1 16 3  2  o 0 529.358 22.8826  641.251     -86.1371     4.34766    93.8629      
1 1 1 16 3  3  o 0 710.279 23.812   484.071     -71.8185     667.428    108.182      
1 1 1 16 3  4  f 1 549.328 21.8298  583.913     159.901      87.7439    -20.0989     
1 1 1 16 3  5  o 0 210.36  11.1741  304.329     -101.648     201.675    -101.648     
1 1 1 16 3  6  o 0 246.883 13.8588  243.629     -122.165     51.665     57.8352      
1 1 1 16 3  7  o 0 196.96  12.3906  137.457     22.3144      145.751    -157.686     
1 1 1 16 3  8  o 0 194.234 12.2026  191.883     -127.62      5.95117    -127.62      
1 1 1 16 3  9  o 0 263.04  15.6384  267.383     83.0775      5.3022     -96.9225     
1 1 1 16 3  10 o 0 159.314 9.08297  102.698     68.7588      110.373    -111.241     
1 1 1 16 3  11 o 0 186.797 8.72983  237.01      -111.471     117.075    -111.471     
1 1 1 16 3  12 o 0 148.061 7.39768  112.768     89.7919      75.0269    -90.2081     
1 1 1 16 3  13 o 0 159.968 7.30796  156.719     54.2087      16.8143    -125.791     
1 1 1 16 3  14 o 0 231.333 10.0583  282.349     33.2937      92.1848    33.2937      
1 1 1 16 3  15 f 1 169.945 7.66399  190.893     74.8977      44.4633    74.8977      
1 1 1 16 3  16 o 0 88.1005 4.25051  114.156     95.9679      5.05029    95.9679      
1 1 1 16 3  17 o 0 33.1748 2.94722  17.0038     -27.178      4.95357    152.822      
1 1 1 16 3  18 o 0 97.7796 6.40418  113.76      127.554      15.3345    -52.4462     
1 1 1 16 3  19 o 0 78.1845 6.11235  93.5443     -15.2358     2.5487     164.764      
1 1 1 16 3  20 o 0 43.8248 4.50676  40.0333     -147.663     20.9071    32.3371      
1 1 1 16 3  21 o 0 13.7997 5.45716  1.94994     65.9654      1.23914    -114.035     
1 1 1 16 3  22 o 0 4.86857 2.5043   ?           ?            ?          ?            
1 1 1 16 4  0  o 0 511.667 28.7942  621.873     0            46.8607    2.55143e-13  
1 1 1 16 4  1  o 0 622.3   22.9123  643.801     -174.121     217.591    5.87908      
1 1 1 16 4  2  o 0 89.2569 5.0703   21.4087     -10.4034     30.9441    169.597      
1 1 1 16 4  3  o 0 210.977 12.4562  254.478     -100.521     63.0092    -100.521     
1 1 1 16 4  4  o 0 383.841 18.9434  462.683     -143.505     63.902     -143.505     
1 1 1 16 4  5  o 0 112.043 5.61441  35.8181     -54.6543     139.633    125.346      
1 1 1 16 4  6  o 0 185.016 10.8645  153.855     80.3046      81.8691    -99.6954     
1 1 1 16 4  7  o 0 315.121 19.4178  343.185     -76.588      3.52774    103.412      
1 1 1 16 4  8  o 0 225.493 14.3212  205.779     39.8808      39.4657    -140.119     
1 1 1 16 4  9  f 1 124.661 7.92241  81.2432     -114.677     79.0016    65.3235      
1 1 1 16 4  10 o 0 102.184 5.42604  1.68648     -25.3987     192.14     154.601      
1 1 1 16 4  11 o 0 297.176 14.8072  277.354     -92.8555     40.3752    87.1445      
1 1 1 16 4  12 o 0 114.262 6.34301  102.317     173.901      10.8176    -6.09859     
1 1 1 16 4  13 o 0 78.6309 4.13652  14.9701     -42.743      127.024    137.257      
1 1 1 16 4  14 o 0 217.645 9.82328  281.729     1.00522      121.534    1.00522      
1 1 1 16 4  15 o 0 163.274 6.56418  155.873     -87.5193     12.1025    92.4807      
1 1 1 16 4  16 o 0 77.5569 3.6487   98.7573     -66.9966     3.99381    -66.9966     
1 1 1 16 4  17 o 0 121.305 5.36016  191.473     -128.6       79.2644    -128.6       
1 1 1 16 4  18 o 0 84.3581 4.20955  116.846     -159.218     26.896     -159.218     
1 1 1 16 4  19 o 0 32.522  4.77246  35.8603     107.08       0.36542    -72.9201     
1 1 1 16 4  20 o 0 72.0628 7.74386  85.9102     -59.1971     2.46013    -59.1971     
1 1 1 16 4  21 o 0 9.98448 4.63108  7.98718     -167.922     30.7812    -167.922     
1 1 1 16 4  22 o 0 6.89847 3.08081  ?           ?            ?          ?            
1 1 1 16 5  0  f 1 31.7116 5.41276  2.7379      180          26.2546    1.33523e-13  
1 1 1 16 5  1  o 0 206.154 10.0218  158.533     -83.9162     155.549    96.0838      
1 1 1 16 5  2  f 1 471.544 19.9772  577.814     97.41        29.5358    97.41        
1 1 1 16 5  3  o 0 394.55  19.7745  389.543     42.0957      106.731    -137.904     
1 1 1 16 5  4  o 0 78.8255 4.71805  4.47735     119.229      64.5541    -60.7708     
1 1 1 16 5  5  o 0 392.146 19.3844  458.937     -152.313     44.1601    -152.313     
1 1 1 16 5  6  o 0 294.065 15.7512  343.643     101.522      46.2136    101.522      
1 1 1 16 5  7  o 0 376.61  22.1841  541.11      125.234      261.755    125.234      
1 1 1 16 5  8  o 0 234.14  13.4357  162.624     -166.216     147.751    13.7838      
1 1 1 16 5  9  o 0 401.992 22.102   434.389     -150.449     39.8771    -150.449     
1 1 1 16 5  10 o 0 184.449 8.77042  148.429     -38.2736     68.9899    141.726      
1 1 1 16 5  11 o 0 90.9848 4.97981  23.0188     -1.82923     117.634    178.171      
1 1 1 16 5  12 o 0 277.502 14.8195  310.193     158.317      40.5831    158.317      
1 1 1 16 5  13 o 0 108.425 5.61098  148.621     163.42       90.5835    163.42       
1 1 1 16 5  14 o 0 70.6375 3.78182  55.7779     -112.344     18.0128    67.6559      
1 1 1 16 5  15 o 0 59.452  3.09869  46.2595     40.552       3.05114    -139.448     
1 1 1 16 5  16 o 0 29.2516 3.46376  5.23285     122.684      4.78637    -57.3162     
1 1 1 16 5  17 o 0 54.5397 3.13318  52.7861     160.473      21.3256    -19.5275     
1 1 1 16 5  18 o 0 28.5621 3.89976  21.3164     -153.874     13.8931    26.1259      
1 1 1 16 5  19 o 0 53.4012 3.81983  70.714      -88.8096     15.7622    -88.8096     
1 1 1 16 5  20 o 0 13.0023 5.5441   0.494327    87.7888      8.41842    87.7888      
1 1 1 16 5  21 o 0 12.2175 5.43955  1.10337     -33.4466     12.8214    146.553      
1 1 1 16 5  22 o 0 5.36887 2.45332  ?           ?            ?          ?            
1 1 1 16 6  0  o 0 374.121 25.8779  448.315     180          37.7889    -180         
1 1 1 16 6  1  o 0 406.313 16.8852  547.154     80.6777      137.634    80.6777      
1 1 1 16 6  2  o 0 117.495 7.92735  81.8287     -13.855      28.3173    166.145      
1 1 1 16 6  3  o 0 304.019 15.801   385.595     75.0581      106.399    75.0581      
1 1 1 16 6  4  o 0 490.341 23.2056  518.273     20.0012      63.156     -159.999     
1 1 1 16 6  5  o 0 432.816 20.9786  500.649     -117.796     37.6302    -117.796     
1 1 1 16 6  6  o 0 421.329 20.8356  500.556     -169.632     68.8401    -169.632     
1 1 1 16 6  7  o 0 165.759 10.2535  91.2326     69.7847      141.28     -110.215     
1 1 1 16 6  8  o 0 151.651 9.79639  94.1978     9.68599      96.9451    -170.314     
1 1 1 16 6  9  o 0 332.161 18.2143  378.496     90.0668      77.8449    90.0668      
1 1 1 16 6  10 o 0 217.357 10.3452  210.197     -164.55      12.0411    15.4498      
1 1 1 16 6  11 o 0 15.9439 5.49985  77.8529     174.121      163.744    174.121      
1 1 1 16 6  12 o 0 82.7095 4.26226  54.8078     13.6705      12.5466    -166.329     
1 1 1 16 6  13 o 0 69.4003 3.8055   70.327      154.419      39.4371    154.419      
1 1 1 16 6  14 o 0 175.378 8.10993  162.237     -108.127     29.2291    71.8734      
1 1 1 16 6  15 o 0 116.629 5.5787   91.5357     -167.181     43.4473    12.8192      
1 1 1 16 6  16 o 0 178.824 8.21762  248.842     127.736      35.2494    127.736      
1 1 1 16 6  17 o 0 119.826 6.22833  159.65      114.631      16.6789    114.631      
1 1 1 16 6  18 o 0 27.7388 4.05621  18.5373     90.8515      17.6401    -89.1485     
1 1 1 16 6  19 o 0 12.7447 5.27829  8.08444     175.839      35.8047    175.839      
1 1 1 16 6  20 o 0 65.8543 6.78662  97.4505     -129.53      41.6048    -129.53      
1 1 1 16 6  21 o 0 20.4306 7.48131  19.7277     -144.261     3.77497    -144.261     
1 1 1 16 6  22 o 0 6.41299 3.11481  ?           ?            ?          ?            
1 1 1 16 7  0  o 0 506.134 30.7242  569.011     0            50.8125    180          
1 1 1 16 7  1  o 0 133.279 6.51303  86.8469     10.8347      43.5468    10.8347      
1 1 1 16 7  2  o 0 336.635 17.2513  383.246     109.389      25.8957    109.389      
1 1 1 16 7  3  f 1 544.788 22.2229  462.29      -117.16      297.084    62.8396      
1 1 1 16 7  4  o 0 284.818 15.2909  270.04      -59.5799     83.4327    120.42       
1 1 1 16 7  5  f 1 477.407 21.042   576.511     -11.299      91.9377    -11.299      
1 1 1 16 7  6  o 0 254.898 14.464   271.301     -150.83      3.99775    29.1702      
1 1 1 16 7  7  f 1 315.878 19.2464  349.426     118.32       53.7059    118.32       
1 1 1 16 7  8  o 0 277.511 16.6496  350.424     -125.729     151.204    -125.729     
1 1 1 16 7  9  o 0 229.752 13.6617  274.622     -4.47431     90.0119    -4.47431     
1 1 1 16 7  10 o 0 219.755 13.0233  241.702     34.7014      49.4338    34.7014      
1 1 1 16 7  11 o 0 94.4487 4.89063  78.4335     -150.726     2.21506    29.2738      
1 1 1 16 7  12 o 0 117.712 6.26915  112.775     18.053       6.41178    18.053       
1 1 1 16 7  13 o 0 57.4119 3.5318   0.0978715   -137.253     108.892    -137.253     
1 1 1 16 7  14 o 0 105.68  5.78382  142.428     4.11379      91.2442    4.11379      
1 1 1 16 7  15 o 0 63.0944 3.4533   46.8582     -67.3137     24.5792    112.686      
1 1 1 16 7  16 o 0 101.948 4.91894  161.432     -85.3862     67.8918    -85.3862     
1 1 1 16 7  17 o 0 49.2386 3.19671  60.106      -72.6851     3.66282    -72.6851     
1 1 1 16 7  18 o 0 43.078  4.01843  35.3511     118.241      29.0606    -61.7587     
1 1 1 16 7  19 o 0 69.377  6.21605  85.6804     -179.534     6.50719    -179.534     
1 1 1 16 7  20 o 0 32.1005 6.7452   37.9697     59.622       5.29215    59.622       
1 1 1 16 7  21 o 0 14.3612 6.53363  5.31638     145.091      10.5661    -34.9092     
1 1 1 16 7  22 o 0 8.07378 2.48835  ?           ?            ?          ?            
1 1 1 16 8  0  o 0 464.05  29.1608  519.648     180          196.391    -7.77083e-14 
1 1 1 16 8  1  o 0 67.4376 3.5415   3.04642     121.477      23.3579    121.477      
1 1 1 16 8  2  o 0 545.412 22.0814  464.155     41.7078      289.162    -138.292     
1 1 1 16 8  3  o 0 602.501 22.3944  635.05      -13.5281     76.4694    166.472      
1 1 1 16 8  4  o 0 317.983 16.09    401.642     19.8396      111.557    19.8396      
1 1 1 16 8  5  f 1 350.639 15.8795  503.733     93.1548      247.124    93.1548      
1 1 1 16 8  6  o 0 193.85  9.75755  226.301     -20.3336     62.4151    -20.3336     
1 1 1 16 8  7  o 0 117.505 7.20498  63.6161     83.5963      68.0961    -96.4037     
1 1 1 16 8  8  o 0 143.874 8.31184  97.8559     -135.947     65.5804    44.0526      
1 1 1 16 8  9  o 0 115.511 6.0946   72.8143     -91.3784     71.9612    88.6216      
1 1 1 16 8  10 o 0 146.733 7.33573  127.253     -73.1708     25.4596    106.829      
1 1 1 16 8  11 o 0 191.364 11.3477  198.683     107.891      3.28258    107.891      
1 1 1 16 8  12 o 0 70.546  3.76444  28.6665     -123.209     17.2979    56.791       
1 1 1 16 8  13 o 0 121.562 5.73441  102.83      60.7753      38.3463    -119.225     
1 1 1 16 8  14 o 0 159.35  7.77227  138.848     126.973      40.4596    -53.0274     
1 1 1 16 8  15 o 0 80.2178 4.50458  56.9063     -4.60647     40.3795    175.394      
1 1 1 16 8  16 o 0 29.187  4.19498  7.54398     -113.831     8.56745    66.1689      
1 1 1 16 8  17 o 0 44.8977 3.09411  67.3491     -107.15      40.9606    -107.15      
1 1 1 16 8  18 o 0 26.2782 3.06498  17.0198     107.73       0.255413   107.73       
1 1 1 16 8  19 o 0 32.2541 4.16375  42.5366     -124.132     27.6441    -124.132     
1 1 1 16 8  20 o 0 51.8129 5.21043  84.0157     112.093      51.3071    112.093      
1 1 1 16 8  21 o 0 9.21306 4.45966  5.29633     74.6586      20.2302    74.6586      
1 1 1 16 8  22 o 0 7.06721 2.55195  ?           ?            ?          ?            
1 1 1 16 9  0  o 0 45.8738 4.84665  7.31653     0            29.8984    -180         
1 1 1 16 9  1  o 0 61.0528 3.2111   37.5048     -9.64598     137.049    -9.64598     
1 1 1 16 9  2  o 0 514.571 21.7096  518.348     -83.8975     106.18     96.1025      
1 1 1 16 9  3  o 0 415.836 19.1427  351.749     -3.74092     217.78     176.259      
1 1 1 16 9  4  o 0 315.539 16.6209  422.688     -34.0162     164.102    -34.0162     
1 1 1 16 9  5  o 0 498.878 23.916   489.38      112.382      126.447    -67.6185     
1 1 1 16 9  6  o 0 459.715 22.6319  484.712     114.49       41.8056    -65.51       
1 1 1 16 9  7  o 0 169.159 10.3938  149.753     122.309      17.4359    -57.691      
1 1 1 16 9  8  o 0 294.584 15.7355  261.016     19.1392      80.7348    -160.861     
1 1 1 16 9  9  o 0 77.9943 4.47868  43.1996     -83.2685     8.15578    96.7315      
1 1 1 16 9  10 o 0 56.2389 3.15691  3.53444     26.888       42.3902    -153.112     
1 1 1 16 9  11 o 0 199.36  10.2586  209.943     162.587      9.71582    162.587      
1 1 1 16 9  12 f 1 62.9352 3.67132  14.6418     43.4326      41.1211    -136.567     
1 1 1 16 9  13 o 0 206.684 9.32346  242.145     -38.843      63.813     -38.843      
1 1 1 16 9  14 f 1 55.5644 3.53073  28.3524     3.44682      38.4003    -176.553     
1 1 1 16 9  15 o 0 140.215 6.43433  134.275     -25.6004     5.87965    154.4        
1 1 1 16 9  16 o 0 156.799 6.75211  183.987     31.3682      31.9998    -148.632     
1 1 1 16 9  17 o 0 64.716  3.58339  105.566     -61.6336     58.1367    -61.6336     
1 1 1 16 9  18 o 0 50.0203 3.81432  60.4329     -68.6602     6.25475    -68.6602     
1 1 1 16 9  19 o 0 28.8645 4.14381  21.5359     19.5985      19.7379    -160.402     
1 1 1 16 9  20 o 0 57.0961 5.7854   80.6476     -35.8884     31.114     -35.8884     
1 1 1 16 9  21 o 0 10.805  4.79908  ?           ?            ?          ?            
1 1 1 16 9  22 o 0 3.73944 1.81173  ?           ?            ?          ?            
1 1 1 16 10 0  o 0 345.627 21.9626  384.998     0            115.258    6.44517e-14  
1 1 1 16 10 1  o 0 305.84  14.5991  387.682     55.3739      117.535    55.3739      
1 1 1 16 10 2  o 0 326.727 16.0462  312.396     -107.094     89.1792    72.9057      
1 1 1 16 10 3  o 0 211.604 10.5346  153.936     -37.2067     142.696    142.793      
1 1 1 16 10 4  o 0 152.176 8.63912  55.4464     -145.335     202.498    34.6654      
1 1 1 16 10 5  o 0 152.029 8.63819  157.127     31.9454      38.5767    31.9454      
1 1 1 16 10 6  o 0 420.322 20.284   373.858     140.071      123.154    -39.9294     
1 1 1 16 10 7  o 0 374.598 20.1466  444.272     141.356      125.497    141.356      
1 1 1 16 10 8  o 0 401.425 21.1303  396.968     44.5129      29.4078    -135.487     
1 1 1 16 10 9  o 0 221.273 12.3404  241.924     49.8846      45.5739    49.8846      
1 1 1 16 10 10 o 0 123.865 7.01009  98.0126     -170.305     32.4248    9.69534      
1 1 1 16 10 11 o 0 232.764 11.4037  244.993     -84.9394     7.89071    -84.9394     
1 1 1 16 10 12 o 0 17.5971 5.72908  18.0525     179.653      43.691     179.653      
1 1 1 16 10 13 o 0 71.6569 4.31423  54.2325     67.5594      24.1987    -112.441     
1 1 1 16 10 14 f 1 208.506 10.1416  197.943     -25.8691     19.7736    154.131      
1 1 1 16 10 15 o 0 253.639 11.9068  400.542     68.7102      139.713    68.7102      
1 1 1 16 10 16 o 0 92.0478 4.84199  143.725     8.63639      62.8062    8.63639      
1 1 1 16 10 17 o 0 37.5664 2.81632  25.8556     24.4713      34.5116    -155.529     
1 1 1 16 10 18 o 0 59.3298 4.24495  72.2439     -72.546      6.06213    -72.546      
1 1 1 16 10 19 o 0 12.4527 4.92628  0.74421     176.356      6.59418    176.356      
1 1 1 16 10 20 o 0 30.8871 4.77719  39.3586     -96.1874     13.3206    -96.1874     
1 1 1 16 10 21 o 0 6.03338 2.92214  ?           ?            ?          ?            
1 1 1 16 11 0  o 0 659.315 33.0487  733.137     0            13.8831    1.73288e-12  
1 1 1 16 11 1  o 0 499.956 20.2     591.756     91.5509      82.3932    91.5509      
1 1 1 16 11 2  o 0 390.218 19.4368  330.181     85.0975      197.954    -94.9025     
1 1 1 16 11 3  o 0 472.537 21.5592  526.537     73.7987      10.7985    73.7987      
1 1 1 16 11 4  o 0 192.971 9.42392  182.945     -103.854     32.6114    76.1456      
1 1 1 16 11 5  o 0 249.597 13.0819  267.275     60.3154      5.03708    60.3154      
1 1 1 16 11 6  o 0 551.634 23.9269  522.612     -36.7914     100.406    143.209      
1 1 1 16 11 7  o 0 181.971 9.9038   176.888     -79.5542     12.4186    -79.5542     
1 1 1 16 11 8  o 0 193.581 9.92024  157.555     -177.44      71.3011    2.56009      
1 1 1 16 11 9  o 0 110.626 6.19283  49.4014     -131.527     108.451    48.4735      
1 1 1 16 11 10 o 0 165.369 9.62032  179.105     104.306      23.0476    104.306      
1 1 1 16 11 11 o 0 223.153 11.8254  246.505     94.3285      34.7411    94.3285      
1 1 1 16 11 12 o 0 107.359 5.26102  43.3281     14.9689      130.479    -165.031     
1 1 1 16 11 13 o 0 226.552 10.455   228.109     42.3274      2.65105    -137.673     
1 1 1 16 11 14 o 0 71.2746 3.76026  58.7558     39.6243      9.28679    -140.376     
1 1 1 16 11 15 o 0 24.8136 4.50527  0.604585    -117.002     24.5649    62.9982      
1 1 1 16 11 16 o 0 54.3333 2.98323  54.2881     161.773      16.7091    -18.2267     
1 1 1 16 11 17 o 0 124.863 6.40192  179.128     151.707      50.496     151.707      
1 1 1 16 11 18 o 0 91.5259 6.01948  112.249     -120.176     5.92494    -120.176     
1 1 1 16 11 19 o 0 18.8585 6.55965  4.39106     81.5081      26.8861    -98.4919     
1 1 1 16 11 20 o 0 37.9582 6.16892  44.1951     48.1812      4.80489    48.1812      
1 1 1 16 11 21 o 0 8.12419 3.64872  ?           ?            ?          ?            
1 1 1 16 12 0  o 0 692.486 33.2277  768.938     0            174.036    180          
1 1 1 16 12 1  f 1 343.032 16.6193  422.657     -4.5044      102.931    -4.5044      
1 1 1 16 12 2  o 0 345.46  16.7081  388.068     -138.451     24.8734    -138.451     
1 1 1 16 12 3  o 0 242.542 11.8179  286.01      -80.0116     61.9084    -80.0116     
1 1 1 16 12 4  o 0 562.685 24.6711  605.85      -83.1585     30.0853    96.8415      
1 1 1 16 12 5  o 0 50.8345 3.58804  38.6196     -179.281     110.388    -179.281     
1 1 1 16 12 6  o 0 569.687 24.5264  536.706     -48.2203     106.707    131.78       
1 1 1 16 12 7  o 0 400.274 20.8412  511.943     -173.273     203.683    -173.273     
1 1 1 16 12 8  o 0 194.661 10.2401  174.79      173.506      36.6546    -6.49441     
1 1 1 16 12 9  o 0 201.236 11.0718  177.717     -102.768     40.3651    77.2317      
1 1 1 16 12 10 o 0 280.591 12.2474  360.281     131.128      133.705    131.128      
1 1 1 16 12 11 o 0 102.651 5.66645  67.7052     88.3653      55.306     -91.6347     
1 1 1 16 12 12 o 0 266.062 13.9527  290.679     -39.6122     34.0498    -39.6122     
1 1 1 16 12 13 o 0 20.5567 5.0958   42.6163     124.355      107.758    124.355      
1 1 1 16 12 14 f 1 227.48  9.49288  256.831     132.015      64.8335    132.015      
1 1 1 16 12 15 o 0 68.7655 3.99156  66.2111     -152.39      36.733     27.6099      
1 1 1 16 12 16 o 0 85.3673 4.02118  145.179     -166.104     90.791     -166.104     
1 1 1 16 12 17 o 0 93.4881 5.33347  129.678     47.4743      32.3051    47.4743      
1 1 1 16 12 18 o 0 34.8677 4.69294  26.2817     115.087      26.7562    -64.913      
1 1 1 16 12 19 o 0 42.8362 7.85119  33.5484     -68.0326     29.912     111.967      
1 1 1 16 12 20 o 0 20.2658 6.55716  16.9123     155.226      4.64762    -24.7738     
1 1 1 16 12 21 o 0 4.32809 2.09715  ?           ?            ?          ?            
1 1 1 16 13 0  o 0 118.446 10.162   130.233     0            140.938    180          
1 1 1 16 13 1  o 0 508.858 20.6576  571.224     157.801      23.9162    157.801      
1 1 1 16 13 2  o 0 157.75  7.94015  91.4158     101.082      137.901    -78.9185     
1 1 1 16 13 3  f 1 470.522 21.8869  548.444     118.022      64.2667    118.022      
1 1 1 16 13 4  o 0 248.038 13.621   267.8       -144.61      41.3718    -144.61      
1 1 1 16 13 5  o 0 281.293 13.1858  363.124     105.331      168.427    105.331      
1 1 1 16 13 6  o 0 158.73  8.02127  120.141     -111.978     54.9753    68.0225      
1 1 1 16 13 7  o 0 137.383 10.2888  169.739     138.494      102.986    138.494      
1 1 1 16 13 8  o 0 326.743 18.0128  349.698     -97.4654     40.1817    -97.4654     
1 1 1 16 13 9  o 0 190.705 8.9846   163.031     -175.155     46.3105    4.84526      
1 1 1 16 13 10 o 0 106.546 5.51453  71.7296     -47.8226     59.0563    132.177      
1 1 1 16 13 11 o 0 223.776 10.3669  178.133     71.729       102.738    -108.271     
1 1 1 16 13 12 f 1 147.098 7.48408  141.273     -37.9268     13.7884    142.073      
1 1 1 16 13 13 o 0 37.285  3.23819  4.93904     -10.2915     30.6692    169.708      
1 1 1 16 13 14 o 0 49.2479 3.36509  32.3961     99.9358      22.4183    -80.0642     
1 1 1 16 13 15 o 0 42.1019 2.84021  36.386      147.393      16.0027    -32.6072     
1 1 1 16 13 16 o 0 40.6758 3.25058  28.5127     107.685      28.261     -72.3146     
1 1 1 16 13 17 o 0 85.2118 4.66514  120.978     28.9997      37.4793    28.9997      
1 1 1 16 13 18 o 0 33.9993 3.53701  47.1821     157.431      26.0199    157.431      
1 1 1 16 13 19 o 0 19.0178 6.43024  9.40034     126.277      12.4769    -53.7228     
1 1 1 16 13 20 o 0 54.0927 10.4465  62.041      -168.361     3.55899    -168.361     
1 1 1 16 13 21 o 0 4.0625  2.03993  ?           ?            ?          ?            
1 1 1 16 14 0  o 0 329.598 22.7493  365.074     180          97.7329    -180         
1 1 1 16 14 1  o 0 449.635 19.6641  586.099     0.113457     191.388    0.113457     
1 1 1 16 14 2  o 0 368.417 17.529   460.312     -61.634      122.358    -61.634      
1 1 1 16 14 3  o 0 400.01  21.5415  432.826     134.333      6.87448    -45.6666     
1 1 1 16 14 4  o 0 557.333 25.9033  550.172     76.8857      57.233     -103.114     
1 1 1 16 14 5  o 0 342.376 17.4831  351.105     24.4536      4.9318     24.4536      
1 1 1 16 14 6  o 0 349.563 18.6651  377.026     -121.091     46.7211    -121.091     
1 1 1 16 14 7  o 0 46.2747 3.40801  27.948      -124.811     110.253    -124.811     
1 1 1 16 14 8  o 0 259.684 12.8101  329.834     121.92       145.915    121.92       
1 1 1 16 14 9  f 1 169.695 8.58227  109.192     -68.8214     110.718    111.179      
1 1 1 16 14 10 o 0 183.983 9.54848  184.318     41.0843      5.417      -138.916     
1 1 1 16 14 11 o 0 67.1485 3.83048  65.8636     124.899      18.3595    124.899      
1 1 1 16 14 12 o 0 96.8235 4.93374  127.457     42.7469      96.9172    42.7469      
1 1 1 16 14 13 o 0 37.8729 3.07289  5.38493     -99.8607     32.7527    80.1393      
1 1 1 16 14 14 o 0 38.5108 3.20299  16.0929     128.948      31.0867    -51.0517     
1 1 1 16 14 15 o 0 195.505 8.54431  296.823     32.9312      97.0419    32.9312      
1 1 1 16 14 16 o 0 61.9117 3.61549  67.7398     -101.816     13.932     78.1839      
1 1 1 16 14 17 o 0 20.476  4.29044  4.64279     73.026       9.11589    -106.974     
1 1 1 16 14 18 o 0 16.8015 6.23948  5.29597     -70.9103     13.1195    109.09       
1 1 1 16 14 19 o 0 11.555  5.44947  1.86304     -21.5182     9.21704    -21.5182     
1 1 1 16 14 20 o 0 17.9877 6.86671  11.1768     67.0538      10.3843    -112.946     
1 1 1 16 14 21 o 0 4.14621 2.11961  ?           ?            ?          ?            
1 1 1 16 15 0  o 0 557.987 32.209   617.194     0            185.49     1.25366e-13  
1 1 1 16 15 1  o 0 315.589 14.4459  346.115     -160.476     13.104     -160.476     
1 1 1 16 15 2  o 0 342.939 16.8982  423.878     -169.15      150.764    -169.15      
1 1 1 16 15 3  o 0 402.657 20.671   363.211     -144.602     104.054    35.3983      
1 1 1 16 15 4  o 0 408.106 18.7493  423.851     14.7145      9.55439    14.7145      
1 1 1 16 15 5  o 0 151.2   9.04027  113.327     -82.007      49.7359    97.993       
1 1 1 16 15 6  o 0 179.137 9.32883  176.473     -16.0604     0.870803   163.94       
1 1 1 16 15 7  f 1 163.87  7.70523  143.148     81.1772      33.304     -98.8228     
1 1 1 16 15 8  o 0 83.1097 4.07722  51.4519     -34.6936     20.6839    145.306      
1 1 1 16 15 9  o 0 289.494 14.14    281.355     36.4962      47.2595    -143.504     
1 1 1 16 15 10 o 0 321.522 18.2897  363.715     -33.398      59.0361    -33.398      
1 1 1 16 15 11 o 0 261.521 14.6251  248.537     20.576       42.0112    -159.424     
1 1 1 16 15 12 o 0 181.109 8.30832  162.53      160.5        39.0771    -19.5        
1 1 1 16 15 13 o 0 114.854 5.58579  78.9116     -165.837     64.8163    14.1626      
1 1 1 16 15 14 f 1 105.037 4.62577  150.524     -91.1156     35.9628    -91.1156     
1 1 1 16 15 15 o 0 86.7352 4.36338  90.7054     69.8021      32.0409    -110.198     
1 1 1 16 15 16 o 0 49.2611 3.49623  57.463      -100.913     0.587223   -100.913     
1 1 1 16 15 17 o 0 47.6769 4.09144  56.0933     -177.44      5.23531    -177.44      
1 1 1 16 15 18 o 0 58.5463 5.29114  78.7259     132.047      23.4033    132.047      
1 1 1 16 15 19 o 0 51.9406 6.29663  70.0604     -18.065      23.8515    -18.065      
1 1 1 16 15 20 o 0 38.3811 11.4495  32.3584     29.9569      18.3351    -150.043     
1 1 1 16 15 21 o 0 6.47743 3.1488   ?           ?            ?          ?            
1 1 1 16 16 0  f 1 647.523 48.2203  676.378     180          339.781    -5.95015e-14 
1 1 1 16 16 1  o 0 14.4557 9.53483  1.65838     -90          83.0489    90           
1 1 1 16 16 2  o 0 296.504 20.0294  309.98      180          61.3416    180          
1 1 1 16 16 3  o 0 188.565 13.07    193.397     90           54.3681    90           
1 1 1 16 16 4  o 0 353.669 24.3688  368.115     180          125.275    180          
1 1 1 16 16 5  o 0 129.23  8.7497   127.659     -90          48.4527    -90          
1 1 1 16 16 6  o 0 159.656 12.7246  164.032     0            39.5181    -1.1801e-14  
1 1 1 16 16 7  o 0 302.256 21.4586  308.228     90           106.265    90           
1 1 1 16 16 8  o 0 13.7612 7.3124   1.92764     0            52.1817    -180         
1 1 1 16 16 9  o 0 185.684 11.7615  197.312     90           85.6961    90           
1 1 1 16 16 10 o 0 226.266 16.7544  237.281     0            45.728     0            
1 1 1 16 16 11 o 0 307.907 19.7743  317.719     90           66.9798    90           
1 1 1 16 16 12 o 0 27.0623 6.17172  2.58682     0            4.66868    180          
1 1 1 16 16 13 o 0 77.5251 5.15072  77.0635     90           40.3989    -90          
1 1 1 16 16 14 o 0 129.654 7.40912  167.563     180          30.3827    180          
1 1 1 16 16 15 o 0 85.3864 7.00233  107.935     90           10.7234    90           
1 1 1 16 16 16 o 0 38.5018 5.21012  47.1478     0            4.06292    180          
1 1 1 16 16 17 o 0 6.79575 4.79483  1.84502     90           21.8351    -90          
1 1 1 16 16 18 o 0 6.96744 4.94433  0.295563    0            1.83656    180          
1 1 1 16 16 19 o 0 69.6397 21.6176  79.5561     -90          3.70236    -90          
1 1 1 16 16 20 o 0 4.49096 3.10616  ?           ?            ?          ?            
1 1 1 17 0  1  o 0 88.9608 7.69114  101.395     -135         123.625    45           
1 1 1 17 0  2  o 0 62.969  6.42659  9.72148     180          16.4914    1.23232e-13  
1 1 1 17 0  3  o 0 621.469 31.5496  732.654     -45          80.456     135          
1 1 1 17 0  4  f 1 333.442 24.9848  390.482     -90          132.431    -90          
1 1 1 17 0  5  o 0 124.274 11.8732  99.5419     -135         15.3668    -135         
1 1 1 17 0  6  o 0 55.2718 6.6688   41.4838     0            130.983    180          
1 1 1 17 0  7  o 0 31.906  7.025    5.68911     -45          54.2733    135          
1 1 1 17 0  8  o 0 549.04  35.2061  583.957     -90          202.204    -90          
1 1 1 17 0  9  o 0 305.758 24.7681  320.928     45           43.5229    45           
1 1 1 17 0  10 o 0 230.113 18.8943  238.084     0            41.3865    -1.39814e-14 
1 1 1 17 0  11 o 0 334.743 24.5477  364.23      -45          61.483     -45          
1 1 1 17 0  12 o 0 154.926 9.44218  165.591     90           31.5991    90           
1 1 1 17 0  13 o 0 46.5649 5.18278  37.0676     -135         8.68368    45           
1 1 1 17 0  14 o 0 117.113 7.51731  120.774     180          49.5293    180          
1 1 1 17 0  15 o 0 29.8553 5.20792  9.19005     -45          12.6161    135          
1 1 1 17 0  16 o 0 6.61802 4.67631  1.05069     90           25.5057    -90          
1 1 1 17 0  17 o 0 37.9477 4.92884  47.3596     45           6.08009    45           
1 1 1 17 0  18 o 0 89.2101 6.13776  112.214     0            39.143     0            
1 1 1 17 0  19 o 0 11.9385 7.02203  7.42485     -45          12.663     135          
1 1 1 17 0  20 o 0 15.3201 7.6053   14.9264     -90          5.80415    90           
1 1 1 17 0  21 o 0 48.3168 11.3587  56.4402     -135         18.8592    -135         
1 1 1 17 0  22 o 0 10.8249 3.92323  ?           ?            ?          ?            
1 1 1 17 1  0  o 0 238.732 19.64    297.062     0            113.272    -1.53436e-13 
1 1 1 17 1  1  o 0 187.87  10.1609  229.464     -56.7552     35.7198    -56.7552     
1 1 1 17 1  2  o 0 389.482 19.1787  453.492     -154.147     10.3564    -154.147     
1 1 1 17 1  3  o 0 443.996 20.3282  530.451     -142.365     38.6797    -142.365     
1 1 1 17 1  4  o 0 511.365 19.9266  731.555     -173.92      291.543    -173.92      
1 1 1 17 1  5  o 0 275.448 14.6541  278.468     36.0122      57.0806    -143.988     
1 1 1 17 1  6  f 1 351.994 17.9001  548.594     15.2304      323.509    15.2304      
1 1 1 17 1  7  o 0 495.778 24.5868  495.582     -44.4543     60.001     135.546      
1 1 1 17 1  8  o 0 174.119 9.44308  138.08      -107.133     61.2961    72.8667      
1 1 1 17 1  9  o 0 191.947 13.1431  254.546     -31.4646     131.907    -31.4646     
1 1 1 17 1  10 o 0 197.014 10.9552  177.246     127.144      38.7295    -52.8557     
1 1 1 17 1  11 o 0 133.74  7.72561  88.5498     28.8965      95.7429    -151.104     
1 1 1 17 1  12 o 0 162.776 8.33975  186.879     142.387      48.7504    142.387      
1 1 1 17 1  13 o 0 312.066 14.806   357.529     156.125      64.0442    156.125      
1 1 1 17 1  14 o 0 216.52  9.81439  258.533     12.1999      77.0931    12.1999      
1 1 1 17 1  15 o 0 106.722 4.74118  116.267     -47.7977     29.3872    -47.7977     
1 1 1 17 1  16 f 1 51.4068 2.68036  62.7402     74.731       10.603     74.731       
1 1 1 17 1  17 o 0 100.205 4.60059  131.501     36.3473      9.5885     36.3473      
1 1 1 17 1  18 o 0 122.491 6.45905  167.426     -91.2045     30.7032    -91.2045     
1 1 1 17 1  19 o 0 30.257  4.5577   26.9073     -114.957     13.49      65.0433      
1 1 1 17 1  20 o 0 65.0914 5.48719  99.1288     114.986      45.7548    114.986      
1 1 1 17 1  21 o 0 32.0052 7.6951   30.0505     161.003      10.4666    -18.9966     
1 1 1 17 1  22 o 0 6.40536 2.74556  ?           ?            ?          ?            
1 1 1 17 2  0  o 0 102.451 7.88861  124.466     180          187.355    3.40089e-14  
1 1 1 17 2  1  o 0 317.561 16.3676  348.826     160.937      65.7503    -19.0634     
1 1 1 17 2  2  o 0 197.785 10.5821  213.67      -127.148     3.74585    -127.148     
1 1 1 17 2  3  o 0 339.584 17.001   453.975     157.864      145.086    157.864      
1 1 1 17 2  4  f 1 269.829 13.5509  354.637     -72.4389     117.795    -72.4389     
1 1 1 17 2  5  o 0 362.2   18.8652  401.865     86.2224      9.27214    -93.7776     
1 1 1 17 2  6  o 0 307.11  16.3575  374.549     -143.013     73.7229    -143.013     
1 1 1 17 2  7  o 0 181.986 11.2632  165.428     35.2095      23.6156    -144.791     
1 1 1 17 2  8  o 0 252.147 14.2351  240.173     -98.1913     29.1934    81.8087      
1 1 1 17 2  9  o 0 192.175 12.1302  125.529     -46.2705     138.526    133.73       
1 1 1 17 2  10 o 0 265.237 13.5523  210.65      -81.7424     115.592    98.2576      
1 1 1 17 2  11 o 0 252.132 14.6229  244.922     -22.0019     45.119     157.998      
1 1 1 17 2  12 o 0 142.77  6.72818  145.469     -134.004     9.88788    -134.004     
1 1 1 17 2  13 o 0 170.842 8.935    142.639     91.6195      66.985     -88.3805     
1 1 1 17 2  14 o 0 106.217 4.87117  81.5835     -131.023     46.5042    48.9774      
1 1 1 17 2  15 o 0 65.593  3.54639  35.6891     -16.5986     47.5498    163.401      
1 1 1 17 2  16 o 0 61.8344 2.7997   88.6215     -105.052     33.7379    -105.052     
1 1 1 17 2  17 o 0 39.7226 2.86561  17.144      101.857      61.1909    -78.1427     
1 1 1 17 2  18 o 0 67.3563 4.35386  61.2021     53.6865      41.7979    -126.313     
1 1 1 17 2  19 o 0 17.9818 5.50299  5.81818     -153.056     1.86257    26.9438      
1 1 1 17 2  20 o 0 70.9922 8.24695  108.147     -1.28058     49.8421    -1.28058     
1 1 1 17 2  21 o 0 29.5975 5.95257  34.9676     49.1687      7.083      49.1687      
1 1 1 17 2  22 o 0 5.84414 2.72741  ?           ?            ?          ?            
1 1 1 17 3  0  o 0 108.734 9.62036  56.2539     180          2.27302    -180         
1 1 1 17 3  1  o 0 306.574 15.6578  306.687     32.7593      73.9211    -147.241     
1 1 1 17 3  2  o 0 281.413 15.1746  303.935     -21.2507     17.4837    158.749      
1 1 1 17 3  3  o 0 252.054 13.1774  350.158     123.663      159.452    123.663      
1 1 1 17 3  4  o 0 199.243 11.9302  177.778     115.979      71.6909    -64.0209     
1 1 1 17 3  5  o 0 160.387 8.83209  172.332     -15.7542     34.6718    -15.7542     
1 1 1 17 3  6  o 0 53.7916 3.40761  27.3359     34.0368      85.1249    34.0368      
1 1 1 17 3  7  o 0 383.009 22.4575  545.689     174.999      303.492    174.999      
1 1 1 17 3  8  o 0 189.029 11.7906  132.068     -8.05916     107.772    171.941      
1 1 1 17 3  9  o 0 197.242 10.2821  269.796     -171.735     155.711    -171.735     
1 1 1 17 3  10 o 0 193.817 10.2424  155.768     -97.7548     73.5406    82.2452      
1 1 1 17 3  11 o 0 77.4564 4.51281  35.5138     73.1721      57.237     -106.828     
1 1 1 17 3  12 o 0 142.131 7.60315  121.23      -143.422     40.3757    36.5779      
1 1 1 17 3  13 o 0 98.5319 5.00354  72.2799     135.541      51.9805    -44.4586     
1 1 1 17 3  14 o 0 80.6645 4.25224  52.4848     -73.702      49.4383    106.298      
1 1 1 17 3  15 o 0 22.8364 4.58682  1.29004     5.7711       15.4228    5.7711       
1 1 1 17 3  16 o 0 79.6265 3.07777  131.863     86.3492      72.1643    86.3492      
1 1 1 17 3  17 o 0 104.931 5.06968  137.83      -63.9052     11.2597    -63.9052     
1 1 1 17 3  18 o 0 32.6456 3.80696  34.4808     110.537      12.7626    110.537      
1 1 1 17 3  19 o 0 39.6602 3.5239   50.6769     -123.845     11.5745    -123.845     
1 1 1 17 3  20 o 0 10.6047 4.64508  4.5853      81.3209      24.2014    81.3209      
1 1 1 17 3  21 o 0 11.7167 5.46504  0.881683    -107.283     6.18729    72.7173      
1 1 1 17 3  22 o 0 8.24445 3.61468  ?           ?            ?          ?            
1 1 1 17 4  0  o 0 61.0367 11.8999  5.2971      0            9.84741    180          
1 1 1 17 4  1  o 0 312.734 16.3896  300.894     122.722      94.6172    -57.2783     
1 1 1 17 4  2  o 0 421.563 19.9718  577.306     -172.601     211.141    -172.601     
1 1 1 17 4  3  o 0 324.013 15.1982  339.806     77.1592      41.0029    -102.841     
1 1 1 17 4  4  o 0 447.932 21.0119  452.698     106.17       101.139    -73.8305     
1 1 1 17 4  5  o 0 243.695 13.8953  275.514     41.4698      27.1885    41.4698      
1 1 1 17 4  6  o 0 504.637 22.6543  639.225     -146.199     156.11     -146.199     
1 1 1 17 4  7  o 0 639.129 25.7258  663.158     41.6473      15.721     -138.353     
1 1 1 17 4  8  o 0 278.095 15.9895  343.705     75.4408      133.704    75.4408      
1 1 1 17 4  9  o 0 318.442 16.0214  382.142     111.187      115.799    111.187      
1 1 1 17 4  10 o 0 117.127 6.93348  94.8515     162.044      25.2864    -17.9561     
1 1 1 17 4  11 o 0 122.583 6.03425  144.345     -28.2002     83.6       -28.2002     
1 1 1 17 4  12 o 0 97.329  4.66561  73.5437     61.1358      37.0847    61.1358      
1 1 1 17 4  13 o 0 82.8534 4.49525  11.2018     86.5751      142.734    -93.4249     
1 1 1 17 4  14 o 0 63.4481 3.45561  46.9509     -44.5576     17.6746    135.442      
1 1 1 17 4  15 o 0 56.0857 3.16482  53.5369     -107.002     7.572      -107.002     
1 1 1 17 4  16 o 0 89.908  3.82875  108.61      106.733      8.88645    -73.2672     
1 1 1 17 4  17 o 0 75.947  3.44762  115.939     42.4865      45.1561    42.4865      
1 1 1 17 4  18 o 0 32.2361 3.44951  20.5692     61.0078      29.3774    -118.992     
1 1 1 17 4  19 o 0 49.6668 3.3457   48.7646     69.8881      19.3169    -110.112     
1 1 1 17 4  20 o 0 82.1335 5.373    132.324     -80.2428     72.7863    -80.2428     
1 1 1 17 4  21 o 0 13.8276 5.98923  4.6668      117.494      7.90266    -62.5064     
1 1 1 17 4  22 o 0 7.12197 3.04873  ?           ?            ?          ?            
1 1 1 17 5  0  o 0 125.832 8.4642   114.284     180          8.63785    -180         
1 1 1 17 5  1  o 0 298.165 14.8     413.36      -145.055     180.898    -145.055     
1 1 1 17 5  2  o 0 526.024 21.9442  622.473     -147.278     64.3461    -147.278     
1 1 1 17 5  3  o 0 244.21  12.4557  328.911     -92.6409     142.317    -92.6409     
1 1 1 17 5  4  f 1 171.05  10.2175  143.43      -150.563     65.8933    29.4372      
1 1 1 17 5  5  o 0 544.922 23.5638  607.972     11.9225      1.13256    -168.077     
1 1 1 17 5  6  o 0 454.995 21.6677  537.054     -153.785     68.5332    -153.785     
1 1 1 17 5  7  o 0 291.027 16.5425  358.233     -26.8054     130.331    -26.8054     
1 1 1 17 5  8  o 0 325.444 20.2317  349.597     140.286      39.3528    140.286      
1 1 1 17 5  9  o 0 233.658 13.6873  254.75      67.0921      40.8148    67.0921      
1 1 1 17 5  10 o 0 178.1   8.86057  150.823     136.232      47.0136    -43.7678     
1 1 1 17 5  11 o 0 101.938 6.01857  58.183      173.111      78.5784    -6.88865     
1 1 1 17 5  12 o 0 112.019 5.80746  88.4136     17.3478      34.0485    -162.652     
1 1 1 17 5  13 o 0 231.324 11.764   231.45      -29.4719     12.7456    150.528      
1 1 1 17 5  14 o 0 37.9122 3.38952  6.96582     -176.856     19.9979    3.14359      
1 1 1 17 5  15 o 0 141.193 6.65732  136.739     -58.8593     4.7209     121.141      
1 1 1 17 5  16 o 0 106.225 4.3307   181.623     -125.038     98.9022    -125.038     
1 1 1 17 5  17 o 0 80.3795 4.20036  114.6       149.298      30.7439    149.298      
1 1 1 17 5  18 o 0 45.5554 4.3537   54.1049     15.0661      4.69706    15.0661      
1 1 1 17 5  19 o 0 34.1404 4.90623  35.1038     152.054      5.92302    -27.9464     
1 1 1 17 5  20 o 0 64.3611 5.77355  99.5108     40.3759      50.4375    40.3759      
1 1 1 17 5  21 o 0 10.3078 5.02366  6.71794     77.9056      28.5261    77.9056      
1 1 1 17 5  22 o 0 8.68018 1.10308  ?           ?            ?          ?            
1 1 1 17 6  0  o 0 27.8144 5.27674  0.613098    180          7.81261    5.43242e-13  
1 1 1 17 6  1  o 0 456.624 19.775   483.659     61.66        48.6198    -118.34      
1 1 1 17 6  2  o 0 625.884 23.5071  617.799     -29.2536     166.852    150.746      
1 1 1 17 6  3  o 0 522.875 22.5529  598.023     91.0644      29.3054    91.0644      
1 1 1 17 6  4  o 0 459.29  19.9308  402.542     -149.327     217.778    30.6731      
1 1 1 17 6  5  o 0 164.601 9.58658  175.029     -120.517     31.8441    -120.517     
1 1 1 17 6  6  o 0 97.9169 6.48243  33.8296     -179.205     17.4853    0.795113     
1 1 1 17 6  7  o 0 187.401 10.1907  168.101     120.362      25.0561    -59.6382     
1 1 1 17 6  8  f 1 211.996 12.9924  155.927     -179.033     106.168    0.967356     
1 1 1 17 6  9  o 0 107.767 6.4726   81.2519     -149.057     32.6752    30.9429      
1 1 1 17 6  10 o 0 199.783 9.70696  193.702     -119.326     4.19531    60.6741      
1 1 1 17 6  11 o 0 206.227 11.6744  245.605     44.0529      67.6136    44.0529      
1 1 1 17 6  12 o 0 122.69  5.79762  137.663     -82.8681     57.7527    -82.8681     
1 1 1 17 6  13 o 0 189.77  9.81092  170.259     -37.9844     47.0398    142.016      
1 1 1 17 6  14 o 0 101.904 5.22365  72.4342     -151.395     53.5364    28.6051      
1 1 1 17 6  15 o 0 215.115 8.65356  232.333     136.331      39.158     136.331      
1 1 1 17 6  16 f 1 161.345 6.71792  260.755     44.9672      110.226    44.9672      
1 1 1 17 6  17 o 0 81.7711 4.49485  93.8902     -110.85      14.79      69.1497      
1 1 1 17 6  18 o 0 22.9793 5.57785  2.77642     -139.671     52.1653    -139.671     
1 1 1 17 6  19 o 0 14.9718 5.18446  1.53395     -154.243     4.56009    25.7575      
1 1 1 17 6  20 f 1 29.0677 6.31173  31.0364     -156.233     1.00382    23.7673      
1 1 1 17 6  21 o 0 9.5385  4.64759  ?           ?            ?          ?            
1 1 1 17 6  22 o 0 5.69803 2.81952  ?           ?            ?          ?            
1 1 1 17 7  0  o 0 313.59  23.8713  350.924     180          1.8546     -6.89134e-12 
1 1 1 17 7  1  o 0 709.289 24.2259  678.064     -142.848     226.121    37.152       
1 1 1 17 7  2  o 0 133.149 7.9725   66.502      160.191      128.674    -19.8091     
1 1 1 17 7  3  o 0 530.318 22.6501  698.022     -176.928     220.26     -176.928     
1 1 1 17 7  4  o 0 130.631 8.18844  95.7054     -128.732     49.4002    51.268       
1 1 1 17 7  5  o 0 252.689 14.1732  336.785     -178.047     144.758    -178.047     
1 1 1 17 7  6  o 0 204.676 11.3005  243.021     -79.9439     98.8457    -79.9439     
1 1 1 17 7  7  o 0 190.254 11.391   182.749     112.738      1.70081    112.738      
1 1 1 17 7  8  o 0 383.225 22.1625  416.193     80.8282      46.6012    80.8282      
1 1 1 17 7  9  o 0 251.082 12.4313  243.503     82.1435      16.5859    -97.8565     
1 1 1 17 7  10 o 0 144.471 7.41112  155.328     67.4378      43.8413    67.4378      
1 1 1 17 7  11 o 0 228.025 11.262   266.166     -71.7983     61.3631    -71.7983     
1 1 1 17 7  12 o 0 126.373 6.53523  134.829     -80.0881     36.3711    -80.0881     
1 1 1 17 7  13 o 0 25.0045 4.26641  13.9753     75.7545      46.4364    75.7545      
1 1 1 17 7  14 o 0 91.6717 4.34095  61.3217     -153.869     53.4923    26.1312      
1 1 1 17 7  15 o 0 76.1237 3.27876  82.9446     179.456      24.4729    179.456      
1 1 1 17 7  16 o 0 147.34  6.02433  236.679     65.8234      100.393    65.8234      
1 1 1 17 7  17 o 0 96.6406 4.92295  140.501     -36.9078     42.2123    -36.9078     
1 1 1 17 7  18 o 0 35.7986 3.87356  41.4687     -178.461     11.8435    -178.461     
1 1 1 17 7  19 o 0 15.4794 5.57091  2.13644     143.437      17.09      -36.563      
1 1 1 17 7  20 o 0 36.2973 4.23076  48.6127     51.8347      17.6315    51.8347      
1 1 1 17 7  21 o 0 8.75279 3.75587  ?           ?            ?          ?            
1 1 1 17 7  22 o 0 5.54698 0.651506 ?           ?            ?          ?            
1 1 1 17 8  0  o 0 686.811 34.8472  765.232     180          151.911    -6.2465e-14  
1 1 1 17 8  1  o 0 218.917 10.7843  248.117     69.9196      40.8281    69.9196      
1 1 1 17 8  2  o 0 301.28  15.2543  396.222     -15.8405     146.458    -15.8405     
1 1 1 17 8  3  o 0 365.428 18.0447  392.769     -147.667     14.6284    32.333       
1 1 1 17 8  4  o 0 589.092 22.7139  585.532     -172.277     134.679    7.72262      
1 1 1 17 8  5  f 1 450.291 19.9185  602.017     104.19       219.097    104.19       
1 1 1 17 8  6  o 0 343.876 18.2068  307.604     70.5417      90.5511    -109.458     
1 1 1 17 8  7  o 0 153.26  8.02579  131.893     -136.625     11.2373    43.3751      
1 1 1 17 8  8  o 0 67.6084 4.16826  19.8892     -30.8599     52.43      149.14       
1 1 1 17 8  9  o 0 269.185 14.6267  266.77      -138.035     5.76614    41.9646      
1 1 1 17 8  10 o 0 272.1   12.8253  277.406     -32.1973     16.6353    -32.1973     
1 1 1 17 8  11 o 0 154.834 8.40104  103.866     -65.5675     106.495    114.433      
1 1 1 17 8  12 o 0 150.972 7.11905  211.576     22.5501      120.147    22.5501      
1 1 1 17 8  13 o 0 27.7398 3.47915  18.5402     117.107      68.132     117.107      
1 1 1 17 8  14 o 0 19.9784 5.13298  9.4437      178.374      24.8124    178.374      
1 1 1 17 8  15 o 0 84.5829 3.85153  119.695     118.199      28.2415    118.199      
1 1 1 17 8  16 o 0 104.226 4.82623  165.405     -50.5953     73.3752    -50.5953     
1 1 1 17 8  17 o 0 12.0161 4.9434   6.0865      163.572      17.9399    163.572      
1 1 1 17 8  18 o 0 59.8185 3.89547  79.3199     -54.2466     19.6148    -54.2466     
1 1 1 17 8  19 o 0 61.4323 5.13912  82.777      90.2029      23.0047    90.2029      
1 1 1 17 8  20 o 0 45.5405 7.32383  61.4182     -160.707     20.7858    -160.707     
1 1 1 17 8  21 o 0 10.4318 4.56785  ?           ?            ?          ?            
1 1 1 17 8  22 f 1 7.37687 3.70498  ?           ?            ?          ?            
1 1 1 17 9  0  o 0 523.022 27.516   580.695     180          58.94      180          
1 1 1 17 9  1  o 0 326.792 17.845   318.316     78.2946      73.1395    -101.705     
1 1 1 17 9  2  o 0 334.038 15.781   313.569     8.54289      100.5      -171.457     
1 1 1 17 9  3  o 0 438.314 20.7888  468.187     -51.2504     26.3283    128.75       
1 1 1 17 9  4  o 0 61.0713 3.16475  21.7022     110.133      86.5056    110.133      
1 1 1 17 9  5  o 0 357.327 18.8967  484.516     -99.0634     199.744    -99.0634     
1 1 1 17 9  6  o 0 550.745 24.0417  497.753     41.9061      145.482    -138.094     
1 1 1 17 9  7  o 0 397.347 21.3153  329.222     -64.0454     153.736    115.955      
1 1 1 17 9  8  o 0 121.47  7.49221  69.9009     124.538      91.9857    -55.4619     
1 1 1 17 9  9  o 0 73.4962 4.60089  29.8026     31.3994      47.268     -148.601     
1 1 1 17 9  10 o 0 184.33  10.1847  227.923     76.7967      108.718    76.7967      
1 1 1 17 9  11 f 1 200.023 10.2201  240.382     -56.2947     76.1287    -56.2947     
1 1 1 17 9  12 o 0 212.093 10.2169  264.704     -169.861     94.49      -169.861     
1 1 1 17 9  13 o 0 62.7867 3.73511  54.4055     -131.842     5.36191    -131.842     
1 1 1 17 9  14 o 0 211.835 8.83771  231.815     -91.9275     43.9348    -91.9275     
1 1 1 17 9  15 o 0 55.1094 3.09417  59.8083     -112.391     9.98647    67.6086      
1 1 1 17 9  16 o 0 114.873 5.24581  128.686     -174.617     30.3829    5.38276      
1 1 1 17 9  17 f 1 13.5338 5.48423  18.4201     29.0944      56.1563    29.0944      
1 1 1 17 9  18 o 0 20.451  6.22853  1.67347     160.091      29.7624    -19.9089     
1 1 1 17 9  19 o 0 65.6226 5.27816  72.4425     0.131027     7.99615    -179.869     
1 1 1 17 9  20 o 0 17.9876 7.12897  12.2314     34.6067      8.43111    -145.393     
1 1 1 17 9  21 o 0 8.88662 3.81374  ?           ?            ?          ?            
1 1 1 17 9  22 o 0 4.08715 1.91652  ?           ?            ?          ?            
1 1 1 17 10 0  o 0 282.833 20.8052  313.119     0            88.0067    1.1021e-13   
1 1 1 17 10 1  o 0 581.196 22.3165  649.445     -60.8487     20.4653    -60.8487     
1 1 1 17 10 2  o 0 130.546 5.96141  64.6715     152.937      122.405    -27.0625     
1 1 1 17 10 3  o 0 454.706 20.4371  503.532     -29.3904     10.8868    -29.3904     
1 1 1 17 10 4  o 0 571.674 23.0683  663.521     -96.2384     70.4247    -96.2384     
1 1 1 17 10 5  o 0 60.7283 3.63754  31.7229     -152.166     117.002    -152.166     
1 1 1 17 10 6  o 0 383.505 20.0226  437.478     17.6947      93.77      17.6947      
1 1 1 17 10 7  o 0 250.679 13.9184  251.82      36.985       9.55354    36.985       
1 1 1 17 10 8  o 0 130.891 8.15345  93.3441     -113.741     63.0395    66.2586      
1 1 1 17 10 9  o 0 219.161 12.0799  195.665     -117.963     41.1757    62.0367      
1 1 1 17 10 10 o 0 221.526 10.6465  316.653     -36.5969     183.065    -36.5969     
1 1 1 17 10 11 o 0 73.4987 3.83527  0.0768403   95.714       129.774    95.714       
1 1 1 17 10 12 o 0 148.813 6.70657  161.538     -6.89685     22.6316    -6.89685     
1 1 1 17 10 13 f 1 476.381 21.886   461.804     178.084      ?          ?            
1 1 1 17 10 14 o 0 75.556  3.94556  50.291      -138.131     38.3274    41.8686      
1 1 1 17 10 15 o 0 44.3559 3.48929  45.4347     91.8986      19.9232    91.8986      
1 1 1 17 10 16 o 0 82.5784 3.87276  113.602     -155.472     27.9649    -155.472     
1 1 1 17 10 17 o 0 62.6926 3.85479  104.614     60.8788      65.4867    60.8788      
1 1 1 17 10 18 o 0 74.7786 4.44413  116.409     98.5492      55.8111    98.5492      
1 1 1 17 10 19 o 0 62.5058 5.90493  58.3359     -141.905     28.2163    38.0953      
1 1 1 17 10 20 o 0 18.6399 7.08557  15.5212     46.9258      1.75665    46.9258      
1 1 1 17 10 21 o 0 7.62265 3.69411  ?           ?            ?          ?            
1 1 1 17 11 0  o 0 138.625 11.1437  150.058     180          44.565     -1.49335e-13 
1 1 1 17 11 1  o 0 399.434 18.7101  365.208     75.2923      140.281    -104.708     
1 1 1 17 11 2  o 0 430.925 19.7177  464.684     135.423      11.0401    -44.5766     
1 1 1 17 11 3  o 0 608.677 22.902   661.394     179.039      15.2854    -0.960914    
1 1 1 17 11 4  o 0 180.857 10.9561  147.91      5.03944      73.412     -174.961     
1 1 1 17 11 5  o 0 272.963 13.1937  349.249     -155.38      161.062    -155.38      
1 1 1 17 11 6  f 1 310.692 16.4575  396.041     42.8043      173.955    42.8043      
1 1 1 17 11 7  o 0 453.193 22.4837  468.151     -70.113      9.05804    -70.113      
1 1 1 17 11 8  o 0 222.004 11.5976  203.365     124.514      34.6487    -55.4862     
1 1 1 17 11 9  o 0 205.83  11.4985  180.041     -138.929     43.1547    41.0709      
1 1 1 17 11 10 o 0 153.494 8.59304  114.27      23.7239      82.5621    -156.276     
1 1 1 17 11 11 o 0 168.033 8.91649  159.45      142.827      16.6218    -37.1731     
1 1 1 17 11 12 o 0 206.26  11.4275  201.411     76.3642      17.8223    -103.636     
1 1 1 17 11 13 o 0 263.893 13.0138  212.11      -92.9422     107.444    87.0578      
1 1 1 17 11 14 o 0 105.307 4.409    63.3004     -92.4799     75.3637    87.5201      
1 1 1 17 11 15 o 0 153.383 6.35058  242.921     -110.83      95.6777    -110.83      
1 1 1 17 11 16 o 0 67.8768 3.69356  69.4136     -100.376     22.9693    79.624       
1 1 1 17 11 17 o 0 95.3582 5.52678  143.764     -39.7513     57.1541    -39.7513     
1 1 1 17 11 18 o 0 19.3057 5.8645   11.0801     40.4517      8.91747    -139.548     
1 1 1 17 11 19 o 0 22.7576 5.57902  18.2514     140.443      4.51151    -39.5567     
1 1 1 17 11 20 o 0 45.0201 6.54577  58.6498     -114.463     18.1767    -114.463     
1 1 1 17 11 21 o 0 6.3185  3.08381  ?           ?            ?          ?            
1 1 1 17 12 0  o 0 510.766 29.9223  563.057     0            194.664    8.11022e-14  
1 1 1 17 12 1  o 0 510.344 20.8043  545.47      -126.949     24.2837    53.0511      
1 1 1 17 12 2  o 0 364.771 16.9707  446.661     -32.7315     106.784    -32.7315     
1 1 1 17 12 3  o 0 261.67  12.4446  278.718     -92.8261     3.60996    -92.8261     
1 1 1 17 12 4  o 0 561.638 23.8947  676.732     49.4411      194.223    49.4411      
1 1 1 17 12 5  o 0 92.0992 5.158    25.2447     -12.2711     58.5687    167.729      
1 1 1 17 12 6  o 0 202.417 10.7922  218.364     143.165      54.7896    143.165      
1 1 1 17 12 7  o 0 202.105 11.4334  222.708     75.8952      46.811     75.8952      
1 1 1 17 12 8  o 0 186.033 9.08883  160.029     27.1965      44.5643    -152.803     
1 1 1 17 12 9  o 0 91.0199 5.22073  68.4011     -118.761     16.9613    -118.761     
1 1 1 17 12 10 o 0 88.2636 4.79655  52.6917     166.555      48.6625    -13.4445     
1 1 1 17 12 11 o 0 286.431 14.7734  339.177     -31.5575     92.0626    -31.5575     
1 1 1 17 12 12 o 0 92.9588 4.83241  118.184     -27.1634     69.3968    -27.1634     
1 1 1 17 12 13 o 0 122.079 5.44171  119.357     -7.6391      1.47803    -7.6391      
1 1 1 17 12 14 o 0 62.2027 2.94231  56.6793     -172.553     0.329679   -172.553     
1 1 1 17 12 15 o 0 123.778 5.14938  190.119     -149.498     69.6985    -149.498     
1 1 1 17 12 16 o 0 80.407  4.02788  109.849     155.141      22.9174    155.141      
1 1 1 17 12 17 o 0 35.6044 4.00429  26.9246     100.544      24.4933    -79.4559     
1 1 1 17 12 18 o 0 61.142  4.69925  63.0405     14.1015      17.2194    -165.898     
1 1 1 17 12 19 o 0 22.9768 7.71214  16.6634     -117.871     10.1976    62.1293      
1 1 1 17 12 20 o 0 29.2479 6.60352  31.3245     86.6086      1.4817     86.6086      
1 1 1 17 12 21 o 0 6.07401 3.09253  ?           ?            ?          ?            
1 1 1 17 13 0  o 0 532.042 33.0318  585.462     180          22.0881    -9.80311e-13 
1 1 1 17 13 1  o 0 477.665 21.3807  573.493     -130.629     108.509    -130.629     
1 1 1 17 13 2  o 0 443.216 21.4777  486.126     -7.13492     8.87789    -7.13492     
1 1 1 17 13 3  o 0 526.415 23.5029  603.407     -62.5625     121.904    -62.5625     
1 1 1 17 13 4  o 0 453.329 21.3268  520.567     1.62812      112.604    1.62812      
1 1 1 17 13 5  o 0 127.229 6.50603  45.5628     -118.347     138.975    61.6527      
1 1 1 17 13 6  o 0 323.451 17.1554  375.062     -175.267     93.848     -175.267     
1 1 1 17 13 7  o 0 211.169 12.6879  227.282     -129.38      37.6761    -129.38      
1 1 1 17 13 8  o 0 127.105 6.74475  136.629     32.2934      49.7958    32.2934      
1 1 1 17 13 9  o 0 83.8506 4.83632  41.7842     2.29356      52.1175    -177.706     
1 1 1 17 13 10 o 0 215.2   10.1926  191.328     -115.655     59.4244    64.3451      
1 1 1 17 13 11 o 0 62.406  3.59325  24.4849     76.5039      68.0506    -103.496     
1 1 1 17 13 12 o 0 231.434 11.8817  163.135     -100.833     143.127    79.1673      
1 1 1 17 13 13 f 1 157.723 7.37388  206.362     -18.6164     106.818    -18.6164     
1 1 1 17 13 14 o 0 59.1935 3.11807  39.2        143.741      30.0417    -36.2593     
1 1 1 17 13 15 f 1 56.134  3.05383  29.8182     41.4651      74.9389    -138.535     
1 1 1 17 13 16 o 0 37.1331 3.55538  46.1474     8.20189      18.2753    8.20189      
1 1 1 17 13 17 o 0 19.1091 5.921    1.17552     -97.9959     3.65854    82.0041      
1 1 1 17 13 18 o 0 48.974  3.84116  58.1525     -49.06       4.48591    -49.06       
1 1 1 17 13 19 o 0 31.8997 4.86738  45.0284     -0.210709    24.1127    -0.210709    
1 1 1 17 13 20 o 0 33.2593 6.74574  27.0248     -122.596     17.5516    57.4044      
1 1 1 17 13 21 o 0 6.65538 3.36964  ?           ?            ?          ?            
1 1 1 17 14 0  o 0 280.69  20.6929  308.303     180          103.504    -180         
1 1 1 17 14 1  f 1 166.972 7.53083  163.898     28.999       3.76565    28.999       
1 1 1 17 14 2  f 1 269.083 13.7964  274.57      -63.7287     11.6729    -63.7287     
1 1 1 17 14 3  o 0 397.525 20.3     421.008     -160.616     30.6158    -160.616     
1 1 1 17 14 4  o 0 136.331 7.30838  65.558      -99.1361     118.089    80.8639      
1 1 1 17 14 5  o 0 112.107 6.09142  64.6278     -77.732      27.8976    102.268      
1 1 1 17 14 6  o 0 470.63  20.2066  501.03      133.166      42.1792    133.166      
1 1 1 17 14 7  o 0 77.5599 4.33695  4.22825     -95.2911     145.234    -95.2911     
1 1 1 17 14 8  o 0 136.872 6.26035  141.51      155.406      33.2865    155.406      
1 1 1 17 14 9  o 0 195.499 8.90151  194.456     -128.545     12.3785    51.4548      
1 1 1 17 14 10 o 0 89.3097 4.25742  47.471      -17.8933     63.4526    162.107      
1 1 1 17 14 11 o 0 165.407 7.86887  208.233     171.747      83.4401    171.747      
1 1 1 17 14 12 o 0 168.983 6.75906  178.537     31.8736      20.4203    31.8736      
1 1 1 17 14 13 o 0 138.012 6.57141  149.236     -148.947     32.0014    -148.947     
1 1 1 17 14 14 o 0 34.5584 3.15179  17.2258     29.1828      33.8472    -150.817     
1 1 1 17 14 15 o 0 36.7748 3.48365  14.8569     124.179      47.7502    -55.8206     
1 1 1 17 14 16 o 0 131.04  6.67715  180.268     -10.6297     38.4308    -10.6297     
1 1 1 17 14 17 o 0 63.8517 4.12241  83.4252     -95.4682     18.9051    -95.4682     
1 1 1 17 14 18 o 0 15.7923 5.56782  3.55985     -134.448     9.30665    45.5517      
1 1 1 17 14 19 o 0 12.4968 4.78894  1.91279     33.9473      5.13538    -146.053     
1 1 1 17 14 20 o 0 12.4688 5.80192  1.28289     162.69       13.2955    -17.3101     
1 1 1 17 14 21 o 0 5.62582 2.45063  ?           ?            ?          ?            
1 1 1 17 15 0  o 0 155.326 10.3414  157.098     0            1.78152    1.56098e-12  
1 1 1 17 15 1  o 0 480.556 21.1822  525.194     -168.402     65.3882    -168.402     
1 1 1 17 15 2  o 0 345.007 15.9935  385.438     -29.8704     73.407     -29.8704     
1 1 1 17 15 3  o 0 398.722 20.312   495.125     25.0039      182.25     25.0039      
1 1 1 17 15 4  o 0 262.537 14.6445  276.239     102.927      33.7984    102.927      
1 1 1 17 15 5  o 0 157.501 7.91101  104.647     -112.168     100.869    67.8321      
1 1 1 17 15 6  f 1 183.574 9.92515  212.658     35.4321      69.8939    35.4321      
1 1 1 17 15 7  o 0 284.012 14.9721  236.768     118.139      94.0278    -61.8606     
1 1 1 17 15 8  o 0 88.0629 4.69257  42.6444     113.182      63.6535    -66.8179     
1 1 1 17 15 9  o 0 65.4896 3.5623   19.3212     -48.5394     40.5523    131.461      
1 1 1 17 15 10 o 0 213.941 10.0808  250.023     -86.9954     69.5771    -86.9954     
1 1 1 17 15 11 o 0 93.0569 4.31402  73.623      56.4767      33.66      -123.523     
1 1 1 17 15 12 o 0 112.764 6.10158  107.347     -123.46      3.48533    56.54        
1 1 1 17 15 13 o 0 106.511 5.3084   95.881      34.6859      9.62949    -145.314     
1 1 1 17 15 14 o 0 203.574 8.05243  311.387     -58.7283     102.354    -58.7283     
1 1 1 17 15 15 o 0 62.5984 2.83595  84.4001     -95.8937     27.173     -95.8937     
1 1 1 17 15 16 o 0 33.9989 3.07801  34.6654     -105.729     0.263705   74.2713      
1 1 1 17 15 17 o 0 59.2176 4.07249  62.7121     -154.93      11.2079    25.0704      
1 1 1 17 15 18 o 0 18.4135 6.65806  3.67634     138.258      26.6196    -41.7422     
1 1 1 17 15 19 o 0 33.6134 8.4008   31.8087     48.6901      9.32136    -131.31      
1 1 1 17 15 20 o 0 8.52329 3.65138  ?           ?            ?          ?            
1 1 1 17 16 0  o 0 487.594 35.2094  504.698     0            87.8879    180          
1 1 1 17 16 1  o 0 231.293 10.3652  226.993     -147.076     0.924122   -147.076     
1 1 1 17 16 2  o 0 220.624 11.0588  252.43      133.468      83.3092    133.468      
1 1 1 17 16 3  o 0 262.031 14.2082  176.998     28.7582      170.932    -151.242     
1 1 1 17 16 4  o 0 284.553 14.4454  299.94      -161.54      23.9695    -161.54      
1 1 1 17 16 5  o 0 269.197 13.658   328.55      -178.645     118.703    -178.645     
1 1 1 17 16 6  o 0 149.79  7.75858  143.741     -33.3054     2.64397    -33.3054     
1 1 1 17 16 7  o 0 221.268 10.691   151.217     -68.1987     134.604    111.801      
1 1 1 17 16 8  o 0 405.994 17.9462  487.937     -49.9869     118.173    -49.9869     
1 1 1 17 16 9  o 0 40.0392 3.3771   38.0448     152.59       118.059    152.59       
1 1 1 17 16 10 o 0 212.575 10.1818  239.642     26.8751      43.5722    26.8751      
1 1 1 17 16 11 o 0 92.4382 4.39171  32.1645     -163.502     117.257    16.498       
1 1 1 17 16 12 f 1 73.0048 3.24867  35.4744     -137.316     64.9167    42.6839      
1 1 1 17 16 13 o 0 171     7.20607  142.588     166.874      48.8239    -13.1264     
1 1 1 17 16 14 o 0 59.8471 2.79654  80.464      15.3356      25.2238    15.3356      
1 1 1 17 16 15 o 0 130.029 6.21047  201.448     -142.095     84.716     -142.095     
1 1 1 17 16 16 o 0 88.6872 5.52612  120.815     19.9779      29.4648    19.9779      
1 1 1 17 16 17 o 0 20.0702 5.37702  13.0431     -2.47373     3.55683    177.526      
1 1 1 17 16 18 o 0 57.4634 5.18188  50.8273     -127.347     29.009     52.6535      
1 1 1 17 16 19 o 0 14.0127 5.76558  4.83902     20.9832      8.87976    -159.017     
1 1 1 17 16 20 o 0 5.81892 2.80494  ?           ?            ?          ?            
1 1 1 17 17 0  o 0 137.85  16.9335  42.2909     0            6.49735    180          
1 1 1 17 17 1  o 0 162.565 11.3191  60.3156     90           34.9204    90           
1 1 1 17 17 2  o 0 57.1898 5.14808  9.70035     0            22.1172    180          
1 1 1 17 17 3  o 0 117.912 9.32991  121.418     90           108.845    -90          
1 1 1 17 17 4  o 0 274.068 18.6599  281.215     0            111.049    -2.69107e-15 
1 1 1 17 17 5  o 0 103.659 8.39947  6.07422     -90          3.08541    -90          
1 1 1 17 17 6  o 0 299.155 23.0415  303.114     0            18.4022    4.99853e-14  
1 1 1 17 17 7  o 0 29.3796 5.88516  3.82066     -90          19.6883    90           
1 1 1 17 17 8  o 0 97.7269 6.79196  102.193     0            39.6495    -180         
1 1 1 17 17 9  f 1 237.736 13.9155  248.931     -90          45.5626    -90          
1 1 1 17 17 10 o 0 113.965 7.3808   117.051     0            60.859     -1.50231e-14 
1 1 1 17 17 11 o 0 124.503 8.33144  126.391     90           30.9692    90           
1 1 1 17 17 12 o 0 170.506 12.7297  170.019     0            35.6839    0            
1 1 1 17 17 13 o 0 12.8064 7.06206  7.47009     90           50.3766    -90          
1 1 1 17 17 14 o 0 12.7726 7.13832  7.29558     0            45.757     -180         
1 1 1 17 17 15 o 0 133.365 10.1481  165.744     -90          20.3568    -90          
1 1 1 17 17 16 o 0 27.3926 5.96295  29.0641     180          5.79754    1.77505e-14  
1 1 1 17 17 17 o 0 65.0249 6.30274  76.9755     -90          21.3803    -90          
1 1 1 17 17 18 o 0 14.5406 8.24074  10.3924     180          9.7246     2.44671e-14  
1 1 1 17 17 19 o 0 9.59284 6.27642  3.92906     90           6.5149     -90          
1 1 1 17 17 20 o 0 5.23045 3.32652  ?           ?            ?          ?            
1 1 1 18 0  0  o 0 639.924 46.9174  756.62      180          125.38     180          
1 1 1 18 0  1  o 0 56.3998 5.20016  13.8041     -45          33.0083    135          
1 1 1 18 0  2  o 0 546.51  33.5732  642.642     -90          38.7553    90           
1 1 1 18 0  3  o 0 673.164 33.4409  787.496     45           52.5717    45           
1 1 1 18 0  4  o 0 630.51  37.2443  732.644     180          91.2259    5.93831e-14  
1 1 1 18 0  5  o 0 222.368 17.031   252.422     -45          117.897    -45          
1 1 1 18 0  6  o 0 508.482 32.874   580.405     90           20.2966    -90          
1 1 1 18 0  7  o 0 72.0407 8.47991  18.5632     -135         20.2255    45           
1 1 1 18 0  8  o 0 159.993 15.858   168.209     180          53.9665    8.75848e-15  
1 1 1 18 0  9  o 0 444.417 31.92    462.678     135          45.6723    135          
1 1 1 18 0  10 o 0 196.462 15.7987  201.594     -90          25.5752    90           
1 1 1 18 0  11 o 0 153.625 12.9874  165.753     -135         38.8869    45           
1 1 1 18 0  12 o 0 212.625 15.8247  225.618     0            20.681     2.17081e-14  
1 1 1 18 0  13 o 0 28.2665 7.21575  3.70059     135          5.83533    -45          
1 1 1 18 0  14 o 0 155.8   11.3213  159.371     90           77.004     90           
1 1 1 18 0  15 o 0 48.1842 4.13096  39.6633     45           13.08      45           
1 1 1 18 0  16 o 0 9.6812  6.14061  2.15224     0            23.3941    180          
1 1 1 18 0  17 o 0 67.0988 5.99458  85.5392     135          3.40094    -45          
1 1 1 18 0  18 o 0 10.25   6.15791  0.84816     90           3.86173    -90          
1 1 1 18 0  19 o 0 70.5258 7.7327   85.7897     45           15.3701    45           
1 1 1 18 0  20 o 0 14.0673 7.67338  10.6496     0            4.20589    -180         
1 1 1 18 0  21 o 0 10.8718 7.5192   ?           ?            ?          ?            
1 1 1 18 1  0  o 0 395.068 27.5407  461.838     0            73.2449    -6.50035e-14 
1 1 1 18 1  1  o 0 247.65  13.5826  247.443     5.74996      59.1818    -174.25      
1 1 1 18 1  2  o 0 154.124 9.21069  114.275     -132.311     93.4654    47.6889      
1 1 1 18 1  3  o 0 460.328 20.1239  652.663     169.196      256.017    169.196      
1 1 1 18 1  4  f 1 280.272 15.5603  304.849     78.6505      14.0205    -101.35      
1 1 1 18 1  5  o 0 217.776 12.3883  264.533     123.929      67.2616    123.929      
1 1 1 18 1  6  o 0 126.041 6.67781  103.154     91.5819      17.6086    91.5819      
1 1 1 18 1  7  o 0 286.527 15.5509  347.419     -33.9433     111.873    -33.9433     
1 1 1 18 1  8  o 0 148.987 7.50454  141.968     -15.7001     31.7602    -15.7001     
1 1 1 18 1  9  o 0 164.284 8.67062  120.75      -171.247     85.2649    8.7526       
1 1 1 18 1  10 o 0 291.393 15.9471  314.887     -62.0173     43.8739    -62.0173     
1 1 1 18 1  11 o 0 410.612 23.0582  517.264     16.4116      159.397    16.4116      
1 1 1 18 1  12 o 0 110.943 6.45574  96.3255     -49.7662     12.9502    130.234      
1 1 1 18 1  13 o 0 95.1566 4.79053  110.511     127.734      39.4032    127.734      
1 1 1 18 1  14 o 0 89.5641 4.52057  87.0848     -88.1745     4.83386    -88.1745     
1 1 1 18 1  15 o 0 96.9827 4.34877  102.34      -148.578     17.1572    -148.578     
1 1 1 18 1  16 o 0 116.549 4.96816  183.665     -78.2137     72.6877    -78.2137     
1 1 1 18 1  17 o 0 76.4701 3.65502  99.7017     -152.175     10.1584    -152.175     
1 1 1 18 1  18 o 0 44.3406 4.18346  48.6433     -82.0683     4.02319    97.9317      
1 1 1 18 1  19 o 0 26.8112 4.15003  29.5637     154.568      7.60925    154.568      
1 1 1 18 1  20 o 0 33.6151 5.29475  44.0426     71.4462      14.1912    71.4462      
1 1 1 18 1  21 o 0 8.47963 3.9976   ?           ?            ?          ?            
1 1 1 18 2  0  o 0 480.286 30.6004  555.547     180          260.706    -4.11386e-14 
1 1 1 18 2  1  o 0 605.01  23.0772  671.338     -143.42      45.8423    36.5798      
1 1 1 18 2  2  o 0 526.31  20.8772  560.99      65.0433      81.1666    -114.957     
1 1 1 18 2  3  f 1 592.336 23.3179  727.348     -177.484     103.852    -177.484     
1 1 1 18 2  4  o 0 97.1246 5.12871  10.4338     168.356      151.03     -11.6441     
1 1 1 18 2  5  o 0 278.433 15.1528  254.073     177.186      105.84     -2.81374     
1 1 1 18 2  6  f 1 177.783 9.13036  192.664     49.4084      27.9262    49.4084      
1 1 1 18 2  7  o 0 289.122 16.5453  304.868     116.707      19.3021    116.707      
1 1 1 18 2  8  o 0 197.143 11.1812  124.781     -126.014     140.422    53.9862      
1 1 1 18 2  9  o 0 145.194 8.22443  93.1446     90.5562      98.7887    -89.4438     
1 1 1 18 2  10 o 0 236.731 15.1095  136.226     -163.233     202.187    16.7668      
1 1 1 18 2  11 o 0 114.321 6.69562  102.202     -174.484     12.4632    5.5164       
1 1 1 18 2  12 o 0 89.8251 5.25995  62.9537     140.384      25.5015    -39.6156     
1 1 1 18 2  13 o 0 135.23  6.34356  145.164     5.59295      18.5545    5.59295      
1 1 1 18 2  14 o 0 43.2189 2.73844  14.9679     -99.7209     28.0398    80.2791      
1 1 1 18 2  15 o 0 39.9635 3.24747  20.0418     88.0672      26.5439    -91.9328     
1 1 1 18 2  16 o 0 54.2693 2.96477  74.0318     120.136      32.4079    120.136      
1 1 1 18 2  17 o 0 66.1441 3.276    97.9928     -141.176     35.7994    -141.176     
1 1 1 18 2  18 o 0 45.3241 3.99871  41.1809     23.1927      22.8227    -156.807     
1 1 1 18 2  19 o 0 85.7157 7.33577  110.438     -96.9843     16.0366    -96.9843     
1 1 1 18 2  20 o 0 20.0221 6.64974  18.5616     88.3885      0.0259497  88.3885      
1 1 1 18 2  21 o 0 10.4076 5.13332  ?           ?            ?          ?            
1 1 1 18 2  22 o 0 6.46632 3.03155  ?           ?            ?          ?            
1 1 1 18 3  0  o 0 24.466  5.62289  1.22601     180          20.5614    8.33777e-14  
1 1 1 18 3  1  o 0 403.498 18.6547  481.146     79.9166      54.6571    79.9166      
1 1 1 18 3  2  o 0 327.461 15.7507  469.159     23.801       217.447    23.801       
1 1 1 18 3  3  o 0 455.531 20.2723  592.216     93.2582      161.11     93.2582      
1 1 1 18 3  4  o 0 115.8   5.57793  78.8304     -18.4086     28.2176    161.591      
1 1 1 18 3  5  o 0 230.992 13.3641  331.548     81.9509      192.647    81.9509      
1 1 1 18 3  6  o 0 153.685 8.73972  119.594     -112.38      67.6289    67.6198      
1 1 1 18 3  7  o 0 335.266 17.9226  394.707     160.2        103.988    160.2        
1 1 1 18 3  8  o 0 54.0157 4.68414  17.6506     16.8383      55.9841    16.8383      
1 1 1 18 3  9  o 0 182.017 12.5306  122.908     -133.603     117.29     46.3971      
1 1 1 18 3  10 o 0 103.02  5.64163  61.1507     94.2821      63.7555    -85.7179     
1 1 1 18 3  11 o 0 161.446 8.50146  167.602     139.742      9.46708    139.742      
1 1 1 18 3  12 o 0 44.6183 3.10535  5.5835      167.918      27.2837    167.918      
1 1 1 18 3  13 o 0 103.349 4.47997  114.938     -3.39409     29.2146    -3.39409     
1 1 1 18 3  14 o 0 103.059 4.83202  68.6977     19.242       63.8386    -160.758     
1 1 1 18 3  15 o 0 38.407  2.88493  19.8676     132.383      21.7074    -47.6174     
1 1 1 18 3  16 o 0 46.4818 3.15484  53.7207     -142.268     15.5238    -142.268     
1 1 1 18 3  17 o 0 123.289 4.94581  175.109     -137.61      41.5748    -137.61      
1 1 1 18 3  18 o 0 38.2644 3.73612  28.941      153.74       28.6539    -26.26       
1 1 1 18 3  19 o 0 42.0999 3.90217  53.8921     22.9708      12.504     22.9708      
1 1 1 18 3  20 o 0 35.1394 4.52653  48.3899     121.716      19.9618    121.716      
1 1 1 18 3  21 o 0 7.76273 3.75861  ?           ?            ?          ?            
1 1 1 18 3  22 o 0 8.62089 4.06304  ?           ?            ?          ?            
1 1 1 18 4  0  o 0 485.463 28.5907  551.353     0            45.1507    1.56305e-13  
1 1 1 18 4  1  o 0 542.484 21.7883  711.462     177.379      204.274    177.379      
1 1 1 18 4  2  o 0 526.851 21.7428  627.188     69.421       70.8344    69.421       
1 1 1 18 4  3  o 0 310.583 17.2852  371.367     -87.5658     61.3298    -87.5658     
1 1 1 18 4  4  o 0 523.284 23.6303  581.972     -70.4849     6.5891     109.515      
1 1 1 18 4  5  o 0 272.914 16.0689  153.6       -134.81      291.156    45.1902      
1 1 1 18 4  6  f 1 300.903 18.0153  445.858     12.8596      297.134    12.8596      
1 1 1 18 4  7  o 0 112.735 7.06692  67.5916     158.418      13.6664    -21.5824     
1 1 1 18 4  8  o 0 200.23  13.5142  229.111     -91.9029     59.6815    -91.9029     
1 1 1 18 4  9  o 0 129.834 6.55469  153.005     -17.6977     95.8548    -17.6977     
1 1 1 18 4  10 o 0 150.798 7.99332  136.44      -28.9501     14.0509    151.05       
1 1 1 18 4  11 o 0 212.33  12.2238  155.338     -71.9937     131.65     108.006      
1 1 1 18 4  12 o 0 192.996 10.0279  180.913     169.492      29.2713    -10.5084     
1 1 1 18 4  13 o 0 228.035 10.7326  251.194     -96.5698     36.9208    -96.5698     
1 1 1 18 4  14 o 0 97.882  4.34149  88.5893     47.3372      10.143     -132.663     
1 1 1 18 4  15 o 0 66.6581 3.51542  60.6125     102.329      2.18288    -77.6712     
1 1 1 18 4  16 o 0 16.491  5.22032  9.76876     103.368      28.6375    103.368      
1 1 1 18 4  17 o 0 20.3129 4.56112  4.22613     -157.031     8.25962    22.9693      
1 1 1 18 4  18 o 0 17.273  5.76571  4.25339     -18.1649     32.0945    -18.1649     
1 1 1 18 4  19 o 0 27.9206 4.99292  22.8686     -126.942     14.1524    53.0581      
1 1 1 18 4  20 o 0 25.2295 5.85057  31.6358     -55.3764     15.1603    -55.3764     
1 1 1 18 4  21 o 0 9.60365 3.45782  ?           ?            ?          ?            
1 1 1 18 4  22 o 0 3.62872 1.74743  ?           ?            ?          ?            
1 1 1 18 5  0  o 0 212.192 15.3868  239.093     180          7.36996    -4.58202e-13 
1 1 1 18 5  1  o 0 221.437 11.5263  243.495     150.962      18.7491    150.962      
1 1 1 18 5  2  o 0 463.474 20.8293  495.635     42.748       40.9704    -137.252     
1 1 1 18 5  3  o 0 416.583 19.404   548.546     -14.4625     177.369    -14.4625     
1 1 1 18 5  4  o 0 594.597 22.5858  691.844     -7.28497     58.7844    -7.28497     
1 1 1 18 5  5  o 0 493.381 21.1873  551.877     -157.015     12.501     -157.015     
1 1 1 18 5  6  o 0 551.702 25.2557  466.161     -45.4429     219.623    134.557      
1 1 1 18 5  7  o 0 311.528 16.8756  262.807     -131.746     108.958    48.2535      
1 1 1 18 5  8  o 0 186.101 11.014   234.29      -22.8444     106.533    -22.8444     
1 1 1 18 5  9  f 1 424.025 23.361   427.22      99.5615      6.40358    -80.4385     
1 1 1 18 5  10 o 0 218.894 11.1539  259.447     -156.01      93.4064    -156.01      
1 1 1 18 5  11 o 0 88.877  4.9701   43.679      80.3183      73.5286    -99.6817     
1 1 1 18 5  12 o 0 116.96  6.62829  105.532     170.386      24.9612    -9.61407     
1 1 1 18 5  13 f 1 140.063 6.83424  147.635     -148.785     15.4542    -148.785     
1 1 1 18 5  14 o 0 159.148 7.57366  187.181     -138.408     61.3891    -138.408     
1 1 1 18 5  15 o 0 64.1628 3.3644   47.0641     127.112      25.1761    -52.8879     
1 1 1 18 5  16 f 1 117.517 5.58961  159.249     139.145      22.9536    139.145      
1 1 1 18 5  17 o 0 90.4466 4.19645  92.7956     21.0978      38.4184    -158.902     
1 1 1 18 5  18 o 0 51.0981 3.86479  69.1187     -44.9093     22.5234    -44.9093     
1 1 1 18 5  19 f 1 40.64   3.65984  48.3073     -26.1224     5.1916     -26.1224     
1 1 1 18 5  20 o 0 40.0628 7.33879  42.8723     -20.3692     4.47381    159.631      
1 1 1 18 5  21 o 0 8.86469 3.48245  ?           ?            ?          ?            
1 1 1 18 5  22 o 0 2.64144 1.27324  ?           ?            ?          ?            
1 1 1 18 6  0  o 0 86.3201 6.53383  24.4144     180          11.1884    -1.24484e-14 
1 1 1 18 6  1  o 0 233.087 12.8488  264.09      26.2345      36.0537    26.2345      
1 1 1 18 6  2  o 0 469.708 21.1351  431.629     -71.7386     178.407    108.261      
1 1 1 18 6  3  o 0 154.63  8.28492  64.6278     -101.702     189.594    78.2985      
1 1 1 18 6  4  o 0 335.746 18.3024  439.013     169.397      151.218    169.397      
1 1 1 18 6  5  o 0 523.456 23.0875  597.424     79.1222      41.3937    79.1222      
1 1 1 18 6  6  o 0 366.235 19.9074  496.515     114.631      250.042    114.631      
1 1 1 18 6  7  f 1 315.568 17.2256  444.696     -101         266.394    -101         
1 1 1 18 6  8  o 0 367.169 19.6839  400.912     -17.2296     53.4915    -17.2296     
1 1 1 18 6  9  o 0 211.808 11.5732  208.728     157.387      0.88498    -22.6135     
1 1 1 18 6  10 o 0 226.266 11.9222  229.539     53.1655      16.4904    53.1655      
1 1 1 18 6  11 o 0 119.025 6.18777  66.96       20.6003      99.7646    -159.4       
1 1 1 18 6  12 o 0 180.408 8.45507  180.503     -33.8164     9.38281    146.184      
1 1 1 18 6  13 o 0 149.209 7.12744  166.11      -105.82      34.5986    -105.82      
1 1 1 18 6  14 f 1 76.9272 3.68697  68.8795     -62.7992     1.39106    117.201      
1 1 1 18 6  15 o 0 54.8677 3.04349  72.7406     12.0978      22.4363    12.0978      
1 1 1 18 6  16 o 0 39.8902 3.92805  35.4975     132.625      3.48584    -47.3751     
1 1 1 18 6  17 o 0 46.7627 2.84676  56.3514     16.5214      4.7646     16.5214      
1 1 1 18 6  18 o 0 23.0379 4.96597  8.51483     -5.69089     3.79428    174.309      
1 1 1 18 6  19 o 0 20.3451 5.42552  1.53107     48.8739      45.5097    48.8739      
1 1 1 18 6  20 o 0 36.0404 4.23286  44.3773     150.959      9.53609    150.959      
1 1 1 18 6  21 o 0 6.91749 3.19     ?           ?            ?          ?            
1 1 1 18 6  22 o 0 3.29047 1.66371  ?           ?            ?          ?            
1 1 1 18 7  0  o 0 306.995 20.9089  341.808     0            159.088    7.06837e-15  
1 1 1 18 7  1  o 0 375.351 17.3552  449.916     169.014      81.3457    169.014      
1 1 1 18 7  2  o 0 269.029 13.3297  308.156     78.1749      41.8632    78.1749      
1 1 1 18 7  3  o 0 233.169 11.1056  266.538     20.0619      44.1381    20.0619      
1 1 1 18 7  4  o 0 209.36  11.8563  244.597     -59.7949     61.0107    -59.7949     
1 1 1 18 7  5  o 0 425.628 21.9576  537.995     45.7918      149.52     45.7918      
1 1 1 18 7  6  o 0 435.035 24.9857  491.365     -136.947     89.8895    -136.947     
1 1 1 18 7  7  o 0 207.678 10.5764  189.275     83.4623      23.8338    -96.5377     
1 1 1 18 7  8  o 0 68.3521 5.01533  3.50183     107.473      102.939    -72.527      
1 1 1 18 7  9  o 0 150.225 8.66305  184.67      82.0863      97.8055    82.0863      
1 1 1 18 7  10 o 0 278.351 13.7086  275.788     -132.732     3.27868    -132.732     
1 1 1 18 7  11 o 0 25.6261 4.48303  17.3596     169.268      40.4228    169.268      
1 1 1 18 7  12 o 0 129.833 6.5937   161.421     175.651      64.6961    175.651      
1 1 1 18 7  13 o 0 44.2693 3.09782  3.49105     -61.4602     82.207     -61.4602     
1 1 1 18 7  14 o 0 148.312 6.90681  97.1409     171.994      97.7714    -8.00579     
1 1 1 18 7  15 o 0 115.976 5.24917  189.04      7.60068      84.7138    7.60068      
1 1 1 18 7  16 o 0 107.006 5.03126  120.299     163.407      26.4213    -16.5928     
1 1 1 18 7  17 o 0 53.1043 3.54053  58.6936     -69.4508     8.20061    110.549      
1 1 1 18 7  18 f 1 82.4681 4.97818  100.035     170.185      3.56632    170.185      
1 1 1 18 7  19 o 0 49.2145 5.57653  62.5022     21.1406      13.1005    21.1406      
1 1 1 18 7  20 o 0 42.7989 5.01401  55.6846     53.9034      16.2622    53.9034      
1 1 1 18 7  21 o 0 7.06675 3.02277  ?           ?            ?          ?            
1 1 1 18 7  22 o 0 6.7031  3.30031  ?           ?            ?          ?            
1 1 1 18 8  0  o 0 650.964 34.4729  721.504     0            157.412    180          
1 1 1 18 8  1  o 0 225.198 11.429   196.56      -88.8979     82.4651    91.1021      
1 1 1 18 8  2  o 0 317.481 16.1418  333.802     -12.237      18.239     167.763      
1 1 1 18 8  3  o 0 366.518 17.5167  401.395     149.625      6.32368    149.625      
1 1 1 18 8  4  f 1 465.524 20.4393  648.262     -120.579     283.446    -120.579     
1 1 1 18 8  5  o 0 445.906 20.1227  446.643     92.54        25.5005    -87.46       
1 1 1 18 8  6  o 0 52.0423 3.02665  73.5085     -33.4155     203.206    -33.4155     
1 1 1 18 8  7  o 0 221.814 12.6015  198.97      63.6827      34.7528    -116.317     
1 1 1 18 8  8  o 0 414.703 21.0303  429.859     69.7003      18.4857    69.7003      
1 1 1 18 8  9  o 0 77.6337 4.83209  19.6683     -167.95      89.8645    12.0505      
1 1 1 18 8  10 o 0 156.165 8.45351  156.098     -158.446     1.2862     21.5542      
1 1 1 18 8  11 o 0 163.023 8.59621  156.134     40.8103      12.8874    -139.19      
1 1 1 18 8  12 o 0 121.572 6.16401  138.671     -94.888      36.6317    -94.888      
1 1 1 18 8  13 o 0 118.464 5.22748  124.686     109.102      18.5152    109.102      
1 1 1 18 8  14 o 0 160.648 7.514    152.561     72.1627      9.34225    -107.837     
1 1 1 18 8  15 o 0 57.344  3.65913  61.5271     92.7565      12.7299    -87.2435     
1 1 1 18 8  16 o 0 104.825 5.11627  172.663     -146.464     89.8019    -146.464     
1 1 1 18 8  17 o 0 37.655  3.58564  27.5914     -136.64      30.2197    43.3603      
1 1 1 18 8  18 o 0 25.4699 3.80192  21.437      147.378      9.86974    -32.6225     
1 1 1 18 8  19 o 0 11.4353 4.92957  2.45292     -18.694      11.3831    -18.694      
1 1 1 18 8  20 o 0 21.654  7.41379  16.4405     75.9571      10.9254    -104.043     
1 1 1 18 8  21 o 0 7.22952 3.30253  ?           ?            ?          ?            
1 1 1 18 9  0  f 1 285.071 22.3957  314.724     180          25.5355    -2.0848e-13  
1 1 1 18 9  1  o 0 296.059 14.2066  363.786     134.988      98.1908    134.988      
1 1 1 18 9  2  o 0 291.954 13.5198  360.185     -92.5244     100.346    -92.5244     
1 1 1 18 9  3  o 0 215.807 12.0801  133.595     -112.261     189.229    67.7391      
1 1 1 18 9  4  f 1 579.151 22.0848  577.169     4.98387      114.207    -175.016     
1 1 1 18 9  5  o 0 112.109 5.31237  59.9072     -163.757     1.79177    -163.757     
1 1 1 18 9  6  o 0 224.347 12.8662  171.053     28.3167      100.779    -151.683     
1 1 1 18 9  7  o 0 287.561 14.9287  266.78      -1.73414     48.5616    178.266      
1 1 1 18 9  8  o 0 180.453 9.82336  165.913     72.0782      20.7793    -107.922     
1 1 1 18 9  9  o 0 192.775 10.0088  222.398     101.827      74.9678    101.827      
1 1 1 18 9  10 o 0 131.287 6.54007  132.377     -145.843     11.8388    -145.843     
1 1 1 18 9  11 o 0 289.203 12.8875  342.885     -99.5524     91.446     -99.5524     
1 1 1 18 9  12 o 0 134.537 6.58224  167.771     36.7189      69.4092    36.7189      
1 1 1 18 9  13 o 0 79.3413 3.77238  68.1436     -16.7758     10.4295    163.224      
1 1 1 18 9  14 o 0 18.0573 4.77545  20.9579     169.309      51.2209    169.309      
1 1 1 18 9  15 o 0 32.3772 3.84133  16.8761     153.706      16.7135    -26.2937     
1 1 1 18 9  16 o 0 81.0314 3.72282  117.143     25.5415      41.2153    25.5415      
1 1 1 18 9  17 o 0 57.9248 3.67471  79.3311     -52.428      23.648     -52.428      
1 1 1 18 9  18 o 0 98.5453 5.95926  167.734     33.3198      101.414    33.3198      
1 1 1 18 9  19 o 0 58.001  6.18971  60.3343     84.5874      12.5042    -95.4126     
1 1 1 18 9  20 f 1 17.4771 7.34132  11.2848     -156.177     8.3819     23.8229      
1 1 1 18 9  21 o 0 5.50641 2.69429  ?           ?            ?          ?            
1 1 1 18 10 0  o 0 121.347 10.1317  128.978     0            66.4751    180          
1 1 1 18 10 1  o 0 411.232 17.2161  499.341     176.553      109.526    176.553      
1 1 1 18 10 2  o 0 296.46  16.0221  270.604     -124.596     94.1701    55.4044      
1 1 1 18 10 3  o 0 559.375 22.2893  707.865     -171.103     196.239    -171.103     
1 1 1 18 10 4  o 0 230.252 10.9396  255.886     92.0551      35.6023    92.0551      
1 1 1 18 10 5  o 0 462.151 22.3794  473.241     -18.1262     0.627648   -18.1262     
1 1 1 18 10 6  o 0 180.778 9.62112  154.826     -146.827     31.2636    33.1726      
1 1 1 18 10 7  o 0 134.824 6.65507  24.8629     -1.84101     20.6095    -1.84101     
1 1 1 18 10 8  o 0 309.02  15.2989  361.105     -156.54      105.85     -156.54      
1 1 1 18 10 9  o 0 95.0945 5.78532  17.2983     -5.26586     138.213    174.734      
1 1 1 18 10 10 o 0 71.3646 4.04559  29.806      -114.449     14.2654    65.5505      
1 1 1 18 10 11 o 0 209.239 9.83807  220.685     -6.6591      19.2933    -6.6591      
1 1 1 18 10 12 o 0 245.044 11.4194  249.744     -156.352     0.672653   -156.352     
1 1 1 18 10 13 o 0 214.25  8.84134  201.704     133.589      24.2134    -46.4107     
1 1 1 18 10 14 o 0 126.905 5.66419  111.05      98.945       25.1054    -81.055      
1 1 1 18 10 15 o 0 9.38728 4.15351  10.2218     -137.321     22.383     -137.321     
1 1 1 18 10 16 o 0 36.3097 3.69106  25.2917     -158.738     1.02189    21.2623      
1 1 1 18 10 17 o 0 28.0704 3.41077  5.19317     -6.97007     50.0501    173.03       
1 1 1 18 10 18 o 0 34.4183 3.55157  14.8282     -54.8979     48.933     125.102      
1 1 1 18 10 19 o 0 61.7437 6.38801  64.6657     115.129      12.0455    -64.8714     
1 1 1 18 10 20 o 0 24.8177 6.51021  28.3564     27.1088      8.61939    27.1088      
1 1 1 18 10 21 o 0 4.55376 2.27874  ?           ?            ?          ?            
1 1 1 18 11 0  o 0 273.732 17.9095  300.364     180          53.9624    -9.58149e-14 
1 1 1 18 11 1  o 0 112.868 4.60165  68.8954     -45.842      37.3689    134.158      
1 1 1 18 11 2  o 0 506.032 21.0046  598.183     -147.96      97.4088    -147.96      
1 1 1 18 11 3  o 0 492.298 21.0373  487.872     -114.634     94.209     65.366       
1 1 1 18 11 4  o 0 292.712 13.3784  334.546     -115.615     85.6898    -115.615     
1 1 1 18 11 5  o 0 474.915 22.4528  570.052     -78.2638     173.422    -78.2638     
1 1 1 18 11 6  o 0 564.577 24.4176  530.105     -121.161     90.8286    58.8387      
1 1 1 18 11 7  o 0 217.39  11.1542  235.223     121.35       41.3841    121.35       
1 1 1 18 11 8  o 0 212.782 11.2209  213.903     -165.871     11.2145    -165.871     
1 1 1 18 11 9  o 0 157.29  7.80797  134.802     145.529      28.1965    -34.4706     
1 1 1 18 11 10 o 0 89.1742 5.07562  15.6399     -172.07      136.024    7.93002      
1 1 1 18 11 11 o 0 62.1363 3.9611   6.68205     -50.4861     71.1727    129.514      
1 1 1 18 11 12 o 0 146.818 6.7925   151.143     -156.72      9.85911    -156.72      
1 1 1 18 11 13 o 0 155.978 7.28828  86.5775     -114.174     135.359    65.8262      
1 1 1 18 11 14 o 0 164.485 7.80504  171.015     59.7948      21.6483    59.7948      
1 1 1 18 11 15 o 0 214.497 9.39958  288.239     112.477      30.8139    112.477      
1 1 1 18 11 16 o 0 63.1181 3.64304  67.6175     -19.869      17.3741    160.131      
1 1 1 18 11 17 o 0 42.374  4.7429   38.8809     126.648      17.9       -53.3523     
1 1 1 18 11 18 o 0 52.055  4.63302  75.0904     -161.838     31.8124    -161.838     
1 1 1 18 11 19 o 0 22.4325 4.92087  6.70032     -41.8838     32.2013    138.116      
1 1 1 18 11 20 o 0 18.9892 7.82762  15.9318     23.7248      0.16831    23.7248      
1 1 1 18 11 21 o 0 5.01307 2.50578  ?           ?            ?          ?            
1 1 1 18 12 0  o 0 256.148 17.1565  280.375     180          58.1311    -1.01595e-13 
1 1 1 18 12 1  o 0 374.662 17.1952  478.336     76.1155      155.897    76.1155      
1 1 1 18 12 2  o 0 377.102 19.2021  381.823     146.59       47.6454    -33.4098     
1 1 1 18 12 3  o 0 409.536 19.5191  390.576     70.0772      54.0541    -109.923     
1 1 1 18 12 4  o 0 231.418 11.6546  198.463     56.9047      58.6683    -123.095     
1 1 1 18 12 5  o 0 74.3323 4.53454  23.1338     -141.969     141.335    -141.969     
1 1 1 18 12 6  o 0 32.5004 4.44138  15.2005     -150.424     40.3462    -150.424     
1 1 1 18 12 7  o 0 20.2008 5.4196   72.0831     139.176      156.609    139.176      
1 1 1 18 12 8  o 0 85.804  4.74893  35.2334     -67.4856     13.6356    -67.4856     
1 1 1 18 12 9  o 0 253.376 12.2086  239.455     47.5435      49.3813    -132.457     
1 1 1 18 12 10 o 0 143.908 7.74465  152.555     79.5758      27.4217    79.5758      
1 1 1 18 12 11 o 0 65.7656 3.99413  58.7063     -21.6919     3.58394    -21.6919     
1 1 1 18 12 12 o 0 87.6224 4.51039  41.8042     24.81        86.1298    -155.19      
1 1 1 18 12 13 o 0 23.7489 4.55832  7.09141     -95.7257     22.5772    -95.7257     
1 1 1 18 12 14 o 0 227.66  9.33861  207.508     -173.803     28.7819    6.19735      
1 1 1 18 12 15 o 0 77.5272 3.93933  98.4632     172.945      9.89528    172.945      
1 1 1 18 12 16 o 0 14.7235 5.22437  10.6738     -151.95      40.0761    -151.95      
1 1 1 18 12 17 o 0 15.4864 5.32064  3.31273     15.9784      18.4602    15.9784      
1 1 1 18 12 18 o 0 14.3999 5.27838  0.884036    -150.588     13.1991    29.4123      
1 1 1 18 12 19 o 0 33.7829 6.35019  43.4306     -74.085      14.3393    -74.085      
1 1 1 18 12 20 o 0 24.778  8.18337  26.3912     35.9148      17.6901    35.9148      
1 1 1 18 12 21 o 0 5.93499 2.96549  ?           ?            ?          ?            
1 1 1 18 13 0  o 0 130.423 10.8362  141.984     180          144.967    -2.19681e-14 
1 1 1 18 13 1  o 0 161.895 7.67013  163.58      28.539       46.5995    28.539       
1 1 1 18 13 2  o 0 264.582 14.8414  253.406     -47.7496     18.8314    132.25       
1 1 1 18 13 3  o 0 79.4651 4.05043  6.12931     -86.01       110.583    -86.01       
1 1 1 18 13 4  o 0 271.548 13.4538  248.749     -128.892     42.1383    51.1081      
1 1 1 18 13 5  o 0 339.611 16.7278  303.249     4.05642      75.3376    -175.944     
1 1 1 18 13 6  o 0 31.985  6.90857  54.4455     -76.8095     137.774    -76.8095     
1 1 1 18 13 7  o 0 69.9306 3.45793  3.69805     122.228      123.353    122.228      
1 1 1 18 13 8  o 0 58.5728 3.81113  7.28893     -114.148     26.2848    65.8523      
1 1 1 18 13 9  o 0 116.507 6.24596  104.447     -83.4505     10.0562    96.5495      
1 1 1 18 13 10 o 0 116.723 5.67996  101.139     170.058      15.0565    -9.94174     
1 1 1 18 13 11 o 0 199.113 8.42053  203.775     -161.005     3.30695    -161.005     
1 1 1 18 13 12 o 0 25.6228 4.06688  13.1779     -62.8461     45.6678    -62.8461     
1 1 1 18 13 13 o 0 116     6.18178  95.7492     117.961      30.8572    -62.0388     
1 1 1 18 13 14 o 0 167.231 7.27643  245.09      41.8209      62.9249    41.8209      
1 1 1 18 13 15 o 0 127.18  5.59491  188.386     88.7012      61.9125    88.7012      
1 1 1 18 13 16 o 0 56.7448 3.07522  81.2289     16.9962      31.283     16.9962      
1 1 1 18 13 17 o 0 37.3913 4.84005  44.3513     -21.684      14.3282    -21.684      
1 1 1 18 13 18 o 0 34.3393 5.15574  45.251      -15.7383     20.0287    -15.7383     
1 1 1 18 13 19 o 0 34.0893 6.02891  37.7864     41.2763      1.70414    41.2763      
1 1 1 18 13 20 o 0 9.07453 4.49298  14.5962     61.6009      43.3429    61.6009      
1 1 1 18 13 21 o 0 12.2452 4.80654  ?           ?            ?          ?            
1 1 1 18 14 0  f 1 81.893  5.54726  70.4961     180          90.727     -3.71255e-14 
1 1 1 18 14 1  o 0 94.019  5.01646  26.6479     59.8427      67.7443    -120.157     
1 1 1 18 14 2  o 0 90.65   4.69111  22.8768     -86.5909     194.875    -86.5909     
1 1 1 18 14 3  o 0 495.46  23.1278  571.408     -41.1957     135.712    -41.1957     
1 1 1 18 14 4  o 0 159.536 8.3313   135.556     151.456      16.8204    -28.5445     
1 1 1 18 14 5  o 0 342.993 18.413   478.587     78.742       269.284    78.742       
1 1 1 18 14 6  o 0 255.562 11.0688  226.157     -16.8786     57.2342    163.121      
1 1 1 18 14 7  o 0 184.33  8.09392  149.523     -120.923     59.4145    59.0767      
1 1 1 18 14 8  o 0 183.775 8.07224  129.283     -97.4909     96.3462    82.5091      
1 1 1 18 14 9  f 1 52.302  3.33319  22.8377     90.906       118.657    90.906       
1 1 1 18 14 10 o 0 83.9148 4.1371   55.5532     -2.687       4.24303    -2.687       
1 1 1 18 14 11 o 0 72.7829 3.64453  44.9764     11.9028      46.7618    -168.097     
1 1 1 18 14 12 o 0 150.838 7.55206  118.395     168.612      60.9043    -11.3881     
1 1 1 18 14 13 o 0 33.3005 3.5075   0.533839    -93.4003     19.8516    86.5997      
1 1 1 18 14 14 f 1 184.867 7.77637  282.82      24.4781      95.4752    24.4781      
1 1 1 18 14 15 o 0 170.862 7.54746  253.298     6.79691      81.9561    6.79691      
1 1 1 18 14 16 o 0 21.9385 4.26887  0.893703    15.5366      43.7531    15.5366      
1 1 1 18 14 17 o 0 20.8792 5.76466  5.43132     47.4665      16.3275    -132.533     
1 1 1 18 14 18 f 1 62.8095 4.89333  73.4306     -132.678     3.33963    -132.678     
1 1 1 18 14 19 o 0 36.5484 5.51399  53.5165     80.1827      30.7101    80.1827      
1 1 1 18 14 20 o 0 9.42823 4.29475  ?           ?            ?          ?            
1 1 1 18 14 21 o 0 2.92956 1.47398  ?           ?            ?          ?            
1 1 1 18 15 0  o 0 152.615 10.705   151.988     180          4.04443    -180         
1 1 1 18 15 1  o 0 15.3765 5.62558  47.8571     -97.7487     97.9363    -97.7487     
1 1 1 18 15 2  o 0 439.353 20.828   489.866     83.4745      90.5582    83.4745      
1 1 1 18 15 3  o 0 187.859 10.2961  173.021     -63.8295     6.90426    116.171      
1 1 1 18 15 4  o 0 248.063 12.4173  259.264     -31.58       22.7478    -31.58       
1 1 1 18 15 5  o 0 210.429 10.0612  215.303     -120.149     16.0105    -120.149     
1 1 1 18 15 6  o 0 72.9863 4.47194  28.2089     -88.0882     5.97621    91.9118      
1 1 1 18 15 7  o 0 72.6525 3.7241   20.1651     -113.343     166.254    -113.343     
1 1 1 18 15 8  o 0 102.341 4.64509  73.8089     -27.3941     41.5449    152.606      
1 1 1 18 15 9  o 0 255.821 11.4505  297.539     -166.571     71.9128    -166.571     
1 1 1 18 15 10 o 0 213.229 9.60573  199.691     115.818      36.7279    -64.1818     
1 1 1 18 15 11 o 0 76.1705 3.99731  80.7196     -36.1768     28.9456    -36.1768     
1 1 1 18 15 12 o 0 125.998 6.12385  128.543     5.55472      14.1647    5.55472      
1 1 1 18 15 13 o 0 52.1027 2.94682  49.8933     145.315      13.9426    145.315      
1 1 1 18 15 14 o 0 170.843 7.55277  255.976     -109.192     80.9382    -109.192     
1 1 1 18 15 15 o 0 34.1329 3.28226  8.52607     -121.498     52.0521    58.5023      
1 1 1 18 15 16 o 0 94.8364 5.3361   104.813     156.354      18.3595    -23.6463     
1 1 1 18 15 17 o 0 69.7902 5.07087  79.2269     127.397      4.85466    -52.6028     
1 1 1 18 15 18 o 0 22.1934 4.5136   16.0167     117.008      8.11643    -62.9916     
1 1 1 18 15 19 o 0 26.9455 6.20172  21.4965     -155.34      13.4942    24.6596      
1 1 1 18 15 20 o 0 6.51667 2.86588  ?           ?            ?          ?            
1 1 1 18 15 21 o 0 5.82488 2.85739  ?           ?            ?          ?            
1 1 1 18 16 0  o 0 195.266 16.3632  199.929     180          7.66959    -180         
1 1 1 18 16 1  o 0 242.004 11.2823  235.514     8.39504      1.29051    -171.605     
1 1 1 18 16 2  o 0 231.713 11.0453  209.437     46.2457      32.4421    -133.754     
1 1 1 18 16 3  o 0 152.508 8.32232  165.79      -120.192     43.0453    -120.192     
1 1 1 18 16 4  o 0 102.027 5.39235  10.4358     -116.895     171.396    63.1053      
1 1 1 18 16 5  o 0 425.363 19.3831  427.485     -127.648     1.49998    52.3523      
1 1 1 18 16 6  o 0 196.802 10.3965  125.219     68.6985      135.62     -111.302     
1 1 1 18 16 7  o 0 183.058 8.78914  205.572     -14.4514     64.8061    -14.4514     
1 1 1 18 16 8  o 0 254.51  13.8225  271.533     52.8759      17.6154    52.8759      
1 1 1 18 16 9  o 0 222.942 10.6979  220.099     138.879      12.0068    -41.1212     
1 1 1 18 16 10 o 0 336.679 14.0984  342.927     165.537      2.97189    -14.4633     
1 1 1 18 16 11 o 0 88.6621 4.42719  51.4829     151.209      67.328     -28.7909     
1 1 1 18 16 12 o 0 58.0444 3.44054  14.6814     5.01198      73.8451    -174.988     
1 1 1 18 16 13 o 0 124.741 5.58437  127.148     121.025      15.764     121.025      
1 1 1 18 16 14 o 0 53.5775 2.74227  68.975      -55.2179     42.5454    -55.2179     
1 1 1 18 16 15 o 0 36.9846 3.19179  41.2478     -113.229     3.95451    -113.229     
1 1 1 18 16 16 o 0 24.0582 5.0062   4.50667     149.23       37.6324    -30.7701     
1 1 1 18 16 17 o 0 23.7729 6.74404  17.2225     140.516      12.6158    -39.4836     
1 1 1 18 16 18 o 0 30.8286 6.96748  27.7764     -58.5235     8.75523    121.477      
1 1 1 18 16 19 o 0 34.5651 6.27254  42.3941     -60.3258     12.3391    -60.3258     
1 1 1 18 16 20 o 0 7.23875 3.5723   ?           ?            ?          ?            
1 1 1 18 17 0  o 0 39.1773 8.95506  20.7696     180          58.3708    -7.45795e-15 
1 1 1 18 17 1  f 1 257.311 12.1524  223.345     -44.6712     70.2632    135.329      
1 1 1 18 17 2  f 1 286.742 13.7149  398.464     -126.801     227.31     -126.801     
1 1 1 18 17 3  o 0 137.732 7.25099  97.1212     138.168      69.5178    -41.8325     
1 1 1 18 17 4  o 0 143.399 7.42166  170.226     -53.1383     82.5492    -53.1383     
1 1 1 18 17 5  o 0 88.4326 4.1427   2.35721     113.453      155.806    -66.5469     
1 1 1 18 17 6  o 0 105.378 5.11716  98.5811     -59.269      33.6512    -59.269      
1 1 1 18 17 7  o 0 212.671 9.04186  255.459     76.1154      76.5612    76.1154      
1 1 1 18 17 8  o 0 214.683 11.322   211.736     -17.1683     14.0802    162.832      
1 1 1 18 17 9  o 0 197.683 8.53213  195.652     -67.3963     3.91506    112.604      
1 1 1 18 17 10 o 0 197.502 8.85179  233.368     -59.1965     69.8967    -59.1965     
1 1 1 18 17 11 o 0 111.771 5.13074  101.745     -32.9345     11.8504    147.065      
1 1 1 18 17 12 o 0 106.039 4.56412  82.1799     -42.589      36.4032    137.411      
1 1 1 18 17 13 o 0 83.0829 3.83292  115.663     75.3151      28.5317    75.3151      
1 1 1 18 17 14 f 1 64.915  3.50888  80.6454     92.6096      11.0128    92.6096      
1 1 1 18 17 15 o 0 79.8886 3.61023  87.048      172.9        18.3223    -7.0995      
1 1 1 18 17 16 o 0 143.708 7.75728  200.497     138.307      58.4737    138.307      
1 1 1 18 17 17 o 0 40.3293 4.02823  58.1076     165.811      31.0906    165.811      
1 1 1 18 17 18 o 0 19.2105 5.10858  16.7447     -54.3271     2.96264    -54.3271     
1 1 1 18 17 19 o 0 10.8067 4.83658  7.6638      -44.8424     32.2919    -44.8424     
1 1 1 18 17 20 o 0 8.92459 3.71729  ?           ?            ?          ?            
1 1 1 18 18 0  o 0 323.108 40.631   329.649     180          97.5591    -1.04455e-14 
1 1 1 18 18 1  o 0 443.82  28.3765  452.556     90           67.5539    90           
1 1 1 18 18 2  o 0 154.552 9.09115  157.332     0            11.5009    180          
1 1 1 18 18 3  o 0 271.217 17.7892  275.36      -90          74.6952    90           
1 1 1 18 18 4  o 0 183.562 10.7887  185.569     180          20.9744    180          
1 1 1 18 18 5  o 0 377.833 29.7179  379.727     -90          201.585    -90          
1 1 1 18 18 6  o 0 168.759 11.4848  168.309     180          12.8688    -1.2173e-13  
1 1 1 18 18 7  o 0 263.601 19.2495  278.149     -90          15.9756    -90          
1 1 1 18 18 8  o 0 263.14  18.5553  274.546     180          79.3499    180          
1 1 1 18 18 9  o 0 75.6054 6.18393  77.8566     -90          89.5624    90           
1 1 1 18 18 10 f 1 248.367 16.2388  252.002     180          1.43508    7.58837e-13  
1 1 1 18 18 11 o 0 79.2084 5.8833   79.0312     -90          36.0472    90           
1 1 1 18 18 12 o 0 26.075  7.0647   20.4329     0            25.0026    180          
1 1 1 18 18 13 o 0 31.9268 4.45769  21.4001     90           4.29899    -90          
1 1 1 18 18 14 o 0 14.8433 7.61054  4.83562     0            19.9143    180          
1 1 1 18 18 15 o 0 132.287 11.4566  161.504     -90          26.6055    90           
1 1 1 18 18 16 o 0 66.6988 5.63729  79.4422     180          38.8126    180          
1 1 1 18 18 17 o 0 43.6842 7.17492  49.9087     -90          27.7718    -90          
1 1 1 18 18 18 o 0 78.1886 9.92691  88.5097     0            37.0606    3.31514e-15  
1 1 1 18 18 19 o 0 15.0706 9.597    1.86587     90           0.0591187  -90          
1 1 1 18 18 20 o 0 3.32419 2.33636  ?           ?            ?          ?            
1 1 1 19 0  1  o 0 75.3733 5.97698  16.7846     45           15.0103    -135         
1 1 1 19 0  2  o 0 97.4307 8.11422  75.9922     0            26.8822    180          
1 1 1 19 0  3  o 0 111.189 7.83002  121.847     -45          75.3432    135          
1 1 1 19 0  4  o 0 57.6717 6.75197  17.3102     -90          39.3212    90           
1 1 1 19 0  5  o 0 356.075 29.2605  406.982     45           57.4207    -135         
1 1 1 19 0  6  o 0 53.5644 4.91008  0.0644031   0            0.174221   180          
1 1 1 19 0  7  o 0 30.8929 6.28719  8.60334     -45          89.5338    135          
1 1 1 19 0  8  o 0 107.789 9.4542   110.739     90           9.84572    -90          
1 1 1 19 0  9  o 0 217.965 16.7598  224.977     -135         29.3298    45           
1 1 1 19 0  10 o 0 390.242 27.7275  396.958     180          30.5024    180          
1 1 1 19 0  11 o 0 345.022 25.1648  368.994     135          150.288    135          
1 1 1 19 0  12 o 0 9.7707  6.18514  1.30922     90           26.9309    -90          
1 1 1 19 0  13 o 0 245.809 17.1483  253.901     45           71.1556    45           
1 1 1 19 0  14 o 0 45.9261 6.02154  38.7501     0            15.3187    -180         
1 1 1 19 0  15 o 0 11.2106 6.60617  0.598372    -45          4.64946    135          
1 1 1 19 0  16 o 0 185.796 11.2583  239.797     90           38.6397    90           
1 1 1 19 0  17 o 0 153.59  9.06519  193.891     -135         37.0817    -135         
1 1 1 19 0  18 o 0 40.0511 6.79947  49.3238     180          14.5362    2.38088e-14  
1 1 1 19 0  19 o 0 53.268  7.81634  64.1409     -45          14.7778    -45          
1 1 1 19 0  20 o 0 28.2069 8.10303  30.8412     -90          14.6527    -90          
1 1 1 19 0  21 o 0 10.5757 3.82124  ?           ?            ?          ?            
1 1 1 19 1  0  o 0 563.298 32.5874  653.996     0            18.7052    180          
1 1 1 19 1  1  o 0 486.03  20.3483  605.483     88.5605      98.4174    88.5605      
1 1 1 19 1  2  o 0 317.312 15.0422  410.432     -103.936     111.611    -103.936     
1 1 1 19 1  3  o 0 479.144 23.0078  500.899     65.7773      88.8416    -114.223     
1 1 1 19 1  4  o 0 178.089 8.94609  198.518     86.9838      35.1773    86.9838      
1 1 1 19 1  5  o 0 431.147 21.123   470.342     122.081      24.5668    -57.9189     
1 1 1 19 1  6  o 0 439.047 22.546   468.987     -127.016     16.4319    -127.016     
1 1 1 19 1  7  o 0 153.574 7.76752  62.6664     56.6805      172.044    -123.319     
1 1 1 19 1  8  o 0 193.941 10.2148  175.999     -166.099     38.5184    13.9009      
1 1 1 19 1  9  o 0 337.854 17.9535  381.32      -45.2495     76.8935    -45.2495     
1 1 1 19 1  10 o 0 351.42  19.6491  389.349     132.633      74.6352    132.633      
1 1 1 19 1  11 o 0 97.0041 5.37766  58.5116     76.1521      63.0807    -103.848     
1 1 1 19 1  12 o 0 106.179 5.6261   84.8976     68.5384      44.056     -111.462     
1 1 1 19 1  13 o 0 109.758 5.65286  94.177      -39.0253     28.8557    140.975      
1 1 1 19 1  14 o 0 228.108 10.0176  252.408     -71.821      48.5886    -71.821      
1 1 1 19 1  15 o 0 96.6702 4.36445  142.556     -79.1771     40.2666    -79.1771     
1 1 1 19 1  16 o 0 66.9043 3.41877  72.0099     103.596      17.8227    -76.4043     
1 1 1 19 1  17 o 0 120.64  5.422    161.411     156.823      22.1714    156.823      
1 1 1 19 1  18 o 0 39.9065 5.69518  44.9314     -158.157     2.86655    -158.157     
1 1 1 19 1  19 o 0 47.5258 5.53691  42.2865     69.0255      25.8702    -110.975     
1 1 1 19 1  20 o 0 22.6374 5.60166  21.853      35.6885      2.00181    -144.312     
1 1 1 19 1  21 o 0 5.94896 2.81307  ?           ?            ?          ?            
1 1 1 19 1  22 o 0 10.0936 0.616404 ?           ?            ?          ?            
1 1 1 19 2  0  o 0 379.421 26.107   436.171     0            87.2581    9.76116e-14  
1 1 1 19 2  1  o 0 432.794 19.5753  596.266     -64.8646     217.338    -64.8646     
1 1 1 19 2  2  o 0 88.7537 4.49946  19.8101     22.5567      31.2392    -157.443     
1 1 1 19 2  3  o 0 229.381 11.599   173.301     -123.978     155.545    56.0218      
1 1 1 19 2  4  o 0 320.075 14.8549  330.52      -27.0178     47.6846    152.982      
1 1 1 19 2  5  o 0 183.5   9.77473  205.401     5.89739      40.3203    5.89739      
1 1 1 19 2  6  o 0 390.099 20.5678  473.365     -166.761     138.519    -166.761     
1 1 1 19 2  7  o 0 301.557 16.8255  288.287     -23.2128     37.8871    156.787      
1 1 1 19 2  8  o 0 345.473 18.1982  402.445     31.6069      97.3592    31.6069      
1 1 1 19 2  9  o 0 206.455 10.8072  196.206     -36.7608     17.5659    143.239      
1 1 1 19 2  10 o 0 197.291 10.3522  175.594     -91.3737     34.6207    88.6263      
1 1 1 19 2  11 o 0 369.39  16.331   440.633     158.54       104.492    158.54       
1 1 1 19 2  12 o 0 77.7574 4.31283  54.3026     33.6472      41.9683    -146.353     
1 1 1 19 2  13 o 0 50.2459 3.14272  16.5686     34.4976      52.6193    -145.502     
1 1 1 19 2  14 o 0 98.6004 4.69857  94.116      -137.645     0.790465   -137.645     
1 1 1 19 2  15 o 0 49.2257 3.41068  39.3086     -133.343     37.4763    46.657       
1 1 1 19 2  16 o 0 73.7574 3.35791  84.9283     40.7803      9.85263    -139.22      
1 1 1 19 2  17 o 0 90.5635 4.25097  142.553     73.9265      63.3188    73.9265      
1 1 1 19 2  18 o 0 41.8866 4.69382  38.4964     -159.67      17.7154    20.3298      
1 1 1 19 2  19 o 0 15.5269 5.3051   0.350638    -159.721     23.909     20.2791      
1 1 1 19 2  20 o 0 16.5512 6.4646   1.9735      -99.0725     0.499421   -99.0725     
1 1 1 19 2  21 o 0 9.07569 3.98126  ?           ?            ?          ?            
1 1 1 19 3  0  o 0 321.081 20.4905  365.745     0            13.713     7.18491e-13  
1 1 1 19 3  1  o 0 415.322 21.3263  519.803     -17.6882     111.179    -17.6882     
1 1 1 19 3  2  o 0 498.215 23.4587  524.135     122.929      72.358     -57.0712     
1 1 1 19 3  3  o 0 412.437 19.9161  503.789     164.549      89.6172    164.549      
1 1 1 19 3  4  o 0 354.674 18.1025  423.981     54.3703      66.8278    54.3703      
1 1 1 19 3  5  o 0 450.683 20.7181  588.307     -106.058     182.044    -106.058     
1 1 1 19 3  6  o 0 233.692 11.9607  319.72      -0.381091    199.259    -0.381091    
1 1 1 19 3  7  o 0 99.8555 5.19501  21.7838     146.287      115.102    -33.7125     
1 1 1 19 3  8  o 0 157.346 8.85322  114.509     25.2678      81.4268    -154.732     
1 1 1 19 3  9  o 0 240.674 12.314   295.496     89.2913      114.994    89.2913      
1 1 1 19 3  10 o 0 106.721 5.45615  101.478     62.2364      33.9347    62.2364      
1 1 1 19 3  11 o 0 176.052 9.46108  176.838     -148.203     2.72194    31.797       
1 1 1 19 3  12 o 0 118.706 6.3991   111.982     -32.2387     14.7712    147.761      
1 1 1 19 3  13 o 0 31.4161 3.19969  4.914       -153.68      39.1142    -153.68      
1 1 1 19 3  14 o 0 105.073 4.37996  129.016     -46.1565     62.9607    -46.1565     
1 1 1 19 3  15 o 0 199.492 8.21213  335.251     126.576      153.41     126.576      
1 1 1 19 3  16 o 0 36.2087 3.26464  26.3481     -41.0546     8.84735    138.945      
1 1 1 19 3  17 o 0 107.902 5.67667  137.407     -10.1297     7.83297    -10.1297     
1 1 1 19 3  18 o 0 60.1991 4.46818  79.4102     132.671      18.7653    132.671      
1 1 1 19 3  19 o 0 24.9037 4.25226  24.5138     55.0422      8.72173    55.0422      
1 1 1 19 3  20 o 0 68.9377 6.59545  101.634     -80.3374     45.4551    -80.3374     
1 1 1 19 3  21 o 0 8.90648 3.66023  ?           ?            ?          ?            
1 1 1 19 4  0  o 0 604.189 33.3451  682.544     180          20.4277    -180         
1 1 1 19 4  1  o 0 532.158 21.7631  588.57      -46.0471     13.3452    133.953      
1 1 1 19 4  2  o 0 487.669 21.1014  603.912     131.238      121.959    131.238      
1 1 1 19 4  3  o 0 384.195 19.482   439.601     -74.6404     31.2167    -74.6404     
1 1 1 19 4  4  o 0 238.824 12.8267  303.116     105.858      105.785    105.858      
1 1 1 19 4  5  o 0 99.9576 5.83083  33.922      -31.8947     10.8649    148.105      
1 1 1 19 4  6  o 0 387.655 19.4856  460.876     56.3035      126.759    56.3035      
1 1 1 19 4  7  o 0 95.3633 5.409    15.2226     -28.2541     115.33     151.746      
1 1 1 19 4  8  o 0 159.346 8.97419  111.162     -104.371     91.552     75.6288      
1 1 1 19 4  9  o 0 164.174 8.36695  140.777     78.6077      36.6972    -101.392     
1 1 1 19 4  10 o 0 127.252 6.76386  125.062     65.8243      3.66871    65.8243      
1 1 1 19 4  11 o 0 67.999  3.71144  17.058      106.208      67.6476    -73.7918     
1 1 1 19 4  12 o 0 131.614 6.64689  156.161     -62.2869     49.0824    -62.2869     
1 1 1 19 4  13 o 0 45.8753 2.94694  19.1865     -88.9558     28.2474    91.0442      
1 1 1 19 4  14 o 0 136.937 6.28277  143.284     142.068      20.2874    142.068      
1 1 1 19 4  15 o 0 79.6898 3.79518  105.959     -7.98734     14.4148    -7.98734     
1 1 1 19 4  16 o 0 101.819 5.04523  128.154     -168.32      3.37127    -168.32      
1 1 1 19 4  17 o 0 49.2035 3.62405  58.5031     55.5045      2.44236    55.5045      
1 1 1 19 4  18 o 0 31.837  4.85862  29.5882     90.5162      3.65267    -89.4838     
1 1 1 19 4  19 o 0 54.8207 5.38054  55.6099     160.462      15.8798    -19.5382     
1 1 1 19 4  20 f 1 30.6335 3.06704  40.0664     -72.4282     15.8634    -72.4282     
1 1 1 19 4  21 o 0 7.12872 3.19316  ?           ?            ?          ?            
1 1 1 19 5  0  o 0 30.2232 4.32588  7.28451     180          78.8358    -2.33182e-14 
1 1 1 19 5  1  o 0 94.6161 5.19047  32.9904     122.985      39.1387    -57.0152     
1 1 1 19 5  2  o 0 253.736 13.2364  277.727     89.0816      12.7588    89.0816      
1 1 1 19 5  3  o 0 293.24  14.858   373.109     30.4557      116.901    30.4557      
1 1 1 19 5  4  o 0 514.325 24.6896  511.799     -109.784     112.522    70.2162      
1 1 1 19 5  5  o 0 188.645 9.53607  181.737     -75.207      1.59227    -75.207      
1 1 1 19 5  6  f 1 355.104 18.7916  523.304     83.5863      337.582    83.5863      
1 1 1 19 5  7  o 0 218.391 13.4427  255.801     -113.413     97.179     -113.413     
1 1 1 19 5  8  o 0 97.5265 5.17929  79.6188     141.225      1.58644    -38.7752     
1 1 1 19 5  9  o 0 176.144 9.60155  231.6       177.359      135.831    177.359      
1 1 1 19 5  10 o 0 92.1568 4.69056  22.8038     -141.457     130.378    38.5429      
1 1 1 19 5  11 f 1 223.264 10.4597  277.138     93.8219      100.843    93.8219      
1 1 1 19 5  12 o 0 93.7777 4.51637  79.2767     61.5439      25.0238    -118.456     
1 1 1 19 5  13 o 0 122.928 5.86346  103.078     -11.2025     36.6399    168.798      
1 1 1 19 5  14 o 0 143.355 5.99775  141.361     129.101      3.48954    129.101      
1 1 1 19 5  15 o 0 93.2717 4.4384   120.743     76.0819      7.13103    76.0819      
1 1 1 19 5  16 o 0 57.0946 3.27645  62.8756     23.4229      5.99516    -156.577     
1 1 1 19 5  17 o 0 36.6293 3.15352  21.6308     99.9177      40.3429    -80.0823     
1 1 1 19 5  18 o 0 64.228  3.90941  90.8833     45.1802      29.7781    45.1802      
1 1 1 19 5  19 o 0 18.1065 6.06616  4.99114     -67.0466     22.3097    112.953      
1 1 1 19 5  20 o 0 20.1716 7.02638  16.6659     122.399      7.93171    122.399      
1 1 1 19 5  21 o 0 7.05812 3.46857  ?           ?            ?          ?            
1 1 1 19 6  0  o 0 222.968 14.9278  248.394     180          83.3647    -5.10455e-14 
1 1 1 19 6  1  o 0 602.298 22.9322  647.574     -51.0987     37.2177    128.901      
1 1 1 19 6  2  o 0 124.083 6.96288  61.6032     -42.9395     110.819    137.06       
1 1 1 19 6  3  f 1 428.53  20.2958  497.979     -159.01      58.0236    -159.01      
1 1 1 19 6  4  o 0 375.016 19.3214  413.633     -0.221992    11.9487    -0.221992    
1 1 1 19 6  5  o 0 132.145 7.14867  105.703     -9.81687     0.868106   170.183      
1 1 1 19 6  6  o 0 452.947 22.6156  448.795     96.4591      31.1563    -83.5409     
1 1 1 19 6  7  o 0 284.608 16.2939  278.16      -108.353     10.4184    71.6471      
1 1 1 19 6  8  o 0 162.753 7.54723  132.387     -7.36983     52.3038    172.63       
1 1 1 19 6  9  o 0 367.47  18.28    371.25      74.4881      7.81173    74.4881      
1 1 1 19 6  10 f 1 131.95  6.76328  110.016     -81.0573     40.2127    98.9427      
1 1 1 19 6  11 o 0 145.995 7.66737  163.915     77.8415      47.5978    77.8415      
1 1 1 19 6  12 o 0 91.0657 4.82309  75.254      120.813      26.5904    -59.1871     
1 1 1 19 6  13 o 0 86.1316 4.07752  72.1408     176.751      18.5557    -3.24865     
1 1 1 19 6  14 o 0 119.365 6.20191  112.931     -169.314     3.14955    10.6863      
1 1 1 19 6  15 o 0 110.472 4.75452  137.289     154.123      5.30979    -25.8772     
1 1 1 19 6  16 o 0 67.1697 3.16715  78.9085     -126.801     1.19402    53.1989      
1 1 1 19 6  17 o 0 47.4446 3.22518  64.3081     -26.054      22.0951    -26.054      
1 1 1 19 6  18 o 0 19.007  5.7971   8.76348     -89.2406     1.14795    90.7594      
1 1 1 19 6  19 o 0 58.9684 6.12584  62.4449     -139.932     11.1822    40.0685      
1 1 1 19 6  20 f 1 15.3047 6.11054  2.94649     -143.299     0.0636693  36.7006      
1 1 1 19 6  21 o 0 7.2098  3.2734   ?           ?            ?          ?            
1 1 1 19 6  22 o 0 4.22416 1.59254  ?           ?            ?          ?            
1 1 1 19 7  0  o 0 24.6792 5.86295  1.17226     180          19.301     3.23619e-13  
1 1 1 19 7  1  f 1 344.284 15.1511  437.604     -40.1953     134.127    -40.1953     
1 1 1 19 7  2  o 0 441.777 19.3855  532.234     98.2029      101.069    98.2029      
1 1 1 19 7  3  o 0 327.891 16.126   372.08      46.951       38.4351    46.951       
1 1 1 19 7  4  o 0 327.593 16.5078  344.004     -131.356     16.9149    48.6439      
1 1 1 19 7  5  o 0 273.912 13.4902  246.792     91.4071      56.8059    -88.5929     
1 1 1 19 7  6  o 0 120.377 6.07607  48.8404     -14.4227     112.007    165.577      
1 1 1 19 7  7  o 0 419.953 23.3497  429.302     173.237      3.05526    173.237      
1 1 1 19 7  8  o 0 305.507 16.9797  379.734     15.9995      150.053    15.9995      
1 1 1 19 7  9  o 0 285.255 13.5099  387.94      -51.7798     217.91     -51.7798     
1 1 1 19 7  10 o 0 156.324 7.78299  136.978     -5.27285     40.5193    174.727      
1 1 1 19 7  11 o 0 90.7989 4.94593  40.8433     116.439      82.7832    -63.5614     
1 1 1 19 7  12 o 0 83.3439 3.73504  88.0648     46.7622      21.9759    46.7622      
1 1 1 19 7  13 o 0 50.5322 2.9898   18.0604     78.0762      48.3686    -101.924     
1 1 1 19 7  14 o 0 231.331 9.38161  238.978     -0.136022    23.2384    -0.136022    
1 1 1 19 7  15 o 0 203.247 10.5463  321.293     -10.6261     122.214    -10.6261     
1 1 1 19 7  16 o 0 83.6226 4.3847   118.286     -52.5802     36.159     -52.5802     
1 1 1 19 7  17 o 0 97.4871 5.61862  135.47      58.8799      34.406     58.8799      
1 1 1 19 7  18 o 0 34.4111 3.77767  36.6367     44.0213      3.06269    -135.979     
1 1 1 19 7  19 o 0 43.022  4.27662  50.0548     48.8387      4.28167    48.8387      
1 1 1 19 7  20 o 0 21.0684 4.84808  19.7629     117.989      0.00157195 117.989      
1 1 1 19 7  21 o 0 6.879   3.08085  ?           ?            ?          ?            
1 1 1 19 8  0  o 0 548.371 32.0485  604.461     0            145.13     180          
1 1 1 19 8  1  f 1 324.457 14.185   471.757     179.463      259.1      179.463      
1 1 1 19 8  2  o 0 279.035 13.9283  294.604     79.2594      3.98512    -100.741     
1 1 1 19 8  3  o 0 498.21  21.1632  575.172     168.954      65.7191    168.954      
1 1 1 19 8  4  o 0 24.2648 4.71264  53.2693     35.1         113.111    35.1         
1 1 1 19 8  5  o 0 200.395 9.46021  251.541     -84.6974     150.038    -84.6974     
1 1 1 19 8  6  o 0 185.361 9.56308  157.767     -13.5705     35.7635    166.429      
1 1 1 19 8  7  o 0 127.85  6.60846  122.174     -25.847      8.72151    -25.847      
1 1 1 19 8  8  o 0 258.282 12.4455  307.353     -25.731      104.962    -25.731      
1 1 1 19 8  9  o 0 248.747 12.8001  226.982     -24.7736     34.3126    155.226      
1 1 1 19 8  10 o 0 178.58  9.47396  196.182     44.6449      33.5148    44.6449      
1 1 1 19 8  11 o 0 65.0729 3.50391  18.7869     13.701       30.4499    -166.299     
1 1 1 19 8  12 o 0 262.346 13.7877  237.091     -168.157     60.2304    11.8427      
1 1 1 19 8  13 o 0 14.0835 5.04415  15.8242     -167.886     35.4082    -167.886     
1 1 1 19 8  14 o 0 170.973 7.69014  169.723     12.127       4.54402    12.127       
1 1 1 19 8  15 o 0 84.4231 3.80077  120.092     37.1354      33.871     37.1354      
1 1 1 19 8  16 o 0 181.589 8.37824  222.553     -80.9066     8.26856    99.0934      
1 1 1 19 8  17 o 0 37.8242 4.0678   33.1046     71.6189      17.6643    -108.381     
1 1 1 19 8  18 o 0 101.169 6.21497  136.96      -85.7448     33.3005    -85.7448     
1 1 1 19 8  19 o 0 14.0075 5.36937  4.83406     160.713      31.5567    160.713      
1 1 1 19 8  20 o 0 19.0445 5.70847  16.1587     -128.094     0.151906   -128.094     
1 1 1 19 8  21 o 0 6.23992 3.08561  ?           ?            ?          ?            
1 1 1 19 9  0  f 1 78.8551 5.14114  8.0901      180          5.78143    -3.23706e-13 
1 1 1 19 9  1  o 0 224.428 10.324   183.953     -14.8008     101.968    165.199      
1 1 1 19 9  2  o 0 495.476 20.2628  650.618     -143.433     228.58     -143.433     
1 1 1 19 9  3  o 0 551.393 23.9879  474.058     -64.7895     252.577    115.21       
1 1 1 19 9  4  o 0 426.752 19.6538  500.934     125.618      134.02     125.618      
1 1 1 19 9  5  o 0 350.246 15.6337  353.108     147.583      0.0127872  -32.4173     
1 1 1 19 9  6  o 0 242.129 13.5272  194.863     -27.1304     86.6895    152.87       
1 1 1 19 9  7  o 0 222.699 11.6746  241.24      60.7489      42.9641    60.7489      
1 1 1 19 9  8  f 1 275.952 12.0684  287.504     -172.293     28.5737    -172.293     
1 1 1 19 9  9  o 0 267.465 12.6148  269.571     -173.058     15.6723    -173.058     
1 1 1 19 9  10 o 0 49.6619 2.70473  17.52       74.5536      93.4416    74.5536      
1 1 1 19 9  11 o 0 100.126 4.52861  68.0935     144.309      43.9906    -35.6913     
1 1 1 19 9  12 o 0 128.591 6.08532  114.923     -140.717     25.0476    39.2828      
1 1 1 19 9  13 o 0 97.7887 4.49914  48.3354     -122.973     92.1039    57.0272      
1 1 1 19 9  14 o 0 93.4056 4.49526  105.411     -76.217      34.5802    -76.217      
1 1 1 19 9  15 o 0 145.517 6.00463  222.272     121.855      78.2226    121.855      
1 1 1 19 9  16 o 0 44.954  3.31977  60.4983     49.8058      20.575     49.8058      
1 1 1 19 9  17 o 0 62.3805 4.2891   49.3204     107.791      49.6524    -72.2089     
1 1 1 19 9  18 o 0 41.4144 5.14136  51.5666     97.9091      10.4227    97.9091      
1 1 1 19 9  19 o 0 18.3155 6.83321  1.14987     142.513      37.6766    142.513      
1 1 1 19 9  20 o 0 26.0528 7.29082  27.4522     23.8643      2.08796    23.8643      
1 1 1 19 9  21 o 0 6.11964 2.88917  ?           ?            ?          ?            
1 1 1 19 10 0  o 0 108.122 9.02353  107.189     0            54.9222    180          
1 1 1 19 10 1  o 0 247.887 11.2521  340.883     151.521      180.908    151.521      
1 1 1 19 10 2  o 0 195.894 10.5459  255.275     29.5546      146.797    29.5546      
1 1 1 19 10 3  o 0 187.662 9.26368  206.921     -177.454     70.6287    -177.454     
1 1 1 19 10 4  o 0 289.8   14.9094  305.34      89.043       34.2071    89.043       
1 1 1 19 10 5  o 0 253.412 13.2349  193.955     -111.382     114.237    68.618       
1 1 1 19 10 6  o 0 391.993 20.7132  457.749     -35.0817     122.734    -35.0817     
1 1 1 19 10 7  o 0 157.252 8.36625  105.444     -138.112     94.1872    41.8884      
1 1 1 19 10 8  o 0 209.242 10.6708  227.326     -16.4117     49.3226    -16.4117     
1 1 1 19 10 9  o 0 54.6734 3.26645  2.84337     88.5165      67.0732    88.5165      
1 1 1 19 10 10 o 0 115.297 5.75485  62.6623     -24.7248     97.4618    155.275      
1 1 1 19 10 11 o 0 132.633 5.73812  114.759     126.08       37.2742    -53.9202     
1 1 1 19 10 12 o 0 101.86  4.55174  100.62      65.2225      5.58429    65.2225      
1 1 1 19 10 13 o 0 164.695 7.90587  151.328     175.124      20.3953    -4.87616     
1 1 1 19 10 14 o 0 95.8138 3.93031  98.5422     -92.4872     15.7809    -92.4872     
1 1 1 19 10 15 o 0 115.823 5.96162  164.322     -50.2293     40.8069    -50.2293     
1 1 1 19 10 16 o 0 87.3855 4.35889  136.799     5.17789      61.8421    5.17789      
1 1 1 19 10 17 o 0 116.126 7.521    132.162     5.66448      15.6588    -174.336     
1 1 1 19 10 18 o 0 45.4225 5.94058  58.666      95.7066      15.1923    95.7066      
1 1 1 19 10 19 o 0 18.8361 7.0873   11.1034     -130.594     14.7312    49.4059      
1 1 1 19 10 20 o 0 30.4634 5.19647  42.2781     -124.261     25.5491    -124.261     
1 1 1 19 10 21 o 0 6.624   2.9067   ?           ?            ?          ?            
1 1 1 19 11 0  o 0 138.081 10.6448  126.81      180          23.6106    -180         
1 1 1 19 11 1  o 0 476.032 19.9493  669.504     -71.4929     319.071    -71.4929     
1 1 1 19 11 2  o 0 447.017 20.1402  400.551     164.428      109.655    -15.5724     
1 1 1 19 11 3  o 0 570.24  22.9863  573.585     173.667      17.9534    -6.33336     
1 1 1 19 11 4  o 0 373.571 18.0516  427.043     122.935      103.934    122.935      
1 1 1 19 11 5  o 0 259.829 14.172   307.48      85.5531      112.487    85.5531      
1 1 1 19 11 6  o 0 65.979  3.71452  15.2615     -76.9591     11.8089    103.041      
1 1 1 19 11 7  o 0 130.14  7.1834   88.9979     58.7559      67.0235    -121.244     
1 1 1 19 11 8  f 1 146.019 6.34008  139.221     49.9058      6.9322     49.9058      
1 1 1 19 11 9  o 0 213.075 10.4307  255.943     -77.0159     78.2767    -77.0159     
1 1 1 19 11 10 o 0 183.208 9.53445  132.396     89.5846      105.339    -90.4154     
1 1 1 19 11 11 o 0 144.131 6.93682  143.063     129.585      2.85667    -50.4147     
1 1 1 19 11 12 o 0 103.339 4.63199  135.052     4.54438      81.856     4.54438      
1 1 1 19 11 13 f 1 159.746 7.4635   149.489     -6.02278     12.3384    173.977      
1 1 1 19 11 14 o 0 199.482 8.73246  308.256     77.215       104.751    77.215       
1 1 1 19 11 15 o 0 61.8947 3.05345  74.3381     -176.599     5.20303    -176.599     
1 1 1 19 11 16 o 0 57.8513 3.66121  64.6361     -115.994     7.87407    64.0059      
1 1 1 19 11 17 o 0 88.5991 5.94452  87.7124     -135.064     35.7345    44.936       
1 1 1 19 11 18 o 0 58.4296 4.89054  62.6325     50.8438      9.41584    -129.156     
1 1 1 19 11 19 o 0 70.2856 5.92686  111.213     -109.964     63.8135    -109.964     
1 1 1 19 11 20 o 0 12.6154 5.7388   1.40293     1.85267      13.8605    -178.147     
1 1 1 19 11 21 o 0 5.38491 2.666    ?           ?            ?          ?
[truncated: 1,024,199 more chars]
