# Supplementary material for: Compact tape-driven sample delivery system for serial femtosecond crystallography
Source: J Appl Crystallogr. 2026 Feb 9;59(Pt 2):291–302. doi: 10.1107/S1600576726000063 (PMC13060467; doi:10.1107/S1600576726000063)
Supplement: Supplementary file 2 [file j-59-00291-sup2.zip › 9v3k_sf.cif]

data_r9v3ksf
# 
_audit.revision_id     1_0 
_audit.creation_date   ? 
_audit.update_record   'Initial release' 
# 
_cell.entry_id      9v3k 
_cell.length_a      79.500 
_cell.length_b      79.500 
_cell.length_c      38.200 
_cell.angle_alpha   90.000 
_cell.angle_beta    90.000 
_cell.angle_gamma   90.000 
# 
_diffrn_radiation_wavelength.id           1 
_diffrn_radiation_wavelength.wavelength   1.24 
# 
_entry.id   9v3k 
# 
_exptl_crystal.id   1 
# 
_reflns_scale.group_code   1 
# 
_symmetry.entry_id               9v3k 
_symmetry.space_group_name_H-M   'P 43 21 2' 
_symmetry.Int_Tables_number      96 
# 
loop_
_refln.crystal_id 
_refln.wavelength_id 
_refln.scale_group_code 
_refln.index_h 
_refln.index_k 
_refln.index_l 
_refln.status 
_refln.pdbx_r_free_flag 
_refln.F_meas_au 
_refln.F_meas_sigma_au 
_refln.pdbx_FWT 
_refln.pdbx_PHWT 
_refln.pdbx_DELFWT 
_refln.pdbx_DELPHWT 
1 1 1 0  0  4  o 0 331.804 18.9247  351.786     180        92.9529    4.0616e-13   
1 1 1 0  0  8  o 0 365.113 23.2572  371.735     0          113.545    -180         
1 1 1 0  0  12 o 0 175.37  16.5923  139.989     180        0.272133   180          
1 1 1 0  0  16 o 0 482.395 20.5102  462.648     0          4.20327    0            
1 1 1 0  0  20 o 0 104.4   12.269   108.899     180        55.8685    180          
1 1 1 1  0  1  o 0 230.717 11.1161  258.158     -135       222.574    45           
1 1 1 1  0  2  o 0 683.564 16.4704  767.575     180        130.12     180          
1 1 1 1  0  3  o 0 609.773 16.1471  684.497     -45        112.725    -45          
1 1 1 1  0  4  o 0 461.417 14.3709  486.991     90         185.222    90           
1 1 1 1  0  5  o 0 143.16  5.98289  32.2294     -135       15.5172    -135         
1 1 1 1  0  6  o 0 249.238 8.93591  260.232     180        45.1642    4.04297e-14  
1 1 1 1  0  7  o 0 126.063 5.25217  47.3935     135        14.6693    135          
1 1 1 1  0  8  o 0 286.088 10.7144  290.246     -90        46.5811    -90          
1 1 1 1  0  9  o 0 313.264 11.2748  304.354     -135       23.4534    -135         
1 1 1 1  0  10 o 0 104.126 5.52251  94.8945     180        82.3989    2.1899e-15   
1 1 1 1  0  11 o 0 120.684 9.41894  116.84      135        123.376    -45          
1 1 1 1  0  12 o 0 517.21  17.1911  495.854     -90        1.59858    90           
1 1 1 1  0  13 o 0 125.585 6.05539  114.954     -135       29.3674    -135         
1 1 1 1  0  14 o 0 63.8391 9.18755  48.5147     0          35.1968    180          
1 1 1 1  0  15 o 0 42.9738 12.0422  27.6681     -45        12.3451    135          
1 1 1 1  0  16 o 0 124.473 5.9941   119.073     -90        5.74103    -90          
1 1 1 1  0  17 o 0 130.517 4.99467  121.942     45         26.9284    -135         
1 1 1 1  0  18 o 0 38.6547 13.4031  40.0801     0          17.3129    180          
1 1 1 1  0  19 o 0 26.981  12.9787  27.5599     -45        22.7508    135          
1 1 1 1  0  20 o 0 23.2526 13.1898  15.9359     90         1.13512    -90          
1 1 1 1  0  21 o 0 28.1529 13.6366  22.0866     -135       4.20748    -135         
1 1 1 1  0  22 o 0 22.8391 13.8624  19.267      180        3.53855    6.8147e-14   
1 1 1 1  0  23 o 0 10.7793 7.67019  ?           ?          ?          ?            
1 1 1 1  1  1  f 1 486.817 14.7326  549.344     -90        89.0828    90           
1 1 1 1  1  2  o 0 729.507 17.8477  824.766     0          79.087     -5.67314e-14 
1 1 1 1  1  3  o 0 46.1646 8.96198  20.332      -90        85.0712    90           
1 1 1 1  1  4  o 0 108.323 4.5714   112.003     0          112.963    -180         
1 1 1 1  1  5  o 0 275.476 9.59785  290.175     90         1.42026    -90          
1 1 1 1  1  6  o 0 391.953 13.453   410.458     0          58.5097    180          
1 1 1 1  1  7  o 0 197.341 7.41193  200.665     -90        58.6583    -90          
1 1 1 1  1  8  o 0 97.039  5.59227  82.247      0          49.2521    -180         
1 1 1 1  1  9  o 0 554.66  19.005   540.041     -90        115.755    90           
1 1 1 1  1  10 o 0 123.8   5.95132  117.225     0          83.9269    180          
1 1 1 1  1  11 o 0 183.049 7.31012  178.707     90         67.7991    -90          
1 1 1 1  1  12 o 0 112.092 6.54043  100.981     180        21.9363    180          
1 1 1 1  1  13 o 0 208.791 7.47864  196.911     -90        73.1745    -90          
1 1 1 1  1  14 o 0 179.801 6.65297  179.87      180        16.5018    2.57042e-14  
1 1 1 1  1  15 o 0 81.8221 6.1713   11.3078     90         7.5225     90           
1 1 1 1  1  16 o 0 162.344 6.29627  155.542     180        5.07585    180          
1 1 1 1  1  17 o 0 76.5676 6.17658  87.1071     -90        37.582     90           
1 1 1 1  1  18 o 0 82.3342 5.44923  91.3573     180        25.692     6.45018e-15  
1 1 1 1  1  19 o 0 68.0623 7.70227  73.5542     -90        18.7372    -90          
1 1 1 1  1  20 o 0 38.1689 14.4612  35.0232     180        17.0754    180          
1 1 1 1  1  21 o 0 28.2885 16.4579  17.436      90         5.21264    90           
1 1 1 1  1  22 o 0 20.0219 13.8178  9.57002     0          1.26335    180          
1 1 1 1  1  23 f 1 16.4255 8.58972  ?           ?          ?          ?            
1 1 1 2  0  1  o 0 198.787 5.23971  160.135     -45        106.75     -45          
1 1 1 2  0  2  o 0 183.717 10.6457  204.948     -90        158.646    90           
1 1 1 2  0  3  o 0 13.5743 8.88757  0.574637    45         32.0689    -135         
1 1 1 2  0  4  o 0 182.325 6.15385  179.127     0          76.2015    2.89413e-14  
1 1 1 2  0  5  o 0 272.023 8.94602  283.978     135        16.6749    -45          
1 1 1 2  0  6  o 0 175.808 6.47518  179.535     90         32.533     90           
1 1 1 2  0  7  o 0 201.107 7.48634  205.265     45         201.475    -135         
1 1 1 2  0  8  o 0 358.175 12.6356  361.863     180        80.4413    180          
1 1 1 2  0  9  o 0 319.071 11.4291  308.786     -45        34.0407    -45          
1 1 1 2  0  10 o 0 566.07  19.0183  540.526     -90        30.2582    90           
1 1 1 2  0  11 o 0 57.2026 10.088   19.844      -135       46.5301    45           
1 1 1 2  0  12 o 0 296.209 10.5776  283.031     0          45.1739    180          
1 1 1 2  0  13 o 0 32.7823 14.5594  15.4381     135        69.2102    -45          
1 1 1 2  0  14 o 0 92.4181 6.24012  30.661      -90        10.6574    -90          
1 1 1 2  0  15 o 0 57.6965 10.3731  56.0799     45         64.434     -135         
1 1 1 2  0  16 o 0 20.7442 12.1149  9.71638     0          45.2984    180          
1 1 1 2  0  17 o 0 38.9907 11.8438  16.0679     135        3.04945    135          
1 1 1 2  0  18 o 0 60.9852 8.77884  67.2691     -90        8.70132    90           
1 1 1 2  0  19 o 0 22.2229 13.3814  8.2114      45         3.91942    -135         
1 1 1 2  0  20 o 0 136.554 8.11663  142.965     0          35.4899    0            
1 1 1 2  0  21 o 0 22.6522 14.2117  16.867      135        3.43925    -45          
1 1 1 2  0  22 o 0 28.1628 17.2978  26.7924     90         2.33413    -90          
1 1 1 2  0  23 o 0 14.3009 9.05727  ?           ?          ?          ?            
1 1 1 2  1  0  o 0 472.265 20.485   525.779     180        419.472    1.55963e-13  
1 1 1 2  1  1  o 0 434.572 7.41199  400.142     -44.9022   147.896    135.098      
1 1 1 2  1  2  o 0 639.908 12.2642  731.716     38.7795    48.5565    38.7795      
1 1 1 2  1  3  o 0 206.14  4.84804  184.16      -34.356    64.5959    145.644      
1 1 1 2  1  4  o 0 281.096 6.46633  403.208     148.7      256.831    148.7        
1 1 1 2  1  5  o 0 308.688 7.42837  322.339     41.8589    16.9198    41.8589      
1 1 1 2  1  6  o 0 316.087 7.83294  219.283     140.251    205.916    -39.7495     
1 1 1 2  1  7  o 0 346.902 8.55736  238.158     152.454    221.054    -27.5455     
1 1 1 2  1  8  o 0 169.104 5.04157  153.047     8.9321     1.67549    8.9321       
1 1 1 2  1  9  o 0 145.266 4.41738  28.655      89.2946    202.036    -90.7054     
1 1 1 2  1  10 o 0 237.1   5.80804  198.096     114.521    36.4131    -65.4787     
1 1 1 2  1  11 f 1 285.527 7.58502  335.124     156.138    140.837    156.138      
1 1 1 2  1  12 o 0 300.586 7.71664  312.801     30.5441    60.1123    30.5441      
1 1 1 2  1  13 o 0 271.006 6.52777  245.96      179.174    8.12704    -0.82588     
1 1 1 2  1  14 o 0 62.4897 5.72303  25.8733     -40.4517   152.273    -40.4517     
1 1 1 2  1  15 o 0 115.088 3.96029  142.079     -108.871   76.1657    -108.871     
1 1 1 2  1  16 o 0 108.236 3.91264  106.841     86.3075    18.8207    86.3075      
1 1 1 2  1  17 o 0 89.3732 3.94727  104.895     -98.5683   15.7201    -98.5683     
1 1 1 2  1  18 o 0 43.1131 8.25385  32.631      -49.1846   11.4479    130.815      
1 1 1 2  1  19 o 0 32.5373 9.1095   20.8435     164.351    8.20827    164.351      
1 1 1 2  1  20 o 0 94.2755 5.5426   127.975     -26.6064   62.373     -26.6064     
1 1 1 2  1  21 o 0 40.8116 11.5725  12.9865     4.6161     53.282     -175.384     
1 1 1 2  1  22 o 0 23.715  10.449   13.6188     -74.8482   3.2344     -74.8482     
1 1 1 2  1  23 o 0 10.6482 5.22227  ?           ?          ?          ?            
1 1 1 2  2  0  o 0 570.322 18.5835  643.563     180        125.352    -2.61748e-13 
1 1 1 2  2  1  o 0 854.85  17.4425  960.396     90         187.677    -90          
1 1 1 2  2  2  o 0 801.645 16.4725  901.384     0          4.43537    -180         
1 1 1 2  2  3  o 0 968.023 22.5848  1087.19     -90        128.653    -90          
1 1 1 2  2  4  o 0 15.0916 9.44932  2.69786     180        122.439    -1.84452e-14 
1 1 1 2  2  5  o 0 224.05  7.71203  235.622     -90        33.8687    90           
1 1 1 2  2  6  o 0 291.574 11.3161  304.383     0          74.3359    2.99837e-14  
1 1 1 2  2  7  o 0 352.057 12.2176  360.879     90         69.6768    90           
1 1 1 2  2  8  o 0 125.028 5.64148  124.105     180        68.1803    -1.68478e-14 
1 1 1 2  2  9  o 0 183.285 7.50235  160.766     -90        78.2172    -90          
1 1 1 2  2  10 o 0 335.207 11.8319  321.136     180        70.1856    -3.26813e-14 
1 1 1 2  2  11 o 0 646.101 21.1246  629.527     -90        62.2926    90           
1 1 1 2  2  12 o 0 79.4422 7.73055  68.3095     180        25.9574    1.19036e-14  
1 1 1 2  2  13 f 1 65.4261 8.35853  42.1563     90         22.4324    -90          
1 1 1 2  2  14 o 0 296.262 9.75661  295.772     0          76.9108    180          
1 1 1 2  2  15 o 0 233.275 8.34876  228.083     90         12.4826    90           
1 1 1 2  2  16 f 1 15.5527 10.4916  4.99672     180        42.8476    5.49028e-15  
1 1 1 2  2  17 o 0 205.95  6.46255  233.856     90         26.0212    90           
1 1 1 2  2  18 o 0 29.4926 14.193   15.7418     0          7.45206    180          
1 1 1 2  2  19 o 0 124.983 5.93043  134.837     -90        34.563     -90          
1 1 1 2  2  20 o 0 13.6183 9.48822  4.36547     180        7.4185     -1.54303e-14 
1 1 1 2  2  21 o 0 23.4009 13.6965  22.498      -90        14.7324    90           
1 1 1 2  2  22 o 0 22.1245 14.4019  18.3266     180        4.22011    -8.53311e-16 
1 1 1 2  2  23 o 0 8.70932 6.18399  ?           ?          ?          ?            
1 1 1 3  0  1  o 0 232.661 5.83347  254.043     45         149.838    45           
1 1 1 3  0  2  f 1 297.595 2.09004  242.547     180        206.035    180          
1 1 1 3  0  3  o 0 437.597 13.6515  485.741     -45        143.375    -45          
1 1 1 3  0  4  o 0 24.4897 11.4583  5.94915     -90        99.7692    90           
1 1 1 3  0  5  o 0 346.436 11.746   360.559     45         17.9833    -135         
1 1 1 3  0  6  o 0 451.976 14.8408  467.349     0          27.6562    180          
1 1 1 3  0  7  o 0 555.903 18.8208  564.844     135        206.61     135          
1 1 1 3  0  8  o 0 368.262 14.1358  370.461     90         49.5902    -90          
1 1 1 3  0  9  o 0 208.11  7.27273  200.422     -135       10.3614    -135         
1 1 1 3  0  10 o 0 153.431 5.86862  40.8725     180        22.2089    -180         
1 1 1 3  0  11 o 0 529.096 17.0901  511.996     135        74.4451    135          
1 1 1 3  0  12 o 0 497.426 16.1379  473.561     90         12.355     90           
1 1 1 3  0  13 o 0 47.1523 13.0813  13.4022     -135       19.9591    45           
1 1 1 3  0  14 o 0 309.132 11.2238  306.727     180        47.2244    180          
1 1 1 3  0  15 o 0 13.5589 9.47861  1.21227     -45        13.5089    135          
1 1 1 3  0  16 o 0 102.619 5.36679  97.5525     90         23.8261    -90          
1 1 1 3  0  17 o 0 99.4056 5.33162  112.224     45         13.5126    45           
1 1 1 3  0  18 o 0 23.1742 12.5492  1.53393     0          1.82716    180          
1 1 1 3  0  19 o 0 89.3143 5.79442  95.8109     -45        34.842     -45          
1 1 1 3  0  20 o 0 104.723 8.23065  109.291     90         2.02931    90           
1 1 1 3  0  21 o 0 54.6602 10.4809  55.4204     -135       9.59032    -135         
1 1 1 3  0  22 o 0 40.9037 16.7816  40.2395     0          6.09636    -180         
1 1 1 3  0  23 o 0 14.1085 9.94712  ?           ?          ?          ?            
1 1 1 3  1  0  o 0 512.043 12.2389  573.925     180        75.5527    -2.46112e-13 
1 1 1 3  1  1  o 0 450.053 7.86772  423.465     -47.8838   133.836    132.116      
1 1 1 3  1  2  o 0 353.062 5.2561   391.778     160.003    21.3076    160.003      
1 1 1 3  1  3  o 0 68.6345 2.91148  1.93395     41.4675    20.381     41.4675      
1 1 1 3  1  4  o 0 194.23  4.96109  164.219     -128.915   48.9086    51.0848      
1 1 1 3  1  5  o 0 341.082 8.05644  395.673     63.1632    100.789    63.1632      
1 1 1 3  1  6  o 0 175.606 4.80407  166.572     98.8542    7.08691    98.8542      
1 1 1 3  1  7  o 0 403.837 10.4975  392.642     120.649    22.9863    -59.3505     
1 1 1 3  1  8  o 0 607.537 15.5166  595.305     135.732    24.3998    -44.2684     
1 1 1 3  1  9  o 0 197.856 5.21381  141.133     84.2       76.4128    -95.8        
1 1 1 3  1  10 o 0 373.511 9.93142  410.684     -116.978   126.943    -116.978     
1 1 1 3  1  11 o 0 416.432 9.91217  436.887     -52.3151   80.7715    -52.3151     
1 1 1 3  1  12 o 0 386.94  9.71277  429.12      -51.5441   128.74     -51.5441     
1 1 1 3  1  13 o 0 69.1158 6.1262   22.9949     -133.433   28.0504    46.5668      
1 1 1 3  1  14 o 0 142.067 3.93005  120.229     -142.865   22.5883    37.1348      
1 1 1 3  1  15 f 1 172.014 4.37914  178.165     -9.21953   28.6796    -9.21953     
1 1 1 3  1  16 o 0 71.0501 4.8337   7.80313     -97.7752   110.842    82.2248      
1 1 1 3  1  17 f 1 36.8711 8.82055  22.5395     -24.4084   11.4943    155.592      
1 1 1 3  1  18 o 0 17.6442 8.00918  10.0193     39.2012    30.476     39.2012      
1 1 1 3  1  19 f 1 32.4576 9.48944  16.9511     -3.49743   25.2456    176.503      
1 1 1 3  1  20 o 0 40.2971 9.99401  46.5418     115.356    19.4159    115.356      
1 1 1 3  1  21 o 0 48.1219 9.80103  49.3493     15.8629    7.09427    15.8629      
1 1 1 3  1  22 o 0 19.0861 9.06602  6.42205     30.9022    6.81536    -149.098     
1 1 1 3  1  23 o 0 14.3411 6.12633  ?           ?          ?          ?            
1 1 1 3  2  0  o 0 379.885 9.41445  422.271     180        174.789    -7.21795e-14 
1 1 1 3  2  1  o 0 354.07  6.46423  427.734     -95.1224   93.1593    -95.1224     
1 1 1 3  2  2  o 0 599.835 12.1904  737.786     44.8138    158.277    44.8138      
1 1 1 3  2  3  o 0 616.82  12.3615  746.418     -156.334   134.641    -156.334     
1 1 1 3  2  4  o 0 611.46  12.8737  658.294     -80.9089   47.6743    -80.9089     
1 1 1 3  2  5  o 0 290.817 6.97967  231.637     8.57218    127.372    -171.428     
1 1 1 3  2  6  o 0 351.474 9.1865   261.756     -59.3771   192.711    120.623      
1 1 1 3  2  7  o 0 529.037 12.622   573.117     -10.8444   79.398     -10.8444     
1 1 1 3  2  8  o 0 356.39  9.3264   268.14      -164.247   170.373    15.753       
1 1 1 3  2  9  o 0 208.6   5.37167  120.796     164.044    142.511    -15.9562     
1 1 1 3  2  10 o 0 367.131 8.73056  297.534     -59.2255   92.7545    120.775      
1 1 1 3  2  11 o 0 196.173 5.82858  204.307     46.9885    65.6617    46.9885      
1 1 1 3  2  12 o 0 202.127 4.89721  190.932     -172.936   9.81771    -172.936     
1 1 1 3  2  13 o 0 133.993 4.32181  132.399     91.0667    41.1723    91.0667      
1 1 1 3  2  14 f 1 98.3477 4.03246  66.5935     84.4883    33.0596    -95.5117     
1 1 1 3  2  15 o 0 45.1487 7.62764  9.63887     -165.898   46.2254    14.1018      
1 1 1 3  2  16 o 0 132.571 3.93794  135.022     -92.5942   26.9529    -92.5942     
1 1 1 3  2  17 o 0 115.159 3.61713  120.228     -89.3448   14.5078    90.6552      
1 1 1 3  2  18 o 0 31.1772 9.1155   3.67051     -101.583   43.306     78.4167      
1 1 1 3  2  19 o 0 21.3386 8.93702  2.72709     -16.1087   8.84165    163.891      
1 1 1 3  2  20 o 0 29.1789 10.3995  9.41192     -97.9486   36.0224    82.0514      
1 1 1 3  2  21 o 0 23.3732 10.1706  12.2264     153.931    8.23368    -26.0687     
1 1 1 3  2  22 o 0 45.1554 15.1657  43.6207     -19.7635   3.35573    -19.7635     
1 1 1 3  2  23 o 0 13.6315 6.58405  ?           ?          ?          ?            
1 1 1 3  3  0  f 1 264.687 11.8766  297.701     180        40.5917    -5.83636e-13 
1 1 1 3  3  1  o 0 180.851 9.3165   140.009     -90        84.9352    -90          
1 1 1 3  3  2  o 0 482.2   12.9967  539.794     0          210.768    -2.09238e-14 
1 1 1 3  3  3  o 0 822.149 20.7866  918.953     90         54.905     -90          
1 1 1 3  3  4  o 0 153.595 5.5429   158.457     180        9.39855    2.90166e-13  
1 1 1 3  3  5  o 0 59.5854 6.13509  34.9891     -90        81.5706    90           
1 1 1 3  3  6  o 0 77.8852 4.64989  22.5324     0          17.3818    -180         
1 1 1 3  3  7  o 0 91.911  6.29306  6.53551     90         1.57179    -90          
1 1 1 3  3  8  o 0 140.622 6.1216   120.774     180        21.5394    -180         
1 1 1 3  3  9  o 0 261.007 9.99719  252.526     90         86.488     90           
1 1 1 3  3  10 o 0 20.5731 12.4027  0.0714855   180        1.69556    -1.25367e-12 
1 1 1 3  3  11 o 0 298.164 11.4877  289.586     90         49.5602    -90          
1 1 1 3  3  12 o 0 368.171 12.9246  351.723     180        188.405    1.79568e-14  
1 1 1 3  3  13 o 0 155.044 6.19363  145.478     -90        41.7981    90           
1 1 1 3  3  14 o 0 48.1318 11.5048  40.8499     0          99.4471    -180         
1 1 1 3  3  15 o 0 220.36  7.25483  214.828     -90        41.397     90           
1 1 1 3  3  16 o 0 234.486 7.17082  223.585     0          32.3436    -6.173e-15   
1 1 1 3  3  17 o 0 198.881 7.19237  225.193     -90        41.0675    -90          
1 1 1 3  3  18 o 0 26.9239 13.7363  17.6093     180        15.2252    -4.31934e-15 
1 1 1 3  3  19 o 0 34.8439 14.7983  34.756      -90        0.634312   90           
1 1 1 3  3  20 o 0 71.539  9.22274  74.8793     180        22.4022    180          
1 1 1 3  3  21 o 0 36.3419 15.8785  36.5678     -90        6.0865     -90          
1 1 1 3  3  22 o 0 12.2272 8.94076  0.190308    180        0.339438   3.93397e-15  
1 1 1 3  3  23 f 1 16.4053 10.9977  ?           ?          ?          ?            
1 1 1 4  0  0  o 0 886.138 26.6042  1039.36     180        92.6992    -180         
1 1 1 4  0  1  o 0 90.734  12.102   88.7164     -45        81.3864    135          
1 1 1 4  0  2  o 0 760.046 19.4942  847.479     -90        53.1135    90           
1 1 1 4  0  3  o 0 544.411 15.0206  602.865     45         64.6304    45           
1 1 1 4  0  4  o 0 44.7531 7.62691  13.4782     0          59.0031    -180         
1 1 1 4  0  5  o 0 269.378 9.91436  279.148     135        25.9351    -45          
1 1 1 4  0  6  o 0 322.576 10.9896  332.063     90         22.8474    -90          
1 1 1 4  0  7  o 0 387.407 14.9081  391.896     -135       4.22801    -135         
1 1 1 4  0  8  o 0 383.966 13.2716  384.582     0          23.5799    180          
1 1 1 4  0  9  o 0 624.289 20.1752  599.146     135        64.3053    135          
1 1 1 4  0  10 o 0 264.161 8.84331  250.213     90         102.616    -90          
1 1 1 4  0  11 o 0 488.998 15.9967  471.282     45         15.5724    45           
1 1 1 4  0  12 o 0 173.038 6.9503   164.08      0          1.63294    0            
1 1 1 4  0  13 o 0 27.4669 14.4156  2.84308     -45        17.4383    135          
1 1 1 4  0  14 f 1 16.0221 10.7077  3.41367     90         68.9935    -90          
1 1 1 4  0  15 o 0 201.639 6.47442  195.236     -135       23.8929    -135         
1 1 1 4  0  16 o 0 118.616 5.76202  112.285     180        38.9791    180          
1 1 1 4  0  17 o 0 107.229 5.72527  120.61      -45        50.8436    -45          
1 1 1 4  0  18 o 0 23.0638 12.5576  9.80968     -90        13.0605    90           
1 1 1 4  0  19 o 0 41.5418 12.556   43.9647     -135       3.82405    45           
1 1 1 4  0  20 o 0 14.934  10.1963  10.0244     0          15.8777    180          
1 1 1 4  0  21 o 0 46.7889 16.2716  47.2732     135        18.8386    -45          
1 1 1 4  0  22 o 0 34.699  18.6702  33.897      90         3.21014    -90          
1 1 1 4  0  23 o 0 9.98658 6.64796  ?           ?          ?          ?            
1 1 1 4  1  0  o 0 110.198 4.39352  122.552     0          143.159    180          
1 1 1 4  1  1  o 0 125.471 7.97833  19.0307     -128.789   290.937    -128.789     
1 1 1 4  1  2  o 0 802.04  14.3863  924.082     104.699    89.4376    104.699      
1 1 1 4  1  3  o 0 335.068 7.34065  374.415     159.949    29.8945    159.949      
1 1 1 4  1  4  o 0 297.857 6.88618  294.652     140.517    9.45222    -39.4833     
1 1 1 4  1  5  o 0 274.01  6.57779  291.868     -158.78    39.2547    -158.78      
1 1 1 4  1  6  o 0 237.339 6.09955  225.517     150.992    13.6157    -29.0083     
1 1 1 4  1  7  o 0 299.205 8.0302   304.691     27.8673    23.3382    27.8673      
1 1 1 4  1  8  f 1 209.327 5.59648  202.65      -142.078   14.8631    -142.078     
1 1 1 4  1  9  o 0 414.549 10.5197  340.147     145.706    104.998    -34.294      
1 1 1 4  1  10 o 0 465.844 11.3884  414.073     79.2248    44.7241    -100.775     
1 1 1 4  1  11 o 0 381.516 9.67626  237.258     -37.5973   251.487    142.403      
1 1 1 4  1  12 o 0 101.958 6.39978  42.5848     94.1213    88.8871    -85.8787     
1 1 1 4  1  13 o 0 208.227 5.11581  199.411     -61.6378   23.9923    -61.6378     
1 1 1 4  1  14 o 0 333.205 7.62824  270.717     61.2082    111.058    -118.792     
1 1 1 4  1  15 o 0 91.4492 4.03336  39.7782     120.901    89.4298    -59.0992     
1 1 1 4  1  16 o 0 215.819 4.94164  266.453     0.0853951  131.093    0.0853951    
1 1 1 4  1  17 o 0 134.665 3.83166  187.181     -40.2526   77.9677    -40.2526     
1 1 1 4  1  18 o 0 53.4705 6.16479  58.7308     -106.936   21.8168    -106.936     
1 1 1 4  1  19 o 0 42.4217 7.33885  20.5058     15.193     43.2414    -164.807     
1 1 1 4  1  20 o 0 28.0799 10.3574  20.2027     -118.822   7.14078    61.1776      
1 1 1 4  1  21 o 0 50.8874 8.42053  41.3029     -34.8623   15.9231    145.138      
1 1 1 4  1  22 o 0 35.3198 12.4647  18.0354     -177.687   28.8499    2.3132       
1 1 1 4  1  23 o 0 12.0402 5.76358  ?           ?          ?          ?            
1 1 1 4  2  0  o 0 138.674 8.2717   143.721     180        2.31761    180          
1 1 1 4  2  1  o 0 532.622 8.27513  681.973     -89.9694   207.509    -89.9694     
1 1 1 4  2  2  o 0 810.338 13.9954  909.507     -7.48024   46.4943    -7.48024     
1 1 1 4  2  3  o 0 620.403 12.762   772.748     0.134679   191.602    0.134679     
1 1 1 4  2  4  o 0 257.276 6.24919  229.554     -166.892   54.2141    13.1079      
1 1 1 4  2  5  o 0 442.575 9.91636  367.345     62.1888    171.458    -117.811     
1 1 1 4  2  6  o 0 245.705 6.23044  260.831     -92.4409   41.6214    -92.4409     
1 1 1 4  2  7  o 0 250.417 6.84587  266.734     86.2939    51.9974    86.2939      
1 1 1 4  2  8  o 0 662.708 16.752   583.253     47.0137    114.921    -132.986     
1 1 1 4  2  9  o 0 176.514 4.89025  136.974     -46.3067   36.0306    133.693      
1 1 1 4  2  10 o 0 137.516 4.27634  88.7535     54.3268    44.4127    -125.673     
1 1 1 4  2  11 o 0 440.096 10.8993  519.174     -17.272    204.162    -17.272      
1 1 1 4  2  12 o 0 453.433 11.2703  393.599     -129.461   69.0897    50.5391      
1 1 1 4  2  13 o 0 82.9642 4.62532  39.3467     174.058    8.75276    174.058      
1 1 1 4  2  14 o 0 45.3398 7.70563  32.7517     -151.119   118.089    -151.119     
1 1 1 4  2  15 o 0 168.875 4.33294  127.747     107.644    66.7428    -72.3562     
1 1 1 4  2  16 o 0 200.542 4.84723  154.295     -127.357   67.4988    52.6431      
1 1 1 4  2  17 o 0 103.585 3.91454  147.043     -177.643   70.5675    -177.643     
1 1 1 4  2  18 o 0 61.6915 5.94855  70.3621     -81.9498   20.2338    -81.9498     
1 1 1 4  2  19 o 0 21.5349 8.7956   3.06444     155.446    9.28131    -24.5536     
1 1 1 4  2  20 o 0 38.8279 9.0838   26.6598     -175.176   21.9862    4.82433      
1 1 1 4  2  21 o 0 26.5805 11.1694  16.012      64.9451    8.15027    64.9451      
1 1 1 4  2  22 o 0 22.9957 10.4013  13.9164     -19.1225   1.7683     160.878      
1 1 1 4  2  23 o 0 9.91977 4.87178  ?           ?          ?          ?            
1 1 1 4  3  0  o 0 804.391 17.0859  893.75      0          40.7839    180          
1 1 1 4  3  1  o 0 667.905 13.4245  677.661     -47.6522   111.576    132.348      
1 1 1 4  3  2  o 0 701.346 13.0759  800.38      -162.306   60.9084    -162.306     
1 1 1 4  3  3  o 0 654.337 13.2168  636.636     -140.888   164.03     39.1123      
1 1 1 4  3  4  o 0 254.113 6.23726  271.218     9.68147    38.7889    9.68147      
1 1 1 4  3  5  o 0 304.564 7.48455  288.17      -172.351   38.4779    7.64923      
1 1 1 4  3  6  o 0 58.4191 4.8411   25.7005     52.18      92.1969    52.18        
1 1 1 4  3  7  o 0 231.02  6.30178  262.511     120.749    88.5268    120.749      
1 1 1 4  3  8  o 0 677.356 15.7284  642.458     -98.4008   26.4845    81.5992      
1 1 1 4  3  9  o 0 248.795 6.43843  157.164     162.972    148.395    -17.0277     
1 1 1 4  3  10 o 0 467.254 11.4939  553.133     57.9767    233.58     57.9767      
1 1 1 4  3  11 o 0 232.302 5.89932  230.531     144.522    38.3165    144.522      
1 1 1 4  3  12 o 0 486.093 12.5186  506.222     -113.974   93.9937    -113.974     
1 1 1 4  3  13 o 0 137.204 4.46204  151.022     117.81     104.291    117.81       
1 1 1 4  3  14 o 0 93.1289 4.4614   71.829      -174.853   13.0884    -174.853     
1 1 1 4  3  15 o 0 203.765 4.66731  222.691     140.395    56.1104    140.395      
1 1 1 4  3  16 o 0 45.6332 7.2752   10.9242     -113.116   42.4533    66.8843      
1 1 1 4  3  17 o 0 155.083 4.23382  199.787     148.802    54.9799    148.802      
1 1 1 4  3  18 o 0 61.6161 6.06634  49.2037     -163.865   27.5197    16.1348      
1 1 1 4  3  19 o 0 36.8108 8.85243  26.9034     30.0934    14.5232    -149.907     
1 1 1 4  3  20 o 0 82.4258 5.59093  95.6148     -167.017   23.0052    -167.017     
1 1 1 4  3  21 o 0 34.2201 12.2776  29.6534     168.905    3.12337    -11.0951     
1 1 1 4  3  22 o 0 25.2731 10.7121  15.9603     -160.988   8.34405    19.012       
1 1 1 4  3  23 o 0 10.777  5.2307   ?           ?          ?          ?            
1 1 1 4  4  0  o 0 1118.8  31.3757  1255.59     180        87.0335    -3.49829e-13 
1 1 1 4  4  1  o 0 256.998 7.23671  285.282     90         155.646    90           
1 1 1 4  4  2  o 0 245.185 7.43813  273.349     180        4.50043    180          
1 1 1 4  4  3  o 0 307.704 9.2349   322.86      -90        56.6821    -90          
1 1 1 4  4  4  f 1 254.78  9.14286  266.389     0          63.8557    -180         
1 1 1 4  4  5  f 1 639.814 20.2424  666.745     90         34.0732    90           
1 1 1 4  4  6  o 0 74.3617 5.31471  62.7331     0          105.373    180          
1 1 1 4  4  7  o 0 14.6626 9.61655  0.530253    -90        25.2849    90           
1 1 1 4  4  8  o 0 139.324 5.94833  84.4979     180        31.1778    180          
1 1 1 4  4  9  f 1 156.858 6.02252  138.175     -90        38.4334    -90          
1 1 1 4  4  10 o 0 113.888 6.06106  55.7628     0          6.02298    -1.59869e-13 
1 1 1 4  4  11 o 0 484.217 17.3767  468.353     90         75.8528    -90          
1 1 1 4  4  12 o 0 236.44  8.42912  224.967     0          44.9276    180          
1 1 1 4  4  13 o 0 28.0663 14.5313  11.842      90         74.9895    -90          
1 1 1 4  4  14 o 0 15.3385 10.4355  1.45279     180        31.7442    2.65092e-14  
1 1 1 4  4  15 o 0 95.4986 5.70434  92.7443     -90        66.1166    90           
1 1 1 4  4  16 o 0 27.1631 13.6308  3.83607     0          7.82446    -180         
1 1 1 4  4  17 o 0 182.56  6.30488  205.941     -90        14.5395    90           
1 1 1 4  4  18 o 0 140.299 5.6859   154.383     0          44.5872    8.46087e-15  
1 1 1 4  4  19 o 0 151.072 6.45306  161.943     90         1.30961    -90          
1 1 1 4  4  20 o 0 39.2991 14.1899  40.5008     0          7.5431     0            
1 1 1 4  4  21 o 0 20.8711 13.4207  1.90305     90         0.0801415  90           
1 1 1 4  4  22 o 0 35.9032 16.2009  18.8421     180        12.0574    180          
1 1 1 4  4  23 o 0 8.14417 5.873    ?           ?          ?          ?            
1 1 1 5  0  1  o 0 629.293 17.5884  716.334     -135       26.554     -135         
1 1 1 5  0  2  o 0 331.638 10.1107  370.3       0          218.234    0            
1 1 1 5  0  3  o 0 39.9189 7.79706  0.528981    135        2.94424    -45          
1 1 1 5  0  4  o 0 419.561 14.1323  434.957     90         146.009    -90          
1 1 1 5  0  5  o 0 653.36  20.6425  674.5       -135       57.1086    -135         
1 1 1 5  0  6  f 1 178.228 6.30821  100.115     180        63.0788    180          
1 1 1 5  0  7  o 0 13.6915 9.14096  0.335958    135        18.4183    -45          
1 1 1 5  0  8  o 0 537.713 18.4759  519.759     -90        104.687    90           
1 1 1 5  0  9  o 0 276.256 10.3984  263.97      -135       72.1119    45           
1 1 1 5  0  10 o 0 96.4512 5.80588  1.67027     0          0.208393   180          
1 1 1 5  0  11 o 0 18.9469 11.9453  2.48664     135        70.4416    -45          
1 1 1 5  0  12 o 0 374.493 12.9454  353.611     -90        41.0545    90           
1 1 1 5  0  13 o 0 164.273 7.4373   150.807     -135       71.3289    -135         
1 1 1 5  0  14 o 0 195.991 6.69768  192.902     180        59.0359    180          
1 1 1 5  0  15 o 0 97.1895 6.35394  93.569      135        14.6413    135          
1 1 1 5  0  16 o 0 76.1824 5.81026  69.9284     -90        10.7187    -90          
1 1 1 5  0  17 o 0 42.0603 12.0891  47.0794     45         74.9007    -135         
1 1 1 5  0  18 o 0 45.8925 9.83968  40.8026     180        8.9655     -180         
1 1 1 5  0  19 o 0 21.0573 12.4588  9.30034     135        6.32254    -45          
1 1 1 5  0  20 o 0 77.7838 9.79851  80.562      90         5.471      90           
1 1 1 5  0  21 o 0 87.9899 8.24306  88.5466     45         37.3358    45           
1 1 1 5  0  22 o 0 38.7776 19.7137  37.1319     0          12.9014    2.55015e-15  
1 1 1 5  0  23 o 0 13.2049 9.07576  ?           ?          ?          ?            
1 1 1 5  1  0  o 0 784.907 16.0548  888.637     0          50.575     4.83684e-13  
1 1 1 5  1  2  o 0 849.951 14.9374  921.694     -162.636   21.5494    17.3643      
1 1 1 5  1  3  o 0 546.423 12.0224  649.556     6.15719    111.872    6.15719      
1 1 1 5  1  4  o 0 604.061 13.6169  620.822     -47.0927   4.01157    -47.0927     
1 1 1 5  1  5  o 0 541.683 12.6233  550.358     -34.5089   4.76181    145.491      
1 1 1 5  1  6  o 0 594.683 13.4951  630.012     90.122     63.1902    90.122       
1 1 1 5  1  7  o 0 127.969 4.08026  43.9859     -78.2527   138.266    101.747      
1 1 1 5  1  8  o 0 53.7635 5.60271  33.028      117.359    101.659    117.359      
1 1 1 5  1  9  o 0 603.849 15.4994  518.714     12.5236    109.104    -167.476     
1 1 1 5  1  10 o 0 471.948 11.9996  407.129     46.2968    66.3775    -133.703     
1 1 1 5  1  11 o 0 255.276 7.12242  293.333     13.9988    126.297    13.9988      
1 1 1 5  1  12 o 0 629.103 15.3191  637.402     -114.928   90.3234    -114.928     
1 1 1 5  1  13 o 0 71.0688 5.19911  26.1243     91.5234    19.6571    -88.4766     
1 1 1 5  1  14 o 0 56.4774 6.7598   0.663138    -72.3286   56.5656    107.671      
1 1 1 5  1  15 o 0 86.0396 4.45753  76.5403     131.338    1.53219    131.338      
1 1 1 5  1  16 o 0 241.316 5.25921  263.525     -23.5108   76.6933    -23.5108     
1 1 1 5  1  17 o 0 57.889  5.45542  55.055      -161.153   7.15131    18.8466      
1 1 1 5  1  18 o 0 193.917 4.75579  225.107     109.845    29.5322    109.845      
1 1 1 5  1  19 o 0 42.1534 7.66193  26.4409     20.9148    29.5268    -159.085     
1 1 1 5  1  20 o 0 29.3797 10.4435  25.3968     108.419    8.37053    108.419      
1 1 1 5  1  21 o 0 26.7748 10.3462  20.7762     -91.0234   1.48959    88.9766      
1 1 1 5  1  22 o 0 29.2363 11.5413  24.6549     -94.6083   2.02617    -94.6083     
1 1 1 5  1  23 o 0 12.0995 5.95986  ?           ?          ?          ?            
1 1 1 5  2  0  o 0 471.627 14.9087  524.125     180        47.9166    -180         
1 1 1 5  2  1  o 0 1030.96 16.1472  952.577     86.7428    354.086    -93.2572     
1 1 1 5  2  2  o 0 409.152 8.22877  370.631     82.3946    141.682    -97.6054     
1 1 1 5  2  3  o 0 218.337 5.04869  212.601     -122.97    25.1974    57.0301      
1 1 1 5  2  4  o 0 176.142 4.07112  143.391     74.0771    45.2647    -105.923     
1 1 1 5  2  5  o 0 307.936 7.427    304.895     15.2057    5.82497    -164.794     
1 1 1 5  2  6  o 0 396.424 9.3674   352.62      -10.6699   86.4518    169.33       
1 1 1 5  2  7  o 0 441.146 10.6996  491.326     94.7451    108.434    94.7451      
1 1 1 5  2  8  o 0 533.753 13.5788  632.323     -40.8221   245.339    -40.8221     
1 1 1 5  2  9  o 0 164.304 4.64656  110.355     -149.617   64.6563    30.383       
1 1 1 5  2  10 o 0 553.217 13.9087  554.61      154.52     74.5489    154.52       
1 1 1 5  2  11 f 1 388.553 10.4563  391.165     47.779     50.0308    47.779       
1 1 1 5  2  12 o 0 259.496 6.67132  214.487     -128.483   52.671     51.5171      
1 1 1 5  2  13 o 0 398.111 9.4378   329.593     -46.284    74.7968    133.716      
1 1 1 5  2  14 o 0 182.122 4.60264  210.526     -17.1214   83.0488    -17.1214     
1 1 1 5  2  15 o 0 49.9864 6.43243  23.3255     -144.187   23.0474    35.8126      
1 1 1 5  2  16 o 0 73.4243 4.60105  53.189      -39.8382   17.3336    140.162      
1 1 1 5  2  17 o 0 46.4643 6.92811  44.5846     23.1587    10.9167    23.1587      
1 1 1 5  2  18 o 0 82.9364 4.43441  95.4289     95.5784    18.6889    95.5784      
1 1 1 5  2  19 o 0 62.2314 4.73656  68.2365     -120.955   10.8558    -120.955     
1 1 1 5  2  20 o 0 117.952 4.80062  140.387     -24.2855   38.522     -24.2855     
1 1 1 5  2  21 o 0 24.6834 10.4692  16.1471     -77.8971   4.82393    -77.8971     
1 1 1 5  2  22 o 0 24.6618 10.9704  14.8191     -45.0445   4.94239    -45.0445     
1 1 1 5  2  23 o 0 12.5421 5.96619  ?           ?          ?          ?            
1 1 1 5  3  0  o 0 8.32501 6.11406  0.953728    0          143.539    180          
1 1 1 5  3  1  o 0 196.89  4.19422  111.306     -105.796   187.652    74.2037      
1 1 1 5  3  2  o 0 536.937 10.7425  569.074     -148.525   26.9138    31.4746      
1 1 1 5  3  3  o 0 589.901 12.4653  614.949     1.85027    21.018     1.85027      
1 1 1 5  3  4  o 0 442.987 10.213   428.314     71.7277    45.3839    -108.272     
1 1 1 5  3  5  o 0 385.679 9.33939  383.803     -153.12    12.8167    26.88        
1 1 1 5  3  6  f 1 134.437 3.92417  56.2657     -148.2     129.243    31.8001      
1 1 1 5  3  7  o 0 514.057 13.2943  565.335     -47.0614   106.431    -47.0614     
1 1 1 5  3  8  o 0 428.288 10.6372  413.276     -22.4112   10.0293    -22.4112     
1 1 1 5  3  9  o 0 315.704 7.38546  274.075     -105.603   40.5532    74.3969      
1 1 1 5  3  10 o 0 215.68  5.82345  252.373     -76.994    142.97     -76.994      
1 1 1 5  3  11 o 0 660.58  15.6338  646.533     157.781    30.8899    157.781      
1 1 1 5  3  12 o 0 245.736 6.19902  200.138     95.4685    55.1707    -84.5315     
1 1 1 5  3  13 o 0 105.879 4.29305  49.7966     130.221    78.0663    -49.7795     
1 1 1 5  3  14 o 0 217.1   5.18592  217.616     50.4696    20.3882    50.4696      
1 1 1 5  3  15 o 0 142.016 4.16147  149.923     -140.894   34.5456    -140.894     
1 1 1 5  3  16 f 1 83.0006 4.28148  84.0865     -163.133   32.0485    -163.133     
1 1 1 5  3  17 o 0 174.488 4.15134  213.894     115.702    40.2435    115.702      
1 1 1 5  3  18 o 0 124.494 4.05334  147.845     -104.306   28.9504    -104.306     
1 1 1 5  3  19 o 0 34.3013 9.73565  19.9681     -113.85    23.1762    66.1505      
1 1 1 5  3  20 o 0 46.0441 8.35295  41.6497     89.0605    6.74621    -90.9395     
1 1 1 5  3  21 o 0 69.1327 7.55743  89.5008     172.753    44.2656    172.753      
1 1 1 5  3  22 o 0 40.8581 11.6112  44.5136     -176.876   16.5503    -176.876     
1 1 1 5  3  23 o 0 14.5263 6.62853  ?           ?          ?          ?            
1 1 1 5  4  0  o 0 301.178 8.24548  334.047     180        60.1681    -180         
1 1 1 5  4  1  o 0 217.41  4.77068  192.843     -31.6881   68.9996    148.312      
1 1 1 5  4  2  o 0 832.725 14.9194  870.719     -83.8817   85.4291    96.1183      
1 1 1 5  4  3  o 0 986.716 18.0228  914.09      25.507     213.728    -154.493     
1 1 1 5  4  4  o 0 311.754 7.34568  416.288     -55.2137   215.932    -55.2137     
1 1 1 5  4  5  o 0 62.5941 3.91303  35.9052     -38.3436   136.895    -38.3436     
1 1 1 5  4  6  o 0 364.576 9.3105   306.408     42.1062    115.858    -137.894     
1 1 1 5  4  7  o 0 551.986 13.1232  524.368     -42.2069   56.0338    137.793      
1 1 1 5  4  8  o 0 535.69  13.1549  503.367     19.7153    21.6876    -160.285     
1 1 1 5  4  9  o 0 493.237 11.6826  492.465     152.519    51.1326    152.519      
1 1 1 5  4  10 o 0 459.619 10.5377  486.058     82.28      115.903    82.28        
1 1 1 5  4  11 o 0 73.0295 5.71127  1.67763     129.949    48.7378    129.949      
1 1 1 5  4  12 o 0 150.355 4.36583  111.601     126.912    45.6834    -53.0879     
1 1 1 5  4  13 o 0 182.371 4.79461  173.647     90.8349    24.0016    90.8349      
1 1 1 5  4  14 o 0 42.092  8.21513  2.35657     -135.756   9.29055    -135.756     
1 1 1 5  4  15 o 0 55.2042 6.28697  9.67901     -140.153   73.8852    39.8473      
1 1 1 5  4  16 o 0 82.8963 4.54355  87.8414     -160.295   44.6774    -160.295     
1 1 1 5  4  17 o 0 141.834 3.75591  176.566     -5.12363   40.0485    -5.12363     
1 1 1 5  4  18 o 0 178.92  4.58285  212.758     100.511    37.5375    100.511      
1 1 1 5  4  19 o 0 70.0459 5.06171  58.6853     -127.568   27.4455    52.4324      
1 1 1 5  4  20 o 0 103.53  4.9912   119.166     -68.7036   26.1386    -68.7036     
1 1 1 5  4  21 o 0 32.9779 10.8547  25.3468     75.8503    9.40701    -104.15      
1 1 1 5  4  22 o 0 22.876  10.0996  ?           ?          ?          ?            
1 1 1 5  4  23 o 0 14.4847 6.76198  ?           ?          ?          ?            
1 1 1 5  5  0  o 0 377.531 14.4884  421.782     180        158.675    180          
1 1 1 5  5  1  o 0 62.9531 5.47024  34.7511     90         65.8569    -90          
1 1 1 5  5  2  o 0 101.579 4.20575  30.5284     180        1.21747    -3.47958e-12 
1 1 1 5  5  3  o 0 129.099 5.55675  129.425     90         35.5106    -90          
1 1 1 5  5  4  o 0 271.442 8.87984  282.824     180        148.078    1.34017e-14  
1 1 1 5  5  5  o 0 293.942 9.63179  304.642     90         16.7826    90           
1 1 1 5  5  6  o 0 98.8714 4.98158  97.4449     0          122.192    -180         
1 1 1 5  5  7  o 0 120.037 5.4064   106.805     90         14.4424    -90          
1 1 1 5  5  8  o 0 642.343 20.8986  623.134     0          56.8354    -180         
1 1 1 5  5  9  o 0 138.25  6.60376  61.1882     90         24.955     90           
1 1 1 5  5  10 o 0 608.077 19.6856  593.979     180        22.8687    180          
1 1 1 5  5  11 o 0 147.32  6.28786  139.359     90         23.1043    -90          
1 1 1 5  5  12 o 0 363.998 12.2904  344.632     0          55.604     1.34698e-16  
1 1 1 5  5  13 o 0 247.94  8.45345  249.414     -90        25.9721    -90          
1 1 1 5  5  14 o 0 158.95  6.29723  156.734     0          24.5048    3.37638e-14  
1 1 1 5  5  15 o 0 121.849 5.88569  117.774     90         3.51084    -90          
1 1 1 5  5  16 o 0 38.4591 13.7383  9.4734      180        5.12128    -2.5678e-14  
1 1 1 5  5  17 o 0 77.3948 6.41229  86.9        90         11.2616    -90          
1 1 1 5  5  18 o 0 67.8853 6.83072  73.4563     180        25.0869    180          
1 1 1 5  5  19 o 0 71.6474 7.32523  76.4516     90         13.4865    90           
1 1 1 5  5  20 o 0 33.1761 13.9551  9.08573     0          4.98822    -2.87678e-14 
1 1 1 5  5  21 o 0 21.8659 13.4743  16.969      -90        2.58587    90           
1 1 1 5  5  22 o 0 24.4457 16.2254  ?           ?          ?          ?            
1 1 1 5  5  23 o 0 7.79561 5.77844  ?           ?          ?          ?            
1 1 1 6  0  0  o 0 18.7893 11.014   0.439894    180        25.6364    4.61915e-13  
1 1 1 6  0  1  o 0 17.3708 11.5719  2.27258     135        76.873     -45          
1 1 1 6  0  2  o 0 90.3003 4.52788  78.6007     90         56.2767    -90          
1 1 1 6  0  3  o 0 776.13  22.3062  809.265     -135       82.2679    -135         
1 1 1 6  0  4  o 0 631.404 19.3483  653.067     180        63.2965    180          
1 1 1 6  0  5  o 0 244.209 8.84167  251.265     -45        52.4635    135          
1 1 1 6  0  6  o 0 486.019 16.5216  491.713     -90        12.4553    -90          
1 1 1 6  0  7  o 0 420.768 14.6764  421.99      -135       44.8142    -135         
1 1 1 6  0  8  o 0 236.71  9.00898  227.79      180        22.906     6.13453e-14  
1 1 1 6  0  9  o 0 309.491 12.1464  294.395     135        67.0099    -45          
1 1 1 6  0  10 o 0 557.86  20.1884  523.728     90         64.1662    -90          
1 1 1 6  0  11 o 0 100.9   7.44033  11.2862     -135       0.365478   45           
1 1 1 6  0  12 f 1 288.677 10.014   271.346     180        15.9557    180          
1 1 1 6  0  13 o 0 184.951 6.57614  170.805     135        38.6369    -45          
1 1 1 6  0  14 o 0 357.759 11.2832  350.575     90         53.8086    -90          
1 1 1 6  0  15 o 0 90.1441 6.48892  86.2744     -135       9.25243    -135         
1 1 1 6  0  16 o 0 183.114 6.10225  171.955     0          45.3832    0            
1 1 1 6  0  17 o 0 49.5576 10.6059  54.0851     135        5.74595    -45          
1 1 1 6  0  18 o 0 83.9175 6.47844  91.2994     -90        2.46343    90           
1 1 1 6  0  19 o 0 54.7117 10.3863  57.9697     45         1.24849    -135         
1 1 1 6  0  20 o 0 20.1075 12.5372  18.5663     0          17.4409    180          
1 1 1 6  0  21 o 0 58.8694 11.3748  58.977      -45        22.6573    -45          
1 1 1 6  0  22 o 0 30.2429 17.8832  29.2981     -90        13.02      90           
1 1 1 6  0  23 o 0 11.5981 7.71036  ?           ?          ?          ?            
1 1 1 6  1  0  o 0 599.238 15.9678  679.771     180        98.3803    -180         
1 1 1 6  1  1  o 0 154.489 3.44359  113.336     71.9874    82.4314    -108.013     
1 1 1 6  1  2  f 1 321.927 6.83968  381.079     155.19     73.6834    155.19       
1 1 1 6  1  3  o 0 530.897 11.0011  530.592     146.774    25.4773    -33.2258     
1 1 1 6  1  4  o 0 442.609 9.89295  405         -117.806   88.9748    62.1939      
1 1 1 6  1  5  o 0 216.728 5.43254  192.884     89.7399    33.5587    -90.2601     
1 1 1 6  1  6  o 0 40.0552 6.64871  89.7017     20.7008    213.786    20.7008      
1 1 1 6  1  7  o 0 744.854 17.7895  812.395     -137.053   140.582    -137.053     
1 1 1 6  1  8  o 0 350.094 8.58164  298.841     -158.88    62.106     21.1198      
1 1 1 6  1  9  o 0 238.875 6.1979   259.253     150.666    93.8316    150.666      
1 1 1 6  1  10 o 0 293.54  7.40464  221.832     51.6857    92.6406    -128.314     
1 1 1 6  1  11 o 0 397.264 10.144   399.767     157.598    54.2991    157.598      
1 1 1 6  1  12 o 0 113.173 4.42376  46.2195     27.1875    103.925    -152.813     
1 1 1 6  1  13 o 0 216.927 5.17157  200.819     51.4006    13.1257    51.4006      
1 1 1 6  1  14 f 1 170.253 4.36411  176.972     81.4355    39.3677    81.4355      
1 1 1 6  1  15 o 0 64.0971 5.16267  52.0023     -34.9256   8.16093    -34.9256     
1 1 1 6  1  16 o 0 124.261 3.70693  133.969     -46.1094   45.8068    -46.1094     
1 1 1 6  1  17 o 0 62.7872 5.26223  68.8146     -125.633   10.7896    -125.633     
1 1 1 6  1  18 o 0 133.076 3.93236  160.734     -52.6494   37.3133    -52.6494     
1 1 1 6  1  19 o 0 22.5279 9.25908  1.33763     -86.2689   37.3959    -86.2689     
1 1 1 6  1  20 f 1 35.3634 9.95175  24.5392     -42.3568   17.464     137.643      
1 1 1 6  1  21 o 0 23.8415 9.30064  12.2289     138.275    3.85726    138.275      
1 1 1 6  1  22 o 0 28.8455 12.1229  8.37172     172.026    5.50258    172.026      
1 1 1 6  1  23 o 0 14.0552 6.62883  ?           ?          ?          ?            
1 1 1 6  2  0  o 0 288.363 8.53522  321.037     0          48.3014    5.22401e-15  
1 1 1 6  2  1  f 1 738.147 13.09    838.263     56.5438    61.5877    56.5438      
1 1 1 6  2  2  o 0 318.643 6.86851  476.648     130.758    291.831    130.758      
1 1 1 6  2  3  o 0 400.053 8.81035  374.723     -133.996   59.8674    46.004       
1 1 1 6  2  4  o 0 387.051 8.84875  333.66      -153.197   113.787    26.8026      
1 1 1 6  2  5  o 0 150.502 4.02106  75.5819     -65.8536   128.53     114.146      
1 1 1 6  2  6  o 0 186.89  4.92146  145.761     -77.9892   58.243     102.011      
1 1 1 6  2  7  o 0 463.52  11.3033  495.03      59.0456    74.6525    59.0456      
1 1 1 6  2  8  o 0 456.263 11.2147  411.138     165.65     44.3599    -14.3496     
1 1 1 6  2  9  o 0 228.582 5.87373  105.046     94.4411    209.317    -85.5589     
1 1 1 6  2  10 o 0 250.866 6.34406  118.905     -156.996   219.47     23.0042      
1 1 1 6  2  11 o 0 318.584 8.09653  354.926     -109.248   121.711    -109.248     
1 1 1 6  2  12 o 0 206.203 5.8485   190.659     -17.0311   6.45979    -17.0311     
1 1 1 6  2  13 o 0 132.766 4.53818  87.6769     133.364    53.2362    -46.6356     
1 1 1 6  2  14 o 0 174.161 4.72438  183.098     -178.471   43.5016    -178.471     
1 1 1 6  2  15 o 0 81.9794 4.61375  85.6671     21.0068    37.0411    21.0068      
1 1 1 6  2  16 o 0 171.732 3.91166  187.388     179.609    59.5626    179.609      
1 1 1 6  2  17 o 0 88.574  3.7639   121.809     -8.80702   57.5131    -8.80702     
1 1 1 6  2  18 o 0 97.0399 4.47997  110.382     121.553    16.8563    121.553      
1 1 1 6  2  19 o 0 114.032 4.46529  106.242     -56.7887   26.6877    123.211      
1 1 1 6  2  20 o 0 85.1365 5.22064  106.145     -112.971   40.3563    -112.971     
1 1 1 6  2  21 o 0 20.3181 8.90452  5.83069     -24.8922   0.722764   155.108      
1 1 1 6  2  22 o 0 30.5732 11.4506  28.0996     169.253    7.48305    169.253      
1 1 1 6  2  23 o 0 14.5228 6.87359  ?           ?          ?          ?            
1 1 1 6  3  0  o 0 319.887 9.21279  352.966     0          95.0305    2.50286e-14  
1 1 1 6  3  1  o 0 201.638 4.28923  57.4833     -163.272   308.632    16.7277      
1 1 1 6  3  2  o 0 837.721 15.0149  871.356     -91.0862   76.0477    88.9138      
1 1 1 6  3  3  o 0 341.862 7.29879  344.352     3.11506    3.41639    3.11506      
1 1 1 6  3  4  o 0 237.512 5.58072  199.585     -176.312   67.2693    3.68772      
1 1 1 6  3  5  o 0 299.508 7.35334  290.199     -16.6742   14.1602    163.326      
1 1 1 6  3  6  o 0 320.9   7.86611  192.129     -78.0211   250.805    101.979      
1 1 1 6  3  7  o 0 493.31  11.3494  583.024     -48.8665   191.787    -48.8665     
1 1 1 6  3  8  o 0 413.918 10.2277  331.489     10.9989    122.365    -169.001     
1 1 1 6  3  9  o 0 496.605 12.2545  453.774     28.3791    27.3015    -151.621     
1 1 1 6  3  10 o 0 89.648  4.33223  40.3325     -88.4894   224.498    -88.4894     
1 1 1 6  3  11 o 0 89.8867 4.73706  16.0273     125.591    77.691     -54.4094     
1 1 1 6  3  12 o 0 354.498 8.74917  343.153     -11.6161   26.6684    -11.6161     
1 1 1 6  3  13 o 0 209.219 5.29573  262.737     169.465    127.268    169.465      
1 1 1 6  3  14 o 0 130.285 3.84531  77.9469     101.13     83.2387    -78.8701     
1 1 1 6  3  15 o 0 57.1943 5.99671  13.1108     37.8867    70.505     -142.113     
1 1 1 6  3  16 o 0 84.5223 4.5627   71.6651     84.8347    1.53415    -95.1653     
1 1 1 6  3  17 o 0 47.792  6.82311  47.5259     -62.0916   17.3764    -62.0916     
1 1 1 6  3  18 o 0 80.5667 4.37188  83.0795     35.6444    0.985402   -144.356     
1 1 1 6  3  19 o 0 80.7958 4.75792  75.9421     70.6126    15.3786    -109.387     
1 1 1 6  3  20 o 0 53.6534 6.30075  52.6344     171.796    0.662925   -8.20432     
1 1 1 6  3  21 o 0 41.6936 10.7004  41.0474     -82.8452   4.28479    -82.8452     
1 1 1 6  3  22 o 0 25.7398 11.2461  ?           ?          ?          ?            
1 1 1 6  3  23 o 0 14.3761 6.80925  ?           ?          ?          ?            
1 1 1 6  4  0  o 0 270.482 7.68604  298.019     180        87.2504    -180         
1 1 1 6  4  1  o 0 646.096 12.5003  761.142     154.225    117.213    154.225      
1 1 1 6  4  2  o 0 300.266 6.16277  300.452     -166.592   1.36886    -166.592     
1 1 1 6  4  3  o 0 189.092 4.69834  204.616     159.84     61.5833    159.84       
1 1 1 6  4  4  o 0 358.824 8.12996  287.544     33.4322    149.967    -146.568     
1 1 1 6  4  5  o 0 337.021 8.11783  306.907     -61.0922   61.5977    118.908      
1 1 1 6  4  6  o 0 269.823 6.71515  231.717     -20.7834   62.8769    159.217      
1 1 1 6  4  7  o 0 292.94  7.04538  297.53      -158.692   27.8599    -158.692     
1 1 1 6  4  8  o 0 482.822 11.5414  491.595     148.873    65.4533    148.873      
1 1 1 6  4  9  o 0 167.5   4.50806  128.853     48.0365    29.3345    -131.964     
1 1 1 6  4  10 o 0 460.493 11.1313  501.155     35.3082    121.843    35.3082      
1 1 1 6  4  11 o 0 218.14  5.71381  196.921     -136.68    1.97184    -136.68      
1 1 1 6  4  12 o 0 476.874 10.9805  446.086     39.2829    0.187883   -140.717     
1 1 1 6  4  13 f 1 163.921 4.78929  137.239     -25.0915   37.7585    154.909      
1 1 1 6  4  14 o 0 368.329 7.93512  328.082     -135.314   60.2159    44.6859      
1 1 1 6  4  15 o 0 28.1857 9.72071  6.56412     -114.89    27.584     -114.89      
1 1 1 6  4  16 o 0 103.348 3.82126  81.0864     -13.7428   22.5258    166.257      
1 1 1 6  4  17 o 0 63.0802 5.13883  76.1923     -117.999   27.6052    -117.999     
1 1 1 6  4  18 o 0 50.9595 6.27629  28.7299     22.4142    19.615     22.4142      
1 1 1 6  4  19 o 0 48.0686 7.01153  38.0968     105.394    18.6962    -74.6065     
1 1 1 6  4  20 o 0 55.0492 7.02573  65.5236     122.147    23.6186    122.147      
1 1 1 6  4  21 o 0 43.9822 9.89305  50.8145     130.582    20.5445    130.582      
1 1 1 6  4  22 o 0 26.9231 10.8294  ?           ?          ?          ?            
1 1 1 6  4  23 o 0 11.774  5.70862  ?           ?          ?          ?            
1 1 1 6  5  0  o 0 266.487 7.58098  294.62      0          78.236     5.07759e-14  
1 1 1 6  5  1  o 0 415.514 8.47408  526.522     -113.502   155.733    -113.502     
1 1 1 6  5  2  o 0 558.777 12.0009  714.39      -102.122   285.269    -102.122     
1 1 1 6  5  3  o 0 280.177 5.92791  414.825     -39.1246   304.251    -39.1246     
1 1 1 6  5  4  o 0 766.892 16.8678  716.595     -122.452   142.312    57.5475      
1 1 1 6  5  5  o 0 311.806 7.39747  269.09      -85.0454   86.4747    94.9546      
1 1 1 6  5  6  o 0 457.963 11.5652  444.713     -13.8477   25.3262    166.152      
1 1 1 6  5  7  o 0 215.02  5.61012  86.3067     -14.3309   242.49     165.669      
1 1 1 6  5  8  o 0 516.48  12.4668  498.572     -169.529   12.3002    -169.529     
1 1 1 6  5  9  o 0 106.226 4.15792  18.7902     -132.708   2.06531    -132.708     
1 1 1 6  5  10 o 0 174.714 4.71513  116.549     58.3572    79.8559    -121.643     
1 1 1 6  5  11 o 0 488.501 12.3812  481.926     -49.1345   34.7486    -49.1345     
1 1 1 6  5  12 o 0 53.9077 7.2406   4.67046     47.8777    62.4857    47.8777      
1 1 1 6  5  13 o 0 68.501  5.12696  23.1737     -150.917   22.3505    29.0835      
1 1 1 6  5  14 o 0 104.375 4.02948  90.2002     -141.97    14.224     -141.97      
1 1 1 6  5  15 o 0 192.748 5.0046   136.437     -115.669   93.2781    64.3312      
1 1 1 6  5  16 o 0 102.807 3.66277  116.103     10.0921    56.071     10.0921      
1 1 1 6  5  17 o 0 86.6015 3.94667  84.6686     10.5232    16.797     -169.477     
1 1 1 6  5  18 o 0 109.898 3.95388  123.998     -101.11    14.9171    -101.11      
1 1 1 6  5  19 o 0 56.2619 6.7881   39.6099     38.3494    34.8423    -141.651     
1 1 1 6  5  20 o 0 81.381  6.12031  84.311      118.352    3.68784    118.352      
1 1 1 6  5  21 o 0 58.3464 7.20605  69.8434     -91.8514   27.6016    -91.8514     
1 1 1 6  5  22 o 0 41.0705 12.4668  ?           ?          ?          ?            
1 1 1 6  5  23 o 0 13.1929 6.61444  ?           ?          ?          ?            
1 1 1 6  6  0  o 0 163.671 7.69819  92.8037     0          11.6799    -3.40022e-13 
1 1 1 6  6  1  o 0 303.606 9.10824  317.37      90         0.823824   90           
1 1 1 6  6  2  o 0 116.692 5.19639  1.58846     0          0.367928   -2.78304e-12 
1 1 1 6  6  3  o 0 326.87  9.96482  339.386     90         51.1666    90           
1 1 1 6  6  4  o 0 18.4929 10.7356  0.634692    0          18.7894    -180         
1 1 1 6  6  5  o 0 928.725 26.6244  956.714     -90        21.2743    -90          
1 1 1 6  6  6  o 0 217.924 8.21564  220.021     0          68.1976    -7.01103e-15 
1 1 1 6  6  7  o 0 558.688 18.4929  561.431     -90        138.725    -90          
1 1 1 6  6  8  o 0 118.598 6.11112  104.977     180        29.0879    6.65585e-14  
1 1 1 6  6  9  o 0 391.342 12.7442  372.939     90         6.52439    90           
1 1 1 6  6  10 o 0 338.256 12.2125  328.456     180        42.502     1.95542e-14  
1 1 1 6  6  11 o 0 194.685 7.12335  186.266     90         27.5913    90           
1 1 1 6  6  12 o 0 226.809 8.65339  213.497     180        46.5724    3.19153e-14  
1 1 1 6  6  13 o 0 16.5367 11.0094  4.13454     90         78.6523    -90          
1 1 1 6  6  14 o 0 116.491 5.90683  113.395     180        11.5109    1.02619e-13  
1 1 1 6  6  15 o 0 49.0288 11.1407  44.6904     -90        34.5402    90           
1 1 1 6  6  16 f 1 150.57  6.49683  141.561     0          29.0002    180          
1 1 1 6  6  17 o 0 331.88  9.83821  370.58      90         68.2923    90           
1 1 1 6  6  18 o 0 63.9797 6.94463  69.692      0          4.48038    180          
1 1 1 6  6  19 o 0 108.661 5.70659  115.314     -90        12.9004    -90          
1 1 1 6  6  20 o 0 14.2827 9.96183  0.72391     0          0.9973     180          
1 1 1 6  6  21 o 0 15.3535 10.6961  9.43591     -90        9.95231    90           
1 1 1 6  6  22 o 0 21.9446 14.8294  ?           ?          ?          ?            
1 1 1 6  6  23 o 0 10.7903 7.48972  ?           ?          ?          ?            
1 1 1 7  0  1  o 0 275.971 7.28676  313.107     -135       182.525    -135         
1 1 1 7  0  2  o 0 389.404 11.0823  435.853     0          41.9984    -180         
1 1 1 7  0  3  o 0 165.019 5.72417  169.804     -45        2.5173     -45          
1 1 1 7  0  4  o 0 147.575 5.93846  152.305     -90        99.9345    90           
1 1 1 7  0  5  o 0 85.6025 5.68502  81.1182     -135       121.315    45           
1 1 1 7  0  6  o 0 386.951 14.939   389.999     180        43.2836    180          
1 1 1 7  0  7  f 1 65.127  11.2567  7.29286     -45        10.772     135          
1 1 1 7  0  8  o 0 130.676 9.70366  90.0947     -90        20.5303    -90          
1 1 1 7  0  9  f 1 110.573 5.29898  100.716     45         75.9892    -135         
1 1 1 7  0  10 o 0 297.695 10.4852  287.214     0          76.3697    0            
1 1 1 7  0  11 o 0 456.563 16.1013  434.064     -45        45.4302    -45          
1 1 1 7  0  12 o 0 137.367 6.69349  128.08      -90        11.0554    -90          
1 1 1 7  0  13 o 0 49.8549 12.7224  5.81688     -135       6.78435    45           
1 1 1 7  0  14 o 0 197.005 6.92817  192.089     180        67.3847    180          
1 1 1 7  0  15 o 0 68.5479 7.20788  55.201      135        17.0012    135          
1 1 1 7  0  16 o 0 114.935 5.20881  107.353     90         33.1887    90           
1 1 1 7  0  17 o 0 19.7988 12.0068  2.49183     -135       5.01183    45           
1 1 1 7  0  18 o 0 128.523 5.86068  139.159     180        9.18145    1.06349e-13  
1 1 1 7  0  19 o 0 106.161 6.7084   111.979     -45        24.3229    -45          
1 1 1 7  0  20 o 0 15.4097 10.5617  1.62866     -90        1.70717    90           
1 1 1 7  0  21 o 0 67.1631 16.4902  66.9669     -135       20.2008    -135         
1 1 1 7  0  22 o 0 24.4382 15.9231  ?           ?          ?          ?            
1 1 1 7  0  23 o 0 11.7784 7.74316  ?           ?          ?          ?            
1 1 1 7  1  0  o 0 191.665 5.94719  217.473     180        61.9852    3.1703e-13   
1 1 1 7  1  1  o 0 159.252 3.48057  112.624     -110.823   97.6725    69.1768      
1 1 1 7  1  2  o 0 412.97  8.34251  472.24      -17.6717   48.9134    -17.6717     
1 1 1 7  1  3  f 1 132.978 3.51778  84.8571     162.214    63.0117    -17.7858     
1 1 1 7  1  4  o 0 604.374 13.6964  667.405     -40.8546   102.983    -40.8546     
1 1 1 7  1  5  o 0 434.961 10.3917  416.201     96.1769    43.9594    -83.8231     
1 1 1 7  1  6  o 0 99.0905 3.77569  32.5941     -91.9618   12.2205    88.0382      
1 1 1 7  1  7  o 0 242.024 6.36807  173.758     0.545002   116.701    -179.455     
1 1 1 7  1  8  o 0 443.48  10.7314  397.271     -15.5825   43.2063    164.417      
1 1 1 7  1  9  o 0 103.99  6.42622  45.7225     -137.378   22.0596    42.6224      
1 1 1 7  1  10 o 0 610.171 14.4115  565.314     51.1587    38.2945    -128.841     
1 1 1 7  1  11 o 0 301.278 7.79055  236.819     -86.602    84.2814    93.398       
1 1 1 7  1  12 o 0 214.14  5.81741  134.769     -17.3205   121.927    162.679      
1 1 1 7  1  13 o 0 146.764 4.30703  118.737     -32.1021   36.8087    147.898      
1 1 1 7  1  14 o 0 116.596 4.10946  111.791     122.655    31.0537    122.655      
1 1 1 7  1  15 o 0 123.502 3.83974  151.04      133.844    80.9963    133.844      
1 1 1 7  1  16 o 0 226.573 4.95693  210.752     62.3505    2.40253    62.3505      
1 1 1 7  1  17 o 0 81.2515 4.27838  87.4244     117.232    3.16658    117.232      
1 1 1 7  1  18 o 0 76.8944 4.88849  82.9674     150.684    8.88039    150.684      
1 1 1 7  1  19 o 0 103.523 4.54757  112.799     86.0058    10.8512    86.0058      
1 1 1 7  1  20 o 0 88.6721 5.98955  98.1929     -16.583    17.3957    -16.583      
1 1 1 7  1  21 o 0 30.1005 10.5926  28.5357     -131.42    13.5084    -131.42      
1 1 1 7  1  22 o 0 25.4215 10.7532  ?           ?          ?          ?            
1 1 1 7  1  23 o 0 15.0768 6.90245  ?           ?          ?          ?            
1 1 1 7  2  0  o 0 298.663 8.01195  332.878     0          85.362     180          
1 1 1 7  2  1  o 0 710.83  12.7231  822.13      32.2221    87.9865    32.2221      
1 1 1 7  2  2  o 0 176.575 4.2342   140.271     124.16     53.0381    -55.8399     
1 1 1 7  2  3  o 0 454.446 9.79951  530.912     -173.845   144.77     -173.845     
1 1 1 7  2  4  o 0 33.9159 6.64798  92.9431     100.027    210.004    100.027      
1 1 1 7  2  5  o 0 430.799 10.7316  435.112     151.2      5.65814    151.2        
1 1 1 7  2  6  o 0 208.706 5.15445  242.412     -3.50008   107.503    -3.50008     
1 1 1 7  2  7  o 0 538.998 12.8944  616.343     100.079    171.216    100.079      
1 1 1 7  2  8  o 0 803.354 17.0974  739.83      121.521    50.5099    -58.4785     
1 1 1 7  2  9  o 0 1028.64 23.3395  1046.61     -105.458   152.792    -105.458     
1 1 1 7  2  10 o 0 508.611 12.0096  505.175     -109.697   39.9428    -109.697     
1 1 1 7  2  11 o 0 177.008 5.26406  126.042     -95.5131   57.5233    84.4869      
1 1 1 7  2  12 o 0 489.592 11.1035  476.399     -0.231892  41.9342    -0.231892    
1 1 1 7  2  13 o 0 191.956 4.93504  185.09      -6.9891    3.19841    -6.9891      
1 1 1 7  2  14 o 0 260.734 5.71095  247.493     -67.4876   3.71804    112.512      
1 1 1 7  2  15 o 0 152.252 4.01096  215.069     -121.071   157.099    -121.071     
1 1 1 7  2  16 f 1 112.088 3.62928  110.472     149.307    22.6071    149.307      
1 1 1 7  2  17 o 0 59.7294 5.30095  35.8479     -68.0985   52.5733    111.901      
1 1 1 7  2  18 o 0 76.273  4.30954  80.723      -53.4197   5.50453    -53.4197     
1 1 1 7  2  19 o 0 45.2862 7.81532  37.949      147.808    11.4885    -32.1916     
1 1 1 7  2  20 o 0 77.2499 5.35379  100.027     46.4921    46.0474    46.4921      
1 1 1 7  2  21 o 0 48.3832 10.1747  45.6731     127.095    0.728947   -52.9046     
1 1 1 7  2  22 o 0 37.1792 12.5337  ?           ?          ?          ?            
1 1 1 7  2  23 o 0 12.2604 6.26779  ?           ?          ?          ?            
1 1 1 7  3  0  o 0 537.949 14.2542  593.161     0          158.376    1.128e-13    
1 1 1 7  3  1  o 0 396.802 8.1983   507.795     74.3891    167.234    74.3891      
1 1 1 7  3  2  o 0 838.323 16.0006  645.542     105.927    421.723    -74.0727     
1 1 1 7  3  3  o 0 454.009 9.97777  448.911     175.555    17.9935    -4.44543     
1 1 1 7  3  4  o 0 278.437 6.41924  275.018     -162.918   1.95459    -162.918     
1 1 1 7  3  5  o 0 509.375 12.0457  443.432     51.904     139.81     -128.096     
1 1 1 7  3  6  o 0 456.703 10.8013  410.149     -38.068    84.436     141.932      
1 1 1 7  3  7  o 0 654.37  16.6753  600.023     18.4271    94.7109    -161.573     
1 1 1 7  3  8  o 0 595.789 14.3306  601.093     98.8008    72.2988    98.8008      
1 1 1 7  3  9  o 0 482.865 11.5497  541.995     126.96     183.966    126.96       
1 1 1 7  3  10 o 0 351.539 8.31126  340.557     -111.958   18.449     -111.958     
1 1 1 7  3  11 o 0 146.814 4.57948  79.561      156.641    90.3723    -23.3587     
1 1 1 7  3  12 o 0 265.626 6.71441  267.193     129.493    48.0621    129.493      
1 1 1 7  3  13 o 0 286.896 7.1615   262.244     15.3846    37.3763    -164.615     
1 1 1 7  3  14 o 0 119.9   4.16132  99.4558     -100.921   10.4091    79.079       
1 1 1 7  3  15 o 0 32.0355 9.20211  6.02521     -141.141   39.6825    -141.141     
1 1 1 7  3  16 o 0 72.1356 4.40994  61.7126     103.869    8.72869    103.869      
1 1 1 7  3  17 o 0 100.061 3.75893  109.812     -25.8207   4.12826    -25.8207     
1 1 1 7  3  18 o 0 63.461  5.11498  63.6655     -52.7069   1.29411    -52.7069     
1 1 1 7  3  19 o 0 76.4662 5.02638  60.3334     -139.59    36.887     40.41        
1 1 1 7  3  20 o 0 34.4281 9.81633  30.6869     -89.4503   0.563581   90.5497      
1 1 1 7  3  21 o 0 16.0444 7.83092  0.947977    83.3721    14.3597    -96.6279     
1 1 1 7  3  22 o 0 21.1845 10.2053  ?           ?          ?          ?            
1 1 1 7  3  23 o 0 21.2296 10.1271  ?           ?          ?          ?            
1 1 1 7  4  0  o 0 400     12.1273  439.077     0          147.127    -5.87443e-14 
1 1 1 7  4  1  o 0 114.078 3.00401  21.1309     7.16529    158.476    -172.835     
1 1 1 7  4  2  o 0 570.096 11.5166  494.934     -30.7878   169.246    149.212      
1 1 1 7  4  3  o 0 715.773 14.928   808.589     86.8793    163.457    86.8793      
1 1 1 7  4  4  o 0 157.119 3.67927  65.2687     -79.4595   165.591    100.54       
1 1 1 7  4  5  o 0 270.186 6.27226  340.944     -146.543   163.798    -146.543     
1 1 1 7  4  6  o 0 237.238 5.88489  202.215     -179.667   49.8035    0.333158     
1 1 1 7  4  7  o 0 288.024 7.54605  269.099     -169.162   16.6177    10.8378      
1 1 1 7  4  8  o 0 343.402 8.55706  221.551     -114.484   202.046    65.5156      
1 1 1 7  4  9  o 0 162.168 4.83353  130.353     157.531    10.2554    -22.4692     
1 1 1 7  4  10 o 0 374.463 9.20978  340.633     -40.5637   27.5645    139.436      
1 1 1 7  4  11 o 0 101.22  4.65216  21.4199     -128.308   133.163    51.692       
1 1 1 7  4  12 o 0 512.191 12.0093  511.345     54.2322    69.4007    54.2322      
1 1 1 7  4  13 o 0 223.8   5.64512  221.663     76.9833    10.8544    76.9833      
1 1 1 7  4  14 o 0 20.4641 8.97013  24.1993     -144.573   52.8476    -144.573     
1 1 1 7  4  15 o 0 115.209 3.67011  107.46      26.9309    4.68537    26.9309      
1 1 1 7  4  16 o 0 114.154 3.68879  86.2934     -177.093   32.7109    2.90725      
1 1 1 7  4  17 o 0 135.918 3.89603  189.14      -166.418   83.0124    -166.418     
1 1 1 7  4  18 o 0 108.284 4.03646  103.757     -71.6903   21.8108    108.31       
1 1 1 7  4  19 o 0 76.7921 5.00124  67.831      -145.906   22.248     34.0936      
1 1 1 7  4  20 o 0 77.9058 5.56982  79.0051     22.1049    1.10786    22.1049      
1 1 1 7  4  21 o 0 43.058  11.1204  40.2877     15.6372    0.170248   -164.363     
1 1 1 7  4  22 o 0 24.5147 11.0343  ?           ?          ?          ?            
1 1 1 7  4  23 f 1 19.1492 8.89452  ?           ?          ?          ?            
1 1 1 7  5  0  o 0 711.154 19.4926  736.358     0          33.6839    180          
1 1 1 7  5  1  o 0 547.789 11.2357  646.378     137.917    176.305    137.917      
1 1 1 7  5  2  o 0 139.892 3.55334  100.733     -21.256    43.6653    158.744      
1 1 1 7  5  3  o 0 255.095 5.87354  294.863     176.66     94.8082    176.66       
1 1 1 7  5  4  o 0 314.651 7.45953  272.23      -98.9931   83.4997    81.0069      
1 1 1 7  5  5  o 0 262.471 6.6031   272.447     -131.238   38.4914    -131.238     
1 1 1 7  5  6  o 0 168.528 5.84224  163.072     -60.4962   31.3146    -60.4962     
1 1 1 7  5  7  o 0 502.587 11.7404  476.847     -40.6343   37.1002    139.366      
1 1 1 7  5  8  o 0 139.619 4.03705  112.176     65.8682    47.9458    65.8682      
1 1 1 7  5  9  o 0 440.829 10.3698  444.154     7.0063     66.89      7.0063       
1 1 1 7  5  10 o 0 216.938 5.86482  146.598     -99.0783   105.414    80.9217      
1 1 1 7  5  11 o 0 387.997 10.3509  298.871     -46.5902   134.35     133.41       
1 1 1 7  5  12 f 1 183.819 4.75398  227.333     -169.248   138.226    -169.248     
1 1 1 7  5  13 o 0 209.581 5.53934  180.559     -173.63    43.7562    6.37011      
1 1 1 7  5  14 o 0 52.4254 7.37482  3.9787      -23.2683   53.0105    -23.2683     
1 1 1 7  5  15 o 0 22.4255 9.30157  33.9819     -5.12259   89.569     -5.12259     
1 1 1 7  5  16 f 1 49.7681 6.69184  15.3238     155.743    43.3113    -24.2571     
1 1 1 7  5  17 o 0 52.7577 5.84734  47.9774     -83.9339   7.09089    96.0661      
1 1 1 7  5  18 o 0 100.39  4.00248  131.422     -170.508   50.2855    -170.508     
1 1 1 7  5  19 o 0 79.3885 5.26707  81.9196     132.838    1.00627    132.838      
1 1 1 7  5  20 o 0 65.8359 6.37213  74.931      -123.658   19.1883    -123.658     
1 1 1 7  5  21 o 0 21.3647 9.70428  10.3386     96.0752    9.07651    -83.9248     
1 1 1 7  5  22 o 0 25.7663 11.9016  ?           ?          ?          ?            
1 1 1 7  5  23 f 1 12.6537 6.46134  ?           ?          ?          ?            
1 1 1 7  6  0  o 0 323.321 9.24117  335.729     0          113.566    -4.1511e-14  
1 1 1 7  6  1  o 0 599.225 12.1835  800.826     37.8701    375.549    37.8701      
1 1 1 7  6  2  o 0 539.267 10.9669  621.107     133.302    142.342    133.302      
1 1 1 7  6  3  o 0 319.613 7.3116   331.352     149.109    22.9573    149.109      
1 1 1 7  6  4  o 0 558.994 12.8028  541.892     -14.637    53.4988    165.363      
1 1 1 7  6  5  o 0 236.053 6.14461  206.14      34.6197    43.1364    -145.38      
1 1 1 7  6  6  o 0 390.899 9.14995  310.561     -170.654   152.958    9.34602      
1 1 1 7  6  7  o 0 606.546 14.0546  539.725     -172.322   84.8096    7.6782       
1 1 1 7  6  8  o 0 305.434 8.08868  347.091     -33.4293   132.405    -33.4293     
1 1 1 7  6  9  o 0 245.812 6.15725  196.558     27.4885    52.8486    -152.512     
1 1 1 7  6  10 o 0 382.03  8.92638  478.113     -108.706   240.086    -108.706     
1 1 1 7  6  11 o 0 244.232 6.36994  271.84      -110.689   93.1285    -110.689     
1 1 1 7  6  12 f 1 214.834 5.57292  132.339     -13.884    128.141    166.116      
1 1 1 7  6  13 o 0 198.712 4.83893  227.248     -61.6256   77.5258    -61.6256     
1 1 1 7  6  14 f 1 44.8963 7.72641  16.0559     -22.8458   14.718     157.154      
1 1 1 7  6  15 o 0 120.656 3.70363  147.477     6.77222    79.9818    6.77222      
1 1 1 7  6  16 o 0 110.194 3.86781  83.7632     48.7052    29.7566    -131.295     
1 1 1 7  6  17 o 0 130.518 3.7537   141.433     106.191    1.9212     -73.8091     
1 1 1 7  6  18 o 0 67.3511 4.82939  97.012      -38.2878   59.5397    -38.2878     
1 1 1 7  6  19 o 0 47.7653 7.02669  50.5008     -17.4938   10.5299    -17.4938     
1 1 1 7  6  20 o 0 39.5887 9.63872  31.676      -69.3893   11.8488    110.611      
1 1 1 7  6  21 o 0 65.3235 7.36347  71.5386     31.2728    16.4925    31.2728      
1 1 1 7  6  22 o 0 42.497  12.8105  ?           ?          ?          ?            
1 1 1 7  6  23 o 0 11.6117 5.76794  ?           ?          ?          ?            
1 1 1 7  7  0  o 0 629.844 24.2015  656.78      180        121.43     -1.71447e-13 
1 1 1 7  7  1  o 0 56.3241 5.43334  3.09309     -90        7.11718    90           
1 1 1 7  7  2  o 0 450.99  13.3159  468.071     0          108.583    8.38791e-15  
1 1 1 7  7  3  o 0 435.82  13.3825  450.602     -90        123.042    90           
1 1 1 7  7  4  o 0 137.475 5.36228  135.376     0          13.9765    180          
1 1 1 7  7  5  o 0 253.745 8.76144  257.018     90         97.8231    90           
1 1 1 7  7  6  o 0 1024.86 29.5996  1031.72     180        134.266    4.18533e-14  
1 1 1 7  7  7  o 0 518.012 17.0083  501.134     90         87.2331    90           
1 1 1 7  7  8  o 0 341.935 10.8615  327.45      180        3.77462    2.58783e-13  
1 1 1 7  7  9  o 0 152.065 6.25684  142.851     90         38.9738    -90          
1 1 1 7  7  10 o 0 316.707 10.6007  305.452     180        4.00375    180          
1 1 1 7  7  11 o 0 156.436 7.11853  148.667     -90        60.7379    90           
1 1 1 7  7  12 o 0 130.925 5.63485  122.333     180        29.8221    2.87833e-14  
1 1 1 7  7  13 o 0 169.401 6.28882  168.261     90         28.839     90           
1 1 1 7  7  14 o 0 75.5166 7.06577  73.0517     180        7.08974    5.85339e-15  
1 1 1 7  7  15 f 1 34.8063 12.9088  30.5014     90         65.6647    -90          
1 1 1 7  7  16 o 0 49.3296 10.0968  15.3567     180        0.749961   180          
1 1 1 7  7  17 o 0 81.051  6.26588  89.918      -90        7.01677    90           
1 1 1 7  7  18 o 0 49.979  11.5213  52.3502     180        21.1851    180          
1 1 1 7  7  19 o 0 15.0166 10.0414  2.93318     -90        6.27785    90           
1 1 1 7  7  20 o 0 22.4047 13.3194  18.3769     180        5.97093    2.15955e-14  
1 1 1 7  7  21 o 0 38.233  18.4111  37.7756     -90        8.48558    -90          
1 1 1 7  7  22 o 0 36.0559 22.7451  ?           ?          ?          ?            
1 1 1 7  7  23 o 0 18.3935 7.24738  ?           ?          ?          ?            
1 1 1 8  0  0  o 0 688.052 25.4901  797.901     180        69.6981    -8.82941e-13 
1 1 1 8  0  1  o 0 850.014 21.8766  967.859     135        154.538    -45          
1 1 1 8  0  2  o 0 857.165 22.9471  904.734     -90        116.47     90           
1 1 1 8  0  3  o 0 117.325 6.21837  55.0492     -135       9.97117    -135         
1 1 1 8  0  4  o 0 418.881 14       432.324     0          45.9692    2.81004e-15  
1 1 1 8  0  5  o 0 157.14  5.57072  111.852     -45        53.3256    -45          
1 1 1 8  0  6  o 0 386.457 12.8827  388.044     90         9.34126    -90          
1 1 1 8  0  7  o 0 390.606 13.1839  388.432     -135       11.6085    -135         
1 1 1 8  0  8  o 0 151.837 6.4417   30.2018     0          16.2919    -5.92883e-15 
1 1 1 8  0  9  o 0 378.739 12.9867  356.88      -45        6.29842    135          
1 1 1 8  0  10 o 0 375.814 13.4674  360.8       -90        15.1156    90           
1 1 1 8  0  11 o 0 650.787 24.468   615.614     45         35.3018    -135         
1 1 1 8  0  12 o 0 185.51  6.61196  171.931     0          89.0513    0            
1 1 1 8  0  13 o 0 301.666 9.82936  298.336     -45        47.8673    -45          
1 1 1 8  0  14 o 0 69.6176 7.8963   17.1198     90         2.23387    -90          
1 1 1 8  0  15 o 0 110.943 5.63454  105.414     -135       20.5857    -135         
1 1 1 8  0  16 o 0 16.1035 10.7185  1.91971     0          14.6513    180          
1 1 1 8  0  17 o 0 120.689 5.48401  133.263     -45        38.6285    -45          
1 1 1 8  0  18 o 0 277.903 9.29509  299.34      -90        46.7562    -90          
1 1 1 8  0  19 o 0 16.2759 10.6388  10.2873     -135       21.1577    45           
1 1 1 8  0  20 o 0 24.878  13.5725  24.0416     180        11.7215    2.20151e-14  
1 1 1 8  0  21 o 0 37.5812 15.9467  37.2303     135        3.37781    -45          
1 1 1 8  0  22 o 0 27.5652 16.5813  ?           ?          ?          ?            
1 1 1 8  0  23 o 0 12.0375 8.15322  ?           ?          ?          ?            
1 1 1 8  1  0  o 0 497.336 13.5728  564.023     180        123.247    180          
1 1 1 8  1  1  o 0 597.375 11.7609  654.292     132.39     59.4124    132.39       
1 1 1 8  1  2  f 1 303.568 6.73435  234.908     -165.312   146.725    14.6884      
1 1 1 8  1  3  o 0 311.601 6.9715   246.281     -51.4341   134.773    128.566      
1 1 1 8  1  4  o 0 212.908 5.00098  117.222     123.724    183.111    -56.2759     
1 1 1 8  1  5  o 0 387.657 9.2969   350.918     134.161    74.1188    -45.8395     
1 1 1 8  1  6  o 0 543.99  13.0606  569.811     81.6917    61.4011    81.6917      
1 1 1 8  1  7  o 0 266.085 6.58544  247.183     -78.6086   13.3904    101.391      
1 1 1 8  1  8  o 0 445.722 10.4032  349.035     149.478    140.907    -30.5224     
1 1 1 8  1  9  o 0 515.481 11.3296  516.257     79.741     72.599     79.741       
1 1 1 8  1  10 o 0 480.748 11.5506  459.953     -148.558   8.12841    -148.558     
1 1 1 8  1  11 o 0 363.209 9.47427  410.014     86.9224    142.08     86.9224      
1 1 1 8  1  12 o 0 377.743 9.00249  381.949     -179.458   68.2245    -179.458     
1 1 1 8  1  13 o 0 118.194 4.44542  111.421     113.162    20.4266    113.162      
1 1 1 8  1  14 o 0 208.537 5.21029  259.177     31.4635    134.359    31.4635      
1 1 1 8  1  15 o 0 208.902 4.75517  216.122     0.236561   40.7423    0.236561     
1 1 1 8  1  16 o 0 162.261 4.03194  146.092     72.1376    3.19163    -107.862     
1 1 1 8  1  17 o 0 62.2476 5.44251  48.4029     106.877    31.4285    -73.1226     
1 1 1 8  1  18 o 0 27.5676 9.28676  3.64753     179.636    17.8546    -0.364446    
1 1 1 8  1  19 o 0 68.8038 5.34963  82.6631     -70.2039   28.0642    -70.2039     
1 1 1 8  1  20 o 0 59.1675 5.81973  68.882      -154.799   22.4227    -154.799     
1 1 1 8  1  21 o 0 26.3595 10.053   13.8226     172.842    17.5673    -7.15794     
1 1 1 8  1  22 o 0 26.8231 10.8675  ?           ?          ?          ?            
1 1 1 8  1  23 o 0 18.4847 7.82214  ?           ?          ?          ?            
1 1 1 8  2  0  f 1 991.386 22.0546  1105.19     0          87.6963    -6.62854e-14 
1 1 1 8  2  1  o 0 583.242 11.6371  605.262     -67.7219   8.13632    -67.7219     
1 1 1 8  2  2  o 0 536.977 11.6947  514.401     -9.84998   66.9962    170.15       
1 1 1 8  2  3  o 0 36.2559 6.96806  79.1634     110.087    182.907    110.087      
1 1 1 8  2  4  o 0 167.17  4.05588  119.909     15.4249    70.9874    -164.575     
1 1 1 8  2  5  o 0 320.09  7.19349  353.419     -76.1606   77.7098    -76.1606     
1 1 1 8  2  6  o 0 484.855 11.678   461.454     137.752    34.2873    -42.2483     
1 1 1 8  2  7  o 0 279.553 7.31825  240.76      170.327    54.4638    -9.67268     
1 1 1 8  2  8  o 0 465.189 10.8417  487.077     55.3178    101.822    55.3178      
1 1 1 8  2  9  o 0 282.605 7.15901  168.678     -0.646203  180.812    179.354      
1 1 1 8  2  10 o 0 528.527 12.7271  535.388     -151.141   67.4514    -151.141     
1 1 1 8  2  11 o 0 303.676 7.77429  296.883     -76.5867   28.5732    -76.5867     
1 1 1 8  2  12 o 0 352.864 7.81725  333.918     75.9296    18.5003    75.9296      
1 1 1 8  2  13 o 0 297.103 6.9028   355.051     -153.329   134.331    -153.329     
1 1 1 8  2  14 o 0 105.262 4.02637  65.9755     22.1958    48.7822    -157.804     
1 1 1 8  2  15 o 0 119.883 3.78006  90.9961     -87.0282   38.1164    92.9718      
1 1 1 8  2  16 o 0 164.648 4.38662  168.639     155.258    38.319     155.258      
1 1 1 8  2  17 o 0 85.5868 4.11796  92.0774     -39.5161   3.19807    -39.5161     
1 1 1 8  2  18 o 0 60.6315 5.69305  49.2345     -12.2842   26.8504    167.716      
1 1 1 8  2  19 o 0 82.9339 4.60564  98.7838     -87.1916   28.8845    -87.1916     
1 1 1 8  2  20 o 0 20.211  8.77428  6.4139      -0.0785808 10.7457    179.921      
1 1 1 8  2  21 o 0 23.6962 10.4026  15.1619     -167.43    1.48462    -167.43      
1 1 1 8  2  22 f 1 21.2397 9.84392  ?           ?          ?          ?            
1 1 1 8  2  23 o 0 14.9569 7.34263  ?           ?          ?          ?            
1 1 1 8  3  0  f 1 238.63  7.01784  248.029     180        15.3481    -3.17535e-13 
1 1 1 8  3  1  o 0 229.342 5.03141  186.974     -162.887   76.7473    17.1134      
1 1 1 8  3  2  o 0 569.193 11.4759  489.012     -58.4434   177.829    121.557      
1 1 1 8  3  3  o 0 48.5723 4.87707  104.32      -39.7021   267.251    -39.7021     
1 1 1 8  3  4  o 0 563.386 12.394   494.464     46.1134    147.388    -133.887     
1 1 1 8  3  5  o 0 230.204 5.34333  163.182     -86.5403   120        93.4597      
1 1 1 8  3  6  o 0 289.134 6.94147  178.71      80.8587    205.088    -99.1413     
1 1 1 8  3  7  f 1 252.946 6.51507  244.531     -84.3333   11.123     -84.3333     
1 1 1 8  3  8  o 0 252.586 6.51644  224.388     78.3821    10.6528    -101.618     
1 1 1 8  3  9  o 0 237.341 5.84539  233.989     -142.346   47.3375    -142.346     
1 1 1 8  3  10 o 0 121.011 3.89007  78.1644     -79.138    10.9073    100.862      
1 1 1 8  3  11 o 0 351.931 8.96477  405.322     175.519    155.029    175.519      
1 1 1 8  3  12 o 0 152.411 4.45835  99.5401     133.778    70.5261    -46.2221     
1 1 1 8  3  13 o 0 227.868 5.32116  251.785     -168.489   67.2533    -168.489     
1 1 1 8  3  14 o 0 124.137 4.16436  91.5239     -3.03655   37.3756    176.963      
1 1 1 8  3  15 o 0 172.479 4.41679  129.558     20.8982    63.7469    -159.102     
1 1 1 8  3  16 o 0 84.089  4.19825  74.7522     -115.571   8.37113    -115.571     
1 1 1 8  3  17 o 0 88.506  4.01487  81.5019     94.4313    25.8922    -85.5687     
1 1 1 8  3  18 o 0 41.8178 7.8285   26.6767     -118.859   29.2222    61.1412      
1 1 1 8  3  19 o 0 26.8489 9.80348  10.5522     -158.852   20.4875    21.1483      
1 1 1 8  3  20 o 0 28.0501 10.7425  10.9635     -159.939   28.5354    20.0612      
1 1 1 8  3  21 o 0 61.1846 8.74709  69.5108     40.447     21.7828    40.447       
1 1 1 8  3  22 o 0 23.3913 10.5538  ?           ?          ?          ?            
1 1 1 8  3  23 o 0 14.0159 5.81797  ?           ?          ?          ?            
1 1 1 8  4  0  o 0 207.556 5.92281  214.338     180        111.613    -5.14051e-14 
1 1 1 8  4  1  o 0 260.961 5.63977  298.079     -88.8145   88.0918    -88.8145     
1 1 1 8  4  2  o 0 162.692 3.76108  109.78      62.958     82.4167    -117.042     
1 1 1 8  4  3  o 0 157.413 4.0114   23.5916     165.912    253.029    -14.0878     
1 1 1 8  4  4  o 0 628.545 13.2466  548.541     -29.8975   171.022    150.102      
1 1 1 8  4  5  o 0 510.675 11.9257  504.961     118.722    2.39235    -61.2777     
1 1 1 8  4  6  o 0 433.52  10.3765  463.738     156.626    77.6202    156.626      
1 1 1 8  4  7  o 0 491.471 11.4244  482.377     -138.922   3.72019    -138.922     
1 1 1 8  4  8  o 0 679.774 16.2266  600.102     -78.5298   84.1077    101.47       
1 1 1 8  4  9  o 0 302.374 7.45592  277.028     -95.8405   2.9316     -95.8405     
1 1 1 8  4  10 o 0 233.42  5.80194  215.709     -98.5357   7.84559    -98.5357     
1 1 1 8  4  11 o 0 355.137 8.64035  349.367     -30.3013   35.276     -30.3013     
1 1 1 8  4  12 o 0 69.2474 6.06918  22.9099     50.8735    30.0558    -129.127     
1 1 1 8  4  13 o 0 64.4735 5.67536  10.4944     9.34744    10.3559    -170.653     
1 1 1 8  4  14 o 0 88.7742 4.23874  66.0901     -82.8298   28.6438    97.1702      
1 1 1 8  4  15 o 0 90.3579 4.11052  83.4052     -48.0485   9.16465    -48.0485     
1 1 1 8  4  16 o 0 246.766 5.17553  240.588     116.28     26.4476    116.28       
1 1 1 8  4  17 o 0 101.373 3.94845  139.705     -66.8328   65.145     -66.8328     
1 1 1 8  4  18 o 0 68.7233 5.05026  61.3604     -80.9408   20.466     99.0592      
1 1 1 8  4  19 o 0 25.8656 9.98193  10.2644     -141.549   4.59687    38.4511      
1 1 1 8  4  20 f 1 38.8166 11.0483  34.642      75.786     3.02913    -104.214     
1 1 1 8  4  21 f 1 72.0662 8.53459  83.3902     -125.233   27.2393    -125.233     
1 1 1 8  4  22 o 0 28.7562 11.6908  ?           ?          ?          ?            
1 1 1 8  4  23 o 0 15.2918 7.26344  ?           ?          ?          ?            
1 1 1 8  5  0  o 0 429.566 13.3965  442.518     180        0.715325   -7.26487e-12 
1 1 1 8  5  1  o 0 338.13  6.98971  353.791     -54.9268   32.3231    -54.9268     
1 1 1 8  5  2  o 0 120.611 3.46958  83.0335     11.3998    6.9236     -168.6       
1 1 1 8  5  3  o 0 424.223 9.18102  427.848     -134.66    4.53826    -134.66      
1 1 1 8  5  4  o 0 330.295 7.15703  362.777     -75.3698   73.9101    -75.3698     
1 1 1 8  5  5  o 0 194.678 5.12248  120.024     -78.4803   128.134    101.52       
1 1 1 8  5  6  o 0 327.003 8.32505  382.203     115.497    134.35     115.497      
1 1 1 8  5  7  o 0 156.761 4.08902  147.746     -154.973   52.8934    -154.973     
1 1 1 8  5  8  o 0 318.947 7.65592  261.304     59.7517    68.6967    -120.248     
1 1 1 8  5  9  o 0 429.463 10.4868  358.463     148.064    79.3842    -31.9358     
1 1 1 8  5  10 o 0 73.8097 5.57596  11.0861     -33.8463   98.2524    -33.8463     
1 1 1 8  5  11 o 0 187.246 5.18035  163.906     5.42468    12.0528    -174.575     
1 1 1 8  5  12 o 0 190.47  5.05673  111.518     159.142    121.069    -20.8584     
1 1 1 8  5  13 o 0 292.962 6.61224  272.656     166.32     24.9852    -13.6797     
1 1 1 8  5  14 o 0 43.7995 8.05095  6.76125     -40.8825   49.1015    139.118      
1 1 1 8  5  15 o 0 216.545 4.8418   189.772     168.243    27.4785    -11.757      
1 1 1 8  5  16 o 0 76.3042 4.59049  50.5555     82.6664    27.8912    -97.3336     
1 1 1 8  5  17 f 1 40.2285 8.55077  17.3527     53.9048    40.4299    -126.095     
1 1 1 8  5  18 o 0 133.446 3.90259  148.93      133.908    13.1293    133.908      
1 1 1 8  5  19 o 0 86.4282 5.08236  99.2954     -151.826   22.0773    -151.826     
1 1 1 8  5  20 o 0 16.7332 7.78763  2.75464     -164.098   27.015     -164.098     
1 1 1 8  5  21 o 0 33.0296 11.7079  18.6294     -109.483   23.2428    70.5169      
1 1 1 8  5  22 o 0 23.1294 10.2763  ?           ?          ?          ?            
1 1 1 8  5  23 o 0 12.9568 6.15131  ?           ?          ?          ?            
1 1 1 8  6  0  o 0 174.083 4.68374  169.591     180        58.9776    -180         
1 1 1 8  6  1  o 0 866.483 16.1882  926.785     -151.538   82.5394    -151.538     
1 1 1 8  6  2  o 0 401.323 8.31377  332.094     89.8553    146.001    -90.1447     
1 1 1 8  6  3  o 0 566.842 12.8354  643.203     -172.313   140.466    -172.313     
1 1 1 8  6  4  o 0 152.328 3.79172  106.433     84.3897    62.698     -95.6103     
1 1 1 8  6  5  o 0 178.902 4.57347  200.013     13.8815    99.8995    13.8815      
1 1 1 8  6  6  o 0 560.342 12.8958  590.869     -162.948   74.8945    -162.948     
1 1 1 8  6  7  o 0 747.646 16.5861  623.487     157.739    180.581    -22.2607     
1 1 1 8  6  8  o 0 197.542 5.21196  185.483     141.521    26.9252    141.521      
1 1 1 8  6  9  o 0 254.552 6.10255  159.72      -105.903   143.314    74.097       
1 1 1 8  6  10 o 0 147.092 4.61522  87.607      82.6394    74.9388    -97.3606     
1 1 1 8  6  11 o 0 407.398 9.92355  420.498     67.467     78.6726    67.467       
1 1 1 8  6  12 o 0 140.82  4.32905  107.252     -37.447    29.7112    142.553      
1 1 1 8  6  13 o 0 202.555 4.86708  199.849     129.405    13.8199    129.405      
1 1 1 8  6  14 o 0 102.736 4.25619  90.5095     53.582     7.13122    -126.418     
1 1 1 8  6  15 o 0 43.3899 7.7179   16.9005     86.3433    103.334    86.3433      
1 1 1 8  6  16 o 0 147.562 3.95848  115.917     178.321    36.058     -1.67901     
1 1 1 8  6  17 o 0 48.2733 6.75889  47.676      165.494    12.5513    165.494      
1 1 1 8  6  18 o 0 18.4242 8.21014  9.48491     -160.673   44.5672    -160.673     
1 1 1 8  6  19 o 0 25.7367 9.90045  8.98129     135.262    20.0109    -44.7384     
1 1 1 8  6  20 o 0 67.3602 5.93567  66.9453     40.9621    0.124054   40.9621      
1 1 1 8  6  21 o 0 35.6514 11.9781  39.9782     75.7339    22.9854    75.7339      
1 1 1 8  6  22 o 0 50.0465 14.0182  ?           ?          ?          ?            
1 1 1 8  6  23 o 0 12.6661 5.5828   ?           ?          ?          ?            
1 1 1 8  7  0  o 0 346.163 10.2158  358.152     0          65.8098    180          
1 1 1 8  7  1  o 0 365.522 7.47115  396.905     -39.7199   56.7592    -39.7199     
1 1 1 8  7  2  o 0 61.5648 6.79741  28.0544     163.712    109.515    163.712      
1 1 1 8  7  3  o 0 53.4445 4.8761   50.407      76.1734    149.051    76.1734      
1 1 1 8  7  4  o 0 377.831 8.17771  352.199     65.1389    45.0891    -114.861     
1 1 1 8  7  5  o 0 192.745 4.75093  207.787     48.8579    68.7812    48.8579      
1 1 1 8  7  6  o 0 68.2313 4.19779  25.5652     119.201    125.029    119.201      
1 1 1 8  7  7  o 0 240.934 5.35798  249.841     -0.42667   64.1593    -0.42667     
1 1 1 8  7  8  o 0 494.28  11.3874  494.751     -81.6124   61.268     -81.6124     
1 1 1 8  7  9  o 0 249.619 6.62333  205.151     -12.0229   39.3694    167.977      
1 1 1 8  7  10 o 0 367.137 8.91189  377.474     18.333     67.5248    18.333       
1 1 1 8  7  11 o 0 222.931 5.56709  235.634     94.1271    64.6929    94.1271      
1 1 1 8  7  12 o 0 86.2031 4.77802  41.5484     -81.4088   47.6152    98.5912      
1 1 1 8  7  13 o 0 243.825 5.66941  219.681     -45.1654   31.4921    134.835      
1 1 1 8  7  14 o 0 174.614 4.31331  180.331     -49.9554   29.4065    -49.9554     
1 1 1 8  7  15 o 0 125.531 4.06174  103.914     97.1361    22.3422    -82.8639     
1 1 1 8  7  16 o 0 207.808 4.20769  186.915     63.1148    9.46106    -116.885     
1 1 1 8  7  17 o 0 215.697 4.91425  253.915     -53.5763   35.3441    -53.5763     
1 1 1 8  7  18 o 0 74.9335 4.4523   101.416     25.0844    49.6044    25.0844      
1 1 1 8  7  19 o 0 48.0484 7.70986  42.6875     80.625     7.32883    -99.375      
1 1 1 8  7  20 o 0 39.4831 9.9567   44.1537     -25.6059   18.404     -25.6059     
1 1 1 8  7  21 o 0 100.765 8.46487  117.334     123.003    37.4429    123.003      
1 1 1 8  7  22 o 0 28.9675 12.4244  ?           ?          ?          ?            
1 1 1 8  7  23 f 1 12.2759 5.91892  ?           ?          ?          ?            
1 1 1 8  8  0  o 0 237.309 10.5194  193.067     180        96.4656    180          
1 1 1 8  8  1  o 0 216.024 7.06781  223.38      -90        17.5154    -90          
1 1 1 8  8  2  o 0 142.722 5.0263   142.788     180        15.8195    1.23428e-13  
1 1 1 8  8  3  o 0 306.299 9.85962  314.522     -90        23.4463    90           
1 1 1 8  8  4  o 0 339.3   11.3074  343.536     0          71.3519    1.67506e-15  
1 1 1 8  8  5  o 0 469.107 14.7202  472.133     -90        61.6092    90           
1 1 1 8  8  6  o 0 160.528 6.16353  144.039     180        48.8324    180          
1 1 1 8  8  7  o 0 725.871 23.1236  696.905     90         96.0311    -90          
1 1 1 8  8  8  o 0 195.312 7.35136  185.599     0          68.7906    180          
1 1 1 8  8  9  o 0 72.7731 8.16228  48.796      -90        69.7987    90           
1 1 1 8  8  10 o 0 21.7777 13.1868  2.67396     0          56.6403    -180         
1 1 1 8  8  11 o 0 29.6263 14.9055  6.57054     90         34.3161    -90          
1 1 1 8  8  12 o 0 96.3989 6.83325  88.7342     180        53.2951    1.16825e-14  
1 1 1 8  8  13 o 0 201.33  6.54836  198.534     -90        28.1905    -90          
1 1 1 8  8  14 o 0 182.005 5.78073  176.08      180        28.4702    180          
1 1 1 8  8  15 f 1 103.194 5.82182  97.8025     -90        24.3315    90           
1 1 1 8  8  16 o 0 175.952 5.69046  163.141     180        48.6743    180          
1 1 1 8  8  17 o 0 32.9245 12.7688  6.10399     -90        0.577771   90           
1 1 1 8  8  18 o 0 61.8849 8.05913  66.4819     0          7.51793    2.35806e-14  
1 1 1 8  8  19 f 1 16.3726 10.7965  15.7069     -90        54.3917    90           
1 1 1 8  8  20 o 0 39.5405 12.1995  40.2559     0          11.8796    180          
1 1 1 8  8  21 o 0 13.0436 9.35134  7.39042     -90        13.1707    90           
1 1 1 8  8  22 o 0 11.5825 8.59292  ?           ?          ?          ?            
1 1 1 9  0  1  o 0 417.186 11.7169  447.11      -135       35.2118    45           
1 1 1 9  0  2  o 0 389.927 11.1655  411.092     180        3.93105    3.93783e-13  
1 1 1 9  0  3  o 0 669.627 18.6624  697.54      -45        57.0038    -45          
1 1 1 9  0  4  o 0 72.4051 5.38344  15.6846     90         16.0912    -90          
1 1 1 9  0  5  o 0 197.035 7.20927  198.355     45         27.3846    45           
1 1 1 9  0  6  o 0 89.6355 5.42216  75.574      180        68.1526    7.78079e-15  
1 1 1 9  0  7  o 0 153.27  6.12097  150.447     135        33.3751    -45          
1 1 1 9  0  8  o 0 381.712 13.4958  362.31      -90        46.8143    90           
1 1 1 9  0  9  o 0 699.593 22.1428  655.951     45         37.7686    -135         
1 1 1 9  0  10 o 0 425.343 14.5797  406.252     0          259.448    5.84163e-17  
1 1 1 9  0  11 o 0 453.103 15.8833  426.359     -45        52.7025    -45          
1 1 1 9  0  12 o 0 229.444 7.87541  212.402     90         45.6868    -90          
1 1 1 9  0  13 o 0 333.59  10.9143  328.12      -135       11.5044    45           
1 1 1 9  0  14 o 0 353.799 10.5106  341.38      180        39.8795    180          
1 1 1 9  0  15 o 0 107.701 5.2992   101.766     135        16.2535    135          
1 1 1 9  0  16 o 0 120.372 4.99687  111.292     90         11.623     90           
1 1 1 9  0  17 o 0 12.974  9.18707  0.752121    45         4.50449    -135         
1 1 1 9  0  18 o 0 15.2415 10.1292  12.087      180        34.7075    2.4436e-15   
1 1 1 9  0  19 o 0 45.9018 12.2084  44.4367     135        18.309     135          
1 1 1 9  0  20 o 0 22.8109 12.7533  17.6426     90         3.94043    -90          
1 1 1 9  0  21 o 0 26.1036 13.9191  18.4173     -135       4.2972     -135         
1 1 1 9  0  22 o 0 21.6291 14.6223  ?           ?          ?          ?            
1 1 1 9  0  23 o 0 17.9705 11.7576  ?           ?          ?          ?            
1 1 1 9  1  0  o 0 420.151 11.3538  448.663     0          96.4232    -1.02927e-13 
1 1 1 9  1  1  o 0 135.809 3.70307  1.3981      37.9188    260.008    -142.081     
1 1 1 9  1  2  o 0 74.9022 2.93162  9.22506     -15.0414   101.891    -15.0414     
1 1 1 9  1  3  o 0 324.447 7.37327  299.339     -133.727   54.2559    46.2727      
1 1 1 9  1  4  f 1 702.027 15.52    687.94      100.455    51.4893    -79.5452     
1 1 1 9  1  5  o 0 199.854 5.01701  148.004     21.2887    81.7747    -158.711     
1 1 1 9  1  6  f 1 178.572 4.46316  150.05      -30.0393   24.4069    149.961      
1 1 1 9  1  7  o 0 444.084 10.7484  401.868     -127.711   62.0836    52.2887      
1 1 1 9  1  8  o 0 623.582 14.5667  649.535     -104.699   126.723    -104.699     
1 1 1 9  1  9  f 1 127.077 4.17434  52.6177     -104.401   99.8402    75.5992      
1 1 1 9  1  10 o 0 750.465 17.782   759.653     1.56393    94.2343    1.56393      
1 1 1 9  1  11 o 0 310.602 8.19213  359.396     -166.541   145.779    -166.541     
1 1 1 9  1  12 o 0 163.24  4.6231   57.6519     -38.1879   176.895    141.812      
1 1 1 9  1  13 o 0 134.947 4.27248  99.5301     -59.1282   48.1729    120.872      
1 1 1 9  1  14 o 0 41.7872 8.06023  5.70218     -101.658   4.93371    78.3419      
1 1 1 9  1  15 o 0 69.5551 4.92198  55.6125     -67.6233   0.90938    112.377      
1 1 1 9  1  16 o 0 208.954 4.91819  178.539     -97.5229   24.7924    82.4771      
1 1 1 9  1  17 o 0 23.8137 9.2103   12.526      35.8563    58.6518    35.8563      
1 1 1 9  1  18 f 1 48.7097 7.20519  41.2237     178.609    14.4621    -1.39083     
1 1 1 9  1  19 o 0 53.4095 6.20233  41.314      144.454    22.7929    -35.546      
1 1 1 9  1  20 o 0 25.5318 10.2245  13.9364     -17.9526   13.542     162.047      
1 1 1 9  1  21 f 1 44.2306 9.96816  30.4341     54.8943    22.5493    -125.106     
1 1 1 9  1  22 o 0 27.4185 11.966   ?           ?          ?          ?            
1 1 1 9  1  23 o 0 9.86587 4.81626  ?           ?          ?          ?            
1 1 1 9  2  0  o 0 122.059 4.81885  125.643     180        80.4702    -8.77907e-14 
1 1 1 9  2  1  o 0 379.297 8.04111  394.298     126.292    15.7114    126.292      
1 1 1 9  2  2  o 0 128.374 3.22575  23.7088     -13.7444   188.923    166.256      
1 1 1 9  2  3  f 1 311.686 6.8603   410.546     -151.913   211.917    -151.913     
1 1 1 9  2  4  o 0 494.217 11.0539  416.228     175.393    162.274    -4.60676     
1 1 1 9  2  5  o 0 287.692 6.43386  287.627     -25.9654   19.6464    -25.9654     
1 1 1 9  2  6  o 0 125.542 3.8391   91.2322     -147.291   8.19053    -147.291     
1 1 1 9  2  7  o 0 339.118 7.76407  362.542     25.3412    95.6165    25.3412      
1 1 1 9  2  8  o 0 261.982 6.47824  212.397     135.428    52.7228    -44.5722     
1 1 1 9  2  9  o 0 242.57  5.9414   157.493     -133.07    122.029    46.9296      
1 1 1 9  2  10 o 0 315.425 7.58098  293.542     -145.639   2.14786    -145.639     
1 1 1 9  2  11 o 0 112.075 4.51241  5.7853      -132.87    210.325    -132.87      
1 1 1 9  2  12 o 0 286.816 6.39325  321.387     -157.172   123.792    -157.172     
1 1 1 9  2  13 o 0 199.939 5.02241  245.209     127.108    118.151    127.108      
1 1 1 9  2  14 o 0 155.614 4.2613   172.139     -116.251   52.733     -116.251     
1 1 1 9  2  15 o 0 71.7287 4.5383   49.3006     18.2871    22.1773    -161.713     
1 1 1 9  2  16 o 0 34.761  8.70316  8.34023     -41.758    57.3205    -41.758      
1 1 1 9  2  17 o 0 274.529 5.98874  350.757     -1.67525   100.885    -1.67525     
1 1 1 9  2  18 o 0 119.441 3.76256  132.004     80.8849    11.1922    80.8849      
1 1 1 9  2  19 o 0 54.5003 6.141    34.9199     142.971    38.731     -37.0289     
1 1 1 9  2  20 o 0 73.0165 6.87999  75.9926     -136.022   7.20767    -136.022     
1 1 1 9  2  21 o 0 29.0272 11.0789  24.6993     -84.8465   12.7639    -84.8465     
1 1 1 9  2  22 o 0 46.4883 13.4566  ?           ?          ?          ?            
1 1 1 9  2  23 o 0 12.9106 6.4332   ?           ?          ?          ?            
1 1 1 9  3  0  o 0 75.5324 5.56571  40.8836     0          42.2617    -180         
1 1 1 9  3  1  o 0 705.416 13.9438  584.026     -127.498   276.673    52.5019      
1 1 1 9  3  2  o 0 365.771 7.49552  283.12      -4.71618   168.314    175.284      
1 1 1 9  3  3  o 0 141.173 3.70419  34.3826     -155.879   193.361    24.1213      
1 1 1 9  3  4  o 0 385.201 9.6603   327.152     151.845    112.883    -28.1553     
1 1 1 9  3  5  f 1 528.563 12.813   541.265     -59.0637   38.7519    -59.0637     
1 1 1 9  3  6  o 0 139.558 3.72741  116.264     134.876    14.098     134.876      
1 1 1 9  3  7  f 1 351.02  8.74881  307.503     -2.67531   40.4033    177.325      
1 1 1 9  3  8  o 0 419.949 10.1101  403.542     173.84     26.269     173.84       
1 1 1 9  3  9  o 0 531.252 12.5298  513.52      43.1629    44.1051    43.1629      
1 1 1 9  3  10 o 0 627.02  14.6274  644.205     -55.1734   102.39     -55.1734     
1 1 1 9  3  11 f 1 184.477 5.46001  112.922     140.14     109.984    -39.8596     
1 1 1 9  3  12 o 0 96.6129 4.73538  59.97       35.8844    30.6768    -144.116     
1 1 1 9  3  13 o 0 154.593 4.53009  135.804     28.2684    14.595     -151.732     
1 1 1 9  3  14 o 0 53.8288 6.55633  25.299      -106.539   32.8733    73.4614      
1 1 1 9  3  15 o 0 20.1442 8.798    8.396       95.9348    21.5498    95.9348      
1 1 1 9  3  16 o 0 131.654 3.71545  147.198     -84.2319   62.281     -84.2319     
1 1 1 9  3  17 o 0 188.68  4.50948  252.426     -154.358   94.602     -154.358     
1 1 1 9  3  18 o 0 78.2584 4.35391  98.7521     -29.5665   36.2148    -29.5665     
1 1 1 9  3  19 o 0 78.9601 4.93187  83.8883     -152.193   7.85713    -152.193     
1 1 1 9  3  20 o 0 63.2787 6.78322  70.7884     99.569     17.6973    99.569       
1 1 1 9  3  21 o 0 39.9634 11.7611  36.0669     -39.5515   1.16981    140.448      
1 1 1 9  3  22 o 0 60.0446 11.2763  ?           ?          ?          ?            
1 1 1 9  3  23 o 0 17.1955 7.6713   ?           ?          ?          ?            
1 1 1 9  4  0  o 0 81.5102 3.92022  52.4328     0          44.3814    180          
1 1 1 9  4  1  o 0 522.996 10.5845  639.169     147.766    222.04     147.766      
1 1 1 9  4  2  o 0 546.633 11.3241  628.93      73.4871    156.168    73.4871      
1 1 1 9  4  3  o 0 152.096 3.96059  142.469     144.789    30.9951    144.789      
1 1 1 9  4  4  f 1 552.845 12.6235  621.321     159.137    137.604    159.137      
1 1 1 9  4  5  o 0 445.417 10.1331  437.139     21.8548    0.613889   -158.145     
1 1 1 9  4  6  o 0 632.395 14.8513  593.34      -159.971   57.1188    20.0288      
1 1 1 9  4  7  o 0 674.23  15.8753  601.566     -30.2225   73.8595    149.777      
1 1 1 9  4  8  o 0 483.669 11.5274  390.987     -15.3325   121.738    164.667      
1 1 1 9  4  9  o 0 413.575 9.53612  420.16      65.5012    81.669     65.5012      
1 1 1 9  4  10 o 0 392.086 10.4635  286.81      27.8894    162.41     -152.111     
1 1 1 9  4  11 o 0 406.705 9.21683  459.629     -33.038    163.549    -33.038      
1 1 1 9  4  12 o 0 218.4   5.18486  207.508     -92.2064   23.925     -92.2064     
1 1 1 9  4  13 o 0 74.9774 5.0776   25.3018     -66.1421   61.8112    113.858      
1 1 1 9  4  14 o 0 63.1902 5.59102  19.393      3.20183    152.623    3.20183      
1 1 1 9  4  15 o 0 135.522 3.58494  161.694     6.35346    79.6267    6.35346      
1 1 1 9  4  16 o 0 130.303 3.71559  115.132     -93.6441   2.54731    86.3559      
1 1 1 9  4  17 o 0 89.8317 4.27263  85.5698     -113.903   19.4009    66.0973      
1 1 1 9  4  18 o 0 69.3972 4.66862  101.693     -58.3219   66.5479    -58.3219     
1 1 1 9  4  19 o 0 74.9863 5.14163  79.7657     152.024    8.28073    152.024      
1 1 1 9  4  20 o 0 72.6577 6.82267  57.3963     158.967    30.059     -21.0333     
1 1 1 9  4  21 o 0 64.2588 7.70762  90.066      162.696    60.1393    162.696      
1 1 1 9  4  22 o 0 36.0443 13.6056  ?           ?          ?          ?            
1 1 1 9  4  23 o 0 16.5554 7.17787  ?           ?          ?          ?            
1 1 1 9  5  0  o 0 9.58642 6.85552  1.06452     180        120.603    -5.4255e-14  
1 1 1 9  5  1  o 0 487.925 9.60606  444.483     -166.161   95.9008    13.8387      
1 1 1 9  5  2  o 0 197.131 4.40254  213.202     30.7557    63.9352    30.7557      
1 1 1 9  5  3  o 0 297.718 6.77666  270.5       -47.7859   44.599     132.214      
1 1 1 9  5  4  f 1 466.123 10.3977  423.811     175.633    82.0816    -4.36662     
1 1 1 9  5  5  o 0 477.021 10.8212  440.075     119.322    58.5285    -60.6779     
1 1 1 9  5  6  o 0 148.596 3.84803  90.8507     -12.5557   80.318     167.444      
1 1 1 9  5  7  o 0 492.814 10.8119  549.055     -159.154   172.789    -159.154     
1 1 1 9  5  8  o 0 190.111 5.02404  180.78      34.1296    37.246     34.1296      
1 1 1 9  5  9  o 0 143.056 4.02922  24.4217     176.212    196.546    -3.78758     
1 1 1 9  5  10 o 0 112.067 4.47904  47.3303     114.155    72.9454    -65.8446     
1 1 1 9  5  11 o 0 153.743 4.75957  170.902     -70.4566   81.0546    -70.4566     
1 1 1 9  5  12 o 0 172.382 4.86367  145.903     -118.198   11.8335    61.8023      
1 1 1 9  5  13 o 0 206.801 5.09416  213.421     -73.236    35.4163    -73.236      
1 1 1 9  5  14 o 0 233.133 5.36322  237.96      44.6786    31.4931    44.6786      
1 1 1 9  5  15 o 0 250.406 5.8825   239.046     62.952     9.32882    62.952       
1 1 1 9  5  16 o 0 62.5263 5.1861   19.3802     -12.9518   71.1452    167.048      
1 1 1 9  5  17 o 0 48.2546 6.50871  25.7981     159.75     43.5261    -20.2495     
1 1 1 9  5  18 o 0 64.6554 4.99737  66.3697     -40.5504   0.405105   -40.5504     
1 1 1 9  5  19 o 0 104.252 10.237   133.179     26.069     53.4714    26.069       
1 1 1 9  5  20 o 0 23.3532 9.95573  11.9375     138.078    9.49125    -41.9222     
1 1 1 9  5  21 o 0 53.2462 10.0347  51.8199     23.0204    2.68761    23.0204      
1 1 1 9  5  22 o 0 65.0189 13.2437  ?           ?          ?          ?            
1 1 1 9  5  23 o 0 12.5515 5.85835  ?           ?          ?          ?            
1 1 1 9  6  0  o 0 77.7014 4.97612  19.2612     180        14.7891    3.02348e-13  
1 1 1 9  6  1  o 0 91.6533 6.00144  22.2556     121.316    22.3899    -58.6838     
1 1 1 9  6  2  o 0 111.369 3.64831  34.7196     27.3133    116.675    -152.687     
1 1 1 9  6  3  o 0 209.773 4.83811  149.796     -25.2729   103.613    154.727      
1 1 1 9  6  4  o 0 219.418 5.46901  98.8463     27.4039    224.55     -152.596     
1 1 1 9  6  5  o 0 280.586 6.50576  294.06      169.872    51.5283    169.872      
1 1 1 9  6  6  o 0 443.337 10.6971  370.37      120.493    125.872    -59.5068     
1 1 1 9  6  7  f 1 155.85  4.41278  144.276     -88.7987   77.875     -88.7987     
1 1 1 9  6  8  o 0 281.852 6.85421  231.734     -132.06    51.3028    47.9397      
1 1 1 9  6  9  o 0 924.965 21.0717  899.845     -36.9402   79.8904    -36.9402     
1 1 1 9  6  10 o 0 176.629 4.41442  187.832     97.2846    110.569    97.2846      
1 1 1 9  6  11 o 0 399.113 9.43482  370.106     113.268    1.98104    -66.7316     
1 1 1 9  6  12 o 0 314.652 7.14429  291.293     145.185    9.79781    145.185      
1 1 1 9  6  13 o 0 177.794 4.48202  195.089     -113.717   61.0571    -113.717     
1 1 1 9  6  14 o 0 22.3582 9.08453  14.5582     -169.619   40.2659    -169.619     
1 1 1 9  6  15 o 0 172.694 4.06102  157.68      -23.1891   4.4733     156.811      
1 1 1 9  6  16 o 0 146.936 3.7874   148.808     122.977    30.4578    122.977      
1 1 1 9  6  17 f 1 79.3676 4.24104  95.8265     93.2612    28.3214    93.2612      
1 1 1 9  6  18 o 0 76.4977 4.8279   112.104     18.133     70.3222    18.133       
1 1 1 9  6  19 o 0 94.0687 4.32234  88.8303     -30.7025   14.9202    149.298      
1 1 1 9  6  20 o 0 19.279  8.45495  2.97518     -124.011   19.9252    55.9894      
1 1 1 9  6  21 o 0 48.0159 11.0758  33.5995     -115.24    23.9682    64.7598      
1 1 1 9  6  22 o 0 27.4706 12.942   ?           ?          ?          ?            
1 1 1 9  6  23 o 0 15.0681 7.00557  ?           ?          ?          ?            
1 1 1 9  7  0  o 0 136.317 4.45734  100.453     180        29.2913    -180         
1 1 1 9  7  1  o 0 327.267 6.92401  287.181     102.397    79.6975    -77.6026     
1 1 1 9  7  2  o 0 513.31  10.7183  567.763     139.142    101.782    139.142      
1 1 1 9  7  3  o 0 50.6172 5.00381  71.2478     161.318    194.319    161.318      
1 1 1 9  7  4  o 0 91.5277 3.60286  24.9        -152.949   198.731    -152.949     
1 1 1 9  7  5  o 0 878.973 18.7696  848.603     -28.4545   47.6699    151.546      
1 1 1 9  7  6  o 0 366.563 8.67439  480.89      -108.771   259.921    -108.771     
1 1 1 9  7  7  f 1 166.974 4.57347  140.141     111.043    1.75278    -68.9567     
1 1 1 9  7  8  o 0 540.553 12.355   540.37      88.2717    71.5923    88.2717      
1 1 1 9  7  9  o 0 322.325 7.72566  299.938     0.624382   4.55288    -179.376     
1 1 1 9  7  10 o 0 365.371 8.90492  338.569     56.7246    3.48865    -123.275     
1 1 1 9  7  11 o 0 208.019 5.56903  212.238     -154.509   49.3555    -154.509     
1 1 1 9  7  12 o 0 207.233 5.1645   226.433     56.0909    87.3509    56.0909      
1 1 1 9  7  13 o 0 208.917 5.10131  222.687     36.6356    51.0017    36.6356      
1 1 1 9  7  14 o 0 243.388 5.56227  246.361     -7.09587   29.1249    -7.09587     
1 1 1 9  7  15 o 0 107.502 3.78968  102.129     69.344     12.9884    69.344       
1 1 1 9  7  16 o 0 124.246 3.65884  99.3768     -82.2133   26.4845    97.7867      
1 1 1 9  7  17 o 0 105.743 3.7032   132.908     -55.6974   41.9335    -55.6974     
1 1 1 9  7  18 o 0 69.475  4.78077  65.1031     118.236    13.1765    -61.764      
1 1 1 9  7  19 o 0 29.0108 9.84528  9.6029      8.30845    30.5868    -171.692     
1 1 1 9  7  20 o 0 31.1737 10.3083  28.7033     -165.215   11.2012    -165.215     
1 1 1 9  7  21 o 0 22.0304 10.0626  11.993      -25.8672   4.76253    154.133      
1 1 1 9  7  22 o 0 17.8354 8.97497  ?           ?          ?          ?            
1 1 1 9  7  23 o 0 15.3726 6.47411  ?           ?          ?          ?            
1 1 1 9  8  0  o 0 245.646 7.22809  249.43      0          137.762    3.18734e-14  
1 1 1 9  8  1  f 1 308.876 6.49698  197.785     -31.9075   224.108    148.093      
1 1 1 9  8  2  o 0 361.359 7.79567  284.031     131.822    157.148    -48.1779     
1 1 1 9  8  3  o 0 208.799 4.67354  181.571     75.5398    31.789     -104.46      
1 1 1 9  8  4  o 0 155.214 3.83578  106.745     35.8301    65.2049    -144.17      
1 1 1 9  8  5  o 0 297.082 6.92521  248.554     76.7545    79.204     -103.246     
1 1 1 9  8  6  o 0 263.715 6.33784  195.745     172.304    98.0528    -7.6963      
1 1 1 9  8  7  o 0 89.816  3.97819  12.8799     -25.1802   88.2049    154.82       
1 1 1 9  8  8  o 0 544.686 12.0364  560.39      -97.8663   104.237    -97.8663     
1 1 1 9  8  9  o 0 217.637 5.74783  233.74      -94.3967   82.0506    -94.3967     
1 1 1 9  8  10 o 0 114.755 4.99935  62.9909     -76.8516   4.38411    -76.8516     
1 1 1 9  8  11 o 0 55.7799 7.02088  1.05169     -13.5347   46.9728    166.465      
1 1 1 9  8  12 o 0 190.01  4.86813  126.949     -149.452   85.366     30.5479      
1 1 1 9  8  13 o 0 240.528 5.73462  229.33      58.2176    1.15174    -121.782     
1 1 1 9  8  14 f 1 62.6496 5.67873  49.0132     118.529    4.74587    118.529      
1 1 1 9  8  15 o 0 43.8938 8.2341   13.0527     -71.2636   25.0682    108.736      
1 1 1 9  8  16 o 0 172.619 4.24416  209.358     147.458    36.3364    147.458      
1 1 1 9  8  17 f 1 67.0708 5.38159  60.4448     -59.5526   16.4123    120.447      
1 1 1 9  8  18 o 0 20.4156 8.83219  1.76941     22.7874    29.9458    22.7874      
1 1 1 9  8  19 o 0 77.49   4.56809  116.303     27.6763    78.471     27.6763      
1 1 1 9  8  20 o 0 21.1543 9.13815  7.00304     -98.4847   50.5599    -98.4847     
1 1 1 9  8  21 o 0 29.7833 11.1453  23.7588     29.8712    2.75366    -150.129     
1 1 1 9  8  22 o 0 9.68356 4.88755  ?           ?          ?          ?            
1 1 1 9  9  0  f 1 346.705 15.8697  356.967     180        6.59769    7.19027e-14  
1 1 1 9  9  1  o 0 127.797 5.06686  104.446     90         13.0363    90           
1 1 1 9  9  2  o 0 303.232 9.08965  310.293     0          9.88118    3.41532e-13  
1 1 1 9  9  3  o 0 15.2964 9.7539   1.22106     90         53.4926    -90          
1 1 1 9  9  4  o 0 100.106 5.12246  84.9817     180        45.0703    2.62145e-15  
1 1 1 9  9  5  o 0 216.931 7.59883  215.088     -90        78.4686    -90          
1 1 1 9  9  6  f 1 532.273 16.3694  511.264     0          41.9707    5.23051e-14  
1 1 1 9  9  7  o 0 275.558 9.09107  262.361     90         54.7932    -90          
1 1 1 9  9  8  o 0 455.792 14.0011  429.537     0          18.2826    2.65143e-14  
1 1 1 9  9  9  o 0 25.0897 13.8113  0.0689708   -90        1.07735    90           
1 1 1 9  9  10 o 0 498.864 18.3619  473.474     0          34.6628    180          
1 1 1 9  9  11 o 0 19.184  12.5411  1.34214     -90        18.2401    90           
1 1 1 9  9  12 o 0 81.6626 7.11656  73.8067     0          25.2481    180          
1 1 1 9  9  13 o 0 283.55  8.26804  277.281     90         65.4424    90           
1 1 1 9  9  14 o 0 122.34  5.26335  117.191     180        54.717     -180         
1 1 1 9  9  15 f 1 199.817 6.85486  187.812     90         4.45112    90           
1 1 1 9  9  16 o 0 210.019 7.41997  234.797     180        16.4741    180          
1 1 1 9  9  17 o 0 15.5577 10.5029  3.45298     90         13.5512    -90          
1 1 1 9  9  18 o 0 12.0676 8.53476  1.41265     180        5.40472    -6.31806e-14 
1 1 1 9  9  19 o 0 26.1747 14.1253  25.8965     90         9.90777    -90          
1 1 1 9  9  20 o 0 19.7113 12.4553  13.267      0          6.70173    180          
1 1 1 9  9  21 o 0 70.078  9.39429  68.8039     -90        17.2224    -90          
1 1 1 9  9  22 o 0 15.2841 10.5887  ?           ?          ?          ?            
1 1 1 9  9  23 o 0 9.50958 5.3592   ?           ?          ?          ?            
1 1 1 10 0  0  o 0 647.647 24.2457  702.406     180        33.9648    9.4776e-13   
1 1 1 10 0  1  o 0 549.593 14.7205  587.266     -45        46.6471    -45          
1 1 1 10 0  2  o 0 560.369 15.6718  590.713     90         34.702     90           
1 1 1 10 0  3  o 0 159.165 6.23772  121.942     -135       57.4483    -135         
1 1 1 10 0  4  o 0 448.629 15.2357  460.825     180        77.3916    3.19033e-14  
1 1 1 10 0  5  o 0 412.471 13.8116  415.291     135        47.2298    135          
1 1 1 10 0  6  o 0 433.549 13.2701  431.982     90         33.8652    90           
1 1 1 10 0  7  o 0 17.684  10.916   0.864573    45         28.0854    -135         
1 1 1 10 0  8  o 0 315.782 11.3255  298.278     180        14.5079    180          
1 1 1 10 0  9  o 0 509.15  16.6506  474.934     -45        62.1724    -45          
1 1 1 10 0  10 o 0 244.198 8.95489  231.959     -90        35.7845    -90          
1 1 1 10 0  11 o 0 30.1288 14.7293  2.57515     45         12.6718    -135         
1 1 1 10 0  12 o 0 525.873 17.2242  484.072     180        6.36968    180          
1 1 1 10 0  13 o 0 79.1985 6.65214  72.1406     135        38.3065    -45          
1 1 1 10 0  14 o 0 32.4147 14.4835  28.8573     -90        79.4464    90           
1 1 1 10 0  15 o 0 319.862 9.63967  300.566     45         15.4337    45           
1 1 1 10 0  16 o 0 33.5001 13.5066  6.35967     0          6.43984    180          
1 1 1 10 0  17 o 0 14.5798 9.80849  5.77045     -45        27.6553    135          
1 1 1 10 0  18 o 0 17.7509 11.1869  6.20766     90         8.11272    -90          
1 1 1 10 0  19 o 0 24.0985 13.4412  21.8282     45         18.7441    -135         
1 1 1 10 0  20 o 0 34.9648 14.9164  27.5614     180        12.8979    180          
1 1 1 10 0  21 o 0 31.6239 14.8714  30.8779     -45        9.13578    135          
1 1 1 10 0  22 o 0 14.6858 10.6914  ?           ?          ?          ?            
1 1 1 10 0  23 o 0 6.89103 4.9828   ?           ?          ?          ?            
1 1 1 10 1  0  o 0 65.6794 5.82274  33.1279     0          54.1897    180          
1 1 1 10 1  1  o 0 509.79  10.3663  456.949     153.296    148.51     -26.7037     
1 1 1 10 1  2  o 0 154.011 3.64782  101.218     22.7016    85.8603    -157.298     
1 1 1 10 1  3  o 0 256.093 5.75675  280.029     -117.092   58.8093    -117.092     
1 1 1 10 1  4  o 0 303.714 7.19789  238.342     150.736    127.282    -29.264      
1 1 1 10 1  5  o 0 153.923 3.79148  39.0664     2.37102    207.902    -177.629     
1 1 1 10 1  6  o 0 474.035 11.6993  506.911     -104.947   85.63      -104.947     
1 1 1 10 1  7  o 0 131.343 4.04765  98.6973     -177.446   15.3553    -177.446     
1 1 1 10 1  8  f 1 377.356 9.4259   473.186     -102.301   257.017    -102.301     
1 1 1 10 1  9  o 0 401.985 9.32942  326.803     140.565    83.9296    -39.4354     
1 1 1 10 1  10 o 0 353.048 8.50133  360.093     142.261    66.4264    142.261      
1 1 1 10 1  11 o 0 317.835 7.47859  280.744     13.447     25.1919    -166.553     
1 1 1 10 1  12 o 0 336.043 7.73823  216.848     -125.121   178.932    54.8788      
1 1 1 10 1  13 o 0 78.2859 4.59214  38.6098     -154.463   2.21929    25.5369      
1 1 1 10 1  14 o 0 69.24   5.20004  39.0337     115.629    41.2195    -64.3709     
1 1 1 10 1  15 o 0 21.6177 8.87588  9.03108     177.755    24.4584    177.755      
1 1 1 10 1  16 o 0 163.494 4.17346  169.34      -24.2695   45.7297    -24.2695     
1 1 1 10 1  17 f 1 201.631 4.49435  216.645     -134.302   3.9387     45.698       
1 1 1 10 1  18 o 0 107.311 3.956    108.185     61.8407    8.88166    -118.159     
1 1 1 10 1  19 o 0 33.9213 9.08521  26.7785     -117.709   9.09203    -117.709     
1 1 1 10 1  20 o 0 35.461  10.0966  37.5612     80.2447    20.1319    80.2447      
1 1 1 10 1  21 o 0 27.5393 10.6951  22.8764     -120.921   8.09621    -120.921     
1 1 1 10 1  22 o 0 59.667  14.9279  ?           ?          ?          ?            
1 1 1 10 1  23 o 0 11.4161 5.7045   ?           ?          ?          ?            
1 1 1 10 2  0  o 0 323.204 9.67017  339.055     0          121.569    2.50175e-13  
1 1 1 10 2  1  o 0 684.721 13.6128  699.575     58.5749    13.8111    -121.425     
1 1 1 10 2  2  o 0 513.372 10.5926  515.078     166.329    15.8873    -13.6711     
1 1 1 10 2  3  o 0 531.617 11.0823  539.312     59.2606    4.1328     59.2606      
1 1 1 10 2  4  o 0 128.872 3.39446  98.6961     -64.8286   25.1492    -64.8286     
1 1 1 10 2  5  o 0 381.397 9.35164  390.933     -71.5124   36.8555    -71.5124     
1 1 1 10 2  6  o 0 695.514 16.3571  696.167     -66.3232   25.0095    -66.3232     
1 1 1 10 2  7  o 0 408.176 9.40022  411.599     -36.815    61.3976    -36.815      
1 1 1 10 2  8  o 0 271.158 6.53798  283.624     21.6249    80.5841    21.6249      
1 1 1 10 2  9  o 0 515.109 12.1134  528.204     -174.096   109.355    -174.096     
1 1 1 10 2  10 o 0 225.502 5.46586  167.904     26.3318    71.5437    -153.668     
1 1 1 10 2  11 o 0 124.217 4.69859  116.419     160.336    30.0482    160.336      
1 1 1 10 2  12 o 0 70.4013 5.13352  7.59712     -4.41028   122.527    -4.41028     
1 1 1 10 2  13 o 0 51.7549 7.01377  12.9765     -97.7781   83.4759    -97.7781     
1 1 1 10 2  14 o 0 168.367 4.25659  150.395     -53.4449   15.9894    126.555      
1 1 1 10 2  15 o 0 145.601 3.98267  121.634     171.407    23.5665    -8.59336     
1 1 1 10 2  16 f 1 122.347 3.62345  125.957     -41.5535   37.8569    -41.5535     
1 1 1 10 2  17 o 0 102.687 3.80436  153.721     56.777     95.5051    56.777       
1 1 1 10 2  18 o 0 58.2716 6.39329  74.9624     106.907    36.6155    106.907      
1 1 1 10 2  19 o 0 39.2085 8.91006  29.195      66.4818    13.5597    -113.518     
1 1 1 10 2  20 f 1 37.3898 10.5238  41.0619     -42.4976   19.3323    -42.4976     
1 1 1 10 2  21 o 0 24.2389 10.8023  4.44646     -146.216   1.96745    -146.216     
1 1 1 10 2  22 o 0 45.1758 15.7332  ?           ?          ?          ?            
1 1 1 10 2  23 o 0 12.4554 5.86816  ?           ?          ?          ?            
1 1 1 10 3  0  f 1 244.545 7.91664  253.313     0          81.3522    1.46011e-13  
1 1 1 10 3  1  o 0 124.724 3.34265  57.1269     16.2856    25.1555    16.2856      
1 1 1 10 3  2  o 0 485.536 10.1166  429.636     75.598     122.01     -104.402     
1 1 1 10 3  3  o 0 308.216 6.54259  397.414     59.4085    197.365    59.4085      
1 1 1 10 3  4  o 0 458.725 9.9904   596.046     -132.184   284.713    -132.184     
1 1 1 10 3  5  o 0 291.42  6.91108  249.228     128.681    63.2785    -51.319      
1 1 1 10 3  6  o 0 593.509 13.0074  562.824     -94.0449   35.9008    85.9551      
1 1 1 10 3  7  o 0 232.633 5.20141  285.545     117.951    175.522    117.951      
1 1 1 10 3  8  o 0 119.229 3.6807   65.8452     171.901    42.6948    -8.09949     
1 1 1 10 3  9  o 0 157.582 4.50917  128.63      78.3824    4.09384    78.3824      
1 1 1 10 3  10 o 0 300.964 7.47587  247.227     151.163    60.0193    -28.837      
1 1 1 10 3  11 o 0 169.037 4.7775   134.444     86.4974    32.3911    -93.5026     
1 1 1 10 3  12 o 0 168.287 4.46601  155.285     137.576    18.2578    137.576      
1 1 1 10 3  13 o 0 319.591 7.20631  335.616     -15.9311   55.9491    -15.9311     
1 1 1 10 3  14 o 0 47.6813 7.08033  17.7122     118.318    30.6196    -61.6824     
1 1 1 10 3  15 o 0 14.5832 7.05507  9.13806     -76.7988   20.4262    -76.7988     
1 1 1 10 3  16 o 0 137.92  3.89206  117.177     -103.29    15.5016    76.7103      
1 1 1 10 3  17 o 0 30.3041 9.00974  5.25549     -26.0231   33.9681    153.977      
1 1 1 10 3  18 o 0 98.2626 3.95134  132.341     -103.982   60.8595    -103.982     
1 1 1 10 3  19 o 0 66.2719 5.65509  62.8582     -12.5449   6.36469    167.455      
1 1 1 10 3  20 o 0 20.1743 8.80642  6.3525      -6.52292   9.24581    173.477      
1 1 1 10 3  21 o 0 42.0789 10.8162  42.8926     36.8346    9.38338    36.8346      
1 1 1 10 3  22 o 0 36.2237 14.4555  ?           ?          ?          ?            
1 1 1 10 3  23 o 0 12.9987 6.12495  ?           ?          ?          ?            
1 1 1 10 4  0  o 0 352.48  9.32779  363.039     0          4.74503    1.67233e-12  
1 1 1 10 4  1  f 1 227.545 4.92474  183.853     -125.955   75.8241    54.0452      
1 1 1 10 4  2  o 0 192.058 4.28799  165.479     100.046    30.3105    -79.9543     
1 1 1 10 4  3  o 0 111.742 3.02882  64.4648     22.9367    15.3344    -157.063     
1 1 1 10 4  4  o 0 216.709 5.02074  187.554     5.27357    31.9714    -174.726     
1 1 1 10 4  5  o 0 111.175 3.84929  61.4623     32.5662    26.1362    -147.434     
1 1 1 10 4  6  o 0 183.029 4.62913  130.203     14.5461    73.9021    -165.454     
1 1 1 10 4  7  o 0 191.448 4.88917  49.3307     -171.78    247.516    8.21953      
1 1 1 10 4  8  o 0 453.998 10.5976  433.739     -77.5329   27.4933    -77.5329     
1 1 1 10 4  9  o 0 223.751 5.63289  195.85      162.957    0.349072   162.957      
1 1 1 10 4  10 o 0 322.714 7.73885  366.497     26.9818    143.839    26.9818      
1 1 1 10 4  11 o 0 91.7116 5.27407  62.6112     77.6449    18.6331    77.6449      
1 1 1 10 4  12 o 0 168.011 5.47403  96.3789     -162.973   104.366    17.0267      
1 1 1 10 4  13 o 0 139.692 4.00615  121.911     -170.649   8.55517    9.35096      
1 1 1 10 4  14 o 0 129.117 3.96981  107.644     -164.438   24.3143    15.562       
1 1 1 10 4  15 o 0 79.1204 4.81885  27.087      96.2465    85.4271    -83.7535     
1 1 1 10 4  16 o 0 49.4364 6.58271  28.4604     -84.6263   23.7798    95.3737      
1 1 1 10 4  17 o 0 34.1922 8.57863  15.7458     133.045    17.6214    -46.9553     
1 1 1 10 4  18 o 0 110.424 3.86427  119.079     104.403    6.39952    104.403      
1 1 1 10 4  19 o 0 78.6257 5.54667  76.9539     -23.677    4.66941    156.323      
1 1 1 10 4  20 o 0 56.1907 6.99794  65.8553     112.656    24.2919    112.656      
1 1 1 10 4  21 o 0 30.2731 11.8751  17.2832     178.675    11.6333    178.675      
1 1 1 10 4  22 o 0 39.0551 15.211   ?           ?          ?          ?            
1 1 1 10 4  23 o 0 13.833  6.67676  ?           ?          ?          ?            
1 1 1 10 5  0  o 0 529.906 15.3821  542.78      180        122.751    -180         
1 1 1 10 5  1  o 0 333.952 7.34267  495.538     -29.3757   349.643    -29.3757     
1 1 1 10 5  2  o 0 530.063 11.103   502.734     139.333    57.8488    -40.6668     
1 1 1 10 5  3  o 0 34.1469 8.02853  58.4708     135.721    133.11     135.721      
1 1 1 10 5  4  o 0 118.821 3.67227  69.5318     72.3155    15.5885    72.3155      
1 1 1 10 5  5  o 0 229.455 5.70353  221.903     56.1305    15.6881    56.1305      
1 1 1 10 5  6  o 0 132.903 3.722    44.1071     67.0353    144.311    -112.965     
1 1 1 10 5  7  o 0 879.887 18.9633  820.912     100.487    16.0197    -79.5134     
1 1 1 10 5  8  o 0 409.196 9.46187  295.243     -172.813   166.09     7.18718      
1 1 1 10 5  9  o 0 264.434 6.51384  257.803     -159.087   47.3502    -159.087     
1 1 1 10 5  10 o 0 290.198 7.37425  289.987     117.173    51.369     117.173      
1 1 1 10 5  11 o 0 425.019 9.78615  387.525     -57.0377   11.3738    122.962      
1 1 1 10 5  12 o 0 299.421 7.85998  319.758     73.3315    100.365    73.3315      
1 1 1 10 5  13 o 0 356.545 7.95711  390.085     110.245    93.0689    110.245      
1 1 1 10 5  14 o 0 58.79   5.89491  19.2229     -76.1826   60.2884    103.817      
1 1 1 10 5  15 o 0 90.1198 4.01225  74.8517     165.026    6.97036    -14.974      
1 1 1 10 5  16 o 0 155.151 3.85186  155.317     -62.1361   29.6059    -62.1361     
1 1 1 10 5  17 o 0 110.875 3.6919   136.237     -95.3392   37.7143    -95.3392     
1 1 1 10 5  18 o 0 147.609 4.61941  146.962     136.271    18.0137    -43.7293     
1 1 1 10 5  19 o 0 63.3663 5.21632  56.1802     32.9024    13.6218    -147.098     
1 1 1 10 5  20 o 0 54.4423 7.24637  59.9298     -84.7047   15.6489    -84.7047     
1 1 1 10 5  21 o 0 22.1014 10.0426  11.919      -144.027   1.48685    35.9735      
1 1 1 10 5  22 o 0 22.889  11.3014  ?           ?          ?          ?            
1 1 1 10 6  0  o 0 81.058  4.67079  42.83       180        32.6723    6.59357e-15  
1 1 1 10 6  1  o 0 395.623 8.27591  326.097     -23.9622   139.753    156.038      
1 1 1 10 6  2  o 0 382.884 7.9913   432.355     116.433    107.3      116.433      
1 1 1 10 6  3  o 0 653.342 13.4654  578.658     76.8512    150.558    -103.149     
1 1 1 10 6  4  o 0 323.784 7.59569  258.921     152.635    111.06     -27.3648     
1 1 1 10 6  5  f 1 451.928 10.492   354.013     109.357    175.259    -70.6433     
1 1 1 10 6  6  o 0 372.136 8.36142  415.3       -15.1012   116.905    -15.1012     
1 1 1 10 6  7  o 0 369.265 8.00657  403.932     81.8843    127.356    81.8843      
1 1 1 10 6  8  f 1 316.387 6.98954  235.782     -46.6132   107.179    133.387      
1 1 1 10 6  9  o 0 548.813 12.7244  459.735     -62.2857   121.727    117.714      
1 1 1 10 6  10 o 0 456.471 11.102   460.269     106.361    70.4619    106.361      
1 1 1 10 6  11 o 0 210.083 5.37069  217.194     -157.846   58.0191    -157.846     
1 1 1 10 6  12 o 0 113.998 4.06461  33.4541     -151.371   127.585    28.6295      
1 1 1 10 6  13 o 0 22.395  9.44105  61.8817     -86.1443   137.167    -86.1443     
1 1 1 10 6  14 o 0 48.7653 7.07335  16.0283     -80.3118   39.9542    99.6882      
1 1 1 10 6  15 o 0 230.979 5.18226  265.186     -174.359   103.319    -174.359     
1 1 1 10 6  16 o 0 100.83  3.82247  96.0568     -3.59978   13.1496    -3.59978     
1 1 1 10 6  17 f 1 87.262  4.20592  90.979      -85.7449   0.494391   94.2551      
1 1 1 10 6  18 o 0 99.4863 4.24187  123.9       94.4355    40.97      94.4355      
1 1 1 10 6  19 o 0 61.9333 7.26373  60.7683     68.7414    0.574008   -111.259     
1 1 1 10 6  20 o 0 32.6988 11.1512  31.285      53.4641    15.8411    53.4641      
1 1 1 10 6  21 o 0 61.3921 9.06876  60.3596     115.659    3.93362    115.659      
1 1 1 10 6  22 o 0 21.2048 10.2325  ?           ?          ?          ?            
1 1 1 10 6  23 o 0 8.19409 4.04723  ?           ?          ?          ?            
1 1 1 10 7  0  o 0 623.63  18.3371  635.938     180        254.484    -180         
1 1 1 10 7  1  o 0 129.517 3.43953  30.6277     -94.9103   173.552    85.0897      
1 1 1 10 7  2  o 0 361.317 7.49572  310.402     -125.898   96.4343    54.1023      
1 1 1 10 7  3  o 0 20.0925 7.98905  61.2997     89.0636    127.681    89.0636      
1 1 1 10 7  4  o 0 209.185 4.79064  224.13      156.63     67.2452    156.63       
1 1 1 10 7  5  o 0 225.366 5.38247  258.698     -82.2037   107.375    -82.2037     
1 1 1 10 7  6  o 0 273.782 6.96768  94.1684     -41.627    321.166    138.373      
1 1 1 10 7  7  o 0 568.491 12.5338  561.097     97.0712    57.9971    97.0712      
1 1 1 10 7  8  o 0 67.2906 4.84905  7.5305      -47.9031   51.4206    -47.9031     
1 1 1 10 7  9  o 0 320.145 7.83929  332.556     35.6292    72.0121    35.6292      
1 1 1 10 7  10 o 0 105.443 4.60274  23.5922     83.7521    220.492    83.7521      
1 1 1 10 7  11 f 1 153.601 4.08678  150.757     -164.117   36.9777    -164.117     
1 1 1 10 7  12 o 0 112.569 4.35148  99.5491     -41.0541   57.1625    -41.0541     
1 1 1 10 7  13 o 0 197.935 4.86551  222.512     -88.7909   77.5595    -88.7909     
1 1 1 10 7  14 o 0 71.4295 5.20075  55.1797     -58.7918   9.02285    121.208      
1 1 1 10 7  15 o 0 30.0653 9.49959  9.27083     -173.677   43.3164    -173.677     
1 1 1 10 7  16 o 0 136.217 3.76018  193.715     -92.1563   91.0933    -92.1563     
1 1 1 10 7  17 o 0 17.9442 8.02853  24.6848     -70.2466   70.3567    -70.2466     
1 1 1 10 7  18 o 0 38.6992 8.66261  37.5208     152.723    8.02259    152.723      
1 1 1 10 7  19 o 0 31.5915 10.7644  13.703      -79.9831   32.0146    100.017      
1 1 1 10 7  20 o 0 52.6095 8.09564  50.0194     -131.727   1.02891    48.2729      
1 1 1 10 7  21 o 0 32.1324 11.9784  24.6137     -35.4651   6.96076    144.535      
1 1 1 10 7  22 o 0 18.2116 7.24781  ?           ?          ?          ?            
1 1 1 10 7  23 o 0 15.8256 7.95703  ?           ?          ?          ?            
1 1 1 10 8  0  o 0 576.07  15.6617  587.334     0          236.736    4.75601e-15  
1 1 1 10 8  1  o 0 246.067 5.18209  242.947     128.372    9.73096    128.372      
1 1 1 10 8  2  o 0 232.611 4.84333  161.366     -80.865    129.173    99.135       
1 1 1 10 8  3  o 0 56.7305 4.7455   46.8523     49.9111    148.185    49.9111      
1 1 1 10 8  4  o 0 330.358 7.6955   399.195     -177.873   164.121    -177.873     
1 1 1 10 8  5  o 0 321.942 7.00664  253.357     162.453    115.667    -17.5471     
1 1 1 10 8  6  o 0 532.897 12.1927  414.171     -87.1354   177.843    92.8646      
1 1 1 10 8  7  o 0 675.842 15.5476  733.315     -63.372    199.504    -63.372      
1 1 1 10 8  8  o 0 109.685 3.95471  53.9094     23.7148    5.95595    -156.285     
1 1 1 10 8  9  o 0 201.864 5.20074  128.44      93.9173    107.756    -86.0827     
1 1 1 10 8  10 o 0 143.166 4.57383  106.308     -84.5536   40.497     95.4464      
1 1 1 10 8  11 o 0 275.026 6.70832  386.491     -127.151   285.281    -127.151     
1 1 1 10 8  12 o 0 37.9312 9.97285  54.267      -36.1984   151.031    -36.1984     
1 1 1 10 8  13 o 0 159.342 4.21796  150.836     -54.4761   10.4649    -54.4761     
1 1 1 10 8  14 o 0 234.031 5.21422  250.82      -106.024   60.3778    -106.024     
1 1 1 10 8  15 o 0 202.346 4.55768  169.206     -68.4017   35.1949    111.598      
1 1 1 10 8  16 o 0 137.495 3.74518  194.615     -31.6876   90.3964    -31.6876     
1 1 1 10 8  17 o 0 45.5724 7.04191  38.7563     -176.884   2.07511    3.11628      
1 1 1 10 8  18 o 0 132.827 4.55311  144.64      -87.8988   10.4705    -87.8988     
1 1 1 10 8  19 o 0 105.2   4.64706  128.488     179.522    42.5563    179.522      
1 1 1 10 8  20 o 0 41.2332 10.2878  34.3101     137.172    8.33956    -42.8285     
1 1 1 10 8  21 o 0 28.1697 11.6978  23.6401     -171.491   3.80673    -171.491     
1 1 1 10 8  22 o 0 12.6812 6.03316  ?           ?          ?          ?            
1 1 1 10 9  0  o 0 547.633 14.6586  558.603     180        84.5932    -1.49664e-13 
1 1 1 10 9  1  o 0 308.234 6.26673  240.157     72.5633    126.161    -107.437     
1 1 1 10 9  2  o 0 56.0519 4.68564  76.5374     -25.0376   221.438    -25.0376     
1 1 1 10 9  3  o 0 262.774 5.69142  184.96      -54.4242   139.092    125.576      
1 1 1 10 9  4  o 0 428.737 9.32739  413.161     -147.648   14.5146    32.3515      
1 1 1 10 9  5  o 0 507.464 11.1478  496.573     -90.0914   0.198775   89.9086      
1 1 1 10 9  6  o 0 46.6939 6.74478  28.4725     -151.103   76.4536    -151.103     
1 1 1 10 9  7  o 0 251.061 6.10957  260.041     -26.3921   71.6801    -26.3921     
1 1 1 10 9  8  o 0 345.715 8.01149  183.091     -166.351   269.713    13.6486      
1 1 1 10 9  9  o 0 317.518 7.48528  310.79      153.068    33.2707    153.068      
1 1 1 10 9  10 o 0 386.706 9.26471  311.935     -165.446   98.5301    14.5539      
1 1 1 10 9  11 o 0 76.0166 5.27496  34.5546     98.4228    10.4779    -81.5772     
1 1 1 10 9  12 o 0 187.933 4.78985  228.496     -43.7817   108.16     -43.7817     
1 1 1 10 9  13 o 0 93.8187 4.17522  68.4392     26.1726    5.64312    -153.827     
1 1 1 10 9  14 o 0 109.716 4.00634  92.5145     56.6024    14.2953    -123.398     
1 1 1 10 9  15 o 0 227.648 4.70247  235.415     19.5327    51.1897    19.5327      
1 1 1 10 9  16 o 0 32.8721 9.52458  9.54622     -92.6502   33.9735    87.3498      
1 1 1 10 9  17 o 0 143.502 4.04115  171.498     138.56     36.8303    138.56       
1 1 1 10 9  18 o 0 117.076 3.78954  110.61      38.1046    23.689     -141.895     
1 1 1 10 9  19 o 0 33.3659 10.0091  21.9411     -40.3716   18.1232    139.628      
1 1 1 10 9  20 o 0 30.7182 11.8626  20.224      -145.882   13.3259    34.1183      
1 1 1 10 9  21 o 0 25.3505 11.0312  18.4866     47.016     2.80546    47.016       
1 1 1 10 9  22 o 0 15.2315 7.13012  ?           ?          ?          ?            
1 1 1 10 10 0  o 0 516.641 19.6282  522.523     0          192.095    180          
1 1 1 10 10 1  o 0 229.05  6.61074  229.688     -90        95.9141    -90          
1 1 1 10 10 2  o 0 257.381 8.28635  256.348     0          146.795    8.14255e-16  
1 1 1 10 10 3  o 0 406.992 12.2114  407.424     -90        100.247    -90          
1 1 1 10 10 4  f 1 468.91  13.6626  466.945     180        20.0235    1.63628e-13  
1 1 1 10 10 5  o 0 228.624 7.4336   219.283     90         137.706    -90          
1 1 1 10 10 6  o 0 489.576 14.8336  466.027     0          116.603    180          
1 1 1 10 10 7  o 0 386.586 11.7386  364.725     90         4.10163    90           
1 1 1 10 10 8  o 0 67.2404 8.92376  49.2135     0          104.097    180          
1 1 1 10 10 9  o 0 16.014  10.8687  0.976728    90         38.9253    -90          
1 1 1 10 10 10 o 0 294.684 9.72547  277.107     180        109.744    180          
1 1 1 10 10 11 o 0 147.182 6.02857  136.375     90         39.6073    -90          
1 1 1 10 10 12 o 0 76.9934 7.40222  71.3568     0          47.8498    -180         
1 1 1 10 10 13 o 0 445.284 12.5097  431.435     -90        77.2059    -90          
1 1 1 10 10 14 o 0 25.559  13.4031  6.82518     0          17.0759    -180         
1 1 1 10 10 15 o 0 31.0613 13.7634  2.49155     -90        3.27167    90           
1 1 1 10 10 16 o 0 199.414 6.54483  220.907     0          8.68537    0            
1 1 1 10 10 17 f 1 43.7772 12.2394  44.4075     90         5.42867    -90          
1 1 1 10 10 18 o 0 22.7561 12.9315  8.29255     180        3.39599    1.71338e-14  
1 1 1 10 10 19 o 0 50.4326 10.5713  51.5654     -90        23.0564    -90          
1 1 1 10 10 20 o 0 85.8773 11.5928  85.9795     0          14.9407    0            
1 1 1 10 10 21 f 1 14.842  10.4414  3.87826     -90        3.6321     90           
1 1 1 10 10 22 f 1 16.5951 8.86204  ?           ?          ?          ?            
1 1 1 11 0  1  o 0 127.745 5.33671  127.165     -135       19.8905    45           
1 1 1 11 0  2  o 0 33.5581 11.2581  14.3725     180        127.379    -1.39288e-14 
1 1 1 11 0  3  o 0 144.966 4.99987  149.501     135        71.912     -45          
1 1 1 11 0  4  o 0 56.4149 6.97741  32.3673     90         88.2125    -90          
1 1 1 11 0  5  o 0 24.7896 12.499   9.3514      45         158.069    -135         
1 1 1 11 0  6  o 0 72.3494 6.53689  43.82       0          57.9931    -180         
1 1 1 11 0  7  o 0 86.4171 5.67398  69.1171     135        71.8711    -45          
1 1 1 11 0  8  o 0 190.891 6.56768  173.826     90         66.9722    90           
1 1 1 11 0  9  o 0 284.969 10.1484  264.385     45         75.372     45           
1 1 1 11 0  10 o 0 699.557 21.5312  660.859     0          5.41465    -7.44149e-14 
1 1 1 11 0  11 o 0 200.637 6.90205  186.667     135        7.56143    135          
1 1 1 11 0  12 o 0 190.582 7.10485  174.386     90         35.9376    90           
1 1 1 11 0  13 o 0 115.266 5.96451  111.537     -135       25.9185    45           
1 1 1 11 0  14 o 0 175.827 5.75482  167.641     180        20.3819    180          
1 1 1 11 0  15 o 0 86.0684 5.85734  80.1695     135        0.214057   -45          
1 1 1 11 0  16 o 0 25.6159 13.4085  19.0814     -90        28.8336    90           
1 1 1 11 0  17 f 1 87.6674 5.65741  95.0823     -135       24.2913    -135         
1 1 1 11 0  18 o 0 28.7317 14.6398  29.505      0          24.6807    180          
1 1 1 11 0  19 o 0 24.5292 12.9934  20.4032     -45        12.4932    135          
1 1 1 11 0  20 o 0 13.4192 9.5721   2.50701     -90        4.31992    90           
1 1 1 11 0  21 o 0 15.1561 10.755   4.52587     45         3.94543    -135         
1 1 1 11 0  22 o 0 25.6543 18.094   ?           ?          ?          ?            
1 1 1 11 0  23 o 0 10.4351 7.51168  ?           ?          ?          ?            
1 1 1 11 1  0  o 0 14.3172 9.21785  0.298139    180        14.9208    2.79366e-14  
1 1 1 11 1  1  o 0 541.35  11.182   530.314     60.0897    67.3347    -119.91      
1 1 1 11 1  2  o 0 499.177 10.4432  549.979     -118.075   75.6734    -118.075     
1 1 1 11 1  3  o 0 145.354 3.90133  14.6957     -57.6674   247.03     122.333      
1 1 1 11 1  4  o 0 346.624 7.66171  346.661     -106.363   11.4716    -106.363     
1 1 1 11 1  5  o 0 520.754 12.2235  479.011     63.3596    70.9649    -116.64      
1 1 1 11 1  6  o 0 584.567 13.5045  548.351     3.46639    49.3931    -176.534     
1 1 1 11 1  7  f 1 577.415 13.2146  653.041     -24.9882   222.624    -24.9882     
1 1 1 11 1  8  o 0 519.279 12.3349  467.619     -134.482   28.9147    45.5183      
1 1 1 11 1  9  o 0 235.348 5.86723  116.197     -160.531   188.469    19.469       
1 1 1 11 1  10 o 0 473.313 11.3849  517.219     45.4816    154.368    45.4816      
1 1 1 11 1  11 o 0 245.788 6.10205  229.245     118.787    12.3968    118.787      
1 1 1 11 1  12 o 0 334     7.50809  287.79      150.511    28.159     -29.4891     
1 1 1 11 1  13 o 0 73.2548 4.89352  8.30585     155.809    98.8595    -24.1912     
1 1 1 11 1  14 o 0 33.8806 9.6539   0.167278    -89.6867   11.1627    90.3133      
1 1 1 11 1  15 o 0 93.0843 4.16512  81.8985     -26.5568   2.69512    -26.5568     
1 1 1 11 1  16 o 0 80.2375 4.08716  72.5371     -114.789   6.03888    -114.789     
1 1 1 11 1  17 o 0 133.333 3.73443  182.341     94.6237    82.3074    94.6237      
1 1 1 11 1  18 o 0 117.721 4.23242  118.212     137.088    9.73921    -42.912      
1 1 1 11 1  19 o 0 39.0369 9.64312  17.208      -6.77125   39.1678    173.229      
1 1 1 11 1  20 o 0 47.1036 9.32188  45.8798     -149.754   3.1377     -149.754     
1 1 1 11 1  21 o 0 29.7979 10.9853  20.3818     2.04501    10.4308    -177.955     
1 1 1 11 1  22 o 0 22.4507 11.069   ?           ?          ?          ?            
1 1 1 11 2  0  o 0 157.961 5.25534  155.817     180        34.6206    180          
1 1 1 11 2  1  f 1 255.21  5.40766  342.469     -110.474   195.266    -110.474     
1 1 1 11 2  2  o 0 128.305 3.65815  55.2792     179.016    118.459    -0.983868    
1 1 1 11 2  3  o 0 305.246 6.89672  314.505     -112.246   26.912     -112.246     
1 1 1 11 2  4  o 0 444.401 9.60112  471.789     27.7541    67.863     27.7541      
1 1 1 11 2  5  o 0 647.578 13.9314  661.642     -135.916   46.9259    -135.916     
1 1 1 11 2  6  o 0 414.599 10.1994  348.812     -86.5729   106.88     93.4271      
1 1 1 11 2  7  o 0 296.548 6.97571  241.856     134.763    61.0059    -45.2372     
1 1 1 11 2  8  o 0 212.923 5.43796  250.973     151.398    156.27     151.398      
1 1 1 11 2  9  o 0 606.525 14.0216  496.175     -46.3681   121.647    133.632      
1 1 1 11 2  10 o 0 200.368 5.32744  124.223     116.326    108.534    -63.6737     
1 1 1 11 2  11 o 0 269.916 6.03262  216.144     152.366    60.5394    -27.6336     
1 1 1 11 2  12 o 0 183.736 4.78073  113.956     167.2      97.1099    -12.7999     
1 1 1 11 2  13 o 0 124.245 4.02509  73.1817     77.0977    77.5222    -102.902     
1 1 1 11 2  14 o 0 16.9804 7.93214  41.7649     -17.3109   96.5022    -17.3109     
1 1 1 11 2  15 o 0 112.341 4.11824  119.732     -73.8221   42.6796    -73.8221     
1 1 1 11 2  16 o 0 127.053 4.17711  95.3214     177.233    37.8134    -2.76712     
1 1 1 11 2  17 o 0 72.2095 4.54972  63.1187     97.6819    22.1493    -82.3181     
1 1 1 11 2  18 f 1 108.932 4.2296   149.258     107.745    73.0265    107.745      
1 1 1 11 2  19 o 0 48.5848 7.77877  52.6872     -60.8521   15.9437    -60.8521     
1 1 1 11 2  20 f 1 39.1938 9.23379  43.2126     -13.4219   18.5598    -13.4219     
1 1 1 11 2  21 o 0 23.5653 9.81875  12.5857     -75.924    11.1634    104.076      
1 1 1 11 2  22 o 0 17.9367 9.09256  ?           ?          ?          ?            
1 1 1 11 2  23 o 0 12.2708 5.80623  ?           ?          ?          ?            
1 1 1 11 3  0  o 0 29.9658 12.157   6.67884     0          72.3731    180          
1 1 1 11 3  1  o 0 452.166 8.88232  434.061     -17.8702   49.2141    162.13       
1 1 1 11 3  2  o 0 350.307 7.2973   340.322     -119.62    17.5399    60.3797      
1 1 1 11 3  3  o 0 491.094 10.582   532.34      75.7127    83.8668    75.7127      
1 1 1 11 3  4  o 0 318.137 7.24159  334.754     -22.8425   55.422     -22.8425     
1 1 1 11 3  5  o 0 142.041 4.16251  87.6523     -125.4     70.4217    54.6005      
1 1 1 11 3  6  o 0 482.731 10.9931  513.514     -118.813   92.3697    -118.813     
1 1 1 11 3  7  o 0 692.547 15.4655  612.374     85.8459    73.795     -94.1541     
1 1 1 11 3  8  o 0 750.304 17.0054  753.4       91.7663    113.506    91.7663      
1 1 1 11 3  9  o 0 113.509 4.01793  35.2834     108.764    108.687    -71.2361     
1 1 1 11 3  10 o 0 575.333 14.98    597.789     -31.1914   122.744    -31.1914     
1 1 1 11 3  11 o 0 41.8383 9.46004  10.177      -23.4839   38.1188    -23.4839     
1 1 1 11 3  12 o 0 158.548 4.25501  109.62      -23.5033   56.4995    156.497      
1 1 1 11 3  13 o 0 220.236 5.24285  231.674     148.532    49.9378    148.532      
1 1 1 11 3  14 o 0 94.5707 4.56625  95.5475     -32.9932   26.2107    -32.9932     
1 1 1 11 3  15 o 0 165.371 3.90462  184.198     -49.9656   68.1259    -49.9656     
1 1 1 11 3  16 o 0 119.912 3.78333  135.129     -163.406   57.6148    -163.406     
1 1 1 11 3  17 o 0 49.8838 7.05548  43.4476     -103.518   6.03265    76.4817      
1 1 1 11 3  18 o 0 30.7995 9.56793  21.3202     152.232    3.66977    -27.7677     
1 1 1 11 3  19 o 0 55.4836 5.75811  43.5992     175.167    21.3959    -4.83298     
1 1 1 11 3  20 o 0 32.0286 10.3569  19.864      -141.74    17.6286    38.2595      
1 1 1 11 3  21 o 0 27.1974 10.6367  22.1622     129.658    6.81168    129.658      
1 1 1 11 3  22 o 0 14.7315 7.52114  ?           ?          ?          ?            
1 1 1 11 3  23 o 0 8.79582 4.40106  ?           ?          ?          ?            
1 1 1 11 4  0  o 0 105.383 4.95201  94.1294     180        41.6205    -2.83154e-13 
1 1 1 11 4  1  o 0 294.237 5.84555  254.734     -99.8604   73.5946    80.1396      
1 1 1 11 4  2  o 0 433.273 8.83028  422.704     -101.891   19.4657    78.1086      
1 1 1 11 4  3  o 0 40.0618 6.34441  78.7529     -47.1926   188.557    -47.1926     
1 1 1 11 4  4  o 0 553.772 12.2025  557.114     -125.014   26.5465    -125.014     
1 1 1 11 4  5  o 0 174.053 4.3724   116.16      74.8252    84.0407    -105.175     
1 1 1 11 4  6  o 0 326.812 7.38122  298.452     141.121    26.8221    -38.8792     
1 1 1 11 4  7  o 0 293.602 6.39136  298.534     151.297    65.0068    151.297      
1 1 1 11 4  8  o 0 508.421 10.8184  545.183     -60.5132   154.715    -60.5132     
1 1 1 11 4  9  f 1 108.817 4.26884  21.0457     -153.631   129.727    26.3687      
1 1 1 11 4  10 o 0 100.493 4.71634  39.2498     -159.411   29.1617    20.5894      
1 1 1 11 4  11 o 0 313.372 7.62665  311.65      -10.7397   51.4641    -10.7397     
1 1 1 11 4  12 o 0 232.876 5.51112  171.802     -70.2888   72.032     109.711      
1 1 1 11 4  13 o 0 86.2692 4.0118   29.7545     129.647    83.2753    -50.3528     
1 1 1 11 4  14 o 0 156.862 4.15042  142.155     107.156    7.5177     -72.8439     
1 1 1 11 4  15 o 0 101.109 3.94886  40.9577     177.455    99.717     -2.54507     
1 1 1 11 4  16 o 0 143.043 3.78552  121.109     72.6942    15.3507    -107.306     
1 1 1 11 4  17 o 0 85.5298 3.83135  107.446     151.715    39.909     151.715      
1 1 1 11 4  18 o 0 20.7379 9.05111  4.83522     56.2492    40.1246    56.2492      
1 1 1 11 4  19 o 0 58.0383 7.10472  38.1522     71.6941    38.4456    -108.306     
1 1 1 11 4  20 o 0 33.8084 11.3801  13.2431     45.8703    36.2299    -134.13      
1 1 1 11 4  21 o 0 37.7261 12.6464  42.722      102.19     22.8239    102.19       
1 1 1 11 4  22 o 0 14.0325 7.15562  ?           ?          ?          ?            
1 1 1 11 5  0  o 0 239.437 7.65514  244.397     0          35.5606    180          
1 1 1 11 5  1  o 0 174.19  4.34394  190.555     -163.429   83.9808    -163.429     
1 1 1 11 5  2  o 0 206.348 4.8043   144.543     10.3511    104.985    -169.649     
1 1 1 11 5  3  o 0 485.839 10.3026  380.209     11.1506    195.828    -168.849     
1 1 1 11 5  4  o 0 300.168 6.61788  274.564     -86.1634   26.9454    93.8366      
1 1 1 11 5  5  o 0 879.145 19.0576  786.214     -155.243   150.051    24.7572      
1 1 1 11 5  6  o 0 626.551 13.8377  673.679     73.3185    170.851    73.3185      
1 1 1 11 5  7  o 0 330.349 7.61988  245.453     -167.884   116.606    12.1158      
1 1 1 11 5  8  o 0 544.214 12.3018  485.487     94.055     32.863     -85.945      
1 1 1 11 5  9  o 0 166.443 4.78734  56.8951     -44.2339   182.072    135.766      
1 1 1 11 5  10 o 0 246.873 6.14422  198.583     124.271    47.1048    -55.7295     
1 1 1 11 5  11 o 0 206.178 5.23648  167.382     69.7717    35.4163    -110.228     
1 1 1 11 5  12 o 0 149.393 4.3268   112.118     -39.8601   32.1284    140.14       
1 1 1 11 5  13 o 0 218.672 5.15894  202.837     -30.2852   5.85755    149.715      
1 1 1 11 5  14 o 0 68.7983 4.89588  44.7159     27.9699    26.1743    -152.03      
1 1 1 11 5  15 o 0 45.7834 7.27285  0.577005    166.027    68.1973    -13.9735     
1 1 1 11 5  16 o 0 52.5708 6.06163  58.1331     99.8484    28.354     99.8484      
1 1 1 11 5  17 o 0 206.812 4.87709  230.057     131.972    15.0398    131.972      
1 1 1 11 5  18 o 0 86.7648 4.52768  85.7807     -93.4314   7.73447    86.5686      
1 1 1 11 5  19 o 0 65.3655 5.84382  63.1221     -31.9497   4.64046    148.05       
1 1 1 11 5  20 o 0 90.3014 6.18386  99.313      -68.2381   20.6024    -68.2381     
1 1 1 11 5  21 o 0 21.6253 9.78182  2.75658     162.584    0.518691   162.584      
1 1 1 11 5  22 o 0 22.1821 8.44345  ?           ?          ?          ?            
1 1 1 11 6  0  o 0 408.542 11.6867  415.233     0          18.8439    7.4012e-13   
1 1 1 11 6  1  o 0 672.214 13.1056  754.638     140.469    159.438    140.469      
1 1 1 11 6  2  o 0 170     3.74231  177.376     112.184    64.8889    112.184      
1 1 1 11 6  3  o 0 376.555 8.20277  345.744     -45.3802   41.8203    134.62       
1 1 1 11 6  4  o 0 519.77  11.278   488.289     13.3113    39.4246    -166.689     
1 1 1 11 6  5  o 0 297.355 6.95929  228.474     -38.6427   111.659    141.357      
1 1 1 11 6  6  o 0 458.227 10.1931  549.409     -21.2288   248.314    -21.2288     
1 1 1 11 6  7  o 0 459.71  9.77993  432.244     5.55834    13.2706    5.55834      
1 1 1 11 6  8  o 0 464.243 10.7257  403.47      95.1985    45.7267    -84.8015     
1 1 1 11 6  9  o 0 88.4642 4.74852  12.9621     -36.6901   154.927    -36.6901     
1 1 1 11 6  10 f 1 288.907 7.06135  273.801     -100.207   15.0601    -100.207     
1 1 1 11 6  11 o 0 159.067 4.70067  146.021     -54.6654   16.16      -54.6654     
1 1 1 11 6  12 o 0 219.185 5.20971  250.265     24.2113    84.9566    24.2113      
1 1 1 11 6  13 o 0 153.804 4.09444  107.678     -18.3286   67.6672    161.671      
1 1 1 11 6  14 o 0 85.0499 4.52206  36.7061     -72.2992   79.261     107.701      
1 1 1 11 6  15 o 0 106.658 3.70427  114.726     151.716    45.3099    151.716      
1 1 1 11 6  16 o 0 64.7013 5.14056  54.1344     33.9091    25.7313    -146.091     
1 1 1 11 6  17 o 0 80.4415 4.52373  95.6945     90.9801    27.6708    90.9801      
1 1 1 11 6  18 o 0 26.2321 9.37899  8.95254     20.5906    65.8465    20.5906      
1 1 1 11 6  19 o 0 45.6137 8.05329  58.9839     -112.902   36.4258    -112.902     
1 1 1 11 6  20 o 0 55.1285 8.1558   51.6367     -84.578    2.62161    95.422       
1 1 1 11 6  21 o 0 44.6718 12.0923  26.4302     -110.748   30.6142    69.2519      
1 1 1 11 6  22 o 0 13.7949 6.46673  ?           ?          ?          ?            
1 1 1 11 6  23 o 0 17.4374 6.0257   ?           ?          ?          ?            
1 1 1 11 7  0  o 0 147.724 5.24741  149.647     0          135.857    180          
1 1 1 11 7  1  o 0 337.504 7.09619  417.658     78.955     176.758    78.955       
1 1 1 11 7  2  o 0 249.879 5.26742  208.719     -91.1297   60.2097    88.8703      
1 1 1 11 7  3  o 0 415.573 8.60429  404.442     -34.0623   1.74407    145.938      
1 1 1 11 7  4  o 0 411.145 9.29457  442.651     11.7629    89.0826    11.7629      
1 1 1 11 7  5  o 0 224.613 5.39271  233.863     -84.9616   56.6717    -84.9616     
1 1 1 11 7  6  o 0 294.624 6.79086  251.864     166.253    36.279     -13.747      
1 1 1 11 7  7  o 0 350.413 7.58673  329.981     -54.9381   18.2186    -54.9381     
1 1 1 11 7  8  o 0 407.028 9.55167  339.192     137.115    66.0816    -42.8848     
1 1 1 11 7  9  o 0 120.456 4.23181  51.5635     103.589    87.4622    -76.4109     
1 1 1 11 7  10 o 0 75.5719 5.41842  19.3432     24.5185    162.454    24.5185      
1 1 1 11 7  11 o 0 35.3015 10.1025  32.3725     -176.884   89.2226    -176.884     
1 1 1 11 7  12 o 0 148.125 4.03494  95.7247     122.5      85.1286    -57.5        
1 1 1 11 7  13 o 0 72.8026 4.90715  25.0447     -141.209   5.75945    38.7915      
1 1 1 11 7  14 o 0 117.822 3.97249  119.134     109.014    25.7147    109.014      
1 1 1 11 7  15 o 0 325.867 6.67321  305.645     -121.399   8.53492    -121.399     
1 1 1 11 7  16 o 0 59.5734 5.8742   17.3599     94.7024    90.2207    -85.2976     
1 1 1 11 7  17 o 0 234.696 5.07137  283         49.9791    61.6268    49.9791      
1 1 1 11 7  18 o 0 65.8478 5.58718  72.6514     108.071    13.0654    108.071      
1 1 1 11 7  19 o 0 62.8903 6.75268  60.1443     -66.4092   5.042      113.591      
1 1 1 11 7  20 o 0 45.3579 10.6667  47.2361     131.745    10.6144    131.745      
1 1 1 11 7  21 o 0 20.4267 9.30743  7.91738     152.718    11.877     -27.2816     
1 1 1 11 7  22 o 0 10.5558 5.26322  ?           ?          ?          ?            
1 1 1 11 7  23 o 0 14.8878 7.25742  ?           ?          ?          ?            
1 1 1 11 8  0  o 0 454.581 13.1484  455.945     0          35.3549    3.6004e-13   
1 1 1 11 8  1  o 0 395.094 8.26987  412.927     86.1286    51.0148    86.1286      
1 1 1 11 8  2  o 0 48.3066 5.67139  75.1467     117.76     197.671    117.76       
1 1 1 11 8  3  o 0 393.274 8.46035  451.931     96.6433    141.48     96.6433      
1 1 1 11 8  4  f 1 306.198 6.75014  337.542     -170.275   92.5319    -170.275     
1 1 1 11 8  5  o 0 591.573 12.1104  470.513     112.234    211.371    -67.7665     
1 1 1 11 8  6  o 0 941.411 19.2463  894.171     -34.0877   16.6176    -34.0877     
1 1 1 11 8  7  o 0 248.303 5.43804  152.055     45.9532    145.136    -134.047     
1 1 1 11 8  8  o 0 640.94  15.2586  596.874     21.0141    12.6526    21.0141      
1 1 1 11 8  9  o 0 218.53  5.51514  196.366     156.508    4.01252    156.508      
1 1 1 11 8  10 o 0 308.116 7.43567  340.734     -62.7741   115.641    -62.7741     
1 1 1 11 8  11 o 0 91.6721 4.85335  62.0166     59.6275    5.15167    -120.372     
1 1 1 11 8  12 o 0 61.3764 5.79828  10.2085     96.6666    110.301    96.6666      
1 1 1 11 8  13 f 1 79.1002 4.73018  42.2082     -17.5569   16.8345    162.443      
1 1 1 11 8  14 o 0 186.39  4.5474   213.67      153.509    81.9006    153.509      
1 1 1 11 8  15 o 0 103.534 4.06249  111.318     -142.4     45.7084    -142.4       
1 1 1 11 8  16 o 0 86.4555 3.98846  102.864     -133.545   24.0956    -133.545     
1 1 1 11 8  17 o 0 162.913 4.08668  215.029     48.43      83.6462    48.43        
1 1 1 11 8  18 o 0 112.012 4.2181   109.885     -179.241   12.9954    0.75863      
1 1 1 11 8  19 o 0 74.8962 6.51235  75.5806     95.4118    0.875615   95.4118      
1 1 1 11 8  20 o 0 17.6399 8.46298  1.69207     -75.0173   14.3259    104.983      
1 1 1 11 8  21 o 0 28.7303 11.0845  24.5796     -4.0002    4.80282    -4.0002      
1 1 1 11 8  22 o 0 18.2472 8.05807  ?           ?          ?          ?            
1 1 1 11 9  0  o 0 490.472 13.1286  491.608     180        17.5569    -180         
1 1 1 11 9  1  o 0 380.136 7.40202  333.287     24.6163    80.1623    -155.384     
1 1 1 11 9  2  f 1 166.538 3.94794  164.266     -14.0033   44.635     -14.0033     
1 1 1 11 9  3  o 0 315.374 6.81422  310.132     136.506    12.8251    136.506      
1 1 1 11 9  4  o 0 267.577 5.92623  202         -65.1178   106.888    114.882      
1 1 1 11 9  5  o 0 274.005 6.14278  218.467     114.331    66.8918    -65.6689     
1 1 1 11 9  6  o 0 402.415 8.96903  309.719     82.4159    129.188    -97.5841     
1 1 1 11 9  7  o 0 362.21  8.04082  351.653     4.93236    40.409     4.93236      
1 1 1 11 9  8  o 0 493.388 11.8369  593.136     42.8747    256.565    42.8747      
1 1 1 11 9  9  o 0 187.421 5.01737  124.108     -100.725   82.9304    79.2746      
1 1 1 11 9  10 o 0 172.612 4.50648  187.292     67.6146    73.4434    67.6146      
1 1 1 11 9  11 o 0 207.632 5.09668  220.849     125.949    75.3102    125.949      
1 1 1 11 9  12 f 1 34.9525 10.4313  55.8537     -161.176   147.16     -161.176     
1 1 1 11 9  13 o 0 123.976 4.2672   90.4149     145.488    50.5965    -34.5116     
1 1 1 11 9  14 o 0 130.739 3.98953  141.484     -164.08    46.4713    -164.08      
1 1 1 11 9  15 o 0 146.483 4.0752   122.62      126.747    19.3724    -53.2529     
1 1 1 11 9  16 o 0 157.015 4.14156  171.24      -75.2933   0.549112   -75.2933     
1 1 1 11 9  17 o 0 50.7553 7.30655  37.6444     129.384    21.7542    -50.6159     
1 1 1 11 9  18 o 0 48.4368 6.57109  43.6611     38.0096    6.42037    -141.99      
1 1 1 11 9  19 o 0 23.2381 9.74918  1.31743     -134.775   37.7824    45.2255      
1 1 1 11 9  20 o 0 51.2463 9.41829  65.8248     -93.7543   36.9483    -93.7543     
1 1 1 11 9  21 o 0 37.863  11.1973  18.7397     5.31363    31.9094    -174.686     
1 1 1 11 9  22 o 0 18.1913 8.25983  ?           ?          ?          ?            
1 1 1 11 10 0  o 0 236.301 7.07583  229.078     180        138.061    180          
1 1 1 11 10 1  o 0 287.939 5.72463  166.893     -170.946   228.236    9.05424      
1 1 1 11 10 2  o 0 456.566 9.17963  430.116     12.7145    37.7172    -167.285     
1 1 1 11 10 3  o 0 155.694 3.54243  118.526     100.08     35.8764    -79.9196     
1 1 1 11 10 4  o 0 769.688 14.9894  832.009     172.021    153.425    172.021      
1 1 1 11 10 5  o 0 453.28  9.55451  388.463     -88.8619   74.0716    91.1381      
1 1 1 11 10 6  o 0 761.094 16.3588  880.425     -86.6726   333.843    -86.6726     
1 1 1 11 10 7  o 0 353.76  7.87958  306.613     137.04     34.7256    -42.96       
1 1 1 11 10 8  f 1 478.265 10.9423  517.647     65.5754    133.658    65.5754      
1 1 1 11 10 9  o 0 131.003 4.24437  90.3332     -50.9937   16.6182    129.006      
1 1 1 11 10 10 o 0 162.153 4.60309  146.486     -40.5527   7.88768    -40.5527     
1 1 1 11 10 11 o 0 203.508 5.22521  165.425     -40.498    31.5706    139.502      
1 1 1 11 10 12 o 0 257.62  5.80332  243.754     -99.2124   6.20376    80.7876      
1 1 1 11 10 13 o 0 146.794 4.18463  128.313     145.93     18.5351    -34.0702     
1 1 1 11 10 14 o 0 212.449 4.94811  213.277     76.6298    31.1843    76.6298      
1 1 1 11 10 15 o 0 106.018 3.86921  68.0715     -76.4309   51.7471    103.569      
1 1 1 11 10 16 o 0 152.11  3.71645  206.214     22.4248    83.7419    22.4248      
1 1 1 11 10 17 o 0 174.203 4.58483  237.127     -110.536   102.922    -110.536     
1 1 1 11 10 18 o 0 106.603 4.61844  108.997     172.267    2.04522    -7.7327      
1 1 1 11 10 19 o 0 27.7386 10.0538  10.2236     151.845    5.2567     151.845      
1 1 1 11 10 20 o 0 30.5007 11.2541  29.4297     127.651    12.227     127.651      
1 1 1 11 10 21 o 0 50.1968 11.3273  58.7677     -150.276   26.8343    -150.276     
1 1 1 11 10 22 o 0 11.6939 5.72863  ?           ?          ?          ?            
1 1 1 11 11 0  o 0 520.368 20.2088  521.278     180        183.804    180          
1 1 1 11 11 1  o 0 359.072 9.31806  358.85      -90        55.193     90           
1 1 1 11 11 2  o 0 399.451 12.7192  397.853     180        129.437    180          
1 1 1 11 11 3  o 0 411.829 12.0729  408.397     -90        11.9725    -90          
1 1 1 11 11 4  o 0 135.556 5.26746  129.259     180        115.167    8.71392e-15  
1 1 1 11 11 5  o 0 805.584 22.2572  765.219     90         117.851    -90          
1 1 1 11 11 6  o 0 40.685  11.8057  19.5932     0          117.107    -180         
1 1 1 11 11 7  o 0 104.867 5.39484  97.2713     -90        165.91     90           
1 1 1 11 11 8  o 0 190.44  7.40647  181.081     180        17.4369    180          
1 1 1 11 11 9  o 0 102.926 6.57933  85.5765     -90        17.6955    -90          
1 1 1 11 11 10 o 0 173.683 6.54376  161.684     0          84.8106    180          
1 1 1 11 11 11 o 0 95.7475 6.28637  84.8598     90         19.4495    -90          
1 1 1 11 11 12 o 0 29.2898 14.7638  3.83767     180        20.2834    4.24779e-14  
1 1 1 11 11 13 o 0 20.9223 12.5729  11.6461     -90        56.0141    90           
1 1 1 11 11 14 o 0 175.343 5.6313   165.008     180        15.5574    3.55549e-14  
1 1 1 11 11 15 o 0 13.6379 9.51712  3.39562     90         18.608     -90          
1 1 1 11 11 16 o 0 116.116 5.91759  127.338     0          69.0008    4.19303e-15  
1 1 1 11 11 17 o 0 31.6123 13.1214  32.2751     90         11.8944    -90          
1 1 1 11 11 18 o 0 54.6181 8.55496  57.0942     180        8.69074    7.57867e-14  
1 1 1 11 11 19 o 0 56.9202 10.3212  57.9829     90         7.56001    -90          
1 1 1 11 11 20 o 0 59.1441 12.6911  58.6282     0          9.34299    1.1714e-14   
1 1 1 11 11 21 o 0 18.6763 12.7103  ?           ?          ?          ?            
1 1 1 11 11 22 o 0 11.9741 8.22496  ?           ?          ?          ?            
1 1 1 12 0  0  o 0 584.416 21.8382  628.448     180        15.2862    -180         
1 1 1 12 0  1  o 0 352.888 10.6844  374.739     -45        152.699    -45          
1 1 1 12 0  2  o 0 366.409 10.8357  383.775     -90        3.98109    -90          
1 1 1 12 0  3  o 0 331.565 9.7443   339.501     -135       80.6625    45           
1 1 1 12 0  4  o 0 488.011 14.7602  493.459     180        154.666    1.91777e-14  
1 1 1 12 0  5  o 0 186.148 6.94069  178.031     135        70.7695    135          
1 1 1 12 0  6  o 0 50.4779 9.07311  10.1043     90         32.0055    -90          
1 1 1 12 0  7  o 0 526.651 17.1185  498.424     45         60.9329    -135         
1 1 1 12 0  8  o 0 270.875 8.9489   253.217     180        47.9221    180          
1 1 1 12 0  9  o 0 577.446 18.9493  550.092     135        17.4324    135          
1 1 1 12 0  10 o 0 144.076 6.65422  131.113     -90        10.4386    90           
1 1 1 12 0  11 o 0 243.053 8.72202  224.758     -135       17.7733    45           
1 1 1 12 0  12 o 0 93.4797 6.33497  42.0926     180        13.7879    -180         
1 1 1 12 0  13 o 0 282.878 8.5034   273.233     135        67.5144    135          
1 1 1 12 0  14 o 0 231.16  7.19201  218.977     90         31.6635    90           
1 1 1 12 0  15 o 0 125.987 6.19125  116.887     45         13.0663    -135         
1 1 1 12 0  16 o 0 23.0877 12.7062  2.3044      0          2.79736    180          
1 1 1 12 0  17 o 0 18.2863 11.4764  6.49259     -45        17.2125    135          
1 1 1 12 0  18 o 0 82.5975 7.71093  86.8058     -90        17.0651    90           
1 1 1 12 0  19 o 0 27.0351 14.2869  4.28893     -135       1.42194    -135         
1 1 1 12 0  20 f 1 16.8425 11.3913  13.9653     180        20.3273    1.1707e-14   
1 1 1 12 0  21 o 0 24.8072 14.2365  21.9873     135        3.40423    -45          
1 1 1 12 0  22 o 0 10.109  7.38841  ?           ?          ?          ?            
1 1 1 12 1  0  o 0 585.107 16.8244  619.711     180        88.5675    -3.30621e-13 
1 1 1 12 1  1  o 0 430.788 8.61842  433.237     -69.7906   23.1747    110.209      
1 1 1 12 1  2  o 0 232.178 5.01311  189.3       -142.902   80.7243    37.0977      
1 1 1 12 1  3  o 0 383.494 8.16146  414.889     -107.454   67.8341    -107.454     
1 1 1 12 1  4  o 0 176.999 4.13631  92.5419     -11.1277   147.296    168.872      
1 1 1 12 1  5  o 0 202.366 5.07737  156.635     77.1866    64.5527    -102.813     
1 1 1 12 1  6  o 0 740.608 16.5939  697.643     3.22581    9.40816    -176.774     
1 1 1 12 1  7  o 0 230.937 5.46955  175.511     50.2049    64.608     -129.795     
1 1 1 12 1  8  o 0 312.706 6.91883  316.189     90.3503    68.0321    90.3503      
1 1 1 12 1  9  o 0 254.424 6.24736  256.466     -91.1635   53.1113    -91.1635     
1 1 1 12 1  10 o 0 423.668 9.78662  406.866     -20.0008   31.6065    -20.0008     
1 1 1 12 1  11 o 0 261.447 6.10447  278.188     15.202     85.4194    15.202       
1 1 1 12 1  12 o 0 100.213 4.60111  71.945      15.1267    6.41806    -164.873     
1 1 1 12 1  13 o 0 130.409 4.41233  110.988     104.303    7.68701    -75.6966     
1 1 1 12 1  14 o 0 30.3948 9.97115  3.32615     -4.51234   20.4446    -4.51234     
1 1 1 12 1  15 o 0 78.2801 4.56006  44.5441     -177.34    44.9873    2.65964      
1 1 1 12 1  16 o 0 80.7185 4.22862  43.6916     -72.6041   85.0985    107.396      
1 1 1 12 1  17 o 0 82.6309 4.14474  76.0655     -167.769   18.6293    12.2307      
1 1 1 12 1  18 o 0 26.4743 9.82417  9.67281     82.5133    1.67375    -97.4867     
1 1 1 12 1  19 o 0 21.3217 9.06448  8.03987     -163.591   12.6272    16.409       
1 1 1 12 1  20 o 0 23.9043 10.0517  10.7361     143.431    1.24468    143.431      
1 1 1 12 1  21 o 0 20.5902 9.41137  8.99479     40.422     4.22949    -139.578     
1 1 1 12 1  22 o 0 15.2047 6.98007  ?           ?          ?          ?            
1 1 1 12 2  0  o 0 550.502 16.5732  575.319     180        44.3098    -180         
1 1 1 12 2  1  o 0 446.835 9.555    509.547     130.266    108.482    130.266      
1 1 1 12 2  2  o 0 334.897 7.63159  284.812     79.2791    102.081    -100.721     
1 1 1 12 2  3  o 0 338.16  7.60386  269.395     159.139    127.621    -20.861      
1 1 1 12 2  4  o 0 205.529 4.65161  165.448     143.491    54.2289    -36.5087     
1 1 1 12 2  5  o 0 150.014 4.35403  89.9744     -149.891   85.412     30.1092      
1 1 1 12 2  6  o 0 632.521 14.2381  513.892     -86.5494   165.577    93.4506      
1 1 1 12 2  7  o 0 216.162 5.33703  104.976     -57.5375   179.722    122.462      
1 1 1 12 2  8  o 0 614.302 13.6484  529.831     19.9498    75.0765    -160.05      
1 1 1 12 2  9  o 0 294.951 7.13406  269.666     84.5771    2.69       -95.4229     
1 1 1 12 2  10 o 0 219.47  5.91363  193.059     71.6595    0.301319   -108.34      
1 1 1 12 2  11 o 0 175.791 4.77899  114.315     -18.2627   83.9986    161.737      
1 1 1 12 2  12 o 0 194.547 4.99301  148.086     -45.5245   45.447     134.475      
1 1 1 12 2  13 f 1 139.971 4.06635  114.106     17.3199    22.9575    -162.68      
1 1 1 12 2  14 o 0 107.268 3.66197  126.128     9.41119    66.8551    9.41119      
1 1 1 12 2  15 o 0 133.096 3.71468  95.5482     -41.6295   49.0888    138.37       
1 1 1 12 2  16 o 0 181.603 4.44935  248.425     54.7771    101.009    54.7771      
1 1 1 12 2  17 o 0 121.505 3.3695   162.496     12.9949    70.5895    12.9949      
1 1 1 12 2  18 o 0 34.128  10.1556  23.6034     166.071    12.6104    -13.9287     
1 1 1 12 2  19 o 0 20.6502 9.16334  0.622025    135.055    32.0457    -44.945      
1 1 1 12 2  20 o 0 42.8596 9.03922  33.7185     -148.682   12.642     31.3185      
1 1 1 12 2  21 o 0 27.3003 10.7524  17.6563     146.59     9.71046    -33.4105     
1 1 1 12 2  22 o 0 14.36   6.78127  ?           ?          ?          ?            
1 1 1 12 2  23 o 0 25.8613 0.941024 ?           ?          ?          ?            
1 1 1 12 3  0  o 0 357.454 10.1303  369.39      0          161.702    -1.12448e-14 
1 1 1 12 3  1  o 0 323.72  6.85209  321.293     17.032     3.51817    -162.968     
1 1 1 12 3  2  o 0 433.822 8.669    391.517     12.9673    86.7763    -167.033     
1 1 1 12 3  3  o 0 636.675 13.8387  693.59      77.8123    125.282    77.8123      
1 1 1 12 3  4  o 0 147.445 3.6251   134.801     -147.903   60.3568    -147.903     
1 1 1 12 3  5  o 0 416.541 9.16755  414.013     -148.937   21.9052    -148.937     
1 1 1 12 3  6  o 0 252.468 6.28386  229.751     160.729    3.26149    160.729      
1 1 1 12 3  7  o 0 285.803 7.01274  269.251     -84.3297   21.8275    -84.3297     
1 1 1 12 3  8  o 0 318.764 7.33344  323.41      -38.7277   73.8096    -38.7277     
1 1 1 12 3  9  o 0 373.509 9.11259  296.117     45.0374    103.226    -134.963     
1 1 1 12 3  10 o 0 201.727 5.42463  109.502     -123.37    148.94     56.6304      
1 1 1 12 3  11 o 0 222.085 5.43718  229.185     -127.066   63.0509    -127.066     
1 1 1 12 3  12 o 0 140.594 4.21267  145.773     149.424    41.9974    149.424      
1 1 1 12 3  13 o 0 74.3159 5.11021  33.2327     10.0749    17.6705    -169.925     
1 1 1 12 3  14 o 0 197.562 4.78596  192.577     -108.476   17.0581    -108.476     
1 1 1 12 3  15 o 0 144.229 3.53747  123.477     138.658    13.3808    -41.3422     
1 1 1 12 3  16 o 0 112.368 3.7276   165.466     -80.1848   93.1741    -80.1848     
1 1 1 12 3  17 o 0 166.116 3.84942  190.627     42.4262    27.4347    42.4262      
1 1 1 12 3  18 o 0 127.592 4.11601  156.024     -49.7681   47.3095    -49.7681     
1 1 1 12 3  19 o 0 28.4971 9.7669   18.4135     -169.432   12.3985    10.5684      
1 1 1 12 3  20 o 0 45.6848 14.3507  54.8489     168.793    28.2589    168.793      
1 1 1 12 3  21 o 0 34.2819 12.1271  17.5287     23.896     26.7908    -156.104     
1 1 1 12 3  22 o 0 14.0174 5.90076  ?           ?          ?          ?            
1 1 1 12 3  23 o 0 18.4918 8.8572   ?           ?          ?          ?            
1 1 1 12 4  0  o 0 128.04  4.07035  129.637     0          86.5235    180          
1 1 1 12 4  1  o 0 406.74  8.21229  386.394     -123.704   41.2281    56.2964      
1 1 1 12 4  2  o 0 367.104 7.93158  460.382     92.6898    200.876    92.6898      
1 1 1 12 4  3  o 0 121.245 3.43479  2.93841     -116.636   221.514    -116.636     
1 1 1 12 4  4  o 0 517.487 11.2165  586.018     9.62358    163.324    9.62358      
1 1 1 12 4  5  o 0 293.477 7.09394  268.983     92.1646    19.3826    -87.8354     
1 1 1 12 4  6  o 0 608.083 13.8547  494.338     77.1864    150.486    -102.814     
1 1 1 12 4  7  o 0 383.251 8.72999  320.37      -102.395   63.7036    77.6048      
1 1 1 12 4  8  o 0 413.504 9.48384  371.184     -136.068   11.3427    43.9319      
1 1 1 12 4  9  o 0 435.225 10.1074  444.857     86.0658    79.8697    86.0658      
1 1 1 12 4  10 o 0 284.072 7.48432  271.822     -119.012   22.8302    -119.012     
1 1 1 12 4  11 o 0 222.077 5.67323  200.464     171.41     3.92156    171.41       
1 1 1 12 4  12 o 0 61.9296 5.8992   26.2561     -101.713   150.077    -101.713     
1 1 1 12 4  13 o 0 155.291 3.94675  75.0361     -134.716   137.089    45.2835      
1 1 1 12 4  14 o 0 31.6243 9.95703  11.2053     -170.577   55.2744    -170.577     
1 1 1 12 4  15 o 0 189.117 4.29641  183.858     22.9423    23.3252    22.9423      
1 1 1 12 4  16 o 0 131.747 3.52598  133.719     -32.1339   18.2473    147.866      
1 1 1 12 4  17 o 0 75.1417 4.78819  65.0727     97.6063    23.8484    -82.3937     
1 1 1 12 4  18 o 0 31.2695 9.29336  13.6543     -44.3791   28.1598    135.621      
1 1 1 12 4  19 o 0 78.5319 5.95433  102.164     -143.043   48.2622    -143.043     
1 1 1 12 4  20 o 0 23.3823 9.48348  10.4661     -52.6152   14.0439    127.385      
1 1 1 12 4  21 o 0 52.1644 9.12878  59.7097     -120.436   24.005     -120.436     
1 1 1 12 4  22 o 0 24.461  7.90133  ?           ?          ?          ?            
1 1 1 12 4  23 o 0 24.0136 8.8821   ?           ?          ?          ?            
1 1 1 12 5  0  o 0 230.83  7.35971  234.655     0          38.7315    1.66754e-13  
1 1 1 12 5  1  o 0 254.679 5.19274  242.538     129.688    7.70164    -50.3118     
1 1 1 12 5  2  o 0 397.448 8.70678  383.609     89.8683    10.2098    -90.1317     
1 1 1 12 5  3  o 0 280.37  5.86844  298.19      -64.3294   64.2479    -64.3294     
1 1 1 12 5  4  o 0 487.552 10.6419  439.336     -136.431   69.9369    43.5687      
1 1 1 12 5  5  o 0 112.629 3.75689  61.4924     110.425    34.7005    -69.5747     
1 1 1 12 5  6  o 0 295.58  6.90786  287.965     -18.7631   38.903     -18.7631     
1 1 1 12 5  7  o 0 564.138 12.1985  594.558     -68.0334   146.878    -68.0334     
1 1 1 12 5  8  o 0 284.461 6.65311  224.306     -14.6516   61.1796    165.348      
1 1 1 12 5  9  o 0 112.457 4.32446  46.8546     -80.1448   73.9223    99.8552      
1 1 1 12 5  10 o 0 239.317 6.34278  232.405     177.299    30.4033    177.299      
1 1 1 12 5  11 o 0 415.976 9.01321  314.839     -179.555   129.805    0.444529     
1 1 1 12 5  12 o 0 37.5945 9.09424  44.4728     111.472    125.934    111.472      
1 1 1 12 5  13 o 0 137.33  3.86677  110.478     177.254    24.0858    -2.74579     
1 1 1 12 5  14 o 0 48.0673 7.67282  13.5475     63.6222    43.2954    -116.378     
1 1 1 12 5  15 o 0 75.8908 4.42857  63.2118     -84.872    3.04473    -84.872      
1 1 1 12 5  16 o 0 152.97  3.9461   157.687     94.9052    17.4287    -85.0948     
1 1 1 12 5  17 o 0 106.49  4.02456  129.747     -35.8602   37.8347    -35.8602     
1 1 1 12 5  18 o 0 40.6519 8.2549   13.2227     2.43094    52.8587    -177.569     
1 1 1 12 5  19 f 1 42.1573 8.45193  44.9594     62.6707    11.6877    62.6707      
1 1 1 12 5  20 o 0 83.5238 6.43089  87.3335     68.1435    11.5016    68.1435      
1 1 1 12 5  21 o 0 18.4312 8.95816  2.6905      -6.27486   1.79974    173.725      
1 1 1 12 5  22 o 0 10.9978 5.24071  ?           ?          ?          ?            
1 1 1 12 6  0  o 0 422.082 12.6996  427.057     180        110.888    -1.71033e-13 
1 1 1 12 6  1  o 0 293.784 5.99181  192.587     175.041    186.651    -4.95857     
1 1 1 12 6  2  o 0 381.6   8.07858  315.245     177.942    114.002    -2.05848     
1 1 1 12 6  3  o 0 376.211 8.18231  402.125     82.0967    78.199     82.0967      
1 1 1 12 6  4  f 1 811.858 17.9926  732.926     67.7474    120.717    -112.253     
1 1 1 12 6  5  o 0 72.5045 4.42913  5.04409     -94.8465   67.0031    -94.8465     
1 1 1 12 6  6  o 0 469.74  10.3475  417.409     -1.44711   36.8631    178.553      
1 1 1 12 6  7  o 0 470.848 10.3178  386.555     48.0317    94.3434    -131.968     
1 1 1 12 6  8  o 0 161.117 4.18381  80.8445     117.779    111.32     -62.2212     
1 1 1 12 6  9  o 0 178.088 4.66917  175.913     82.3763    59.5007    82.3763      
1 1 1 12 6  10 o 0 341.127 8.12292  224.131     -147.713   180.936    32.287       
1 1 1 12 6  11 o 0 176.594 4.55382  198.789     6.04463    96.353     6.04463      
1 1 1 12 6  12 o 0 165.398 4.09329  156.877     -35.1472   8.18953    -35.1472     
1 1 1 12 6  13 o 0 216.392 4.95402  212.149     -3.03067   21.6859    -3.03067     
1 1 1 12 6  14 o 0 127.689 3.69359  150.412     11.5669    73.1818    11.5669      
1 1 1 12 6  15 o 0 45.3604 7.05409  12.2093     6.67477    35.4076    -173.325     
1 1 1 12 6  16 o 0 115.371 3.78699  146.952     132.274    47.3625    132.274      
1 1 1 12 6  17 o 0 70.7386 5.16983  76.2273     13.2082    11.2605    13.2082      
1 1 1 12 6  18 o 0 28.994  9.22293  7.66346     80.1674    35.55      -99.8326     
1 1 1 12 6  19 o 0 125.523 5.0728   128.869     157.982    3.1313     157.982      
1 1 1 12 6  20 o 0 24.9119 10.2352  0.415858    151.375    44.5556    151.375      
1 1 1 12 6  21 o 0 27.6098 12.082   22.6023     -148.766   4.25698    -148.766     
1 1 1 12 6  22 o 0 18.1953 7.6908   ?           ?          ?          ?            
1 1 1 12 7  0  o 0 116.662 4.94542  112.752     180        71.1164    -3.80897e-14 
1 1 1 12 7  1  o 0 409.124 8.85316  449.372     -61.997    100.352    -61.997      
1 1 1 12 7  2  f 1 324.094 6.6842   186.385     -45.4288   256.708    134.571      
1 1 1 12 7  3  o 0 327.314 7.09365  325.611     -41.0177   23.9127    -41.0177     
1 1 1 12 7  4  o 0 487.263 10.8939  482.341     30.8541    21.3406    30.8541      
1 1 1 12 7  5  o 0 427.741 9.29525  397.353     56.337     0.841283   -123.663     
1 1 1 12 7  6  o 0 384.282 8.12973  421.928     -87.2218   139.916    -87.2218     
1 1 1 12 7  7  o 0 462.883 10.1479  495.434     50.8641    142.907    50.8641      
1 1 1 12 7  8  o 0 328.634 7.38298  413.223     -103.597   248.572    -103.597     
1 1 1 12 7  9  o 0 127.836 4.00979  73.1085     -70.6887   53.1302    109.311      
1 1 1 12 7  10 o 0 96.6956 4.74435  71.7534     -68.7678   2.7651     -68.7678     
1 1 1 12 7  11 o 0 54.6758 7.81755  0.0614546   28.7923    44.3904    28.7923      
1 1 1 12 7  12 o 0 152.325 4.05519  144.666     -99.7115   11.9904    -99.7115     
1 1 1 12 7  13 o 0 66.4614 5.17749  10.4457     -107.382   69.3943    72.6185      
1 1 1 12 7  14 o 0 161.066 4.09161  180.12      -87.5915   65.6443    -87.5915     
1 1 1 12 7  15 o 0 78.0339 4.77979  57.4364     15.776     15.4068    -164.224     
1 1 1 12 7  16 o 0 23.0118 9.09525  2.21429     -17.7425   18.5875    -17.7425     
1 1 1 12 7  17 o 0 93.8493 3.81104  105.009     -43.4241   16.3591    -43.4241     
1 1 1 12 7  18 o 0 126.025 4.30521  126.883     -29.5288   7.35427    150.471      
1 1 1 12 7  19 o 0 94.0958 5.09517  99.8484     151.42     10.4459    151.42       
1 1 1 12 7  20 o 0 19.1823 8.88476  0.714029    103.826    25.8722    -76.1736     
1 1 1 12 7  21 o 0 24.2236 11.1507  9.00968     -7.62852   21.8227    172.371      
1 1 1 12 7  22 o 0 12.3734 6.04216  ?           ?          ?          ?            
1 1 1 12 8  0  o 0 186.188 6.13059  185.506     180        99.9006    -9.3717e-14  
1 1 1 12 8  1  o 0 588.436 11.9766  507.397     -47.8509   145.003    132.149      
1 1 1 12 8  2  o 0 310.939 6.49496  361.055     -119.461   130.363    -119.461     
1 1 1 12 8  3  o 0 171.364 4.11008  93.7611     147.366    125.46     -32.6337     
1 1 1 12 8  4  o 0 156.3   3.74663  84.1209     174.19     110.494    -5.81039     
1 1 1 12 8  5  o 0 559.239 12.0689  532.459     -125.813   19.5685    -125.813     
1 1 1 12 8  6  o 0 753.065 16.495   731.655     147.537    59.9113    147.537      
1 1 1 12 8  7  o 0 398.746 8.75569  354.504     -101.963   19.5272    78.0374      
1 1 1 12 8  8  o 0 298.83  7.55123  324.964     149.344    103.97     149.344      
1 1 1 12 8  9  o 0 57.3955 7.29996  23.0821     92.897     80.3528    92.897       
1 1 1 12 8  10 o 0 159.479 4.63963  157.438     67.4598    39.1785    67.4598      
1 1 1 12 8  11 o 0 20.6042 9.20069  70.1326     -157.317   152.604    -157.317     
1 1 1 12 8  12 f 1 99.5534 4.02119  82.064      -179.707   13.2203    -179.707     
1 1 1 12 8  13 o 0 41.0368 8.12453  2.6356      -21.8326   2.57972    158.167      
1 1 1 12 8  14 o 0 171.517 4.30404  151.431     76.465     13.5883    -103.535     
1 1 1 12 8  15 o 0 160.559 4.0076   155.208     16.882     21.7287    16.882       
1 1 1 12 8  16 o 0 157.663 3.85246  238.157     1.32854    137.746    1.32854      
1 1 1 12 8  17 o 0 46.9338 6.69493  38.2644     56.6717    7.63169    -123.328     
1 1 1 12 8  18 o 0 17.5277 7.94993  2.67798     170.447    17.9088    170.447      
1 1 1 12 8  19 o 0 17.7188 8.37759  1.47494     122.452    16.6581    -57.5485     
1 1 1 12 8  20 o 0 63.1907 7.32996  70.6806     169.867    20.1584    169.867      
1 1 1 12 8  21 o 0 27.0872 11.598   20.4573     108.847    0.932067   -71.1532     
1 1 1 12 8  22 o 0 10.6984 5.27337  ?           ?          ?          ?            
1 1 1 12 9  0  o 0 342.221 9.6616   340.405     0          167.078    -4.29258e-15 
1 1 1 12 9  1  o 0 213.006 4.96809  203.669     94.4257    13.0697    94.4257      
1 1 1 12 9  2  o 0 346.73  7.64924  304.43      14.4592    61.5802    -165.541     
1 1 1 12 9  3  o 0 272.952 5.79209  324.797     -56.9406   141.512    -56.9406     
1 1 1 12 9  4  o 0 218.325 4.6486   248.233     153.321    106.712    153.321      
1 1 1 12 9  5  o 0 615.042 12.8566  652.22      -126.397   155.018    -126.397     
1 1 1 12 9  6  o 0 149.14  3.92824  125.572     -112.95    22.1889    -112.95      
1 1 1 12 9  7  o 0 367.468 7.77104  418.773     -52.7328   174.41     -52.7328     
1 1 1 12 9  8  o 0 259.768 6.41679  206.67      -112.153   61.6652    67.8474      
1 1 1 12 9  9  o 0 90.3512 5.1274   13.638      159.875    86.1779    -20.1251     
1 1 1 12 9  10 o 0 334.845 7.7891   339.715     57.3749    67.5469    57.3749      
1 1 1 12 9  11 o 0 161.97  4.91085  135.936     49.0405    8.00486    -130.96      
1 1 1 12 9  12 o 0 280.76  6.30545  288.211     -46.6217   40.7079    -46.6217     
1 1 1 12 9  13 o 0 29.6946 9.45939  16.0465     52.2894    63.1268    52.2894      
1 1 1 12 9  14 o 0 232.964 5.15209  151.061     128.261    131.51     -51.7393     
1 1 1 12 9  15 o 0 53.0875 6.34382  26.6413     0.729595   21.2012    -179.27      
1 1 1 12 9  16 o 0 164.398 3.79367  186.12      -28.0293   16.7346    -28.0293     
1 1 1 12 9  17 o 0 154.407 4.19712  181.842     131.474    36.3123    131.474      
1 1 1 12 9  18 o 0 82.4324 4.43121  91.1303     -28.2      15.3754    -28.2        
1 1 1 12 9  19 o 0 35.1909 11.1293  32.4524     -51.1726   2.35952    -51.1726     
1 1 1 12 9  20 o 0 40.3535 11.4427  34.641      53.6509    5.28077    -126.349     
1 1 1 12 9  21 o 0 28.7769 11.7949  16.2147     -72.7438   10.0618    -72.7438     
1 1 1 12 9  22 o 0 12.139  5.83262  ?           ?          ?          ?            
1 1 1 12 10 0  o 0 850.672 21.5304  845.122     0          24.6118    7.66755e-13  
1 1 1 12 10 1  o 0 526.987 10.2576  580.568     112.711    128.689    112.711      
1 1 1 12 10 2  o 0 345.787 7.34198  381.803     -7.39951   99.5424    -7.39951     
1 1 1 12 10 3  o 0 89.2708 3.51403  13.0745     127.426    14.008     -52.5742     
1 1 1 12 10 4  o 0 430.611 8.93955  373.709     -96.3192   57.3956    83.6808      
1 1 1 12 10 5  o 0 213.741 4.85962  114.256     143.026    156.401    -36.9735     
1 1 1 12 10 6  o 0 606.053 12.4873  614.157     13.2917    104.459    13.2917      
1 1 1 12 10 7  o 0 760.701 15.4295  709.563     -49.9182   15.777     -49.9182     
1 1 1 12 10 8  o 0 577.321 13.2467  541.178     176.977    2.88211    -3.02295     
1 1 1 12 10 9  o 0 318.987 7.84889  308.288     -65.6406   27.4255    -65.6406     
1 1 1 12 10 10 o 0 135.628 5.13955  100.552     130.859    31.6999    -49.1412     
1 1 1 12 10 11 o 0 61.3041 5.91168  9.75426     103.683    102.896    103.683      
1 1 1 12 10 12 o 0 155.073 4.25029  178.296     152.632    83.835     152.632      
1 1 1 12 10 13 o 0 124.737 3.9164   109.256     -116.501   10.8325    63.4994      
1 1 1 12 10 14 o 0 186.338 4.30403  206.353     -81.2597   71.1744    -81.2597     
1 1 1 12 10 15 o 0 117.279 3.80225  95.9518     105.422    18.8917    -74.5783     
1 1 1 12 10 16 o 0 84.4985 3.95632  100.299     -28.8063   25.8464    -28.8063     
1 1 1 12 10 17 o 0 96.2004 3.95815  116.491     -104.019   32.6166    -104.019     
1 1 1 12 10 18 o 0 101.751 4.42917  115.091     -87.8836   22.5578    -87.8836     
1 1 1 12 10 19 o 0 43.1671 10.0821  37.4581     -36.9848   6.78811    143.015      
1 1 1 12 10 20 f 1 67.5225 8.59649  61.2293     -104.9     7.84701    75.1004      
1 1 1 12 10 21 o 0 20.8914 9.65003  ?           ?          ?          ?            
1 1 1 12 10 22 o 0 10.8732 5.05347  ?           ?          ?          ?            
1 1 1 12 11 0  o 0 426.357 12.0247  423.123     0          47.5145    2.02372e-13  
1 1 1 12 11 1  o 0 412.966 8.09333  338.417     47.1834    129.65     -132.817     
1 1 1 12 11 2  o 0 480.76  9.40069  551.886     115.699    168.799    115.699      
1 1 1 12 11 3  o 0 319.07  6.22426  384.499     147.046    185.976    147.046      
1 1 1 12 11 4  o 0 481.167 9.43073  424.941     14.7411    51.341     -165.259     
1 1 1 12 11 5  o 0 563.563 12.1217  600.946     129.422    151.883    129.422      
1 1 1 12 11 6  f 1 269.793 5.80979  225.537     -66.6161   34.9006    113.384      
1 1 1 12 11 7  o 0 213.172 5.13813  213.048     -28.5843   62.6686    -28.5843     
1 1 1 12 11 8  o 0 176.697 4.73591  97.5859     -42.6308   116.409    137.369      
1 1 1 12 11 9  o 0 364.879 8.41377  329.196     -78.707    17.1494    101.293      
1 1 1 12 11 10 o 0 233.363 5.54361  188.193     -123.331   44.4181    56.6694      
1 1 1 12 11 11 o 0 196.606 4.96735  181.849     -150.308   9.30472    29.6919      
1 1 1 12 11 12 o 0 38.7486 8.97415  37.4023     -67.0298   110.763    -67.0298     
1 1 1 12 11 13 o 0 66.2244 4.9101   29.7207     135.644    53.7453    -44.3558     
1 1 1 12 11 14 o 0 32.3015 9.37584  5.35917     -151.661   37.859     -151.661     
1 1 1 12 11 15 o 0 147.023 3.85347  146.349     -111.92    27.9019    -111.92      
1 1 1 12 11 16 o 0 226.688 4.50913  281.726     148.559    73.4317    148.559      
1 1 1 12 11 17 o 0 44.6677 7.86262  48.15       152.656    13.8653    152.656      
1 1 1 12 11 18 o 0 40.9432 9.0279   42.8196     11.0656    19.6461    11.0656      
1 1 1 12 11 19 o 0 44.9638 7.57758  38.6459     -1.12113   8.16122    178.879      
1 1 1 12 11 20 o 0 20.1082 9.3498   5.2068      108.9      19.5592    -71.1001     
1 1 1 12 11 21 o 0 24.6645 10.3475  ?           ?          ?          ?            
1 1 1 12 11 22 o 0 15.1918 7.03364  ?           ?          ?          ?            
1 1 1 12 12 0  o 0 768.212 26.8412  761.53      180        117.601    -180         
1 1 1 12 12 1  o 0 464.979 12.4565  459.905     -90        107.341    -90          
1 1 1 12 12 2  o 0 745.118 20.1903  711.992     180        45.1496    1.11934e-13  
1 1 1 12 12 3  o 0 590.055 16.0815  561.353     -90        31.1601    90           
1 1 1 12 12 4  o 0 492.821 13.9045  466.293     0          21.739     -180         
1 1 1 12 12 5  o 0 408.422 11.4885  383.894     90         7.01503    90           
1 1 1 12 12 6  o 0 762.885 21.2975  711.479     180        24.3281    1.35532e-13  
1 1 1 12 12 7  o 0 38.7324 14.1478  6.82079     -90        41.2984    90           
1 1 1 12 12 8  o 0 229.905 8.48473  216.933     180        47.5142    180          
1 1 1 12 12 9  o 0 51.4916 12.1728  21.3562     -90        25.05      90           
1 1 1 12 12 10 o 0 19.3009 12.3833  1.96912     0          26.478     180          
1 1 1 12 12 11 o 0 324.27  11.3723  318.217     -90        36.746     90           
1 1 1 12 12 12 o 0 50.7496 10.4557  23.5551     180        29.8668    5.53388e-15  
1 1 1 12 12 13 o 0 29.9178 13.2929  24.1916     -90        65.0781    90           
1 1 1 12 12 14 o 0 79.6509 5.96542  73.8        0          5.22396    180          
1 1 1 12 12 15 o 0 134.822 5.26841  149.486     -90        25.8249    -90          
1 1 1 12 12 16 o 0 178.054 5.95848  193.152     180        55.6225    180          
1 1 1 12 12 17 o 0 77.2487 7.65913  81.8741     90         2.17425    90           
1 1 1 12 12 18 o 0 81.2784 6.46993  84.0516     180        29.7969    -180         
1 1 1 12 12 19 o 0 50.7355 11.5815  51.0826     90         13.5244    90           
1 1 1 12 12 20 o 0 71.9413 12.1735  70.5448     180        17.6915    180          
1 1 1 12 12 21 o 0 37.2532 20.7113  ?           ?          ?          ?            
1 1 1 12 12 22 o 0 9.98289 6.88901  ?           ?          ?          ?            
1 1 1 13 0  1  o 0 358.96  10.8244  379.272     45         89.5927    45           
1 1 1 13 0  2  o 0 67.6512 5.54983  23.3947     0          32.2283    -180         
1 1 1 13 0  3  o 0 211.726 6.56095  215.928     -45        97.6934    135          
1 1 1 13 0  4  o 0 500.164 15.2487  503.696     -90        3.24618    90           
1 1 1 13 0  5  o 0 250.518 8.32323  249.225     -135       42.283     -135         
1 1 1 13 0  6  o 0 414.884 13.8698  395.372     0          94.8653    180          
1 1 1 13 0  7  o 0 393.367 12.5317  370.348     -45        97.0972    -45          
1 1 1 13 0  8  o 0 282.868 9.31766  262.96      -90        58.9516    90           
1 1 1 13 0  9  o 0 43.8857 13.9073  22.0576     -135       111.41     45           
1 1 1 13 0  10 o 0 185.28  6.72119  172.928     0          22.4562    1.93511e-14  
1 1 1 13 0  11 o 0 198.53  7.33638  182.418     135        85.2929    -45          
1 1 1 13 0  12 o 0 135.421 5.89037  130.247     90         36.6501    90           
1 1 1 13 0  13 f 1 242.025 8.5121   232.213     -135       56.0719    -135         
1 1 1 13 0  14 o 0 179.921 6.42087  169.282     0          46.0874    180          
1 1 1 13 0  15 o 0 62.2093 7.67304  29.272      135        10.687     135          
1 1 1 13 0  16 o 0 133.117 5.05356  145.833     90         12.6464    90           
1 1 1 13 0  17 o 0 91.0112 5.33175  97.352      45         34.812     45           
1 1 1 13 0  18 o 0 40.0411 11.3475  41.5096     180        10.6476    4.38247e-14  
1 1 1 13 0  19 o 0 26.3836 13.8087  7.79256     -45        2.2062     -45          
1 1 1 13 0  20 o 0 21.8794 13.7306  11.6222     -90        1.52478    90           
1 1 1 13 0  21 o 0 30.3035 15.2954  23.5185     -135       8.72806    -135         
1 1 1 13 0  22 o 0 17.1346 9.39028  ?           ?          ?          ?            
1 1 1 13 1  0  o 0 252.167 7.79816  265.684     0          83.8198    2.19043e-13  
1 1 1 13 1  1  o 0 182.15  3.75669  202.638     -108.016   72.6397    -108.016     
1 1 1 13 1  2  o 0 79.2681 4.29758  5.92412     -174.205   52.1251    5.79525      
1 1 1 13 1  3  o 0 327.38  7.14655  333.248     85.081     22.5122    85.081       
1 1 1 13 1  4  o 0 128.546 3.66884  3.30132     48.4944    226.256    -131.506     
1 1 1 13 1  5  o 0 430.8   9.54959  401.886     -178.919   36.3164    1.08141      
1 1 1 13 1  6  o 0 578.579 13.3716  506.881     82.367     75.3491    -97.633      
1 1 1 13 1  7  o 0 345.983 7.98863  265.997     -71.215    104.371    108.785      
1 1 1 13 1  8  f 1 596.193 13.7361  460.553     -87.5623   176.89     92.4377      
1 1 1 13 1  9  o 0 577.596 13.0027  580.252     -94.474    78.4522    -94.474      
1 1 1 13 1  10 o 0 319.611 8.06022  297.596     176.351    7.71914    176.351      
1 1 1 13 1  11 o 0 23.6285 9.40871  40.096      -53.2145   90.3723    -53.2145     
1 1 1 13 1  12 o 0 294.55  7.11401  258.277     131.858    50.1794    -48.1418     
1 1 1 13 1  13 o 0 184.225 4.75981  169.24      -23.8702   0.0790519  -23.8702     
1 1 1 13 1  14 o 0 153.123 4.22588  171.228     22.2724    63.7346    22.2724      
1 1 1 13 1  15 o 0 102.102 3.76464  106.059     -153.02    38.6269    -153.02      
1 1 1 13 1  16 o 0 88.6795 4.03255  122.623     -42.2289   63.2237    -42.2289     
1 1 1 13 1  17 o 0 126.905 3.6373   165.975     109.597    67.228     109.597      
1 1 1 13 1  18 o 0 55.8326 5.44337  58.5594     127.337    8.44833    127.337      
1 1 1 13 1  19 o 0 31.0555 10.1605  25.1531     -107.636   2.96126    72.3643      
1 1 1 13 1  20 f 1 88.7675 6.83295  98.6482     11.4557    24.9011    11.4557      
1 1 1 13 1  21 o 0 29.3476 10.5847  25.7251     47.1855    12.1317    47.1855      
1 1 1 13 1  22 o 0 20.4354 8.79387  ?           ?          ?          ?            
1 1 1 13 2  0  o 0 349.892 10.4352  364.217     180        168.962    -180         
1 1 1 13 2  1  o 0 116.631 3.21363  74.9922     143.458    19.6016    -36.5419     
1 1 1 13 2  2  o 0 394.653 8.26642  487.658     89.1755    195.478    89.1755      
1 1 1 13 2  3  o 0 125.038 3.48285  83.9186     -54.9448   25.7461    -54.9448     
1 1 1 13 2  4  o 0 277.32  6.18859  246.971     75.7469    38.0372    -104.253     
1 1 1 13 2  5  o 0 343.452 7.60412  306         -20.8257   48.932     159.174      
1 1 1 13 2  6  o 0 801.249 18.1867  811.441     139.003    116.911    139.003      
1 1 1 13 2  7  o 0 569.627 13.2295  552.91      -122.491   50.3986    -122.491     
1 1 1 13 2  8  o 0 412.544 8.97103  410.654     25.1038    72.1324    25.1038      
1 1 1 13 2  9  o 0 457.734 10.3272  476.502     169.23     102.56     169.23       
1 1 1 13 2  10 o 0 64.6048 6.14523  12.5691     -59.7783   120.547    -59.7783     
1 1 1 13 2  11 o 0 276.995 6.43004  211.334     97.5264    77.1218    -82.4736     
1 1 1 13 2  12 o 0 81.7034 4.75382  27.2416     129.112    77.5325    -50.8881     
1 1 1 13 2  13 o 0 167.224 4.16839  145.413     144.736    13.742     -35.2635     
1 1 1 13 2  14 o 0 110.573 3.76117  75.2426     -6.09476   49.3379    173.905      
1 1 1 13 2  15 o 0 90.5175 4.14782  101.126     -23.6975   65.868     -23.6975     
1 1 1 13 2  16 o 0 108.549 3.39843  106.267     152.294    19.6059    -27.7064     
1 1 1 13 2  17 o 0 60.0423 5.51806  53.1093     82.4549    11.3233    -97.5451     
1 1 1 13 2  18 o 0 108.726 4.44857  122.306     90.1223    21.3944    90.1223      
1 1 1 13 2  19 o 0 19.8026 9.0037   3.29931     -123.325   21.4158    56.675       
1 1 1 13 2  20 o 0 36.1196 9.90059  34.7249     -52.2469   7.41138    -52.2469     
1 1 1 13 2  21 o 0 15.8871 7.80596  0.946093    -26.5292   12.2922    153.471      
1 1 1 13 2  22 o 0 17.0618 7.11132  ?           ?          ?          ?            
1 1 1 13 3  0  o 0 472.168 12.8967  486.188     0          222.618    180          
1 1 1 13 3  1  o 0 239.698 5.4619   293.129     47.4211    137.006    47.4211      
1 1 1 13 3  2  o 0 149.903 3.79093  120.478     61.1233    18.2721    -118.877     
1 1 1 13 3  3  o 0 138.779 3.515    13.1864     75.1983    227.112    -104.802     
1 1 1 13 3  4  o 0 820.859 15.6749  850.241     159.521    87.6526    159.521      
1 1 1 13 3  5  o 0 473.56  10.4327  446.929     108.118    22.1067    -71.8824     
1 1 1 13 3  6  o 0 843.368 18.2832  832.632     107.035    85.4659    107.035      
1 1 1 13 3  7  f 1 163.152 4.16225  1.90317     28.2367    291.625    28.2367      
1 1 1 13 3  8  o 0 248.287 5.56953  247.665     -141.936   62.3021    -141.936     
1 1 1 13 3  9  o 0 57.1797 6.50661  96.8826     166.731    268.782    166.731      
1 1 1 13 3  10 o 0 285.346 7.18416  267.196     -121.279   13.7445    -121.279     
1 1 1 13 3  11 o 0 233.291 5.24793  209.089     -75.5394   2.2247     -75.5394     
1 1 1 13 3  12 o 0 152.292 4.10556  125.488     81.3207    28.6841    -98.6793     
1 1 1 13 3  13 o 0 75.0602 5.04808  23.5058     -134.113   63.7157    45.887       
1 1 1 13 3  14 o 0 180.364 4.43547  176.167     -178.942   19.8437    -178.942     
1 1 1 13 3  15 o 0 127.689 3.87858  129.427     120.388    33.9056    120.388      
1 1 1 13 3  16 o 0 53.3339 5.77941  44.4729     108.233    15.26      -71.7667     
1 1 1 13 3  17 o 0 77.078  4.59955  88.1787     -10.0811   21.9594    -10.0811     
1 1 1 13 3  18 o 0 48.4419 6.62071  27.7367     54.3668    39.8323    -125.633     
1 1 1 13 3  19 o 0 45.0454 9.01137  50.2115     -160.373   16.637     -160.373     
1 1 1 13 3  20 o 0 26.9999 10.8659  5.31341     103.826    36.7711    -76.1736     
1 1 1 13 3  21 o 0 34.4678 12.5998  36.0417     -110.918   22.0793    -110.918     
1 1 1 13 3  22 o 0 21.6039 9.46613  ?           ?          ?          ?            
1 1 1 13 3  23 o 0 13.5993 6.30128  ?           ?          ?          ?            
1 1 1 13 4  0  o 0 492.796 14.2349  498.236     180        115.225    -180         
1 1 1 13 4  1  o 0 141.67  3.52183  125.561     66.0386    42.3983    66.0386      
1 1 1 13 4  2  o 0 436.944 8.98425  370.309     35.1403    119.07     -144.86      
1 1 1 13 4  3  o 0 106.5   3.39095  39.4848     -167.759   82.3256    12.241       
1 1 1 13 4  4  o 0 266.709 6.05728  144.429     -55.5491   220.803    124.451      
1 1 1 13 4  5  o 0 427.517 10.1256  237.428     133.231    349.892    -46.7686     
1 1 1 13 4  6  o 0 120.444 3.77489  62.5127     107.989    56.5378    -72.0113     
1 1 1 13 4  7  o 0 296.259 6.76776  252.086     -113.377   29.9481    66.6231      
1 1 1 13 4  8  o 0 224.985 5.5029   218.569     140.561    50.6798    140.561      
1 1 1 13 4  9  o 0 335.792 8.02521  287.888     177.034    40.4881    -2.96639     
1 1 1 13 4  10 f 1 469.667 11.3085  476.603     -30.8288   88.548     -30.8288     
1 1 1 13 4  11 o 0 59.5603 6.70614  2.60141     -140.001   77.9374    -140.001     
1 1 1 13 4  12 o 0 104.732 4.01324  18.1731     18.0704    151.848    -161.93      
1 1 1 13 4  13 o 0 94.7385 3.9905   46.1712     -127.148   64.7962    52.8524      
1 1 1 13 4  14 o 0 100.583 4.16012  71.1789     84.1053    37.1219    -95.8947     
1 1 1 13 4  15 o 0 90.8375 3.53615  66.8731     8.74086    22.3924    -171.259     
1 1 1 13 4  16 f 1 17.9471 8.16123  16.0161     143.946    48.0342    143.946      
1 1 1 13 4  17 o 0 85.9647 4.6382   80.6134     -173.101   15.4485    6.89854      
1 1 1 13 4  18 f 1 77.8652 4.67286  76.8011     -47.8764   4.07863    132.124      
1 1 1 13 4  19 o 0 36.806  9.4102   37.921      -159.93    11.2792    -159.93      
1 1 1 13 4  20 o 0 50.8041 9.02747  49.4043     44.6796    3.62321    44.6796      
1 1 1 13 4  21 o 0 62.7948 8.8227   65.8764     161.03     14.8447    161.03       
1 1 1 13 4  22 o 0 10.1772 4.96005  ?           ?          ?          ?            
1 1 1 13 5  0  o 0 661.863 17.9607  664.28      180        152.976    -1.3432e-13  
1 1 1 13 5  1  o 0 341.981 7.09851  348.127     -35.6078   30.895     -35.6078     
1 1 1 13 5  2  o 0 650.226 12.7271  673.423     12.8317    67.2202    12.8317      
1 1 1 13 5  3  o 0 766.839 15.617   637.599     -100.703   228.364    79.297       
1 1 1 13 5  4  f 1 16.1215 7.29546  90.8112     89.0998    186.314    89.0998      
1 1 1 13 5  5  o 0 284.246 6.62553  229.256     117.053    60.4842    -62.9474     
1 1 1 13 5  6  o 0 396.901 8.96553  393.547     -117.117   59.0474    -117.117     
1 1 1 13 5  7  o 0 112.479 3.6613   26.2946     132.644    122.118    -47.3555     
1 1 1 13 5  8  f 1 652.499 14.4313  639.995     -70.0397   90.5221    -70.0397     
1 1 1 13 5  9  o 0 234.544 5.75065  109.547     121.335    205.615    -58.6652     
1 1 1 13 5  10 o 0 230.144 5.85884  246.883     -155.717   82.0348    -155.717     
1 1 1 13 5  11 o 0 116.642 4.00642  87.5734     57.1694    14.2726    -122.831     
1 1 1 13 5  12 o 0 26.1617 10.0394  25.9699     72.3948    60.6705    72.3948      
1 1 1 13 5  13 o 0 75.5315 4.487    9.2605      4.04844    142.748    4.04844      
1 1 1 13 5  14 f 1 111.324 3.74919  126.222     -125.711   58.8774    -125.711     
1 1 1 13 5  15 o 0 34.493  8.49483  25.3716     -127.818   99.1429    -127.818     
1 1 1 13 5  16 o 0 30.8236 9.71379  20.3471     -5.9513    98.1281    -5.9513      
1 1 1 13 5  17 o 0 151.391 4.41219  164.285     -120.662   9.53091    -120.662     
1 1 1 13 5  18 o 0 120.659 4.56054  127.12      -58.3988   5.86749    -58.3988     
1 1 1 13 5  19 o 0 26.6405 9.17855  15.6713     -53.0699   12.8176    126.93       
1 1 1 13 5  20 o 0 23.6101 10.0392  11.4784     -113.851   11.3347    66.1488      
1 1 1 13 5  21 o 0 29.4782 12.6721  17.7135     -46.3853   14.9162    133.615      
1 1 1 13 5  22 o 0 14.1477 6.39474  ?           ?          ?          ?            
1 1 1 13 6  0  o 0 70.4739 5.90631  24.8035     180        29.7905    -1.57974e-13 
1 1 1 13 6  1  o 0 206.136 4.58326  168.152     -79.8237   48.1334    100.176      
1 1 1 13 6  2  o 0 324.576 6.69743  332.058     39.442     41.5673    39.442       
1 1 1 13 6  3  o 0 587.727 12.5838  534.076     -83.6185   76.3924    96.3815      
1 1 1 13 6  4  o 0 231.896 5.1056   171.652     -161.949   89.4       18.051       
1 1 1 13 6  5  o 0 207.649 4.80556  212.595     -127.218   68.9359    -127.218     
1 1 1 13 6  6  o 0 283.406 6.74062  288.411     160.402    69.5653    160.402      
1 1 1 13 6  7  o 0 393.901 8.73048  343.567     -84.5882   29.2366    95.4118      
1 1 1 13 6  8  o 0 248.254 6.45251  244.882     68.5593    44.1808    68.5593      
1 1 1 13 6  9  f 1 278.392 6.91422  247.045     -51.0493   8.44441    128.951      
1 1 1 13 6  10 o 0 222.111 5.40946  206.779     46.1245    15.3515    46.1245      
1 1 1 13 6  11 o 0 174.05  4.45469  206.363     109.334    124.136    109.334      
1 1 1 13 6  12 o 0 235.363 5.43692  271.321     79.7407    101.133    79.7407      
1 1 1 13 6  13 o 0 113.535 3.68907  107.127     -49.5699   8.23855    -49.5699     
1 1 1 13 6  14 o 0 153.127 4.29959  160.199     -107.086   42.1397    -107.086     
1 1 1 13 6  15 o 0 98.7502 3.96995  106.732     176.326    49.6369    176.326      
1 1 1 13 6  16 f 1 119.873 3.56439  164.385     39.4304    75.0327    39.4304      
1 1 1 13 6  17 o 0 128.568 3.80502  141.79      -103.214   14.5869    -103.214     
1 1 1 13 6  18 o 0 43.3302 7.77729  35.46       -122.483   10.5782    57.5172      
1 1 1 13 6  19 o 0 88.3408 5.40148  84.198      -69.1034   8.13379    110.897      
1 1 1 13 6  20 f 1 51.1522 9.97036  71.0475     22.4597    56.4417    22.4597      
1 1 1 13 6  21 o 0 41.8137 11.7406  50.1974     78.9606    37.1522    78.9606      
1 1 1 13 6  22 o 0 19.162  8.36287  ?           ?          ?          ?            
1 1 1 13 7  0  o 0 339.739 10.4388  337.529     180        59.9741    -180         
1 1 1 13 7  1  o 0 651.802 12.8993  584.386     60.1701    112.499    -119.83      
1 1 1 13 7  2  o 0 199.436 4.41821  203.211     -46.0363   48.5862    -46.0363     
1 1 1 13 7  3  o 0 653.393 13.1385  607.721     -135.378   55.2886    44.622       
1 1 1 13 7  4  o 0 588.802 12.1389  542.612     -93.4492   51.9751    86.5508      
1 1 1 13 7  5  f 1 1009.04 19.5299  939.629     -19.611    7.15737    160.389      
1 1 1 13 7  6  o 0 145.623 3.9631   29.636      -81.7595   190.203    98.2405      
1 1 1 13 7  7  o 0 422.235 9.24146  316.082     -143.667   137.382    36.3327      
1 1 1 13 7  8  o 0 228.368 5.58261  148.592     -116.599   115.961    63.4005      
1 1 1 13 7  9  o 0 286.898 6.80873  223.006     179.924    74.165     -0.0761697   
1 1 1 13 7  10 o 0 169.576 4.48528  174.503     -138.117   56.2135    -138.117     
1 1 1 13 7  11 o 0 56.1558 7.47344  5.53066     156.211    73.6654    156.211      
1 1 1 13 7  12 o 0 82.2107 4.68694  37.481      -71.8531   51.8795    108.147      
1 1 1 13 7  13 o 0 258.964 6.01307  261.23      -165.121   33.8774    -165.121     
1 1 1 13 7  14 o 0 146.172 3.94987  124.25      126.496    17.74      -53.5043     
1 1 1 13 7  15 o 0 44.7808 7.6819   14.5157     133.97     11.216     -46.0304     
1 1 1 13 7  16 o 0 192.38  4.27431  251.739     -114.165   88.4553    -114.165     
1 1 1 13 7  17 o 0 130.691 3.98524  158.077     -43.2091   43.6512    -43.2091     
1 1 1 13 7  18 o 0 73.6892 4.86052  64.0922     102.002    20.4646    -77.9978     
1 1 1 13 7  19 o 0 29      10.3009  7.78789     -159.469   37.3339    20.5313      
1 1 1 13 7  20 o 0 36.6313 11.8609  34.1784     111.22     2.9785     111.22       
1 1 1 13 7  21 o 0 27.3805 10.4746  4.08769     159.148    2.50457    159.148      
1 1 1 13 7  22 o 0 13.9934 6.80254  ?           ?          ?          ?            
1 1 1 13 8  0  o 0 13.6918 9.18608  0.0745651   0          4.08691    180          
1 1 1 13 8  1  o 0 185.263 5.0272   106.555     11.4341    129.944    -168.566     
1 1 1 13 8  2  o 0 189.4   4.11147  209.642     -7.4845    95.4515    -7.4845      
1 1 1 13 8  3  o 0 178.686 4.11268  139.422     158.792    41.1246    -21.2079     
1 1 1 13 8  4  o 0 126.025 3.68073  79.2676     63.7084    29.5537    -116.292     
1 1 1 13 8  5  o 0 496.944 10.216   414.561     2.54092    91.6988    -177.459     
1 1 1 13 8  6  o 0 354.772 7.7406   348.333     58.286     52.9186    58.286       
1 1 1 13 8  7  o 0 295.128 6.71054  266.347     -161.149   6.1537     -161.149     
1 1 1 13 8  8  o 0 144.28  4.32231  122.548     -81.488    49.3278    -81.488      
1 1 1 13 8  9  o 0 418.033 10.2175  367.271     45.7313    33.3091    -134.269     
1 1 1 13 8  10 o 0 109.27  4.79091  79.6966     84.6501    16.0666    -95.3499     
1 1 1 13 8  11 o 0 156.254 4.20359  67.4818     85.3548    137.705    -94.6452     
1 1 1 13 8  12 o 0 330.481 7.23485  372.331     -123.721   115.647    -123.721     
1 1 1 13 8  13 o 0 102.002 4.09928  87.4966     33.0656    7.99736    -146.934     
1 1 1 13 8  14 o 0 150.702 3.79743  159.84      146.86     47.315     146.86       
1 1 1 13 8  15 o 0 163.449 3.90151  179.482     72.9651    68.6516    72.9651      
1 1 1 13 8  16 o 0 236.563 5.36381  245.249     -109.935   21.5308    70.0647      
1 1 1 13 8  17 o 0 52.4296 6.2319   63.5991     -17.6828   27.3319    -17.6828     
1 1 1 13 8  18 o 0 71.3982 5.05269  73.0861     30.8701    3.55065    30.8701      
1 1 1 13 8  19 o 0 16.3488 7.78239  5.06077     176.617    31.9882    176.617      
1 1 1 13 8  20 o 0 22.0983 9.93549  12.16       5.68797    3.14638    -174.312     
1 1 1 13 8  21 o 0 41.0268 12.242   ?           ?          ?          ?            
1 1 1 13 8  22 f 1 11.285  5.71631  ?           ?          ?          ?            
1 1 1 13 9  0  o 0 350.962 9.9423   346.613     180        110.575    -180         
1 1 1 13 9  1  o 0 456.992 9.18862  352.526     12.6327    184.695    -167.367     
1 1 1 13 9  2  o 0 170.798 3.65884  152.084     55.4294    6.35629    55.4294      
1 1 1 13 9  3  o 0 282.37  6.40876  198.752     119.839    138.148    -60.1609     
1 1 1 13 9  4  o 0 133.051 3.87835  99.2561     58.2344    32.1568    58.2344      
1 1 1 13 9  5  o 0 177.917 4.32754  66.67       33.4668    180.039    -146.533     
1 1 1 13 9  6  o 0 250.545 5.61531  211.25      140.571    22.691     -39.4291     
1 1 1 13 9  7  o 0 240.591 5.45516  291.835     -40.1547   184.858    -40.1547     
1 1 1 13 9  8  o 0 561.896 12.939   529.601     -53.7295   10.8813    -53.7295     
1 1 1 13 9  9  o 0 198.916 5.19096  212.141     -80.6108   70.9689    -80.6108     
1 1 1 13 9  10 o 0 325.498 7.45335  363.044     83.1355    138.13     83.1355      
1 1 1 13 9  11 o 0 169.892 4.21498  171.406     178.727    28.4488    178.727      
1 1 1 13 9  12 o 0 49.9752 7.01397  2.00413     -114.793   24.4491    -114.793     
1 1 1 13 9  13 o 0 154.597 3.77171  167.006     -165.521   49.4917    -165.521     
1 1 1 13 9  14 f 1 144.282 4.13761  130.653     -39.5795   0.250089   -39.5795     
1 1 1 13 9  15 o 0 166.434 4.04371  153.439     -69.9619   6.60346    -69.9619     
1 1 1 13 9  16 o 0 167.511 4.09247  245.96      90.3228    134.577    90.3228      
1 1 1 13 9  17 o 0 162.06  4.69099  184.905     -129.306   28.5486    -129.306     
1 1 1 13 9  18 o 0 40.754  7.56755  40.5509     166.561    10.9038    166.561      
1 1 1 13 9  19 o 0 54.6112 7.53422  48.9112     23.0933    7.93062    -156.907     
1 1 1 13 9  20 o 0 17.6686 8.52909  3.47414     -73.4083   5.07404    106.592      
1 1 1 13 9  21 o 0 35.804  13.3608  ?           ?          ?          ?            
1 1 1 13 9  22 o 0 10.2222 5.1825   ?           ?          ?          ?            
1 1 1 13 10 0  o 0 285.34  7.87772  281.217     180        8.13595    -180         
1 1 1 13 10 1  o 0 372.479 7.63086  391.136     -69.0729   66.2154    -69.0729     
1 1 1 13 10 2  o 0 472.443 9.29899  539.257     7.45685    167.616    7.45685      
1 1 1 13 10 3  o 0 138.198 3.43448  82.6929     93.3294    59.8064    -86.6706     
1 1 1 13 10 4  o 0 783.781 16.612   859.898     58.9342    255.473    58.9342      
1 1 1 13 10 5  o 0 604.327 12.336   567.411     30.3279    15.1715    30.3279      
1 1 1 13 10 6  o 0 612.839 12.2673  551.65      -138.999   24.3969    41.0006      
1 1 1 13 10 7  o 0 234.705 5.45322  250.063     -163.012   84.3447    -163.012     
1 1 1 13 10 8  o 0 553.178 12.39    572.351     -80.65     115.783    -80.65       
1 1 1 13 10 9  o 0 276.79  6.35428  241.051     36.4072    23.1542    -143.593     
1 1 1 13 10 10 o 0 68.144  5.80002  13.9245     21.4646    7.06761    -158.535     
1 1 1 13 10 11 f 1 258.515 5.90241  229.721     77.0754    36.3043    -102.925     
1 1 1 13 10 12 o 0 113.242 3.86304  97.1665     130.752    6.14475    130.752      
1 1 1 13 10 13 o 0 61.2324 5.56233  26.2457     -61.1198   49.0675    118.88       
1 1 1 13 10 14 o 0 133.299 3.87674  144.103     86.8038    51.2655    86.8038      
1 1 1 13 10 15 o 0 77.0992 4.55544  77.2453     15.4601    23.6018    15.4601      
1 1 1 13 10 16 o 0 163.416 3.88389  204.824     133.002    60.6351    133.002      
1 1 1 13 10 17 o 0 157.755 3.98039  168.519     -133.904   5.66049    -133.904     
1 1 1 13 10 18 o 0 70.3046 5.35576  62.463      157.621    15.3651    -22.3794     
1 1 1 13 10 19 o 0 27.0782 9.92758  16.7529     32.0474    10.9165    -147.953     
1 1 1 13 10 20 o 0 29.8636 11.2736  14.363      21.6534    9.65344    21.6534      
1 1 1 13 10 21 o 0 44.0803 12.916   ?           ?          ?          ?            
1 1 1 13 10 22 o 0 9.78653 4.91079  ?           ?          ?          ?            
1 1 1 13 11 0  o 0 86.7367 5.50341  48.6435     0          28.2073    -180         
1 1 1 13 11 1  o 0 345.003 6.71907  247.327     -39.4462   170.017    140.554      
1 1 1 13 11 2  o 0 404.762 8.29883  446.901     -70.3289   142.519    -70.3289     
1 1 1 13 11 3  o 0 461.85  9.24978  367.77      -24.3508   126.083    155.649      
1 1 1 13 11 4  o 0 954.016 18.5914  829.321     -88.7053   126.273    91.2947      
1 1 1 13 11 5  o 0 293.827 6.43422  161.431     -73.6466   212.574    106.353      
1 1 1 13 11 6  o 0 344.454 7.35004  415.815     48.9621    217.294    48.9621      
1 1 1 13 11 7  o 0 355.568 7.7606   419.295     131.104    185.58     131.104      
1 1 1 13 11 8  o 0 157.179 4.57352  103.687     -157.371   56.864     22.6295      
1 1 1 13 11 9  o 0 210.776 5.08839  213.082     162.668    49.8734    162.668      
1 1 1 13 11 10 o 0 116.615 4.13685  68.8795     -18.6875   49.8329    -18.6875     
1 1 1 13 11 11 o 0 182.429 4.32898  192.397     63.7117    46.9557    63.7117      
1 1 1 13 11 12 o 0 94.2682 4.1685   66.3405     42.6774    12.2148    -137.323     
1 1 1 13 11 13 o 0 103.106 3.98906  111.789     105.308    92.9526    105.308      
1 1 1 13 11 14 o 0 147.859 3.52855  124.442     -65.6963   18.1317    114.304      
1 1 1 13 11 15 o 0 142.947 3.86888  186.807     134.831    64.1279    134.831      
1 1 1 13 11 16 o 0 186.547 4.2992   254.529     -159.124   111.124    -159.124     
1 1 1 13 11 17 o 0 79.6875 4.53543  76.1979     0.050267   11.2003    -179.95      
1 1 1 13 11 18 o 0 31.1514 9.91963  20.3053     -96.7786   8.20411    83.2214      
1 1 1 13 11 19 o 0 23.616  9.97882  12.6235     6.71923    7.29489    -173.281     
1 1 1 13 11 20 o 0 57.39   7.7764   70.5167     29.3992    34.6607    29.3992      
1 1 1 13 11 21 o 0 33.6568 12.6777  ?           ?          ?          ?            
1 1 1 13 11 22 f 1 23.8199 5.18429  ?           ?          ?          ?            
1 1 1 13 12 0  o 0 331.126 9.61655  315.171     0          143.331    5.16486e-14  
1 1 1 13 12 1  o 0 258.27  5.266    130.803     -148.272   215.004    31.7282      
1 1 1 13 12 2  o 0 197.833 4.2793   156.42      24.3759    36.3153    -155.624     
1 1 1 13 12 3  o 0 453.084 9.3425   379.124     -73.8969   85.3041    106.103      
1 1 1 13 12 4  o 0 934.928 18.3639  849.877     -59.5981   46.9538    120.402      
1 1 1 13 12 5  o 0 82.3115 4.41627  13.6707     82.8032    135.872    82.8032      
1 1 1 13 12 6  o 0 313.889 6.63262  233.222     133.931    99.8429    -46.0685     
1 1 1 13 12 7  o 0 586.511 12.627   517.095     130.476    66.527     -49.5239     
1 1 1 13 12 8  o 0 401.306 9.04311  424.889     -174.303   106.321    -174.303     
1 1 1 13 12 9  o 0 142.204 4.21603  144.44      49.183     52.2954    49.183       
1 1 1 13 12 10 o 0 459.51  9.66045  426.931     -177.405   20.7117    -177.405     
1 1 1 13 12 11 o 0 166.984 4.14889  106.128     -20.575    100.048    159.425      
1 1 1 13 12 12 o 0 152.723 4.10378  147.619     75.7292    10.3826    75.7292      
1 1 1 13 12 13 o 0 113.729 3.7668   67.4079     8.50769    71.9504    -171.492     
1 1 1 13 12 14 o 0 66.1135 4.64777  41.017      22.5072    24.2436    -157.493     
1 1 1 13 12 15 o 0 177.133 3.83059  179.072     102.246    27.9662    -77.7544     
1 1 1 13 12 16 o 0 122.838 4.01208  147.666     42.6155    37.2319    42.6155      
1 1 1 13 12 17 o 0 65.8916 4.87347  51.6055     145.466    30.5432    -34.5342     
1 1 1 13 12 18 o 0 124.715 4.50607  160.634     -26.1749   68.1533    -26.1749     
1 1 1 13 12 19 o 0 40.2245 10.7081  29.4876     -131.776   15.9076    48.2243      
1 1 1 13 12 20 o 0 39.4264 10.9965  32.7566     -75.46     5.91171    104.54       
1 1 1 13 12 21 o 0 14.3567 7.32564  ?           ?          ?          ?            
1 1 1 13 12 22 o 0 13.5958 6.38119  ?           ?          ?          ?            
1 1 1 13 13 0  o 0 470.745 17.2744  447.204     180        72.6703    -2.20315e-13 
1 1 1 13 13 1  o 0 992.245 23.82    940.629     90         90.2318    90           
1 1 1 13 13 2  o 0 504.679 14.5924  476.858     180        69.1923    -4.03879e-14 
1 1 1 13 13 3  o 0 950.265 25.0594  893.937     90         77.4123    90           
1 1 1 13 13 4  o 0 559.792 16.1285  523.708     180        16.3891    180          
1 1 1 13 13 5  o 0 52.8853 10.7829  7.17112     -90        19.8471    90           
1 1 1 13 13 6  o 0 483.62  14.872   460.399     0          79.5772    2.31956e-14  
1 1 1 13 13 7  o 0 63.9231 9.71048  24.5518     90         42.1782    -90          
1 1 1 13 13 8  o 0 52.2732 12.3668  2.24079     0          2.15747    180          
1 1 1 13 13 9  o 0 582.605 16.7619  537.317     90         41.341     -90          
1 1 1 13 13 10 o 0 190.862 6.36633  173.642     180        60.3507    180          
1 1 1 13 13 11 o 0 380.672 11.8894  369.188     90         36.2189    -90          
1 1 1 13 13 12 o 0 13.6752 9.43472  3.49395     0          39.1365    -180         
1 1 1 13 13 13 o 0 99.6397 5.17007  93.4184     90         35.6316    -90          
1 1 1 13 13 14 o 0 26.0097 13.138   11.35       180        29.2534    -3.99513e-15 
1 1 1 13 13 15 o 0 37.3423 13.7348  34.5457     -90        8.07703    90           
1 1 1 13 13 16 o 0 66.6475 7.87645  71.1071     0          14.1268    -1.33117e-14 
1 1 1 13 13 17 o 0 96.2543 6.7172   100.823     90         5.41003    -90          
1 1 1 13 13 18 o 0 21.4782 12.8394  2.85073     0          0.161182   -180         
1 1 1 13 13 19 o 0 24.2816 14.3601  21.4648     -90        6.57569    90           
1 1 1 13 13 20 o 0 17.0464 11.4286  14.9927     180        20.8095    7.6192e-15   
1 1 1 13 13 21 o 0 8.8933  6.51207  ?           ?          ?          ?            
1 1 1 14 0  0  o 0 118.241 8.24929  113.029     180        169.623    -2.24831e-13 
1 1 1 14 0  1  o 0 274.225 8.57457  285.474     -45        137.583    135          
1 1 1 14 0  2  o 0 86.1844 5.17254  11.0592     90         4.59983    -90          
1 1 1 14 0  3  o 0 153.12  5.58009  109.837     -135       48.7693    -135         
1 1 1 14 0  4  o 0 31.8309 12.5703  11.1469     180        109.015    2.9108e-15   
1 1 1 14 0  5  o 0 142.668 5.90792  114.669     -45        29.3213    -45          
1 1 1 14 0  6  o 0 428.966 12.9976  406.674     90         57.744     90           
1 1 1 14 0  7  o 0 841.451 24.4444  787.819     45         19.0193    -135         
1 1 1 14 0  8  o 0 138.018 10.7942  127.213     0          104.997    180          
1 1 1 14 0  9  o 0 218.215 7.68443  205.372     -45        106.233    135          
1 1 1 14 0  10 o 0 158.284 6.36894  144.939     -90        65.4298    -90          
1 1 1 14 0  11 o 0 86.8233 6.98767  65.4618     45         0.77626    -135         
1 1 1 14 0  12 o 0 81.3679 7.16088  75.3747     180        44.8652    2.12039e-14  
1 1 1 14 0  13 o 0 286.606 9.66247  273.06      135        41.3138    135          
1 1 1 14 0  14 o 0 73.9974 7.67641  68.9479     -90        24.6214    90           
1 1 1 14 0  15 o 0 104.439 5.51778  95.5307     -135       24.6995    45           
1 1 1 14 0  16 o 0 114.544 5.46896  124.567     180        21.6271    5.16988e-14  
1 1 1 14 0  17 f 1 121.581 5.66039  129.119     -45        9.68568    135          
1 1 1 14 0  18 o 0 13.2117 9.24976  4.7792      90         15.2273    -90          
1 1 1 14 0  19 o 0 26.7031 13.8715  18.0184     45         3.21108    45           
1 1 1 14 0  20 o 0 17.3157 11.8086  4.58173     180        1.93835    1.65856e-14  
1 1 1 14 0  21 o 0 71.7779 15.3325  68.4125     -45        15.123     -45          
1 1 1 14 0  22 o 0 12.1246 8.7569   ?           ?          ?          ?            
1 1 1 14 1  0  f 1 247.986 7.17055  257.622     0          63.4891    180          
1 1 1 14 1  1  o 0 504.358 10.1408  511.967     -117.753   2.7476     62.2467      
1 1 1 14 1  2  o 0 354.351 7.2536   186.874     58.6989    336.737    -121.301     
1 1 1 14 1  3  o 0 439.053 9.02837  444.135     110.743    17.5541    110.743      
1 1 1 14 1  4  o 0 107.816 3.87196  11.7756     5.8649     209.558    5.8649       
1 1 1 14 1  5  o 0 564.441 12.8496  513.656     74.9803    40.6898    -105.02      
1 1 1 14 1  6  o 0 438.526 9.46816  389.61      150.613    37.0523    -29.3868     
1 1 1 14 1  7  o 0 764.951 17.1833  651.469     -178.757   117.712    1.24308      
1 1 1 14 1  8  o 0 57.8231 6.01344  18.7004     -87.2833   67.1011    -87.2833     
1 1 1 14 1  9  o 0 150.643 4.5376   134.381     160.567    61.7078    160.567      
1 1 1 14 1  10 o 0 135.027 4.37792  85.6617     102.895    62.5794    -77.1054     
1 1 1 14 1  11 o 0 90.9717 4.87179  61.4473     29.1774    1.06063    29.1774      
1 1 1 14 1  12 o 0 212.709 5.00565  258.908     -43.6475   124.659    -43.6475     
1 1 1 14 1  13 f 1 167.668 4.0797   180.192     -18.1221   48.9169    -18.1221     
1 1 1 14 1  14 o 0 174.738 4.03215  138.535     96.0479    43.8823    -83.9521     
1 1 1 14 1  15 o 0 123.293 3.68725  81.019      -63.2986   56.5977    116.701      
1 1 1 14 1  16 o 0 81.2582 4.09739  97.8003     -23.4157   29.3501    -23.4157     
1 1 1 14 1  17 o 0 53.9137 8.71531  43.8546     132.329    14.7834    -47.6713     
1 1 1 14 1  18 o 0 56.7605 6.36689  37.6261     -85.271    37.2286    94.729       
1 1 1 14 1  19 o 0 63.9399 7.183    72.1894     170.261    20.1547    170.261      
1 1 1 14 1  20 o 0 19.8315 9.21719  5.23722     144.896    1.30116    -35.1043     
1 1 1 14 1  21 o 0 30.3355 12.126   27.8646     165.208    10.8413    165.208      
1 1 1 14 1  22 o 0 11.1268 5.37648  ?           ?          ?          ?            
1 1 1 14 2  0  o 0 773.069 22.1218  793.652     180        24.6788    -180         
1 1 1 14 2  1  o 0 499.454 9.72985  587.702     -16.8316   172.282    -16.8316     
1 1 1 14 2  2  o 0 216.156 4.66164  135.23      -125.3     145.713    54.7002      
1 1 1 14 2  3  o 0 357.808 7.40122  364.828     -44.7847   31.6075    -44.7847     
1 1 1 14 2  4  o 0 172.609 4.09495  174.197     -17.6001   53.4972    -17.6001     
1 1 1 14 2  5  o 0 367.113 8.4499   251.667     -51.3279   181.991    128.672      
1 1 1 14 2  6  o 0 521.839 11.6586  370.994     -86.7733   230.173    93.2267      
1 1 1 14 2  7  o 0 71.1639 4.56795  11.4504     43.1641    86.2629    43.1641      
1 1 1 14 2  8  o 0 116.974 4.45981  8.03302     56.1367    207.242    56.1367      
1 1 1 14 2  9  o 0 412.088 9.9419   369.611     -60.644    20.765     119.356      
1 1 1 14 2  10 o 0 308.489 10.4458  314.42      129.95     68.2877    129.95       
1 1 1 14 2  11 o 0 348.329 7.93843  316.604     54.0902    6.47057    54.0902      
1 1 1 14 2  12 o 0 262.461 6.37385  299.244     -102.948   103.242    -102.948     
1 1 1 14 2  13 o 0 134.684 3.85165  168.767     20.8847    95.4803    20.8847      
1 1 1 14 2  14 o 0 83.6307 4.19434  75.0705     -118.393   9.84495    -118.393     
1 1 1 14 2  15 o 0 221.79  4.90234  200.664     178.062    0.525618   178.062      
1 1 1 14 2  16 o 0 71.2988 4.55912  80.6776     -10.5737   17.8479    -10.5737     
1 1 1 14 2  17 o 0 66.8687 4.88436  80.8038     -37.4396   35.0369    -37.4396     
1 1 1 14 2  18 o 0 30.5657 9.76838  11.7893     136.006    29.6819    -43.9935     
1 1 1 14 2  19 o 0 49.0724 7.90414  59.4134     -1.79834   28         -1.79834     
1 1 1 14 2  20 o 0 33.0499 11.3666  33.0761     124.518    11.6966    124.518      
1 1 1 14 2  21 o 0 23.9479 11.3508  12.9697     102.43     3.70411    102.43       
1 1 1 14 2  22 o 0 18.9187 7.63099  ?           ?          ?          ?            
1 1 1 14 3  0  f 1 385.422 11.1702  391.559     0          93.0531    180          
1 1 1 14 3  1  o 0 554.036 11.246   569.95      79.6847    33.2873    79.6847      
1 1 1 14 3  2  o 0 79.1678 3.48873  19.6368     60.5917    148.29     60.5917      
1 1 1 14 3  3  o 0 169.143 4.00412  85.2659     3.94372    64.9044    3.94372      
1 1 1 14 3  4  o 0 246.014 5.40413  191.272     117.313    81.7239    -62.687      
1 1 1 14 3  5  o 0 186.741 4.62469  139.009     -16.9885   48.5005    163.012      
1 1 1 14 3  6  o 0 436.729 9.67001  453.164     72.7931    102.835    72.7931      
1 1 1 14 3  7  o 0 366.242 7.80662  357.897     -74.043    52.5175    -74.043      
1 1 1 14 3  8  o 0 335.234 8.26496  387.674     83.9655    162.483    83.9655      
1 1 1 14 3  9  o 0 215.814 5.65574  176.356     -47.5771   27.4473    132.423      
1 1 1 14 3  10 o 0 304.704 7.0216   267.106     174.088    19.6282    -5.91234     
1 1 1 14 3  11 o 0 168.247 4.56559  90.1605     30.8479    114.366    -149.152     
1 1 1 14 3  12 o 0 146.71  4.00038  130.55      -35.9196   3.15347    144.08       
1 1 1 14 3  13 o 0 76.4746 4.78281  58.4504     81.4228    13.6046    -98.5772     
1 1 1 14 3  14 f 1 109.63  4.05776  80.5293     -66.5312   34.7737    113.469      
1 1 1 14 3  15 o 0 66.35   5.38792  39.848      8.41085    26.3385    -171.589     
1 1 1 14 3  16 o 0 173.79  4.00372  181.414     25.9441    11.2334    -154.056     
1 1 1 14 3  17 o 0 168.788 4.28609  185.665     -4.81599   16.8931    -4.81599     
1 1 1 14 3  18 o 0 110.666 4.78458  131.559     -43.959    37.9072    -43.959      
1 1 1 14 3  19 o 0 48.3159 7.242    57.8942     165.163    26.5236    165.163      
1 1 1 14 3  20 o 0 24.552  9.8279   4.09003     -74.3068   1.90578    -74.3068     
1 1 1 14 3  21 o 0 29.9738 11.8196  26.0003     -123.015   4.97355    -123.015     
1 1 1 14 3  22 o 0 11.4321 5.59901  ?           ?          ?          ?            
1 1 1 14 4  0  o 0 318.77  9.22318  320.941     0          80.8508    180          
1 1 1 14 4  1  o 0 321.507 6.5035   345.722     -127.432   67.8678    -127.432     
1 1 1 14 4  2  o 0 431.158 8.87883  553.003     -68.911    269.029    -68.911      
1 1 1 14 4  3  o 0 309.111 6.84695  319.579     25.0769    49.7148    25.0769      
1 1 1 14 4  4  f 1 89.0577 3.68665  12.1311     -23.5979   13.1089    156.402      
1 1 1 14 4  5  o 0 887.057 18.297   810.146     2.21804    40.9755    -177.782     
1 1 1 14 4  6  o 0 226.014 5.2695   191.131     -43.3187   16.3075    136.681      
1 1 1 14 4  7  o 0 82.417  4.97994  63.844      174.251    253.342    174.251      
1 1 1 14 4  8  o 0 409.758 9.76002  332.65      -132.804   96.7057    47.1962      
1 1 1 14 4  9  o 0 313.631 7.38637  263.884     -94.7931   41.9152    85.2069      
1 1 1 14 4  10 o 0 64.5814 6.37775  13.513      74.5156    44.0407    -105.484     
1 1 1 14 4  11 o 0 260.462 6.21026  268.803     87.2144    76.7512    87.2144      
1 1 1 14 4  12 o 0 115.962 4.41216  85.7157     0.396342   29.4293    -179.604     
1 1 1 14 4  13 o 0 165.587 4.29189  154.313     146.417    0.969909   146.417      
1 1 1 14 4  14 o 0 114.442 3.7366   100.248     108.514    3.08837    -71.4861     
1 1 1 14 4  15 o 0 82.3873 4.05893  73.9928     90.0021    14.1859    90.0021      
1 1 1 14 4  16 o 0 75.4392 4.53973  92.5936     26.2263    33.6301    26.2263      
1 1 1 14 4  17 o 0 43.2155 7.71326  34.6385     -62.4169   0.678497   -62.4169     
1 1 1 14 4  18 o 0 61.1384 5.55433  70.9334     172.12     23.4801    172.12       
1 1 1 14 4  19 o 0 96.3137 5.84233  112.196     -6.58579   33.2417    -6.58579     
1 1 1 14 4  20 o 0 19.7925 9.12017  7.71314     8.86272    7.17635    -171.137     
1 1 1 14 4  21 o 0 29.3044 12.5287  15.1498     45.9531    9.80882    45.9531      
1 1 1 14 4  22 o 0 13.6878 6.51958  ?           ?          ?          ?            
1 1 1 14 5  0  o 0 258.884 7.79565  258.674     0          43.0568    1.38796e-13  
1 1 1 14 5  1  o 0 246.437 5.09706  276.602     50.0417    92.8883    50.0417      
1 1 1 14 5  2  o 0 352.069 7.10355  266.723     -171.328   148.507    8.67245      
1 1 1 14 5  3  o 0 590.673 11.8435  531.507     54.1711    85.8132    -125.829     
1 1 1 14 5  4  o 0 307.789 6.74372  239.921     2.84422    104.347    -177.156     
1 1 1 14 5  5  o 0 680.078 13.9602  633.65      -148.417   1.45791    -148.417     
1 1 1 14 5  6  o 0 931.681 19.6498  870.227     62.5979    15.3873    62.5979      
1 1 1 14 5  7  o 0 307.826 6.41662  294.466     -126.579   39.9811    -126.579     
1 1 1 14 5  8  o 0 140.454 4.04155  95.5109     175.38     33.7254    -4.6199      
1 1 1 14 5  9  o 0 343.873 8.15858  377.929     -140.812   135.019    -140.812     
1 1 1 14 5  10 o 0 72.3527 6.12247  25.39       16.2079    8.83876    -163.792     
1 1 1 14 5  11 o 0 81.2934 5.13776  31.0979     101.475    56.2049    -78.5251     
1 1 1 14 5  12 o 0 42.2107 9.45625  42.3053     -163.793   132.639    -163.793     
1 1 1 14 5  13 o 0 284.277 6.04066  290.182     -67.0559   45.7146    -67.0559     
1 1 1 14 5  14 f 1 118.778 3.72438  107.565     67.6678    3.67378    67.6678      
1 1 1 14 5  15 o 0 89.0614 4.17669  67.9544     -50.2598   14.82      129.74       
1 1 1 14 5  16 o 0 45.6055 7.40443  33.2018     156.038    17.3954    -23.9618     
1 1 1 14 5  17 o 0 24.1387 9.38023  9.54084     -167.28    61.8518    -167.28      
1 1 1 14 5  18 o 0 26.8174 9.54514  5.46022     146.665    33.5342    -33.3347     
1 1 1 14 5  19 o 0 49.6309 7.84012  42.6291     -90.9874   9.97645    89.0126      
1 1 1 14 5  20 o 0 33.8388 11.424   35.6392     -13.0282   20.8422    -13.0282     
1 1 1 14 5  21 o 0 22.3303 10.1342  8.72606     -90.3214   1.58285    -90.3214     
1 1 1 14 5  22 o 0 8.61829 4.34216  ?           ?          ?          ?            
1 1 1 14 6  0  o 0 304.862 9.08363  302.743     0          29.4143    180          
1 1 1 14 6  1  o 0 442.523 9.16473  395.644     -82.7521   71.5593    97.2479      
1 1 1 14 6  2  o 0 379.998 7.69342  360.609     155.329    10.9431    -24.6707     
1 1 1 14 6  3  o 0 326.283 6.70615  294.845     3.23676    31.3689    -176.763     
1 1 1 14 6  4  o 0 398.893 8.62187  390.168     -121.677   44.2963    -121.677     
1 1 1 14 6  5  o 0 104.38  3.86283  24.7295     70.4821    104.652    -109.518     
1 1 1 14 6  6  o 0 560.844 11.787   494.888     71.3922    40.585     -108.608     
1 1 1 14 6  7  f 1 615.599 12.8995  522.845     84.6738    77.3562    -95.3262     
1 1 1 14 6  8  o 0 94.005  4.32531  25.0074     0.487282   61.8764    -179.513     
1 1 1 14 6  9  o 0 191.647 4.95744  133.71      150.29     64.8494    -29.7099     
1 1 1 14 6  10 f 1 224.118 5.30738  186.854     -0.0797191 26.4739    179.92       
1 1 1 14 6  11 o 0 104.233 5.47151  52.3123     99.2899    63.6621    -80.7101     
1 1 1 14 6  12 o 0 313.764 6.99448  348.085     -3.38242   102.436    -3.38242     
1 1 1 14 6  13 o 0 199.436 4.53001  129.638     56.4267    113.967    -123.573     
1 1 1 14 6  14 o 0 176.928 4.29935  167.935     -83.1399   13.5543    -83.1399     
1 1 1 14 6  15 o 0 131.281 3.82366  116.155     115.094    1.53124    115.094      
1 1 1 14 6  16 o 0 227.467 4.80422  273.13      -159.019   56.7815    -159.019     
1 1 1 14 6  17 o 0 66.4773 5.1376   83.2601     62.8097    34.0273    62.8097      
1 1 1 14 6  18 f 1 51.0997 6.39926  58.6692     -158.658   22.9004    -158.658     
1 1 1 14 6  19 o 0 66.6471 6.24356  76.5362     25.1677    23.6331    25.1677      
1 1 1 14 6  20 o 0 37.7762 10.942   41.0268     -121.144   17.0052    -121.144     
1 1 1 14 6  21 o 0 20.152  9.59183  ?           ?          ?          ?            
1 1 1 14 6  22 o 0 13.1569 6.26351  ?           ?          ?          ?            
1 1 1 14 7  0  o 0 227.595 7.36004  224.735     180        41.9555    -180         
1 1 1 14 7  1  o 0 444.354 8.94659  461.159     -50.3507   61.4328    -50.3507     
1 1 1 14 7  2  o 0 938.87  17.7031  1034.1      -176.681   238.602    -176.681     
1 1 1 14 7  3  o 0 673.087 14.2061  640.204     172.066    20.8792    -7.93446     
1 1 1 14 7  4  o 0 75.3057 4.39281  26.0121     151.632    147.023    151.632      
1 1 1 14 7  5  o 0 276.156 6.27634  178.648     -6.33141   142.432    173.669      
1 1 1 14 7  6  o 0 312.767 6.89985  240.414     -51.2338   83.1181    128.766      
1 1 1 14 7  7  o 0 147.933 3.89929  55.714      58.6431    135.434    -121.357     
1 1 1 14 7  8  o 0 414.532 9.24279  428.891     115.162    95.0103    115.162      
1 1 1 14 7  9  o 0 107.655 4.62911  15.4812     104.155    154.43     -75.8449     
1 1 1 14 7  10 o 0 188.024 5.21896  150.834     90.1074    29.6972    -89.8926     
1 1 1 14 7  11 o 0 170.077 4.18831  117.736     -40.4274   58.75      139.573      
1 1 1 14 7  12 o 0 63.0602 5.48819  12.7876     -118.326   39.483     61.6745      
1 1 1 14 7  13 o 0 101.592 4.14823  115.39      147.005    56.7894    147.005      
1 1 1 14 7  14 o 0 163.831 4.11887  131.279     36.2859    35.379     -143.714     
1 1 1 14 7  15 o 0 44.543  7.14678  24.939      155.387    12.3657    155.387      
1 1 1 14 7  16 o 0 66.8794 5.08271  72.0966     -177.204   11.4507    -177.204     
1 1 1 14 7  17 o 0 104.544 4.02291  100.3       -173.701   16.9626    6.29901      
1 1 1 14 7  18 o 0 58.5667 6.43536  71.1538     141.785    31.3004    141.785      
1 1 1 14 7  19 o 0 61.5995 7.62388  67.7975     162.448    16.6747    162.448      
1 1 1 14 7  20 o 0 59.2048 8.14818  64.4138     -169.443   17.3252    -169.443     
1 1 1 14 7  21 o 0 21.629  10.1443  ?           ?          ?          ?            
1 1 1 14 7  22 o 0 15.2414 7.16736  ?           ?          ?          ?            
1 1 1 14 8  0  o 0 80.1118 6.55757  7.60773     0          4.83296    -180         
1 1 1 14 8  1  o 0 356.245 7.12152  449.679     -33.5758   224.01     -33.5758     
1 1 1 14 8  2  o 0 411.637 8.41213  276.197     -79.7085   240.467    100.292      
1 1 1 14 8  3  o 0 827.221 15.9016  730.116     -154.048   89.2204    25.9525      
1 1 1 14 8  4  o 0 511.993 11.3789  485.455     -137.531   23.8281    -137.531     
1 1 1 14 8  5  o 0 455.22  9.97433  337.771     121.937    160.871    -58.0627     
1 1 1 14 8  6  o 0 185.255 4.89456  107.32      -142.059   105.299    37.9413      
1 1 1 14 8  7  f 1 534.751 11.5724  552.78      166.187    138.412    166.187      
1 1 1 14 8  8  o 0 96.8516 4.47574  24.7529     85.7018    77.7098    -94.2982     
1 1 1 14 8  9  o 0 46.668  9.43797  21.8004     -100.817   90.0846    -100.817     
1 1 1 14 8  10 o 0 329.721 7.45361  323.315     -37.5637   52.8742    -37.5637     
1 1 1 14 8  11 o 0 237.334 5.51208  247.168     119.73     44.8952    119.73       
1 1 1 14 8  12 o 0 163.605 4.15681  187.26      143.26     86.4161    143.26       
1 1 1 14 8  13 o 0 99.8011 3.88236  95.0351     125.279    14.7431    125.279      
1 1 1 14 8  14 o 0 121.83  3.89063  73.1852     52.7225    72.3934    -127.277     
1 1 1 14 8  15 o 0 150.129 3.77181  144.092     -84.3345   19.8476    -84.3345     
1 1 1 14 8  16 o 0 73.4818 4.6216   76.6958     -42.3758   4.64696    -42.3758     
1 1 1 14 8  17 f 1 68.8061 4.7394   78.8893     119.919    19.3691    119.919      
1 1 1 14 8  18 o 0 70.9744 5.0981   57.6174     148.878    26.3635    -31.122      
1 1 1 14 8  19 o 0 20.0431 8.88448  5.43819     -49.7331   14.2964    130.267      
1 1 1 14 8  20 o 0 73.7101 8.23465  76.7178     98.1495    12.6561    98.1495      
1 1 1 14 8  21 o 0 24.163  11.1818  ?           ?          ?          ?            
1 1 1 14 8  22 o 0 18.3404 9.2181   ?           ?          ?          ?            
1 1 1 14 9  0  o 0 766.752 20.7041  752.012     180        105.359    -180         
1 1 1 14 9  1  o 0 156.343 3.83212  91.4383     -117.139   94.1953    62.8606      
1 1 1 14 9  2  o 0 85.7792 3.78774  7.72221     162.787    89.3759    -17.2127     
1 1 1 14 9  3  o 0 355.908 7.6413   287.904     -154.195   79.196     25.8047      
1 1 1 14 9  4  f 1 158.797 3.9669   149.524     -42.7557   65.7321    -42.7557     
1 1 1 14 9  5  o 0 225.129 5.1022   187.474     42.3714    20.1175    -137.629     
1 1 1 14 9  6  o 0 626.671 12.5237  605.376     151.039    65.6994    151.039      
1 1 1 14 9  7  o 0 455.696 10.1277  490.781     -61.2527   136.107    -61.2527     
1 1 1 14 9  8  o 0 361.597 8.62312  309.496     -75.3032   42.6745    104.697      
1 1 1 14 9  9  o 0 481.678 10.8174  354.709     -27.7605   175.085    152.24       
1 1 1 14 9  10 o 0 92.5041 4.83643  3.74887     -81.2577   145.296    98.7423      
1 1 1 14 9  11 o 0 163.172 4.09095  152.614     -96.3735   5.93986    -96.3735     
1 1 1 14 9  12 o 0 139.503 3.91433  123.525     147.04     1.10683    147.04       
1 1 1 14 9  13 o 0 78.9868 4.65671  43.7724     161.792    50.0713    -18.2076     
1 1 1 14 9  14 o 0 177.944 3.8075   159.483     -101.508   3.6446     78.4918      
1 1 1 14 9  15 o 0 51.0171 6.72256  26.9151     65.7159    29.4327    -114.284     
1 1 1 14 9  16 o 0 61.9815 4.64461  45.8065     11.4081    32.8417    -168.592     
1 1 1 14 9  17 o 0 132.651 3.82946  162.11      104.49     48.5434    104.49       
1 1 1 14 9  18 o 0 48.8228 7.06412  41.448      -73.0126   9.86239    106.987      
1 1 1 14 9  19 o 0 19.1911 8.67474  3.28254     4.49514    3.80647    -175.505     
1 1 1 14 9  20 o 0 61.8264 10.5033  67.5147     -90.5029   18.7177    -90.5029     
1 1 1 14 9  21 o 0 32.367  14.6665  ?           ?          ?          ?            
1 1 1 14 9  22 o 0 8.23757 4.12215  ?           ?          ?          ?            
1 1 1 14 10 0  o 0 115.048 5.00054  45.0405     0          7.17863    1.23169e-12  
1 1 1 14 10 1  o 0 309.041 5.93268  299.557     96.4642    33.0159    96.4642      
1 1 1 14 10 2  o 0 384.184 7.67934  326.726     106.018    57.2401    -73.9821     
1 1 1 14 10 3  o 0 384.442 7.55497  246.88      79.557     216.153    -100.443     
1 1 1 14 10 4  f 1 254.35  5.47616  190.614     -121.383   75.046     58.6166      
1 1 1 14 10 5  o 0 406.228 8.3034   380.272     -131.637   21.3882    -131.637     
1 1 1 14 10 6  o 0 445.855 9.31534  406.029     -64.3696   4.10368    -64.3696     
1 1 1 14 10 7  o 0 362.831 8.15061  351.937     130.708    36.3623    130.708      
1 1 1 14 10 8  o 0 352.827 7.8926   366.267     -47.6296   92.3062    -47.6296     
1 1 1 14 10 9  o 0 149.385 4.36403  70.7047     142.728    121.55     -37.2724     
1 1 1 14 10 10 o 0 186.084 4.56699  119.467     -89.6755   88.5347    90.3245      
1 1 1 14 10 11 o 0 184.624 4.25581  137.584     -36.6837   70.4075    143.316      
1 1 1 14 10 12 o 0 90.1996 4.39228  60.774      138.44     10.2055    -41.5602     
1 1 1 14 10 13 o 0 53.7003 6.10651  31.6058     -41.1259   1.45743    138.874      
1 1 1 14 10 14 o 0 104.605 3.61864  107.332     12.0273    35.7793    12.0273      
1 1 1 14 10 15 o 0 179.92  4.04688  258.468     52.5626    127.634    52.5626      
1 1 1 14 10 16 o 0 104.022 3.64875  121.484     98.9858    26.8924    98.9858      
1 1 1 14 10 17 o 0 37.2617 8.96269  32.4296     -57.4673   0.0150039  -57.4673     
1 1 1 14 10 18 o 0 69.3568 6.04428  78.629      7.96338    21.8427    7.96338      
1 1 1 14 10 19 o 0 29.5217 10.2972  23.8553     168.551    0.929878   168.551      
1 1 1 14 10 20 o 0 66.2406 8.18642  75.6233     -57.0333   26.6411    -57.0333     
1 1 1 14 10 21 f 1 27.5037 12.6273  ?           ?          ?          ?            
1 1 1 14 10 22 o 0 15.2217 7.20597  ?           ?          ?          ?            
1 1 1 14 11 0  o 0 133.131 4.70929  125.673     0          137.047    180          
1 1 1 14 11 1  o 0 449.12  8.74514  383.63      -36.4164   69.1773    143.584      
1 1 1 14 11 2  o 0 210.705 4.26513  109.171     151.635    159.827    -28.3653     
1 1 1 14 11 3  o 0 304.989 6.47631  245.631     56.3597    63.9187    -123.64      
1 1 1 14 11 4  o 0 316.676 6.69209  356.763     41.9251    146.705    41.9251      
1 1 1 14 11 5  o 0 438.513 8.5934   426.108     -94.1511   54.2369    -94.1511     
1 1 1 14 11 6  o 0 534.986 10.8978  543.26      14.1272    115.96     14.1272      
1 1 1 14 11 7  o 0 311.931 6.83966  319.959     -147.436   73.5028    -147.436     
1 1 1 14 11 8  o 0 505.88  11.7486  405.156     75.8153    125.265    -104.185     
1 1 1 14 11 9  o 0 439.8   10.1196  416.619     48.3225    31.238     48.3225      
1 1 1 14 11 10 o 0 247.042 5.41004  209.012     -54.0377   20.2637    125.962      
1 1 1 14 11 11 o 0 153.797 3.87093  181.636     -40.9854   97.7443    -40.9854     
1 1 1 14 11 12 o 0 130.566 3.62149  77.4304     121.048    87.4425    -58.9523     
1 1 1 14 11 13 o 0 13.3658 6.57955  15.6293     -144.393   34.2215    -144.393     
1 1 1 14 11 14 f 1 147.691 3.95161  112.555     -40.0715   39.8157    139.929      
1 1 1 14 11 15 o 0 98.2073 3.97411  118.053     -156.789   29.3537    -156.789     
1 1 1 14 11 16 o 0 48.7416 7.0102   36.5338     95.7902    17.8467    -84.2098     
1 1 1 14 11 17 o 0 103.136 3.82183  100.266     41.8918    11.7995    -138.108     
1 1 1 14 11 18 o 0 53.2131 6.74576  51.6285     -153.83    0.417107   26.17        
1 1 1 14 11 19 o 0 61.9574 8.49897  56.3748     149.046    6.66548    -30.9539     
1 1 1 14 11 20 o 0 26.9234 11.2505  20.1957     -5.96372   1.36       174.036      
1 1 1 14 11 21 o 0 17.8441 8.88287  ?           ?          ?          ?            
1 1 1 14 11 22 o 0 13.6615 6.69281  ?           ?          ?          ?            
1 1 1 14 12 0  o 0 464.267 12.73    437.933     180        109.878    -180         
1 1 1 14 12 1  o 0 228.698 4.92949  114.553     -127.149   185.463    52.8514      
1 1 1 14 12 2  o 0 158.467 3.92933  76.0143     -1.31809   120.543    178.682      
1 1 1 14 12 3  o 0 520.783 9.75892  493.807     -129.929   25.4956    -129.929     
1 1 1 14 12 4  o 0 362.263 7.0122   314.758     -70.9733   29.6303    109.027      
1 1 1 14 12 5  o 0 823.994 15.9226  786.924     -121.621   60.5879    -121.621     
1 1 1 14 12 6  o 0 233.927 5.15442  271.068     -107.266   136.498    -107.266     
1 1 1 14 12 7  o 0 140.934 4.3398   110.044     -90.201    51.4015    -90.201      
1 1 1 14 12 8  o 0 163.881 4.32601  87.1723     -86.214    117.991    93.786       
1 1 1 14 12 9  o 0 211.822 5.07509  178.603     93.8383    19.3756    -86.1617     
1 1 1 14 12 10 o 0 25.9843 9.85808  41.5765     -178.958   96.4022    -178.958     
1 1 1 14 12 11 o 0 280.056 5.58704  318.184     -140.532   108.424    -140.532     
1 1 1 14 12 12 o 0 74.6287 4.85596  67.2833     -38.2303   13.3801    -38.2303     
1 1 1 14 12 13 o 0 77.2403 4.593    75.3675     -36.2817   45.6803    -36.2817     
1 1 1 14 12 14 o 0 77.5697 4.67135  63.6097     126.136    1.27533    126.136      
1 1 1 14 12 15 f 1 107.134 3.95554  138.063     -69.9399   50.6653    -69.9399     
1 1 1 14 12 16 o 0 62.1247 5.60797  63.9449     -77.7278   7.96823    -77.7278     
1 1 1 14 12 17 o 0 24.0271 9.11298  6.39176     -48.1311   5.59905    131.869      
1 1 1 14 12 18 o 0 99.4339 4.59694  123.933     56.8553    48.9188    56.8553      
1 1 1 14 12 19 f 1 28.7776 10.7524  20.7399     126.233    9.1979     126.233      
1 1 1 14 12 20 o 0 17.3872 8.42372  2.402       12.3438    15.8422    -167.656     
1 1 1 14 12 21 o 0 13.5868 6.44279  ?           ?          ?          ?            
1 1 1 14 12 22 o 0 7.28443 3.70056  ?           ?          ?          ?            
1 1 1 14 13 0  o 0 110.139 4.64668  98.5556     180        66.107     -6.93438e-14 
1 1 1 14 13 1  o 0 176.991 3.91998  60.9431     -89.4594   191.583    90.5406      
1 1 1 14 13 2  o 0 425.889 7.93479  328.739     23.3803    129.325    -156.62      
1 1 1 14 13 3  o 0 390.456 7.62528  259.524     -174.573   198.282    5.42735      
1 1 1 14 13 4  o 0 511.134 9.68294  477.521     150.92     18.0014    150.92       
1 1 1 14 13 5  o 0 704.411 14.2382  724.628     -156.267   160.876    -156.267     
1 1 1 14 13 6  o 0 452.517 9.82525  466.111     113.722    91.5981    113.722      
1 1 1 14 13 7  o 0 559.84  12.0085  551.522     -163.316   66.591     -163.316     
1 1 1 14 13 8  o 0 214.277 5.04033  194.47      9.26686    5.06111    9.26686      
1 1 1 14 13 9  o 0 242.726 5.54855  264.151     134.605    98.5233    134.605      
1 1 1 14 13 10 o 0 120.749 4.09855  126.097     -123.853   62.7544    -123.853     
1 1 1 14 13 11 o 0 125.589 4.97982  81.3843     -168.519   60.4008    11.4807      
1 1 1 14 13 12 o 0 177.395 4.18639  156.036     -83.8007   17.6578    96.1993      
1 1 1 14 13 13 o 0 196.147 4.34419  159.011     -54.3502   41.6995    125.65       
1 1 1 14 13 14 o 0 30.5132 9.63986  13.8814     -30.9806   58.713     -30.9806     
1 1 1 14 13 15 o 0 94.7224 3.84746  104.744     -41.8535   11.2614    -41.8535     
1 1 1 14 13 16 o 0 66.0513 4.6368   56.6632     10.7899    21.9602    -169.21      
1 1 1 14 13 17 o 0 98.8935 4.09923  105.5       -33.3645   9.55175    -33.3645     
1 1 1 14 13 18 o 0 51.9091 7.34628  51.0079     98.8244    2.01678    98.8244      
1 1 1 14 13 19 o 0 45.6831 10.8484  48.9604     -164.336   13.646     -164.336     
1 1 1 14 13 20 o 0 44.3387 11.2657  44.8565     -164.994   10.2453    -164.994     
1 1 1 14 13 21 o 0 14.1861 6.58759  ?           ?          ?          ?            
1 1 1 14 14 0  o 0 546.639 20.3009  512.951     0          54.8388    1.46589e-13  
1 1 1 14 14 1  o 0 177.525 5.43502  114.921     90         67.9888    90           
1 1 1 14 14 2  o 0 773.638 19.75    722.16      0          107.898    180          
1 1 1 14 14 3  o 0 625.117 16.3883  580.96      90         85.3035    -90          
1 1 1 14 14 4  o 0 81.6382 6.03887  52.0523     180        48.3554    7.55316e-15  
1 1 1 14 14 5  o 0 15.9512 10.6609  2.02902     -90        81.9089    90           
1 1 1 14 14 6  o 0 121.075 5.6551   74.8276     180        10.8017    -180         
1 1 1 14 14 7  o 0 92.7767 6.47192  85.4702     -90        54.0991    90           
1 1 1 14 14 8  o 0 224.656 7.33373  207.077     0          11.1101    1.96061e-14  
1 1 1 14 14 9  o 0 192.867 5.96733  175.654     90         10.2973    90           
1 1 1 14 14 10 o 0 208.762 7.1675   202.894     0          70.7981    0            
1 1 1 14 14 11 o 0 209.102 6.1871   199.996     90         109.508    90           
1 1 1 14 14 12 o 0 212.324 6.21468  200.06      0          21.9501    0            
1 1 1 14 14 13 o 0 102.111 5.36671  94.4697     -90        13.2816    -90          
1 1 1 14 14 14 o 0 30.0313 13.6109  11.3414     180        4.39149    2.10284e-13  
1 1 1 14 14 15 o 0 16.5437 10.8274  9.38111     -90        35.3534    90           
1 1 1 14 14 16 o 0 99.9164 4.95375  105.768     0          16.2682    0            
1 1 1 14 14 17 o 0 57.8893 8.7121   59.6595     -90        20.1161    -90          
1 1 1 14 14 18 o 0 38.7645 20.3362  39.0637     0          6.53162    180          
1 1 1 14 14 19 o 0 63.8453 15.4963  62.7846     90         9.60267    90           
1 1 1 14 14 20 o 0 23.9762 14.667   16.5141     180        1.44812    180          
1 1 1 14 14 21 o 0 12.3895 7.68774  ?           ?          ?          ?            
1 1 1 15 0  1  o 0 237.943 8.05473  246.122     45         35.2353    45           
1 1 1 15 0  2  o 0 121.755 4.77285  96.3922     180        5.80782    180          
1 1 1 15 0  3  o 0 655.108 18.4751  661.509     135        133.851    -45          
1 1 1 15 0  4  o 0 69.4044 6.55144  14.569      90         17.5547    -90          
1 1 1 15 0  5  o 0 460.86  13.7622  439.937     -135       88.5272    45           
1 1 1 15 0  6  o 0 789.62  24.2918  744.386     0          156.435    180          
1 1 1 15 0  7  o 0 341.024 10.3511  317.397     -45        29.3087    -45          
1 1 1 15 0  8  o 0 111.87  5.85585  78.7829     -90        6.03189    90           
1 1 1 15 0  9  o 0 329.196 11.4419  307.798     45         86.6957    45           
1 1 1 15 0  10 o 0 120.451 6.24142  107.214     0          23.8186    -1.36998e-14 
1 1 1 15 0  11 o 0 61.7975 8.6027   45.5558     135        43.8119    -45          
1 1 1 15 0  12 o 0 259.935 8.45068  250.429     -90        1.93383    -90          
1 1 1 15 0  13 o 0 198.18  6.71717  187.425     -135       69.3139    -135         
1 1 1 15 0  14 o 0 174.519 6.85853  161.808     0          13.2418    0            
1 1 1 15 0  15 o 0 178.534 6.06954  162.067     135        18.7999    -45          
1 1 1 15 0  16 o 0 22.8202 12.6293  14.6477     -90        23.4282    90           
1 1 1 15 0  17 o 0 12.8468 9.03916  4.27428     -135       14.4944    45           
1 1 1 15 0  18 f 1 60.6028 9.66222  62.2745     180        15.491     1.70531e-14  
1 1 1 15 0  19 o 0 43.5396 12.3482  43.5722     -45        28.3789    135          
1 1 1 15 0  20 o 0 13.3337 9.23227  5.31044     90         7.89222    -90          
1 1 1 15 0  21 o 0 28.976  16.0171  26.4632     -135       1.07413    45           
1 1 1 15 0  22 o 0 15.7985 10.5085  ?           ?          ?          ?            
1 1 1 15 1  0  f 1 281.388 8.03394  290.582     180        25.9438    180          
1 1 1 15 1  1  f 1 285.016 5.81497  260.148     91.5297    44.5493    -88.4703     
1 1 1 15 1  2  o 0 410.312 8.01382  318.225     74.4385    183.33     -105.561     
1 1 1 15 1  3  o 0 283.43  5.89257  221.556     67.1377    108.114    -112.862     
1 1 1 15 1  4  o 0 584.443 12.0387  527.808     20.2296    57.5163    -159.77      
1 1 1 15 1  5  o 0 536.287 11.8143  527.8       116.014    47.9479    116.014      
1 1 1 15 1  6  o 0 550.504 11.7613  487.197     -75.9292   49.6363    104.071      
1 1 1 15 1  7  o 0 433.571 9.58908  451.139     -73.7571   111.92     -73.7571     
1 1 1 15 1  8  o 0 191.234 5.18356  135.749     172.795    65.9499    -7.20524     
1 1 1 15 1  9  f 1 371.537 9.02411  299.72      -153.65    81.4563    26.3499      
1 1 1 15 1  10 o 0 152.321 8.83688  65.8254     -47.5519   136.947    132.448      
1 1 1 15 1  11 o 0 69.9736 6.16234  18.4767     43.0046    7.58074    -136.995     
1 1 1 15 1  12 o 0 286.381 6.21756  293.129     16.1409    45.2022    16.1409      
1 1 1 15 1  13 o 0 147.205 4.0722   149.324     -151.113   28.8281    -151.113     
1 1 1 15 1  14 o 0 66.7316 5.0559   34.5129     48.9465    41.1559    -131.054     
1 1 1 15 1  15 o 0 47.8699 6.85057  16.7241     -27.2582   29.9465    152.742      
1 1 1 15 1  16 o 0 101.822 3.7108   115.611     172.553    18.659     172.553      
1 1 1 15 1  17 o 0 132.407 3.68286  158.455     42.5801    41.1636    42.5801      
1 1 1 15 1  18 o 0 83.8172 4.64402  70.2681     -110.261   27.9667    69.739       
1 1 1 15 1  19 o 0 22.3097 9.13241  10.3107     96.8594    6.74009    -83.1406     
1 1 1 15 1  20 o 0 20.9612 9.51061  9.33749     92.2159    2.26929    -87.7841     
1 1 1 15 1  21 o 0 18.7504 8.8512   5.56975     90.3976    8.79078    -89.6024     
1 1 1 15 1  22 o 0 15.3015 7.30285  ?           ?          ?          ?            
1 1 1 15 2  0  o 0 511.662 14.4705  522.506     180        37.6708    -180         
1 1 1 15 2  1  o 0 270.884 5.6745   187.947     12.9784    156.789    -167.022     
1 1 1 15 2  2  o 0 163.845 3.87832  166.865     169.122    60.7445    169.122      
1 1 1 15 2  3  o 0 142.713 3.70456  126.183     156.347    46.7971    156.347      
1 1 1 15 2  4  f 1 533.778 11.0726  676.623     -0.154638  350.753    -0.154638    
1 1 1 15 2  5  o 0 170.373 4.33157  161.66      -41.2029   45.756     -41.2029     
1 1 1 15 2  6  o 0 650.29  12.9023  651.746     48.3864    97.7053    48.3864      
1 1 1 15 2  7  o 0 334.022 7.38088  287.194     91.9822    28.0717    -88.0178     
1 1 1 15 2  8  o 0 138.03  4.11285  89.0195     -140.071   43.3546    39.9288      
1 1 1 15 2  9  o 0 96.5825 4.35764  24.29       -73.4048   77.2332    106.595      
1 1 1 15 2  10 o 0 221.564 5.71699  206.234     -178.449   18.206     -178.449     
1 1 1 15 2  11 o 0 91.0521 4.23413  30.6373     103.461    82.2262    -76.5393     
1 1 1 15 2  12 o 0 282.343 6.00753  295.432     14.154     58.7592    14.154       
1 1 1 15 2  13 f 1 149.725 4.17789  78.5583     152.535    120.524    -27.465      
1 1 1 15 2  14 o 0 189.484 4.27224  178.053     126.699    10.9673    126.699      
1 1 1 15 2  15 o 0 164.752 3.86912  173.022     -162.431   55.055     -162.431     
1 1 1 15 2  16 o 0 101.937 3.7609   118.071     172.792    23.5949    172.792      
1 1 1 15 2  17 o 0 88.8778 3.98086  91.1374     155.744    0.742908   -24.2558     
1 1 1 15 2  18 o 0 35.5029 9.37353  30.559      -49.7784   5.50368    -49.7784     
1 1 1 15 2  19 o 0 19.208  8.64006  3.05297     -26.328    18.8599    153.672      
1 1 1 15 2  20 o 0 41.1738 12.2807  44.9276     101.119    17.1401    101.119      
1 1 1 15 2  21 o 0 31.4349 11.4576  ?           ?          ?          ?            
1 1 1 15 2  22 o 0 9.52399 4.77531  ?           ?          ?          ?            
1 1 1 15 3  0  o 0 144.152 5.07222  129.265     0          25.9755    -4.19892e-14 
1 1 1 15 3  1  o 0 470.825 9.31444  501.457     68.2215    70.7374    68.2215      
1 1 1 15 3  2  o 0 438.061 8.59998  459.423     -95.8707   60.6771    -95.8707     
1 1 1 15 3  3  o 0 333.491 6.80304  303.857     -148.963   34.5317    31.0372      
1 1 1 15 3  4  o 0 323.066 6.86752  321.948     -89.3092   49.5027    -89.3092     
1 1 1 15 3  5  o 0 439.112 9.00948  403.451     -122.646   5.86437    57.3541      
1 1 1 15 3  6  f 1 232.751 5.21706  239.103     -104.963   73.9163    -104.963     
1 1 1 15 3  7  o 0 334.176 7.17135  251.943     23.9389    98.1666    -156.061     
1 1 1 15 3  8  o 0 230.749 5.56843  187.414     57.932     37.5978    -122.068     
1 1 1 15 3  9  o 0 170.016 4.76317  143.239     -7.23228   13.942     172.768      
1 1 1 15 3  10 o 0 264.372 8.69297  291.593     -101.538   111.9      -101.538     
1 1 1 15 3  11 o 0 246.618 5.62653  209.462     -139.077   16.0876    40.9225      
1 1 1 15 3  12 o 0 334.999 7.83487  312.459     -17.054    10.3262    162.946      
1 1 1 15 3  13 f 1 151.767 4.20422  170.292     67.7225    63.8648    67.7225      
1 1 1 15 3  14 o 0 167.421 4.04832  181.943     149.637    62.215     149.637      
1 1 1 15 3  15 o 0 173.24  4.05256  156.142     42.5707    4.36411    42.5707      
1 1 1 15 3  16 o 0 45.9193 7.149    30.7558     -18.1025   23.8021    161.898      
1 1 1 15 3  17 o 0 107.104 3.60655  84.4701     -72.9149   53.8281    107.085      
1 1 1 15 3  18 o 0 48.8229 7.37055  48.0945     -7.93006   4.86055    -7.93006     
1 1 1 15 3  19 o 0 51.6902 7.35452  61.3525     93.3546    26.4466    93.3546      
1 1 1 15 3  20 o 0 16.9574 8.10751  1.50715     35.7831    2.66301    -144.217     
1 1 1 15 3  21 o 0 23.4959 10.8878  ?           ?          ?          ?            
1 1 1 15 3  22 o 0 16.2408 7.41852  ?           ?          ?          ?            
1 1 1 15 4  0  o 0 73.7746 5.54666  57.8129     0          91.4882    180          
1 1 1 15 4  1  o 0 153.356 3.87556  54.538      -86.6767   172.201    93.3233      
1 1 1 15 4  2  o 0 387.057 7.6864   372.339     -150.937   5.98757    29.063       
1 1 1 15 4  3  o 0 222.648 5.04432  190.037     134.972    32.9441    -45.0283     
1 1 1 15 4  4  o 0 382.237 8.31019  323.768     30.3316    60.3255    -149.668     
1 1 1 15 4  5  o 0 279.958 6.37989  341.939     -21.545    192.421    -21.545      
1 1 1 15 4  6  o 0 335.028 7.48056  356.161     -85.5234   110.515    -85.5234     
1 1 1 15 4  7  o 0 263.393 5.65807  236.718     67.2417    10.2902    67.2417      
1 1 1 15 4  8  o 0 506.484 11.6451  549.959     -118.175   163.094    -118.175     
1 1 1 15 4  9  o 0 531.335 12.6198  441.295     102.539    96.6519    -77.4614     
1 1 1 15 4  10 o 0 163.229 4.18795  147.58      124.593    14.2974    124.593      
1 1 1 15 4  11 o 0 251.703 5.96561  202.681     -163.084   38.6764    16.9164      
1 1 1 15 4  12 o 0 93.7099 4.64109  70.5874     -178.949   12.9533    -178.949     
1 1 1 15 4  13 o 0 116.347 3.82424  108.892     -148.691   8.80281    -148.691     
1 1 1 15 4  14 o 0 96.8033 4.00881  112.196     -20.8113   70.3744    -20.8113     
1 1 1 15 4  15 o 0 146.104 3.72482  131.345     -109.963   1.89957    -109.963     
1 1 1 15 4  16 o 0 163.194 4.25964  192.724     -86.7631   38.3812    -86.7631     
1 1 1 15 4  17 o 0 25.4191 9.29964  5.92303     87.784     56.893     87.784       
1 1 1 15 4  18 o 0 51.7268 7.12813  34.9009     -78.6381   30.6213    101.362      
1 1 1 15 4  19 f 1 39.3395 9.45205  43.3969     155.755    18.8937    155.755      
1 1 1 15 4  20 o 0 31.1207 10.7496  21.937      175.83     10.162     -4.17049     
1 1 1 15 4  21 o 0 24.5361 11.2779  ?           ?          ?          ?            
1 1 1 15 4  22 o 0 13.3454 6.5512   ?           ?          ?          ?            
1 1 1 15 5  0  o 0 639.243 17.8591  635.636     180        4.29305    -180         
1 1 1 15 5  1  o 0 333.56  6.78888  285.026     9.04827    74.6975    -170.952     
1 1 1 15 5  2  o 0 114.193 10.1129  63.409      -162.914   38.1109    17.0858      
1 1 1 15 5  3  o 0 585.682 12.4379  655.474     37.8775    180.197    37.8775      
1 1 1 15 5  4  o 0 432.147 9.1715   361.936     10.8982    75.8526    -169.102     
1 1 1 15 5  5  o 0 221.693 5.29199  210.396     -18.2596   35.0543    -18.2596     
1 1 1 15 5  6  o 0 243.518 5.51197  250.485     -127.765   78.3526    -127.765     
1 1 1 15 5  7  o 0 48.2284 6.67577  53.633      -102.085   143.67     -102.085     
1 1 1 15 5  8  o 0 143.555 4.34597  16.0919     -71.2448   215.426    108.755      
1 1 1 15 5  9  o 0 264.437 6.59427  268.13      33.3669    58.9889    33.3669      
1 1 1 15 5  10 o 0 289.36  6.54999  214.045     105.492    92.0463    -74.5076     
1 1 1 15 5  11 o 0 181.282 4.5631   196.864     33.1247    60.5394    33.1247      
1 1 1 15 5  12 o 0 112.084 4.33672  76.4588     54.7958    38.8304    -125.204     
1 1 1 15 5  13 o 0 192.129 4.58755  184.74      8.79468    14.0733    8.79468      
1 1 1 15 5  14 o 0 145.616 3.76151  107.934     48.3358    46.609     -131.664     
1 1 1 15 5  15 o 0 188.526 4.30322  182.034     -59.7879   26.2672    -59.7879     
1 1 1 15 5  16 f 1 52.3613 5.80406  35.8084     -150.576   30.1112    29.4235      
1 1 1 15 5  17 o 0 27.5049 9.06043  10.0463     53.0396    71.1047    53.0396      
1 1 1 15 5  18 o 0 20.1384 8.50171  14.2397     -113.966   60.4937    -113.966     
1 1 1 15 5  19 o 0 40.9039 9.72099  36.6132     -14.1922   1.97744    165.808      
1 1 1 15 5  20 o 0 18.3718 8.79277  3.42466     15.1411    17.4378    -164.859     
1 1 1 15 5  21 o 0 20.3463 9.58167  ?           ?          ?          ?            
1 1 1 15 5  22 o 0 21.3439 9.11688  ?           ?          ?          ?            
1 1 1 15 6  0  o 0 480.412 12.861   474.595     0          40.5324    3.70365e-13  
1 1 1 15 6  1  o 0 412.174 8.324    372.929     -130.458   51.8579    49.5424      
1 1 1 15 6  2  f 1 548.376 10.756   585.99      -87.1697   111.951    -87.1697     
1 1 1 15 6  3  o 0 538.797 10.857   445.872     123.085    113.023    -56.9146     
1 1 1 15 6  4  o 0 263.511 5.52626  263.587     -39.4693   57.7433    -39.4693     
1 1 1 15 6  5  o 0 304.449 6.18999  168.525     -58.834    215.624    121.166      
1 1 1 15 6  6  o 0 623.581 12.5877  551.722     -121.429   36.0626    58.5709      
1 1 1 15 6  7  o 0 698.701 14.5969  641.509     -130.483   16.1926    -130.483     
1 1 1 15 6  8  o 0 226.299 5.35584  191.846     101.435    15.4736    -78.5651     
1 1 1 15 6  9  o 0 523.147 12.3222  521.323     -64.9785   84.0246    -64.9785     
1 1 1 15 6  10 o 0 437.424 9.51663  414.914     78.6717    40.1092    78.6717      
1 1 1 15 6  11 o 0 264.398 5.8516   280.177     -112.513   59.0815    -112.513     
1 1 1 15 6  12 f 1 88.4988 4.33491  59.46       95.3113    9.62044    95.3113      
1 1 1 15 6  13 o 0 71.2378 5.04643  64.6492     39.9666    21.782     39.9666      
1 1 1 15 6  14 f 1 108.304 3.54778  86.9664     -52.2206   16.1839    127.779      
1 1 1 15 6  15 o 0 86.4696 4.14263  88.5803     -89.1115   29.3746    -89.1115     
1 1 1 15 6  16 o 0 71.6309 4.64058  85.6525     -68.4669   30.2698    -68.4669     
1 1 1 15 6  17 o 0 65.5395 5.09216  56.5992     166.042    19.1976    -13.9579     
1 1 1 15 6  18 o 0 36.5864 10.3621  18.042      -137.174   30.8614    42.8265      
1 1 1 15 6  19 o 0 29.9774 10.3548  18.2127     59.238     10.4058    59.238       
1 1 1 15 6  20 o 0 32.7393 11.192   11.2415     31.1522    8.44796    31.1522      
1 1 1 15 6  21 o 0 31.2625 12.1629  ?           ?          ?          ?            
1 1 1 15 6  22 o 0 19.2869 7.64324  ?           ?          ?          ?            
1 1 1 15 7  0  o 0 545.458 14.1873  535.896     0          18.3166    180          
1 1 1 15 7  1  o 0 172.385 6.20559  79.6269     69.0672    155.718    -110.933     
1 1 1 15 7  2  o 0 142.232 3.67828  68.3124     102.619    110.375    -77.3808     
1 1 1 15 7  3  f 1 409.277 8.19258  359.434     125.242    36.0717    -54.7576     
1 1 1 15 7  4  o 0 422.966 8.59779  276.06      89.1297    226.092    -90.8703     
1 1 1 15 7  5  o 0 796.976 15.6751  654.246     -81.0515   159.267    98.9485      
1 1 1 15 7  6  o 0 538.073 10.4932  509.617     -140.398   41.6579    -140.398     
1 1 1 15 7  7  o 0 96.8603 4.20172  5.05731     8.55916    133.078    -171.441     
1 1 1 15 7  8  o 0 130.848 4.51664  90.1191     57.9269    11.5192    -122.073     
1 1 1 15 7  9  o 0 101.604 4.5673   46.8239     -169.383   28.8881    -169.383     
1 1 1 15 7  10 o 0 182.107 4.95054  137.813     -43.8207   42.4006    136.179      
1 1 1 15 7  11 o 0 186.52  4.9932   132.272     -82.1809   84.6902    97.8191      
1 1 1 15 7  12 o 0 108.685 4.04927  46.1671     -170.229   96.8928    9.77146      
1 1 1 15 7  13 o 0 104.266 3.89844  108.989     106.377    36.7444    106.377      
1 1 1 15 7  14 o 0 146.77  4.13568  93.4687     -178.307   77.3446    1.6933       
1 1 1 15 7  15 o 0 263.017 5.15287  260.263     142.641    48.8188    142.641      
1 1 1 15 7  16 o 0 93.2149 3.78582  104.754     22.7424    17.5383    22.7424      
1 1 1 15 7  17 o 0 55.712  7.23835  59.5732     70.5029    10.5415    70.5029      
1 1 1 15 7  18 o 0 25.4237 9.6539   9.94956     -44.6164   9.91792    135.384      
1 1 1 15 7  19 o 0 30.192  10.5042  17.8994     -179.29    16.9042    0.709633     
1 1 1 15 7  20 o 0 65.519  7.88424  80.4162     -139.267   38.497     -139.267     
1 1 1 15 7  21 o 0 38.1094 14.9446  ?           ?          ?          ?            
1 1 1 15 7  22 o 0 11.0835 5.31117  ?           ?          ?          ?            
1 1 1 15 8  0  o 0 27.7862 14.3515  15.0272     180        214.272    -3.27923e-14 
1 1 1 15 8  1  o 0 191.539 4.27085  139.793     111.682    68.6512    -68.3178     
1 1 1 15 8  2  f 1 531.621 10.7614  499.563     -166.948   10.4716    -166.948     
1 1 1 15 8  3  o 0 423.367 8.51923  374.268     72.6572    30.6202    -107.343     
1 1 1 15 8  4  o 0 559.87  11.9788  440.058     139.594    151.349    -40.4064     
1 1 1 15 8  5  o 0 540.803 10.9635  395.299     -152.141   198.934    27.8587      
1 1 1 15 8  6  o 0 283.835 5.67238  268.53      -114.62    36.9994    -114.62      
1 1 1 15 8  7  o 0 401.238 8.8892   439.574     137.291    143.257    137.291      
1 1 1 15 8  8  o 0 201.935 5.06089  154.157     40.0347    42.5256    -139.965     
1 1 1 15 8  9  o 0 101.709 4.44838  13.1977     57.3073    145.256    -122.693     
1 1 1 15 8  10 o 0 158.583 4.58515  127.746     121.873    15.932     -58.1273     
1 1 1 15 8  11 f 1 259.119 5.6992   194.381     -144.225   103.161    35.775       
1 1 1 15 8  12 o 0 162.533 4.34345  108.349     -25.1094   79.1012    154.891      
1 1 1 15 8  13 f 1 212.288 4.81382  239.586     -89.1462   88.906     -89.1462     
1 1 1 15 8  14 o 0 78.7421 4.36857  55.5012     -56.5572   20.475     123.443      
1 1 1 15 8  15 o 0 166.804 3.89811  203.212     -155.335   46.2467    -155.335     
1 1 1 15 8  16 o 0 70.4076 4.45179  71.6239     5.00389    2.72363    5.00389      
1 1 1 15 8  17 o 0 111.644 4.83716  106.347     65.8609    17.6776    -114.139     
1 1 1 15 8  18 o 0 144.143 5.0487   144.107     74.9013    3.50152    -105.099     
1 1 1 15 8  19 o 0 43.7839 10.0871  29.6943     26.7896    23.0239    -153.21      
1 1 1 15 8  20 o 0 36.4083 11.0746  35.0821     136.551    7.09741    136.551      
1 1 1 15 8  21 o 0 36.3337 13.8057  ?           ?          ?          ?            
1 1 1 15 8  22 o 0 14.2273 6.83297  ?           ?          ?          ?            
1 1 1 15 9  0  o 0 304.06  9.42198  287.079     0          66.295     2.15546e-14  
1 1 1 15 9  1  o 0 82.9528 4.03702  7.46429     173.584    70.0563    -6.41622     
1 1 1 15 9  2  o 0 216.791 4.91717  159.262     62.0017    66.3937    -117.998     
1 1 1 15 9  3  o 0 760.736 14.9409  636.751     48.9728    137.174    -131.027     
1 1 1 15 9  4  o 0 999.348 19.4283  901.264     76.282     42.8013    -103.718     
1 1 1 15 9  5  o 0 249.99  5.51557  290.209     149.195    154.654    149.195      
1 1 1 15 9  6  o 0 204.474 4.71971  202.103     174.338    64.2284    174.338      
1 1 1 15 9  7  o 0 189.883 4.72097  131.705     41.4707    67.6501    -138.529     
1 1 1 15 9  8  o 0 434.926 9.80453  421.359     -104.796   50.1244    -104.796     
1 1 1 15 9  9  f 1 223.853 5.3327   236.919     -128.71    78.7128    -128.71      
1 1 1 15 9  10 o 0 150.388 4.36653  156.399     101.452    66.9519    101.452      
1 1 1 15 9  11 o 0 72.1809 5.09906  19.558      147.225    65.1826    -32.7751     
1 1 1 15 9  12 o 0 69.441  4.97078  8.86867     -44.9511   141.66     -44.9511     
1 1 1 15 9  13 o 0 105.434 3.812    48.7745     78.4193    92.0357    -101.581     
1 1 1 15 9  14 o 0 95.0468 3.94295  65.0707     -175.296   34.1302    4.70412      
1 1 1 15 9  15 o 0 233.325 5.28904  295.649     -108.234   85.7568    -108.234     
1 1 1 15 9  16 o 0 94.62   3.67589  110.738     78.7145    27.7387    78.7145      
1 1 1 15 9  17 o 0 48.4267 7.63312  58.168      -139.257   30.5228    -139.257     
1 1 1 15 9  18 o 0 91.0908 5.0656   112.624     -68.3069   43.4464    -68.3069     
1 1 1 15 9  19 o 0 50.4101 8.14816  41.4384     76.2743    12.6395    -103.726     
1 1 1 15 9  20 o 0 27.4908 10.9137  14.2949     14.8586    8.21265    14.8586      
1 1 1 15 9  21 o 0 26.7287 12.8323  ?           ?          ?          ?            
1 1 1 15 9  22 o 0 22.2061 8.33683  ?           ?          ?          ?            
1 1 1 15 10 0  o 0 229.341 6.86155  214.819     180        83.8401    -180         
1 1 1 15 10 1  o 0 577.618 10.7999  585.182     147.759    96.8246    147.759      
1 1 1 15 10 2  o 0 218.076 4.51953  163.073     -102.25    59.9513    77.7498      
1 1 1 15 10 3  o 0 616.414 11.7418  596.854     14.6855    57.0793    14.6855      
1 1 1 15 10 4  o 0 490.099 9.85169  439.421     150.291    16.5452    -29.7093     
1 1 1 15 10 5  o 0 373.321 7.47542  246.527     168.078    181.635    -11.9216     
1 1 1 15 10 6  o 0 393.529 8.17292  506.335     99.3115    294.819    99.3115      
1 1 1 15 10 7  f 1 448.956 9.28838  437.117     -36.0734   49.0224    -36.0734     
1 1 1 15 10 8  o 0 184.323 4.68236  170.858     -24.286    16.63      -24.286      
1 1 1 15 10 9  o 0 180.452 4.80125  181.649     154.7      51.6128    154.7        
1 1 1 15 10 10 o 0 100.916 4.05633  60.6436     -60.0059   36.0303    119.994      
1 1 1 15 10 11 o 0 234.866 5.09331  233.332     52.1011    27.5381    52.1011      
1 1 1 15 10 12 o 0 79.5154 4.68905  82.3719     150.43     45.7538    150.43       
1 1 1 15 10 13 f 1 171.889 4.13106  151.111     161.186    11.4417    -18.8144     
1 1 1 15 10 14 o 0 151.869 3.69927  133.144     131.913    4.07231    -48.0869     
1 1 1 15 10 15 o 0 97.2892 3.70631  102.985     -47.7512   1.31352    -47.7512     
1 1 1 15 10 16 o 0 156.395 4.0922   188.408     -170.145   48.685     -170.145     
1 1 1 15 10 17 o 0 58.5405 5.86793  45.3116     -76.3581   25.7101    103.642      
1 1 1 15 10 18 o 0 37.7825 8.7275   30.1535     158.51     9.85442    -21.4897     
1 1 1 15 10 19 o 0 77.6611 6.91608  91.2842     -32.9168   33.0084    -32.9168     
1 1 1 15 10 20 o 0 57.7433 10.8342  64.9359     69.2899    23.403     69.2899      
1 1 1 15 10 21 o 0 11.463  5.81597  ?           ?          ?          ?            
1 1 1 15 10 22 o 0 14.5749 6.85137  ?           ?          ?          ?            
1 1 1 15 11 0  o 0 650.804 17.7675  610.388     0          47.7708    3.21689e-13  
1 1 1 15 11 1  o 0 452.327 8.69199  347.682     -143.533   140.974    36.4675      
1 1 1 15 11 2  o 0 417.8   8.00089  394.104     -31.5821   22.4683    -31.5821     
1 1 1 15 11 3  o 0 167.764 4.0699   123.054     26.0196    34.6616    -153.98      
1 1 1 15 11 4  o 0 403.388 8.18926  415.272     80.2915    101.413    80.2915      
1 1 1 15 11 5  o 0 473.574 9.85116  490.862     145.934    126.762    145.934      
1 1 1 15 11 6  o 0 271.965 5.8785   305.317     -156.115   126.885    -156.115     
1 1 1 15 11 7  o 0 411.686 8.45555  369.788     8.75722    14.2496    -171.243     
1 1 1 15 11 8  o 0 207.516 5.00661  197.37      -107.355   26.1528    -107.355     
1 1 1 15 11 9  o 0 330.626 7.22563  251.026     -142.747   93.3419    37.2532      
1 1 1 15 11 10 o 0 306.176 6.80951  248.742     -91.5669   90.1453    88.4331      
1 1 1 15 11 11 o 0 213.686 4.88549  142.914     -143.213   113.95     36.7872      
1 1 1 15 11 12 o 0 214.78  4.87108  227.662     85.321     55.9919    85.321       
1 1 1 15 11 13 o 0 72.5099 4.66384  54.5546     -13.4335   9.15118    166.566      
1 1 1 15 11 14 o 0 36.4301 9.08045  7.34447     116.442    59.5473    116.442      
1 1 1 15 11 15 o 0 92.5556 4.07463  126.021     137.87     62.5568    137.87       
1 1 1 15 11 16 o 0 91.3205 4.25197  98.169      -17.7598   10.2157    -17.7598     
1 1 1 15 11 17 o 0 62.0936 5.65685  65.5914     -105.594   9.27529    -105.594     
1 1 1 15 11 18 o 0 52.1144 7.35588  53.3629     -146.268   6.70849    -146.268     
1 1 1 15 11 19 f 1 42.8439 9.40199  45.7365     169.322    15.0933    169.322      
1 1 1 15 11 20 o 0 23.4091 10.8797  11.3253     61.3582    13.4046    -118.642     
1 1 1 15 11 21 o 0 11.7027 5.54005  ?           ?          ?          ?            
1 1 1 15 11 22 o 0 14.5194 5.09908  ?           ?          ?          ?            
1 1 1 15 12 0  f 1 32.6802 13.2552  15.0089     0          145.921    180          
1 1 1 15 12 1  o 0 122.435 4.40961  53.157      33.3645    85.4878    -146.636     
1 1 1 15 12 2  o 0 507.973 9.76242  477.344     -174.099   20.9328    -174.099     
1 1 1 15 12 3  o 0 62.4266 5.28145  18.1318     43.882     77.5851    43.882       
1 1 1 15 12 4  o 0 452.617 9.0428   412.218     170.636    3.02449    170.636      
1 1 1 15 12 5  o 0 119.848 5.25842  14.8128     -117.768   162.822    62.2317      
1 1 1 15 12 6  o 0 165.705 4.24336  68.9711     121.623    150.525    -58.3766     
1 1 1 15 12 7  o 0 189.65  4.98599  192.215     -87.6388   73.1692    -87.6388     
1 1 1 15 12 8  o 0 134.71  4.12886  103.059     75.6498    22.4887    -104.35      
1 1 1 15 12 9  f 1 167.05  4.48867  186.446     126.084    94.9398    126.084      
1 1 1 15 12 10 o 0 50.5968 7.19755  14.9626     -110.944   84.8359    -110.944     
1 1 1 15 12 11 o 0 284.329 5.64666  236.08      -53.2219   62.7873    126.778      
1 1 1 15 12 12 o 0 124.459 3.62833  109.996     160.83     5.34059    -19.1701     
1 1 1 15 12 13 o 0 298.465 6.16723  247.014     49.7661    54.4173    -130.234     
1 1 1 15 12 14 o 0 139.973 3.6284   107.748     -116.119   34.9812    63.8814      
1 1 1 15 12 15 o 0 31.0339 9.59011  9.42642     -106.936   10.7336    73.0642      
1 1 1 15 12 16 o 0 51.4966 6.51733  59.1671     39.7729    46.232     39.7729      
1 1 1 15 12 17 o 0 61.7581 5.6933   56.7418     -65.142    8.27038    114.858      
1 1 1 15 12 18 o 0 62.9993 6.39817  64.8994     41.5145    7.06264    41.5145      
1 1 1 15 12 19 o 0 29.4213 9.93209  23.2477     153.875    2.86687    -26.1245     
1 1 1 15 12 20 o 0 25.4131 10.9936  16.8576     115.937    4.67841    -64.0626     
1 1 1 15 12 21 o 0 12.791  6.17525  ?           ?          ?          ?            
1 1 1 15 13 0  o 0 175.277 5.46508  163.341     0          78.5369    180          
1 1 1 15 13 1  o 0 561.311 11.1596  509.73      -107.353   15.7979    72.6474      
1 1 1 15 13 2  o 0 745.528 13.8796  695.345     -162.933   15.7305    -162.933     
1 1 1 15 13 3  o 0 54.0516 6.11759  41.1525     -0.711869  124.368    -0.711869    
1 1 1 15 13 4  o 0 570.396 10.595   583.247     109.581    129.863    109.581      
1 1 1 15 13 5  o 0 675.434 14.0944  556.557     50.3745    151.264    -129.625     
1 1 1 15 13 6  o 0 119.944 4.1451   63.2384     17.3089    17.9938    17.3089      
1 1 1 15 13 7  o 0 142.191 4.52224  75.4102     52.0187    98.7237    -127.981     
1 1 1 15 13 8  o 0 231.301 5.43927  238.852     -28.2653   67.4782    -28.2653     
1 1 1 15 13 9  o 0 90.4714 4.6193   60.042      -56.3117   0.107648   123.688      
1 1 1 15 13 10 o 0 132.112 3.94979  78.9185     144.217    81.2339    -35.7828     
1 1 1 15 13 11 o 0 131.783 3.91393  112.465     -56.7997   4.08261    123.2        
1 1 1 15 13 12 o 0 200.168 4.3007   217.216     -110.971   65.8436    -110.971     
1 1 1 15 13 13 o 0 196.487 4.2793   129.252     118.025    99.1906    -61.9749     
1 1 1 15 13 14 o 0 76.415  4.48401  52.8918     -179.427   26.0928    0.573273     
1 1 1 15 13 15 o 0 149.694 3.67269  198.347     -134.5     80.1984    -134.5       
1 1 1 15 13 16 o 0 94.1069 4.07383  104.113     -114.422   14.3192    -114.422     
1 1 1 15 13 17 o 0 22.2759 9.52879  4.10842     -3.17041   9.05633    176.83       
1 1 1 15 13 18 o 0 28.1848 10.501   19.0816     -39.6777   8.43353    140.322      
1 1 1 15 13 19 o 0 27.1539 10.3462  21.3703     -103.492   0.779478   -103.492     
1 1 1 15 13 20 o 0 59.9078 10.8736  72.657      109.34     36.5035    109.34       
1 1 1 15 13 21 o 0 10.3058 5.16937  ?           ?          ?          ?            
1 1 1 15 14 0  o 0 828.923 22.5118  770.271     180        3.00081    -6.41537e-12 
1 1 1 15 14 1  o 0 340.974 6.55972  319.667     74.4215    22.3508    74.4215      
1 1 1 15 14 2  o 0 195.738 4.54776  189.305     -142.797   50.9688    -142.797     
1 1 1 15 14 3  o 0 49.6969 6.80069  45.1278     8.05764    125.134    8.05764      
1 1 1 15 14 4  f 1 366.22  7.64295  338.694     0.585608   0.604608   -179.414     
1 1 1 15 14 5  o 0 599.407 11.9843  502.263     79.783     112.812    -100.217     
1 1 1 15 14 6  o 0 404.74  9.21331  511.291     51.1385    289.812    51.1385      
1 1 1 15 14 7  o 0 426.544 8.85743  387.532     -79.6959   5.97106    100.304      
1 1 1 15 14 8  o 0 330.229 6.5623   253.528     -160.863   89.1951    19.1373      
1 1 1 15 14 9  o 0 187.964 4.5333   186.443     -128.585   50.257     -128.585     
1 1 1 15 14 10 o 0 70.8133 5.36674  25.0607     88.9872    39.0848    -91.0128     
1 1 1 15 14 11 o 0 158.633 4.13083  145.836     113.068    2.451      -66.9322     
1 1 1 15 14 12 o 0 124.925 3.78976  67.2104     129.322    92.6472    -50.6782     
1 1 1 15 14 13 o 0 59.1371 5.69937  37.9905     -60.459    9.93184    119.541      
1 1 1 15 14 14 o 0 149.969 4.08227  151.576     157.994    20.9446    -22.0061     
1 1 1 15 14 15 o 0 28.3737 9.25367  4.63003     -45.9987   21.4711    134.001      
1 1 1 15 14 16 f 1 91.3185 3.9563   105.772     151.456    24.7558    151.456      
1 1 1 15 14 17 o 0 21.209  8.65776  17.4049     117.018    70.4458    117.018      
1 1 1 15 14 18 o 0 47.7818 9.17133  51.2589     -20.4539   13.622     -20.4539     
1 1 1 15 14 19 o 0 26.2172 10.4398  20.0876     -80.0718   5.40997    -80.0718     
1 1 1 15 14 20 o 0 40.8302 13.9348  ?           ?          ?          ?            
1 1 1 15 14 21 o 0 12.534  6.08671  ?           ?          ?          ?            
1 1 1 15 15 0  f 1 807.167 28.929   747.475     0          46.2279    3.54984e-13  
1 1 1 15 15 1  o 0 27.8126 13.7776  1.97692     90         24.8142    -90          
1 1 1 15 15 2  o 0 583.746 16.0447  537.824     180        18.7923    1.82814e-13  
1 1 1 15 15 3  o 0 652.018 17.4388  617.568     -90        47.2602    -90          
1 1 1 15 15 4  o 0 210.145 7.76905  194.777     180        81.6607    180          
1 1 1 15 15 5  o 0 113.596 6.0793   98.4225     -90        42.0907    90           
1 1 1 15 15 6  o 0 706.271 20.1     655.391     180        141.614    180          
1 1 1 15 15 7  o 0 467.162 14.0038  429.467     90         0.545328   -90          
1 1 1 15 15 8  o 0 25.4684 14.0419  11.9557     0          97.3444    180          
1 1 1 15 15 9  o 0 446.205 11.7328  433.678     90         9.17236    -90          
1 1 1 15 15 10 o 0 31.8348 14.2488  6.54059     180        28.5932    -3.83485e-14 
1 1 1 15 15 11 o 0 224.871 6.69086  212.462     -90        7.68748    90           
1 1 1 15 15 12 o 0 130.982 5.38653  121.759     180        2.16455    3.94699e-13  
1 1 1 15 15 13 o 0 89.0804 5.48607  81.1445     -90        5.45067    -90          
1 1 1 15 15 14 o 0 155.047 4.86527  168.915     0          2.83588    180          
1 1 1 15 15 15 o 0 69.5184 7.96666  74.0949     90         8.89525    90           
1 1 1 15 15 16 o 0 39.3967 12.5972  39.8801     180        1.27451    180          
1 1 1 15 15 17 o 0 16.7673 11.0112  1.52339     -90        2.27939    90           
1 1 1 15 15 18 o 0 44.2374 12.8825  43.7776     180        12.1476    -180         
1 1 1 15 15 19 o 0 25.6375 15.7305  5.69046     90         2.02288    90           
1 1 1 15 15 20 o 0 19.2579 13.4624  ?           ?          ?          ?            
1 1 1 15 15 21 o 0 9.66311 7.06211  ?           ?          ?          ?            
1 1 1 16 0  0  o 0 804.04  27.728   834.269     0          62.5554    5.51154e-13  
1 1 1 16 0  1  o 0 443.953 13.0865  456.2       135        62.6608    -45          
1 1 1 16 0  2  o 0 424.13  12.5047  430.935     -90        53.093     -90          
1 1 1 16 0  3  o 0 357.112 10.2642  347.475     -135       0.593161   -135         
1 1 1 16 0  4  o 0 224.87  7.12027  213.924     0          95.7292    1.04172e-14  
1 1 1 16 0  5  o 0 619.357 17.0432  587.769     -45        129.499    -45          
1 1 1 16 0  6  o 0 278.909 8.95457  261.335     90         26.7442    -90          
1 1 1 16 0  7  o 0 314.48  10.0675  290.836     -135       5.47339    -135         
1 1 1 16 0  8  o 0 113.858 5.78462  95.9063     180        28.9516    2.35672e-14  
1 1 1 16 0  9  o 0 344.447 12.1049  319.839     135        122.203    -45          
1 1 1 16 0  10 o 0 353.748 11.1264  323.491     90         71.4041    -90          
1 1 1 16 0  11 o 0 162.557 7.00648  158.172     -135       39.901     45           
1 1 1 16 0  12 o 0 129.757 5.30926  12.438      0          8.46535    2.45586e-14  
1 1 1 16 0  13 f 1 59.5472 8.50112  37.0563     135        9.04681    135          
1 1 1 16 0  14 o 0 20.4117 12.1595  2.23593     -90        9.76803    90           
1 1 1 16 0  15 o 0 21.0829 12.5447  12.9503     45         28.8706    -135         
1 1 1 16 0  16 o 0 31.9252 13.8221  4.27513     0          0.680796   180          
1 1 1 16 0  17 o 0 28.2962 14.0692  25.8931     135        9.1727     -45          
1 1 1 16 0  18 f 1 74.8971 7.36503  76.3299     90         3.88302    -90          
1 1 1 16 0  19 o 0 68.397  9.33132  67.8802     45         6.11035    -135         
1 1 1 16 0  20 o 0 18.6395 12.5329  1.31961     180        0.263778   3.51026e-14  
1 1 1 16 0  21 o 0 25.4965 15.9198  ?           ?          ?          ?            
1 1 1 16 0  22 f 1 11.8171 8.06532  ?           ?          ?          ?            
1 1 1 16 1  0  o 0 657.042 17.4544  674.086     0          22.0511    1.02367e-12  
1 1 1 16 1  1  o 0 308.561 6.22924  272.13      161.064    67.0343    -18.9362     
1 1 1 16 1  2  o 0 468.338 9.76823  352.119     -95.3525   229.19     84.6475      
1 1 1 16 1  3  o 0 443.759 9.42142  338.102     -105.816   170.443    74.1844      
1 1 1 16 1  4  o 0 207.32  4.45922  74.2546     -63.7418   231.139    116.258      
1 1 1 16 1  5  o 0 347.213 7.7598   242.222     -77.6579   158.819    102.342      
1 1 1 16 1  6  o 0 298.181 6.21091  333.105     -149.13    133.565    -149.13      
1 1 1 16 1  7  o 0 256.621 6.02014  214.768     22.2766    24.1652    -157.723     
1 1 1 16 1  8  o 0 369.607 8.32918  321.282     132.374    38.4696    -47.6258     
1 1 1 16 1  9  o 0 40.0601 9.92411  10.43       -156.249   35.6697    -156.249     
1 1 1 16 1  10 o 0 226.203 5.57957  210.857     121.495    20.8213    121.495      
1 1 1 16 1  11 o 0 80.5335 4.91565  45.1495     -87.0854   5.55188    92.9146      
1 1 1 16 1  12 o 0 109.393 3.92622  97.2851     91.9229    22.5211    91.9229      
1 1 1 16 1  13 o 0 101.678 3.84235  75.2039     -17.6427   30.7703    162.357      
1 1 1 16 1  14 o 0 217.015 4.5347   204.282     154.57     14.5476    154.57       
1 1 1 16 1  15 f 1 117.811 3.7615   94.5531     29.3758    18.7556    -150.624     
1 1 1 16 1  16 f 1 44.3049 7.88721  31.1907     -133.967   16.7533    46.0334      
1 1 1 16 1  17 o 0 64.3176 5.46873  48.4322     126.786    32.791     -53.2142     
1 1 1 16 1  18 o 0 78.0853 4.73102  62.7583     -118.482   29.6946    61.518       
1 1 1 16 1  19 o 0 32.2457 10.5236  29.4891     75.7444    7.13006    75.7444      
1 1 1 16 1  20 o 0 29.0534 11.6525  25.702      -129.011   9.45992    -129.011     
1 1 1 16 1  21 o 0 23.234  10.8101  ?           ?          ?          ?            
1 1 1 16 1  22 o 0 17.6293 8.55089  ?           ?          ?          ?            
1 1 1 16 2  0  o 0 243.776 7.19509  247.469     0          53.9676    180          
1 1 1 16 2  1  o 0 272.884 5.60078  316.891     100.978    110.719    100.978      
1 1 1 16 2  2  o 0 410.832 8.32193  415.915     169.296    25.7869    169.296      
1 1 1 16 2  3  o 0 441.925 9.21455  465.769     -75.3667   98.6365    -75.3667     
1 1 1 16 2  4  o 0 982.176 19.2646  983.739     34.2767    111.476    34.2767      
1 1 1 16 2  5  o 0 81.1293 4.03852  4.4585      -27.1025   72.3059    152.897      
1 1 1 16 2  6  o 0 522.209 11.4935  500.53      30.3779    41.9718    30.3779      
1 1 1 16 2  7  o 0 475.014 10.2463  372.434     146.578    117.537    -33.422      
1 1 1 16 2  8  o 0 452.949 9.84573  476.352     25.4957    117.933    25.4957      
1 1 1 16 2  9  o 0 208.777 5.12872  199.256     32.9795    26.3643    32.9795      
1 1 1 16 2  10 o 0 242.281 5.92264  270.99      75.4939    115.327    75.4939      
1 1 1 16 2  11 o 0 234.002 5.86385  236.064     -97.5244   30.7855    -97.5244     
1 1 1 16 2  12 o 0 230.287 5.33814  218.168     131.286    8.96103    131.286      
1 1 1 16 2  13 o 0 292.192 6.09305  273.966     -31.1939   4.28565    -31.1939     
1 1 1 16 2  14 o 0 130.696 3.57174  147.007     149.093    65.7962    149.093      
1 1 1 16 2  15 o 0 70.7336 4.57116  44.6056     -121.995   31.6485    58.0046      
1 1 1 16 2  16 o 0 118.95  3.84792  154.512     12.6301    61.8875    12.6301      
1 1 1 16 2  17 o 0 116.14  3.93286  107.532     -175.848   24.7507    4.15193      
1 1 1 16 2  18 o 0 46.5815 8.01584  24.5077     -35.2021   40.1264    144.798      
1 1 1 16 2  19 f 1 63.6599 6.02049  67.2854     155.138    12.6062    155.138      
1 1 1 16 2  20 o 0 41.4836 10.3285  39.1929     90.8077    3.98458    90.8077      
1 1 1 16 2  21 o 0 22.3377 10.1674  ?           ?          ?          ?            
1 1 1 16 2  22 o 0 21.4613 7.92735  ?           ?          ?          ?            
1 1 1 16 3  0  o 0 286.373 8.90662  287.908     0          52.6614    1.32728e-13  
1 1 1 16 3  1  o 0 621.968 12.14    559.34      -18.1074   114.672    161.893      
1 1 1 16 3  2  o 0 720.484 13.8598  726.164     -81.6842   34.1971    -81.6842     
1 1 1 16 3  3  o 0 1257.77 22.4691  1207.52     -71.2708   28.1915    -71.2708     
1 1 1 16 3  4  o 0 709.029 14.7082  621.076     157.064    86.7458    -22.9358     
1 1 1 16 3  5  o 0 223.363 5.30289  239.81      -72.0237   95.9903    -72.0237     
1 1 1 16 3  6  o 0 259.929 5.42705  169.607     -129.505   125.563    50.495       
1 1 1 16 3  7  o 0 214.836 5.19858  132.444     0.724521   109.219    -179.275     
1 1 1 16 3  8  o 0 214.1   5.09129  187.627     -137.969   1.12132    -137.969     
1 1 1 16 3  9  o 0 271.058 6.32785  268.331     77.2666    47.7709    77.2666      
1 1 1 16 3  10 o 0 161.224 4.44273  92.0755     76.286     96.8007    -103.714     
1 1 1 16 3  11 f 1 163.638 4.01026  190.769     -100.296   91.2509    -100.296     
1 1 1 16 3  12 o 0 112.931 4.18353  57.2123     103.059    82.3349    -76.9406     
1 1 1 16 3  13 o 0 175.231 4.47043  159.055     60.5455    3.62293    -119.454     
1 1 1 16 3  14 o 0 210.909 4.9118   199.276     31.5852    16.6998    31.5852      
1 1 1 16 3  15 o 0 158.167 3.79583  152.511     76.353     24.4246    76.353       
1 1 1 16 3  16 o 0 84.3606 4.09765  72.7774     97.51      28.0182    -82.49       
1 1 1 16 3  17 o 0 33.3038 8.93724  26.5779     -64.8821   3.32751    -64.8821     
1 1 1 16 3  18 f 1 102.373 4.60658  111.882     131.481    19.1157    131.481      
1 1 1 16 3  19 o 0 82.9737 5.48859  93.0437     -10.7527   24.912     -10.7527     
1 1 1 16 3  20 o 0 29.8062 11.6554  14.1228     -143.396   23.9406    36.6038      
1 1 1 16 3  21 o 0 26.4834 11.8268  ?           ?          ?          ?            
1 1 1 16 3  22 o 0 12.0212 5.74802  ?           ?          ?          ?            
1 1 1 16 4  0  o 0 678.324 18.9949  676.052     0          53.5287    1.97899e-13  
1 1 1 16 4  1  o 0 863.311 16.821   810.23      -172.864   82.6866    7.13559      
1 1 1 16 4  2  o 0 88.1903 4.19551  15.7706     -172.905   22.52      7.09479      
1 1 1 16 4  3  o 0 206.691 4.67759  176.314     -88.2813   12.0928    91.7187      
1 1 1 16 4  4  o 0 495.945 10.4285  494.193     -151.912   70.3097    -151.912     
1 1 1 16 4  5  o 0 128.277 3.80978  47.7193     -62.2513   112.164    117.749      
1 1 1 16 4  6  o 0 219.508 4.84033  196.859     104.238    15.0899    104.238      
1 1 1 16 4  7  o 0 349.594 7.37092  352.423     -61.6063   63.6499    -61.6063     
1 1 1 16 4  8  o 0 201.403 4.88992  142.44      30.3881    67.4295    -149.612     
1 1 1 16 4  9  o 0 145.952 4.7307   116.836     -110.866   16.9577    69.134       
1 1 1 16 4  10 f 1 109.341 4.32654  34.9532     -32.376    112.712    147.624      
1 1 1 16 4  11 o 0 285.589 6.3532   267.808     -91.4672   6.90253    88.5328      
1 1 1 16 4  12 o 0 125.558 4.04686  119.674     -169.938   29.7091    -169.938     
1 1 1 16 4  13 o 0 72.7029 4.72473  10.7862     -59.7841   105.578    120.216      
1 1 1 16 4  14 o 0 207.733 4.61311  237.293     -4.97314   100.808    -4.97314     
1 1 1 16 4  15 o 0 137.382 3.95491  97.8454     -90.7105   47.7112    89.2895      
1 1 1 16 4  16 f 1 92.229  3.72278  113.594     -80.0954   39.465     -80.0954     
1 1 1 16 4  17 o 0 122.515 3.799    156.301     -131.555   60.9569    -131.555     
1 1 1 16 4  18 o 0 75.2623 4.91567  85.272      -155.815   23.2722    -155.815     
1 1 1 16 4  19 o 0 23.3117 9.89829  8.02697     95.5835    20.5571    -84.4165     
1 1 1 16 4  20 o 0 52.9205 11.2648  56.0531     -50.5584   14.7618    -50.5584     
1 1 1 16 4  21 o 0 17.429  8.45666  ?           ?          ?          ?            
1 1 1 16 4  22 o 0 16.6558 6.57429  ?           ?          ?          ?            
1 1 1 16 5  0  o 0 24.8288 12.3878  0.109286    180        1.74546    -1.52531e-12 
1 1 1 16 5  1  o 0 200.546 4.20768  86.9003     -85.8503   202.493    94.1497      
1 1 1 16 5  2  o 0 515.307 10.2247  396.149     91.4578    174.441    -88.5422     
1 1 1 16 5  3  o 0 403.54  8.11726  276.894     45.8839    194.308    -134.116     
1 1 1 16 5  4  o 0 74.1653 4.45477  0.675537    135.274    31.6789    -44.7259     
1 1 1 16 5  5  o 0 443.684 9.28753  348.118     -159.007   114.376    20.9935      
1 1 1 16 5  6  o 0 366.641 8.07959  371.533     103.374    86.6961    103.374      
1 1 1 16 5  7  o 0 382.56  8.71497  438.854     125.493    178.536    125.493      
1 1 1 16 5  8  o 0 244.624 5.97648  147.426     -166.56    143.017    13.4396      
1 1 1 16 5  9  o 0 473.041 10.3827  475.133     -147.371   89.2536    -147.371     
1 1 1 16 5  10 o 0 193.467 4.62573  145.42      -36.5977   47.4949    143.402      
1 1 1 16 5  11 o 0 99.4078 4.53212  46.2709     -8.22593   77.5665    171.774      
1 1 1 16 5  12 o 0 240.855 5.50222  200.385     151.975    46.3117    -28.0253     
1 1 1 16 5  13 o 0 90.7367 4.15439  90.7909     128.029    28.9799    128.029      
1 1 1 16 5  14 o 0 68.5943 4.75814  48.0075     -114.624   12.8242    65.3759      
1 1 1 16 5  15 o 0 29.3907 9.3782   4.49238     36.6528    31.4152    -143.347     
1 1 1 16 5  16 o 0 24.7423 9.14066  0.102636    -30.933    16.0066    -30.933      
1 1 1 16 5  17 o 0 47.059  7.86164  35.7766     167.09     19.3535    -12.9096     
1 1 1 16 5  18 o 0 21.1868 9.20737  1.83473     26.426     32.3211    26.426       
1 1 1 16 5  19 o 0 29.2378 10.293   15.1949     -102.368   20.3064    77.6317      
1 1 1 16 5  20 f 1 31.3889 11.6921  29.1398     -66.5553   16.8771    -66.5553     
1 1 1 16 5  21 o 0 31.0492 13.907   ?           ?          ?          ?            
1 1 1 16 5  22 o 0 17.1745 6.90337  ?           ?          ?          ?            
1 1 1 16 6  0  o 0 426.508 12.8078  418.984     180        113.94     -180         
1 1 1 16 6  1  o 0 432.004 8.64692  444.486     82.6595    84.0662    82.6595      
1 1 1 16 6  2  o 0 90.8179 3.57021  10.3922     -6.74102   98.9487    173.259      
1 1 1 16 6  3  o 0 320.172 6.75827  317.346     56.619     53.86      56.619       
1 1 1 16 6  4  o 0 624.564 12.6104  591.617     22.1905    32.166     22.1905      
1 1 1 16 6  5  o 0 472.444 9.46807  383.559     -120.999   93.7131    59.0009      
1 1 1 16 6  6  o 0 504.698 10.3131  527.397     -163.876   144.398    -163.876     
1 1 1 16 6  7  o 0 180.67  4.50283  94.8864     81.4156    126.471    -98.5844     
1 1 1 16 6  8  o 0 159.088 4.70793  116.659     39.9179    27.6908    -140.082     
1 1 1 16 6  9  o 0 342.13  8.06617  349.178     90.4525    81.3997    90.4525      
1 1 1 16 6  10 o 0 189.743 4.77179  137.082     179.476    56.7386    -0.523991    
1 1 1 16 6  11 o 0 29.7295 9.8309   50.561      156.891    123.196    156.891      
1 1 1 16 6  12 o 0 74.8064 4.64686  26.5699     -21.7665   2.34449    158.234      
1 1 1 16 6  13 o 0 54.2082 9.40147  22.6016     161.175    6.90229    161.175      
1 1 1 16 6  14 o 0 182.718 4.46058  144.879     -106.267   38.8841    73.733       
1 1 1 16 6  15 o 0 113.254 3.62502  103.768     -175.135   33.8263    4.8654       
1 1 1 16 6  16 o 0 160.525 3.93043  183.629     124.528    29.734     124.528      
1 1 1 16 6  17 o 0 122.73  3.79847  134.318     111.869    16.4404    111.869      
1 1 1 16 6  18 o 0 29.7683 9.84921  9.7657      59.6478    2.95748    59.6478      
1 1 1 16 6  19 o 0 21.3774 9.04229  3.70236     -6.23163   25.3695    173.768      
1 1 1 16 6  20 o 0 63.9288 8.0492   74.6107     -131.712   30.5473    -131.712     
1 1 1 16 6  21 o 0 29.2347 13.8915  ?           ?          ?          ?            
1 1 1 16 6  22 o 0 31.725  4.23476  ?           ?          ?          ?            
1 1 1 16 7  0  o 0 651.152 17.4297  616.414     0          26.761     6.75635e-13  
1 1 1 16 7  1  o 0 152.116 3.68996  110.321     17.323     70.125     17.323       
1 1 1 16 7  2  o 0 388.077 7.54099  296.457     120.867    122.836    -59.1332     
1 1 1 16 7  3  o 0 764.016 15.1937  686.029     -112.269   43.7267    67.7308      
1 1 1 16 7  4  o 0 306.142 6.33494  240.294     -61.8201   70.8794    118.18       
1 1 1 16 7  5  o 0 474.549 9.85942  378.167     -8.52009   105.573    171.48       
1 1 1 16 7  6  o 0 270.879 6.34406  178.319     -152.694   121.926    27.3062      
1 1 1 16 7  7  o 0 315.585 7.22872  302.574     117.82     34.3284    117.82       
1 1 1 16 7  8  o 0 289.571 6.62392  308.461     -137.288   105.243    -137.288     
1 1 1 16 7  9  o 0 226.579 5.18121  208.437     -10.0848   15.4755    -10.0848     
1 1 1 16 7  10 o 0 234.706 5.40946  210.705     31.2435    9.89752    31.2435      
1 1 1 16 7  11 o 0 109.615 4.38     92.6529     -166.886   6.60963    -166.886     
1 1 1 16 7  12 o 0 143.22  3.79134  129.212     13.8053    4.63366    -166.195     
1 1 1 16 7  13 o 0 40.9669 8.56652  37.0606     -147.711   140.054    -147.711     
1 1 1 16 7  14 o 0 110.854 3.67897  129.887     19.0623    75.6515    19.0623      
1 1 1 16 7  15 o 0 74.2918 4.32059  84.3007     -60.3095   18.102     -60.3095     
1 1 1 16 7  16 o 0 110.725 3.71735  135.256     -82.9467   42.4045    -82.9467     
1 1 1 16 7  17 o 0 49.1128 7.56051  42.4499     -83.2375   9.56276    96.7625      
1 1 1 16 7  18 o 0 50.8671 6.87228  44.7402     128.029    8.88988    -51.9708     
1 1 1 16 7  19 o 0 67.5142 7.36076  60.4872     174.719    8.97288    -5.2809      
1 1 1 16 7  20 o 0 28.6693 11.4529  22.6518     61.6583    0.517907   -118.342     
1 1 1 16 7  21 o 0 23.6643 11.4304  ?           ?          ?          ?            
1 1 1 16 7  22 o 0 11.2602 5.28184  ?           ?          ?          ?            
1 1 1 16 8  0  o 0 586.428 15.7493  552.317     180        63.0436    -4.86362e-14 
1 1 1 16 8  1  o 0 54.5294 5.22201  8.71016     -95.722    28.7298    -95.722      
1 1 1 16 8  2  o 0 718.958 13.6223  590.727     42.588     153.335    -137.412     
1 1 1 16 8  3  o 0 769.197 15.2656  678.217     -13.9214   63.866     166.079      
1 1 1 16 8  4  o 0 357.716 7.56347  327.736     11.3066    10.458     11.3066      
1 1 1 16 8  5  o 0 349.678 7.33477  359.65      97.8769    96.2881    97.8769      
1 1 1 16 8  6  o 0 156.683 4.1103   136.929     -15.1985   38.9189    -15.1985     
1 1 1 16 8  7  o 0 139.127 3.89426  70.763      84.5413    85.9431    -95.4587     
1 1 1 16 8  8  f 1 138.145 4.15489  84.9863     -119.317   68.9206    60.6826      
1 1 1 16 8  9  o 0 81.8143 4.85275  27.7191     -83.7843   66.9061    96.2157      
1 1 1 16 8  10 o 0 131.512 3.83985  105.833     -86.3322   3.73479    93.6678      
1 1 1 16 8  11 o 0 196.876 4.52657  190.796     106.732    19.2655    106.732      
1 1 1 16 8  12 o 0 73.386  4.7908   60.3241     -140.884   0.154105   -140.884     
1 1 1 16 8  13 o 0 126.532 3.66791  85.8312     44.0154    55.9385    -135.985     
1 1 1 16 8  14 o 0 171.315 3.95627  158.276     131.419    11.3131    131.419      
1 1 1 16 8  15 f 1 78.7076 4.36086  63.3606     13.3369    36.8152    -166.663     
1 1 1 16 8  16 o 0 25.1094 9.43882  6.04017     -32.3683   44.4361    -32.3683     
1 1 1 16 8  17 o 0 39.8165 8.53489  40.2885     -127.704   18.9815    -127.704     
1 1 1 16 8  18 o 0 19.9373 8.84021  5.93121     82.2805    8.93505    -97.7195     
1 1 1 16 8  19 o 0 22.04   9.66477  6.62702     -164.499   0.765628   15.5006      
1 1 1 16 8  20 o 0 47.3712 10.056   58.3126     98.8699    34.0383    98.8699      
1 1 1 16 8  21 o 0 13.3351 6.80112  ?           ?          ?          ?            
1 1 1 16 8  22 o 0 10.4819 5.2317   ?           ?          ?          ?            
1 1 1 16 9  0  o 0 36.2015 11.9981  7.20877     0          51.2293    -180         
1 1 1 16 9  1  o 0 48.0312 7.1705   61.2056     7.52038    162.246    7.52038      
1 1 1 16 9  2  o 0 711.861 13.205   717.636     -81.1037   119.946    -81.1037     
1 1 1 16 9  3  o 0 546.352 10.8389  443.165     -12.6245   115.464    167.375      
1 1 1 16 9  4  o 0 340.569 6.98966  376.596     -54.3696   147.067    -54.3696     
1 1 1 16 9  5  o 0 637.932 12.122   545.563     108.803    65.7351    -71.1972     
1 1 1 16 9  6  o 0 642.438 12.9266  633.808     110.426    74.7573    110.426      
1 1 1 16 9  7  f 1 219.797 4.91944  199.321     130.943    16.7928    130.943      
1 1 1 16 9  8  o 0 296.695 6.47247  257.326     16.1279    21.5176    -163.872     
1 1 1 16 9  9  o 0 88.1424 4.7575   45.0301     -115.847   16.2527    -115.847     
1 1 1 16 9  10 o 0 80.9385 4.91569  35.3644     6.5503     41.6316    -173.45      
1 1 1 16 9  11 o 0 197.119 4.42696  158.892     170.095    46.5566    -9.90538     
1 1 1 16 9  12 o 0 68.2204 5.46854  55.6809     1.39754    30.318     1.39754      
1 1 1 16 9  13 o 0 191.123 4.08882  211.47      -40.9829   76.8599    -40.9829     
1 1 1 16 9  14 o 0 34.0644 9.08376  8.1555      -168.587   53.7028    -168.587     
1 1 1 16 9  15 o 0 119.104 3.53897  139.383     -21.278    27.5055    -21.278      
1 1 1 16 9  16 o 0 157.48  4.04636  128.148     34.4392    73.6234    -145.561     
1 1 1 16 9  17 o 0 53.4308 6.43437  61.2125     -49.9625   21.9942    -49.9625     
1 1 1 16 9  18 o 0 42.0744 8.60103  41.873      -53.0605   6.06891    -53.0605     
1 1 1 16 9  19 o 0 31.6349 10.8863  27.674      10.3767    4.75601    10.3767      
1 1 1 16 9  20 o 0 49.1557 11.1511  48.8328     -39.9216   8.40787    -39.9216     
1 1 1 16 9  21 o 0 12.7795 5.96409  ?           ?          ?          ?            
1 1 1 16 10 0  o 0 343.168 9.12635  320.464     0          98.5912    4.8989e-15   
1 1 1 16 10 1  o 0 304.206 6.04838  302.555     65.4524    57.9081    65.4524      
1 1 1 16 10 2  o 0 313.259 6.15581  195.867     -103.402   176.347    76.5975      
1 1 1 16 10 3  o 0 220.253 4.45779  147.112     -40.0524   92.6677    139.948      
1 1 1 16 10 4  o 0 168.347 4.11828  21.1919     -127.893   249.317    52.1069      
1 1 1 16 10 5  o 0 132.722 4.20047  91.3392     23.7611    9.12395    -156.239     
1 1 1 16 10 6  f 1 418.557 8.5549   320.697     143.137    128.844    -36.8633     
1 1 1 16 10 7  o 0 391.064 8.15526  376.934     144.855    44.6866    144.855      
1 1 1 16 10 8  o 0 419.42  8.71167  365.415     46.8102    30.9003    -133.19      
1 1 1 16 10 9  o 0 231.149 5.14704  243.836     53.163     83.4366    53.163       
1 1 1 16 10 10 o 0 143.537 4.19246  124.667     -161.671   8.39711    18.3292      
1 1 1 16 10 11 o 0 232.627 5.11649  216.63      -86.4524   1.69934    -86.4524     
1 1 1 16 10 12 o 0 25.2563 9.37895  13.7694     -135.121   43.6165    -135.121     
1 1 1 16 10 13 o 0 111.183 3.60469  94.1831     72.7759    6.95583    -107.224     
1 1 1 16 10 14 o 0 191.408 4.24499  164.582     -26.1563   11.8852    153.844      
1 1 1 16 10 15 o 0 261.244 5.09292  324.703     71.9496    89.1577    71.9496      
1 1 1 16 10 16 o 0 93.2402 4.14997  112.927     13.6822    38.0864    13.6822      
1 1 1 16 10 17 o 0 14.0988 6.89241  21.9002     -146.374   61.4518    -146.374     
1 1 1 16 10 18 f 1 51.8209 6.80536  44.7055     -65.04     10.3128    114.96       
1 1 1 16 10 19 o 0 22.4288 9.56635  6.3749      -40.1652   0.0986467  139.835      
1 1 1 16 10 20 o 0 22.627  10.0733  11.7444     -132.145   8.68975    47.8549      
1 1 1 16 10 21 o 0 13.8086 6.67231  ?           ?          ?          ?            
1 1 1 16 10 22 f 1 19.3308 8.98518  ?           ?          ?          ?            
1 1 1 16 11 0  o 0 902.426 22.6747  839.584     0          21.004     1.56202e-12  
1 1 1 16 11 1  o 0 559.018 10.4495  492.644     92.887     42.9793    -87.113      
1 1 1 16 11 2  o 0 460.132 8.43569  334.417     76.8376    172.063    -103.162     
1 1 1 16 11 3  o 0 526.85  10.9354  432.454     77.6015    94.8246    -102.399     
1 1 1 16 11 4  o 0 203.509 4.40734  129.812     -88.0901   91.915     91.9099      
1 1 1 16 11 5  o 0 234.679 5.63635  159.931     61.9061    102        -118.094     
1 1 1 16 11 6  o 0 608.289 12.3924  494.959     -32.8158   134.02     147.184      
1 1 1 16 11 7  o 0 206.958 5.02977  221.02      -79.4699   76.7119    -79.4699     
1 1 1 16 11 8  o 0 190.379 4.72314  147.458     152.413    40.3585    -27.5869     
1 1 1 16 11 9  o 0 121.491 3.76496  85.3328     -147.268   28.2291    32.7324      
1 1 1 16 11 10 o 0 156.14  4.40132  142.153     112.356    1.88739    112.356      
1 1 1 16 11 11 o 0 221.797 4.84007  221.854     87.0861    35.7599    87.0861      
1 1 1 16 11 12 f 1 132.041 3.72736  64.0214     30.6845    113.21     -149.315     
1 1 1 16 11 13 o 0 203.246 4.50177  191.756     43.9546    15.4597    43.9546      
1 1 1 16 11 14 o 0 63.7148 5.52266  51.2475     68.4741    3.22893    -111.526     
1 1 1 16 11 15 o 0 59.482  5.16306  71.6103     -123.64    39.1634    -123.64      
1 1 1 16 11 16 o 0 67.8515 4.60091  63.3886     172.569    10.589     -7.43085     
1 1 1 16 11 17 o 0 124.857 4.73079  141.136     147.808    28.9495    147.808      
1 1 1 16 11 18 o 0 84.5735 4.97369  97.1129     -125.1     28.1398    -125.1       
1 1 1 16 11 19 o 0 18.4355 8.54997  4.62918     56.5062    13.2606    -123.494     
1 1 1 16 11 20 o 0 44.3752 9.8727   48.1306     49.9228    18.4489    49.9228      
1 1 1 16 11 21 f 1 16.1    6.82626  ?           ?          ?          ?            
1 1 1 16 12 0  o 0 954.71  24.2673  885.059     0          18.6169    1.23358e-12  
1 1 1 16 12 1  o 0 364.191 7.07413  310.757     -7.7789    38.7987    172.221      
1 1 1 16 12 2  o 0 335.024 6.46017  262.285     -136.526   79.187     43.4736      
1 1 1 16 12 3  o 0 285.231 5.74648  223.159     -77.9835   60.6502    102.016      
1 1 1 16 12 4  o 0 671.19  13.1763  565.136     -76.7308   86.0095    103.269      
1 1 1 16 12 5  o 0 44.7776 9.20175  24.8738     167.339    64.8008    167.339      
1 1 1 16 12 6  o 0 642.089 13.2064  598.817     -48.6266   14.6417    -48.6266     
1 1 1 16 12 7  o 0 402.016 8.39539  427.714     -172.029   124.039    -172.029     
1 1 1 16 12 8  o 0 159.917 4.09911  105.902     -177.91    65.9056    2.09044      
1 1 1 16 12 9  o 0 192.323 4.97519  118.946     -109.157   97.8284    70.8432      
1 1 1 16 12 10 o 0 250.3   5.46069  268.58      125.869    69.1219    125.869      
1 1 1 16 12 11 o 0 96.2659 3.95282  57.8628     93.5561    39.1685    -86.4439     
1 1 1 16 12 12 o 0 275.364 5.73136  248.319     -41.7204   12.643     138.28       
1 1 1 16 12 13 o 0 28.2332 9.51799  30.1517     124.051    94.2981    124.051      
1 1 1 16 12 14 o 0 234.981 4.99915  242.331     130.062    65.0465    130.062      
1 1 1 16 12 15 o 0 82.7802 4.29609  71.929      -164.555   26.4165    15.4446      
1 1 1 16 12 16 o 0 69.9105 5.04252  89.289      -154.057   40.112     -154.057     
1 1 1 16 12 17 o 0 82.7915 4.80057  93.6218     53.059     22.9502    53.059       
1 1 1 16 12 18 o 0 26.7271 9.86153  11.336      119.74     23.0012    -60.2599     
1 1 1 16 12 19 o 0 51.3957 8.44628  47.3536     -75.463    1.27       104.537      
1 1 1 16 12 20 o 0 29.1883 12.2202  24.8187     -178.654   5.25685    -178.654     
1 1 1 16 12 21 f 1 17.6186 8.18049  ?           ?          ?          ?            
1 1 1 16 13 0  o 0 107.304 5.45947  88.4497     0          40.6386    -180         
1 1 1 16 13 1  o 0 579.435 11.0954  451.245     169.166    157.864    -10.8345     
1 1 1 16 13 2  o 0 159.953 3.8427   56.1541     97.1839    160.121    -82.8161     
1 1 1 16 13 3  f 1 521.71  10.1065  462.34      117.702    19.5248    -62.2982     
1 1 1 16 13 4  o 0 223.998 4.58229  146.144     -145.254   109.532    34.7463      
1 1 1 16 13 5  o 0 283.142 6.15156  292.028     119.741    78.0933    119.741      
1 1 1 16 13 6  o 0 147.666 4.30953  71.4168     -118.222   103.022    61.7785      
1 1 1 16 13 7  o 0 157.179 4.31777  183.885     -166.386   115.006    -166.386     
1 1 1 16 13 8  o 0 316.861 6.78068  297.552     -96.2933   28.7163    -96.2933     
1 1 1 16 13 9  o 0 170.95  4.15812  134.038     -165.122   49.3035    14.8781      
1 1 1 16 13 10 o 0 89.664  4.65301  28.0666     -47.8213   93.5925    132.179      
1 1 1 16 13 11 o 0 184.962 4.34418  106.608     73.9195    131.449    -106.08      
1 1 1 16 13 12 o 0 152.111 3.74442  137.592     -44.4739   0.126226   135.526      
1 1 1 16 13 13 o 0 51.913  6.03735  21.8846     -23.8907   30.3067    156.109      
1 1 1 16 13 14 o 0 54.4878 5.87556  41.087      97.7281    25.3771    -82.2719     
1 1 1 16 13 15 o 0 45.1205 6.83038  38.9806     142.789    4.57166    142.789      
1 1 1 16 13 16 o 0 25.5105 9.57719  6.31592     83.7429    27.0571    -96.2571     
1 1 1 16 13 17 o 0 81.0563 4.68598  101.756     42.4512    44.6563    42.4512      
1 1 1 16 13 18 f 1 37.6539 10.6659  41.446      170.462    21.8455    170.462      
1 1 1 16 13 19 o 0 23.7814 10.4835  15.127      113.177    2.54699    -66.8233     
1 1 1 16 13 20 o 0 48.9435 14.1034  ?           ?          ?          ?            
1 1 1 16 13 21 o 0 8.64942 4.35295  ?           ?          ?          ?            
1 1 1 16 14 0  o 0 325.881 8.88834  299.938     180        71.2766    -180         
1 1 1 16 14 1  o 0 439.449 8.22456  409.533     -8.63664   23.5575    -8.63664     
1 1 1 16 14 2  o 0 414.975 7.90928  428.475     -62.2023   111.469    -62.2023     
1 1 1 16 14 3  o 0 425.705 8.45362  375.999     137.531    37.5049    -42.4688     
1 1 1 16 14 4  o 0 681.801 14.5002  635.538     74.4585    3.02544    74.4585      
1 1 1 16 14 5  o 0 336.965 7.03322  279.096     16.1349    54.1575    -163.865     
1 1 1 16 14 6  o 0 321.015 7.09006  349.006     -112.265   116.164    -112.265     
1 1 1 16 14 7  o 0 57.0987 6.78245  5.11137     -92.6902   76.2706    -92.6902     
1 1 1 16 14 8  o 0 303.065 6.31744  330.365     105.329    123.667    105.329      
1 1 1 16 14 9  o 0 174.628 4.07772  149.26      -72.6054   24.0734    107.395      
1 1 1 16 14 10 o 0 200.62  4.32223  189.453     27.9276    10.2684    27.9276      
1 1 1 16 14 11 o 0 98.0187 4.09499  83.3616     133.335    6.08458    -46.6649     
1 1 1 16 14 12 o 0 108.299 3.79882  134.373     -38.9106   94.1354    -38.9106     
1 1 1 16 14 13 o 0 24.9169 9.20856  12.9309     74.2175    40.3397    74.2175      
1 1 1 16 14 14 o 0 36.4221 8.6787   19.1844     162.828    1.04742    -17.1716     
1 1 1 16 14 15 o 0 180.712 4.15112  212.664     32.2056    45.4166    32.2056      
1 1 1 16 14 16 o 0 66.4031 5.48037  46.0018     -97.5186   41.6491    82.4814      
1 1 1 16 14 17 o 0 15.9637 7.664    2.26884     142.761    10.2758    142.761      
1 1 1 16 14 18 o 0 23.9144 9.63307  10.946      -74.3319   14.5897    105.668      
1 1 1 16 14 19 o 0 31.8391 11.6016  15.3433     131.37     11.1004    131.37       
1 1 1 16 14 20 o 0 34.5978 13.2406  ?           ?          ?          ?            
1 1 1 16 14 21 o 0 14.7832 6.47445  ?           ?          ?          ?            
1 1 1 16 15 0  o 0 622.218 16.8523  589.055     0          222.243    9.13726e-14  
1 1 1 16 15 1  o 0 346.731 7.55605  350.313     -156.224   61.8964    -156.224     
1 1 1 16 15 2  o 0 338.921 6.49083  297.035     -164.988   29.8404    15.0115      
1 1 1 16 15 3  o 0 435.87  8.26223  368.524     -149.342   69.5803    30.6581      
1 1 1 16 15 4  o 0 385.091 7.98648  305.782     3.4919     94.9428    -176.508     
1 1 1 16 15 5  o 0 161.591 4.28339  155.132     -70.6694   30.0626    -70.6694     
1 1 1 16 15 6  o 0 174.139 4.16541  97.5257     1.26454    113.943    -178.735     
1 1 1 16 15 7  o 0 155.392 4.31106  98.1341     72.0876    73.2545    -107.912     
1 1 1 16 15 8  o 0 91.2896 4.40288  46.4393     -48.051    45.0536    131.949      
1 1 1 16 15 9  o 0 266.512 5.55614  209.561     29.0593    85.2714    -150.941     
1 1 1 16 15 10 o 0 344.564 6.7996   374.313     -29.3439   103.305    -29.3439     
1 1 1 16 15 11 o 0 262.211 5.34829  209.538     19.7637    68.0315    -160.236     
1 1 1 16 15 12 o 0 175.783 4.13501  145.751     158.427    26.6205    -21.5729     
1 1 1 16 15 13 o 0 122.368 3.73784  76.6297     -162.302   61.4158    17.6984      
1 1 1 16 15 14 o 0 110.149 3.49031  106.952     -82.6262   18.2889    97.3738      
1 1 1 16 15 15 o 0 84.0983 4.34217  63.7728     84.8183    44.0919    -95.1817     
1 1 1 16 15 16 o 0 34.3731 9.01379  10.1423     -97.964    43.3885    82.036       
1 1 1 16 15 17 f 1 39.663  9.38058  34.8916     167.742    3.67254    -12.2581     
1 1 1 16 15 18 f 1 51.1801 7.83443  57.773      121.469    21.2715    121.469      
1 1 1 16 15 19 o 0 62.3844 9.96712  73.0704     -21.5031   30.8449    -21.5031     
1 1 1 16 15 20 o 0 26.6655 12.4584  ?           ?          ?          ?            
1 1 1 16 15 21 o 0 10.3538 5.11787  ?           ?          ?          ?            
1 1 1 16 16 0  o 0 746.953 26.2647  704.214     180        171.939    -1.07569e-13 
1 1 1 16 16 1  o 0 22.9756 14.399   0.127552    90         2.4005     -90          
1 1 1 16 16 2  o 0 320.534 8.62372  300.694     180        64.3096    180          
1 1 1 16 16 3  o 0 205.43  7.06622  191.821     90         19.7073    -90          
1 1 1 16 16 4  f 1 359.414 10.8871  333.817     180        116.612    180          
1 1 1 16 16 5  o 0 173.736 5.78701  95.8983     -90        76.2453    -90          
1 1 1 16 16 6  f 1 210.875 6.70366  192.944     0          7.57994    -5.80099e-14 
1 1 1 16 16 7  f 1 305.593 8.5457   276.985     90         67.4644    90           
1 1 1 16 16 8  o 0 30.1724 14.6091  3.50134     0          17.2112    180          
1 1 1 16 16 9  o 0 153.233 5.59904  125.884     90         82.8717    90           
1 1 1 16 16 10 o 0 245.946 6.34907  232.496     0          17.1636    1.22043e-14  
1 1 1 16 16 11 o 0 319.957 8.42779  297.992     90         58.6785    90           
1 1 1 16 16 12 o 0 19.3038 11.8578  1.4776      180        7.37035    1.4067e-15   
1 1 1 16 16 13 o 0 84.1335 5.96473  75.7417     90         40.0717    -90          
1 1 1 16 16 14 o 0 102.593 5.04999  110.169     180        8.45727    -1.09516e-14 
1 1 1 16 16 15 o 0 100.543 6.19262  105.782     90         14.8692    90           
1 1 1 16 16 16 o 0 45.6983 11.68    45.5016     0          13.2067    -2.62196e-14 
1 1 1 16 16 17 o 0 21.9858 12.8833  2.11677     -90        0.0120674  90           
1 1 1 16 16 18 o 0 13.4113 9.66057  3.1283      180        5.46523    -2.13354e-14 
1 1 1 16 16 19 o 0 74.3744 16.8717  71.1248     -90        0.367524   -90          
1 1 1 16 16 20 o 0 12.438  8.4533   ?           ?          ?          ?            
1 1 1 16 16 21 o 0 6.06566 3.76761  ?           ?          ?          ?            
1 1 1 17 0  1  o 0 83.8875 5.09545  80.7807     -135       144.858    45           
1 1 1 17 0  2  o 0 51.4581 8.53741  4.54003     180        13.4471    3.01059e-13  
1 1 1 17 0  3  o 0 978.115 25.5598  945.53      -45        131.197    -45          
1 1 1 17 0  4  f 1 350.043 9.89015  334.248     -90        129.128    -90          
1 1 1 17 0  5  o 0 162.6   5.81964  150.417     -135       9.34566    -135         
1 1 1 17 0  6  o 0 115.826 5.83807  95.2886     0          21.8262    180          
1 1 1 17 0  7  o 0 82.5253 6.17896  62.4336     -45        68.8857    135          
1 1 1 17 0  8  o 0 667.079 19.5407  623.979     -90        199.166    -90          
1 1 1 17 0  9  o 0 348.26  10.9101  321.029     45         11.483     -135         
1 1 1 17 0  10 o 0 234.024 7.57952  212.401     0          52.7757    4.10665e-15  
1 1 1 17 0  11 o 0 321.406 10.7244  310.325     -45        51.2548    -45          
1 1 1 17 0  12 o 0 124.143 5.80129  109.806     90         41.1377    90           
1 1 1 17 0  13 o 0 97.7293 4.99947  90.5068     -135       27.2948    -135         
1 1 1 17 0  14 o 0 107.841 5.03017  96.6839     180        52.0472    180          
1 1 1 17 0  15 o 0 33.836  12.6474  29.3073     -45        11.8921    135          
1 1 1 17 0  16 o 0 39.7161 11.8652  19.6416     90         3.78334    90           
1 1 1 17 0  17 o 0 30.531  14.7339  26.5707     45         2.42845    -135         
1 1 1 17 0  18 o 0 89.2896 6.52228  90.2132     0          23.9099    0            
1 1 1 17 0  19 o 0 35.3222 16.2382  22.7374     -45        12.1709    -45          
1 1 1 17 0  20 o 0 24.3132 14.5798  21.5614     -90        5.22912    90           
1 1 1 17 0  21 o 0 65.7655 17.6051  ?           ?          ?          ?            
1 1 1 17 0  22 o 0 13.1498 9.145    ?           ?          ?          ?            
1 1 1 17 1  0  o 0 279.221 7.98668  284.392     0          104.745    4.95979e-16  
1 1 1 17 1  1  o 0 218.221 4.34205  185.549     -66.1564   45.9646    113.844      
1 1 1 17 1  2  o 0 419.719 8.60402  417.593     -154.164   34.4851    -154.164     
1 1 1 17 1  3  o 0 574.313 11.4975  596.98      -146.883   102.342    -146.883     
1 1 1 17 1  4  o 0 583.104 11.8615  612.679     -173.538   129.376    -173.538     
1 1 1 17 1  5  o 0 279.703 6.1278   235.815     42.7153    35.4483    -137.285     
1 1 1 17 1  6  o 0 356.907 7.56448  368.85      -5.55505   93.084     -5.55505     
1 1 1 17 1  7  o 0 551.066 11.5666  529.394     -49.1936   27.1823    -49.1936     
1 1 1 17 1  8  o 0 173.412 4.89841  110.765     -110.253   76.3758    69.7473      
1 1 1 17 1  9  o 0 162.451 4.56057  198.073     -17.7494   142.553    -17.7494     
1 1 1 17 1  10 o 0 221.552 5.13936  200.573     126.93     11.7042    126.93       
1 1 1 17 1  11 o 0 147.046 3.97414  95.4297     34.7282    77.8095    -145.272     
1 1 1 17 1  12 f 1 174.115 4.25516  177.297     154.87     43.1973    154.87       
1 1 1 17 1  13 o 0 325.53  6.9194   311.519     157.537    20.9183    157.537      
1 1 1 17 1  14 o 0 204.627 4.60234  205.922     13.8303    44.5069    13.8303      
1 1 1 17 1  15 o 0 109.553 3.50022  144.632     -56.2689   59.7829    -56.2689     
1 1 1 17 1  16 o 0 50.8686 6.4842   48.4824     75.9354    6.68374    75.9354      
1 1 1 17 1  17 o 0 95.2159 4.35721  98.6161     33.5254    3.90944    33.5254      
1 1 1 17 1  18 o 0 107.23  5.44628  120.743     -89.069    28.686     -89.069      
1 1 1 17 1  19 o 0 40.5476 10.2264  42.7469     -136.096   14.6134    -136.096     
1 1 1 17 1  20 o 0 70.3064 8.08431  80.1656     119.114    29.5556    119.114      
1 1 1 17 1  21 f 1 31.8805 13.4383  ?           ?          ?          ?            
1 1 1 17 1  22 o 0 14.1576 6.64701  ?           ?          ?          ?            
1 1 1 17 2  0  o 0 111.851 4.92817  106.079     180        58.1822    9.99709e-14  
1 1 1 17 2  1  o 0 332.184 6.5056   208.542     160.034    215.512    -19.9657     
1 1 1 17 2  2  o 0 203.566 4.62635  164.139     -134.179   38.2587    45.821       
1 1 1 17 2  3  o 0 327.342 6.60794  309.713     157.313    12.5937    157.313      
1 1 1 17 2  4  o 0 265.658 5.93228  252.703     -57.6174   25.8844    -57.6174     
1 1 1 17 2  5  o 0 355.593 6.89299  255.001     89.0193    141.214    -90.9807     
1 1 1 17 2  6  o 0 320.91  6.78878  294.968     -138.553   14.4447    -138.553     
1 1 1 17 2  7  f 1 228.244 5.13683  136.979     29.2395    138.261    -150.76      
1 1 1 17 2  8  o 0 239.166 5.70968  192.108     -93.5395   40.2575    86.4605      
1 1 1 17 2  9  o 0 244.598 5.99658  215.454     -49.0284   7.27627    130.972      
1 1 1 17 2  10 o 0 296.416 6.61884  267.686     -76.1647   8.27594    -76.1647     
1 1 1 17 2  11 o 0 258.664 5.96486  229.904     -22.1527   28.1415    157.847      
1 1 1 17 2  12 o 0 123.506 3.86606  114.748     -131.521   24.5631    -131.521     
1 1 1 17 2  13 o 0 163.81  4.05652  139.337     91.6241    19.5085    -88.3759     
1 1 1 17 2  14 o 0 107.924 3.77012  83.6233     -127.481   20.2403    52.5185      
1 1 1 17 2  15 o 0 68.6683 5.02833  71.4805     -24.802    4.81512    -24.802      
1 1 1 17 2  16 o 0 60.6577 5.10991  53.0462     -96.7864   11.9104    83.2136      
1 1 1 17 2  17 o 0 44.0948 7.33518  16.1523     90.9625    53.475     -89.0375     
1 1 1 17 2  18 o 0 57.6931 6.10539  25.0975     55.6552    62.2199    -124.345     
1 1 1 17 2  19 o 0 22.1736 9.3318   7.73101     -163.865   1.10316    16.1354      
1 1 1 17 2  20 o 0 73.6558 8.39607  87.6037     -6.0049    38.0831    -6.0049      
1 1 1 17 2  21 o 0 32.076  14.4516  ?           ?          ?          ?            
1 1 1 17 2  22 o 0 22.6108 6.28668  ?           ?          ?          ?            
1 1 1 17 3  0  o 0 124.594 5.04253  30.1328     0          9.38572    -3.87723e-13 
1 1 1 17 3  1  o 0 337.395 6.91809  260.068     29.6773    115.609    -150.323     
1 1 1 17 3  2  o 0 338.781 6.71307  373.646     -11.0129   120.361    -11.0129     
1 1 1 17 3  3  o 0 280.295 6.05946  331.112     126.94     160.725    126.94       
1 1 1 17 3  4  o 0 206.192 4.61967  190.431     106.554    23.4379    106.554      
1 1 1 17 3  5  o 0 160.966 3.82163  116.852     -32.2113   32.6482    147.789      
1 1 1 17 3  6  o 0 80.8119 4.45561  6.64874     -135.571   54.0151    44.4285      
1 1 1 17 3  7  o 0 385.937 8.30513  438.367     176.137    170.868    176.137      
1 1 1 17 3  8  o 0 206.18  5.25469  145.635     -13.4918   69.0082    166.508      
1 1 1 17 3  9  o 0 217.022 5.25241  255.009     -178.914   131.924    -178.914     
1 1 1 17 3  10 o 0 196.988 4.72489  139.079     -90.9008   66.1625    89.0992      
1 1 1 17 3  11 o 0 97.1958 4.12738  76.2766     60.9786    8.824      60.9786      
1 1 1 17 3  12 o 0 128.518 3.70874  91.1718     -135.405   41.56      44.5952      
1 1 1 17 3  13 o 0 88.0104 4.24151  32.4049     123.956    90.443     -56.0437     
1 1 1 17 3  14 o 0 89.7076 4.40258  52.2455     -68.7637   49.3796    111.236      
1 1 1 17 3  15 o 0 25.2121 9.56634  0.604266    -137.025   9.14396    42.9745      
1 1 1 17 3  16 o 0 92.0995 3.76911  135.298     42.2756    90.9546    42.2756      
1 1 1 17 3  17 o 0 85.3941 5.15101  75.7842     -69.2307   21.3339    110.769      
1 1 1 17 3  18 o 0 25.4196 9.58686  9.80008     116.825    10.3311    -63.1748     
1 1 1 17 3  19 o 0 41.5641 10.264   35.1156     -124.197   5.54177    55.8028      
1 1 1 17 3  20 o 0 20.3378 9.61408  8.43114     -99.4242   4.54697    80.5758      
1 1 1 17 3  21 o 0 36.9567 15.4396  ?           ?          ?          ?            
1 1 1 17 3  22 o 0 9.91438 4.68663  ?           ?          ?          ?            
1 1 1 17 4  0  o 0 40.6471 10.6123  7.91882     180        42.9319    3.92651e-16  
1 1 1 17 4  1  o 0 340.35  6.7366   254.057     116.667    128.595    -63.333      
1 1 1 17 4  2  o 0 469.102 9.91783  430.244     178.877    17.0572    -1.12307     
1 1 1 17 4  3  o 0 364.311 7.50493  291.426     79.8463    89.0061    -100.154     
1 1 1 17 4  4  o 0 590.109 11.1116  510.444     110.974    69.8877    -69.0256     
1 1 1 17 4  5  f 1 268.213 5.87108  224.011     30.5144    28.8747    -149.486     
1 1 1 17 4  6  o 0 598.673 12.0337  537.499     -143.088   10.9136    36.9118      
1 1 1 17 4  7  o 0 854.013 17.5622  928.523     42.8552    269.436    42.8552      
1 1 1 17 4  8  o 0 255.07  6.18834  265.61      80.4664    85.9025    80.4664      
1 1 1 17 4  9  o 0 364.938 7.6794   371.681     113.749    85.8926    113.749      
1 1 1 17 4  10 o 0 122.535 3.95636  84.4045     162.129    31.9423    -17.8714     
1 1 1 17 4  11 o 0 95.7063 4.30827  47.0038     -87.0437   25.3012    -87.0437     
1 1 1 17 4  12 o 0 100.734 3.99118  120.336     66.5201    73.5545    66.5201      
1 1 1 17 4  13 o 0 93.8016 4.12219  48.7051     81.1971    67.9061    -98.8029     
1 1 1 17 4  14 o 0 64.4227 5.31137  25.8833     -50.2058   52.8469    129.794      
1 1 1 17 4  15 o 0 57.1612 6.15243  64.8586     -132.398   25.3274    -132.398     
1 1 1 17 4  16 o 0 89.4384 3.82306  91.2134     110.574    0.468632   110.574      
1 1 1 17 4  17 o 0 65.1418 4.85263  63.2847     42.5391    2.3421     -137.461     
1 1 1 17 4  18 f 1 31.245  10.2965  21.0096     54.6953    13.2601    -125.305     
1 1 1 17 4  19 o 0 34.6274 10.355   2.57533     73.2836    59.0122    -106.716     
1 1 1 17 4  20 o 0 36.5194 11.5883  19.3313     -93.4319   26.9528    86.5681      
1 1 1 17 4  21 o 0 18.1583 8.91642  ?           ?          ?          ?            
1 1 1 17 4  22 o 0 13.4894 4.73795  ?           ?          ?          ?            
1 1 1 17 5  0  o 0 149.524 5.60272  140.837     180        30.5985    -3.43895e-14 
1 1 1 17 5  1  o 0 306.896 5.85417  343.399     -134.291   127.685    -134.291     
1 1 1 17 5  2  o 0 629.312 11.9995  629.101     -137.786   82.9708    -137.786     
1 1 1 17 5  3  o 0 252.164 5.18791  218.967     -101.414   12.7264    78.586       
1 1 1 17 5  4  o 0 178.59  4.26075  73.5742     -156.092   164.156    23.9082      
1 1 1 17 5  5  o 0 674.573 13.0267  615.037     6.75567    1.72197    -173.244     
1 1 1 17 5  6  o 0 630.975 13.1254  651.277     -150.98    163.087    -150.98      
1 1 1 17 5  7  o 0 274.476 6.43612  276.607     -9.91407   64.3381    -9.91407     
1 1 1 17 5  8  o 0 369.027 8.31106  382.51      130.828    93.8158    130.828      
1 1 1 17 5  9  o 0 245.823 5.27587  241.294     77.1333    47.2318    77.1333      
1 1 1 17 5  10 o 0 170.142 4.60315  158.197     145.137    28.2914    145.137      
1 1 1 17 5  11 f 1 111.584 3.93433  48.0045     168.412    99.9924    -11.5884     
1 1 1 17 5  12 o 0 121.072 3.99613  85.7087     18.4155    48.9071    -161.584     
1 1 1 17 5  13 o 0 221.381 5.07544  186.647     -25.7584   31.5661    154.242      
1 1 1 17 5  14 o 0 45.1547 7.21523  14.7937     -169.174   9.8619     10.8256      
1 1 1 17 5  15 o 0 151.336 3.95898  182.252     -53.0805   42.4226    -53.0805     
1 1 1 17 5  16 o 0 101.736 3.65456  122.203     -146.165   37.1721    -146.165     
1 1 1 17 5  17 o 0 79.7156 4.12064  102.446     130.343    47.1028    130.343      
1 1 1 17 5  18 f 1 58.848  6.38434  75.1253     48.3266    38.5784    48.3266      
1 1 1 17 5  19 o 0 52.44   7.32073  60.2681     169.73     24.2628    169.73       
1 1 1 17 5  20 o 0 32.65   11.6314  22.3917     13.0442    11.739     -166.956     
1 1 1 17 5  21 o 0 18.8081 9.51556  ?           ?          ?          ?            
1 1 1 17 5  22 o 0 23.4656 8.58817  ?           ?          ?          ?            
1 1 1 17 6  0  o 0 10.7792 7.69723  0.12751     0          11.3545    -180         
1 1 1 17 6  1  o 0 446.78  8.70741  328.99      64.4972    173.682    -115.503     
1 1 1 17 6  2  o 0 909.098 16.7612  880.423     -29.4649   66.2404    -29.4649     
1 1 1 17 6  3  o 0 638.389 12.7811  629.317     92.8507    81.1487    92.8507      
1 1 1 17 6  4  o 0 533.896 10.785   388.373     -145.579   200.045    34.4209      
1 1 1 17 6  5  f 1 176.758 4.02151  146.018     -106.086   0.613398   -106.086     
1 1 1 17 6  6  o 0 65.688  5.49923  9.56975     15.8522    54.9081    15.8522      
1 1 1 17 6  7  o 0 209.023 4.80993  171.711     138.508    19.9112    -41.4925     
1 1 1 17 6  8  o 0 230.909 5.61337  172.453     -176.277   69.321     3.72287      
1 1 1 17 6  9  o 0 110.794 4.46724  83.3388     -127.856   8.0089     52.1439      
1 1 1 17 6  10 f 1 191.922 4.76999  165.924     -105.291   1.77069    -105.291     
1 1 1 17 6  11 o 0 216.32  4.82715  240.357     37.938     84.0249    37.938       
1 1 1 17 6  12 o 0 130.557 3.89117  143.851     -119.652   53.7759    -119.652     
1 1 1 17 6  13 o 0 178.54  4.37277  127.88      -43.1474   68.7677    136.853      
1 1 1 17 6  14 o 0 118.563 3.49373  106.38      -160.825   7.55074    -160.825     
1 1 1 17 6  15 o 0 206.572 4.40504  278.808     129.02     116.249    129.02       
1 1 1 17 6  16 o 0 170.208 4.01145  217.259     44.5516    80.0391    44.5516      
1 1 1 17 6  17 o 0 81.8945 4.37415  81.9275     -112.088   0.485952   67.912       
1 1 1 17 6  18 o 0 43.4337 8.75103  46.1741     48.8697    12.6195    48.8697      
1 1 1 17 6  19 o 0 21.9094 9.6695   8.82875     -155.567   3.44393    24.4328      
1 1 1 17 6  20 o 0 33.4272 11.7976  26.535      -165.739   4.17418    14.2611      
1 1 1 17 6  21 o 0 17.6922 8.61411  ?           ?          ?          ?            
1 1 1 17 6  22 o 0 7.96996 3.7914   ?           ?          ?          ?            
1 1 1 17 7  0  o 0 335.966 9.51147  316.036     180        19.0257    -7.34143e-13 
1 1 1 17 7  1  o 0 1040.7  18.6898  981.487     -145.153   19.9008    -145.153     
1 1 1 17 7  2  o 0 165.456 4.00253  145.121     116.471    22.4754    116.471      
1 1 1 17 7  3  o 0 728.959 14.2353  815.575     -176.998   291.94     -176.998     
1 1 1 17 7  4  o 0 143.748 3.73894  112.624     -104.761   10.2174    -104.761     
1 1 1 17 7  5  o 0 265.064 5.7613   215.15      -177.399   35.0283    2.6009       
1 1 1 17 7  6  o 0 189.343 4.86148  172.612     -67.6539   24.2975    -67.6539     
1 1 1 17 7  7  o 0 179.359 4.42542  159.281     92.4789    21.5216    92.4789      
1 1 1 17 7  8  o 0 466.289 10.3204  465.819     77.0233    84.5184    77.0233      
1 1 1 17 7  9  o 0 259.282 5.79318  226.386     85.3649    6.5357     -94.6351     
1 1 1 17 7  10 o 0 148.483 3.82392  141.023     59.6647    38.9616    59.6647      
1 1 1 17 7  11 o 0 195.449 4.60447  188.725     -58.1688   20.2722    -58.1688     
1 1 1 17 7  12 o 0 140.266 3.65124  179.88      -83.898    111.862    -83.898      
1 1 1 17 7  13 o 0 24.5874 9.21236  5.66881     85.3015    17.9212    85.3015      
1 1 1 17 7  14 f 1 91.6156 3.94334  74.333      -162.373   4.91956    17.627       
1 1 1 17 7  15 o 0 72.7032 4.43076  87.7185     -158.835   31.6454    -158.835     
1 1 1 17 7  16 o 0 147.599 3.84008  169.37      60.5123    32.5994    60.5123      
1 1 1 17 7  17 o 0 81.7139 5.01741  92.0178     -36.0137   21.1243    -36.0137     
1 1 1 17 7  18 o 0 17.5419 8.15198  0.302649    -6.5673    22.3796    -6.5673      
1 1 1 17 7  19 o 0 24.8443 10.2337  15.0062     157.286    2.55997    -22.714      
1 1 1 17 7  20 o 0 28.2269 11.2696  20.1505     40.3651    5.25916    -139.635     
1 1 1 17 7  21 o 0 15.5935 7.22065  ?           ?          ?          ?            
1 1 1 17 7  22 o 0 17.7847 7.37382  ?           ?          ?          ?            
1 1 1 17 8  0  f 1 938.592 24.2694  878.102     180        6.41274    -2.23794e-12 
1 1 1 17 8  1  o 0 216.721 4.56974  128.699     62.0079    128.126    -117.992     
1 1 1 17 8  2  o 0 286.495 6.0175   217.1       -19.3377   81.22      160.662      
1 1 1 17 8  3  o 0 362.551 7.01838  284.845     -141.343   85.8075    38.6567      
1 1 1 17 8  4  o 0 709.667 13.9118  594.054     -171.633   103.764    8.36748      
1 1 1 17 8  5  o 0 448.628 9.11149  411.24      98.2034    18.8469    98.2034      
1 1 1 17 8  6  o 0 411.272 8.48538  366.184     67.3161    20.7793    -112.684     
1 1 1 17 8  7  o 0 137.017 3.99299  84.2131     -130.789   46.6814    49.211       
1 1 1 17 8  8  o 0 76.5336 5.39522  24.7142     -35.5858   1.16586    -35.5858     
1 1 1 17 8  9  o 0 291.994 6.24471  279.62      -145.214   41.9965    -145.214     
1 1 1 17 8  10 o 0 247.484 5.44996  273.227     -31.7048   83.273     -31.7048     
1 1 1 17 8  11 o 0 169.785 4.34957  134.415     -56.9291   39.1506    123.071      
1 1 1 17 8  12 o 0 139.424 3.70398  168.455     42.021     88.9886    42.021       
1 1 1 17 8  13 o 0 51.2599 6.08991  18.4035     -72.9821   38.274     107.018      
1 1 1 17 8  14 o 0 40.0079 7.7866   2.67745     3.92714    42.2954    -176.073     
1 1 1 17 8  15 o 0 68.3568 4.63695  66.4121     125.32     3.98739    -54.6798     
1 1 1 17 8  16 o 0 87.5243 4.21626  97.4532     -56.6942   19.4722    -56.6942     
1 1 1 17 8  17 o 0 27.0884 9.99251  12.5264     -36.2391   3.12669    143.761      
1 1 1 17 8  18 o 0 53.4156 6.49149  65.6285     -48.2639   31.6106    -48.2639     
1 1 1 17 8  19 o 0 74.8796 7.25574  79.4532     92.5388    16.318     92.5388      
1 1 1 17 8  20 o 0 39.0588 11.6584  35.3593     -156.875   2.42219    -156.875     
1 1 1 17 8  21 o 0 17.2683 8.24464  ?           ?          ?          ?            
1 1 1 17 8  22 o 0 8.90098 4.44306  ?           ?          ?          ?            
1 1 1 17 9  0  o 0 523.015 13.9795  486.905     180        22.705     -3.81225e-14 
1 1 1 17 9  1  f 1 383.392 7.27775  318.05      79.1681    62.8167    -100.832     
1 1 1 17 9  2  o 0 322.333 6.47518  179.718     -5.36449   224.079    174.636      
1 1 1 17 9  3  o 0 514.971 10.2484  409.131     -51.8574   118.043    128.143      
1 1 1 17 9  4  o 0 68.6171 4.74164  23.5999     114.96     116.281    114.96       
1 1 1 17 9  5  o 0 388.222 8.21625  398.488     -89.2196   86.164     -89.2196     
1 1 1 17 9  6  o 0 627.058 13.1135  560.558     38.6856    33.9579    -141.314     
1 1 1 17 9  7  o 0 452.743 9.66377  363.7       -64.7307   94.816     115.269      
1 1 1 17 9  8  o 0 123.025 4.939    83.132      115.116    38.3295    -64.8844     
1 1 1 17 9  9  o 0 102.086 4.32556  54.8682     37.1928    51.998     -142.807     
1 1 1 17 9  10 o 0 215.671 5.05419  259.583     74.7317    123.743    74.7317      
1 1 1 17 9  11 o 0 191.306 4.43579  187.628     -48.206    28.6377    -48.206      
1 1 1 17 9  12 f 1 216.948 4.65846  227.138     -167.005   55.768     -167.005     
1 1 1 17 9  13 o 0 82.0033 4.07819  66.4516     -116.352   3.09112    63.6479      
1 1 1 17 9  14 o 0 184.084 4.11726  166.541     -95.5659   5.13805    -95.5659     
1 1 1 17 9  15 o 0 70.9845 4.311    80.7927     -141.652   21.3934    -141.652     
1 1 1 17 9  16 o 0 106.004 4.26653  87.4565     -176.512   44.3825    3.48839      
1 1 1 17 9  17 o 0 30.8465 9.64197  17.5027     -160.541   15.2978    19.4587      
1 1 1 17 9  18 o 0 30.3451 9.71143  25.3229     164.901    1.66153    164.901      
1 1 1 17 9  19 o 0 54.2531 8.5763   55.8888     -7.22451   10.4929    -7.22451     
1 1 1 17 9  20 o 0 21.8084 9.78643  10.0781     39.3481    10.1816    -140.652     
1 1 1 17 9  21 o 0 19.3582 8.44875  ?           ?          ?          ?            
1 1 1 17 10 0  o 0 258.35  7.9173   239.403     0          56.7281    1.25211e-13  
1 1 1 17 10 1  o 0 762.877 14.5848  721.568     -62.8798   41.088     -62.8798     
1 1 1 17 10 2  o 0 148.374 3.45215  55.1041     159.676    138.486    -20.3244     
1 1 1 17 10 3  o 0 431.399 8.55455  327.666     -26.6086   123.565    153.391      
1 1 1 17 10 4  o 0 621.799 12.2903  572.808     -89.3246   23.7014    -89.3246     
1 1 1 17 10 5  o 0 78.6878 4.55214  4.53416     10.0477    49.3441    -169.952     
1 1 1 17 10 6  o 0 399.329 8.6388   361.866     29.4039    2.05482    -150.596     
1 1 1 17 10 7  o 0 248.791 5.77973  221.905     35.2827    1.80668    -144.717     
1 1 1 17 10 8  o 0 156.229 4.2332   111.348     -118.922   46.2472    61.0775      
1 1 1 17 10 9  o 0 246.054 5.34421  201.393     -120.193   28.8569    59.8066      
1 1 1 17 10 10 o 0 187.408 4.44118  217.019     -39.7617   96.3063    -39.7617     
1 1 1 17 10 11 o 0 89.1722 4.35563  23.8638     -93.1806   99.669     86.8194      
1 1 1 17 10 12 o 0 130.464 3.95175  114.277     -11.7708   5.643      168.229      
1 1 1 17 10 13 o 0 447.586 8.48076  413.236     178.528    11.5119    178.528      
1 1 1 17 10 14 o 0 76.8497 4.29976  56.4614     -110.269   18.3439    69.7307      
1 1 1 17 10 15 o 0 33.4277 9.19296  13.7696     58.6398    18.7986    -121.36      
1 1 1 17 10 16 o 0 80.5842 3.93127  92.1113     -139.028   21.2635    -139.028     
1 1 1 17 10 17 o 0 61.1585 5.62877  80.7434     38.8326    48.5359    38.8326      
1 1 1 17 10 18 o 0 69.9044 5.70356  79.9076     109.265    24.8833    109.265      
1 1 1 17 10 19 o 0 53.3942 8.09186  49.1351     -143.163   1.53724    36.8373      
1 1 1 17 10 20 o 0 31.4385 11.8935  29.6277     67.5614    11.7767    67.5614      
1 1 1 17 10 21 o 0 16.1317 6.79251  ?           ?          ?          ?            
1 1 1 17 11 0  o 0 155.327 5.91005  130.554     180        35.3251    -180         
1 1 1 17 11 1  o 0 455.629 8.7043   362.777     64.9115    102.961    -115.089     
1 1 1 17 11 2  o 0 470.107 9.00048  361.603     133.543    128.773    -46.4565     
1 1 1 17 11 3  o 0 781.002 14.642   714.808     178.545    12.7698    178.545      
1 1 1 17 11 4  o 0 183.993 4.03625  89.7925     4.52446    144.358    -175.476     
1 1 1 17 11 5  o 0 266.922 5.87603  285.89      -179.819   101.065    -179.819     
1 1 1 17 11 6  o 0 294.154 6.20227  299.61      50.1309    77.5142    50.1309      
1 1 1 17 11 7  o 0 471.488 10.3357  423.075     -74.3813   9.81595    105.619      
1 1 1 17 11 8  o 0 240.362 5.16649  213.773     119.857    3.5482     119.857      
1 1 1 17 11 9  o 0 187.401 4.35314  150.72      -139.64    20.7421    40.3596      
1 1 1 17 11 10 o 0 173.621 4.33509  145.86      22.9327    24.9586    -157.067     
1 1 1 17 11 11 o 0 153.157 4.00849  146.866     125.265    13.0947    125.265      
1 1 1 17 11 12 o 0 256.627 5.42171  284.695     74.9962    99.3785    74.9962      
1 1 1 17 11 13 o 0 292.728 6.06392  236.174     -94.7781   57.2983    85.2219      
1 1 1 17 11 14 o 0 111.283 3.90436  95.4841     -83.2985   45.7819    96.7015      
1 1 1 17 11 15 o 0 116.069 3.60382  130.55      -101.329   20.1144    -101.329     
1 1 1 17 11 16 o 0 80.0207 4.18378  83.2086     -92.9268   4.59668    -92.9268     
1 1 1 17 11 17 o 0 91.045  4.86502  103.757     -29.9711   26.9009    -29.9711     
1 1 1 17 11 18 o 0 28.4242 9.68051  22.5098     115.861    5.0485     115.861      
1 1 1 17 11 19 o 0 28.6499 11.1947  22.7085     140.077    11.9685    140.077      
1 1 1 17 11 20 o 0 41.7223 13.1424  ?           ?          ?          ?            
1 1 1 17 11 21 o 0 9.98875 4.87742  ?           ?          ?          ?            
1 1 1 17 12 0  o 0 496.765 12.4806  456.595     0          119.116    1.22227e-13  
1 1 1 17 12 1  o 0 585.893 10.5533  564.161     -125.395   63.4483    -125.395     
1 1 1 17 12 2  o 0 361.269 7.00238  328.213     -22.8182   10.9373    -22.8182     
1 1 1 17 12 3  o 0 312.259 6.52847  301.801     -84.781    54.1996    -84.781      
1 1 1 17 12 4  f 1 605.707 12.7226  679.553     54.4466    240.24     54.4466      
1 1 1 17 12 5  o 0 120.532 4.01829  55.1154     14.268     73.708     -165.732     
1 1 1 17 12 6  o 0 185.972 4.9202   220.087     130.984    122.64     130.984      
1 1 1 17 12 7  o 0 268.255 5.9346   252.833     77.9537    27.2018    77.9537      
1 1 1 17 12 8  o 0 157.988 4.07942  105.676     30.8472    59.8775    -149.153     
1 1 1 17 12 9  o 0 68.95   5.68093  21.7409     -151.414   15.2488    28.5857      
1 1 1 17 12 10 f 1 104.3   3.931    72.4747     160.519    26.8173    -19.4812     
1 1 1 17 12 11 o 0 307.588 5.88904  334.413     -40.0084   96.3182    -40.0084     
1 1 1 17 12 12 o 0 99.9442 4.12387  112.399     -46.6778   59.3723    -46.6778     
1 1 1 17 12 13 o 0 129.56  3.33566  110.847     -11.58     5.27117    168.42       
1 1 1 17 12 14 o 0 55.1771 5.52134  51.0129     -179.575   4.00311    0.424901     
1 1 1 17 12 15 o 0 103.739 3.73153  120.298     -160.631   27.8112    -160.631     
1 1 1 17 12 16 o 0 72.6034 5.53736  70.5827     157.238    4.44735    -22.7623     
1 1 1 17 12 17 o 0 34.4806 9.53172  17.6745     103.051    25.5716    -76.9487     
1 1 1 17 12 18 o 0 62.5599 7.34645  61.5175     5.18949    3.30623    5.18949      
1 1 1 17 12 19 f 1 22.9741 9.57413  12.1393     -149.086   9.55593    30.9135      
1 1 1 17 12 20 o 0 24.8961 11.2439  ?           ?          ?          ?            
1 1 1 17 12 21 o 0 14.3663 6.74788  ?           ?          ?          ?            
1 1 1 17 13 0  f 1 681.5   18.0821  623.881     180        41.2003    -180         
1 1 1 17 13 1  o 0 504.394 9.16232  504.659     -131.74    99.2165    -131.74      
1 1 1 17 13 2  o 0 487.363 9.01996  434.457     0.248201   7.68258    -179.752     
1 1 1 17 13 3  o 0 526.946 10.5978  545.2       -54.7583   116.194    -54.7583     
1 1 1 17 13 4  o 0 495.401 9.52279  546.218     2.15059    184.373    2.15059      
1 1 1 17 13 5  o 0 150.144 4.13607  93.7022     -125.099   58.3174    54.9005      
1 1 1 17 13 6  o 0 359.42  7.9506   363.511     179.619    76.7186    179.619      
1 1 1 17 13 7  o 0 224.331 5.49104  206.146     -132.023   17.0507    -132.023     
1 1 1 17 13 8  o 0 135.352 4.4807   142.625     97.2291    81.8574    97.2291      
1 1 1 17 13 9  f 1 97.3771 4.11444  66.6577     -23.1828   22.7681    156.817      
1 1 1 17 13 10 o 0 242.245 5.23697  241.893     -110.396   36.6053    -110.396     
1 1 1 17 13 11 o 0 71.036  4.98203  56.2414     54.5125    1.98256    -125.487     
1 1 1 17 13 12 o 0 225.805 4.73309  149.661     -105.655   112.19     74.3451      
1 1 1 17 13 13 o 0 147.742 3.73439  152.395     -9.8827    46.5754    -9.8827      
1 1 1 17 13 14 o 0 59.5228 5.37678  48.7809     155.791    20.444     -24.2095     
1 1 1 17 13 15 o 0 53.7557 6.57608  12.8233     42.438     80.6703    -137.562     
1 1 1 17 13 16 o 0 53.7776 6.60804  59.7049     22.9795    17.5039    22.9795      
1 1 1 17 13 17 o 0 17.5344 8.23123  1.96907     -143.279   8.75751    36.7209      
1 1 1 17 13 18 o 0 31.9429 10.9905  8.1119      -44.2061   41.8465    135.794      
1 1 1 17 13 19 o 0 44.3693 9.93982  53.6707     5.5431     31.1565    5.5431       
1 1 1 17 13 20 o 0 52.0084 11.5768  ?           ?          ?          ?            
1 1 1 17 13 21 o 0 12.5612 6.18436  ?           ?          ?          ?            
1 1 1 17 14 0  o 0 295.961 8.03967  278.618     180        70.2035    -180         
1 1 1 17 14 1  o 0 196.402 4.14469  163.767     45.9596    14.3515    -134.04      
1 1 1 17 14 2  o 0 289.408 5.7423   281.231     -57.3745   40.2443    -57.3745     
1 1 1 17 14 3  o 0 347.589 6.84058  290.223     -150.599   53.658     29.4013      
1 1 1 17 14 4  o 0 118.496 4.33411  19.4593     -119.445   152.176    60.5551      
1 1 1 17 14 5  o 0 136.889 4.5275   82.467      -61.6459   71.6727    118.354      
1 1 1 17 14 6  o 0 493.461 9.23841  463.233     132.258    31.1199    132.258      
1 1 1 17 14 7  o 0 86.0136 4.87421  25.4962     -87.1538   192.742    -87.1538     
1 1 1 17 14 8  o 0 139.589 3.93893  147.388     163.517    79.609     163.517      
1 1 1 17 14 9  o 0 193.617 4.38154  164.02      -131.18    29.388     48.8199      
1 1 1 17 14 10 o 0 100.559 3.7402   66.4012     -46.1851   29.7545    133.815      
1 1 1 17 14 11 o 0 145.891 3.86627  148.153     178.896    33.4201    178.896      
1 1 1 17 14 12 o 0 162.065 3.91319  129.88      38.8031    31.1189    -141.197     
1 1 1 17 14 13 o 0 132.801 3.52628  127.305     -163.194   20.1317    -163.194     
1 1 1 17 14 14 o 0 43.3097 7.60465  16.0983     17.5071    49.7073    -162.493     
1 1 1 17 14 15 o 0 39.7051 8.15222  23.6646     123.145    18.1376    -56.8549     
1 1 1 17 14 16 o 0 123.966 4.32843  143.171     -10.483    34.5461    -10.483      
1 1 1 17 14 17 o 0 69.0673 5.54797  91.0714     -96.0899   49.1628    -96.0899     
1 1 1 17 14 18 o 0 17.0904 8.01643  1.09896     -166.616   12.5402    13.3842      
1 1 1 17 14 19 o 0 20.9736 9.49525  5.46006     -19.4185   0.193973   -19.4185     
1 1 1 17 14 20 o 0 33.3139 14.893   ?           ?          ?          ?            
1 1 1 17 14 21 o 0 6.57341 3.27117  ?           ?          ?          ?            
1 1 1 17 15 0  o 0 126.746 5.68784  114.58      0          40.5508    180          
1 1 1 17 15 1  o 0 503.565 9.45893  469.763     -173.929   7.49517    -173.929     
1 1 1 17 15 2  o 0 332.318 6.15853  295.632     -26.5628   13.3706    153.437      
1 1 1 17 15 3  o 0 406.92  8.1194   428.301     13.5637    116        13.5637      
1 1 1 17 15 4  f 1 265.518 5.89862  252.992     96.201     37.1265    96.201       
1 1 1 17 15 5  o 0 160.884 4.05411  27.9956     -117.65    230.012    62.3496      
1 1 1 17 15 6  o 0 158.68  3.91459  167.857     39.8491    71.2557    39.8491      
1 1 1 17 15 7  o 0 271.669 5.55393  179.892     125.037    122.334    -54.9632     
1 1 1 17 15 8  o 0 63.3764 5.75366  11.9544     130.393    17.1481    -49.6073     
1 1 1 17 15 9  o 0 72.0297 4.93987  28.6844     -64.2539   22.1006    115.746      
1 1 1 17 15 10 o 0 192.358 4.32299  183.887     -90.6742   11.94      -90.6742     
1 1 1 17 15 11 o 0 90.9275 4.38449  90.2205     47.9677    28.3375    47.9677      
1 1 1 17 15 12 o 0 99.5641 12.9503  82.6708     -117.296   5.2941     62.7041      
1 1 1 17 15 13 o 0 109.22  3.58233  88.138      31.0764    14.7313    -148.924     
1 1 1 17 15 14 o 0 181.335 4.08713  233.396     -58.2136   83.7705    -58.2136     
1 1 1 17 15 15 f 1 53.3278 6.16772  39.9353     -91.1152   25.7967    88.8848      
1 1 1 17 15 16 o 0 36.2821 9.00346  31.0787     -153.307   13.9932    -153.307     
1 1 1 17 15 17 o 0 32.4713 10.3771  16.1813     -166.999   26.6823    13.0007      
1 1 1 17 15 18 o 0 23.9287 9.77555  11.864      156.182    11.007     -23.8177     
1 1 1 17 15 19 o 0 42.34   11.6501  40.237      56.5552    5.48408    56.5552      
1 1 1 17 15 20 o 0 21.4036 8.35537  ?           ?          ?          ?            
1 1 1 17 16 0  o 0 640.132 17.3708  597.373     0          39.9613    180          
1 1 1 17 16 1  o 0 217.752 4.91848  159.112     -155.152   66.7299    24.8479      
1 1 1 17 16 2  f 1 226.502 4.54381  241.381     119.801    94.1877    119.801      
1 1 1 17 16 3  o 0 265.876 5.79175  168.192     28.5834    140.36     -151.417     
1 1 1 17 16 4  o 0 273.378 5.66122  237.384     -155.129   18.7917    24.8712      
1 1 1 17 16 5  f 1 241.669 5.43185  197.169     172.325    37.1893    -7.67525     
1 1 1 17 16 6  o 0 113.2   4.1424   46.8034     -31.491    95.1953    148.509      
1 1 1 17 16 7  o 0 244.388 4.91534  165.616     -62.9661   98.935     117.034      
1 1 1 17 16 8  o 0 399.625 7.82386  430.154     -52.6664   100.742    -52.6664     
1 1 1 17 16 9  o 0 53.482  6.77383  10.494      152.561    81.1029    152.561      
1 1 1 17 16 10 o 0 222.662 4.39495  244.918     23.9358    79.082     23.9358      
1 1 1 17 16 11 o 0 76.9388 4.75337  0.857492    20.2236    136.407    20.2236      
1 1 1 17 16 12 f 1 55.9112 6.5479   14.8771     -132.309   57.9685    47.691       
1 1 1 17 16 13 o 0 189.274 3.76087  237.031     171.608    67.9518    171.608      
1 1 1 17 16 14 o 0 61.9787 5.01761  58.7782     28.6251    2.93453    -151.375     
1 1 1 17 16 15 f 1 127.707 3.58682  166.852     -133.763   71.6319    -133.763     
1 1 1 17 16 16 o 0 77.9099 4.61797  80.9207     25.9459    8.07954    25.9459      
1 1 1 17 16 17 o 0 25.6391 10.2239  16.7117     3.48344    2.84606    -176.517     
1 1 1 17 16 18 o 0 56.804  7.13246  49.2927     -128.669   8.37291    51.3306      
1 1 1 17 16 19 o 0 26.4051 11.4573  12.7909     51.6465    6.69943    51.6465      
1 1 1 17 16 20 o 0 17.6895 7.34237  ?           ?          ?          ?            
1 1 1 17 16 21 o 0 12.1059 4.28614  ?           ?          ?          ?            
1 1 1 17 17 0  o 0 171.107 7.16476  18.2218     180        5.14112    -180         
1 1 1 17 17 1  o 0 167.139 5.14666  3.09948     -90        1.93852    -90          
1 1 1 17 17 2  o 0 52.6374 12.0638  0.0435586   0          0.0407005  180          
1 1 1 17 17 3  o 0 150.995 5.29306  138.944     90         91.3686    -90          
1 1 1 17 17 4  o 0 271.289 7.84036  248.239     0          116.079    -8.1605e-17  
1 1 1 17 17 5  o 0 137.528 5.24977  120.954     -90        48.1335    -90          
1 1 1 17 17 6  o 0 381.445 11.7448  343.82      0          74.944     1.15316e-14  
1 1 1 17 17 7  o 0 32.1408 14.5988  2.59731     90         10.9097    -90          
1 1 1 17 17 8  f 1 124.005 5.41654  118.094     0          15.3604    -180         
1 1 1 17 17 9  o 0 204.142 6.36219  192.661     -90        19.8961    -90          
1 1 1 17 17 10 o 0 79.7483 5.89554  71.143      180        21.1715    180          
1 1 1 17 17 11 o 0 88.6539 6.03792  81.1203     90         3.99651    90           
1 1 1 17 17 12 o 0 172.392 5.73594  155.575     0          42.4682    0            
1 1 1 17 17 13 o 0 18.2793 11.4283  11.0715     90         32.9813    -90          
1 1 1 17 17 14 o 0 12.3835 8.68412  4.80042     0          33.7862    180          
1 1 1 17 17 15 o 0 127.279 5.66157  131.878     -90        6.04787    -90          
1 1 1 17 17 16 o 0 33.5234 13.7973  27.8382     180        3.40706    180          
1 1 1 17 17 17 o 0 46.6102 16.033   46.0882     -90        9.70751    -90          
1 1 1 17 17 18 f 1 18.6739 12.2126  5.72741     180        1.35164    -1.06802e-14 
1 1 1 17 17 19 o 0 19.2696 12.8593  ?           ?          ?          ?            
1 1 1 17 17 20 o 0 12.5162 8.19767  ?           ?          ?          ?            
1 1 1 18 0  0  o 0 704.913 25.0691  697.642     180        29.4265    180          
1 1 1 18 0  1  o 0 70.201  8.42344  39.1689     -45        55.2305    135          
1 1 1 18 0  2  f 1 697.862 20.9922  677.56      -90        13.8505    -90          
1 1 1 18 0  3  o 0 866.593 22.8045  831.782     45         98.4876    45           
1 1 1 18 0  4  o 0 854.852 22.4617  810.614     180        75.0821    6.75862e-14  
1 1 1 18 0  5  o 0 217.451 6.66842  203.603     -45        25.4423    135          
1 1 1 18 0  6  o 0 636.98  17.8293  607.927     90         11.6013    -90          
1 1 1 18 0  7  o 0 68.2813 7.74754  11.6676     -135       14.8079    45           
1 1 1 18 0  8  o 0 239.075 7.89164  221.964     180        21.4514    7.51365e-14  
1 1 1 18 0  9  o 0 359.226 11.0921  328.598     135        19.421     -45          
1 1 1 18 0  10 o 0 214.882 6.49426  193.489     -90        7.67219    90           
1 1 1 18 0  11 o 0 135.389 5.67261  129.641     -135       47.8675    45           
1 1 1 18 0  12 o 0 237.63  6.97125  223.553     0          43.7665    9.56565e-15  
1 1 1 18 0  13 o 0 34.2618 14.3443  7.04485     -45        6.54311    135          
1 1 1 18 0  14 o 0 144.607 5.59458  130.799     90         32.8493    90           
1 1 1 18 0  15 o 0 18.6765 11.6404  7.31378     45         18.5132    -135         
1 1 1 18 0  16 o 0 17.2401 11.0914  7.47607     0          23.9564    180          
1 1 1 18 0  17 o 0 67.4894 8.81861  69.3107     135        0.491157   135          
1 1 1 18 0  18 o 0 17.2128 11.3412  0.458259    90         0.291516   -90          
1 1 1 18 0  19 o 0 66.4628 10.6863  64.7924     45         6.81703    45           
1 1 1 18 0  20 o 0 15.9705 10.7108  2.23314     0          1.43706    -180         
1 1 1 18 0  21 o 0 11.6873 8.2209   ?           ?          ?          ?            
1 1 1 18 0  22 o 0 13.0005 7.90052  ?           ?          ?          ?            
1 1 1 18 1  0  o 0 398.584 10.7185  390.574     0          101.201    2.63716e-13  
1 1 1 18 1  1  o 0 247.902 4.95278  194.841     8.14202    73.3723    -171.858     
1 1 1 18 1  2  o 0 130.239 4.11108  43.9208     -137.306   133.522    42.6944      
1 1 1 18 1  3  o 0 550.087 10.972   640.282     173.551    244.821    173.551      
1 1 1 18 1  4  o 0 272.745 5.52468  211.88      82.0069    73.4477    -97.9931     
1 1 1 18 1  5  o 0 250.859 5.03417  241.414     120.54     38.7429    120.54       
1 1 1 18 1  6  o 0 113.423 3.9256   49.1607     140.518    72.1773    -39.482      
1 1 1 18 1  7  o 0 267.869 5.84311  273.041     -41.2476   66.5601    -41.2476     
1 1 1 18 1  8  o 0 145.587 4.63555  152.959     1.46809    63.8737    1.46809      
1 1 1 18 1  9  o 0 162.759 4.58897  61.0399     -169.476   164.783    10.5239      
1 1 1 18 1  10 o 0 305.525 6.84779  252.015     -58.5055   37.388     121.495      
1 1 1 18 1  11 o 0 397.445 9.0837   428.415     16.9082    104.562    16.9082      
1 1 1 18 1  12 o 0 92.8438 4.16787  83.4722     -51.957    5.68282    -51.957      
1 1 1 18 1  13 o 0 87.84   4.29012  91.2925     111.802    66.525     111.802      
1 1 1 18 1  14 o 0 127.636 3.84277  140.18      -94.2992   61.528     -94.2992     
1 1 1 18 1  15 f 1 90.5073 3.98932  110.486     -142.72    35.5554    -142.72      
1 1 1 18 1  16 o 0 104.107 4.04961  114.456     -75.1035   16.677     -75.1035     
1 1 1 18 1  17 o 0 78.8282 4.34122  92.2838     -138.674   28.5691    -138.674     
1 1 1 18 1  18 o 0 48.4438 7.33314  49.4844     -84.2067   8.01016    -84.2067     
1 1 1 18 1  19 o 0 21.0957 9.37855  5.723       159.813    18.0475    -20.1866     
1 1 1 18 1  20 f 1 26.5591 11.2491  18.9982     76.7355    2.27043    -103.264     
1 1 1 18 1  21 o 0 11.442  5.78961  ?           ?          ?          ?            
1 1 1 18 1  22 o 0 19.5332 9.93039  ?           ?          ?          ?            
1 1 1 18 2  0  o 0 683.561 19.9725  663.493     180        41.7155    -5.20813e-14 
1 1 1 18 2  1  o 0 745.487 14.5997  706.468     -142.562   16.4562    37.4382      
1 1 1 18 2  2  o 0 723.147 13.4655  730.921     62.5826    88.5716    62.5826      
1 1 1 18 2  3  o 0 752.887 15.3185  783.461     -169.265   150.766    -169.265     
1 1 1 18 2  4  o 0 138.433 3.83584  83.4585     121.822    56.319     -58.1785     
1 1 1 18 2  5  o 0 272.675 6.02578  185.157     -175.729   119.563    4.27106      
1 1 1 18 2  6  o 0 225.695 5.0439   226.732     54.0843    55.1066    54.0843      
1 1 1 18 2  7  o 0 297.753 6.64379  245.223     126.733    49.9735    -53.2673     
1 1 1 18 2  8  o 0 233.47  5.74812  197.052     -123.077   26.081     56.9225      
1 1 1 18 2  9  o 0 151.336 4.15979  83.2658     101.352    96.0786    -78.6484     
1 1 1 18 2  10 o 0 277.662 5.79669  177.668     -163.454   135.422    16.5457      
1 1 1 18 2  11 o 0 131.84  3.74451  120.416     168.315    13.3732    168.315      
1 1 1 18 2  12 o 0 102.867 4.15516  83.6964     165.978    15.3968    -14.0217     
1 1 1 18 2  13 o 0 146.738 3.78226  137.953     0.758347   13.355     0.758347     
1 1 1 18 2  14 o 0 40.8443 8.0192   6.02843     -71.5785   34.3312    108.422      
1 1 1 18 2  15 o 0 47.6614 6.61576  45.4807     106.414    15.2933    106.414      
1 1 1 18 2  16 o 0 50.0829 7.40991  48.6825     109.53     12.8384    109.53       
1 1 1 18 2  17 o 0 60.5433 5.406    57.6438     -127.983   2.73877    52.0172      
1 1 1 18 2  18 o 0 37.313  9.01035  23.0004     19.2372    23.2415    -160.763     
1 1 1 18 2  19 f 1 60.6526 9.34333  44.9042     -97.7501   25.1428    82.2499      
1 1 1 18 2  20 o 0 25.8003 10.612   16.4542     109.389    6.69862    109.389      
1 1 1 18 2  21 o 0 13.8226 6.46617  ?           ?          ?          ?            
1 1 1 18 2  22 o 0 21.1094 5.31878  ?           ?          ?          ?            
1 1 1 18 3  0  o 0 50.2257 8.5539   0.923396    0          2.90677    -180         
1 1 1 18 3  1  o 0 413.043 8.2222   328.538     82.2115    121.281    -97.7885     
1 1 1 18 3  2  o 0 302.078 6.28915  280.551     22.9695    6.145      22.9695      
1 1 1 18 3  3  o 0 470.792 8.64528  521.138     89.7259    171.521    89.7259      
1 1 1 18 3  4  o 0 109.326 3.79742  2.7253      -4.73142   168.998    175.269      
1 1 1 18 3  5  o 0 210.787 4.60925  207.634     87.3297    58.1392    87.3297      
1 1 1 18 3  6  o 0 159.827 4.03389  150.336     -119.342   55.1165    -119.342     
1 1 1 18 3  7  o 0 318.398 7.48267  345.044     160.823    118.082    160.823      
1 1 1 18 3  8  o 0 81.4807 4.9915   13.4869     -67.7299   4.17612    -67.7299     
1 1 1 18 3  9  o 0 206.059 4.81105  158.075     -129.344   46.6489    50.6558      
1 1 1 18 3  10 o 0 93.2307 4.62728  41.5736     87.3794    60.6564    -92.6206     
1 1 1 18 3  11 f 1 154.29  4.36476  132.859     125.959    10.5664    -54.041      
1 1 1 18 3  12 o 0 36.1738 8.76823  0.498955    -141.739   2.36613    38.2608      
1 1 1 18 3  13 f 1 105.976 3.97766  115.512     5.03785    51.5254    5.03785      
1 1 1 18 3  14 o 0 79.334  4.5432   50.2485     8.51818    30.8967    -171.482     
1 1 1 18 3  15 o 0 36.7682 8.14408  20.5741     107.486    1.8453     -72.5142     
1 1 1 18 3  16 o 0 46.8578 7.25828  41.4256     -161.01    4.98235    -161.01      
1 1 1 18 3  17 o 0 123.122 4.34602  131.597     -141.88    13.7293    -141.88      
1 1 1 18 3  18 o 0 45.7533 8.53074  35.0513     144.271    16.6331    -35.7286     
1 1 1 18 3  19 o 0 38.7419 9.89109  33.0114     2.40486    2.7169     -177.595     
1 1 1 18 3  20 o 0 31.3396 12.075   25.9994     125.177    0.593531   125.177      
1 1 1 18 3  21 o 0 12.1167 5.94973  ?           ?          ?          ?            
1 1 1 18 3  22 o 0 17.1764 7.81918  ?           ?          ?          ?            
1 1 1 18 4  0  o 0 550.042 14.3863  524.776     0          40.9814    2.23995e-13  
1 1 1 18 4  1  o 0 699.802 13.3212  746.575     175.188    174.888    175.188      
1 1 1 18 4  2  o 0 621.767 12.1741  572.089     62.7247    17.6471    -117.275     
1 1 1 18 4  3  o 0 304.496 5.8238   303.299     -90.9021   57.2945    -90.9021     
1 1 1 18 4  4  o 0 694.034 13.6019  641.244     -72.942    5.92813    -72.942      
1 1 1 18 4  5  o 0 350.842 6.91566  218.981     -138.562   194.181    41.4381      
1 1 1 18 4  6  f 1 347.463 7.75206  429.184     10.3819    231.102    10.3819      
1 1 1 18 4  7  o 0 137.681 4.03571  95.8524     -164.416   19.8405    15.5837      
1 1 1 18 4  8  o 0 206.497 5.21256  231.917     -95.7848   103.565    -95.7848     
1 1 1 18 4  9  o 0 138.429 4.34606  142.825     -30.0315   66.1936    -30.0315     
1 1 1 18 4  10 o 0 156.061 4.16697  102.73      -17.1636   59.3714    162.836      
1 1 1 18 4  11 o 0 232.98  4.80234  171.171     -69.0638   90.9535    110.936      
1 1 1 18 4  12 o 0 198.139 4.49139  177.301     171.92     10.4555    -8.07958     
1 1 1 18 4  13 o 0 228.651 5.46726  196.528     -94.9035   22.3724    85.0965      
1 1 1 18 4  14 o 0 104.656 3.88383  76.9516     51.0173    25.5222    -128.983     
1 1 1 18 4  15 o 0 69.5049 4.97344  88.3213     125.538    43.7727    125.538      
1 1 1 18 4  16 f 1 40.1084 9.3258   9.68944     111.251    3.95919    111.251      
1 1 1 18 4  17 f 1 26.3124 9.2548   11.0944     -141.341   4.45422    38.659       
1 1 1 18 4  18 o 0 24.6453 10.2551  11.5857     166.64     15.9731    -13.3604     
1 1 1 18 4  19 o 0 16.5636 8.11201  0.0527378   40.3197    15.264     40.3197      
1 1 1 18 4  20 o 0 23.5826 10.0864  13.8277     -66.6491   2.03443    -66.6491     
1 1 1 18 4  21 o 0 13.8391 6.40045  ?           ?          ?          ?            
1 1 1 18 4  22 o 0 32.4674 1.08929  ?           ?          ?          ?            
1 1 1 18 5  0  o 0 246.739 7.28774  233.611     180        13.9832    -180         
1 1 1 18 5  1  o 0 214.639 4.59073  163.555     163.521    55.0493    -16.4785     
1 1 1 18 5  2  o 0 560.416 10.5557  522.318     44.7717    6.06699    44.7717      
1 1 1 18 5  3  o 0 483.428 10.0203  439.507     -15.2217   7.58076    164.778      
1 1 1 18 5  4  o 0 683.591 13.4712  630.344     -4.47102   10.1403    -4.47102     
1 1 1 18 5  5  o 0 566.372 11.9412  468.025     -158.529   89.0809    21.4709      
1 1 1 18 5  6  o 0 755.088 16.1804  710.849     -45.3084   19.6646    -45.3084     
1 1 1 18 5  7  o 0 361.101 8.07869  269.843     -129.408   115.379    50.5924      
1 1 1 18 5  8  o 0 212.906 5.09984  239.176     -9.5393    106.942    -9.5393      
1 1 1 18 5  9  o 0 453.197 9.7475   401.97      103.158    7.92569    -76.8425     
1 1 1 18 5  10 o 0 212.795 4.7694   237.036     -154.354   80.8986    -154.354     
1 1 1 18 5  11 o 0 119.953 3.80928  72.4567     72.4243    63.9699    -107.576     
1 1 1 18 5  12 o 0 129.072 3.53513  109.405     -169.561   13.8963    10.4394      
1 1 1 18 5  13 o 0 130.551 3.74506  102.531     -151.125   26.7906    28.8746      
1 1 1 18 5  14 o 0 139.942 3.79074  116.039     -147.395   12.3761    32.6051      
1 1 1 18 5  15 o 0 72.6418 4.74282  69.0537     132.351    8.47596    -47.6489     
1 1 1 18 5  16 o 0 113.591 3.81127  127.739     134.218    23.7923    134.218      
1 1 1 18 5  17 o 0 96.4478 3.95314  87.2662     28.2023    19.4193    -151.798     
1 1 1 18 5  18 f 1 46.6326 8.6379   47.265      -52.7824   7.74862    -52.7824     
1 1 1 18 5  19 o 0 48.5473 8.95622  51.2124     -29.9504   14.4357    -29.9504     
1 1 1 18 5  20 o 0 55.2261 10.8684  53.1454     -29.1707   5.7377     -29.1707     
1 1 1 18 5  21 o 0 14.6006 6.72749  ?           ?          ?          ?            
1 1 1 18 5  22 o 0 15.703  6.90164  ?           ?          ?          ?            
1 1 1 18 6  0  o 0 66.8118 7.01675  39.4341     180        69.1771    -2.14824e-14 
1 1 1 18 6  1  o 0 240.309 4.48599  178.751     12.3145    73.3427    -167.685     
1 1 1 18 6  2  o 0 583.396 10.9063  444.656     -73.6887   187.515    106.311      
1 1 1 18 6  3  o 0 140.819 4.02926  2.81124     -99.2681   234.636    80.7319      
1 1 1 18 6  4  o 0 320.435 6.57684  262.128     173.121    48.1564    -6.87874     
1 1 1 18 6  5  o 0 716.985 14.6627  712.03      83.3725    129.463    83.3725      
1 1 1 18 6  6  o 0 335.084 7.45914  366.051     115.467    128.769    115.467      
1 1 1 18 6  7  o 0 334.087 6.76242  375.894     -120.831   157.744    -120.831     
1 1 1 18 6  8  o 0 401.187 8.28475  388.244     -14.0321   53.0283    -14.0321     
1 1 1 18 6  9  o 0 191.525 4.51047  170.291     153.592    10.0351    153.592      
1 1 1 18 6  10 o 0 197.42  4.73866  176.343     45.2492    12.8304    -134.751     
1 1 1 18 6  11 o 0 115.056 4.03138  61.6563     8.6304     75.9698    -171.37      
1 1 1 18 6  12 o 0 177.806 4.2753   139.832     -34.0527   45.9229    145.947      
1 1 1 18 6  13 o 0 133.234 3.6486   126.389     -114.645   17.9273    -114.645     
1 1 1 18 6  14 o 0 91.6188 3.91567  82.6003     -67.5372   14.6657    -67.5372     
1 1 1 18 6  15 o 0 71.5622 4.606    77.0641     18.86      11.8809    18.86        
1 1 1 18 6  16 o 0 32.5726 8.75012  11.4069     -163.755   6.9901     16.2446      
1 1 1 18 6  17 o 0 38.2483 9.0705   17.6472     44.9723    35.6297    -135.028     
1 1 1 18 6  18 o 0 25.9995 10.1476  17.2735     5.71457    2.39292    5.71457      
1 1 1 18 6  19 o 0 31.1945 10.358   13.6343     -127.747   27.4492    52.2525      
1 1 1 18 6  20 o 0 27.847  11.0105  12.9783     139.372    20.8045    -40.6276     
1 1 1 18 6  21 o 0 13.5173 6.54944  ?           ?          ?          ?            
1 1 1 18 7  0  o 0 370.668 10.5797  346.338     0          60.326     5.06649e-14  
1 1 1 18 7  1  o 0 374.123 7.0383   366.372     174.894    51.717     174.894      
1 1 1 18 7  2  o 0 314.121 5.95712  234.104     70.3479    98.7556    -109.652     
1 1 1 18 7  3  o 0 235.541 4.79904  230.113     51.2129    53.5508    51.2129      
1 1 1 18 7  4  o 0 189.099 4.44252  156.596     -52.3194   2.97216    127.681      
1 1 1 18 7  5  f 1 450.476 9.13416  523.366     40.9266    220.655    40.9266      
1 1 1 18 7  6  o 0 457.732 9.31549  469.341     -133.915   103.574    -133.915     
1 1 1 18 7  7  o 0 216.443 4.95286  148.234     84.4808    90.8813    -95.5192     
1 1 1 18 7  8  o 0 73.7384 5.36967  6.31985     97.005     96.9707    -82.995      
1 1 1 18 7  9  o 0 155.574 4.26078  180.575     73.6339    127.593    73.6339      
1 1 1 18 7  10 o 0 294.853 6.23767  315.752     -132.424   77.7215    -132.424     
1 1 1 18 7  11 o 0 19.8709 8.77958  28.1565     70.2623    61.1314    70.2623      
1 1 1 18 7  12 o 0 140.866 3.66237  152.593     177.669    53.625     177.669      
1 1 1 18 7  13 o 0 46.822  7.52473  0.941225    -65.9305   72.8447    -65.9305     
1 1 1 18 7  14 o 0 142.068 3.44847  71.6786     172.825    108.319    -7.17536     
1 1 1 18 7  15 o 0 112.536 4.01267  155.898     19.4962    80.8728    19.4962      
1 1 1 18 7  16 o 0 105.963 3.7667   107.595     164.511    2.47322    -15.4891     
1 1 1 18 7  17 o 0 62.0227 5.88148  55.4476     -77.3149   9.89536    102.685      
1 1 1 18 7  18 o 0 71.866  5.48895  83.6963     170.588    28.8045    170.588      
1 1 1 18 7  19 o 0 51.2056 10.6489  62.4654     16.7627    32.3668    16.7627      
1 1 1 18 7  20 o 0 25.1336 10.8927  12.2782     48.211     15.4725    -131.789     
1 1 1 18 7  21 o 0 14.1821 6.43372  ?           ?          ?          ?            
1 1 1 18 8  0  o 0 1004.46 25.0361  933.148     0          0.152678   8.11424e-11  
1 1 1 18 8  1  o 0 241.315 4.93125  153.867     -79.1286   121.999    100.871      
1 1 1 18 8  2  o 0 333.872 6.673    235.459     -4.11757   130.938    175.882      
1 1 1 18 8  3  o 0 349.869 7.00718  254.172     145.333    119.373    -34.6666     
1 1 1 18 8  4  o 0 457.083 8.76157  491.522     -132.921   166.594    -132.921     
1 1 1 18 8  5  o 0 491.172 10.1932  438.356     93.13      27.3354    -86.87       
1 1 1 18 8  6  o 0 20.4878 9.10564  88.8966     -75.0481   185.377    -75.0481     
1 1 1 18 8  7  o 0 266.38  6.09391  243.353     58.5941    9.53214    58.5941      
1 1 1 18 8  8  o 0 403.793 8.51103  351.449     73.839     21.4482    -106.161     
1 1 1 18 8  9  o 0 104.5   4.2561   24.2734     -157.998   123.009    22.0021      
1 1 1 18 8  10 f 1 154.481 4.22275  133.287     -150.391   10.6748    29.6089      
1 1 1 18 8  11 o 0 172.556 4.02798  135.246     52.0365    40.2066    -127.963     
1 1 1 18 8  12 o 0 111.155 3.75948  113.323     -61.6635   33.1887    -61.6635     
1 1 1 18 8  13 o 0 134.271 3.59974  142.38      111.442    50.76      111.442      
1 1 1 18 8  14 o 0 146.255 3.82915  119.531     63.615     18.673     -116.385     
1 1 1 18 8  15 o 0 74.7323 4.26073  88.4173     55.3865    29.6273    55.3865      
1 1 1 18 8  16 o 0 126.535 3.73137  168.152     -140.068   77.0354    -140.068     
1 1 1 18 8  17 o 0 30.6699 9.89575  13.6134     -121.422   24.5048    58.5781      
1 1 1 18 8  18 o 0 28.0271 9.95454  20.0716     136.688    4.1546     -43.3119     
1 1 1 18 8  19 o 0 17.9562 8.65843  4.09896     92.7488    5.69797    -87.2512     
1 1 1 18 8  20 o 0 22.7834 10.4979  8.89336     74.4897    17.0093    -105.51      
1 1 1 18 8  21 o 0 9.662   4.77929  ?           ?          ?          ?            
1 1 1 18 9  0  f 1 331.785 9.33767  306.61      180        6.93708    -3.58427e-13 
1 1 1 18 9  1  o 0 316.224 6.20107  244.927     126.014    78.2273    -53.9865     
1 1 1 18 9  2  o 0 316.035 6.27055  284.696     -121.003   6.73906    -121.003     
1 1 1 18 9  3  o 0 217.287 4.56705  69.7057     -117.213   241.964    62.7867      
1 1 1 18 9  4  o 0 672.007 13.331   572.747     2.86046    63.1054    -177.14      
1 1 1 18 9  5  o 0 95.6626 4.22847  29.6936     108.377    46.2984    -71.6225     
1 1 1 18 9  6  o 0 213.474 4.91732  143.706     19.3559    85.2417    -160.644     
1 1 1 18 9  7  f 1 278.476 6.16649  201.255     7.64853    97.2746    -172.351     
1 1 1 18 9  8  o 0 189.91  4.48026  171.453     74.4064    14.7446    74.4064      
1 1 1 18 9  9  o 0 178.976 4.38031  169.861     90.0303    37.3144    90.0303      
1 1 1 18 9  10 o 0 127.491 4.28305  100.074     -127.879   21.404     52.1212      
1 1 1 18 9  11 o 0 252.462 5.41294  275.982     -95.3315   83.6806    -95.3315     
1 1 1 18 9  12 o 0 141.769 3.8037   174.577     40.2802    100.663    40.2802      
1 1 1 18 9  13 o 0 43.4234 7.87494  4.95789     -23.4976   48.4634    156.502      
1 1 1 18 9  14 o 0 19.3109 8.47192  4.56719     -173.883   16.7144    -173.883     
1 1 1 18 9  15 o 0 22.6444 8.90628  4.36285     -57.5839   26.9266    -57.5839     
1 1 1 18 9  16 o 0 85.5088 4.1661   112.588     26.4842    54.1983    26.4842      
1 1 1 18 9  17 f 1 64.7676 5.64445  75.529      -32.8499   27.3348    -32.8499     
1 1 1 18 9  18 o 0 96.0362 5.11199  123.043     19.3832    59.6603    19.3832      
1 1 1 18 9  19 o 0 33.9974 11.7751  24.1728     87.9223    11.5835    -92.0777     
1 1 1 18 9  20 o 0 17.5293 8.43374  ?           ?          ?          ?            
1 1 1 18 9  21 o 0 14.4752 6.72322  ?           ?          ?          ?            
1 1 1 18 10 0  o 0 126.728 5.44227  114.29      0          61.4951    180          
1 1 1 18 10 1  o 0 422.712 8.50043  359.055     179.97     45.3828    -0.0298415   
1 1 1 18 10 2  f 1 366.658 7.11259  277.804     -128.25    101.371    51.7502      
1 1 1 18 10 3  o 0 627.656 12.1485  577.025     -174.269   23.7091    -174.269     
1 1 1 18 10 4  o 0 222.57  5.24865  175.852     100.2      40.9343    -79.7996     
1 1 1 18 10 5  o 0 517.287 10.5439  468.585     -26.7782   9.0482     153.222      
1 1 1 18 10 6  o 0 209.084 4.75941  159.633     -139.624   41.3004    40.3755      
1 1 1 18 10 7  o 0 114.108 4.33868  102.579     -10.5067   58.776     -10.5067     
1 1 1 18 10 8  o 0 291.99  6.5476   245.831     -155.138   24.9908    24.862       
1 1 1 18 10 9  f 1 81.9211 4.89901  9.11495     -21.0937   117.928    158.906      
1 1 1 18 10 10 o 0 100.438 3.92276  55.4731     -104.61    56.2465    75.3904      
1 1 1 18 10 11 o 0 220.922 4.86378  225.729     -9.96777   43.87      -9.96777     
1 1 1 18 10 12 o 0 236.396 5.07835  233.843     -163.689   37.5347    -163.689     
1 1 1 18 10 13 f 1 224.62  4.73353  180.718     134.706    40.6882    -45.2943     
1 1 1 18 10 14 o 0 117.713 3.8202   110.5       110.421    28.0726    -69.5794     
1 1 1 18 10 15 o 0 22.0955 8.96551  1.37967     16.1491    9.16981    16.1491      
1 1 1 18 10 16 o 0 38.451  9.03302  36.2242     172.333    7.98343    172.333      
1 1 1 18 10 17 o 0 40.2223 9.13275  20.7606     -11.7317   32.8441    168.268      
1 1 1 18 10 18 o 0 25.2658 10.4637  4.25361     122.506    53.2795    122.506      
1 1 1 18 10 19 o 0 66.6545 7.95407  78.3448     116.325    32.6946    116.325      
1 1 1 18 10 20 o 0 37.7086 12.4212  ?           ?          ?          ?            
1 1 1 18 10 21 o 0 14.0393 6.78624  ?           ?          ?          ?            
1 1 1 18 11 0  o 0 236.86  6.73352  216.807     180        38.4272    -4.59555e-14 
1 1 1 18 11 1  o 0 107.086 3.73636  32.1901     -48.7957   89.5774    131.204      
1 1 1 18 11 2  o 0 554.785 10.0516  501.593     -154.104   4.34292    -154.104     
1 1 1 18 11 3  o 0 514.878 10.4074  378         -110.666   196.485    69.3342      
1 1 1 18 11 4  o 0 295.841 6.48778  242.679     -113.823   47.3996    66.1772      
1 1 1 18 11 5  o 0 513.953 10.5597  525.367     -77.8738   115.42     -77.8738     
1 1 1 18 11 6  o 0 696.579 14.1182  617.388     -118.192   33.9372    61.8075      
1 1 1 18 11 7  o 0 254.548 5.58703  301.696     131.021    158.32     131.021      
1 1 1 18 11 8  o 0 195.741 4.73707  159.613     -152.53    19.1085    27.4703      
1 1 1 18 11 9  o 0 188.672 4.66497  191.542     143.68     38.2382    143.68       
1 1 1 18 11 10 o 0 84.8576 4.47576  23.9167     -171.345   89.3146    8.65455      
1 1 1 18 11 11 o 0 63.1272 5.42891  37.7686     -30.9606   25.2481    149.039      
1 1 1 18 11 12 o 0 120.902 3.58173  125.064     -153.496   39.6656    -153.496     
1 1 1 18 11 13 f 1 157.564 4.01391  95.1899     -122.32    88.6862    57.6796      
1 1 1 18 11 14 o 0 154.086 3.47698  182.206     54.5673    37.6933    54.5673      
1 1 1 18 11 15 o 0 209.217 4.68456  220.503     118.321    2.92019    118.321      
1 1 1 18 11 16 o 0 44.6938 8.47526  17.9602     -13.2371   50.6938    166.763      
1 1 1 18 11 17 o 0 49.0087 8.51675  34.6017     139.311    23.2607    -40.6891     
1 1 1 18 11 18 o 0 40.0982 9.58709  34.9719     -153.805   2.39284    26.195       
1 1 1 18 11 19 o 0 34.6152 10.6061  34.3567     -43.399    11.4334    -43.399      
1 1 1 18 11 20 o 0 28.1758 11.6377  ?           ?          ?          ?            
1 1 1 18 11 21 o 0 13.219  6.2286   ?           ?          ?          ?            
1 1 1 18 12 0  o 0 208.928 6.3467   190.385     180        174.996    -3.69159e-14 
1 1 1 18 12 1  o 0 356.928 6.76054  293.87      81.7337    47.9139    -98.2663     
1 1 1 18 12 2  o 0 416.996 7.99649  357.981     144.874    51.7574    -35.1259     
1 1 1 18 12 3  o 0 486.813 9.65939  451.126     71.9682    7.74759    71.9682      
1 1 1 18 12 4  o 0 229.47  4.64876  157.968     53.1767    89.5379    -126.823     
1 1 1 18 12 5  o 0 116.832 4.34889  35.551      55.2351    109.544    -124.765     
1 1 1 18 12 6  o 0 31.2289 10.3148  29.6754     -168.825   75.2768    -168.825     
1 1 1 18 12 7  o 0 19.5883 8.8092   59.0437     132.673    127.535    132.673      
1 1 1 18 12 8  o 0 107.619 4.58846  88.1666     -55.6936   46.5756    -55.6936     
1 1 1 18 12 9  o 0 234.15  4.93451  179.869     56.8438    77.454     -123.156     
1 1 1 18 12 10 o 0 136.466 3.79195  132.83      75.97      34.1886    75.97        
1 1 1 18 12 11 o 0 92.2275 4.00172  84.2965     -31.9146   11.081     -31.9146     
1 1 1 18 12 12 o 0 85.9917 4.01608  44.9977     17.2198    57.8047    -162.78      
1 1 1 18 12 13 o 0 13.009  6.46937  25.8028     -132.208   56.1289    -132.208     
1 1 1 18 12 14 o 0 225.253 4.58345  266.229     176.955    52.8522    176.955      
1 1 1 18 12 15 o 0 84.5554 4.29144  85.6432     -178.129   1.56333    -178.129     
1 1 1 18 12 16 o 0 19.9408 8.63663  10.9408     -146.128   52.2086    -146.128     
1 1 1 18 12 17 o 0 25.3052 9.86737  13.5488     130.712    3.36464    130.712      
1 1 1 18 12 18 o 0 17.6998 8.15178  1.80774     -169.642   5.50772    10.3578      
1 1 1 18 12 19 o 0 23.9969 10.7623  12.6934     -81.158    11.47      98.842       
1 1 1 18 12 20 o 0 32.3738 13.5952  ?           ?          ?          ?            
1 1 1 18 12 21 o 0 12.581  6.21286  ?           ?          ?          ?            
1 1 1 18 13 0  o 0 138.594 5.07205  129.019     180        74.9427    -9.35247e-14 
1 1 1 18 13 1  o 0 174.715 3.9567   174.499     49.0728    71.5783    49.0728      
1 1 1 18 13 2  o 0 294.418 5.46848  223.827     -45.2417   85.3227    134.758      
1 1 1 18 13 3  o 0 84.3471 4.6294   28.0866     -68.8655   177.248    -68.8655     
1 1 1 18 13 4  o 0 272.513 5.63783  188.136     -115.942   110.273    64.0578      
1 1 1 18 13 5  o 0 330.551 7.6031   246.055     3.2669     105.769    -176.733     
1 1 1 18 13 6  o 0 38.1343 15.3763  35.4488     -91.2673   103.339    -91.2673     
1 1 1 18 13 7  o 0 71.9877 5.26588  5.25755     -75.5884   93.931     104.412      
1 1 1 18 13 8  o 0 64.272  5.92788  13.5364     153.845    20.2053    -26.1547     
1 1 1 18 13 9  o 0 108.804 3.95225  89.0065     -91.8976   1.76095    -91.8976     
1 1 1 18 13 10 f 1 128.71  3.80471  114.846     162.853    12.7212    162.853      
1 1 1 18 13 11 o 0 203.029 4.4782   177.905     -172.033   14.692     7.96683      
1 1 1 18 13 12 o 0 34.7384 9.27236  14.4471     -14.9175   73.1505    -14.9175     
1 1 1 18 13 13 o 0 108.843 3.69881  73.6699     116.845    43.3209    -63.1547     
1 1 1 18 13 14 o 0 166.904 4.07886  191.803     44.1937    31.5087    44.1937      
1 1 1 18 13 15 o 0 115.083 3.78122  136.381     71.7344    38.6627    71.7344      
1 1 1 18 13 16 o 0 56.0056 6.32704  66.9679     6.81732    29.6033    6.81732      
1 1 1 18 13 17 o 0 43.5929 8.01155  54.0549     -47.5952   36.548     -47.5952     
1 1 1 18 13 18 o 0 16.4311 7.92657  0.000492317 -160.734   14.0294    -160.734     
1 1 1 18 13 19 o 0 51.9876 9.03358  63.8086     65.4903    35.6085    65.4903      
1 1 1 18 13 20 o 0 17.163  8.57902  ?           ?          ?          ?            
1 1 1 18 13 21 o 0 13.051  6.29523  ?           ?          ?          ?            
1 1 1 18 14 0  o 0 88.6367 6.92124  78.6941     180        125.28     -9.48185e-15 
1 1 1 18 14 1  o 0 99.4575 3.92628  36.6838     51.3781    39.3671    -128.622     
1 1 1 18 14 2  o 0 95.1411 4.21209  7.14917     -83.7869   156.091    -83.7869     
1 1 1 18 14 3  o 0 541.16  10.7832  551.979     -43.682    116.038    -43.682      
1 1 1 18 14 4  o 0 138.792 4.15716  105.554     145.842    25.5459    -34.1577     
1 1 1 18 14 5  o 0 331.372 6.80572  384.13      70.748     175.494    70.748       
1 1 1 18 14 6  o 0 254.709 5.36126  200.877     -16.456    49.6158    163.544      
1 1 1 18 14 7  f 1 160.306 4.0218   96.2839     -123.827   82.0863    56.1731      
1 1 1 18 14 8  o 0 144.255 3.90855  103.786     -86.3873   52.5751    93.6127      
1 1 1 18 14 9  o 0 51.5699 7.01013  11.8401     108.818    77.7968    108.818      
1 1 1 18 14 10 o 0 94.9188 3.94566  110.728     -47.0635   78.2116    -47.0635     
1 1 1 18 14 11 o 0 97.7169 3.96069  76.9339     10.2654    15.5697    -169.735     
1 1 1 18 14 12 o 0 175.866 3.80406  144.078     175.897    25.1727    -4.10319     
1 1 1 18 14 13 o 0 32.8338 8.50071  10.8766     177.45     8.35881    -2.55006     
1 1 1 18 14 14 o 0 145.682 3.69947  141.314     18.1095    22.9602    -161.89      
1 1 1 18 14 15 o 0 148.289 4.12533  179.875     12.773     53.8827    12.773       
1 1 1 18 14 16 o 0 32.4    9.49411  8.09807     -144.86    42.0548    35.1402      
1 1 1 18 14 17 o 0 16.2584 7.64652  0.051743    -116.956   13.2124    -116.956     
1 1 1 18 14 18 f 1 41.2382 9.39938  17.8816     -126.878   40.3776    53.1222      
1 1 1 18 14 19 o 0 34.1614 12.1934  32.152      80.5351    7.94566    80.5351      
1 1 1 18 14 20 o 0 25.1605 10.1158  ?           ?          ?          ?            
1 1 1 18 14 21 o 0 9.29833 4.3367   ?           ?          ?          ?            
1 1 1 18 15 0  o 0 172.24  5.86565  159.78      180        66.887     -9.01484e-14 
1 1 1 18 15 1  o 0 37.1384 10.3334  64.5847     -112.697   150.727    -112.697     
1 1 1 18 15 2  o 0 439.503 8.67036  440.36      89.7228    82.1036    89.7228      
1 1 1 18 15 3  o 0 211.43  4.67224  193.287     -61.1516   10.7591    -61.1516     
1 1 1 18 15 4  o 0 244.431 5.29773  233.362     -20.7318   31.4757    -20.7318     
1 1 1 18 15 5  o 0 218.57  4.6113   194.985     -124.67    5.28136    -124.67      
1 1 1 18 15 6  o 0 62.3238 6.57747  10.088      -71.3523   42.7898    108.648      
1 1 1 18 15 7  o 0 81.899  4.46979  4.69965     70.4728    117.735    -109.527     
1 1 1 18 15 8  o 0 102.418 4.23752  76.6377     -8.29759   11.3332    171.702      
1 1 1 18 15 9  o 0 258.163 5.52044  246.705     -171.8     17.1499    -171.8       
1 1 1 18 15 10 o 0 209.506 4.2477   173.43      116.85     38.3753    -63.1496     
1 1 1 18 15 11 o 0 82.3462 4.41746  80.83       -62.2419   31.2927    -62.2419     
1 1 1 18 15 12 o 0 116.039 3.90598  117.447     4.51467    37.1356    4.51467      
1 1 1 18 15 13 o 0 39.5377 8.0346   14.875      -168.947   42.2229    11.0526      
1 1 1 18 15 14 o 0 191.574 3.83861  238.965     -113.852   76.7025    -113.852     
1 1 1 18 15 15 o 0 39.0678 8.15593  23.0063     -140.433   27.0168    39.5666      
1 1 1 18 15 16 o 0 94.3829 5.05797  94.5008     163.458    1.42694    163.458      
1 1 1 18 15 17 o 0 67.7329 5.46756  63.4487     131.117    3.80062    -48.8835     
1 1 1 18 15 18 o 0 35.4061 11.8182  29.4571     70.8833    22.1975    70.8833      
1 1 1 18 15 19 o 0 26.7516 11.0978  12.5427     -140.79    19.0168    39.2096      
1 1 1 18 15 20 o 0 12.641  6.19248  ?           ?          ?          ?            
1 1 1 18 16 0  o 0 189.417 6.24883  174.557     180        3.08885    180          
1 1 1 18 16 1  o 0 252.854 5.17276  224.218     -14.8955   7.80475    165.104      
1 1 1 18 16 2  o 0 213.817 4.65991  183.801     48.0543    13.643     -131.946     
1 1 1 18 16 3  o 0 181.476 4.05773  182.29      -120.359   50.0708    -120.359     
1 1 1 18 16 4  o 0 100.593 4.63125  14.5865     56.0526    199.698    56.0526      
1 1 1 18 16 5  o 0 423.416 8.30411  372.445     -131.002   14.2491    48.9976      
1 1 1 18 16 6  o 0 230.593 4.65652  170.453     64.8977    62.9279    -115.102     
1 1 1 18 16 7  f 1 166.199 3.97258  164.233     -26.8503   28.1272    -26.8503     
1 1 1 18 16 8  o 0 265.877 5.29621  276.571     59.8431    59.3809    59.8431      
1 1 1 18 16 9  o 0 225.675 4.69252  236.968     141.431    55.8354    141.431      
1 1 1 18 16 10 f 1 305.895 5.71037  292.215     170.603    21.478     170.603      
1 1 1 18 16 11 o 0 87.8639 4.39254  53.6607     156.611    43.1093    -23.3889     
1 1 1 18 16 12 o 0 67.8281 5.11518  32.4797     -13.4225   44.4433    166.577      
1 1 1 18 16 13 o 0 142.016 3.53794  195.592     124.552    93.215     124.552      
1 1 1 18 16 14 o 0 49.7816 6.65176  45.0125     -74.3539   2.18026    -74.3539     
1 1 1 18 16 15 o 0 32.1118 9.96681  21.7233     -113.769   8.46861    66.2313      
1 1 1 18 16 16 o 0 30.0205 9.66935  14.2645     168.884    20.2405    -11.1161     
1 1 1 18 16 17 o 0 34.3306 9.27959  30.7962     155.822    3.22863    155.822      
1 1 1 18 16 18 o 0 38.8363 11.6335  44.1359     -54.5058   24.0146    -54.5058     
1 1 1 18 16 19 o 0 33.7429 13.2285  ?           ?          ?          ?            
1 1 1 18 16 20 o 0 11.4329 5.54124  ?           ?          ?          ?            
1 1 1 18 17 0  o 0 63.7787 9.87907  57.6159     180        126.053    -4.59722e-14 
1 1 1 18 17 1  o 0 265.87  5.41789  195.273     -39.2849   89.2158    140.715      
1 1 1 18 17 2  o 0 269.679 5.26612  353.797     -150.973   233.415    -150.973     
1 1 1 18 17 3  o 0 135.792 4.14024  101.024     124.383    27.1336    -55.6174     
1 1 1 18 17 4  o 0 166.047 3.82989  192.118     -64.5582   113.037    -64.5582     
1 1 1 18 17 5  o 0 104.797 4.11891  36.756      107.573    97.9775    -72.4273     
1 1 1 18 17 6  o 0 121.021 3.86276  115.897     -83.3341   58.6365    -83.3341     
1 1 1 18 17 7  o 0 176.585 3.84813  169.115     86.8177    17.377     86.8177      
1 1 1 18 17 8  o 0 219.984 4.41428  197.27      -25.575    9.53909    154.425      
1 1 1 18 17 9  o 0 170.372 3.85027  150.847     -86.2025   10.4018    93.7975      
1 1 1 18 17 10 o 0 223.889 4.66619  248.223     -60.2012   89.9344    -60.2012     
1 1 1 18 17 11 o 0 108.204 3.6185   92.2297     -27.527    1.96646    152.473      
1 1 1 18 17 12 o 0 97.0163 3.8051   67.6629     -33.013    33.2501    146.987      
1 1 1 18 17 13 o 0 86.3822 3.77272  93.6746     80.8169    11.3605    80.8169      
1 1 1 18 17 14 o 0 61.2213 5.14523  69.1088     116.789    26.3854    116.789      
1 1 1 18 17 15 o 0 75.8118 4.70472  62.0724     172.546    27.1782    -7.45369     
1 1 1 18 17 16 o 0 116.251 5.27953  139.831     131.693    49.0479    131.693      
1 1 1 18 17 17 o 0 24.1002 9.7872   13.4853     -177.042   4.87918    2.95836      
1 1 1 18 17 18 o 0 26.2437 10.313   18.8869     -67.4115   6.954      -67.4115     
1 1 1 18 17 19 o 0 25.0654 11.7063  ?           ?          ?          ?            
1 1 1 18 17 20 o 0 14.5239 7.06038  ?           ?          ?          ?            
1 1 1 18 18 0  o 0 388.226 15.8173  354.841     180        43.3495    2.64105e-14  
1 1 1 18 18 1  o 0 459.963 10.7544  419.691     90         38.0964    90           
1 1 1 18 18 2  o 0 143.074 5.56516  130.137     0          36.1431    180          
1 1 1 18 18 3  f 1 272.666 7.78107  246.967     -90        122.868    90           
1 1 1 18 18 4  o 0 177.028 5.77241  158.776     180        74.7024    -180         
1 1 1 18 18 5  o 0 364.903 10.0131  326.396     -90        162.131    -90          
1 1 1 18 18 6  f 1 174.938 6.36904  167.856     180        10.1132    -1.35208e-13 
1 1 1 18 18 7  o 0 314.868 8.28033  299.262     -90        12.902     90           
1 1 1 18 18 8  o 0 254.227 7.10418  239.017     180        73.3       180          
1 1 1 18 18 9  o 0 66.4699 7.49065  61.703      -90        66.6903    90           
1 1 1 18 18 10 o 0 267.583 7.55062  245.172     180        25.1406    180          
1 1 1 18 18 11 o 0 76.3307 6.53284  68.7764     -90        23.6165    90           
1 1 1 18 18 12 o 0 64.2477 8.2333   69.361      0          33.2054    180          
1 1 1 18 18 13 o 0 38.9965 12.6184  37.9227     90         12.2276    -90          
1 1 1 18 18 14 f 1 14.0235 9.58706  4.03753     0          10.7174    180          
1 1 1 18 18 15 o 0 131.878 6.59595  134.451     -90        21.5955    90           
1 1 1 18 18 16 o 0 34.7416 15.2839  33.7923     180        3.35343    180          
1 1 1 18 18 17 o 0 47.4738 16.5485  46.1235     -90        13.9786    -90          
1 1 1 18 18 18 o 0 68.1527 15.2141  64.8111     0          19.7994    5.41661e-15  
1 1 1 18 18 19 o 0 36.5    19.9745  ?           ?          ?          ?            
1 1 1 18 18 20 o 0 5.0854  3.70082  ?           ?          ?          ?            
1 1 1 19 0  1  o 0 61.0287 7.09558  0.977896    45         1.76932    -135         
1 1 1 19 0  2  o 0 93.1199 5.79188  76.8111     0          61.6697    -180         
1 1 1 19 0  3  f 1 140.419 5.24296  131.033     -45        31.5353    135          
1 1 1 19 0  4  o 0 75.079  6.92147  1.70338     90         1.45881    -90          
1 1 1 19 0  5  o 0 387.288 11.1108  359.941     45         123.553    -135         
1 1 1 19 0  6  o 0 26.0562 14.0391  1.85732     0          26.8183    -180         
1 1 1 19 0  7  o 0 66.1561 10.6724  6.41024     -45        8.96874    135          
1 1 1 19 0  8  f 1 97.4097 6.17736  86.9297     90         18.1375    -90          
1 1 1 19 0  9  o 0 185.565 6.16091  168.368     -135       11.8479    -135         
1 1 1 19 0  10 o 0 462.117 13.1471  446.323     180        67.2395    180          
1 1 1 19 0  11 o 0 314.487 9.68481  298.633     135        57.0469    135          
1 1 1 19 0  12 o 0 14.7913 10.1614  0.110136    -90        1.01055    90           
1 1 1 19 0  13 o 0 254.29  7.20142  232.645     45         29.2409    45           
1 1 1 19 0  14 o 0 57.271  9.05042  49.4326     0          19.7006    180          
1 1 1 19 0  15 o 0 24.5044 13.0588  4.18737     -45        4.08011    135          
1 1 1 19 0  16 o 0 183.44  6.02251  191.208     90         19.4655    90           
1 1 1 19 0  17 o 0 158.662 6.30405  161.427     -135       23.2003    -135         
1 1 1 19 0  18 o 0 20.2653 12.5797  19.3048     180        26.9905    5.01865e-15  
1 1 1 19 0  19 o 0 25.7096 13.8029  19.7613     -45        0.0359772  135          
1 1 1 19 0  20 o 0 10.0518 7.40721  1.39748     -90        4.40072    90           
1 1 1 19 0  21 o 0 6.55423 4.84186  ?           ?          ?          ?            
1 1 1 19 1  0  o 0 636.227 17.6281  618.363     0          92.8682    180          
1 1 1 19 1  1  o 0 551.856 11.1084  488.009     84.8759    79.6676    -95.1241     
1 1 1 19 1  2  o 0 336.546 6.84474  319.62      -124.277   11.9473    -124.277     
1 1 1 19 1  3  o 0 653.783 12.797   589.974     65.9818    48.9147    -114.018     
1 1 1 19 1  4  o 0 167.235 3.85961  117.551     64.2258    48.5556    -115.774     
1 1 1 19 1  5  o 0 487.774 9.92844  372.913     122.663    147.028    -57.337      
1 1 1 19 1  6  o 0 528.245 10.5845  540.075     -128.649   94.8568    -128.649     
1 1 1 19 1  7  o 0 165.128 4.74651  50.556      54.7305    186.38     -125.27      
1 1 1 19 1  8  o 0 191.75  4.70635  161.568     -162.693   15.9076    17.3069      
1 1 1 19 1  9  o 0 386.476 8.65778  352.263     -37.4903   11.6889    -37.4903     
1 1 1 19 1  10 o 0 348.179 6.64842  358.477     128.329    54.2111    128.329      
1 1 1 19 1  11 o 0 80.8716 4.57453  24.5688     88.164     77.676     -91.836      
1 1 1 19 1  12 o 0 92.3317 4.08461  69.3971     75.276     22.264     -104.724     
1 1 1 19 1  13 f 1 99.8208 3.64193  69.5078     -57.2239   34.2158    122.776      
1 1 1 19 1  14 o 0 225.389 4.77849  216.841     -71.1469   34.8787    -71.1469     
1 1 1 19 1  15 o 0 84.7831 4.10083  85.0137     -70.6566   2.94988    109.343      
1 1 1 19 1  16 o 0 79.3108 4.33995  60.5832     112.718    37.473     -67.2819     
1 1 1 19 1  17 o 0 109.246 4.24269  114.015     160.125    9.23551    160.125      
1 1 1 19 1  18 o 0 41.9464 8.27754  46.2987     -159.754   18.5807    -159.754     
1 1 1 19 1  19 o 0 53.3666 11.4213  45.8558     69.0322    7.00643    -110.968     
1 1 1 19 1  20 o 0 19.3607 9.06272  2.15857     34.6195    23.7715    -145.381     
1 1 1 19 1  21 o 0 15.6583 7.1504   ?           ?          ?          ?            
1 1 1 19 2  0  o 0 393.708 10.4296  379.219     0          96.1118    8.0077e-14   
1 1 1 19 2  1  o 0 499.383 9.4604   507.671     -60.8652   71.4648    -60.8652     
1 1 1 19 2  2  o 0 82.4759 4.24466  9.53361     -14.6466   32.4851    165.353      
1 1 1 19 2  3  o 0 203.63  4.79463  81.7378     -130.703   202.208    49.2971      
1 1 1 19 2  4  o 0 296.209 6.14232  234.094     -39.5551   66.9898    140.445      
1 1 1 19 2  5  o 0 196.748 4.5155   171.417     -3.22885   9.80484    -3.22885     
1 1 1 19 2  6  o 0 439.239 9.2304   448.112     -159.102   84.9545    -159.102     
1 1 1 19 2  7  o 0 311.202 6.95066  274.044     -25.261    12.7846    154.739      
1 1 1 19 2  8  o 0 342.686 7.18915  376.144     30.3376    134.735    30.3376      
1 1 1 19 2  9  o 0 204.181 4.86388  134.471     -37.5434   89.5547    142.457      
1 1 1 19 2  10 o 0 219.795 5.03002  199.013     -96.6766   12.623     83.3234      
1 1 1 19 2  11 o 0 340.914 7.11484  348.751     164.356    60.9886    164.356      
1 1 1 19 2  12 o 0 78.5521 4.44064  28.9381     12.9683    78.9432    -167.032     
1 1 1 19 2  13 o 0 52.0855 6.33854  23.0559     8.74305    27.5641    -171.257     
1 1 1 19 2  14 o 0 90.5992 3.86271  54.9216     -139.073   42.8684    40.9266      
1 1 1 19 2  15 o 0 56.0898 5.32877  46.8411     -138.012   14.241     41.9885      
1 1 1 19 2  16 o 0 72.8668 4.39621  67.1671     36.7058    12.5902    -143.294     
1 1 1 19 2  17 o 0 78.3982 5.06862  92.8383     81.7971    32.3341    81.7971      
1 1 1 19 2  18 o 0 48.2495 8.89294  42.096      -148.211   6.45412    31.789       
1 1 1 19 2  19 o 0 20.2992 8.96651  8.47112     -148.022   4.92217    31.9777      
1 1 1 19 2  20 o 0 21.3923 9.83735  7.75723     -15.5986   0.242441   -15.5986     
1 1 1 19 2  21 o 0 16.267  7.20003  ?           ?          ?          ?            
1 1 1 19 3  0  o 0 255.281 7.15944  243.785     0          45.1013    180          
1 1 1 19 3  1  o 0 467.684 9.10817  413.65      -8.35768   49.5602    171.642      
1 1 1 19 3  2  o 0 717.975 13.9675  759.63      123.818    176.368    123.818      
1 1 1 19 3  3  o 0 497.528 9.50019  451.365     160.562    15.2364    -19.4384     
1 1 1 19 3  4  o 0 371.991 7.8597   286.16      64.2994    103.172    -115.701     
1 1 1 19 3  5  o 0 466.162 9.59944  489.121     -113.305   110.649    -113.305     
1 1 1 19 3  6  o 0 265.458 5.86315  283.925     -15.1081   97.2353    -15.1081     
1 1 1 19 3  7  o 0 101.661 4.44553  6.30534     138.744    140.654    -41.2562     
1 1 1 19 3  8  o 0 124.583 4.27454  51.2152     28.8997    110.438    -151.1       
1 1 1 19 3  9  o 0 257.432 5.55071  251.558     97.9026    51.0045    97.9026      
1 1 1 19 3  10 o 0 100.793 4.37655  79.4296     27.0779    38.0741    27.0779      
1 1 1 19 3  11 o 0 187.973 4.65034  152.349     -149.198   37.2789    30.8024      
1 1 1 19 3  12 o 0 131.312 3.62569  113.469     -23.5712   8.776      156.429      
1 1 1 19 3  13 o 0 27.8855 9.49104  8.70369     -29.9722   34.2182    -29.9722     
1 1 1 19 3  14 o 0 103.568 3.69883  96.0236     -57.7      12.6962    -57.7        
1 1 1 19 3  15 o 0 180.922 3.97049  222.141     122.315    63.5627    122.315      
1 1 1 19 3  16 o 0 22.0801 8.94242  3.94029     -27.5892   14.272     152.411      
1 1 1 19 3  17 o 0 102.812 4.52778  114.588     6.75443    24.2732    6.75443      
1 1 1 19 3  18 o 0 60.9431 5.83319  72.7786     158.956    30.5369    158.956      
1 1 1 19 3  19 f 1 17.7174 8.3112   2.38762     70.6526    2.66653    -109.347     
1 1 1 19 3  20 o 0 27.7122 11.7629  9.86595     -67.9537   27.036     112.046      
1 1 1 19 3  21 o 0 11.8835 5.83572  ?           ?          ?          ?            
1 1 1 19 4  0  o 0 857.613 23.3553  812.412     180        113.126    -180         
1 1 1 19 4  1  o 0 626.355 12.2005  608.935     -44.5323   47.0921    -44.5323     
1 1 1 19 4  2  o 0 546.7   10.2117  577.07      122.751    143.293    122.751      
1 1 1 19 4  3  o 0 499.747 10.0715  536.97      -72.9961   159.924    -72.9961     
1 1 1 19 4  4  o 0 228.537 4.70281  203.28      101.898    10.4348    101.898      
1 1 1 19 4  5  o 0 112.699 3.93314  61.7627     66.5535    12.8351    -113.447     
1 1 1 19 4  6  o 0 423.779 9.14277  424.314     54.868     73.7793    54.868       
1 1 1 19 4  7  o 0 112.222 4.64349  37.6567     -27.3325   115.621    152.668      
1 1 1 19 4  8  o 0 149.405 4.12467  123.8       -91.9999   6.21414    88.0001      
1 1 1 19 4  9  o 0 169.103 4.39836  97.3696     88.656     97.2263    -91.344      
1 1 1 19 4  10 o 0 127.507 3.86442  111.84      82.8199    3.902      82.8199      
1 1 1 19 4  11 o 0 77.765  4.6986   24.8424     102.146    66.9616    -77.8541     
1 1 1 19 4  12 o 0 116.325 3.69525  131.094     -26.3163   60.8361    -26.3163     
1 1 1 19 4  13 o 0 56.9556 6.21335  36.5353     -99.6354   4.96       -99.6354     
1 1 1 19 4  14 o 0 109.739 3.81058  94.6578     145.391    1.54717    -34.609      
1 1 1 19 4  15 o 0 77.5145 4.29825  80.2086     -0.498204  4.78185    -0.498204    
1 1 1 19 4  16 o 0 88.3903 4.34888  85.2404     -169.3     9.17029    10.6997      
1 1 1 19 4  17 o 0 58.3721 6.2865   54.0046     56.0368    4.104      -123.963     
1 1 1 19 4  18 o 0 37.1111 10.3318  40.2057     105.229    21.3637    105.229      
1 1 1 19 4  19 o 0 63.1465 6.5318   75.1948     159.275    33.2788    159.275      
1 1 1 19 4  20 o 0 19.6938 9.2147   7.13996     -48.9029   7.99531    131.097      
1 1 1 19 4  21 o 0 16.7531 7.51648  ?           ?          ?          ?            
1 1 1 19 5  0  o 0 21.3852 12.3809  3.17348     180        70.0388    -3.12069e-14 
1 1 1 19 5  1  o 0 106.131 3.68245  48.7148     115.942    16.0944    -64.0581     
1 1 1 19 5  2  o 0 246.066 5.18721  181.071     108.512    76.7746    -71.4884     
1 1 1 19 5  3  o 0 341.926 6.73851  331.55      28.718     49.1884    28.718       
1 1 1 19 5  4  o 0 688.643 13.8641  636.434     -114.004   22.0307    -114.004     
1 1 1 19 5  5  o 0 176.315 4.25607  110.794     -68.1932   83.476     111.807      
1 1 1 19 5  6  f 1 403.49  8.13193  528.969     101.325    334.407    101.325      
1 1 1 19 5  7  o 0 229.403 5.54323  260.6       -91.6084   116.963    -91.6084     
1 1 1 19 5  8  o 0 104.186 4.45539  77.4073     150.2      3.6803     -29.7998     
1 1 1 19 5  9  o 0 173.228 3.99067  194.014     -172.132   102.899    -172.132     
1 1 1 19 5  10 o 0 83.8361 5.10008  7.50288     -144.794   124.999    35.206       
1 1 1 19 5  11 o 0 198.151 4.49996  201.032     111.519    45.36      111.519      
1 1 1 19 5  12 o 0 88.3389 4.25702  66.1476     60.4835    19.3908    -119.517     
1 1 1 19 5  13 o 0 133.039 3.57847  130.485     -26.5418   28.6518    -26.5418     
1 1 1 19 5  14 o 0 134.756 3.47679  122.437     138.537    9.03681    138.537      
1 1 1 19 5  15 o 0 85.6298 4.16014  90.1691     66.6154    6.82816    66.6154      
1 1 1 19 5  16 o 0 54.4397 6.45635  48.0578     17.9325    10.1711    -162.067     
1 1 1 19 5  17 o 0 30.9971 8.81745  5.93576     103.353    43.0123    -76.6474     
1 1 1 19 5  18 o 0 59.0202 6.26612  64.6063     51.1577    17.6455    51.1577      
1 1 1 19 5  19 o 0 26.5642 10.4683  16.9847     -78.038    8.89181    101.962      
1 1 1 19 5  20 f 1 27.5546 12.1708  12.4745     114.429    7.33722    114.429      
1 1 1 19 5  21 o 0 11.5685 5.48801  ?           ?          ?          ?            
1 1 1 19 6  0  o 0 244.845 7.0194   228.605     180        167.902    -2.60131e-14 
1 1 1 19 6  1  o 0 679.85  12.3347  638.708     -47.4574   22.2467    -47.4574     
1 1 1 19 6  2  o 0 123.489 3.4433   78.3456     -62.9254   14.0772    117.075      
1 1 1 19 6  3  o 0 507.396 10.3299  438.208     -149.799   43.956     30.2013      
1 1 1 19 6  4  o 0 419.104 8.12062  368.495     -16.4164   13.3952    163.584      
1 1 1 19 6  5  o 0 127.901 3.97824  89.6761     -8.43729   6.9293     -8.43729     
1 1 1 19 6  6  o 0 471.463 9.5425   411.241     100.584    36.7687    -79.4163     
1 1 1 19 6  7  o 0 308.035 6.70418  270.359     -102.739   13.5199    77.2615      
1 1 1 19 6  8  o 0 166.708 4.15727  146.058     -11.9162   7.48442    -11.9162     
1 1 1 19 6  9  o 0 399.629 8.12338  360.01      66.647     13.8976    66.647       
1 1 1 19 6  10 o 0 153.789 4.12586  129.09      -70.2333   17.1908    109.767      
1 1 1 19 6  11 o 0 166.993 4.02719  192.314     83.5388    97.8559    83.5388      
1 1 1 19 6  12 o 0 95.663  3.80932  89.9175     99.2949    17.0323    99.2949      
1 1 1 19 6  13 o 0 90.0363 4.25158  79.5693     -172.956   9.78532    -172.956     
1 1 1 19 6  14 o 0 118.739 3.98399  93.2511     179.735    20.3909    -0.264639    
1 1 1 19 6  15 o 0 120.831 3.4175   126.535     165.785    2.64195    165.785      
1 1 1 19 6  16 o 0 57.3428 5.80173  62.4824     -137.094   14.2741    -137.094     
1 1 1 19 6  17 o 0 46.4729 7.72487  52.746      -32.4509   27.0154    -32.4509     
1 1 1 19 6  18 o 0 15.6237 7.64983  0.00439635  -31.5638   3.36063    148.436      
1 1 1 19 6  19 o 0 53.6242 7.54128  56.2361     -142.795   13.9593    -142.795     
1 1 1 19 6  20 o 0 17.5458 8.74844  1.41217     163.774    1.61831    -16.2256     
1 1 1 19 6  21 o 0 13.1375 6.43542  ?           ?          ?          ?            
1 1 1 19 7  0  o 0 53.5843 9.34304  0.417507    180        1.10384    7.03969e-12  
1 1 1 19 7  1  o 0 330.999 6.04534  346.943     -40.8814   101.322    -40.8814     
1 1 1 19 7  2  f 1 463.573 8.62106  399.564     104.204    41.4423    -75.7961     
1 1 1 19 7  3  o 0 270.885 5.40818  203.687     45.0623    70.2176    -134.938     
1 1 1 19 7  4  o 0 332.986 6.89836  243.32      -134.14    122.822    45.8596      
1 1 1 19 7  5  o 0 300.308 6.41045  269.921     89.4046    0.289369   89.4046      
1 1 1 19 7  6  o 0 82.2181 4.82848  46.9309     175.603    214.649    175.603      
1 1 1 19 7  7  o 0 415.149 8.98712  365.032     171.997    19.0555    -8.00302     
1 1 1 19 7  8  o 0 346.566 6.95688  369.83      13.1444    125.263    13.1444      
1 1 1 19 7  9  f 1 264.464 5.60484  328.775     -49.9793   205.069    -49.9793     
1 1 1 19 7  10 f 1 166.578 4.01315  164.494     -5.06741   31.8824    -5.06741     
1 1 1 19 7  11 o 0 114.651 3.81091  82.0596     126.02     42.1292    -53.9802     
1 1 1 19 7  12 o 0 68.4089 4.93575  42.7332     35.7645    25.4831    -144.236     
1 1 1 19 7  13 o 0 46.6909 7.54185  2.48395     62.6889    63.8482    -117.311     
1 1 1 19 7  14 o 0 239.705 5.05421  299.082     6.01218    84.6441    6.01218      
1 1 1 19 7  15 o 0 200.962 4.2052   255.351     -9.71507   90.199     -9.71507     
1 1 1 19 7  16 o 0 104.642 3.97098  129.047     -37.1749   46.377     -37.1749     
1 1 1 19 7  17 o 0 87.8483 4.47395  100.251     50.8789    28.0928    50.8789      
1 1 1 19 7  18 o 0 46.0124 8.33605  52.5836     50.0382    22.8253    50.0382      
1 1 1 19 7  19 o 0 29.7519 9.8419   18.2435     20.8878    14.3619    -159.112     
1 1 1 19 7  20 o 0 20.9073 9.89755  ?           ?          ?          ?            
1 1 1 19 7  21 f 1 10.7637 5.28203  ?           ?          ?          ?            
1 1 1 19 8  0  o 0 805.298 19.6504  742.617     0          4.45871    180          
1 1 1 19 8  1  o 0 286.931 5.72378  266.337     179.284    24.5241    179.284      
1 1 1 19 8  2  o 0 285.028 5.57659  258.7       103.288    15.3204    103.288      
1 1 1 19 8  3  o 0 525.081 10.8224  471.118     172.4      1.11456    -7.59978     
1 1 1 19 8  4  o 0 22.8613 9.45338  33.3883     17.4334    70.4671    17.4334      
1 1 1 19 8  5  f 1 234.363 4.85949  269.453     -108.089   143.55     -108.089     
1 1 1 19 8  6  o 0 193.149 4.74747  133.912     -8.01495   62.4441    171.985      
1 1 1 19 8  7  o 0 136.466 4.30205  126.063     -26.455    28.7889    -26.455      
1 1 1 19 8  8  o 0 247.843 5.62298  229.308     -31.3118   25.0126    -31.3118     
1 1 1 19 8  9  o 0 266.811 5.57901  279.471     -31.5202   59.0945    -31.5202     
1 1 1 19 8  10 o 0 160.176 4.15205  159.786     49.6451    36.9932    49.6451      
1 1 1 19 8  11 o 0 59.93   5.78502  42.9861     9.73521    10.909     9.73521      
1 1 1 19 8  12 o 0 255.464 5.21893  212.072     -166.139   40.5461    13.8609      
1 1 1 19 8  13 o 0 40.126  8.37333  7.26553     -11.1177   17.1728    168.882      
1 1 1 19 8  14 o 0 168.25  4.24312  204.943     19.4611    52.6303    19.4611      
1 1 1 19 8  15 f 1 69.5539 4.95514  70.3461     50.5232    4.43097    50.5232      
1 1 1 19 8  16 o 0 165.75  4.48916  161.391     -81.8039   16.8832    98.1961      
1 1 1 19 8  17 o 0 43.9333 8.06787  29.1929     89.2729    23.0158    -90.7271     
1 1 1 19 8  18 o 0 112.887 5.62006  131.853     -91.162    44.431     -91.162      
1 1 1 19 8  19 o 0 20.467  8.92457  8.01252     -27.2162   11.082     152.784      
1 1 1 19 8  20 o 0 31.5279 10.2655  ?           ?          ?          ?            
1 1 1 19 8  21 o 0 14.8329 7.22735  ?           ?          ?          ?            
1 1 1 19 9  0  o 0 39.0469 12.9921  12.4345     180        76.5933    3.65612e-14  
1 1 1 19 9  1  o 0 219.922 4.65242  88.2185     -8.41408   210.287    171.586      
1 1 1 19 9  2  o 0 520.723 9.54311  548.871     -139.328   162.965    -139.328     
1 1 1 19 9  3  o 0 653.192 13.1111  476.057     -63.5967   259.734    116.403      
1 1 1 19 9  4  o 0 407.585 7.38838  448.311     122.808    157.253    122.808      
1 1 1 19 9  5  o 0 343.359 7.10721  314.268     140.291    12.1406    140.291      
1 1 1 19 9  6  o 0 259.167 5.53965  217.35      -20.2825   28.5716    159.717      
1 1 1 19 9  7  o 0 203.355 4.58804  205.593     77.3065    59.2676    77.3065      
1 1 1 19 9  8  o 0 260.328 5.23111  263.866     -177.051   74.0611    -177.051     
1 1 1 19 9  9  o 0 252.104 5.55675  254.602     -175.228   39.3039    -175.228     
1 1 1 19 9  10 o 0 43.6199 7.9529   20.7676     85.6488    77.794     85.6488      
1 1 1 19 9  11 o 0 96.2569 4.08417  91.0743     157.353    16.8578    157.353      
1 1 1 19 9  12 o 0 147.434 3.88018  133.886     -145.06    5.60495    -145.06      
1 1 1 19 9  13 o 0 116.363 3.61411  87.8471     -118.574   25.2681    61.4257      
1 1 1 19 9  14 o 0 79.5726 4.57398  94.4896     -73.7129   29.0679    -73.7129     
1 1 1 19 9  15 o 0 148.255 3.86708  170.771     124.218    34.8572    124.218      
1 1 1 19 9  16 o 0 43.6633 8.46276  31.7014     61.0206    18.6626    -118.979     
1 1 1 19 9  17 o 0 77.2185 4.71276  52.1884     115.418    47.1949    -64.5816     
1 1 1 19 9  18 o 0 35.1416 9.49263  35.8567     77.5392    17.7303    77.5392      
1 1 1 19 9  19 o 0 24.4992 10.6336  14.7564     -39.4363   7.3539     140.564      
1 1 1 19 9  20 o 0 39.647  11.8472  ?           ?          ?          ?            
1 1 1 19 9  21 o 0 16.5268 7.73428  ?           ?          ?          ?            
1 1 1 19 10 0  f 1 109.22  5.2262   93.4737     0          57.031     180          
1 1 1 19 10 1  o 0 226.379 4.47436  241.943     164.54     105.654    164.54       
1 1 1 19 10 2  o 0 189.8   4.27038  208.074     18.6572    140.806    18.6572      
1 1 1 19 10 3  o 0 190.058 4.40034  181.33      -176.095   44.7589    -176.095     
1 1 1 19 10 4  o 0 313.21  6.31432  263.526     93.3172    35.6951    -86.6828     
1 1 1 19 10 5  o 0 270.058 5.56943  188.374     -102.58    102.492    77.4196      
1 1 1 19 10 6  o 0 365.086 8.21073  345.343     -32.8735   34.7822    -32.8735     
1 1 1 19 10 7  o 0 157.519 4.6003   107.143     -148.326   55.4378    31.6743      
1 1 1 19 10 8  o 0 199.005 4.61533  197.538     -21.0125   56.1417    -21.0125     
1 1 1 19 10 9  o 0 38.9945 9.12886  22.9959     112.289    72.0229    112.289      
1 1 1 19 10 10 o 0 113.829 3.82756  57.1937     -14.395    81.5479    165.605      
1 1 1 19 10 11 o 0 113.037 3.78108  82.6157     128.629    35.814     -51.3708     
1 1 1 19 10 12 o 0 100.303 3.61927  83.0982     66.3976    5.85035    -113.602     
1 1 1 19 10 13 o 0 147.797 3.60121  129.644     174.833    1.66002    174.833      
1 1 1 19 10 14 o 0 91.8008 3.85838  118.841     -84.666    51.787     -84.666      
1 1 1 19 10 15 o 0 120.956 4.38272  127.737     -52.77     7.54826    -52.77       
1 1 1 19 10 16 o 0 98.7539 3.88559  115.121     -1.55026   32.2981    -1.55026     
1 1 1 19 10 17 o 0 112.049 5.07178  117.94      1.56294    13.7514    1.56294      
1 1 1 19 10 18 o 0 41.8039 9.58207  39.6014     97.21      4.36472    97.21        
1 1 1 19 10 19 o 0 21.8295 9.68546  3.88425     -109.677   26.9957    70.3232      
1 1 1 19 10 20 o 0 41.3519 11.7042  ?           ?          ?          ?            
1 1 1 19 10 21 o 0 15.2476 6.8673   ?           ?          ?          ?            
1 1 1 19 11 0  o 0 134.736 5.05395  116.663     180        0.835985   -9.80073e-12 
1 1 1 19 11 1  o 0 495.98  9.38088  544.857     -77.2828   175.785    -77.2828     
1 1 1 19 11 2  o 0 452.522 8.88696  365.761     169.039    100.081    -10.9611     
1 1 1 19 11 3  f 1 594.519 11.4475  570.351     -178.288   49.9261    -178.288     
1 1 1 19 11 4  o 0 340.324 6.84677  259.216     130.035    94.3382    -49.9651     
1 1 1 19 11 5  o 0 245.714 5.54019  264.974     86.3836    94.9804    86.3836      
1 1 1 19 11 6  o 0 83.1494 4.79175  46.6048     -90.1647   12.1214    89.8353      
1 1 1 19 11 7  o 0 149.321 3.98232  101.489     63.2125    50.0892    -116.787     
1 1 1 19 11 8  o 0 168.193 3.87634  156.928     40.8181    33.0465    40.8181      
1 1 1 19 11 9  o 0 205.466 4.48603  193.638     -83.2895   11.0755    -83.2895     
1 1 1 19 11 10 o 0 232.157 4.76864  182.505     91.7818    59.7218    -88.2182     
1 1 1 19 11 11 o 0 152.383 3.61447  114.028     130.069    47.1305    -49.9307     
1 1 1 19 11 12 f 1 108.41  3.64174  120.898     31.3223    60.9746    31.3223      
1 1 1 19 11 13 o 0 161.702 3.67878  167.867     -8.35543   55.1053    -8.35543     
1 1 1 19 11 14 o 0 192.956 4.33814  227.634     78.865     48.0456    78.865       
1 1 1 19 11 15 o 0 33.7161 9.15062  9.89765     -174.872   32.7956    5.12814      
1 1 1 19 11 16 o 0 66.8242 5.23295  50.2826     -124.606   31.4004    55.3936      
1 1 1 19 11 17 o 0 88.4652 5.30183  93.6396     -138.788   13.7       -138.788     
1 1 1 19 11 18 o 0 44.3063 9.05159  22.1391     69.3587    38.1481    -110.641     
1 1 1 19 11 19 o 0 74.5851 5.47847  93.0547     -112.414   48.7626    -112.414     
1 1 1 19 11 20 o 0 22.1182 10.4779  ?           ?          ?          ?            
1 1 1 19 11 21 o 0 13.0367 5.98725  ?           ?          ?          ?            
1 1 1 19 12 0  o 0 241.783 6.88185  225.441     0          49.7775    1.98881e-13  
1 1 1 19 12 1  o 0 292.264 5.6279   195.727     46.2148    138.235    -133.785     
1 1 1 19 12 2  o 0 515.383 9.66531  536.958     54.7186    130.867    54.7186      
1 1 1 19 12 3  f 1 444.062 8.60165  384.702     66.4657    37.8691    -113.534     
1 1 1 19 12 4  o 0 262.686 5.46258  234.991     131.277    8.95874    131.277      
1 1 1 19 12 5  o 0 304.038 6.24697  333.174     -176.02    124.466    -176.02      
1 1 1 19 12 6  o 0 201.793 5.83614  234.351     -103.097   125.553    -103.097     
1 1 1 19 12 7  o 0 338.68  6.56126  341.14      144.312    85.7842    144.312      
1 1 1 19 12 8  o 0 120.588 4.03519  105.808     -162.086   7.97811    -162.086     
1 1 1 19 12 9  o 0 184.174 4.4362   177.985     -89.7439   23.9035    -89.7439     
1 1 1 19 12 10 o 0 62.5163 5.49255  19.1383     -16.8406   66.2499    163.159      
1 1 1 19 12 11 o 0 190.569 4.03105  160.81      127.794    23.5108    -52.2062     
1 1 1 19 12 12 o 0 15.0781 7.22806  27.1064     -55.5637   60.9039    -55.5637     
1 1 1 19 12 13 o 0 162.139 3.84189  135.096     42.7534    14.9956    -137.247     
1 1 1 19 12 14 o 0 57.4187 5.22186  48.0651     77.3087    14.564     -102.691     
1 1 1 19 12 15 o 0 148.836 4.13035  133.27      -41.1627   40.7868    138.837      
1 1 1 19 12 16 o 0 51.8035 7.07452  46.2022     106.072    5.78573    -73.9278     
1 1 1 19 12 17 o 0 74.0599 5.06629  72.5723     -158.279   1.23405    -158.279     
1 1 1 19 12 18 o 0 28.9516 10.9031  16.166      -151.563   16.1537    28.4372      
1 1 1 19 12 19 o 0 21.587  9.70657  8.51858     79.5428    14.1424    -100.457     
1 1 1 19 12 20 o 0 12.0462 6.01284  ?           ?          ?          ?            
1 1 1 19 12 21 o 0 14.2342 4.50625  ?           ?          ?          ?            
1 1 1 19 13 0  o 0 101.044 5.49574  78.6454     0          38.2341    180          
1 1 1 19 13 1  o 0 233.156 4.933    276.064     155.49     162.23     155.49       
1 1 1 19 13 2  o 0 430.512 8.2999   409.47      -18.2153   37.3538    -18.2153     
1 1 1 19 13 3  o 0 180.599 6.36604  166.956     96.1804    39.6468    96.1804      
1 1 1 19 13 4  o 0 235.447 5.13924  175.33      167.641    69.4092    -12.3588     
1 1 1 19 13 5  o 0 403.091 8.35311  384.968     -149.79    46.6858    -149.79      
1 1 1 19 13 6  o 0 264.848 5.6582   176.203     64.2646    115.749    -115.735     
1 1 1 19 13 7  o 0 189.256 4.38458  177.784     -84.18     33.9368    -84.18       
1 1 1 19 13 8  o 0 242.494 4.74716  264.885     44.6901    81.4389    44.6901      
1 1 1 19 13 9  o 0 218.053 4.74054  264.396     -71.3747   137.61     -71.3747     
1 1 1 19 13 10 o 0 64.384  5.17478  44.6928     -106.085   11.0064    73.9146      
1 1 1 19 13 11 o 0 231.943 4.87131  175.751     -91.5272   69.2958    88.4728      
1 1 1 19 13 12 o 0 26.1164 9.26598  1.48197     -141.641   5.30163    -141.641     
1 1 1 19 13 13 o 0 28.2446 9.38387  5.89739     49.9676    56.5882    49.9676      
1 1 1 19 13 14 o 0 101.178 3.61761  115.772     80.3098    25.1078    80.3098      
1 1 1 19 13 15 o 0 112.318 3.76287  105.796     62.1562    17.9664    -117.844     
1 1 1 19 13 16 o 0 58.6136 5.99868  35.5068     6.4658     43.12      -173.534     
1 1 1 19 13 17 o 0 45.3546 8.89438  48.6717     -130.36    14.8694    -130.36      
1 1 1 19 13 18 o 0 31.9703 11.0096  27.7506     108.192    1.86527    108.192      
1 1 1 19 13 19 o 0 47.493  8.74441  60.8638     -69.7223   45.2099    -69.7223     
1 1 1 19 13 20 o 0 15.1616 6.89339  ?           ?          ?          ?            
1 1 1 19 13 21 o 0 6.98683 3.38109  ?           ?          ?          ?            
1 1 1 19 14 0  o 0 26.1    16.1422  2.39685     180        34.537     -1.67579e-13 
1 1 1 19 14 1  o 0 232.126 4.91389  270.294     -58.9704   152.806    -58.9704     
1 1 1 19 14 2  f 1 223.684 4.55177  63.4173     -177.821   270.288    2.17898      
1 1 1 19 14 3  o 0 312.935 6.54718  276.322     135.201    11.1021    -44.7986     
1 1 1 19 14 4  o 0 313.814 6.38518  269.376     78.45      23.4559    -101.55      
1 1 1 19 14 5  o 0 211.089 4.66199  185.578     0.210921   2.64733    0.210921     
1 1 1 19 14 6  o 0 265.022 5.33976  242.037     90.0135    19.8157    90.0135      
1 1 1 19 14 7  o 0 153.811 4.02076  147.599     36.0529    43.822     36.0529      
1 1 1 19 14 8  o 0 340.684 6.49915  390.772     152.918    145.346    152.918      
1 1 1 19 14 9  o 0 206.166 4.45015  178.946     88.0414    16.2364    -91.9586     
1 1 1 19 14 10 o 0 162.781 4.22111  134.263     172.084    26.5769    -7.91637     
1 1 1 19 14 11 o 0 60.0292 5.75757  31.7752     156.197    29.0311    -23.8033     
1 1 1 19 14 12 o 0 107.768 3.90172  85.6072     -145.715   12.7857    34.2851      
1 1 1 19 14 13 o 0 19.0207 8.37071  13.3486     -96.3972   43.6269    -96.3972     
1 1 1 19 14 14 o 0 169.713 3.66452  177.699     -38.0674   2.07568    -38.0674     
1 1 1 19 14 15 o 0 107.193 4.18826  126.544     -152.371   36.2373    -152.371     
1 1 1 19 14 16 o 0 65.3052 5.57624  63.0824     -75.5992   0.192198   -75.5992     
1 1 1 19 14 17 o 0 68.8679 6.0816   72.3785     -93.782    12.9805    -93.782      
1 1 1 19 14 18 o 0 14.6125 7.21398  0.753883    -113.342   12.8523    -113.342     
1 1 1 19 14 19 o 0 41.0426 12.1985  33.7529     103.673    4.52597    -76.3272     
1 1 1 19 14 20 o 0 19.1333 8.03035  ?           ?          ?          ?            
1 1 1 19 14 21 o 0 19.614  3.56645  ?           ?          ?          ?            
1 1 1 19 15 0  o 0 328.519 9.39898  301.964     180        130.577    -180         
1 1 1 19 15 1  o 0 272.35  5.59706  285.226     161.956    82.2549    161.956      
1 1 1 19 15 2  o 0 448.577 8.4514   449.674     -30.7899   85.9125    -30.7899     
1 1 1 19 15 3  o 0 260.574 5.30788  171.059     117.762    124.171    -62.2378     
1 1 1 19 15 4  o 0 375.875 7.15675  396.311     -65.5467   121.07     -65.5467     
1 1 1 19 15 5  f 1 265.143 5.35434  208.282     174.462    51.071     -5.53792     
1 1 1 19 15 6  o 0 450.132 8.37826  385.18      -91.1793   26.0941    88.8207      
1 1 1 19 15 7  o 0 206.019 4.47279  217.275     -135.029   56.9473    -135.029     
1 1 1 19 15 8  o 0 183.573 4.24469  135.806     177.563    62.7494    -2.43687     
1 1 1 19 15 9  o 0 115.87  3.85093  136.057     -54.2981   71.5608    -54.2981     
1 1 1 19 15 10 o 0 182.246 3.88117  202.038     50.21      76.093     50.21        
1 1 1 19 15 11 o 0 145.145 3.82221  114.402     -150.918   28.0501    29.0817      
1 1 1 19 15 12 o 0 92.1712 3.90292  54.5773     -38.6581   46.3809    141.342      
1 1 1 19 15 13 o 0 25.2472 9.20972  1.38078     162.131    28.5528    162.131      
1 1 1 19 15 14 o 0 85.1336 4.58002  89.1312     -91.2667   8.16229    -91.2667     
1 1 1 19 15 15 o 0 36.6541 8.90985  21.2567     -15.3131   23.9401    164.687      
1 1 1 19 15 16 o 0 94.2747 4.3128   104.838     92.3089    24.8401    92.3089      
1 1 1 19 15 17 o 0 24.0632 9.90098  9.91795     122.522    1.67485    122.522      
1 1 1 19 15 18 o 0 29.6218 11.3742  25.6807     85.9804    5.26711    85.9804      
1 1 1 19 15 19 o 0 21.9677 10.1278  ?           ?          ?          ?            
1 1 1 19 15 20 o 0 11.6497 5.7095   ?           ?          ?          ?            
1 1 1 19 16 0  o 0 267.01  8.05855  244.161     180        41.3356    -180         
1 1 1 19 16 1  o 0 178.141 4.18712  158.532     26.7969    7.1039     26.7969      
1 1 1 19 16 2  o 0 119.175 4.27335  99.8256     -35.4951   9.35768    -35.4951     
1 1 1 19 16 3  o 0 185.706 4.39286  175.27      -107.477   29.8671    -107.477     
1 1 1 19 16 4  o 0 482.872 8.498    443.197     126.798    22.5483    126.798      
1 1 1 19 16 5  o 0 40.3942 9.14277  29.1252     -74.232    91.9948    -74.232      
1 1 1 19 16 6  o 0 399.9   7.2786   413.428     -166.351   125.274    -166.351     
1 1 1 19 16 7  o 0 276.953 5.70029  284.279     -96.6799   53.0587    -96.6799     
1 1 1 19 16 8  o 0 106.492 3.95354  71.0252     -162.414   33.7085    17.5859      
1 1 1 19 16 9  o 0 179.634 4.12443  203.367     63.8734    81.11      63.8734      
1 1 1 19 16 10 f 1 119.383 3.82757  114.341     177.411    20.0931    177.411      
1 1 1 19 16 11 o 0 97.9203 3.76456  65.2305     8.60228    37.2411    -171.398     
1 1 1 19 16 12 o 0 152.98  3.61837  153.455     -9.09979   39.1919    -9.09979     
1 1 1 19 16 13 f 1 142.753 3.64722  185.849     -121.082   74.6875    -121.082     
1 1 1 19 16 14 o 0 86.1736 4.17463  89.5698     -53.355    7.6019     -53.355      
1 1 1 19 16 15 o 0 81.9498 4.6433   90.2897     -70.0425   18.4627    -70.0425     
1 1 1 19 16 16 o 0 40.1856 9.0335   41.3169     20.7228    10.8011    20.7228      
1 1 1 19 16 17 o 0 17.8465 8.40891  1.49974     84.0803    3.67275    -95.9197     
1 1 1 19 16 18 o 0 28.7109 11.2653  24.2481     89.9372    5.41427    89.9372      
1 1 1 19 16 19 f 1 39.6856 14.0086  ?           ?          ?          ?            
1 1 1 19 16 20 o 0 14.8476 7.14827  ?           ?          ?          ?            
1 1 1 19 17 0  o 0 140.102 5.66326  123.569     0          50.8986    2.0944e-15   
1 1 1 19 17 1  o 0 371.398 6.96248  432.384     162.391    200.168    162.391      
1 1 1 19 17 2  o 0 207.568 4.23186  118.788     39.8861    129.014    -140.114     
1 1 1 19 17 3  o 0 358.881 6.64837  306.454     -101.495   26.9427    78.5053      
1 1 1 19 17 4  o 0 242.608 4.73667  264.339     103.693    108.182    103.693      
1 1 1 19 17 5  o 0 219.565 4.50142  203.587     95.3509    29.0073    95.3509      
1 1 1 19 17 6  o 0 224.193 4.59841  210.963     134.068    6.25951    134.068      
1 1 1 19 17 7  o 0 222.318 4.41076  210.432     -73.6105   12.9774    -73.6105     
1 1 1 19 17 8  o 0 139.484 3.7204   162.447     -30.9192   75.5367    -30.9192     
1 1 1 19 17 9  o 0 162.711 4.09021  172.513     -168.654   52.448     -168.654     
1 1 1 19 17 10 o 0 126.35  3.52209  81.6801     19.9489    60.3437    -160.051     
1 1 1 19 17 11 o 0 79.0153 4.30512  37.4806     -152.283   57.0878    27.7168      
1 1 1 19 17 12 o 0 84.5846 3.92239  92.7146     47.5651    12.3505    47.5651      
1 1 1 19 17 13 f 1 46.9368 6.94947  33.6116     153.336    17.9598    -26.6637
[truncated: 985,765 more chars]
