# Supplementary material for: Compact tape-driven sample delivery system for serial femtosecond crystallography
Source: J Appl Crystallogr. 2026 Feb 9;59(Pt 2):291–302. doi: 10.1107/S1600576726000063 (PMC13060467; doi:10.1107/S1600576726000063)
Supplement: Supplementary file 2 [file j-59-00291-sup2.zip › 9v3l_sf.cif]

data_r9v3lsf
# 
_audit.revision_id     1_0 
_audit.creation_date   ? 
_audit.update_record   'Initial release' 
# 
_cell.entry_id      9v3l 
_cell.length_a      79.500 
_cell.length_b      79.500 
_cell.length_c      38.200 
_cell.angle_alpha   90.000 
_cell.angle_beta    90.000 
_cell.angle_gamma   90.000 
# 
_diffrn_radiation_wavelength.id           1 
_diffrn_radiation_wavelength.wavelength   1.24 
# 
_entry.id   9v3l 
# 
_exptl_crystal.id   1 
# 
_reflns_scale.group_code   1 
# 
_symmetry.entry_id               9v3l 
_symmetry.space_group_name_H-M   'P 43 21 2' 
_symmetry.Int_Tables_number      96 
# 
loop_
_refln.crystal_id 
_refln.wavelength_id 
_refln.scale_group_code 
_refln.index_h 
_refln.index_k 
_refln.index_l 
_refln.status 
_refln.pdbx_r_free_flag 
_refln.F_meas_au 
_refln.F_meas_sigma_au 
_refln.pdbx_FWT 
_refln.pdbx_PHWT 
_refln.pdbx_DELFWT 
_refln.pdbx_DELPHWT 
1 1 1 0  0  4  o 0 334.558 37.3433  336.638    180          77.8911    2.3676e-14   
1 1 1 0  0  8  o 0 707.322 63.7032  667.114    0            107.57     -1.82198e-14 
1 1 1 0  0  12 o 0 166.733 35.3311  83.3263    180          42.0397    3.31197e-14  
1 1 1 0  0  16 o 0 503.786 54.2744  456.764    0            26.7141    -180         
1 1 1 0  0  20 o 0 87.5838 18.7322  78.5471    180          28.0424    180          
1 1 1 1  0  1  o 0 217.374 21.3064  219.874    -135         199.178    45           
1 1 1 1  0  2  o 0 685.73  25.3012  693.896    180          147.202    180          
1 1 1 1  0  3  o 0 578.32  24.7324  583.492    -45          45.2011    -45          
1 1 1 1  0  4  o 0 412.264 17.7652  409.453    90           163.539    90           
1 1 1 1  0  5  o 0 122.1   7.95977  75.2408    -135         20.3162    -135         
1 1 1 1  0  6  f 1 262.779 16.431   258.935    180          47.8508    -6.11249e-14 
1 1 1 1  0  7  o 0 133.303 8.09723  22.6173    135          10.6844    135          
1 1 1 1  0  8  o 0 285.027 14.7256  268.088    -90          31.3855    -90          
1 1 1 1  0  9  o 0 309.776 17.6607  281.551    -135         6.31505    -135         
1 1 1 1  0  10 o 0 127.343 9.12134  112.538    180          57.4892    4.23645e-15  
1 1 1 1  0  11 o 0 110.652 9.81668  101.182    135          155.458    -45          
1 1 1 1  0  12 o 0 567.483 29.7466  509.486    -90          22.4179    90           
1 1 1 1  0  13 o 0 130.163 8.93936  114.131    -135         9.05895    45           
1 1 1 1  0  14 o 0 88.6406 9.32295  76.6618    0            1.8774     180          
1 1 1 1  0  15 o 0 51.794  15.4314  12.4037    -45          10.4861    135          
1 1 1 1  0  16 o 0 128.41  6.99237  116.115    -90          13.6022    -90          
1 1 1 1  0  17 o 0 122.11  8.53141  107.246    45           27.2241    -135         
1 1 1 1  0  18 o 0 26.1101 15.0664  22.6427    0            30.8433    180          
1 1 1 1  0  19 o 0 26.4839 15.9318  23.118     -45          32.851     135          
1 1 1 1  0  20 o 0 22.9552 14.8057  14.7429    90           9.81965    -90          
1 1 1 1  0  21 o 0 28.2534 18.416   19.3603    -135         6.42842    -135         
1 1 1 1  0  22 o 0 70.7036 13.9659  ?          ?            ?          ?            
1 1 1 1  1  1  o 0 395.354 25.3157  407.411    -90          76.4886    90           
1 1 1 1  1  2  o 0 702.826 25.6267  721.319    0            16.3452    -2.83568e-13 
1 1 1 1  1  3  o 0 38.0488 11.4133  12.0705    -90          67.9178    90           
1 1 1 1  1  4  o 0 140.178 7.27466  140.003    0            83.4727    -180         
1 1 1 1  1  5  o 0 284.586 16.252   282.238    90           2.61474    -90          
1 1 1 1  1  6  o 0 415.146 23.9167  411.195    0            70.4698    180          
1 1 1 1  1  7  o 0 168.278 12.459   139.86     -90          69.9422    -90          
1 1 1 1  1  8  o 0 101.088 8.03458  65.1761    0            7.12635    180          
1 1 1 1  1  9  o 0 602.388 32.7053  549.165    -90          61.4222    90           
1 1 1 1  1  10 o 0 106.966 9.63582  93.9854    0            86.6494    180          
1 1 1 1  1  11 o 0 222.308 13.4894  204.231    90           72.9201    -90          
1 1 1 1  1  12 f 1 132.301 9.81697  117.226    180          36.689     180          
1 1 1 1  1  13 o 0 253.146 12.8325  222.522    -90          96.9693    -90          
1 1 1 1  1  14 o 0 189.788 9.79684  181.258    180          10.6556    1.19358e-13  
1 1 1 1  1  15 o 0 73.9756 11.2896  34.0718    90           1.04184    90           
1 1 1 1  1  16 o 0 178.632 11.6979  161.628    180          0.549401   2.06424e-12  
1 1 1 1  1  17 o 0 79.239  10.5889  69.573     -90          24.6074    90           
1 1 1 1  1  18 o 0 103.56  8.80411  108.66     180          5.31403    2.68939e-14  
1 1 1 1  1  19 o 0 102.927 8.08945  104.543    -90          48.2895    -90          
1 1 1 1  1  20 o 0 38.7694 15.7034  26.8357    180          10.5305    180          
1 1 1 1  1  21 o 0 18.4264 12.4653  5.93217    90           1.74651    -90          
1 1 1 1  1  22 o 0 28.786  18.18    ?          ?            ?          ?            
1 1 1 1  1  23 o 0 10.2349 7.52074  ?          ?            ?          ?            
1 1 1 2  0  1  f 1 253.552 8.86436  161.988    -45          134.449    -45          
1 1 1 2  0  2  o 0 140.295 16.0765  141.353    -90          191.04     90           
1 1 1 2  0  3  o 0 15.8607 10.0895  0.829503   45           29.7834    -135         
1 1 1 2  0  4  o 0 200.752 9.94371  195.976    0            81.4195    0            
1 1 1 2  0  5  o 0 258.843 14.8595  254.163    135          21.6114    135          
1 1 1 2  0  6  o 0 160.682 9.83556  156.622    90           1.90195    -90          
1 1 1 2  0  7  o 0 186.605 9.6468   177.349    45           152.788    -135         
1 1 1 2  0  8  o 0 344.467 18.3359  322.982    180          21.8908    180          
1 1 1 2  0  9  o 0 361.663 15.402   327.705    -45          26.7517    -45          
1 1 1 2  0  10 o 0 627.553 37.1411  558.895    -90          59.8676    90           
1 1 1 2  0  11 f 1 70.3086 12.8415  37.4876    -135         43.0045    45           
1 1 1 2  0  12 o 0 305.76  16.5709  273.688    0            34.1663    180          
1 1 1 2  0  13 o 0 14.6877 10.5934  4.17796    135          93.0643    -45          
1 1 1 2  0  14 o 0 85.4512 11.753   46.9224    -90          11.4569    -90          
1 1 1 2  0  15 o 0 51.7443 18.5613  41.4105    45           71.8926    -135         
1 1 1 2  0  16 o 0 31.657  15.8751  18.2039    0            27.3683    -180         
1 1 1 2  0  17 o 0 61.0701 12.4604  17.0486    135          7.00399    135          
1 1 1 2  0  18 o 0 46.4701 16.347   48.0666    -90          18.2717    90           
1 1 1 2  0  19 f 1 22.496  14.6118  0.93003    45           1.14898    -135         
1 1 1 2  0  20 o 0 150.274 15.6726  147.104    0            30.5893    0            
1 1 1 2  0  21 o 0 26.9983 16.7951  23.3386    135          0.363443   135          
1 1 1 2  0  22 o 0 53.479  21.4792  ?          ?            ?          ?            
1 1 1 2  0  23 o 0 26.8096 18.7562  ?          ?            ?          ?            
1 1 1 2  1  0  o 0 213.141 27.2825  223.338    180          626.407    8.71058e-14  
1 1 1 2  1  1  o 0 444.132 11.3015  444.516    -42.9993     22.2564    137.001      
1 1 1 2  1  2  o 0 616.498 18.4848  647.597    37.784       38.3359    37.784       
1 1 1 2  1  3  o 0 231.011 13.5847  214.266    -28.4595     20.4905    151.54       
1 1 1 2  1  4  o 0 289.243 10.668   395.25     141.824      244.549    141.824      
1 1 1 2  1  5  o 0 287.91  11.541   233.515    39.2873      93.616     -140.713     
1 1 1 2  1  6  o 0 314.742 14.1684  233.075    144.17       143.382    -35.8302     
1 1 1 2  1  7  f 1 382.828 13.8122  280.331    153.031      160.722    -26.9687     
1 1 1 2  1  8  o 0 170.006 8.13982  141.386    -1.74807     8.33051    178.252      
1 1 1 2  1  9  o 0 146.705 6.43582  27.9621    89.7933      192.75     -90.2067     
1 1 1 2  1  10 o 0 255.849 10.9439  200.419    115.107      40.4341    -64.8928     
1 1 1 2  1  11 o 0 283.837 11.8048  317.136    151.297      136.332    151.297      
1 1 1 2  1  12 o 0 302.941 11.8141  321.145    29.5763      108.235    29.5763      
1 1 1 2  1  13 o 0 292.561 12.6593  245.134    176.926      15.2944    -3.07364     
1 1 1 2  1  14 o 0 78.3879 7.16044  6.54254    -43.9998     145.42     -43.9998     
1 1 1 2  1  15 o 0 110.334 6.31403  98.2534    -119.637     21.8529    -119.637     
1 1 1 2  1  16 o 0 119.458 5.03313  135.14     102.025      68.1264    102.025      
1 1 1 2  1  17 o 0 100.136 6.85282  77.0273    -87.2535     11.9018    92.7465      
1 1 1 2  1  18 o 0 31.3075 11.2875  1.3972     129.564      54.9968    129.564      
1 1 1 2  1  19 o 0 31.3119 11.6665  9.3098     -153.432     6.44773    26.5678      
1 1 1 2  1  20 o 0 97.0877 7.67482  115.125    -28.9024     45.3748    -28.9024     
1 1 1 2  1  21 o 0 43.3173 13.697   22.0695    0.0394936    34.2676    -179.961     
1 1 1 2  1  22 o 0 23.8696 10.8082  ?          ?            ?          ?            
1 1 1 2  1  23 o 0 21.513  8.93901  ?          ?            ?          ?            
1 1 1 2  2  0  o 0 614.503 30.952   614.483    180          2.01663    -1.28673e-12 
1 1 1 2  2  1  o 0 962.172 27.5863  983.519    90           80.1662    -90          
1 1 1 2  2  2  o 0 818.554 23.6008  839.487    0            5.63407    -2.59262e-12 
1 1 1 2  2  3  o 0 965.444 35.1341  985.171    -90          94.7576    -90          
1 1 1 2  2  4  o 0 25.0975 14.7375  8.1271     180          115.997    4.75066e-14  
1 1 1 2  2  5  o 0 248.687 13.7191  249.211    -90          8.89728    90           
1 1 1 2  2  6  f 1 315.382 15.2193  312.461    0            148.379    2.98167e-14  
1 1 1 2  2  7  o 0 345.188 19.1567  330.505    90           69.5443    90           
1 1 1 2  2  8  o 0 140.466 9.64418  131.655    180          46.4249    9.34776e-14  
1 1 1 2  2  9  o 0 194.436 12.8497  170.196    -90          85.0622    -90          
1 1 1 2  2  10 o 0 351.052 17.8331  313.998    180          76.0769    -4.58482e-14 
1 1 1 2  2  11 o 0 659.597 33.7901  604.999    -90          58.8074    90           
1 1 1 2  2  12 f 1 92.7469 10.9044  81.4116    180          23.7608    2.01294e-14  
1 1 1 2  2  13 o 0 76.2311 12.3779  62.603     90           32.4526    -90          
1 1 1 2  2  14 o 0 339.239 17.989   323.177    0            55.1111    180          
1 1 1 2  2  15 o 0 239.746 12.3712  222.418    90           19.2806    90           
1 1 1 2  2  16 o 0 17.2038 11.9703  6.2564     180          41.2709    1.06369e-15  
1 1 1 2  2  17 o 0 217.685 10.7125  190.608    90           6.95617    90           
1 1 1 2  2  18 o 0 52.4003 14.8604  49.9048    0            15.3121    1.69514e-14  
1 1 1 2  2  19 o 0 133.895 7.8916   135.466    -90          48.8523    -90          
1 1 1 2  2  20 o 0 29.2827 16.5804  20.9799    180          1.92917    1.54705e-13  
1 1 1 2  2  21 o 0 50.8556 18.3056  47.9859    -90          8.46426    -90          
1 1 1 2  2  22 o 0 17.1136 12.1521  ?          ?            ?          ?            
1 1 1 2  2  23 o 0 17.5172 12.0952  ?          ?            ?          ?            
1 1 1 3  0  1  o 0 256.826 10.0492  254.286    45           172.569    45           
1 1 1 3  0  2  o 0 298.605 3.09194  95.3659    180          85.09      -180         
1 1 1 3  0  3  o 0 479.833 20.8268  480.423    -45          150.787    -45          
1 1 1 3  0  4  o 0 20.0441 12.0966  3.21422    -90          71.6572    90           
1 1 1 3  0  5  o 0 357.222 18.0547  352.875    45           70.4278    45           
1 1 1 3  0  6  o 0 449.743 21.7634  440.063    0            48.1845    180          
1 1 1 3  0  7  o 0 536.26  30.5723  507.856    135          123.866    135          
1 1 1 3  0  8  o 0 385.89  21.381   360.558    90           8.02196    -90          
1 1 1 3  0  9  o 0 245.819 14.1986  221.965    -135         21.6552    -135         
1 1 1 3  0  10 o 0 161.646 10.3499  89.9482    180          52.4445    180          
1 1 1 3  0  11 o 0 627.855 37.7693  571.865    135          111.198    135          
1 1 1 3  0  12 o 0 586.096 28.8845  522.805    90           73.5657    90           
1 1 1 3  0  13 o 0 59.4361 16.4167  30.98      -135         17.9781    45           
1 1 1 3  0  14 o 0 348.948 17.1081  330.698    180          67.0022    180          
1 1 1 3  0  15 o 0 27.5913 16.2351  1.99674    135          10.7213    -45          
1 1 1 3  0  16 o 0 103.847 8.43354  93.2682    90           28.4226    -90          
1 1 1 3  0  17 o 0 121.01  7.38481  105.544    45           20.3874    45           
1 1 1 3  0  18 o 0 45.9528 14.771   36.497     0            10.8154    0            
1 1 1 3  0  19 o 0 91.6266 10.6812  92.3918    -45          35.2962    -45          
1 1 1 3  0  20 o 0 108.583 12.0623  105.873    90           6.02196    -90          
1 1 1 3  0  21 o 0 34.4237 19.665   32.0077    -135         2.63142    -135         
1 1 1 3  0  22 o 0 43.8041 22.4977  ?          ?            ?          ?            
1 1 1 3  0  23 o 0 13.0362 9.52701  ?          ?            ?          ?            
1 1 1 3  1  0  o 0 485.569 18.2669  511.512    180          64.3462    -3.43139e-14 
1 1 1 3  1  1  o 0 482.427 13.1909  479.272    -48.7801     34.6405    131.22       
1 1 1 3  1  2  o 0 351.07  7.55397  342.763    159.793      20.5942    -20.2073     
1 1 1 3  1  3  o 0 83.9576 4.65971  7.26377    -137.825     7.04491    42.1749      
1 1 1 3  1  4  o 0 211.922 7.78501  163.642    -122.868     74.8958    57.1316      
1 1 1 3  1  5  o 0 364.405 13.4637  437.388    62.213       166.498    62.213       
1 1 1 3  1  6  o 0 188.56  7.33294  217.395    99.1706      107.619    99.1706      
1 1 1 3  1  7  o 0 424.53  17.5451  406.121    115.713      15.074     115.713      
1 1 1 3  1  8  f 1 608.258 23.351   544.595    132.585      44.9971    -47.4154     
1 1 1 3  1  9  o 0 198.55  7.82587  133.548    90.9332      73.7397    -89.0668     
1 1 1 3  1  10 o 0 356.558 12.3096  344.546    -118.437     67.948     -118.437     
1 1 1 3  1  11 o 0 429.324 16.1426  451.132    -55.5616     130.687    -55.5616     
1 1 1 3  1  12 o 0 401.828 15.035   439.66     -54.7188     168.4      -54.7188     
1 1 1 3  1  13 o 0 61.8951 9.49361  14.4761    -128.952     25.2466    51.0483      
1 1 1 3  1  14 o 0 140.317 6.43294  103.789    -137.83      43.37      42.1697      
1 1 1 3  1  15 o 0 190.216 7.11728  202.826    -5.27465     70.1002    -5.27465     
1 1 1 3  1  16 o 0 80.2703 6.7772   35.9974    -100.103     63.3284    79.897       
1 1 1 3  1  17 o 0 53.523  9.7806   30.378     -25.875      5.66977    154.125      
1 1 1 3  1  18 o 0 45.3601 11.0592  40.2156    -140.671     10.7261    -140.671     
1 1 1 3  1  19 o 0 33.1802 12.1086  9.09376    -8.15511     32.3179    171.845      
1 1 1 3  1  20 o 0 30.9917 11.4653  17.5114    115.609      10.9622    -64.3915     
1 1 1 3  1  21 o 0 49.3027 13.1936  51.3472    1.03268      15.3049    1.03268      
1 1 1 3  1  22 o 0 22.4903 10.4656  ?          ?            ?          ?            
1 1 1 3  1  23 o 0 18.4835 8.95459  ?          ?            ?          ?            
1 1 1 3  2  0  o 0 351.444 12.7175  362.51     180          134.135    -7.5885e-14  
1 1 1 3  2  1  o 0 357.495 11.0791  421.324    -91.5029     119.216    -91.5029     
1 1 1 3  2  2  o 0 618.438 18.9479  703.366    47.31        143.082    47.31        
1 1 1 3  2  3  o 0 635.956 20.4249  698.064    -153.646     106.844    -153.646     
1 1 1 3  2  4  o 0 600.623 20.9361  602.234    -83.6656     10.6287    -83.6656     
1 1 1 3  2  5  o 0 270.412 9.80477  176.132    1.984        175.008    -178.016     
1 1 1 3  2  6  o 0 349.256 11.8723  282.382    -53.9381     113.826    126.062      
1 1 1 3  2  7  o 0 519.044 19.7281  479.671    -6.23426     23.1311    173.766      
1 1 1 3  2  8  o 0 353.208 14.0402  233.236    -163.21      188.071    16.7902      
1 1 1 3  2  9  o 0 218.642 9.46983  155.319    160.865      68.8834    -19.1348     
1 1 1 3  2  10 o 0 389.206 13.113   314.265    -56.8757     55.3104    123.124      
1 1 1 3  2  11 o 0 228.353 8.26634  238.854    42.2412      86.6088    42.2412      
1 1 1 3  2  12 o 0 216.673 8.01155  195.284    -177.66      13.7674    -177.66      
1 1 1 3  2  13 f 1 111.094 7.61261  72.4964    87.2323      30.0885    -92.7677     
1 1 1 3  2  14 f 1 100.027 6.01727  73.2502    83.5407      16.9189    -96.4593     
1 1 1 3  2  15 o 0 31.317  11.6362  33.6072    8.71527      87.7076    8.71527      
1 1 1 3  2  16 o 0 149.436 5.94572  135.349    -90.6747     9.03605    -90.6747     
1 1 1 3  2  17 o 0 114.728 5.93533  64.2196    -92.5988     65.3433    87.4012      
1 1 1 3  2  18 o 0 48.6576 9.29549  44.6865    -124.306     5.84347    -124.306     
1 1 1 3  2  19 o 0 25.0764 10.5045  4.48762    111.138      2.20422    -68.8616     
1 1 1 3  2  20 o 0 30.0151 12.4367  8.97839    -98.5865     30.6434    81.4135      
1 1 1 3  2  21 o 0 31.4734 12.87    26.9898    158.518      3.64359    158.518      
1 1 1 3  2  22 o 0 33.7506 14.5756  ?          ?            ?          ?            
1 1 1 3  2  23 o 0 20.1399 9.50858  ?          ?            ?          ?            
1 1 1 3  3  0  o 0 287.353 16.8226  286.567    180          7.06208    1.83305e-12  
1 1 1 3  3  1  o 0 165.999 14.5125  120.034    -90          69.3897    -90          
1 1 1 3  3  2  o 0 460.586 20.283   469.714    0            168.151    -3.94098e-14 
1 1 1 3  3  3  o 0 884.343 32.9569  899.75     90           20.4871    -90          
1 1 1 3  3  4  o 0 162.705 8.52598  162.007    180          11.3097    1.00512e-13  
1 1 1 3  3  5  o 0 65.1009 8.40226  37.3682    -90          55.7223    90           
1 1 1 3  3  6  o 0 73.1066 8.20644  38.811     0            36.4272    -180         
1 1 1 3  3  7  o 0 79.463  9.57603  16.2454    90           7.99257    -90          
1 1 1 3  3  8  o 0 119.151 10.1382  106.479    180          27.1142    -8.4134e-15  
1 1 1 3  3  9  o 0 274.146 14.3709  249.113    90           93.2897    90           
1 1 1 3  3  10 o 0 15.7546 10.9919  0.138545   180          5.03905    1.9292e-16   
1 1 1 3  3  11 o 0 331.192 18.8546  302.924    90           19.2283    -90          
1 1 1 3  3  12 o 0 347.86  18.5043  311.305    180          172.44     1.54086e-14  
1 1 1 3  3  13 o 0 164.917 8.28435  144.159    -90          29.777     90           
1 1 1 3  3  14 o 0 49.6708 24.5526  44.1207    0            113.375    180          
1 1 1 3  3  15 o 0 241.047 12.0967  222.753    -90          58.2644    90           
1 1 1 3  3  16 o 0 233.55  11.8888  209.783    0            3.19319    0            
1 1 1 3  3  17 o 0 242.626 11.6484  211.501    -90          16.2416    -90          
1 1 1 3  3  18 o 0 18.3505 12.5114  7.27224    180          18.4411    -2.01174e-15 
1 1 1 3  3  19 o 0 40.7591 16.791   35.3458    -90          11.7959    -90          
1 1 1 3  3  20 o 0 74.4803 12.6859  72.4378    180          0.914858   180          
1 1 1 3  3  21 o 0 17.0471 12.1109  12.307     -90          11.3609    90           
1 1 1 3  3  22 o 0 25.5321 14.9148  ?          ?            ?          ?            
1 1 1 3  3  23 o 0 32.317  8.06865  ?          ?            ?          ?            
1 1 1 4  0  0  o 0 928.585 36.9813  957.819    180          90.6438    -180         
1 1 1 4  0  1  o 0 163.703 13.8369  165.856    -45          45.816     135          
1 1 1 4  0  2  o 0 743.928 30.1025  747.299    -90          114.059    90           
1 1 1 4  0  3  o 0 560.248 22.7473  559.413    45           77.3337    45           
1 1 1 4  0  4  o 0 51.1456 9.70249  11.8744    0            31.042     180          
1 1 1 4  0  5  o 0 289.649 15.979   285.069    135          31.3503    -45          
1 1 1 4  0  6  o 0 292.363 15.6275  284.987    90           25.3613    -90          
1 1 1 4  0  7  o 0 429.116 25.6171  404.835    -135         58.9491    -135         
1 1 1 4  0  8  o 0 394.978 20.6502  367.635    0            0.235937   3.10181e-12  
1 1 1 4  0  9  f 1 644.208 36.6408  579.467    135          57.4196    135          
1 1 1 4  0  10 o 0 294.568 14.1579  260.43     90           84.9517    -90          
1 1 1 4  0  11 o 0 571.93  27.1266  518.909    45           37.1437    45           
1 1 1 4  0  12 o 0 202.429 10.6382  179.864    0            1.87623    -4.22238e-13 
1 1 1 4  0  13 o 0 35.6931 17.7131  10.2741    -45          30.2804    135          
1 1 1 4  0  14 o 0 26.5914 16.3801  5.58126    90           33.2622    -90          
1 1 1 4  0  15 o 0 244.625 11.2442  224.96     -135         47.1986    -135         
1 1 1 4  0  16 o 0 127.282 7.71538  113.844    180          31.2614    180          
1 1 1 4  0  17 o 0 131.581 8.33572  114.263    -45          50.4445    -45          
1 1 1 4  0  18 f 1 30.2371 14.9575  3.9153     90           0.951963   -90          
1 1 1 4  0  19 o 0 18.2218 12.5836  13.4622    -135         24.6082    45           
1 1 1 4  0  20 o 0 36.4471 20.3827  33.5015    0            1.71026    180          
1 1 1 4  0  21 o 0 65.5689 12.5943  61.4417    135          2.76812    135          
1 1 1 4  0  22 o 0 44.5548 23.4703  ?          ?            ?          ?            
1 1 1 4  0  23 o 0 12.5595 8.22529  ?          ?            ?          ?            
1 1 1 4  1  0  o 0 54.8185 7.74127  47.8061    0            163.38     180          
1 1 1 4  1  1  o 0 60.4707 18.1154  135.203    -124.716     371.821    -124.716     
1 1 1 4  1  2  o 0 857.195 21.1765  974.382    104.762      200.576    104.762      
1 1 1 4  1  3  o 0 379.663 12.1726  400.369    164.543      45.5261    164.543      
1 1 1 4  1  4  o 0 314.357 11.6287  335.598    145.043      64.2902    145.043      
1 1 1 4  1  5  o 0 279.678 10.5227  287.327    -173         38.4136    -173         
1 1 1 4  1  6  o 0 242.36  9.44876  238.466    142.307      22.654     142.307      
1 1 1 4  1  7  o 0 298.759 11.6683  277.48     21.896       3.89172    21.896       
1 1 1 4  1  8  o 0 204.833 7.843    196.586    -153.426     36.6364    -153.426     
1 1 1 4  1  9  o 0 366.099 13.6376  215.697    144.735      220.643    -35.265      
1 1 1 4  1  10 o 0 507.619 17.8969  421.924    79.0951      48.2894    -100.905     
1 1 1 4  1  11 o 0 379.851 13.8223  197.347    -36.1577     288.062    143.842      
1 1 1 4  1  12 o 0 118.149 6.61619  60.428     103.298      74.6945    -76.7022     
1 1 1 4  1  13 o 0 222.613 8.02972  197.335    -64.304      17.8084    -64.304      
1 1 1 4  1  14 o 0 361.017 11.9804  282.954    59.9755      110.697    -120.025     
1 1 1 4  1  15 o 0 92.3651 6.89478  26.7875    115.176      99.1091    -64.8244     
1 1 1 4  1  16 o 0 203.367 7.33907  211.886    7.20563      65.7527    7.20563      
1 1 1 4  1  17 o 0 142.457 5.97728  123.31     -42.8533     6.09581    -42.8533     
1 1 1 4  1  18 o 0 57.8421 8.51295  64.2175    -107.469     25.963     -107.469     
1 1 1 4  1  19 o 0 40.9716 11.7291  20.0717    16.2779      35.0466    -163.722     
1 1 1 4  1  20 o 0 30.9465 11.4754  15.3464    -107.35      17.0591    72.6498      
1 1 1 4  1  21 o 0 58.5124 11.0238  56.0624    -32.1569     6.38133    -32.1569     
1 1 1 4  1  22 o 0 45.0547 16.7888  ?          ?            ?          ?            
1 1 1 4  1  23 o 0 30.5451 15.2277  ?          ?            ?          ?            
1 1 1 4  2  0  o 0 135.681 16.6849  132.277    180          11.4761    180          
1 1 1 4  2  1  o 0 553.278 11.8737  693.124    -90.3601     246.882    -90.3601     
1 1 1 4  2  2  o 0 799.531 21.0404  811.16     -7.93157     18.2176    172.068      
1 1 1 4  2  3  o 0 642.867 19.4717  733.147    -1.33718     164.719    -1.33718     
1 1 1 4  2  4  o 0 263.673 9.17499  234.572    -171.069     40.1141    8.93056      
1 1 1 4  2  5  o 0 464.861 16.7221  380.925    59.7091      156.284    -120.291     
1 1 1 4  2  6  o 0 251.365 11.02    282.032    -94.0559     93.4735    -94.0559     
1 1 1 4  2  7  o 0 281.517 10.1119  270.356    96.6053      22.3298    96.6053      
1 1 1 4  2  8  f 1 717.651 24.3702  662.565    47.4832      13.78      -132.517     
1 1 1 4  2  9  o 0 208.318 8.46084  167.423    -36.7669     21.2499    143.233      
1 1 1 4  2  10 o 0 129.135 6.2592   70.9873    60.9749      55.8666    -119.025     
1 1 1 4  2  11 o 0 455.278 17.6187  517.893    -22.5738     219.796    -22.5738     
1 1 1 4  2  12 o 0 486.732 18.6441  395.802    -126.692     71.5105    53.3078      
1 1 1 4  2  13 o 0 71.5203 8.43895  28.3409    127.05       6.47282    -52.9501     
1 1 1 4  2  14 o 0 24.2826 10.7222  55.2049    -139.099     126.685    -139.099     
1 1 1 4  2  15 o 0 167.729 6.56689  108.955    112.283      86.1457    -67.717      
1 1 1 4  2  16 o 0 212.347 7.4193   167.808    -126.743     40.1855    53.2568      
1 1 1 4  2  17 o 0 124.223 5.15628  112.879    -174.128     18.7319    -174.128     
1 1 1 4  2  18 o 0 72.2973 7.52396  80.5671    -76.0218     22.1008    -76.0218     
1 1 1 4  2  19 o 0 24.6401 10.8158  6.83288    168.423      6.70744    -11.5774     
1 1 1 4  2  20 o 0 69.7709 7.76849  69.6916    -177.936     10.1067    -177.936     
1 1 1 4  2  21 o 0 32.016  13.4623  28.3627    83.821       17.4643    83.821       
1 1 1 4  2  22 o 0 24.9237 11.6211  ?          ?            ?          ?            
1 1 1 4  2  23 f 1 29.0938 12.0455  ?          ?            ?          ?            
1 1 1 4  3  0  o 0 792.999 24.828   808.837    0            81.2128    180          
1 1 1 4  3  1  f 1 687.891 19.6504  687.501    -48.0998     29.7815    131.9        
1 1 1 4  3  2  o 0 747.375 20.3281  773.376    -164.29      21.7661    -164.29      
1 1 1 4  3  3  o 0 688     20.9786  631.244    -140.29      132.243    39.7102      
1 1 1 4  3  4  o 0 272.679 10.5045  279.381    10.3138      33.0256    10.3138      
1 1 1 4  3  5  o 0 304.314 13.2456  267.343    -174.781     58.5807    5.21868      
1 1 1 4  3  6  o 0 67.4221 5.99557  18.8205    69.7594      113.182    69.7594      
1 1 1 4  3  7  o 0 217.674 8.89921  221.399    136.491      54.0726    136.491      
1 1 1 4  3  8  o 0 678.722 25.6966  581.864    -98.1036     80.3195    81.8964      
1 1 1 4  3  9  o 0 281.277 10.7857  203.528    160.41       89.1242    -19.5905     
1 1 1 4  3  10 o 0 471.345 17.4102  512.464    58.1605      198.87     58.1605      
1 1 1 4  3  11 o 0 297.236 10.2216  321.683    144.99       121.378    144.99       
1 1 1 4  3  12 f 1 483.066 18.4489  501.978    -117.869     148.342    -117.869     
1 1 1 4  3  13 o 0 135.159 6.19068  139.089    154.993      72.8959    154.993      
1 1 1 4  3  14 o 0 94.993  6.44263  71.3672    173.051      4.71631    -6.9488      
1 1 1 4  3  15 o 0 197.706 7.10321  194.854    137.234      31.458     137.234      
1 1 1 4  3  16 o 0 42.3417 11.6416  3.82538    -111.513     49.0771    68.4874      
1 1 1 4  3  17 o 0 158.707 6.59712  132.44     145.904      4.64078    -34.0959     
1 1 1 4  3  18 o 0 71.9356 8.10051  63.4352    -175.748     14.0495    4.25201      
1 1 1 4  3  19 o 0 32.4085 11.7964  18.6851    25.3614      15.1269    -154.639     
1 1 1 4  3  20 o 0 83.5362 9.42419  84.1378    -162.896     11.3974    -162.896     
1 1 1 4  3  21 o 0 47.1318 13.7357  40.3422    167.566      2.95114    -12.4344     
1 1 1 4  3  22 o 0 36.9417 15.8983  ?          ?            ?          ?            
1 1 1 4  3  23 o 0 18.3563 9.19283  ?          ?            ?          ?            
1 1 1 4  4  0  o 0 1309.84 52.5205  1302       180          21.5227    -180         
1 1 1 4  4  1  o 0 254.618 11.2274  251.911    90           163.886    90           
1 1 1 4  4  2  o 0 250.497 11.5971  253.564    180          21.6889    3.45526e-14  
1 1 1 4  4  3  o 0 274.813 13.0228  275.205    -90          5.80378    90           
1 1 1 4  4  4  o 0 283.123 14.6802  281.97     0            89.5787    -180         
1 1 1 4  4  5  o 0 624.124 31.3657  622.159    90           50.9322    -90          
1 1 1 4  4  6  o 0 63.7363 19.4992  47.064     0            94.5644    180          
1 1 1 4  4  7  o 0 16.1176 10.9278  0.794976   -90          27.6156    90           
1 1 1 4  4  8  o 0 123.186 8.54242  39.8399    0            14.4053    -1.36443e-14 
1 1 1 4  4  9  o 0 149.161 9.97822  122.372    -90          37.6257    -90          
1 1 1 4  4  10 o 0 113.718 8.23942  56.0593    0            10.744     1.16039e-14  
1 1 1 4  4  11 o 0 541.343 27.5671  493.131    90           83.6755    -90          
1 1 1 4  4  12 o 0 230.888 13.7821  205.74     0            72.1106    180          
1 1 1 4  4  13 o 0 24.8286 15.7536  8.12196    90           58.919     -90          
1 1 1 4  4  14 o 0 25.6265 15.6439  4.75655    180          30.7533    1.41734e-14  
1 1 1 4  4  15 o 0 87.9858 8.33189  80.901     -90          68.3663    90           
1 1 1 4  4  16 f 1 45.8355 20.9801  26.0112    0            4.99317    180          
1 1 1 4  4  17 o 0 174.845 9.15455  151.574    -90          31.0916    90           
1 1 1 4  4  18 o 0 147.767 9.12958  152.852    0            61.2665    1.14643e-14  
1 1 1 4  4  19 o 0 132.906 11.1157  132.981    90           9.47417    -90          
1 1 1 4  4  20 o 0 44.1006 17.6648  42.3113    0            2.87222    180          
1 1 1 4  4  21 o 0 17.1649 12.014   1.49438    90           0.652501   -90          
1 1 1 4  4  22 o 0 44.727  21.7374  ?          ?            ?          ?            
1 1 1 4  4  23 o 0 15.3942 10.007   ?          ?            ?          ?            
1 1 1 5  0  1  o 0 600.213 27.1132  608.904    -135         35.4255    45           
1 1 1 5  0  2  o 0 367.651 19.908   368.986    0            189.298    0            
1 1 1 5  0  3  o 0 32.0536 12.5594  0.14264    -45          1.1451     135          
1 1 1 5  0  4  o 0 464.636 26.5057  454.908    90           118.685    -90          
1 1 1 5  0  5  o 0 618     33.0399  605.961    -135         48.8104    -135         
1 1 1 5  0  6  o 0 169.292 8.79366  126.31     180          72.2329    180          
1 1 1 5  0  7  o 0 23.8783 13.7954  2.01602    135          30.8689    -45          
1 1 1 5  0  8  o 0 546.372 28.474   497.012    -90          124.102    90           
1 1 1 5  0  9  o 0 294.584 16.0244  263.863    -135         56.482     45           
1 1 1 5  0  10 o 0 90.6128 9.18284  9.92908    0            1.34616    -180         
1 1 1 5  0  11 o 0 38.1143 18.2211  13.0296    135          74.5158    -45          
1 1 1 5  0  12 o 0 386.173 24.0323  341.635    -90          46.7649    90           
1 1 1 5  0  13 o 0 182.136 10.0937  157.402    -135         65.8689    -135         
1 1 1 5  0  14 o 0 242.016 14.9275  227.426    180          74.9191    180          
1 1 1 5  0  15 o 0 111.684 7.98047  102.199    135          28.6204    135          
1 1 1 5  0  16 o 0 79.2266 9.16566  68.3264    -90          19.0032    -90          
1 1 1 5  0  17 o 0 51.5361 14.1884  44.4514    45           75.7889    -135         
1 1 1 5  0  18 o 0 32.7722 16.7781  26.3986    180          10.8584    -1.53442e-14 
1 1 1 5  0  19 o 0 30.5182 15.7196  7.31871    135          1.4356     135          
1 1 1 5  0  20 o 0 78.6532 12.053   75.9743    90           3.94547    90           
1 1 1 5  0  21 o 0 48.8166 22.4883  45.5134    45           2.97408    -135         
1 1 1 5  0  22 o 0 35.7249 22.5473  ?          ?            ?          ?            
1 1 1 5  0  23 o 0 13.6863 9.38466  ?          ?            ?          ?            
1 1 1 5  1  0  o 0 746.265 21.901   780.885    0            18.5779    5.43471e-13  
1 1 1 5  1  2  o 0 863.28  22.2852  868.807    -163.557     19.9499    16.443       
1 1 1 5  1  3  o 0 541.813 18.4522  600.804    7.21848      117.326    7.21848      
1 1 1 5  1  4  o 0 611.589 19.9662  578.266    -46.1301     46.2401    133.87       
1 1 1 5  1  5  o 0 530.682 20.5173  507.216    -41.7803     26.1482    138.22       
1 1 1 5  1  6  o 0 556.386 19.5386  539.95     90.1282      0.862308   90.1282      
1 1 1 5  1  7  o 0 127.037 5.83546  1.08275    104.83       222.532    104.83       
1 1 1 5  1  8  o 0 52.305  8.04734  47.3303    171.218      143.156    171.218      
1 1 1 5  1  9  o 0 608.512 24.1711  495.694    9.01843      95.899     -170.982     
1 1 1 5  1  10 o 0 465.689 18.9974  367.442    49.0393      79.0253    -130.961     
1 1 1 5  1  11 o 0 241.466 10.5593  255.655    11.6224      99.216     11.6224      
1 1 1 5  1  12 o 0 591.956 20.8568  537.368    -114.726     29.5172    -114.726     
1 1 1 5  1  13 o 0 63.0979 9.39438  13.6862    75.1637      42.7519    -104.836     
1 1 1 5  1  14 o 0 82.4147 6.88184  43.3473    -74.302      13.8787    -74.302      
1 1 1 5  1  15 o 0 88.085  6.63351  73.352     130.322      2.37682    -49.6782     
1 1 1 5  1  16 o 0 256.52  9.73379  262.179    -29.191      71.9924    -29.191      
1 1 1 5  1  17 o 0 61.7983 9.77942  28.26      -172.737     37.2588    7.26265      
1 1 1 5  1  18 o 0 210.783 7.64026  243.3      114.666      54.8283    114.666      
1 1 1 5  1  19 o 0 43.4694 11.278   27.3194    19.3653      24.8006    -160.635     
1 1 1 5  1  20 o 0 30.8165 11.8632  14.2086    81.5989      3.67516    81.5989      
1 1 1 5  1  21 o 0 31.1373 12.8543  20.0285    -110.123     11.8031    69.8768      
1 1 1 5  1  22 o 0 47.3051 19.3621  ?          ?            ?          ?            
1 1 1 5  1  23 o 0 15.9048 7.39145  ?          ?            ?          ?            
1 1 1 5  2  0  o 0 424.318 20.0454  443.619    180          33.5761    -4.47688e-13 
1 1 1 5  2  1  o 0 1002.47 23.404   848.285    84.8417      384.282    -95.1583     
1 1 1 5  2  2  o 0 411.645 14.7018  359.241    87.7716      118.005    -92.2284     
1 1 1 5  2  3  o 0 212.155 7.44239  203.606    -116.059     0.0158987  -116.059     
1 1 1 5  2  4  o 0 182.085 5.97859  122.066    82.7411      96.656     -97.2589     
1 1 1 5  2  5  o 0 299.565 11.6118  232.358    9.10946      117.297    -170.891     
1 1 1 5  2  6  o 0 401.634 15.4312  330.944    -16.2507     99.7995    163.749      
1 1 1 5  2  7  o 0 438.107 16.1136  446.773    97.2466      74.5409    97.2466      
1 1 1 5  2  8  o 0 553.271 19.6599  635.711    -36.5669     268.614    -36.5669     
1 1 1 5  2  9  o 0 165.565 7.07892  90.169     -149.928     96.9856    30.0717      
1 1 1 5  2  10 o 0 562.226 22.3437  522.159    155.917      57.9782    155.917      
1 1 1 5  2  11 f 1 403.717 14.5464  382.926    45.7905      45.3676    45.7905      
1 1 1 5  2  12 o 0 295.821 11.7879  253.591    -125.399     10.2556    54.6008      
1 1 1 5  2  13 f 1 373.276 14.1217  252.496    -44.9195     137.051    135.08       
1 1 1 5  2  14 o 0 185.264 6.96363  197.514    -13.6346     62.7736    -13.6346     
1 1 1 5  2  15 o 0 36.7728 12.206   7.0307     28.583       61.8865    28.583       
1 1 1 5  2  16 o 0 85.119  6.69043  69.4704    -21.6664     0.107503   -21.6664     
1 1 1 5  2  17 o 0 45.4171 10.621   15.5497    6.86845      21.1338    -173.132     
1 1 1 5  2  18 o 0 109.93  5.91052  150.575    93.037       83.6412    93.037       
1 1 1 5  2  19 o 0 63.0899 8.65228  66.7535    -126.917     14.9083    -126.917     
1 1 1 5  2  20 o 0 117.902 7.77563  115.881    -22.4644     7.68866    -22.4644     
1 1 1 5  2  21 o 0 26.5835 11.9267  19.2249    -81.0668     6.56535    -81.0668     
1 1 1 5  2  22 o 0 49.6453 16.6244  ?          ?            ?          ?            
1 1 1 5  2  23 o 0 20.7402 9.66632  ?          ?            ?          ?            
1 1 1 5  3  1  f 1 194.058 6.07132  118.219    -101.742     144.817    78.258       
1 1 1 5  3  2  o 0 591.598 17.3011  627.378    -147.66      48.7715    -147.66      
1 1 1 5  3  3  o 0 571.811 17.5225  565.276    2.20483      13.2905    -177.795     
1 1 1 5  3  4  o 0 447.85  15.9689  411.721    75.51        59.9114    -104.49      
1 1 1 5  3  5  o 0 435.569 14.6653  429.496    -151.405     2.53771    -151.405     
1 1 1 5  3  6  o 0 144.377 6.56285  53.4872    -143.754     148.742    36.2459      
1 1 1 5  3  7  o 0 535.259 19.88    502.458    -47.7539     2.92596    132.246      
1 1 1 5  3  8  o 0 415.555 17.004   383.802    -22.8878     15.9823    -22.8878     
1 1 1 5  3  9  o 0 307.95  10.8755  214.675    -112.13      114.404    67.8702      
1 1 1 5  3  10 o 0 212.753 7.94225  242.503    -68.5695     150.969    -68.5695     
1 1 1 5  3  11 o 0 645.316 23.6016  553.101    158.724      58.0913    -21.2761     
1 1 1 5  3  12 o 0 224.147 9.56732  192.839    98.5684      2.14114    -81.4316     
1 1 1 5  3  13 o 0 89.3779 6.71357  30.7931    136.44       74.7513    -43.56       
1 1 1 5  3  14 o 0 243.24  13.1399  253.384    50.619       60.4399    50.619       
1 1 1 5  3  15 o 0 150.747 6.81605  151.426    -138.707     34.5502    -138.707     
1 1 1 5  3  16 o 0 89.709  6.11501  86.5686    -153.922     28.9222    -153.922     
1 1 1 5  3  17 o 0 182.527 5.56605  146.411    110.412      17.4359    -69.5876     
1 1 1 5  3  18 o 0 135.006 6.44136  160.851    -100.692     48.9982    -100.692     
1 1 1 5  3  19 o 0 36.7111 12.3473  24.0948    -100.938     14.6644    79.0625      
1 1 1 5  3  20 o 0 73.3053 8.95512  76.2744    90.0803      17.3515    90.0803      
1 1 1 5  3  21 o 0 56.4133 14.3445  53.5194    174.978      6.22668    174.978      
1 1 1 5  3  22 o 0 41.5443 16.0048  ?          ?            ?          ?            
1 1 1 5  3  23 o 0 19.2748 8.61599  ?          ?            ?          ?            
1 1 1 5  4  0  o 0 311.885 14.3074  315.202    180          80.0938    -180         
1 1 1 5  4  1  o 0 192.537 5.79895  132.83     -35.0708     105.041    144.929      
1 1 1 5  4  2  o 0 851.516 22.6344  771.349    -82.0767     184.603    97.9233      
1 1 1 5  4  3  o 0 947.088 26.9713  820.492    26.713       253.852    -153.287     
1 1 1 5  4  4  o 0 306.788 11.7978  358.908    -59.7164     127.475    -59.7164     
1 1 1 5  4  5  o 0 55.9958 6.79506  35.2104    -0.670099    122.415    -0.670099    
1 1 1 5  4  6  o 0 349.712 14.7472  296.173    44.7343      68.8702    -135.266     
1 1 1 5  4  7  o 0 552.313 20.7165  442.838    -40.975      155.883    139.025      
1 1 1 5  4  8  o 0 561.952 20.9633  491.257    20.8082      41.1145    -159.192     
1 1 1 5  4  9  o 0 438.538 16.385   348.261    153.098      85.6414    -26.9019     
1 1 1 5  4  10 o 0 460.85  17.8611  462.352    84.8792      119.73     84.8792      
1 1 1 5  4  11 o 0 77.4664 8.15717  8.10747    -90.7971     49.3781    89.2029      
1 1 1 5  4  12 o 0 160.285 6.68142  111.177    124.814      49.8894    -55.1856     
1 1 1 5  4  13 o 0 177.953 7.29246  128.792    95.7137      39.6663    -84.2863     
1 1 1 5  4  14 o 0 55.4998 9.30389  5.0396     22.2539      16.9222    -157.746     
1 1 1 5  4  15 o 0 48.6111 10.4946  9.18634    41.9771      96.309     41.9771      
1 1 1 5  4  16 o 0 81.817  7.41257  76.1532    -173.933     24.2286    -173.933     
1 1 1 5  4  17 o 0 148.477 6.16232  128.087    2.76681      6.68778    2.76681      
1 1 1 5  4  18 o 0 188.935 7.42552  230.351    101.952      75.8396    101.952      
1 1 1 5  4  19 o 0 67.0158 8.70202  48.7537    -135.01      31.2284    44.9905      
1 1 1 5  4  20 o 0 116.791 9.36177  114.041    -68.0728     6.81039    -68.0728     
1 1 1 5  4  21 f 1 47.3877 13.7071  46.7869    72.1847      10.9715    72.1847      
1 1 1 5  4  22 o 0 36.5728 14.0032  ?          ?            ?          ?            
1 1 1 5  4  23 o 0 3.64177 1.84371  ?          ?            ?          ?            
1 1 1 5  5  0  o 0 335.702 19.5365  332.01     180          109.396    180          
1 1 1 5  5  1  f 1 55.8123 7.47097  36.7575    90           94.6836    -90          
1 1 1 5  5  2  o 0 83.8795 6.85629  7.20545    0            2.31703    -180         
1 1 1 5  5  3  o 0 123.601 7.69364  118.834    90           33.7892    -90          
1 1 1 5  5  4  o 0 262.112 12.9121  261.925    180          162.704    1.12957e-14  
1 1 1 5  5  5  o 0 325.293 15.8278  322.46     90           48.3023    90           
1 1 1 5  5  6  o 0 120.786 9.84049  113.678    0            56.0916    -180         
1 1 1 5  5  7  o 0 132.308 8.70097  123.944    90           46.9971    -90          
1 1 1 5  5  8  o 0 639.942 33.629   586.352    0            4.80936    180          
1 1 1 5  5  9  o 0 138.84  8.62909  110.077    90           27.2622    90           
1 1 1 5  5  10 o 0 689.148 37.113   609.333    180          25.452     6.44593e-14  
1 1 1 5  5  11 o 0 111.597 10.3979  96.6916    90           46.3822    -90          
1 1 1 5  5  12 o 0 359.045 17.7175  318.184    0            16.0373    -5.4067e-16  
1 1 1 5  5  13 o 0 295.313 14.0767  255.517    -90          30.9922    -90          
1 1 1 5  5  14 o 0 162.818 8.31088  152.901    0            7.85226    180          
1 1 1 5  5  15 o 0 143.813 8.10725  131.424    90           10.525     -90          
1 1 1 5  5  16 o 0 16.6981 11.5376  1.7515     0            11.6329    -180         
1 1 1 5  5  17 o 0 94.6194 9.23126  100.369    90           4.7888     90           
1 1 1 5  5  18 o 0 89.2586 9.5966   91.5767    180          44.0132    180          
1 1 1 5  5  19 o 0 70.2487 11.9108  69.7901    90           5.94152    -90          
1 1 1 5  5  20 o 0 36.1743 18.0886  7.12183    0            3.06917    -2.43642e-14 
1 1 1 5  5  21 o 0 50.5236 21.0958  46.6688    -90          18.7239    -90          
1 1 1 5  5  22 o 0 32.7728 20.9696  ?          ?            ?          ?            
1 1 1 5  5  23 o 0 22.3514 9.92584  ?          ?            ?          ?            
1 1 1 6  0  0  o 0 34.4461 13.5808  1.21346    180          17.766     1.0527e-12   
1 1 1 6  0  1  o 0 24.069  12.0468  5.80893    135          89.0192    -45          
1 1 1 6  0  2  o 0 65.4861 6.57155  32.4648    90           44.5016    -90          
1 1 1 6  0  3  o 0 804.316 33.4326  791.205    -135         143.664    -135         
1 1 1 6  0  4  o 0 681.462 32.9072  665.019    180          102.201    180          
1 1 1 6  0  5  o 0 251.053 13.2984  245.223    -45          26.3644    135          
1 1 1 6  0  6  o 0 481.053 27.721   455.394    -90          2.75795    90           
1 1 1 6  0  7  o 0 395.157 21.7689  369.659    -135         47.7379    -135         
1 1 1 6  0  8  f 1 228.769 14.454   207.168    180          31.6363    1.1352e-13   
1 1 1 6  0  9  o 0 298.672 20.6104  266.3      135          119.643    -45          
1 1 1 6  0  10 o 0 526.958 29.5294  461.745    90           71.7667    -90          
1 1 1 6  0  11 o 0 47.832  24.0178  12.5682    -135         39.9148    45           
1 1 1 6  0  12 o 0 319.399 17.2606  281.211    180          70.9979    180          
1 1 1 6  0  13 o 0 202.046 11.1719  173.883    135          51.3741    -45          
1 1 1 6  0  14 o 0 391.984 20.7335  366.544    90           6.92017    -90          
1 1 1 6  0  15 o 0 97.532  8.20274  88.301     -135         30.9488    -135         
1 1 1 6  0  16 o 0 167.46  9.11054  148.345    0            20.9728    0            
1 1 1 6  0  17 o 0 39.765  15.3746  23.6561    135          15.3863    -45          
1 1 1 6  0  18 o 0 88.6532 10.7066  91.0449    -90          10.4938    -90          
1 1 1 6  0  19 o 0 54.7482 14.2393  54.416     45           11.3507    -135         
1 1 1 6  0  20 o 0 20.6935 13.6501  16.9984    0            26.438     -180         
1 1 1 6  0  21 o 0 50.4422 21.6467  46.7702    -45          0.736995   135          
1 1 1 6  0  22 o 0 28.0659 20.0945  ?          ?            ?          ?            
1 1 1 6  0  23 o 0 8.60102 6.30445  ?          ?            ?          ?            
1 1 1 6  1  0  o 0 601.546 22.6238  626.383    180          143.269    -180         
1 1 1 6  1  1  o 0 186.102 6.66002  167.861    80.4582      20.8082    -99.5418     
1 1 1 6  1  2  o 0 312.2   10.4153  328.147    150.706      37.3125    150.706      
1 1 1 6  1  3  f 1 518.867 18.5255  502.996    147.391      19.1402    -32.6094     
1 1 1 6  1  4  o 0 411.036 16.1243  304.243    -117.292     192.808    62.7085      
1 1 1 6  1  5  o 0 194.006 7.15722  173.044    98.9134      10.5499    -81.0866     
1 1 1 6  1  6  o 0 38.1414 10.2392  88.4747    -24.3604     210.808    -24.3604     
1 1 1 6  1  7  f 1 802.581 29.5149  849.883    -133.96      196.882    -133.96      
1 1 1 6  1  8  o 0 343.841 12.9143  245.684    -154.303     123.412    25.6968      
1 1 1 6  1  9  o 0 224.319 9.30171  232.478    153.155      90.8707    153.155      
1 1 1 6  1  10 o 0 311.592 11.6248  210.496    50.0863      115.341    -129.914     
1 1 1 6  1  11 o 0 399.448 16.1372  345.365    161.212      18.542     -18.7881     
1 1 1 6  1  12 o 0 114.448 6.22876  34.445     33.63        120.352    -146.37      
1 1 1 6  1  13 o 0 216.301 8.51716  183.906    50.8636      5.34673    50.8636      
1 1 1 6  1  14 o 0 180.433 7.43536  165.843    82.6588      7.73034    82.6588      
1 1 1 6  1  15 o 0 34.5011 11.6977  5.65413    163.196      50.0911    163.196      
1 1 1 6  1  16 o 0 135.734 5.96343  136.486    -43.6128     41.4439    -43.6128     
1 1 1 6  1  17 o 0 61.9263 7.76886  38.7038    -122.022     11.7311    57.9784      
1 1 1 6  1  18 o 0 134.923 7.16962  148.846    -56.0529     25.6407    -56.0529     
1 1 1 6  1  19 o 0 28.6891 11.4252  13.1126    95.3677      15.8932    -84.6323     
1 1 1 6  1  20 o 0 23.493  10.5209  2.72979    -49.9531     24.5704    130.047      
1 1 1 6  1  21 f 1 39.6163 12.3238  13.1772    173.682      11.0768    173.682      
1 1 1 6  1  22 o 0 26.222  12.3373  ?          ?            ?          ?            
1 1 1 6  1  23 o 0 25.0986 11.6065  ?          ?            ?          ?            
1 1 1 6  2  0  o 0 346.108 16.0452  361.233    0            79.7487    1.35466e-13  
1 1 1 6  2  1  o 0 692.273 20.7006  719.481    56.6204      9.81529    56.6204      
1 1 1 6  2  2  o 0 334.473 10.6824  457.459    134.314      252.865    134.314      
1 1 1 6  2  3  o 0 403.787 13.635   369.01     -135.923     61.6645    44.0774      
1 1 1 6  2  4  o 0 416.854 15.2544  357.592    -147.513     101.953    32.4868      
1 1 1 6  2  5  o 0 155.836 6.30536  86.8376    -60.0892     110.807    119.911      
1 1 1 6  2  6  o 0 189.983 7.4404   127.932    -62.987      87.358     117.013      
1 1 1 6  2  7  o 0 473.722 16.9814  480.5      60.1184      77.3959    60.1184      
1 1 1 6  2  8  o 0 486.157 19.0475  416.354    163.111      45.4331    -16.8886     
1 1 1 6  2  9  o 0 230.793 8.98091  77.1488    98.5317      247.849    -81.4683     
1 1 1 6  2  10 o 0 252.88  9.07824  131.409    -159.826     170.141    20.1745      
1 1 1 6  2  11 o 0 333.652 12.7148  372.823    -116.783     161.921    -116.783     
1 1 1 6  2  12 o 0 198.888 8.01094  180.727    -9.2634      22.5703    -9.2634      
1 1 1 6  2  13 o 0 138.117 6.42237  90.9565    134.166      42.2378    -45.8344     
1 1 1 6  2  14 o 0 166.423 6.24721  164.396    179.677      34.0456    179.677      
1 1 1 6  2  15 o 0 85.7329 6.12553  86.8288    21.4218      36.1616    21.4218      
1 1 1 6  2  16 o 0 161.797 6.37774  153.264    -177.844     26.6658    -177.844     
1 1 1 6  2  17 o 0 78.5172 7.41769  54.067     -1.40753     14.8257    178.592      
1 1 1 6  2  18 o 0 93.9124 6.48989  108.387    130.568      32.1679    130.568      
1 1 1 6  2  19 o 0 122.214 7.27544  124.613    -58.3349     9.95656    -58.3349     
1 1 1 6  2  20 o 0 76.0201 10.2139  69.134     -118.362     2.62836    61.6379      
1 1 1 6  2  21 o 0 28.4718 11.6308  15.0272    49.7434      9.05863    49.7434      
1 1 1 6  2  22 o 0 42.1812 17.1797  ?          ?            ?          ?            
1 1 1 6  2  23 o 0 21.9944 10.2263  ?          ?            ?          ?            
1 1 1 6  3  0  o 0 361.09  15.2477  373.772    0            148.391    6.16614e-14  
1 1 1 6  3  1  o 0 191.239 5.72719  62.2354    -162.772     254.792    17.2278      
1 1 1 6  3  2  o 0 838.984 23.9264  835.03     -88.5564     45.7741    91.4436      
1 1 1 6  3  3  o 0 326     12.8667  313.782    2.8599       13.5426    -177.14      
1 1 1 6  3  4  o 0 265.854 9.40678  243.072    -176.177     30.383     3.82261      
1 1 1 6  3  5  o 0 307.756 11.9215  344.91     -16.2037     97.8717    -16.2037     
1 1 1 6  3  6  o 0 305.593 12.7843  171.469    -75.3247     232.468    104.675      
1 1 1 6  3  7  o 0 494.035 17.3823  569.83     -49.714      217.521    -49.714      
1 1 1 6  3  8  o 0 427.358 16.9873  377.451    15.5935      15.6903    -164.406     
1 1 1 6  3  9  o 0 457.801 16.8473  376.312    30.6564      60.528     -149.344     
1 1 1 6  3  10 o 0 74.1416 7.53809  50.6442    -88.8647     205.006    -88.8647     
1 1 1 6  3  11 o 0 93.1297 6.6882   28.9297    109.478      56.7429    -70.5224     
1 1 1 6  3  12 o 0 352.813 12.1663  320.378    -13.4656     24.31      -13.4656     
1 1 1 6  3  13 o 0 205.87  8.15025  196.223    163.272      50.1006    163.272      
1 1 1 6  3  14 o 0 142.959 6.47537  101.898    96.9027      49.2821    -83.0973     
1 1 1 6  3  15 o 0 40.5784 11.0152  3.80792    25.5597      44.1204    -154.44      
1 1 1 6  3  16 o 0 82.1138 7.36782  40.7085    87.8824      54.9059    -92.1176     
1 1 1 6  3  17 o 0 40.1652 12.5399  6.61347    -126.331     8.2457     53.6687      
1 1 1 6  3  18 o 0 93.0469 6.34857  103.58     32.3789      24.2093    32.3789      
1 1 1 6  3  19 o 0 79.8233 8.4017   76.3709    64.6373      0.640715   -115.363     
1 1 1 6  3  20 o 0 76.0639 7.78021  84.8544    -179.74      30.5047    -179.74      
1 1 1 6  3  21 o 0 27.955  12.523   8.36948    -80.9126     29.8729    99.0874      
1 1 1 6  3  22 o 0 22.5663 10.907   ?          ?            ?          ?            
1 1 1 6  3  23 o 0 15.4587 7.04545  ?          ?            ?          ?            
1 1 1 6  4  0  o 0 284.848 12.3212  290.507    180          66.844     -180         
1 1 1 6  4  1  o 0 672.354 18.5347  748.362    153.986      130.197    153.986      
1 1 1 6  4  2  o 0 279.237 9.22791  249.963    -172.455     47.4246    7.54493      
1 1 1 6  4  3  o 0 209.925 7.63873  241.182    154.179      94.8447    154.179      
1 1 1 6  4  4  o 0 348.192 13.156   267.622    35.4711      151.907    -144.529     
1 1 1 6  4  5  o 0 353.776 12.995   298.508    -61.054      93.0372    118.946      
1 1 1 6  4  6  o 0 267.917 10.0767  222.602    -10.5586     52.915     169.441      
1 1 1 6  4  7  o 0 319.923 12.5946  293.615    -155.904     3.6095     24.0955      
1 1 1 6  4  8  o 0 471.837 17.8878  441.722    152.697      30.997     152.697      
1 1 1 6  4  9  o 0 163.109 6.55982  104.914    37.9487      59.137     -142.051     
1 1 1 6  4  10 o 0 466.232 16.1756  424.47     31.1166      37.0629    31.1166      
1 1 1 6  4  11 o 0 178.132 8.49065  124.526    -123.556     49.918     56.4437      
1 1 1 6  4  12 o 0 492.349 17.6305  431.37     36.3333      1.80007    -143.667     
1 1 1 6  4  13 o 0 191.872 10.0964  140.836    -22.1433     38.749     157.857      
1 1 1 6  4  14 o 0 384.22  13.5219  324.566    -136.765     63.8606    43.2352      
1 1 1 6  4  15 o 0 25.3817 10.7632  8.11613    -107.283     27.8165    -107.283     
1 1 1 6  4  16 o 0 107.132 5.76687  86.9241    -1.88916     6.42727    178.111      
1 1 1 6  4  17 o 0 63.8681 8.81403  66.4996    -123.068     9.79355    -123.068     
1 1 1 6  4  18 o 0 52.9971 9.34497  45.1945    67.2799      30.712     67.2799      
1 1 1 6  4  19 o 0 54.5656 10.0527  49.9657    104.039      0.62955    -75.9614     
1 1 1 6  4  20 o 0 38.9442 13.7599  24.7187    110.414      16.1257    -69.5863     
1 1 1 6  4  21 o 0 63.5733 10.7846  75.399     124.9        38.7034    124.9        
1 1 1 6  4  22 f 1 21.8121 10.5614  ?          ?            ?          ?            
1 1 1 6  4  23 f 1 25.4123 12.9175  ?          ?            ?          ?            
1 1 1 6  5  0  o 0 278.244 12.111   278.804    0            48.9856    4.27875e-14  
1 1 1 6  5  1  f 1 429.956 12.9068  519.939    -111.992     188.157    -111.992     
1 1 1 6  5  2  o 0 564.931 17.8537  634.618    -102.914     150.958    -102.914     
1 1 1 6  5  3  o 0 264.71  8.68925  336.247    -20.2402     174.922    -20.2402     
1 1 1 6  5  4  o 0 762.128 23.4026  706.644    -124.14      102.761    55.8598      
1 1 1 6  5  5  o 0 344.586 16.1619  367.786    -66.5897     69.3223    -66.5897     
1 1 1 6  5  6  o 0 469.982 16.8255  389.434    -14.18       112.32     165.82       
1 1 1 6  5  7  o 0 203.396 7.81626  69.4639    -7.96142     231.148    172.039      
1 1 1 6  5  8  o 0 506.953 18.578   442.807    -170.606     31.3138    9.39414      
1 1 1 6  5  9  o 0 118.187 6.53681  62.2295    -163.437     24.4635    -163.437     
1 1 1 6  5  10 o 0 174.946 7.23284  123.236    44.2297      52.2742    -135.77      
1 1 1 6  5  11 o 0 498.331 20.5141  443.981    -53.6551     2.11202    126.345      
1 1 1 6  5  12 o 0 82.3585 7.24181  25.3878    -119.26      73.564     60.7398      
1 1 1 6  5  13 o 0 60.2008 8.42997  11.1516    -149.904     34.6045    30.0961      
1 1 1 6  5  14 o 0 118.803 5.76744  110.989    -130.87      27.2945    -130.87      
1 1 1 6  5  15 o 0 203.872 7.61089  162.785    -117.223     40.6087    62.7774      
1 1 1 6  5  16 o 0 123.441 5.84279  136.401    16.8901      67.1915    16.8901      
1 1 1 6  5  17 o 0 84.2434 7.54706  79.4607    -5.04962     11.6999    174.95       
1 1 1 6  5  18 o 0 118.262 5.60414  135.592    -95.5929     35.6457    -95.5929     
1 1 1 6  5  19 o 0 75.8654 7.31672  68.2762    39.4848      8.51215    -140.515     
1 1 1 6  5  20 o 0 83.9634 8.06801  73.7809    122.583      8.39327    -57.4167     
1 1 1 6  5  21 o 0 74.2855 13.8486  86.5313    -94.9666     40.4524    -94.9666     
1 1 1 6  5  22 f 1 53.4136 11.0835  ?          ?            ?          ?            
1 1 1 6  5  23 o 0 30.6969 15.5689  ?          ?            ?          ?            
1 1 1 6  6  0  o 0 143.592 10.8864  84.8018    0            3.66653    -180         
1 1 1 6  6  1  o 0 302.235 12.9725  296.495    90           10.1174    -90          
1 1 1 6  6  2  o 0 137.73  23.2725  82.4277    0            35.6631    3.09881e-14  
1 1 1 6  6  3  o 0 298.392 16.8561  294.152    90           7.0106     -90          
1 1 1 6  6  4  o 0 25.5136 13.5288  0.340779   180          4.51537    2.25575e-13  
1 1 1 6  6  5  o 0 953.269 41.8325  938.189    -90          37.592     -90          
1 1 1 6  6  6  o 0 214.633 11.3379  204.342    0            58.9113    5.92368e-14  
1 1 1 6  6  7  o 0 640.936 32.1177  603.505    -90          166.428    -90          
1 1 1 6  6  8  o 0 123.707 7.27318  110.17     180          43.7298    -4.3051e-15  
1 1 1 6  6  9  o 0 386.907 19.8789  346.337    90           10.5197    90           
1 1 1 6  6  10 o 0 458.531 27.1747  421.348    180          36.6453    180          
1 1 1 6  6  11 o 0 198.629 11.1352  178.724    90           1.29749    90           
1 1 1 6  6  12 o 0 248.138 11.2455  218.428    180          76.9366    2.53251e-14  
1 1 1 6  6  13 o 0 39.6822 17.4236  25.0223    90           67.2775    -90          
1 1 1 6  6  14 o 0 87.9425 10.216   79.9771    180          32.3856    2.80874e-14  
1 1 1 6  6  15 o 0 70.0432 10.4097  63.1727    -90          16.849     90           
1 1 1 6  6  16 o 0 154.313 7.34246  135.986    0            33.0427    -180         
1 1 1 6  6  17 o 0 378.67  16.9681  398.604    90           120.494    90           
1 1 1 6  6  18 o 0 64.6901 12.6808  65.9209    0            15.8062    180          
1 1 1 6  6  19 o 0 112.513 10.8594  110.869    -90          22.9949    -90          
1 1 1 6  6  20 o 0 18.2662 12.5766  5.98706    0            7.74688    180          
1 1 1 6  6  21 o 0 28.9855 19.1859  21.8034    -90          6.34596    -90          
1 1 1 6  6  22 o 0 41.3915 21.1267  ?          ?            ?          ?            
1 1 1 7  0  1  o 0 293.974 13.0941  297.059    -135         171.481    -135         
1 1 1 7  0  2  o 0 394.01  16.9774  394.177    0            85.515     -180         
1 1 1 7  0  3  o 0 164.297 8.61558  159.269    -45          17.6289    -45          
1 1 1 7  0  4  o 0 157.707 8.91396  154.857    -90          136.103    90           
1 1 1 7  0  5  o 0 72.8624 7.76385  60.0384    -135         94.191     45           
1 1 1 7  0  6  o 0 436.887 27.1547  411.776    180          151.508    180          
1 1 1 7  0  7  o 0 74.8673 9.30656  30.6389    -45          23.7678    135          
1 1 1 7  0  8  o 0 139.482 8.93795  89.8866    -90          36.1004    -90          
1 1 1 7  0  9  o 0 121.543 9.65585  106.117    45           57.2364    -135         
1 1 1 7  0  10 o 0 324.217 19.6689  282.658    0            120.53     0            
1 1 1 7  0  11 o 0 477.433 27.8812  427.067    -45          47.4186    -45          
1 1 1 7  0  12 o 0 114.269 7.561    99.6412    -90          13.7836    90           
1 1 1 7  0  13 o 0 46.9552 16.8768  5.42871    -135         6.55922    45           
1 1 1 7  0  14 o 0 210.191 13.3369  195.492    180          66.4064    180          
1 1 1 7  0  15 o 0 60.9563 13.5503  52.5117    135          5.51894    -45          
1 1 1 7  0  16 o 0 96.6512 9.9198   84.825     90           24.2046    90           
1 1 1 7  0  17 o 0 30.1299 16.4622  7.65074    -135         2.06928    45           
1 1 1 7  0  18 o 0 143.212 7.84518  146.24     180          6.79383    180          
1 1 1 7  0  19 o 0 100.735 9.19298  99.5551    -45          33.6491    -45          
1 1 1 7  0  20 o 0 22.2008 13.7814  7.10087    -90          3.89924    90           
1 1 1 7  0  21 o 0 34.9666 19.228   32.206     -135         12.3954    45           
1 1 1 7  0  22 o 0 18.4449 12.5985  ?          ?            ?          ?            
1 1 1 7  0  23 o 0 33.6713 15.354   ?          ?            ?          ?            
1 1 1 7  1  0  o 0 172.899 7.68695  179.087    180          112.761    -4.67533e-15 
1 1 1 7  1  1  o 0 159.56  5.1721   97.275     -111.915     108.184    68.0855      
1 1 1 7  1  2  o 0 428.838 14.2933  436.535    -15.3635     14.279     -15.3635     
1 1 1 7  1  3  o 0 129.985 5.85998  94.2838    155.762      27.8061    -24.2376     
1 1 1 7  1  4  o 0 609.329 21.9675  715.653    -42.7055     232.365    -42.7055     
1 1 1 7  1  5  o 0 458.764 16.53    445.567    93.2229      1.60903    93.2229      
1 1 1 7  1  6  o 0 91.0381 5.24906  29.029     -150.945     20.2941    29.0553      
1 1 1 7  1  7  o 0 236.935 9.96983  197.926    -2.66514     29.3143    177.335      
1 1 1 7  1  8  o 0 466.178 18.0157  426.575    -16.4974     18.9428    -16.4974     
1 1 1 7  1  9  o 0 101.698 5.72119  46.1285    -142.419     9.21364    37.5812      
1 1 1 7  1  10 o 0 601.266 24.4622  501.05     48.9533      42.2832    -131.047     
1 1 1 7  1  11 o 0 350.857 12.7697  292.62     -82.0781     32.0075    97.9219      
1 1 1 7  1  12 o 0 237.747 8.97526  182.029    -20.6117     44.6481    159.388      
1 1 1 7  1  13 o 0 157.115 6.34355  99.9674    -37.5695     57.7735    142.431      
1 1 1 7  1  14 o 0 101.043 6.60292  74.7985    117.869      12.0012    -62.1313     
1 1 1 7  1  15 o 0 127.588 6.48081  142.57     139.517      65.5606    139.517      
1 1 1 7  1  16 o 0 254.956 7.88768  231.551    65.7111      17.8796    65.7111      
1 1 1 7  1  17 o 0 90.1551 6.85847  104.5      120.296      27.4923    120.296      
1 1 1 7  1  18 o 0 70.6919 7.19899  69.2323    152.15       3.49538    152.15       
1 1 1 7  1  19 f 1 98.7357 8.59661  92.8353    86.7504      5.58336    -93.2496     
1 1 1 7  1  20 o 0 106.051 10.9901  111.507    -18.6509     24.6247    -18.6509     
1 1 1 7  1  21 o 0 24.6134 11.1595  14.9876    -122.29      4.56809    57.7098      
1 1 1 7  1  22 o 0 19.7132 9.70363  ?          ?            ?          ?            
1 1 1 7  1  23 o 0 26.6202 12.4878  ?          ?            ?          ?            
1 1 1 7  2  0  o 0 247.089 11.9818  256.918    0            166.477    180          
1 1 1 7  2  1  o 0 675.052 19.1129  702.659    32.7396      17.6482    32.7396      
1 1 1 7  2  2  o 0 181.463 6.54217  146.054    129.21       50.0047    -50.7895     
1 1 1 7  2  3  o 0 452.419 14.8268  541.258    -172.215     190.876    -172.215     
1 1 1 7  2  4  o 0 55.0463 7.9445   46.4857    116.664      150.59     116.664      
1 1 1 7  2  5  o 0 434.676 17.4389  394.785    146.05       57.3167    -33.9497     
1 1 1 7  2  6  o 0 197.802 7.52006  164.086    -25.8181     25.729     154.182      
1 1 1 7  2  7  o 0 542.611 21.4637  580.765    103.864      152.051    103.864      
1 1 1 7  2  8  o 0 912.718 30.9614  876.561    121.613      101.856    121.613      
1 1 1 7  2  9  o 0 1049.08 35.9554  981.91     -107.588     96.6805    -107.588     
1 1 1 7  2  10 o 0 527.52  19.3932  475.541    -99.8959     35.6696    -99.8959     
1 1 1 7  2  11 o 0 186.273 7.67287  129.738    -89.399      53.6982    90.601       
1 1 1 7  2  12 o 0 502.443 21.2726  442.862    -0.739182    8.0903     -0.739182    
1 1 1 7  2  13 o 0 219.293 8.20437  183.642    -5.27204     1.24926    -5.27204     
1 1 1 7  2  14 o 0 287.19  9.99249  271.109    -67.5295     16.021     -67.5295     
1 1 1 7  2  15 o 0 152.017 6.11763  188.993    -115.656     114.567    -115.656     
1 1 1 7  2  16 o 0 123.199 6.23447  118.213    151.225      28.9622    151.225      
1 1 1 7  2  17 o 0 64.5296 7.23116  46.6655    -62.7501     34.4729    117.25       
1 1 1 7  2  18 o 0 73.2903 7.54419  73.2061    -57.9028     6.07388    -57.9028     
1 1 1 7  2  19 o 0 36.5682 11.9612  18.0755    160.043      27.5438    -19.9571     
1 1 1 7  2  20 o 0 71.5648 8.42534  72.5351    49.1491      14.6806    49.1491      
1 1 1 7  2  21 o 0 39.5074 16.1158  19.5371    128.364      29.7765    -51.6359     
1 1 1 7  2  22 o 0 39.2882 16.079   ?          ?            ?          ?            
1 1 1 7  3  0  o 0 572.982 19.6154  593.012    0            165.881    6.4105e-14   
1 1 1 7  3  1  o 0 400.477 12.3978  496.75     78.4861      183.051    78.4861      
1 1 1 7  3  2  o 0 875.359 25.3441  767.632    105.02       233.625    -74.9804     
1 1 1 7  3  3  o 0 457.552 15.2512  426.885    177.792      53.9268    -2.20785     
1 1 1 7  3  4  o 0 284.458 12.7089  331.23     -157.124     115.096    -157.124     
1 1 1 7  3  5  o 0 538.663 19.8985  409.08     54.504       239.552    -125.496     
1 1 1 7  3  6  o 0 439.073 16.51    418.759    -42.902      9.5268     -42.902      
1 1 1 7  3  7  o 0 620.914 25.2801  502.554    16.2692      157.031    -163.731     
1 1 1 7  3  8  o 0 573.891 20.9388  542.289    95.841       49.401     95.841       
1 1 1 7  3  9  o 0 528.458 20.8748  559.582    129.006      185.351    129.006      
1 1 1 7  3  10 o 0 366.307 13.5454  330.619    -112.67      1.84841    -112.67      
1 1 1 7  3  11 o 0 157.522 6.53704  73.2562    156.643      115.677    -23.3569     
1 1 1 7  3  12 o 0 277.053 9.92009  264.04     123.599      50.4981    123.599      
1 1 1 7  3  13 o 0 303.025 10.2343  229.121    17.8233      54.8526    -162.177     
1 1 1 7  3  14 o 0 140.227 6.43521  124.566    -108.63      6.74013    -108.63      
1 1 1 7  3  15 o 0 30.384  11.52    3.93054    -125.402     25.9668    -125.402     
1 1 1 7  3  16 o 0 79.0846 6.39996  67.8244    120.109      12.4195    120.109      
1 1 1 7  3  17 o 0 103.502 6.04257  113.542    -26.6955     16.0699    -26.6955     
1 1 1 7  3  18 o 0 61.7747 8.34981  51.0624    -51.6635     14.2725    128.337      
1 1 1 7  3  19 o 0 79.5749 7.66     61.6619    -139.093     29.3569    40.9072      
1 1 1 7  3  20 o 0 57.2601 10.0027  60.4511    -87.1861     20.8143    -87.1861     
1 1 1 7  3  21 o 0 27.2334 12.0837  20.5693    73.4393      6.69951    73.4393      
1 1 1 7  3  22 o 0 26.4394 12.9402  ?          ?            ?          ?            
1 1 1 7  3  23 o 0 23.271  10.7639  ?          ?            ?          ?            
1 1 1 7  4  0  o 0 375.833 15.0569  384.789    0            137.515    -3.64961e-14 
1 1 1 7  4  1  o 0 108.871 4.6026   4.46322    7.56421      184.497    -172.436     
1 1 1 7  4  2  o 0 542.742 16.5419  475.312    -28.7552     136.42     151.245      
1 1 1 7  4  3  o 0 693.263 21.8095  719.32     87.2132      58.4835    87.2132      
1 1 1 7  4  4  o 0 160.925 6.15409  112.332    -75.2788     70.6166    104.721      
1 1 1 7  4  5  o 0 297.624 10.2144  375.296    -144.045     186.867    -144.045     
1 1 1 7  4  6  o 0 254.06  9.64828  139.219    -176.229     193.959    3.77106      
1 1 1 7  4  7  o 0 345.859 13.1451  304.721    -169.447     29.1776    10.5528      
1 1 1 7  4  8  o 0 376.319 15.2211  203.442    -112.066     269.067    67.9339      
1 1 1 7  4  9  o 0 163.951 6.62674  156.764    148.49       65.6391    148.49       
1 1 1 7  4  10 f 1 395.333 14.6696  376.567    -38.748      40.2873    -38.748      
1 1 1 7  4  11 o 0 78.2588 8.37491  29.3748    49.8368      167.678    49.8368      
1 1 1 7  4  12 o 0 513.555 20.4987  452.604    57.9206      8.17978    57.9206      
1 1 1 7  4  13 o 0 226.732 7.55881  189.519    80.4657      0.139139   80.4657      
1 1 1 7  4  14 o 0 21.1749 9.73555  17.3311    -160.948     38.5806    -160.948     
1 1 1 7  4  15 o 0 121.495 5.68436  92.2048    28.2712      27.9832    -151.729     
1 1 1 7  4  16 o 0 119.807 5.86138  90.2897    -177.137     22.5152    2.86338      
1 1 1 7  4  17 o 0 162.588 6.26611  228.352    -171.694     121.344    -171.694     
1 1 1 7  4  18 o 0 95.2506 6.38511  85.1393    -70.453      17.526     109.547      
1 1 1 7  4  19 o 0 79.3134 7.42956  75.7903    -146.277     0.508887   -146.277     
1 1 1 7  4  20 o 0 79.1291 7.86276  61.1594    23.348       23.8682    -156.652     
1 1 1 7  4  21 o 0 53.0464 16.5168  48.0978    16.9861      3.18356    16.9861      
1 1 1 7  4  22 o 0 22.5828 10.6837  ?          ?            ?          ?            
1 1 1 7  4  23 o 0 16.5835 7.91257  ?          ?            ?          ?            
1 1 1 7  5  0  o 0 728.366 29.9471  727.64     0            27.8683    180          
1 1 1 7  5  1  o 0 585.428 17.1135  686.649    136.935      210.607    136.935      
1 1 1 7  5  2  o 0 120.749 4.70275  78.7341    -24.4856     39.4883    155.514      
1 1 1 7  5  3  o 0 279.869 9.36582  320.554    176.002      100.572    176.002      
1 1 1 7  5  4  o 0 336.05  11.5025  278.806    -95.0211     99.7649    84.9789      
1 1 1 7  5  5  f 1 263.602 9.25324  303.438    -124.317     111.066    -124.317     
1 1 1 7  5  6  o 0 169.614 7.29078  101.584    -53.8324     98.4065    126.168      
1 1 1 7  5  7  o 0 479.548 16.951   422.513    -36.3992     47.8795    143.601      
1 1 1 7  5  8  o 0 145.753 6.36834  118.491    68.174       71.6761    68.174       
1 1 1 7  5  9  o 0 406.151 14.5911  342.307    5.21839      30.2148    -174.782     
1 1 1 7  5  10 o 0 233.865 9.12649  164.771    -91.8938     82.6694    88.1062      
1 1 1 7  5  11 o 0 424.945 15.9238  323.813    -44.2327     105.656    135.767      
1 1 1 7  5  12 o 0 178.039 8.07475  191.307    -166.476     89.3275    -166.476     
1 1 1 7  5  13 o 0 219.629 9.17892  159.347    -173.239     90.9076    6.76109      
1 1 1 7  5  14 o 0 62.7576 8.41954  14.7135    160.733      43.5036    -19.2674     
1 1 1 7  5  15 o 0 39.8569 10.8831  5.13819    3.30248      65.4159    3.30248      
1 1 1 7  5  16 o 0 47.4965 9.34676  19.2801    162.731      18.8128    -17.2685     
1 1 1 7  5  17 o 0 61.9539 7.49465  61.9501    -82.5811     5.70322    -82.5811     
1 1 1 7  5  18 o 0 100.787 5.60866  114.96     -163.735     32.6474    -163.735     
1 1 1 7  5  19 o 0 94.3641 6.58974  102.886    128.668      25.3061    128.668      
1 1 1 7  5  20 o 0 48.7547 11.3347  36.8291    -125.067     11.5496    54.9331      
1 1 1 7  5  21 o 0 36.2548 15.2399  32.4359    100.759      5.71008    100.759      
1 1 1 7  5  22 o 0 27.342  13.3357  ?          ?            ?          ?            
1 1 1 7  6  0  o 0 347.748 14.4099  341.96     0            131.232    -2.44262e-14 
1 1 1 7  6  1  o 0 619.049 17.9306  765.832    30.9831      319.153    30.9831      
1 1 1 7  6  2  o 0 535.806 17.2706  583.318    128.341      116.716    128.341      
1 1 1 7  6  3  o 0 317.47  11.351   318.365    150.431      19.8456    150.431      
1 1 1 7  6  4  o 0 563.688 19.7923  544.045    -15.9557     20.3341    164.044      
1 1 1 7  6  5  o 0 242.872 8.84157  230.829    27.9723      15.0993    27.9723      
1 1 1 7  6  6  o 0 431.979 16.0958  352.173    -175.721     107.596    4.27946      
1 1 1 7  6  7  o 0 592.967 23.0019  527.073    -173.119     50.8456    6.88063      
1 1 1 7  6  8  f 1 345.567 14.8021  381.932    -27.6578     154.547    -27.6578     
1 1 1 7  6  9  o 0 244.145 9.02654  166.167    31.1944      87.8258    -148.806     
1 1 1 7  6  10 o 0 370.303 13.7263  409.246    -112.613     157.1      -112.613     
1 1 1 7  6  11 o 0 234.346 8.91993  236.39     -106.307     77.3209    -106.307     
1 1 1 7  6  12 o 0 241.363 8.34432  159.786    -16.9191     95.5845    163.081      
1 1 1 7  6  13 o 0 206.544 7.09909  230.652    -50.0412     83.579     -50.0412     
1 1 1 7  6  14 o 0 34.5019 11.5843  17.7613    -158.18      51.6566    -158.18      
1 1 1 7  6  15 o 0 120.778 5.56577  123.193    -10.2312     39.1364    -10.2312     
1 1 1 7  6  16 o 0 104.431 5.87732  74.6432    43.5229      25.2449    -136.477     
1 1 1 7  6  17 o 0 145.582 5.79659  174.903    106.766      50.3445    106.766      
1 1 1 7  6  18 o 0 59.3776 9.60983  66.6893    -31.1149     31.1546    -31.1149     
1 1 1 7  6  19 o 0 62.7182 9.68653  68.1356    -31.7        21.2887    -31.7        
1 1 1 7  6  20 o 0 43.1393 14.3909  27.4051    -64.537      19.2948    115.463      
1 1 1 7  6  21 o 0 71.3313 14.2934  63.3493    27.611       0.410314   -152.389     
1 1 1 7  6  22 o 0 40.346  15.3877  ?          ?            ?          ?            
1 1 1 7  6  23 o 0 60.9223 5.53877  ?          ?            ?          ?            
1 1 1 7  7  0  o 0 709.837 42.2891  687.075    180          141.368    -1.5041e-13  
1 1 1 7  7  1  o 0 49.4498 10.4778  11.9498    -90          34.346     90           
1 1 1 7  7  2  o 0 466.021 19.7012  459.564    0            106.223    1.14607e-14  
1 1 1 7  7  3  o 0 432.444 19.5567  426.493    -90          86.8631    90           
1 1 1 7  7  4  o 0 154.933 10.8915  143.853    0            39.0474    7.08168e-15  
1 1 1 7  7  5  o 0 269.589 14.3185  257.332    90           130.617    90           
1 1 1 7  7  6  o 0 1098.61 45.9204  1039.2     180          92.4273    4.1434e-14   
1 1 1 7  7  7  o 0 490.984 25.0539  450.125    90           70.6802    90           
1 1 1 7  7  8  o 0 368.775 19.1814  333.13     180          4.94957    3.95326e-13  
1 1 1 7  7  9  o 0 115.85  11.5952  98.9133    90           40.6045    -90          
1 1 1 7  7  10 o 0 342.415 20.3609  312.22     180          7.94487    180          
1 1 1 7  7  11 o 0 158.531 10.4325  141.404    -90          49.3551    90           
1 1 1 7  7  12 o 0 124.55  8.49727  108.739    180          39.8113    1.91652e-14  
1 1 1 7  7  13 f 1 168.155 9.32141  159.596    90           24.2764    90           
1 1 1 7  7  14 o 0 81.3315 10.6446  62.0413    180          2.42772    -1.26121e-13 
1 1 1 7  7  15 o 0 72.4993 11.4784  64.9366    90           15.4604    -90          
1 1 1 7  7  16 o 0 60.635  13.5904  17.527     180          7.02186    180          
1 1 1 7  7  17 o 0 106.077 6.99311  110.685    -90          15.6819    -90          
1 1 1 7  7  18 o 0 48.9413 16.2781  45.2177    180          8.92203    180          
1 1 1 7  7  19 o 0 24.1803 15.4974  9.42819    -90          3.10616    90           
1 1 1 7  7  20 o 0 20.7433 14.0249  12.4804    180          2.00669    -1.7705e-14  
1 1 1 7  7  21 o 0 20.4792 14.2533  16.6113    -90          10.2879    90           
1 1 1 7  7  22 o 0 45.9598 29.876   ?          ?            ?          ?            
1 1 1 7  7  23 o 0 44.382  12.0731  ?          ?            ?          ?            
1 1 1 8  0  0  o 0 842.621 48.0291  858.119    180          25.956     -180         
1 1 1 8  0  1  o 0 844.79  31.2907  851.805    135          172.008    -45          
1 1 1 8  0  2  o 0 860.919 34.9827  850.328    -90          127.898    90           
1 1 1 8  0  3  o 0 115.2   12.2929  73.3804    -135         12.1544    -135         
1 1 1 8  0  4  f 1 458.572 22.2993  448.671    0            15.8983    -3.80333e-15 
1 1 1 8  0  5  o 0 165.551 8.55676  153.257    -45          50.5487    -45          
1 1 1 8  0  6  o 0 391.445 20.6688  367.235    90           58.1024    -90          
1 1 1 8  0  7  o 0 425.138 22.5852  393.91     -135         33.2354    -135         
1 1 1 8  0  8  o 0 152.442 8.82744  102.371    0            49.4175    3.89883e-14  
1 1 1 8  0  9  o 0 374.165 21.5419  330.195    -45          88.2885    135          
1 1 1 8  0  10 o 0 450.354 21.4114  408.458    -90          46.2277    -90          
1 1 1 8  0  11 o 0 846.442 39.7577  752.944    45           69.0903    45           
1 1 1 8  0  12 o 0 202.84  10.4882  176.11     0            108.828    3.89433e-15  
1 1 1 8  0  13 o 0 319.435 17.5807  271.884    -45          31.3048    -45          
1 1 1 8  0  14 o 0 67.8744 12.719   17.5863    90           1.39337    -90          
1 1 1 8  0  15 o 0 86.8367 9.97561  78.0667    -135         0.71184    -135         
1 1 1 8  0  16 o 0 35.9951 16.5322  5.08803    0            3.31368    -180         
1 1 1 8  0  17 o 0 123.535 7.69127  129.35     -45          37.7818    -45          
1 1 1 8  0  18 o 0 267.571 12.5855  271.542    -90          36.9198    -90          
1 1 1 8  0  19 o 0 28.3785 16.6716  26.1271    -135         17.4821    45           
1 1 1 8  0  20 o 0 14.7775 10.5844  5.62464    180          14.4075    4.67837e-15  
1 1 1 8  0  21 o 0 45.4226 22.866   41.5851    135          2.30626    135          
1 1 1 8  0  22 o 0 32.4393 20.5808  ?          ?            ?          ?            
1 1 1 8  0  23 o 0 19.0965 14.0017  ?          ?            ?          ?            
1 1 1 8  1  0  o 0 456.841 18.8976  470.594    180          34.794     1.04892e-12  
1 1 1 8  1  1  o 0 573.39  16.326   620.339    134.64       90.1603    134.64       
1 1 1 8  1  2  o 0 312.961 10.235   253.649    -169.721     105.656    10.2794      
1 1 1 8  1  3  o 0 321.449 11.4665  313.164    -51.6017     5.47147    -51.6017     
1 1 1 8  1  4  o 0 245.485 10.5272  143.479    121.291      183.799    -58.709      
1 1 1 8  1  5  o 0 403.858 15.6307  429.98     127.867      84.5078    127.867      
1 1 1 8  1  6  o 0 548.013 20.799   533.351    88.3642      40.6931    88.3642      
1 1 1 8  1  7  o 0 264.312 10.6955  270.095    -73.5956     68.4128    -73.5956     
1 1 1 8  1  8  o 0 474.092 17.8561  392.163    149.362      60.7042    -30.6384     
1 1 1 8  1  9  o 0 525.368 19.4849  471.375    74.6806      20.8168    74.6806      
1 1 1 8  1  10 o 0 496.406 17.772   468.911    -149.368     44.3835    -149.368     
1 1 1 8  1  11 o 0 346.71  13.1319  359.376    91.1154      116.224    91.1154      
1 1 1 8  1  12 o 0 383.835 17.2806  357.118    -176.329     50.9327    -176.329     
1 1 1 8  1  13 o 0 139.641 6.76313  112.785    112.747      4.56582    112.747      
1 1 1 8  1  14 o 0 221.077 8.89621  248.759    35.2089      103.026    35.2089      
1 1 1 8  1  15 o 0 229.813 7.67349  220.29     -2.19578     31.2591    -2.19578     
1 1 1 8  1  16 o 0 178.267 6.52873  169.734    71.3372      33.417     71.3372      
1 1 1 8  1  17 o 0 69.3155 7.195    52.1797    103.544      33.236     -76.4557     
1 1 1 8  1  18 o 0 42.1552 11.2624  31.8863    172.542      8.31099    172.542      
1 1 1 8  1  19 o 0 69.2987 7.29721  72.4209    -63.1353     15.2466    -63.1353     
1 1 1 8  1  20 o 0 54.8749 11.7683  42.3342    -148.732     13.179     31.2684      
1 1 1 8  1  21 f 1 25.5005 11.3192  8.48932    157.201      23.6962    -22.7994     
1 1 1 8  1  22 o 0 59.8181 18.8139  ?          ?            ?          ?            
1 1 1 8  1  23 o 0 18.2137 9.1797   ?          ?            ?          ?            
1 1 1 8  2  0  f 1 904.875 33.8217  936.22     0            20.2607    -180         
1 1 1 8  2  1  o 0 622.114 18.3775  701.153    -66.1854     144.749    -66.1854     
1 1 1 8  2  2  f 1 543.57  17.5617  536.832    -8.661       12.971     171.339      
1 1 1 8  2  3  o 0 36.9873 9.84607  62.2612    98.5913      148.575    98.5913      
1 1 1 8  2  4  o 0 160.894 7.52903  93.8292    23.7024      108.452    -156.298     
1 1 1 8  2  5  o 0 324.351 12.28    330.781    -85.2481     40.714     -85.2481     
1 1 1 8  2  6  o 0 449.081 18.803   415        141.4        11.4628    -38.5996     
1 1 1 8  2  7  o 0 268.625 10.2653  224.957    173.703      36.2288    -6.29726     
1 1 1 8  2  8  o 0 477.999 18.7659  474.759    54.0454      96.8474    54.0454      
1 1 1 8  2  9  f 1 276.602 9.80539  159.531    -5.17822     160.054    174.822      
1 1 1 8  2  10 o 0 512.525 20.4274  484.573    -150.68      44.6804    -150.68      
1 1 1 8  2  11 o 0 274.568 10.5035  192.954    -76.4309     90.7206    103.569      
1 1 1 8  2  12 o 0 321.651 11.6853  249.319    80.9609      56.5628    -99.0391     
1 1 1 8  2  13 o 0 334.578 12.5248  419.371    -153.57      214.667    -153.57      
1 1 1 8  2  14 o 0 115.35  5.98645  82.8431    14.332       27.9677    -165.668     
1 1 1 8  2  15 o 0 111.6   5.79917  70.1983    -89.7417     53.4303    90.2583      
1 1 1 8  2  16 o 0 176.142 6.62319  183.98     165.6        66.844     165.6        
1 1 1 8  2  17 o 0 96.0561 6.79419  107.309    -44.5348     21.1303    -44.5348     
1 1 1 8  2  18 o 0 59.8818 9.91782  33.4385    -8.39639     46.9158    171.604      
1 1 1 8  2  19 o 0 104.309 6.16498  119.252    -84.729      38.6422    -84.729      
1 1 1 8  2  20 o 0 18.6021 8.96083  3.9283     -161.767     25.2772    -161.767     
1 1 1 8  2  21 o 0 23.0884 11.0583  10.8645    179.595      11.0476    -0.404736    
1 1 1 8  2  22 o 0 25.6588 12.5064  ?          ?            ?          ?            
1 1 1 8  2  23 o 0 31.1971 13.3835  ?          ?            ?          ?            
1 1 1 8  3  0  o 0 229.802 10.3434  234.791    180          22.1177    -2.35978e-13 
1 1 1 8  3  1  o 0 235.729 7.16275  201.174    -157.511     58.5738    22.4886      
1 1 1 8  3  2  o 0 585.922 18.6041  522.978    -57.7299     129.539    122.27       
1 1 1 8  3  3  o 0 40.6569 8.73665  94.1253    -40.3497     229.624    -40.3497     
1 1 1 8  3  4  o 0 522.97  18.1587  436.036    43.5768      162.395    -136.423     
1 1 1 8  3  5  o 0 232.227 8.07368  154.297    -85.6382     132.38     94.3618      
1 1 1 8  3  6  o 0 291.154 11.5652  167.742    82.7152      206.44     -97.2848     
1 1 1 8  3  7  o 0 282.694 11.4971  258.64     -76.2118     4.30546    -76.2118     
1 1 1 8  3  8  o 0 269.375 10.3642  220.687    71.4302      30.1988    -108.57      
1 1 1 8  3  9  o 0 243.169 9.36667  238.522    -139.98      67.1246    -139.98      
1 1 1 8  3  10 o 0 115.219 5.919    70.8882    -71.0593     14.9541    108.941      
1 1 1 8  3  11 o 0 371.13  14.3606  392.917    175.741      138.156    175.741      
1 1 1 8  3  12 o 0 145.413 6.39807  91.6256    129.723      57.8417    -50.277      
1 1 1 8  3  13 o 0 251.262 9.2219   271.696    -166.187     78.1616    -166.187     
1 1 1 8  3  14 o 0 127.573 5.75205  101.51     1.84047      14.1281    -178.16      
1 1 1 8  3  15 o 0 172.142 6.5119   114.888    21.6336      75.3364    -158.366     
1 1 1 8  3  16 o 0 87.255  7.02887  62.8557    -124.281     16.109     55.7188      
1 1 1 8  3  17 o 0 100.708 5.30164  119.749    96.0725      36.8192    96.0725      
1 1 1 8  3  18 o 0 53.507  8.25669  49.9855    -118.454     6.12605    -118.454     
1 1 1 8  3  19 o 0 20.6138 9.85584  1.94888    27.7492      27.739     27.7492      
1 1 1 8  3  20 o 0 27.2372 11.7657  7.52703    -161.578     24.2832    18.4222      
1 1 1 8  3  21 o 0 51.6832 15.9967  37.5068    38.226       15.702     -141.774     
1 1 1 8  3  22 o 0 29.081  13.1821  ?          ?            ?          ?            
1 1 1 8  3  23 o 0 31.4719 15.3119  ?          ?            ?          ?            
1 1 1 8  4  0  o 0 177.063 9.20015  179.495    180          155.626    -2.67132e-14 
1 1 1 8  4  1  o 0 243.842 8.18693  273.665    -95.1314     78.762     -95.1314     
1 1 1 8  4  2  o 0 181.763 5.60566  161.456    49.639       15.1483    -130.361     
1 1 1 8  4  3  o 0 151.304 5.82063  70.9991    174.026      139.417    -5.97397     
1 1 1 8  4  4  o 0 604.05  19.8285  581.376    -31.8051     33.2951    148.195      
1 1 1 8  4  5  o 0 523.801 19.0522  523.778    121.595      47.2558    121.595      
1 1 1 8  4  6  o 0 456.174 17.5687  448.01     157.464      39.1294    157.464      
1 1 1 8  4  7  o 0 499.67  18.0305  436.899    -141.483     53.6825    38.517       
1 1 1 8  4  8  o 0 675.008 25.9073  570.994    -81.9134     72.6394    98.0866      
1 1 1 8  4  9  o 0 288.147 11.5758  233.722    -91.2739     30.2924    88.7261      
1 1 1 8  4  10 o 0 235.629 9.56356  203.926    -83.8521     2.37972    96.1479      
1 1 1 8  4  11 o 0 364.387 14.7719  298.535    -28.5803     42.1197    151.42       
1 1 1 8  4  12 o 0 87.7423 7.06597  56.6446    69.0618      17.5904    69.0618      
1 1 1 8  4  13 o 0 59.173  9.0839   2.20408    -63.3855     2.75751    116.615      
1 1 1 8  4  14 f 1 92.8475 5.96159  66.4836    -65.8791     6.18314    114.121      
1 1 1 8  4  15 o 0 82.0118 7.29719  72.9838    -36.3249     14.0815    -36.3249     
1 1 1 8  4  16 o 0 244.792 8.33876  222.612    116.302      22.0661    116.302      
1 1 1 8  4  17 o 0 114.47  5.11229  153.207    -71.4144     75.883     -71.4144     
1 1 1 8  4  18 o 0 76.1707 6.16746  62.166     -84.1917     22.4308    95.8083      
1 1 1 8  4  19 o 0 19.1255 9.02377  1.94062    68.6044      20.2341    68.6044      
1 1 1 8  4  20 o 0 57.1665 8.98122  65.2491    91.5986      33.8303    91.5986      
1 1 1 8  4  21 o 0 54.5953 14.4465  28.3852    -125.134     39.7757    54.8664      
1 1 1 8  4  22 o 0 23.2292 11.1297  ?          ?            ?          ?            
1 1 1 8  5  0  o 0 425.57  21.9812  426.472    180          16.2059    -6.82727e-13 
1 1 1 8  5  1  o 0 362.119 11.7394  428.83     -59.6101     148.305    -59.6101     
1 1 1 8  5  2  o 0 131.678 5.59934  112.729    8.44518      21.8202    8.44518      
1 1 1 8  5  3  o 0 445.124 16.0524  469.019    -129.775     56.972     -129.775     
1 1 1 8  5  4  o 0 338.216 11.2812  375.212    -71.7223     95.0734    -71.7223     
1 1 1 8  5  5  o 0 183.991 7.36576  110.782    -87.6005     112.508    92.3995      
1 1 1 8  5  6  o 0 291.544 10.4626  321.801    109.602      110.239    109.602      
1 1 1 8  5  7  o 0 165.096 6.09114  167.897    -134.651     101.471    -134.651     
1 1 1 8  5  8  o 0 322.076 12.8351  252.427    61.6682      64.9534    -118.332     
1 1 1 8  5  9  o 0 445.672 16.9808  367.232    148.594      47.5867    -31.4062     
1 1 1 8  5  10 o 0 104.29  6.15584  10.6178    138.651      140.63     -41.3493     
1 1 1 8  5  11 o 0 185.489 7.17928  138.354    -3.95028     31.3733    176.05       
1 1 1 8  5  12 o 0 207.545 8.00818  119.974    158.301      113.704    -21.6986     
1 1 1 8  5  13 o 0 304.347 10.999   271.91     168.756      25.0295    -11.2438     
1 1 1 8  5  14 o 0 31.5751 11.7894  18.874     138.112      50.4423    138.112      
1 1 1 8  5  15 o 0 215.028 7.03779  175.273    162.88       31.0827    -17.12       
1 1 1 8  5  16 o 0 75.0795 7.15509  42.8929    67.083       34.0548    -112.917     
1 1 1 8  5  17 o 0 57.2425 7.29248  54.5906    51.9306      2.61044    51.9306      
1 1 1 8  5  18 o 0 144.949 5.92701  158.885    133.462      30.2843    133.462      
1 1 1 8  5  19 o 0 91.5305 7.60454  106.459    -154.006     40.0139    -154.006     
1 1 1 8  5  20 o 0 26.2057 11.4162  6.87767    16.7105      22.1252    -163.289     
1 1 1 8  5  21 o 0 54.4642 11.9919  51.4279    -108.856     8.30391    -108.856     
1 1 1 8  5  22 f 1 24.0037 11.681   ?          ?            ?          ?            
1 1 1 8  5  23 o 0 21.072  10.6573  ?          ?            ?          ?            
1 1 1 8  6  0  o 0 148.777 6.34817  117.993    180          49.8984    -180         
1 1 1 8  6  1  o 0 815.758 23.8783  815.946    -151.969     21.0734    -151.969     
1 1 1 8  6  2  o 0 385.532 13.3133  304.249    91.8862      152.002    -88.1138     
1 1 1 8  6  3  o 0 585.572 18.021   666.693    -168.077     177.177    -168.077     
1 1 1 8  6  4  o 0 141.011 5.72689  117.428    72.4204      1.88719    -107.58      
1 1 1 8  6  5  o 0 170.399 6.11606  150.544    38.7272      5.69574    38.7272      
1 1 1 8  6  6  o 0 531.084 18.6237  459.254    -167.736     79.0154    12.2644      
1 1 1 8  6  7  o 0 768.188 25.7598  641.928    156.172      118.181    -23.8276     
1 1 1 8  6  8  o 0 193.978 6.95908  152.188    131.816      23.0948    -48.184      
1 1 1 8  6  9  o 0 285.353 9.02817  189.995    -104.153     113.357    75.8466      
1 1 1 8  6  10 o 0 173.695 7.97272  142.305    97.2458      3.43056    -82.7542     
1 1 1 8  6  11 o 0 411.375 14.729   380.623    70.7305      40.0727    70.7305      
1 1 1 8  6  12 o 0 153.324 6.21812  108.468    -29.7358     36.8291    150.264      
1 1 1 8  6  13 o 0 204.812 7.81385  187.039    130.568      1.37366    -49.4317     
1 1 1 8  6  14 o 0 113.233 5.36233  100.295    53.4724      19.8574    53.4724      
1 1 1 8  6  15 o 0 66.7696 7.50237  11.5176    -99.9667     87.5911    80.0333      
1 1 1 8  6  16 o 0 159.854 6.34911  125.094    176.372      22.2892    -3.62836     
1 1 1 8  6  17 o 0 32.929  11.2947  14.0212    155.347      12.7847    -24.6528     
1 1 1 8  6  18 o 0 37.4927 11.4956  22.2841    13.4429      7.98513    -166.557     
1 1 1 8  6  19 o 0 41.4464 13.9995  35.0499    145.766      0.532241   145.766      
1 1 1 8  6  20 o 0 49.3919 13.7184  32.6512    42.8882      23.9607    -137.112     
1 1 1 8  6  21 o 0 27.7782 12.2567  21.1413    77.4246      8.0367     77.4246      
1 1 1 8  6  22 o 0 37.9327 17.2062  ?          ?            ?          ?            
1 1 1 8  6  23 o 0 28.8173 12.0553  ?          ?            ?          ?            
1 1 1 8  7  0  o 0 398.705 16.5958  392.335    0            21.5951    180          
1 1 1 8  7  1  o 0 342.397 10.2669  310.644    -32.1002     41.9664    147.9        
1 1 1 8  7  2  o 0 81.2922 5.66052  8.62719    6.37065      83.7419    -173.629     
1 1 1 8  7  3  o 0 41.9816 9.48177  51.5061    68.4955      131.547    68.4955      
1 1 1 8  7  4  o 0 353.307 11.1546  355.941    66.4472      32.5739    66.4472      
1 1 1 8  7  5  o 0 176.882 6.72487  123.592    46.4644      66.8722    -133.536     
1 1 1 8  7  6  o 0 53.6216 8.19975  26.3765    120.813      88.9363    120.813      
1 1 1 8  7  7  o 0 262.324 9.56873  305.231    -2.83772     158.885    -2.83772     
1 1 1 8  7  8  o 0 477.267 18.2765  418.476    -83.6046     12.187     96.3954      
1 1 1 8  7  9  f 1 267.508 9.54739  184.136    -6.42365     90.9941    173.576      
1 1 1 8  7  10 o 0 384.027 12.9137  366.939    20.5004      49.7619    20.5004      
1 1 1 8  7  11 o 0 247.206 9.35058  246.603    93.6154      64.9388    93.6154      
1 1 1 8  7  12 o 0 86.3759 6.99585  42.5426    -82.0723     40.2445    97.9277      
1 1 1 8  7  13 o 0 265.955 9.26401  235.732    -49.8493     21.6761    130.151      
1 1 1 8  7  14 o 0 176.209 6.46339  171.555    -51.5851     34.6647    -51.5851     
1 1 1 8  7  15 o 0 142.065 5.28624  126.48     102.484      6.25425    102.484      
1 1 1 8  7  16 o 0 192.003 6.74672  149.575    63.424       29.4887    -116.576     
1 1 1 8  7  17 o 0 212.357 7.74511  230.173    -49.0719     23.3443    -49.0719     
1 1 1 8  7  18 o 0 78.6984 7.45219  89.2336    36.1478      30.7172    36.1478      
1 1 1 8  7  19 o 0 42.3105 13.1702  38.2143    79.0514      6.31061    79.0514      
1 1 1 8  7  20 o 0 37.3208 14.3714  40.1135    -37.3014     27.0279    -37.3014     
1 1 1 8  7  21 o 0 58.039  20.0751  26.4205    122.431      49.461     -57.569      
1 1 1 8  7  22 o 0 38.4053 17.8447  ?          ?            ?          ?            
1 1 1 8  7  23 o 0 14.9557 5.57815  ?          ?            ?          ?            
1 1 1 8  8  0  o 0 235.294 15.7189  102.174    0            65.3293    1.25168e-13  
1 1 1 8  8  1  o 0 242.044 10.5522  235.825    -90          11.3904    90           
1 1 1 8  8  2  o 0 158.988 8.13561  149.612    180          36.1393    180          
1 1 1 8  8  3  o 0 286.334 12.7543  279.592    -90          82.0155    90           
1 1 1 8  8  4  o 0 329.003 15.1046  313.407    0            40.8811    2.94661e-15  
1 1 1 8  8  5  o 0 501.992 23.7161  474.959    -90          5.59622    -90          
1 1 1 8  8  6  o 0 147.292 9.08425  86.4673    180          43.0591    180          
1 1 1 8  8  7  o 0 739.818 37.8833  672.02     90           100.972    -90          
1 1 1 8  8  8  o 0 221.602 10.8667  198.372    0            76.0083    -180         
1 1 1 8  8  9  o 0 16.4754 11.5079  2.84893    -90          95.7852    90           
1 1 1 8  8  10 o 0 21.1505 14.0108  3.30637    0            65.9462    -180         
1 1 1 8  8  11 o 0 28.2767 16.1787  7.17033    90           37.4734    -90          
1 1 1 8  8  12 o 0 119.606 8.28912  103.472    180          47.7144    1.95487e-14  
1 1 1 8  8  13 o 0 192.101 9.81929  180.667    -90          34.4596    -90          
1 1 1 8  8  14 o 0 207.245 9.93342  189.893    180          37.3672    180          
1 1 1 8  8  15 o 0 124.232 7.62456  110.711    -90          12.2356    90           
1 1 1 8  8  16 o 0 191.956 9.77768  166.099    180          42.2524    180          
1 1 1 8  8  17 o 0 42.128  16.9381  3.49556    -90          1.26384    -90          
1 1 1 8  8  18 o 0 77.1379 13.3862  77.1293    0            5.41425    9.48333e-14  
1 1 1 8  8  19 o 0 16.3867 11.5941  13.1987    -90          38.7248    90           
1 1 1 8  8  20 o 0 34.1945 16.7348  31.8065    0            6.67826    180          
1 1 1 8  8  21 o 0 35.305  19.7109  31.0267    -90          6.84007    -90          
1 1 1 8  8  22 f 1 22.4259 16.2863  ?          ?            ?          ?            
1 1 1 9  0  1  o 0 363.263 15.8497  361.231    -135         90.531     45           
1 1 1 9  0  2  f 1 344.218 14.9602  338.851    180          88.3284    4.16833e-14  
1 1 1 9  0  3  o 0 682.663 31.0936  671.835    -45          56.6269    -45          
1 1 1 9  0  4  o 0 56.6315 11.0546  16.824     90           33.4311    -90          
1 1 1 9  0  5  o 0 180.216 9.33188  161.053    45           73.7344    45           
1 1 1 9  0  6  o 0 81.2898 8.85257  71.0719    180          111.011    4.49227e-15  
1 1 1 9  0  7  o 0 148.697 9.36359  127.462    135          32.1001    135          
1 1 1 9  0  8  o 0 423.197 22.6738  377.339    -90          32.1094    90           
1 1 1 9  0  9  o 0 650.313 32.9023  570.625    45           99.4159    -135         
1 1 1 9  0  10 o 0 410.908 22.0101  370.503    0            196.866    5.22526e-17  
1 1 1 9  0  11 o 0 431.587 23.5541  381.622    -45          37.3829    -45          
1 1 1 9  0  12 o 0 234.894 11.6262  203.324    90           69.5182    -90          
1 1 1 9  0  13 o 0 321.761 14.9864  303.07     -135         30.117     45           
1 1 1 9  0  14 o 0 415.764 20.0049  382.029    180          75.427     180          
1 1 1 9  0  15 o 0 126.49  11.5881  113.076    135          56.1106    135          
1 1 1 9  0  16 o 0 111.199 9.24956  96.7389    90           12.2688    90           
1 1 1 9  0  17 o 0 13.3332 9.60318  0.428414   45           2.29719    -135         
1 1 1 9  0  18 o 0 36.594  16.5816  32.7105    180          11.0907    2.06949e-14  
1 1 1 9  0  19 o 0 32.4195 17.3937  23.0053    135          2.61174    135          
1 1 1 9  0  20 o 0 53.4974 16.1171  50.0254    90           14.2207    90           
1 1 1 9  0  21 o 0 36.7973 18.7361  31.4358    -135         13.3551    -135         
1 1 1 9  0  22 o 0 35.3677 24.3405  ?          ?            ?          ?            
1 1 1 9  1  0  o 0 468.658 20.0948  475.067    0            117.049    -4.96617e-15 
1 1 1 9  1  1  o 0 133.386 4.9872   9.73311    -131.365     268.947    -131.365     
1 1 1 9  1  2  o 0 86.7107 8.56805  13.3991    172.749      94.2959    -7.25104     
1 1 1 9  1  3  o 0 285.618 10.018   239.102    -136.995     74.8116    43.0049      
1 1 1 9  1  4  o 0 681.987 23.5824  687.458    103.225      41.3976    103.225      
1 1 1 9  1  5  o 0 221.47  9.41522  169.969    27.5757      62.8046    -152.424     
1 1 1 9  1  6  o 0 193.819 8.11489  149.655    -28.6027     42.6585    151.397      
1 1 1 9  1  7  o 0 482.997 16.9996  462.851    -128.376     40.7514    -128.376     
1 1 1 9  1  8  o 0 640.155 23.4106  643.302    -107.097     148.398    -107.097     
1 1 1 9  1  9  o 0 140.909 6.22741  77.3533    -97.5149     66.6847    82.4851      
1 1 1 9  1  10 o 0 785.175 27.9472  777.199    2.47919      141.4      2.47919      
1 1 1 9  1  11 o 0 368.101 13.5166  419.466    -169.873     204.079    -169.873     
1 1 1 9  1  12 o 0 166.421 6.63814  57.9406    -31.2606     164.219    148.739      
1 1 1 9  1  13 o 0 126.421 6.75555  66.3888    -61.9124     91.4464    118.088      
1 1 1 9  1  14 o 0 38.7934 11.5788  1.99909    -3.0484      7.27855    -3.0484      
1 1 1 9  1  15 o 0 76.0133 6.65841  41.2873    -51.3028     42.9013    128.697      
1 1 1 9  1  16 o 0 231.563 7.49106  188.416    -96.1017     22.0188    83.8983      
1 1 1 9  1  17 o 0 34.3448 11.2835  13.5376    -130.395     25.8924    49.6055      
1 1 1 9  1  18 o 0 48.5482 9.96619  35.3556    177.953      14.6228    -2.04702     
1 1 1 9  1  19 o 0 50.5938 9.95889  27.3106    142.983      38.4738    -37.0168     
1 1 1 9  1  20 o 0 36.5042 13.9947  29.0058    -30.742      5.95219    -30.742      
1 1 1 9  1  21 o 0 47.1626 16.5762  26.7502    56.3923      28.9007    -123.608     
1 1 1 9  1  22 o 0 32.1228 13.392   ?          ?            ?          ?            
1 1 1 9  2  0  o 0 114.515 5.70632  105.551    180          18.1833    5.22943e-13  
1 1 1 9  2  1  o 0 406.278 12.903   422.871    131.14       35.8679    131.14       
1 1 1 9  2  2  o 0 162.664 5.37719  107.193    -16.1931     86.5467    163.807      
1 1 1 9  2  3  o 0 330.605 16.8711  413.273    -139.505     185.716    -139.505     
1 1 1 9  2  4  o 0 493.281 16.4245  407.604    177.078      151.898    -2.92182     
1 1 1 9  2  5  f 1 265.586 10.1999  283.872    -25.9867     81.5621    -25.9867     
1 1 1 9  2  6  o 0 134.645 6.82451  112.566    176.99       46.2073    176.99       
1 1 1 9  2  7  o 0 317.883 12.0579  353.376    25.024       134.763    25.024       
1 1 1 9  2  8  o 0 244.685 9.28641  164.362    138.161      95.7329    -41.8391     
1 1 1 9  2  9  o 0 215.353 7.25952  97.7688    -133.184     170.507    46.8159      
1 1 1 9  2  10 o 0 293.626 10.2492  250.681    -151.791     15.5595    28.2094      
1 1 1 9  2  11 o 0 129.032 7.18612  19.6411    49.828       169.152    -130.172     
1 1 1 9  2  12 f 1 280.646 11.059   276.797    -150.108     76.161     -150.108     
1 1 1 9  2  13 o 0 216.287 8.49059  252.238    127.403      112.461    127.403      
1 1 1 9  2  14 o 0 171.43  6.28886  186.535    -122.697     77.4318    -122.697     
1 1 1 9  2  15 o 0 63.127  8.34683  12.1776    25.6714      78.7251    -154.329     
1 1 1 9  2  16 o 0 38.1749 11.6045  2.85263    -47.2408     52.6694    -47.2408     
1 1 1 9  2  17 o 0 274.801 9.17139  333.067    -2.23986     98.2722    -2.23986     
1 1 1 9  2  18 o 0 108.52  5.6303   108.887    77.7814      5.16428    77.7814      
1 1 1 9  2  19 o 0 46.4443 12.0455  14.7804    144.411      55.6686    -35.5889     
1 1 1 9  2  20 o 0 101.092 8.48524  99.6982    -139.529     13.3727    -139.529     
1 1 1 9  2  21 o 0 36.1018 14.1555  35.8741    -112.501     15.9244    -112.501     
1 1 1 9  2  22 o 0 53.0607 18.2114  ?          ?            ?          ?            
1 1 1 9  2  23 o 0 23.4846 11.1437  ?          ?            ?          ?            
1 1 1 9  3  0  o 0 64.9813 8.24254  22.5099    0            28.9928    180          
1 1 1 9  3  1  o 0 705.232 21.3844  560.544    -125.378     301.933    54.6224      
1 1 1 9  3  2  o 0 376.131 13.3401  341.09     -1.04787     61.7164    178.952      
1 1 1 9  3  3  o 0 143.275 6.01549  53.8174    -155.736     156.681    24.2642      
1 1 1 9  3  4  o 0 386.001 13.9781  348.569    157.439      56.9551    -22.5609     
1 1 1 9  3  5  o 0 562.102 21.3578  542.701    -56.3974     16.2887    -56.3974     
1 1 1 9  3  6  o 0 142.989 5.68992  130.134    127.305      54.8469    127.305      
1 1 1 9  3  7  o 0 358.475 12.2522  296.901    2.18057      49.8046    -177.819     
1 1 1 9  3  8  o 0 433.074 15.626   435.456    176.971      104.057    176.971      
1 1 1 9  3  9  o 0 562.488 21.7871  514.266    40.251       43.3507    40.251       
1 1 1 9  3  10 o 0 614.933 23.0771  581.75     -53.4592     57.1881    -53.4592     
1 1 1 9  3  11 o 0 176.073 7.2119   74.8584    138.387      145.472    -41.613      
1 1 1 9  3  12 o 0 112.692 6.32738  89.6247    31.1435      7.89841    31.1435      
1 1 1 9  3  13 o 0 154.763 6.50634  115.207    31.781       47.6959    -148.219     
1 1 1 9  3  14 o 0 69.1765 7.77162  24.3844    -102.075     39.9156    77.9247      
1 1 1 9  3  15 o 0 24.9761 11.0595  3.22601    43.5057      11.0036    43.5057      
1 1 1 9  3  16 o 0 144.302 5.66548  154.909    -87.293      68.8767    -87.293      
1 1 1 9  3  17 o 0 216.056 7.59439  281.62     -154.876     119.13     -154.876     
1 1 1 9  3  18 o 0 78.5951 7.7258   98.0399    -38.3542     50.9882    -38.3542     
1 1 1 9  3  19 o 0 82.3656 7.30766  82.3585    -152.649     9.70757    -152.649     
1 1 1 9  3  20 o 0 51.767  14.2037  37.9238    101.868      14.8076    -78.1323     
1 1 1 9  3  21 o 0 45.3298 13.0395  37.8641    -35.1557     1.65937    144.844      
1 1 1 9  3  22 o 0 30.2468 14.1063  ?          ?            ?          ?            
1 1 1 9  4  0  o 0 53.4581 8.71945  17.666     0            41.8544    -180         
1 1 1 9  4  1  o 0 569.808 17.3953  753.245    142.772      369.003    142.772      
1 1 1 9  4  2  f 1 530.761 16.7647  617.494    68.5928      171.191    68.5928      
1 1 1 9  4  3  o 0 161.542 6.29215  147.566    148.895      6.4297     148.895      
1 1 1 9  4  4  o 0 577.929 19.9818  665.554    152.571      194.65     152.571      
1 1 1 9  4  5  o 0 452.154 15.5061  377.552    20.8517      102.936    -159.148     
1 1 1 9  4  6  o 0 620.882 23.1389  566.514    -160.482     34.0741    19.5183      
1 1 1 9  4  7  o 0 699.172 24.6317  685.39     -25.95       99.5498    -25.95       
1 1 1 9  4  8  o 0 491.738 17.6645  393.333    -12.7775     89.4615    167.223      
1 1 1 9  4  9  o 0 383.421 14.3049  325.163    66.8807      15.8495    -113.119     
1 1 1 9  4  10 o 0 417.713 16.8043  308.005    25.9402      131.62     -154.06      
1 1 1 9  4  11 o 0 449.193 15.0464  488.778    -37.2445     193.753    -37.2445     
1 1 1 9  4  12 o 0 217.127 8.74122  181.146    -77.9921     3.96257    102.008      
1 1 1 9  4  13 o 0 86.1774 6.76314  53.3582    -75.942      23.6197    104.058      
1 1 1 9  4  14 f 1 77.5858 7.25237  12.4808    1.01222      151.646    1.01222      
1 1 1 9  4  15 o 0 141.181 6.03939  146.717    0.712311     50.4711    0.712311     
1 1 1 9  4  16 o 0 136.156 5.66834  111.974    -91.1666     5.06475    88.8334      
1 1 1 9  4  17 o 0 100.553 5.89965  108.305    -114.05      15.1325    -114.05      
1 1 1 9  4  18 f 1 64.5059 7.49991  78.161     -81.9864     53.0342    -81.9864     
1 1 1 9  4  19 o 0 81.3168 7.78864  80.4925    143.487      8.35934    143.487      
1 1 1 9  4  20 o 0 108.689 7.90512  114.735    162.135      28.4578    162.135      
1 1 1 9  4  21 o 0 38.4202 14.5944  31.5237    160.343      0.589706   -19.6572     
1 1 1 9  4  22 o 0 57.5332 13.6011  ?          ?            ?          ?            
1 1 1 9  4  23 o 0 24.9389 10.6178  ?          ?            ?          ?            
1 1 1 9  5  0  o 0 13.9274 9.60403  3.001      180          142.778    -5.23726e-14 
1 1 1 9  5  1  o 0 465.05  14.747   424.213    -164.046     73.6158    15.9543      
1 1 1 9  5  2  o 0 216.446 6.87462  230.687    26.3761      52.9538    26.3761      
1 1 1 9  5  3  o 0 303.064 10.4939  281.289    -51.4793     27.8417    128.521      
1 1 1 9  5  4  o 0 498.462 15.4178  502.498    172.069      28.4315    172.069      
1 1 1 9  5  5  o 0 455.597 16.2487  383.414    121.815      96.4237    -58.1854     
1 1 1 9  5  6  o 0 178.789 7.92547  122.415    -1.45839     70.6388    178.542      
1 1 1 9  5  7  o 0 459.173 17.2087  474.407    -158.165     121.392    -158.165     
1 1 1 9  5  8  o 0 194.417 8.35331  161.215    53.0682      3.12358    -126.932     
1 1 1 9  5  9  o 0 133.394 5.94496  18.2603    -175.217     179.678    4.78251      
1 1 1 9  5  10 o 0 123.704 6.71981  65.0281    111.737      60.3171    -68.2631     
1 1 1 9  5  11 o 0 147.298 7.07913  139.762    -63.2283     38.1572    -63.2283     
1 1 1 9  5  12 o 0 143.253 7.47788  105.377    -114.038     22.5334    65.962       
1 1 1 9  5  13 o 0 211.623 7.67774  215.832    -69.8885     46.6159    -69.8885     
1 1 1 9  5  14 o 0 237.882 8.59596  208.492    49.192       9.29165    -130.808     
1 1 1 9  5  15 o 0 255.857 8.4953   227.38     66.7573      2.76958    66.7573      
1 1 1 9  5  16 o 0 54.2289 8.94442  8.30194    161.679      101.384    161.679      
1 1 1 9  5  17 o 0 41.9136 10.9031  19.0542    147.848      36.6365    -32.1524     
1 1 1 9  5  18 o 0 71.2106 6.57388  79.6847    -43.3532     28.5875    -43.3532     
1 1 1 9  5  19 o 0 90.0744 7.76284  107.736    20.1123      47.1967    20.1123      
1 1 1 9  5  20 o 0 31.5901 12.9837  24.6826    144.267      2.13631    -35.733      
1 1 1 9  5  21 o 0 60.7604 15.1384  53.1148    23.5059      0.328178   23.5059      
1 1 1 9  5  22 o 0 44.4381 16.9936  ?          ?            ?          ?            
1 1 1 9  5  23 o 0 23.1424 11.2134  ?          ?            ?          ?            
1 1 1 9  6  0  o 0 84.7968 6.4008   44.8975    180          19.5703    2.78517e-13  
1 1 1 9  6  1  o 0 63.0906 5.92228  3.97696    0.0100962    29.7036    0.0100962    
1 1 1 9  6  2  o 0 92.1659 4.70382  11.8184    31.7979      119.255    -148.202     
1 1 1 9  6  3  o 0 205.424 6.97601  147.003    -17.0116     94.5201    162.988      
1 1 1 9  6  4  o 0 233.74  7.92427  112.231    29.778       212.743    -150.222     
1 1 1 9  6  5  o 0 316.634 11.844   348.916    171.48       111.896    171.48       
1 1 1 9  6  6  o 0 470.114 16.4367  428.069    124.776      20.1331    -55.2237     
1 1 1 9  6  7  o 0 179.204 7.1325   188.091    -59.6611     94.7834    -59.6611     
1 1 1 9  6  8  o 0 292.006 10.0009  253.122    -131.225     2.39329    48.7747      
1 1 1 9  6  9  o 0 1039.06 34.1389  988.577    -36.8549     152.042    -36.8549     
1 1 1 9  6  10 o 0 178.217 8.02161  188.958    108.57       108.614    108.57       
1 1 1 9  6  11 o 0 396.01  13.9723  330.84     116.09       33.1535    -63.9105     
1 1 1 9  6  12 o 0 339.928 11.6541  276.942    143.968      27.4026    -36.0316     
1 1 1 9  6  13 o 0 181.899 7.20628  189.02     -111.236     52.6673    -111.236     
1 1 1 9  6  14 o 0 36.9743 11.4018  25.2186    -144.902     77.455     -144.902     
1 1 1 9  6  15 o 0 179.03  6.12434  155.135    -24.2053     2.63925    155.795      
1 1 1 9  6  16 o 0 169.173 5.77653  152.958    128.708      19.9314    128.708      
1 1 1 9  6  17 o 0 76.8912 7.12091  91.3348    99.1896      35.3702    99.1896      
1 1 1 9  6  18 o 0 67.0694 8.77105  70.505     13.2614      18.6209    13.2614      
1 1 1 9  6  19 o 0 91.168  6.566    87.2622    -32.5655     2.90423    -32.5655     
1 1 1 9  6  20 o 0 23.5705 11.1204  12.3594    -105.022     9.25843    74.9777      
1 1 1 9  6  21 o 0 55.2605 18.7864  41.0547    -115.19      13.7729    64.8101      
1 1 1 9  6  22 o 0 36.7646 16.321   ?          ?            ?          ?            
1 1 1 9  7  0  o 0 135.468 7.29484  119.759    180          21.8974    -180         
1 1 1 9  7  1  o 0 326.096 10.4669  304.96     103.181      21.3428    -76.819      
1 1 1 9  7  2  o 0 539.462 16.3515  624.238    141.572      192.271    141.572      
1 1 1 9  7  3  o 0 64.052  5.85898  24.9598    162.317      119.129    162.317      
1 1 1 9  7  4  o 0 108.18  5.27457  15.9407    -143.022     216.458    -143.022     
1 1 1 9  7  5  o 0 922.841 28.5776  901.83     -30.1253     57.1251    -30.1253     
1 1 1 9  7  6  o 0 377.097 12.7267  423.301    -104.578     154.582    -104.578     
1 1 1 9  7  7  o 0 183.198 6.46239  177.482    114.92       55.6142    114.92       
1 1 1 9  7  8  o 0 484.137 17.8689  416.022    88.9239      24.7849    -91.0761     
1 1 1 9  7  9  o 0 339.808 11.5344  284.554    7.88417      15.554     -172.116     
1 1 1 9  7  10 f 1 352.068 12.8935  296.753    51.3531      29.0564    -128.647     
1 1 1 9  7  11 o 0 213.52  8.39417  194.985    -153.159     24.6172    -153.159     
1 1 1 9  7  12 o 0 217.973 7.88643  222.354    64.1279      82.0477    64.1279      
1 1 1 9  7  13 o 0 208.891 6.99337  212.732    41.9373      47.3529    41.9373      
1 1 1 9  7  14 o 0 266.483 9.63433  262.166    -8.62787     47.7732    -8.62787     
1 1 1 9  7  15 o 0 105.763 6.26411  91.3894    61.8216      5.15056    61.8216      
1 1 1 9  7  16 o 0 123.946 5.6397   88.2573    -91.4724     30.1481    88.5276      
1 1 1 9  7  17 o 0 104.679 6.02216  126.821    -48.0263     45.9857    -48.0263     
1 1 1 9  7  18 o 0 74.2034 8.47574  66.255     118.581      7.27641    -61.4185     
1 1 1 9  7  19 f 1 28.136  11.8983  10.5823    -7.65297     19.6861    172.347      
1 1 1 9  7  20 o 0 29.3448 13.2457  24.8283    -174.976     10.8258    -174.976     
1 1 1 9  7  21 o 0 32.1483 14.9064  28.7178    -46.7584     16.305     -46.7584     
1 1 1 9  7  22 o 0 29.9466 14.4217  ?          ?            ?          ?            
1 1 1 9  8  0  o 0 233.002 9.77582  225.959    0            109.708    2.38553e-14  
1 1 1 9  8  1  o 0 318.296 10.203   214.397    -39.3146     182.103    140.685      
1 1 1 9  8  2  o 0 357.81  11.8808  252.652    131.391      184.316    -48.6087     
1 1 1 9  8  3  o 0 193.964 6.74401  134.576    57.3961      89.0749    -122.604     
1 1 1 9  8  4  o 0 152.982 5.42538  97.1475    21.8597      70.1284    -158.14      
1 1 1 9  8  5  o 0 309.282 11.2771  260.206    75.7341      49.3711    -104.266     
1 1 1 9  8  6  o 0 246.921 9.86679  154.69     171.841      128.849    -8.15937     
1 1 1 9  8  7  o 0 102.128 5.28462  30.4992    -16.4719     86.2948    163.528      
1 1 1 9  8  8  o 0 574.219 19.832   535.176    -95.933      55.7522    -95.933      
1 1 1 9  8  9  o 0 192.722 8.39424  201.629    -96.2169     86.2445    -96.2169     
1 1 1 9  8  10 o 0 101.312 7.44115  45.6613    -83.4236     32.7886    96.5764      
1 1 1 9  8  11 o 0 57.0137 10.4755  5.40766    15.2562      45.1371    -164.744     
1 1 1 9  8  12 o 0 215.673 8.09469  162.376    -147.156     36.8594    32.8445      
1 1 1 9  8  13 o 0 259.138 8.94191  252.963    62.0118      31.6262    62.0118      
1 1 1 9  8  14 o 0 77.8178 6.78202  74.3461    122.424      27.9813    122.424      
1 1 1 9  8  15 o 0 42.8813 11.2221  11.731     -85.5686     24.5648    94.4314      
1 1 1 9  8  16 f 1 189.522 6.3157   158.214    147.791      4.16045    -32.209      
1 1 1 9  8  17 o 0 76.6443 7.48663  78.9594    -56.4301     9.62966    -56.4301     
1 1 1 9  8  18 o 0 49.6645 10.603   43.9969    -136.006     5.70366    -136.006     
1 1 1 9  8  19 o 0 82.2582 9.72708  110.369    26.3007      72.1795    26.3007      
1 1 1 9  8  20 o 0 37.5973 13.8236  23.5565    71.7712      17.9028    -108.229     
1 1 1 9  8  21 o 0 49.66   14.8027  52.9702    31.5037      23.3314    31.5037      
1 1 1 9  8  22 o 0 15.5379 7.78497  ?          ?            ?          ?            
1 1 1 9  8  23 o 0 18.0299 8.65356  ?          ?            ?          ?            
1 1 1 9  9  0  o 0 345.162 23.441   332.023    180          7.39661    180          
1 1 1 9  9  1  o 0 136.589 7.14431  129.983    90           32.2373    -90          
1 1 1 9  9  2  o 0 295.867 12.4923  286.059    0            89.9041    3.27251e-14  
1 1 1 9  9  3  o 0 20.3518 12.6918  2.79703    90           60.2862    -90          
1 1 1 9  9  4  o 0 134.335 7.6891   124.355    180          29.2782    -3.79637e-14 
1 1 1 9  9  5  o 0 235.191 11.5401  219.888    -90          82.351     -90          
1 1 1 9  9  6  o 0 523.319 25.7977  476.163    0            48.9045    3.76331e-14  
1 1 1 9  9  7  o 0 327.293 15.6664  294.213    90           45.0399    -90          
1 1 1 9  9  8  o 0 496.13  23.1599  439.568    0            25.7375    0            
1 1 1 9  9  9  o 0 18.3415 12.253   0.644191   90           17.1263    -90          
1 1 1 9  9  10 o 0 473.435 28.9113  423.479    0            133.27     180          
1 1 1 9  9  11 o 0 32.3491 16.8358  3.99158    90           14.5894    -90          
1 1 1 9  9  12 o 0 92.4266 10.2483  77.8365    0            29.1071    180          
1 1 1 9  9  13 o 0 297.027 15.2165  276.468    90           69.4635    90           
1 1 1 9  9  14 o 0 118.713 7.90626  107.1      180          58.6097    -180         
1 1 1 9  9  15 o 0 208.97  11.0258  184.258    90           1.72422    -90          
1 1 1 9  9  16 f 1 222.523 10.2423  190.485    180          19.0618    5.31016e-14  
1 1 1 9  9  17 o 0 32.9579 16.2715  9.20542    90           0.626425   -90          
1 1 1 9  9  18 o 0 12.9365 9.41101  0.244257   180          1.40617    -4.81237e-13 
1 1 1 9  9  19 o 0 16.7502 11.6577  9.85882    90           20.229     -90          
1 1 1 9  9  20 o 0 34.6093 19.1658  30.8719    0            7.77459    7.78266e-15  
1 1 1 9  9  21 o 0 24.6674 16.8778  ?          ?            ?          ?            
1 1 1 9  9  22 o 0 17.3601 12.0679  ?          ?            ?          ?            
1 1 1 10 0  0  o 0 834.048 44.2717  832.767    180          66.0455    180          
1 1 1 10 0  1  o 0 588.061 25.7563  582.206    -45          10.2777    -45          
1 1 1 10 0  2  o 0 506.045 22.6516  500.972    90           35.7022    -90          
1 1 1 10 0  3  o 0 172.015 9.04508  151.995    -135         73.7486    -135         
1 1 1 10 0  4  o 0 514.117 21.5637  498.732    180          69.1411    5.82596e-14  
1 1 1 10 0  5  o 0 422.354 21.3057  396.831    135          56.1392    135          
1 1 1 10 0  6  o 0 443.739 22.8779  412.037    90           34.5649    90           
1 1 1 10 0  7  o 0 36.3101 15.7659  4.26129    45           25.8901    -135         
1 1 1 10 0  8  o 0 320.861 15.4541  284.41     180          15.8444    180          
1 1 1 10 0  9  o 0 525.016 26.5858  457.879    -45          32.5096    -45          
1 1 1 10 0  10 o 0 239.829 17.234   214.89     -90          15.4432    -90          
1 1 1 10 0  11 o 0 66.373  15.4411  15.2431    45           17.6138    -135         
1 1 1 10 0  12 f 1 516.777 25.7358  444.406    180          6.00583    180          
1 1 1 10 0  13 o 0 43.2058 18.5625  29.4489    135          67.5306    -45          
1 1 1 10 0  14 o 0 38.9952 16.8435  25.9429    -90          78.9835    90           
1 1 1 10 0  15 o 0 333.855 13.7044  296.712    45           6.85233    -135         
1 1 1 10 0  16 o 0 66.0714 10.2515  29.2638    0            13.5592    2.77958e-14  
1 1 1 10 0  17 o 0 19.5604 12.9281  6.27183    -45          12.8945    135          
1 1 1 10 0  18 o 0 28.4202 15.3399  1.77097    90           0.711299   -90          
1 1 1 10 0  19 o 0 18.5248 12.4901  13.9395    45           25.8856    -135         
1 1 1 10 0  20 o 0 58.4872 19.4045  54.6924    180          26.7395    180          
1 1 1 10 0  21 o 0 34.8444 19.6709  31.4393    -45          16.2236    135          
1 1 1 10 0  22 o 0 39.6909 20.732   ?          ?            ?          ?            
1 1 1 10 1  0  o 0 69.7161 6.67029  18.6994    0            17.8679    180          
1 1 1 10 1  1  o 0 476.926 14.9107  332.442    151.32       281.268    -28.6803     
1 1 1 10 1  2  o 0 161.644 5.55793  77.1662    13.5846      147.476    -166.415     
1 1 1 10 1  3  o 0 265.422 9.40111  268.582    -116.594     31.7179    -116.594     
1 1 1 10 1  4  o 0 305.217 10.1691  227.342    148.035      129.571    -31.9651     
1 1 1 10 1  5  f 1 160.683 5.9561   38.6932    7.47528      209.294    -172.525     
1 1 1 10 1  6  o 0 445.174 17.1335  397.476    -96.999      26.6568    83.001       
1 1 1 10 1  7  o 0 116.87  6.01294  52.1831    -159.004     73.2066    20.9964      
1 1 1 10 1  8  o 0 381.578 14.4283  446.798    -101.375     232.135    -101.375     
1 1 1 10 1  9  o 0 442.728 15.4088  341.769    141.86       82.3219    -38.1398     
1 1 1 10 1  10 o 0 368.814 12.5132  349.032    139.088      48.3832    139.088      
1 1 1 10 1  11 o 0 315.696 11.7191  223.406    12.2071      97.3641    -167.793     
1 1 1 10 1  12 o 0 362.642 12.7921  243.81     -122.527     131.829    57.473       
1 1 1 10 1  13 f 1 89.4385 6.72404  60.3191    171.356      24.524     171.356      
1 1 1 10 1  14 o 0 69.8054 7.37618  27.7087    131.927      27.7878    -48.0732     
1 1 1 10 1  15 o 0 23.9886 10.3061  12.1653    99.8755      37.3317    99.8755      
1 1 1 10 1  16 o 0 188.713 6.67175  187.727    -23.4851     55.665     -23.4851     
1 1 1 10 1  17 o 0 222.523 7.76964  250.866    -139.272     45.5134    -139.272     
1 1 1 10 1  18 o 0 115.709 5.80105  105.647    59.4338      15.2716    -120.566     
1 1 1 10 1  19 o 0 22.5876 10.1121  3.25805    -130.506     6.82882    49.4936      
1 1 1 10 1  20 o 0 32.0364 12.4286  29.4072    96.673       9.24609    96.673       
1 1 1 10 1  21 o 0 25.8007 11.4018  17.1208    -124.062     1.32592    55.9384      
1 1 1 10 1  22 f 1 67.8048 15.8466  ?          ?            ?          ?            
1 1 1 10 1  23 o 0 35.8749 15.5875  ?          ?            ?          ?            
1 1 1 10 2  0  o 0 353.36  13.239   357.523    0            143.45     1.5233e-13   
1 1 1 10 2  1  f 1 624.755 19.6663  586.345    59.4397      76.7201    -120.56      
1 1 1 10 2  2  o 0 532.897 17.7525  556.226    167.618      49.5625    167.618      
1 1 1 10 2  3  o 0 543.627 17.3713  544.159    56.0215      15.2772    56.0215      
1 1 1 10 2  4  o 0 141.017 5.84586  86.2303    -62.3199     56.363     -62.3199     
1 1 1 10 2  5  o 0 365.72  13.4616  353.814    -71.2535     25.5084    -71.2535     
1 1 1 10 2  6  o 0 717.091 25.6064  685.97     -68.3809     34.1198    -68.3809     
1 1 1 10 2  7  o 0 429.063 15.8799  422.511    -38.684      78.586     -38.684      
1 1 1 10 2  8  o 0 319.682 11.6536  329.102    31.3032      104.843    31.3032      
1 1 1 10 2  9  o 0 516.778 17.9514  472.862    -177.004     48.7494    -177.004     
1 1 1 10 2  10 o 0 226.034 9.12549  145.937    29.8333      98.8802    -150.167     
1 1 1 10 2  11 o 0 127.657 6.13559  122.011    167.516      45.6284    167.516      
1 1 1 10 2  12 f 1 87.5762 6.74766  19.2845    -173.242     95.5236    6.75794      
1 1 1 10 2  13 o 0 56.3861 10.3041  2.96654    82.0486      56.4443    -97.9514     
1 1 1 10 2  14 o 0 167.038 6.72202  137.89     -55.6707     15.5431    124.329      
1 1 1 10 2  15 o 0 161.393 5.49074  150.416    179.834      20.8304    179.834      
1 1 1 10 2  16 o 0 124.987 5.83173  122.652    -44.1463     39.443     -44.1463     
1 1 1 10 2  17 o 0 115.294 5.4741   174.085    54.228       122.569    54.228       
1 1 1 10 2  18 o 0 62.4558 8.40955  65.2833    102.854      18.8176    102.854      
1 1 1 10 2  19 o 0 47.7456 11.4008  37.5904    77.6191      9.31171    -102.381     
1 1 1 10 2  20 o 0 28.4042 12.3471  23.0622    -47.764      5.15598    -47.764      
1 1 1 10 2  21 o 0 30.2531 13.8922  18.2402    -95.5988     11.8553    -95.5988     
1 1 1 10 2  22 o 0 35.072  15.8712  ?          ?            ?          ?            
1 1 1 10 2  23 o 0 34.6979 17.5793  ?          ?            ?          ?            
1 1 1 10 3  0  o 0 218.21  9.78062  220.609    0            47.6408    3.533e-13    
1 1 1 10 3  1  o 0 130.193 6.69284  72.1506    3.05023      41.6409    3.05023      
1 1 1 10 3  2  o 0 472.319 15.5798  451.588    77.2844      39.7685    -102.716     
1 1 1 10 3  3  o 0 311.002 16.106   392.299    59.4877      186.873    59.4877      
1 1 1 10 3  4  f 1 457.656 16.614   601.529    -134.056     316.636    -134.056     
1 1 1 10 3  5  o 0 297.676 10.8453  281.704    132.167      12.0637    132.167      
1 1 1 10 3  6  o 0 627.753 21.2395  537.734    -100.307     97.3466    79.6935      
1 1 1 10 3  7  o 0 228.969 8.21953  257.013    112.205      129.61     112.205      
1 1 1 10 3  8  o 0 106.061 5.75017  54.2605    179.011      3.91971    -0.989057    
1 1 1 10 3  9  f 1 180.41  6.59688  169.21     82.0014      55.4316    82.0014      
1 1 1 10 3  10 o 0 295.639 11.3181  220.734    150.697      77.592     -29.3035     
1 1 1 10 3  11 o 0 177.88  8.53889  159.963    84.8788      20.4091    84.8788      
1 1 1 10 3  12 o 0 177.295 7.71425  163.392    136.159      35.9839    136.159      
1 1 1 10 3  13 o 0 343.949 11.908   362.157    -15.3414     88.5936    -15.3414     
1 1 1 10 3  14 o 0 40.7177 11.5013  5.96791    -41.3386     24.3618    -41.3386     
1 1 1 10 3  15 o 0 36.8067 11.5086  3.14346    146.446      25.7852    -33.5538     
1 1 1 10 3  16 o 0 153.102 6.23595  134.358    -102.513     11.5033    -102.513     
1 1 1 10 3  17 o 0 49.3189 10.0226  44.0688    -24.0297     2.79941    -24.0297     
1 1 1 10 3  18 o 0 116.013 5.53197  148.519    -111.072     73.5829    -111.072     
1 1 1 10 3  19 o 0 59.1431 9.3608   46.0356    -3.05774     16.1935    176.942      
1 1 1 10 3  20 o 0 32.5642 13.5991  27.4102    1.4072       18.1258    1.4072       
1 1 1 10 3  21 o 0 34.9483 13.897   21.6559    42.0103      14.3906    -137.99      
1 1 1 10 3  22 o 0 38.3001 17.3313  ?          ?            ?          ?            
1 1 1 10 3  23 o 0 25.1878 12.729   ?          ?            ?          ?            
1 1 1 10 4  0  o 0 317.088 14.4209  322.544    0            105.626    180          
1 1 1 10 4  1  o 0 244.544 7.39285  263.868    -124.711     55.2222    -124.711     
1 1 1 10 4  2  o 0 197.27  6.38337  179.765    101.387      12.4958    -78.6133     
1 1 1 10 4  3  o 0 90.532  5.38281  31.093     54.4479      44.9805    -125.552     
1 1 1 10 4  4  o 0 215.652 7.62599  137.679    5.4977       124.246    -174.502     
1 1 1 10 4  5  o 0 143.562 5.64289  118.018    30.265       2.51413    30.265       
1 1 1 10 4  6  o 0 204.632 8.33426  132.988    15.1387      100.69     -164.861     
1 1 1 10 4  7  o 0 204.855 7.58844  107.478    -176.295     141.42     3.7053       
1 1 1 10 4  8  o 0 429.399 15.1818  334.084    -78.8299     89.9801    101.17       
1 1 1 10 4  9  o 0 246.231 9.47663  218.982    161.89       24.9694    161.89       
1 1 1 10 4  10 o 0 314.381 11.6786  345.665    25.4956      144.978    25.4956      
1 1 1 10 4  11 o 0 69.3902 8.51001  21.3292    100.108      4.19033    -79.8919     
1 1 1 10 4  12 o 0 159.675 7.27415  71.7703    -169.955     121.733    10.0447      
1 1 1 10 4  13 o 0 146.257 6.19465  147.659    -166.793     43.0442    -166.793     
1 1 1 10 4  14 o 0 137.563 5.89502  121.29     -166.354     11.0993    -166.354     
1 1 1 10 4  15 o 0 98.8553 6.28062  47.5684    88.834       72.8662    -91.166      
1 1 1 10 4  16 o 0 60.9855 8.32848  36.9642    -93.7674     13.606     86.2326      
1 1 1 10 4  17 o 0 36.4177 11.3654  13.6418    141.523      32.7907    -38.4769     
1 1 1 10 4  18 o 0 104.632 6.0044   90.9261    97.7365      21.0626    -82.2635     
1 1 1 10 4  19 o 0 70.1798 8.95986  67.5753    -17.6203     5.95137    -17.6203     
1 1 1 10 4  20 o 0 40.6375 13.6276  36.5386    106.045      3.45672    106.045      
1 1 1 10 4  21 o 0 23.3598 10.8439  5.30516    105.436      1.83275    105.436      
1 1 1 10 4  22 o 0 43.1827 18.629   ?          ?            ?          ?            
1 1 1 10 5  0  o 0 564.086 21.7148  569.521    180          155.033    -180         
1 1 1 10 5  1  o 0 316.715 12.5598  440.182    -31.2213     270.292    -31.2213     
1 1 1 10 5  2  o 0 563.17  18.7043  552.004    137.966      17.1758    -42.0343     
1 1 1 10 5  3  o 0 61.1396 5.99541  28.3883    133.899      119.356    133.899      
1 1 1 10 5  4  o 0 144.579 7.24169  119.664    28.5923      73.3616    28.5923      
1 1 1 10 5  5  o 0 240.433 10.1076  263.456    53.0186      94.8574    53.0186      
1 1 1 10 5  6  o 0 148.247 6.08918  54.1551    64.4949      149.074    -115.505     
1 1 1 10 5  7  f 1 944.928 30.5873  915.48     99.2939      120.93     99.2939      
1 1 1 10 5  8  o 0 431.284 15.3923  293.739    -170.332     174.225    9.66771      
1 1 1 10 5  9  f 1 278.465 9.36264  251.72     -158.794     32.0429    -158.794     
1 1 1 10 5  10 o 0 319.789 12.2264  321.439    115.579      84.3815    115.579      
1 1 1 10 5  11 o 0 413.405 15.9764  365.448    -54.4857     9.27754    -54.4857     
1 1 1 10 5  12 o 0 321.723 11.2207  301.472    68.6061      57.5629    68.6061      
1 1 1 10 5  13 o 0 378.799 12.8554  396.667    110.929      93.3339    110.929      
1 1 1 10 5  14 o 0 46.0576 10.8847  36.2292    117.846      130.533    117.846      
1 1 1 10 5  15 o 0 91.379  6.35509  76.0496    168.741      2.26244    168.741      
1 1 1 10 5  16 o 0 163.634 6.18505  144.858    -63.0568     14.9823    -63.0568     
1 1 1 10 5  17 o 0 108.31  5.80963  130.013    -98.0037     45.2226    -98.0037     
1 1 1 10 5  18 o 0 164.463 7.57025  159.957    135.105      2.77842    -44.8946     
1 1 1 10 5  19 o 0 57.7442 10.1437  38.7468    40.4479      27.9811    -139.552     
1 1 1 10 5  20 o 0 39.8826 13.7274  30.6742    -90.046      7.49346    89.954       
1 1 1 10 5  21 o 0 30.7185 14.0481  26.4259    -166.81      12.766     -166.81      
1 1 1 10 5  22 o 0 33.8875 15.5794  ?          ?            ?          ?            
1 1 1 10 5  23 o 0 18.3156 8.94338  ?          ?            ?          ?            
1 1 1 10 6  0  o 0 77.2851 7.42181  38.6945    180          27.3424    -5.33081e-15 
1 1 1 10 6  1  o 0 382.735 12.3212  302.62     -23.3022     149.439    156.698      
1 1 1 10 6  2  o 0 395.409 12.1941  439.828    118.689      106.073    118.689      
1 1 1 10 6  3  o 0 655.236 20.363   528.825    76.8839      232.742    -103.116     
1 1 1 10 6  4  o 0 342.659 13.4642  289.25     155.032      67.1095    -24.968      
1 1 1 10 6  5  o 0 457.931 16.6732  380.937    116.884      98.4533    -63.1163     
1 1 1 10 6  6  o 0 373.299 13.3913  379.156    -16.6171     72.5234    -16.6171     
1 1 1 10 6  7  o 0 352.82  12.7209  316.573    86.2949      6.60794    86.2949      
1 1 1 10 6  8  o 0 347.958 13.0844  284.77     -45.8183     38.7352    134.182      
1 1 1 10 6  9  f 1 531.412 20.5557  350.487    -63.4958     222.21     116.504      
1 1 1 10 6  10 o 0 453.703 17.7045  397.962    106.765      8.50427    -73.2351     
1 1 1 10 6  11 o 0 198.081 7.87282  170.508    -164.154     4.79129    -164.154     
1 1 1 10 6  12 o 0 102.277 6.85895  36.9106    -155.298     86.4189    24.7019      
1 1 1 10 6  13 o 0 24.3514 10.764   50.3828    -84.0103     115.893    -84.0103     
1 1 1 10 6  14 o 0 68.0332 6.976    24.4552    -84.3511     29.9668    95.6489      
1 1 1 10 6  15 o 0 237.649 7.36879  246.341    -171.989     78.449     -171.989     
1 1 1 10 6  16 o 0 107.105 5.98623  97.1931    -2.93335     21.6106    -2.93335     
1 1 1 10 6  17 o 0 95.3606 5.99032  104.792    -93.4896     21.9341    -93.4896     
1 1 1 10 6  18 o 0 123.967 6.64262  148.653    88.9102      58.3067    88.9102      
1 1 1 10 6  19 o 0 67.4772 9.40917  71.5274    80.1426      20.9093    80.1426      
1 1 1 10 6  20 o 0 24.268  11.1393  14.8658    46.7843      2.19956    46.7843      
1 1 1 10 6  21 o 0 47.9685 14.6302  26.7059    109.659      28.7373    -70.3411     
1 1 1 10 6  22 f 1 23.2751 11.2344  ?          ?            ?          ?            
1 1 1 10 6  23 o 0 38.0777 17.1918  ?          ?            ?          ?            
1 1 1 10 7  0  o 0 652.005 26.8003  644.512    180          351.936    -180         
1 1 1 10 7  1  o 0 139.609 5.30351  93.3636    -87.4049     57.0328    92.5951      
1 1 1 10 7  2  o 0 362.278 11.4881  318.631    -118.83      66.0947    61.1701      
1 1 1 10 7  3  o 0 13.9255 6.91754  104.394    66.7815      213.277    66.7815      
1 1 1 10 7  4  o 0 195.11  6.64409  176.392    150.076      6.24251    150.076      
1 1 1 10 7  5  o 0 209.21  7.43962  244.789    -93.3277     134.031    -93.3277     
1 1 1 10 7  6  o 0 293.619 10.1832  127.098    -35.5986     273.635    144.401      
1 1 1 10 7  7  o 0 622.254 22.2629  638.431    99.3899      161.669    99.3899      
1 1 1 10 7  8  o 0 47.2482 11.3892  35.2708    -63.487      99.5558    -63.487      
1 1 1 10 7  9  o 0 330.037 11.7352  348.515    40.5931      111.364    40.5931      
1 1 1 10 7  10 o 0 110.939 7.43371  25.4168    84.4076      230.108    84.4076      
1 1 1 10 7  11 o 0 165.455 6.83687  153.688    -161.245     33.5784    -161.245     
1 1 1 10 7  12 o 0 107.105 7.1896   91.729     -49.5972     45.3201    -49.5972     
1 1 1 10 7  13 o 0 216.453 7.20641  220.181    -92.3456     50.6436    -92.3456     
1 1 1 10 7  14 o 0 74.3469 6.98851  55.5735    -58.1519     9.08594    121.848      
1 1 1 10 7  15 o 0 25.4891 10.7756  10.9957    -160.597     36.9931    -160.597     
1 1 1 10 7  16 o 0 137.49  5.6672   146.421    -96.042      68.1387    -96.042      
1 1 1 10 7  17 o 0 50.0451 9.29407  45.5587    85.7911      5.34804    85.7911      
1 1 1 10 7  18 o 0 32.8963 11.9775  12.1718    164.531      19.3479    -15.4693     
1 1 1 10 7  19 o 0 53.9735 20.9479  48.0907    -86.463      0.629004   -86.463      
1 1 1 10 7  20 o 0 36.7725 13.9423  16.601     -130.561     30.4925    49.4392      
1 1 1 10 7  21 o 0 19.6788 9.27958  5.54415    141.821      40.7547    141.821      
1 1 1 10 7  22 o 0 22.6036 10.9887  ?          ?            ?          ?            
1 1 1 10 8  0  o 0 491.823 20.8617  480.323    0            246.713    1.64784e-15  
1 1 1 10 8  1  o 0 238.096 7.90146  247.759    127.748      53.1712    127.748      
1 1 1 10 8  2  o 0 222.123 7.71417  134.246    -71.4367     149.76     108.563      
1 1 1 10 8  3  o 0 51.1499 8.15091  51.1629    83.8406      150.93     83.8406      
1 1 1 10 8  4  o 0 306.401 11.1804  329.696    -173.792     97.0549    -173.792     
1 1 1 10 8  5  o 0 353.208 12.912   326.95     164.942      3.45817    164.942      
1 1 1 10 8  6  o 0 539.75  19.6621  430.259    -81.8105     115.731    98.1895      
1 1 1 10 8  7  o 0 700.708 22.6221  703.965    -58.3112     155.487    -58.3112     
1 1 1 10 8  8  o 0 95.0894 6.31674  35.2247    13.3531      21.008     -166.647     
1 1 1 10 8  9  f 1 236.1   9.03381  188.868    97.8435      33.9898    -82.1565     
1 1 1 10 8  10 o 0 144.788 6.43518  68.0105    -84.9418     98.9003    95.0582      
1 1 1 10 8  11 o 0 272.727 9.7122   341.701    -131.907     223.124    -131.907     
1 1 1 10 8  12 o 0 25.7664 11.4594  62.9303    -41.4332     146.066    -41.4332     
1 1 1 10 8  13 o 0 148.648 6.11748  130.402    -59.7184     2.08224    -59.7184     
1 1 1 10 8  14 o 0 204.389 8.22677  167.665    -106.137     29.0981    73.8633      
1 1 1 10 8  15 o 0 212.958 7.29912  167.025    -73.4574     35.5312    106.543      
1 1 1 10 8  16 o 0 151.02  5.01141  152.632    -29.6275     56.1877    -29.6275     
1 1 1 10 8  17 o 0 49.2146 10.5713  45.5816    -179.898     9.46513    -179.898     
1 1 1 10 8  18 o 0 149.947 7.38424  159.494    -90.3788     28.2855    -90.3788     
1 1 1 10 8  19 o 0 86.1948 8.42351  82.6206    176.897      5.85381    176.897      
1 1 1 10 8  20 o 0 35.6772 13.3146  20.2131    130.328      20.4271    -49.6723     
1 1 1 10 8  21 o 0 20.1    9.52723  ?          ?            ?          ?            
1 1 1 10 8  22 f 1 21.458  10.391   ?          ?            ?          ?            
1 1 1 10 9  0  o 0 568.03  26.6796  547.94     180          85.219     -8.0263e-14  
1 1 1 10 9  1  o 0 288.933 8.75094  197.05     78.9298      140.399    -101.07      
1 1 1 10 9  2  o 0 51.2906 9.77357  53.8574    -20.6083     158.013    -20.6083     
1 1 1 10 9  3  o 0 259.657 10.2878  168.303    -41.6099     140.255    138.39       
1 1 1 10 9  4  o 0 405.865 17.3729  375.003    -149.822     1.77211    30.1784      
1 1 1 10 9  5  o 0 589.574 19.8512  577.063    -90.8214     62.6847    -90.8214     
1 1 1 10 9  6  o 0 39.9291 10.9342  50.8988    161.178      126.138    161.178      
1 1 1 10 9  7  o 0 251.85  8.85117  280.306    -21.3824     137.075    -21.3824     
1 1 1 10 9  8  o 0 367.344 12.5135  195.685    -164.154     247.387    15.8464      
1 1 1 10 9  9  o 0 303.053 11.5431  273.551    153.125      13.14      153.125      
1 1 1 10 9  10 o 0 412.015 14.6679  310.602    -161.146     101.803    18.8544      
1 1 1 10 9  11 o 0 81.7648 8.46422  47.8153    63.7782      3.13509    -116.222     
1 1 1 10 9  12 o 0 204.937 7.25387  231.63     -35.6384     91.0374    -35.6384     
1 1 1 10 9  13 o 0 91.9546 6.60242  59.9178    23.6428      21.7118    -156.357     
1 1 1 10 9  14 o 0 107.085 6.59207  79.1287    53.2452      26.0264    -126.755     
1 1 1 10 9  15 o 0 255.899 17.5142  245.449    22.2158      47.4542    22.2158      
1 1 1 10 9  16 o 0 30.7784 11.875   13.2373    91.1195      58.0252    91.1195      
1 1 1 10 9  17 o 0 160.434 6.0003   185.357    137.534      49.9409    137.534      
1 1 1 10 9  18 o 0 123.424 6.36613  114.516    36.3939      10.0896    -143.606     
1 1 1 10 9  19 f 1 42.9827 11.1357  23.7997    -52.7581     27.0096    127.242      
1 1 1 10 9  20 o 0 48.5106 14.5522  54.209     -137.956     26.4046    -137.956     
1 1 1 10 9  21 o 0 29.531  13.3641  ?          ?            ?          ?            
1 1 1 10 9  22 o 0 20.3707 9.50321  ?          ?            ?          ?            
1 1 1 10 10 0  o 0 634.195 37.662   591.691    0            93.6901    180          
1 1 1 10 10 1  o 0 228.472 10.5637  211.262    -90          113.415    -90          
1 1 1 10 10 2  o 0 262.809 11.4252  245.511    0            133.647    5.64749e-15  
1 1 1 10 10 3  o 0 478.316 20.8441  447.269    -90          51.1502    -90          
1 1 1 10 10 4  o 0 424.99  17.9594  395.824    180          61.25      4.53451e-14  
1 1 1 10 10 5  o 0 197.115 11.116   178.958    90           142.674    -90          
1 1 1 10 10 6  o 0 513.224 25.1299  461.561    0            40.201     180          
1 1 1 10 10 7  o 0 375.383 18.6809  333.562    90           55.674     90           
1 1 1 10 10 8  o 0 43.4999 19.143   21.6396    0            98.7301    -180         
1 1 1 10 10 9  o 0 41.9339 18.3685  9.08927    90           39.8132    -90          
1 1 1 10 10 10 o 0 294.069 15.5758  260.062    180          115.319    180          
1 1 1 10 10 11 o 0 171.279 11.0316  148.365    90           67.362     -90          
1 1 1 10 10 12 o 0 97.8149 7.74961  91.5057    0            37.4649    180          
1 1 1 10 10 13 o 0 492.39  19.2536  453.063    -90          115.571    -90          
1 1 1 10 10 14 f 1 33.1292 16.7669  13.7689    0            15.035     -180         
1 1 1 10 10 15 o 0 31.6989 16.0721  1.05387    -90          1.17147    90           
1 1 1 10 10 16 o 0 211.585 8.96853  220.461    0            14.5677    0            
1 1 1 10 10 17 o 0 65.6602 15.0267  65.3964    90           22.0805    90           
1 1 1 10 10 18 o 0 44.4544 17.2558  35.4259    180          16.9727    -180         
1 1 1 10 10 19 o 0 53.0925 17.4741  49.9539    -90          7.56552    -90          
1 1 1 10 10 20 o 0 104.986 17.0792  95.564     0            24.4779    2.44695e-15  
1 1 1 10 10 21 o 0 35.1395 16.2857  ?          ?            ?          ?            
1 1 1 11 0  1  o 0 147.204 6.77331  142.954    -135         4.24273    -135         
1 1 1 11 0  2  f 1 29.2597 13.7724  18.0805    180          212.027    1.01912e-14  
1 1 1 11 0  3  o 0 166.097 7.93529  162.007    135          123.041    -45          
1 1 1 11 0  4  o 0 41.2783 14.3727  15.4153    90           73.3301    -90          
1 1 1 11 0  5  o 0 47.5541 18.2082  35.8727    45           168.087    -135         
1 1 1 11 0  6  o 0 110.616 7.28956  90.4347    0            18.0082    -180         
1 1 1 11 0  7  o 0 95.3028 8.20963  84.1356    135          136.286    -45          
1 1 1 11 0  8  o 0 202.052 10.5636  176.94     90           58.9216    90           
1 1 1 11 0  9  o 0 335.414 15.5601  290.625    45           103.077    45           
1 1 1 11 0  10 o 0 763.971 51.5406  679.978    0            63.8561    -4.10799e-16 
1 1 1 11 0  11 f 1 197.409 11.8982  172.256    135          16.5109    135          
1 1 1 11 0  12 o 0 184.546 11.36    157.59     90           39.4292    90           
1 1 1 11 0  13 o 0 108.94  8.53097  100.72     -135         23.4929    45           
1 1 1 11 0  14 o 0 182.894 9.02223  165.72     180          30.0747    180          
1 1 1 11 0  15 o 0 56.0023 14.4442  48.341     135          27.1105    -45          
1 1 1 11 0  16 o 0 22.5507 13.9476  11.3979    -90          43.1779    90           
1 1 1 11 0  17 o 0 85.4781 8.5539   87.625     -135         15.8253    -135         
1 1 1 11 0  18 o 0 53.7614 19.0113  53.0459    0            6.48364    -180         
1 1 1 11 0  19 o 0 41.655  18.5156  36.7913    -45          9.97921    -45          
1 1 1 11 0  20 f 1 17.2002 11.9263  6.63308    -90          3.43833    90           
1 1 1 11 0  21 o 0 21.1436 14.823   10.3557    45           0.619736   -135         
1 1 1 11 0  22 o 0 26.7819 18.7138  ?          ?            ?          ?            
1 1 1 11 0  23 o 0 11.0182 7.1101   ?          ?            ?          ?            
1 1 1 11 1  0  f 1 25.1626 12.901   0.262977   0            3.58966    -180         
1 1 1 11 1  1  o 0 547.607 16.1208  501.984    57.4192      86.8794    -122.581     
1 1 1 11 1  2  o 0 466.209 15.4597  484.675    -118.425     53.2989    -118.425     
1 1 1 11 1  3  o 0 162.436 5.98325  77.149     -55.2721     144.15     124.728      
1 1 1 11 1  4  o 0 377.326 14.0241  395.764    -99.3602     87.0004    -99.3602     
1 1 1 11 1  5  f 1 517.665 18.1334  498.959    63.4374      33.3401    63.4374      
1 1 1 11 1  6  o 0 618.797 24.061   522.138    0.693796     97.6065    -179.306     
1 1 1 11 1  7  o 0 570.319 19.2597  617.564    -24.6166     220.709    -24.6166     
1 1 1 11 1  8  o 0 499.388 19.7434  385.209    -133.608     104.719    46.3917      
1 1 1 11 1  9  o 0 240.498 9.14777  72.7907    -167.803     261.596    12.1967      
1 1 1 11 1  10 o 0 471.901 18.5611  484.111    41.5401      137.403    41.5401      
1 1 1 11 1  11 o 0 272.816 10.5022  247.698    123.579      27.1756    123.579      
1 1 1 11 1  12 o 0 348.131 12.9125  275.476    146.412      38.3753    -33.5879     
1 1 1 11 1  13 o 0 79.1544 6.44227  11.5722    148.736      104.328    -31.2635     
1 1 1 11 1  14 o 0 42.8536 11.9492  4.68609    51.7885      23.1974    51.7885      
1 1 1 11 1  15 o 0 93.0069 6.41236  73.0762    -28.7401     7.21744    151.26       
1 1 1 11 1  16 o 0 88.1066 6.57644  71.2061    -110.006     3.45927    -110.006     
1 1 1 11 1  17 o 0 148.978 6.03039  198.881    97.1819      98.6959    97.1819      
1 1 1 11 1  18 o 0 112.373 5.67295  85.1586    133.833      48.3451    -46.1667     
1 1 1 11 1  19 o 0 48.6092 11.6665  33.8817    0.388422     18.8057    -179.612     
1 1 1 11 1  20 f 1 61.7156 9.1137   71.6881    -149.741     33.9718    -149.741     
1 1 1 11 1  21 o 0 36.8657 14.172   29.2407    2.76603      1.63601    -177.234     
1 1 1 11 1  22 o 0 35.8315 16.0112  ?          ?            ?          ?            
1 1 1 11 1  23 o 0 32.5084 14.3033  ?          ?            ?          ?            
1 1 1 11 2  0  o 0 163.359 6.83799  164.793    180          3.90008    -8.19693e-13 
1 1 1 11 2  1  o 0 253.402 7.75467  298.181    -94.0829     111.174    -94.0829     
1 1 1 11 2  2  o 0 119.089 5.32019  51.1474    174.819      102.88     -5.18114     
1 1 1 11 2  3  o 0 308.33  12.7053  312.938    -111.571     32.5333    -111.571     
1 1 1 11 2  4  o 0 445.548 14.9993  396.963    22.0191      48.8968    -157.981     
1 1 1 11 2  5  o 0 673.66  23.5899  653.862    -134.981     42.2536    -134.981     
1 1 1 11 2  6  o 0 457.559 16.0255  420.098    -87.9408     2.41014    92.0592      
1 1 1 11 2  7  o 0 293.023 10.8304  210.918    133.591      93.2303    -46.4092     
1 1 1 11 2  8  o 0 215.98  8.20404  250.195    143.744      162.28     143.744      
1 1 1 11 2  9  o 0 644.656 23.6631  479.158    -47.2519     157.842    132.748      
1 1 1 11 2  10 o 0 200.417 7.9413   107.838    118.917      125.917    -61.0828     
1 1 1 11 2  11 o 0 290.26  9.98613  239.309    149.296      21.7059    -30.7041     
1 1 1 11 2  12 o 0 188.743 7.20573  124.026    169.08       65.0876    -10.9196     
1 1 1 11 2  13 o 0 129.815 5.95211  80.535     73.6252      65.3233    -106.375     
1 1 1 11 2  14 o 0 33.1056 11.0848  26.6381    -25.8966     73.1379    -25.8966     
1 1 1 11 2  15 f 1 111.452 5.6532   116.6      -76.2974     49.5727    -76.2974     
1 1 1 11 2  16 o 0 145.434 5.88691  107.156    177.357      28.7916    -2.64349     
1 1 1 11 2  17 o 0 80.416  5.79117  80.8295    97.3668      5.28982    97.3668      
1 1 1 11 2  18 f 1 108.377 6.04602  138.456    99.887       70.7198    99.887       
1 1 1 11 2  19 o 0 37.4887 12.8756  26.1337    -55.666      8.92078    124.334      
1 1 1 11 2  20 o 0 55.4364 10.7359  61.1943    -17.4016     25.0796    -17.4016     
1 1 1 11 2  21 o 0 27.103  12.4827  13.3113    -85.2561     15.2894    94.7439      
1 1 1 11 2  22 o 0 29.447  14.8732  ?          ?            ?          ?            
1 1 1 11 2  23 o 0 18.6973 8.87352  ?          ?            ?          ?            
1 1 1 11 3  0  o 0 20.6876 12.2652  4.01978    0            84.1894    180          
1 1 1 11 3  1  o 0 442.698 14.1122  408.599    -11.647      67.0953    168.353      
1 1 1 11 3  2  o 0 339.431 11.2751  311.436    -122.881     44.0493    57.1195      
1 1 1 11 3  3  o 0 517.758 21.1929  562.437    73.776       108.251    73.776       
1 1 1 11 3  4  f 1 314.077 11.0063  330.373    -29.6167     75.1947    -29.6167     
1 1 1 11 3  5  o 0 131.805 6.09648  21.2702    -129.877     185.955    50.1234      
1 1 1 11 3  6  o 0 475.608 15.1083  480.203    -119.07      82.9844    -119.07      
1 1 1 11 3  7  o 0 660.183 22.8956  558.645    91.9672      67.2669    -88.0328     
1 1 1 11 3  8  o 0 800     25.9826  764.957    93.2742      116.862    93.2742      
1 1 1 11 3  9  o 0 114.2   6.55968  34.2955    113.847      101.961    -66.1528     
1 1 1 11 3  10 o 0 600.66  21.5197  574.486    -33.1609     83.8284    -33.1609     
1 1 1 11 3  11 o 0 44.0052 12.1696  11.5493    -53.0503     54.3595    -53.0503     
1 1 1 11 3  12 o 0 161.067 6.49963  93.17      -26.422      78.3805    153.578      
1 1 1 11 3  13 o 0 226.601 9.68653  236.874    153.25       65.351     153.25       
1 1 1 11 3  14 o 0 119.038 5.49532  118.853    -34.0569     61.3324    -34.0569     
1 1 1 11 3  15 o 0 172.512 6.62142  177.699    -53.9904     58.8528    -53.9904     
1 1 1 11 3  16 o 0 118.086 5.79383  122.992    179.374      56.1801    179.374      
1 1 1 11 3  17 o 0 44.5655 10.1076  28.6052    -103.651     20.576     76.349       
1 1 1 11 3  18 o 0 33.7241 11.7857  14.8762    139.914      10.158     -40.086      
1 1 1 11 3  19 o 0 49.4609 10.6186  37.2623    173.835      12.9814    -6.16469     
1 1 1 11 3  20 o 0 50.0688 12.3633  51.2873    -142.152     15.4536    -142.152     
1 1 1 11 3  21 o 0 23.8454 11.7271  13.8914    130.772      0.211297   -49.2278     
1 1 1 11 3  22 o 0 23.713  12.007   ?          ?            ?          ?            
1 1 1 11 3  23 o 0 18.7827 8.88338  ?          ?            ?          ?            
1 1 1 11 4  0  o 0 94.6053 7.2631   66.0001    180          18.0273    -2.85963e-13 
1 1 1 11 4  1  o 0 308.398 9.1879   293.249    -105.719     20.0782    74.2806      
1 1 1 11 4  2  o 0 421.24  13.2755  426.133    -105.335     20.3911    -105.335     
1 1 1 11 4  3  o 0 55.6765 12.3848  15.1725    -39.511      58.1266    -39.511      
1 1 1 11 4  4  o 0 554.905 20.6767  529.889    -127.533     2.92171    -127.533     
1 1 1 11 4  5  o 0 170.945 6.27409  121.167    88.6107      57.1641    -91.3893     
1 1 1 11 4  6  f 1 342.406 13.2203  341.362    133.771      57.7483    133.771      
1 1 1 11 4  7  o 0 310.723 11.2322  351.353    150.641      162.487    150.641      
1 1 1 11 4  8  f 1 495.454 17.0157  542.588    -61.8061     217.718    -61.8061     
1 1 1 11 4  9  o 0 119.094 6.09026  54.5369    -154.628     65.8969    25.3716      
1 1 1 11 4  10 o 0 108.727 6.18917  54.2457    -141.715     38.758     38.285       
1 1 1 11 4  11 o 0 312.611 12.0146  284.908    -8.79544     30.9436    -8.79544     
1 1 1 11 4  12 o 0 220.475 9.19177  147.049    -64.1108     74.2553    115.889      
1 1 1 11 4  13 o 0 92.0158 7.022    32.2966    132.136      87.5207    -47.8638     
1 1 1 11 4  14 o 0 156.591 6.49107  120.893    110.596      27.4272    -69.4044     
1 1 1 11 4  15 o 0 120.282 5.24471  55.5696    176.472      94.6323    -3.52806     
1 1 1 11 4  16 o 0 156.241 6.45792  133.232    73.5828      6.13415    73.5828      
1 1 1 11 4  17 f 1 90.1193 5.64078  112.96     148.49       52.3629    148.49       
1 1 1 11 4  18 o 0 51.0667 10.055   42.2151    -129.332     3.02823    50.6684      
1 1 1 11 4  19 o 0 60.2846 10.2284  40.8308    65.4984      28.2298    -114.502     
1 1 1 11 4  20 o 0 49.3876 12.6747  38.0065    44.0746      11.0461    -135.925     
1 1 1 11 4  21 o 0 26.7036 12.6238  18.124     112.307      1.06232    -67.6932     
1 1 1 11 4  22 o 0 20.6841 10.4797  ?          ?            ?          ?            
1 1 1 11 5  0  o 0 255.149 10.9436  256.56     0            46.1403    2.6924e-13   
1 1 1 11 5  1  o 0 170.451 6.12513  185.518    -169.132     75.1553    -169.132     
1 1 1 11 5  2  o 0 204.634 6.7351   139.448    14.7497      110.413    -165.25      
1 1 1 11 5  3  o 0 477.133 15.317   356.828    9.54825      202.572    -170.452     
1 1 1 11 5  4  o 0 313.074 9.80543  270.986    -95.5656     44.1922    84.4344      
1 1 1 11 5  5  o 0 866.181 27.4023  736.076    -157.112     162.082    22.8875      
1 1 1 11 5  6  o 0 669.189 25.3105  685.341    75.2919      152.808    75.2919      
1 1 1 11 5  7  o 0 341.918 12.198   299.86     -162.968     4.08403    17.0315      
1 1 1 11 5  8  o 0 524.165 19.2091  419.327    89.8234      82.9282    -90.1766     
1 1 1 11 5  9  o 0 163.776 7.3103   65.846     -34.0839     147.701    145.916      
1 1 1 11 5  10 o 0 257.876 10.5095  226.059    130.128      9.63347    130.128      
1 1 1 11 5  11 o 0 206.747 8.65216  176.971    71.9854      3.981      71.9854      
1 1 1 11 5  12 o 0 153.607 6.55055  110.222    -39.8776     28.4058    140.122      
1 1 1 11 5  13 o 0 243.497 8.96645  225.308    -33.3959     9.45161    -33.3959     
1 1 1 11 5  14 o 0 89.9045 6.23658  81.9556    23.9414      15.3729    23.9414      
1 1 1 11 5  15 o 0 55.9738 9.59447  16.2883    174.448      52.7273    -5.55203     
1 1 1 11 5  16 o 0 51.6423 9.94447  26.701     96.1621      2.91344    -83.8379     
1 1 1 11 5  17 o 0 219.641 9.0727   229.681    130.184      15.8657    130.184      
1 1 1 11 5  18 o 0 90.3065 6.42961  65.3753    -90.276      41.6065    89.724       
1 1 1 11 5  19 o 0 79.8617 8.96419  75.1193    -26.9147     3.21566    -26.9147     
1 1 1 11 5  20 o 0 97.7629 10.91    109.217    -68.1143     41.9189    -68.1143     
1 1 1 11 5  21 f 1 36.102  15.6403  11.5912    66.389       9.28545    66.389       
1 1 1 11 5  22 o 0 20.4517 9.11265  ?          ?            ?          ?            
1 1 1 11 5  23 o 0 51.0623 11.5706  ?          ?            ?          ?            
1 1 1 11 6  0  o 0 381.815 14.5406  380.72     0            19.8723    180          
1 1 1 11 6  1  o 0 653.556 20.8936  686.614    142.599      79.0598    142.599      
1 1 1 11 6  2  f 1 179.714 10.0618  199.704    132.909      86.4636    132.909      
1 1 1 11 6  3  o 0 371.992 12.0164  315.383    -43.6969     75.1443    136.303      
1 1 1 11 6  4  o 0 521.403 16.9687  462.74     10.4365      61.7418    -169.563     
1 1 1 11 6  5  o 0 315.556 11.3883  241.887    -28.0853     99.3221    151.915      
1 1 1 11 6  6  o 0 447.384 14.3205  502.744    -19.369      201.28     -19.369      
1 1 1 11 6  7  o 0 502.041 18.0032  512.28     2.30421      131.379    2.30421      
1 1 1 11 6  8  o 0 514.414 18.2467  509.719    92.0681      118.921    92.0681      
1 1 1 11 6  9  o 0 100.877 6.32825  3.82046    151.43       147.631    -28.5704     
1 1 1 11 6  10 o 0 304.137 10.4085  262.173    -102.038     2.97874    77.962       
1 1 1 11 6  11 o 0 157.88  6.5373   138.189    -58.5632     17.008     -58.5632     
1 1 1 11 6  12 o 0 241.223 8.63956  248.637    35.8898      98.6872    35.8898      
1 1 1 11 6  13 o 0 176.74  7.06373  136.81     -21.1184     41.1423    158.882      
1 1 1 11 6  14 o 0 84.8515 6.37622  27.9035    -75.2561     89.3515    104.744      
1 1 1 11 6  15 f 1 113.229 5.28697  117.099    172.571      48.3413    172.571      
1 1 1 11 6  16 o 0 76.6734 6.49173  44.2069    51.3876      31.1337    -128.612     
1 1 1 11 6  17 o 0 91.4111 5.50651  102.882    101.707      28.5112    101.707      
1 1 1 11 6  18 o 0 37.2242 11.3449  4.34162    -158.215     54.1317    21.785       
1 1 1 11 6  19 o 0 49.0022 12.0297  50.4135    -116.265     36.3667    -116.265     
1 1 1 11 6  20 o 0 58.5215 15.9042  58.5273    -86.7524     14.1786    -86.7524     
1 1 1 11 6  21 o 0 71.622  13.1463  ?          ?            ?          ?            
1 1 1 11 6  22 o 0 17.9788 8.57034  ?          ?            ?          ?            
1 1 1 11 7  0  o 0 177.404 26.9449  175.131    0            141.748    180          
1 1 1 11 7  1  o 0 347.948 9.65994  397.376    74.8981      124.732    74.8981      
1 1 1 11 7  2  o 0 263.586 9.69042  222.599    -87.5112     46.3316    92.4888      
1 1 1 11 7  3  o 0 417.153 12.3896  386.724    -40.5262     14.7614    139.474      
1 1 1 11 7  4  o 0 442.13  14.6589  462.565    16.0014      97.1475    16.0014      
1 1 1 11 7  5  o 0 231.506 7.98853  249.874    -66.3106     91.6429    -66.3106     
1 1 1 11 7  6  o 0 292.705 9.98593  236.474    163.953      45.9297    -16.0467     
1 1 1 11 7  7  o 0 379.151 13.1791  367.078    -56.5335     66.8361    -56.5335     
1 1 1 11 7  8  o 0 423.444 14.8475  336.449    140.292      64.8685    -39.7079     
1 1 1 11 7  9  o 0 146.589 10.1646  100.379    116.883      34.5398    -63.1169     
1 1 1 11 7  10 o 0 78.6369 7.83751  40.1995    17.1251      192.521    17.1251      
1 1 1 11 7  11 o 0 63.0295 9.86187  13.5434    -0.247799    43.3155    179.752      
1 1 1 11 7  12 o 0 152.15  5.89138  74.4158    122.742      99.1584    -57.2582     
1 1 1 11 7  13 o 0 76.9878 6.84776  39.9156    -141.257     0.809344   -141.257     
1 1 1 11 7  14 o 0 120.796 7.10214  100.602    121.549      7.53511    -58.4507     
1 1 1 11 7  15 o 0 329.246 11.838   283.296    -123.742     4.99334    56.2576      
1 1 1 11 7  16 o 0 71.4566 7.0553   4.35755    97.8692      105.097    -82.1308     
1 1 1 11 7  17 o 0 232.938 7.91286  271.045    53.0599      74.3375    53.0599      
1 1 1 11 7  18 o 0 57.9147 8.55085  46.8929    105.859      9.31312    -74.1411     
1 1 1 11 7  19 o 0 59.7924 10.3359  37.2748    -65.8665     33.6427    114.134      
1 1 1 11 7  20 o 0 65.588  12.0938  83.1946    127.63       52.8527    127.63       
1 1 1 11 7  21 o 0 30.6075 14.38    ?          ?            ?          ?            
1 1 1 11 7  22 o 0 17.3624 8.08494  ?          ?            ?          ?            
1 1 1 11 8  0  o 0 452.529 17.8984  432.599    0            50.1937    1.28559e-13  
1 1 1 11 8  1  o 0 389.857 13.3901  379.498    76.1364      25.3143    76.1364      
1 1 1 11 8  2  o 0 58.8674 6.64566  50.3538    113.457      170.215    113.457      
1 1 1 11 8  3  o 0 396.481 12.1302  444.938    105.102      150.909    105.102      
1 1 1 11 8  4  o 0 326.688 11.2317  294.258    -164.739     14.1447    15.2611      
1 1 1 11 8  5  o 0 589.904 19.1429  464.438    113.626      166.49     -66.3739     
1 1 1 11 8  6  o 0 951.219 31.8421  904.594    -35.2864     91.1867    -35.2864     
1 1 1 11 8  7  o 0 280.261 8.98698  221.254    59.5276      43.7675    -120.472     
1 1 1 11 8  8  o 0 634.116 21.9606  569.135    21.5556      30.7579    21.5556      
1 1 1 11 8  9  f 1 224.265 7.7481   160.505    160.308      66.8351    -19.6918     
1 1 1 11 8  10 o 0 311.247 10.1805  307.717    -59.1643     80.8415    -59.1643     
1 1 1 11 8  11 o 0 91.9839 6.95667  60.5892    33.0158      8.00014    -146.984     
1 1 1 11 8  12 o 0 70.5459 7.2778   18.3884    -91.241      66.7718    88.759       
1 1 1 11 8  13 o 0 91.6101 6.14705  65.3305    -6.27693     3.59507    173.723      
1 1 1 11 8  14 o 0 202.41  7.11474  214.751    146.659      73.3652    146.659      
1 1 1 11 8  15 o 0 122.026 5.88286  134.332    -147.629     69.123     -147.629     
1 1 1 11 8  16 o 0 97.9148 5.831    92.2417    -140.637     32.4132    -140.637     
1 1 1 11 8  17 o 0 160.276 6.82834  195.243    45.5277      72.3131    45.5277      
1 1 1 11 8  18 o 0 118.924 7.83656  109.656    179.36       9.49653    -0.639547    
1 1 1 11 8  19 o 0 80.1269 7.60094  64.5923    96.5893      17.627     -83.4107     
1 1 1 11 8  20 o 0 19.7223 9.72006  6.50133    -85.2686     9.86117    94.7314      
1 1 1 11 8  21 o 0 32.5798 13.2591  ?          ?            ?          ?            
1 1 1 11 8  22 o 0 25.1586 10.9014  ?          ?            ?          ?            
1 1 1 11 9  0  o 0 490.02  20.4096  463.069    180          45.1316    -180         
1 1 1 11 9  1  o 0 378.922 11.693   318.635    10.4337      68.9195    -169.566     
1 1 1 11 9  2  o 0 171.679 5.9585   134.678    8.77568      28.558     -171.224     
1 1 1 11 9  3  o 0 325.99  10.0851  235.565    131.525      131.526    -48.4753     
1 1 1 11 9  4  o 0 303.715 14.5284  248.82     -62.9284     57.4046    117.072      
1 1 1 11 9  5  o 0 321.288 11.2891  300.423    123.948      30.2383    123.948      
1 1 1 11 9  6  o 0 447.281 14.3529  374.968    84.9452      46.4645    -95.0548     
1 1 1 11 9  7  o 0 368.905 11.8347  342.713    11.9401      42.3521    11.9401      
1 1 1 11 9  8  o 0 508.382 15.9042  548.196    41.6328      217.986    41.6328      
1 1 1 11 9  9  o 0 205.49  8.46921  146.502    -96.078      57.537     83.922       
1 1 1 11 9  10 o 0 180.513 7.61829  179.874    82.894       57.2386    82.894       
1 1 1 11 9  11 o 0 208.867 7.84483  223.832    131.014      102.363    131.014      
1 1 1 11 9  12 o 0 62.5083 9.5475   10.8472    7.00588      58.1941    -172.994     
1 1 1 11 9  13 o 0 110.465 5.81835  62.3366    151.723      60.2695    -28.2766     
1 1 1 11 9  14 o 0 131.224 5.86717  132.23     -171.023     39.7365    -171.023     
1 1 1 11 9  15 o 0 150.974 5.73811  124.114    119.003      7.37335    -60.9974     
1 1 1 11 9  16 o 0 178.789 6.1371   193.494    -72.4966     19.9957    -72.4966     
1 1 1 11 9  17 o 0 45.007  13.2203  29.5928    151.285      18.0128    -28.7146     
1 1 1 11 9  18 o 0 38.46   11.9066  18.8761    34.4766      29.3131    -145.523     
1 1 1 11 9  19 o 0 37.0214 13.5091  20.7714    -152.512     19.1482    27.4884      
1 1 1 11 9  20 o 0 68.04   12.0678  80.0719    -93.8026     41.6359    -93.8026     
1 1 1 11 9  21 o 0 67.0905 20.5649  ?          ?            ?          ?            
1 1 1 11 9  22 o 0 30.9912 12.786   ?          ?            ?          ?            
1 1 1 11 10 0  o 0 218.77  9.72194  197.583    180          116.681    -180         
1 1 1 11 10 1  o 0 321.589 11.5112  233.91     -166.912     122.398    13.0881      
1 1 1 11 10 2  o 0 435.458 14.5736  383.975    14.5139      36.8996    -165.486     
1 1 1 11 10 3  o 0 154.975 10.4039  108.722    110.243      43.6489    -69.7566     
1 1 1 11 10 4  o 0 776.761 25.208   756.975    164.996      78.1588    164.996      
1 1 1 11 10 5  f 1 436.088 13.7444  373.659    -84.9668     31.447     95.0332      
1 1 1 11 10 6  o 0 757.094 25.0634  793.519    -92.8093     239.449    -92.8093     
1 1 1 11 10 7  o 0 355.539 12.0275  301.115    129.412      14.1486    -50.5882     
1 1 1 11 10 8  o 0 482.863 17.0153  493.801    66.4893      119.08     66.4893      
1 1 1 11 10 9  o 0 129.974 7.79431  62.3105    -33.2074     79.7573    146.793      
1 1 1 11 10 10 o 0 200.077 10.7758  185.131    -29.9689     31.4152    -29.9689     
1 1 1 11 10 11 o 0 220.295 8.30955  169.447    -43.9227     30.693     136.077      
1 1 1 11 10 12 o 0 295.29  16.9294  277.615    -99.1149     10.901     -99.1149     
1 1 1 11 10 13 o 0 170.269 6.06131  167.126    153.526      39.8343    153.526      
1 1 1 11 10 14 o 0 218.245 8.34056  229.582    72.306       76.8811    72.306       
1 1 1 11 10 15 o 0 106.817 5.90972  58.1579    -76.1228     61.4593    103.877      
1 1 1 11 10 16 o 0 166.76  5.72168  218.708    19.6001      98.1012    19.6001      
1 1 1 11 10 17 o 0 196.299 7.25761  236.961    -108.799     84.9245    -108.799     
1 1 1 11 10 18 o 0 130.528 6.96282  149.311    169.879      49.4723    169.879      
1 1 1 11 10 19 o 0 33.407  12.9206  14.9696    130.191      6.74608    130.191      
1 1 1 11 10 20 o 0 34.9901 14.7348  33.937     145.585      14.6915    145.585      
1 1 1 11 10 21 o 0 66.7036 14.1723  ?          ?            ?          ?            
1 1 1 11 10 22 o 0 20.9997 10.0139  ?          ?            ?          ?            
1 1 1 11 11 0  o 0 610.756 39.372   563.917    180          136.764    -180         
1 1 1 11 11 1  o 0 380.05  15.0658  351.592    -90          46.6104    90           
1 1 1 11 11 2  o 0 441.299 20.3749  408.38     180          124.154    180          
1 1 1 11 11 3  f 1 466.725 18.5844  431.124    -90          20.7137    -90          
1 1 1 11 11 4  o 0 118.91  7.2223   107.16     180          142.982    3.88407e-15  
1 1 1 11 11 5  f 1 792.481 35.6914  710.436    90           154.693    -90          
1 1 1 11 11 6  o 0 23.272  13.7673  8.52258    0            146.677    -180         
1 1 1 11 11 7  o 0 116.278 9.17939  101.882    -90          151.819    90           
1 1 1 11 11 8  o 0 205.015 13.1251  185.128    180          43.0344    180          
1 1 1 11 11 9  o 0 83.72   12.8194  47.1108    -90          26.373     90           
1 1 1 11 11 10 o 0 207.115 9.44072  180.886    0            58.9276    180          
1 1 1 11 11 11 o 0 106.315 8.34504  90.4775    90           25.5788    -90          
1 1 1 11 11 12 o 0 53.5132 14.8507  27.288     180          24.4943    7.81701e-15  
1 1 1 11 11 13 o 0 17.1089 11.7802  4.22496    -90          67.4194    90           
1 1 1 11 11 14 o 0 206.763 8.93067  182.968    180          6.61758    1.05843e-13  
1 1 1 11 11 15 o 0 29.1272 15.854   13.0134    90           23.0295    -90          
1 1 1 11 11 16 o 0 91.5272 8.36563  94.0039    0            48.0129    3.74069e-15  
1 1 1 11 11 17 o 0 39.8656 16.4606  35.3591    90           4.83054    -90          
1 1 1 11 11 18 o 0 52.1974 17.4284  50.3178    180          18.4616    3.33046e-14  
1 1 1 11 11 19 o 0 47.5376 22.3254  44.2545    90           21.7939    -90          
1 1 1 11 11 20 o 0 44.2096 20.49    39.6801    0            3.55645    1.24903e-14  
1 1 1 11 11 21 o 0 24.6789 17.7608  ?          ?            ?          ?            
1 1 1 11 11 22 o 0 9.75065 6.96288  ?          ?            ?          ?            
1 1 1 12 0  0  o 0 627.814 35.0574  625.585    180          25.5404    -5.43774e-13 
1 1 1 12 0  1  o 0 384.039 15.4639  379.81     -45          223.188    -45          
1 1 1 12 0  2  o 0 355.448 17.1901  348.342    -90          28.5114    90           
1 1 1 12 0  3  o 0 314.031 13.4513  304.681    -135         59.1935    45           
1 1 1 12 0  4  o 0 540.009 22.855   507.512    180          73.8092    4.49822e-14  
1 1 1 12 0  5  o 0 163.798 8.68709  144.146    135          49.2586    135          
1 1 1 12 0  6  o 0 35.8814 16.1687  10.1266    90           65.2704    -90          
1 1 1 12 0  7  o 0 505.155 26.4251  448.721    45           106.452    -135         
1 1 1 12 0  8  o 0 283.473 14.8084  248.025    180          27.3423    180          
1 1 1 12 0  9  o 0 621.779 33.0124  559.649    135          50.8522    135          
1 1 1 12 0  10 o 0 145.992 9.96444  128.068    -90          29.1088    90           
1 1 1 12 0  11 o 0 308.412 16.2886  267.164    -135         3.20285    45           
1 1 1 12 0  12 o 0 91.7119 11.4682  35.1953    180          13.3639    180          
1 1 1 12 0  13 o 0 294.387 13.9984  271.442    135          64.9484    135          
1 1 1 12 0  14 o 0 266.757 11.7002  239.867    90           71.0908    90           
1 1 1 12 0  15 o 0 145.193 8.47626  127.106    45           1.62821    45           
1 1 1 12 0  16 o 0 23.9693 14.4001  3.6008     0            9.83154    180          
1 1 1 12 0  17 o 0 17.851  11.9829  7.68546    -45          21.4141    135          
1 1 1 12 0  18 o 0 66.4656 17.9222  65.4889    -90          48.6185    90           
1 1 1 12 0  19 o 0 40.4034 17.4837  31.8093    45           11.4541    45           
1 1 1 12 0  20 o 0 19.0145 13.043   13.0355    180          6.5995     2.0769e-14   
1 1 1 12 0  21 o 0 34.4717 20.408   30.5141    135          4.68596    -45          
1 1 1 12 0  22 o 0 13.8126 10.0017  ?          ?            ?          ?            
1 1 1 12 0  23 o 0 8.28459 5.47895  ?          ?            ?          ?            
1 1 1 12 1  0  f 1 626.372 24.2624  628.424    180          5.21995    -5.71624e-12 
1 1 1 12 1  1  o 0 421.182 13.1498  390.195    -72.5126     48.4606    107.487      
1 1 1 12 1  2  o 0 229.47  8.0053   158.627    -149.711     119.381    30.2889      
1 1 1 12 1  3  o 0 397.636 16.0094  395.471    -97.4313     25.8575    -97.4313     
1 1 1 12 1  4  o 0 168.581 6.03078  65.1615    -13.3038     170.423    166.696      
1 1 1 12 1  5  o 0 234.649 10.9115  198.181    82.4797      23.3877    -97.5203     
1 1 1 12 1  6  o 0 730.686 25.9208  634.234    3.60074      48.0034    -176.399     
1 1 1 12 1  7  o 0 224.818 8.26921  154.507    46.9495      75.4921    -133.051     
1 1 1 12 1  8  o 0 306.932 11.1948  263.791    97.2937      2.7854     97.2937      
1 1 1 12 1  9  o 0 218.601 8.42077  180.94     -92.036      12.4408    87.964       
1 1 1 12 1  10 o 0 435.603 16.0105  391.132    -26.9367     21.0281    -26.9367     
1 1 1 12 1  11 o 0 260.76  9.9577   268.936    18.1042      96.3315    18.1042      
1 1 1 12 1  12 o 0 111.871 6.45617  83.8477    23.3406      0.375821   23.3406      
1 1 1 12 1  13 o 0 133.652 5.39413  105.44     102.071      18.3053    -77.9286     
1 1 1 12 1  14 o 0 27.9046 11.2806  9.43485    6.84735      38.4732    6.84735      
1 1 1 12 1  15 o 0 77.7825 6.84507  30.5429    -175.152     66.312     4.84756      
1 1 1 12 1  16 o 0 93.0141 5.87828  32.866     -69.2556     85.7635    110.744      
1 1 1 12 1  17 o 0 73.4215 7.19416  63.9868    -166.266     13.3862    13.7338      
1 1 1 12 1  18 o 0 19.8938 9.50931  3.56651    -63.7193     14.9245    -63.7193     
1 1 1 12 1  19 o 0 27.1995 11.7266  11.5697    -164.731     8.45469    15.2695      
1 1 1 12 1  20 o 0 13.8145 6.94682  2.38788    -63.0617     15.5077    -63.0617     
1 1 1 12 1  21 o 0 23.8938 11.476   13.9409    26.9584      0.245713   -153.042     
1 1 1 12 1  22 o 0 24.2339 11.2262  ?          ?            ?          ?            
1 1 1 12 1  23 o 0 34.1857 13.724   ?          ?            ?          ?            
1 1 1 12 2  0  o 0 559.005 23.0251  562.947    180          95.3282    -180         
1 1 1 12 2  1  o 0 416.59  15.4336  431.638    126.468      41.1353    126.468      
1 1 1 12 2  2  o 0 320.447 9.92743  262.704    86.5673      97.8876    -93.4327     
1 1 1 12 2  3  o 0 319.817 10.0669  221.702    155.908      160.297    -24.0922     
1 1 1 12 2  4  o 0 180.559 6.52647  142.884    160.356      32.4991    -19.6438     
1 1 1 12 2  5  o 0 163.812 6.11159  101.086    -166.312     81.8427    13.6877      
1 1 1 12 2  6  o 0 646.953 23.7622  527.733    -92.4873     112.95     87.5127      
1 1 1 12 2  7  o 0 238.134 8.4123   146.034    -56.7098     119.472    123.29       
1 1 1 12 2  8  o 0 693.354 24.0552  614.212    15.9034      15.1611    15.9034      
1 1 1 12 2  9  o 0 312.387 10.605   247.443    87.881       56.9125    -92.119      
1 1 1 12 2  10 o 0 260.572 9.96594  263.784    66.6879      86.9753    66.6879      
1 1 1 12 2  11 o 0 209.56  8.14049  141.121    -16.2156     72.7108    163.784      
1 1 1 12 2  12 o 0 197.681 7.89969  135.675    -51.87       54.6562    128.13       
1 1 1 12 2  13 o 0 147.305 5.45682  135.966    16.3282      18.564     16.3282      
1 1 1 12 2  14 o 0 106.12  5.99466  116.012    9.29845      56.4163    9.29845      
1 1 1 12 2  15 o 0 139.131 5.91815  93.6263    -38.1913     50.1667    141.809      
1 1 1 12 2  16 o 0 183.327 7.82933  175.105    57.6395      44.9949    57.6395      
1 1 1 12 2  17 o 0 132.796 5.55983  158.956    4.71937      54.3178    4.71937      
1 1 1 12 2  18 o 0 31.5117 11.0038  8.8909     165.043      23.8875    -14.957      
1 1 1 12 2  19 o 0 41.8658 14.733   38.7001    133.911      11.7761    133.911      
1 1 1 12 2  20 o 0 55.8641 10.9784  55.62      -145.595     13.1803    -145.595     
1 1 1 12 2  21 o 0 30.8419 14.2825  17.9961    152.57       12.771     -27.4305     
1 1 1 12 2  22 o 0 30.9408 10.5473  ?          ?            ?          ?            
1 1 1 12 3  0  f 1 353.535 14.5466  356.233    0            133.938    2.18414e-14  
1 1 1 12 3  1  o 0 322.576 12.515   299.629    30.3579      33.485     -149.642     
1 1 1 12 3  2  o 0 447.863 14.7674  398.965    8.85285      83.5206    -171.147     
1 1 1 12 3  3  o 0 597.354 19.5244  550.52     84.0553      43.353     -95.9447     
1 1 1 12 3  4  f 1 191.226 10.0847  220.049    -148.268     122.672    -148.268     
1 1 1 12 3  5  o 0 442.808 15.139   427.16     -154.274     32.2411    -154.274     
1 1 1 12 3  6  o 0 257.961 8.16562  230.485    150.017      9.5174     150.017      
1 1 1 12 3  7  o 0 302.034 10.4047  305.892    -104.788     88.3817    -104.788     
1 1 1 12 3  8  o 0 335.156 11.5247  365.653    -40.6173     158.981    -40.6173     
1 1 1 12 3  9  f 1 384.592 14.2832  298.123    41.4442      89.1538    -138.556     
1 1 1 12 3  10 f 1 208.589 9.44423  103.575    -122.069     147.709    57.931       
1 1 1 12 3  11 o 0 244.184 9.70524  250.839    -127.696     89.5516    -127.696     
1 1 1 12 3  12 o 0 153.776 6.39056  137.049    159.877      30.2895    159.877      
1 1 1 12 3  13 o 0 76.1653 7.19229  37.9989    -24.052      25.6574    155.948      
1 1 1 12 3  14 o 0 219.651 7.24269  227.533    -109.832     66.3213    -109.832     
1 1 1 12 3  15 o 0 152.996 6.56476  116.465    136.823      28.3917    -43.1774     
1 1 1 12 3  16 o 0 122.857 5.92311  125.136    -85.5618     52.9662    -85.5618     
1 1 1 12 3  17 o 0 183.263 6.35836  222.077    43.2552      77.4105    43.2552      
1 1 1 12 3  18 o 0 141.166 6.44872  154.929    -54.4631     38.0907    -54.4631     
1 1 1 12 3  19 o 0 58.4126 23.3774  60.6977    -163.424     19.0724    -163.424     
1 1 1 12 3  20 f 1 24.1402 10.5426  14.6692    154.197      2.25404    -25.8029     
1 1 1 12 3  21 o 0 32.9196 14.9007  6.76133    23.0308      40.8733    -156.969     
1 1 1 12 3  22 o 0 23.0929 10.9     ?          ?            ?          ?            
1 1 1 12 3  23 o 0 32.0172 13.9965  ?          ?            ?          ?            
1 1 1 12 4  0  o 0 126.431 7.24022  125.494    0            61.3402    180          
1 1 1 12 4  1  o 0 406.476 12.5176  347.125    -123.005     109.508    56.9951      
1 1 1 12 4  2  o 0 355.667 11.5598  428.403    82.3227      167.371    82.3227      
1 1 1 12 4  3  o 0 110.971 6.1998   2.03314    51.221       185.188    -128.779     
1 1 1 12 4  4  o 0 468.23  16.3576  477.277    12.8301      72.5958    12.8301      
1 1 1 12 4  5  f 1 293.932 9.97934  259.484    92.0224      19.0099    -87.9776     
1 1 1 12 4  6  o 0 530.459 18.3646  397.901    76.3794      162.519    -103.621     
1 1 1 12 4  7  o 0 406.501 13.8401  364.41     -99.6656     11.4062    -99.6656     
1 1 1 12 4  8  o 0 447.046 15.3276  394.241    -139.943     10.9337    -139.943     
1 1 1 12 4  9  f 1 430.382 15.3851  434.367    92.4423      102.367    92.4423      
1 1 1 12 4  10 o 0 311.251 10.8801  296.865    -129.242     57.8487    -129.242     
1 1 1 12 4  11 o 0 225.152 7.60269  199.474    177.406      18.8897    177.406      
1 1 1 12 4  12 o 0 64.508  9.30088  26.5993    -93.197      146.527    -93.197      
1 1 1 12 4  13 o 0 166.172 6.19895  96.3533    -133.828     102.467    46.1718      
1 1 1 12 4  14 o 0 25.2205 10.8327  15.208     -161.507     48.7927    -161.507     
1 1 1 12 4  15 o 0 201.518 6.62848  186.725    17.2083      27.5507    17.2083      
1 1 1 12 4  16 o 0 135.325 5.86916  91.7627    -31.4239     39.4298    148.576      
1 1 1 12 4  17 o 0 74.7967 6.87452  62.0703    99.4517      19.6078    -80.5483     
1 1 1 12 4  18 o 0 52.4729 10.3203  46.0621    -55.9399     3.40102    -55.9399     
1 1 1 12 4  19 o 0 86.7777 8.31608  94.7952    -136.852     31.0049    -136.852     
1 1 1 12 4  20 o 0 31.9538 13.4275  24.9767    -36.8192     0.931599   143.181      
1 1 1 12 4  21 o 0 43.6677 14.788   ?          ?            ?          ?            
1 1 1 12 4  22 o 0 19.0261 9.28728  ?          ?            ?          ?            
1 1 1 12 5  0  o 0 230.329 9.85273  230.257    0            57.2549    5.14378e-14  
1 1 1 12 5  1  o 0 263.331 9.31846  266.736    119.994      27.976     119.994      
1 1 1 12 5  2  o 0 394.789 16.6375  391.557    86.6586      28.9952    86.6586      
1 1 1 12 5  3  o 0 273.095 9.83263  333.654    -73.3339     168.594    -73.3339     
1 1 1 12 5  4  o 0 475.165 15.4558  416.717    -145.762     62.0108    34.238       
1 1 1 12 5  5  o 0 106.639 5.44968  52.8977    88.522       45.2949    -91.478      
1 1 1 12 5  6  o 0 280.793 9.83076  281.926    -33.0922     72.0294    -33.0922     
1 1 1 12 5  7  o 0 568.92  18.7303  576.153    -67.0882     142.918    -67.0882     
1 1 1 12 5  8  o 0 284.485 9.46845  183.736    -14.7551     120.942    165.245      
1 1 1 12 5  9  o 0 137.987 6.40524  83.108     -81.8969     52.9956    98.1031      
1 1 1 12 5  10 o 0 239.081 8.89918  205.791    179.571      7.32569    179.571      
1 1 1 12 5  11 o 0 398.928 15.0021  262.963    178.734      160.292    -1.26586     
1 1 1 12 5  12 o 0 21.1144 9.90705  71.1714    102.972      156.75     102.972      
1 1 1 12 5  13 o 0 132.197 5.7872   107.25     175.982      10.1181    -4.01781     
1 1 1 12 5  14 o 0 28.8077 11.1074  15.7364    -111.809     60.1456    -111.809     
1 1 1 12 5  15 o 0 63.8321 8.54527  46.6633    -61.0847     3.61238    -61.0847     
1 1 1 12 5  16 o 0 170.998 6.40302  112.397    95.2059      59.2324    -84.7941     
1 1 1 12 5  17 o 0 120.086 5.45577  143.336    -39.1341     51.1801    -39.1341     
1 1 1 12 5  18 o 0 61.63   7.12503  46.6428    1.02081      18.1659    -178.979     
1 1 1 12 5  19 o 0 41.3972 12.0183  37.3286    77.4592      10.2572    77.4592      
1 1 1 12 5  20 o 0 79.6177 10.3427  75.0922    71.8258      8.2597     71.8258      
1 1 1 12 5  21 o 0 33.2489 15.3891  ?          ?            ?          ?            
1 1 1 12 5  22 o 0 22.8137 10.8547  ?          ?            ?          ?            
1 1 1 12 6  0  o 0 416.568 18.2695  413.578    180          87.0835    -1.89931e-13 
1 1 1 12 6  1  o 0 284.123 8.77715  150.107    -178.088     239.793    1.9123       
1 1 1 12 6  2  o 0 383.002 12.8977  344.186    -174.579     39.7977    5.4207       
1 1 1 12 6  3  o 0 369.499 12.0748  385.644    77.0526      77.2856    77.0526      
1 1 1 12 6  4  o 0 808.285 24.0977  705.937    69.0449      116.12     -110.955     
1 1 1 12 6  5  o 0 78.953  5.97037  10.7842    88.3953      32.1204    -91.6047     
1 1 1 12 6  6  o 0 459.95  15.6701  371.177    -2.42634     83.3982    177.574      
1 1 1 12 6  7  o 0 466.407 14.0513  353.214    45.623       118.55     -134.377     
1 1 1 12 6  8  o 0 180.743 6.98278  102.219    114.169      94.0254    -65.8311     
1 1 1 12 6  9  o 0 179.828 7.38049  182.602    81.3301      81.3261    81.3301      
1 1 1 12 6  10 o 0 342.887 12.8946  182.069    -147.404     232.543    32.5956      
1 1 1 12 6  11 o 0 188.945 7.0992   194.501    -1.88697     78.589     -1.88697     
1 1 1 12 6  12 o 0 176.722 6.60582  162.138    -36.1801     6.25044    -36.1801     
1 1 1 12 6  13 o 0 224.632 7.68796  190.381    -3.96439     21.0749    176.036      
1 1 1 12 6  14 o 0 124.454 6.10199  129.625    -2.10383     47.8415    -2.10383     
1 1 1 12 6  15 o 0 54.4322 8.82985  20.5247    21.568       38.2214    -158.432     
1 1 1 12 6  16 o 0 109.839 5.77151  80.2054    126.002      16.4498    -53.9982     
1 1 1 12 6  17 o 0 70.5594 7.03664  72.1206    24.6434      12.4971    24.6434      
1 1 1 12 6  18 o 0 35.1789 11.1054  23.7972    80.9833      8.74692    -99.0167     
1 1 1 12 6  19 o 0 147.502 9.06393  142.684    154.969      11.071     154.969      
1 1 1 12 6  20 o 0 46.0617 13.892   43.1991    -34.1808     8.13439    -34.1808     
1 1 1 12 6  21 o 0 39.2358 16.4078  ?          ?            ?          ?            
1 1 1 12 6  22 o 0 12.3922 6.04075  ?          ?            ?          ?            
1 1 1 12 7  0  o 0 116.546 9.59175  110.752    180          80.1633    -5.52832e-14 
1 1 1 12 7  1  o 0 437.96  15.2164  450.754    -65.2711     69.8368    -65.2711     
1 1 1 12 7  2  o 0 354.624 14.1966  287.813    -49.666      93.0434    130.334      
1 1 1 12 7  3  o 0 311.911 10.2697  248.591    -36.7617     84.1362    143.238      
1 1 1 12 7  4  o 0 520.657 19.2192  496.956    34.8306      19.9134    34.8306      
1 1 1 12 7  5  o 0 433.68  15.9757  384.936    56.3264      14.5909    -123.674     
1 1 1 12 7  6  o 0 382.723 12.6645  415.038    -92.7407     153.015    -92.7407     
1 1 1 12 7  7  o 0 457.823 14.7014  431.852    43.1676      58.6332    43.1676      
1 1 1 12 7  8  o 0 366.142 17.4526  452.144    -98.4007     285.052    -98.4007     
1 1 1 12 7  9  o 0 128.074 6.23023  68.6428    -74.8234     61.461     105.177      
1 1 1 12 7  10 o 0 97.475  7.13391  55.4987    -68.8423     39.2654    111.158      
1 1 1 12 7  11 o 0 70.0021 8.03754  26.5602    -121.142     11.1336    58.8579      
1 1 1 12 7  12 o 0 154.176 5.88257  138.547    -101.626     4.5163     -101.626     
1 1 1 12 7  13 o 0 54.6034 10.4396  2.26667    -111.483     47.6037    68.5171      
1 1 1 12 7  14 f 1 158.586 6.16992  153.915    -85.9908     32.7395    -85.9908     
1 1 1 12 7  15 o 0 97.1784 6.62194  84.5535    15.4009      12.5163    15.4009      
1 1 1 12 7  16 o 0 23.4184 10.3094  0.786943   -3.53678     13.6918    -3.53678     
1 1 1 12 7  17 o 0 110.701 6.59849  128.083    -53.2952     41.1688    -53.2952     
1 1 1 12 7  18 o 0 130.529 6.15265  127.547    -23.7181     5.1578     -23.7181     
1 1 1 12 7  19 o 0 83.1831 9.45059  58.4308    145.418      35.2454    -34.5821     
1 1 1 12 7  20 o 0 37.5828 10.9891  36.2086    97.0567      12.3397    97.0567      
1 1 1 12 7  21 o 0 45.8843 14.8617  ?          ?            ?          ?            
1 1 1 12 7  22 o 0 13.3025 6.5836   ?          ?            ?          ?            
1 1 1 12 8  0  o 0 195.275 8.44864  186.261    180          105.277    -9.50749e-14 
1 1 1 12 8  1  o 0 602.117 17.7431  544.691    -44.8421     51.818     135.158      
1 1 1 12 8  2  o 0 353.972 11.7794  377.047    -133.296     96.0994    -133.296     
1 1 1 12 8  3  o 0 193.304 7.19856  98.6413    143.905      151.242    -36.0949     
1 1 1 12 8  4  f 1 162.662 5.87006  114.768    170.215      49.4913    -9.78506     
1 1 1 12 8  5  o 0 557.804 18.2247  513.315    -128.951     18.2843    -128.951     
1 1 1 12 8  6  o 0 769.722 25.759   695.626    149.519      12.1042    149.519      
1 1 1 12 8  7  o 0 402.059 12.859   317.15     -101.547     68.9805    78.4534      
1 1 1 12 8  8  o 0 322.054 22.5026  334.618    151.367      124.682    151.367      
1 1 1 12 8  9  o 0 80.9194 7.71314  11.1483    -55.7074     59.3086    124.293      
1 1 1 12 8  10 o 0 168.159 6.75455  151.308    64.8959      22.2561    64.8959      
1 1 1 12 8  11 o 0 29.1405 11.9128  56.5166    -164.555     137.733    -164.555     
1 1 1 12 8  12 o 0 115.315 5.67024  116.214    -179.289     62.0932    -179.289     
1 1 1 12 8  13 o 0 46.6582 10.8967  2.63277    -160.098     24.0938    -160.098     
1 1 1 12 8  14 o 0 192.329 7.10506  165.946    76.761       4.24424    -103.239     
1 1 1 12 8  15 o 0 183.009 6.69037  173.479    23.8626      37.3847    23.8626      
1 1 1 12 8  16 o 0 150.779 6.07453  209.265    10.3303      114.337    10.3303      
1 1 1 12 8  17 o 0 61.6068 12.1746  65.9929    51.8891      23.1414    51.8891      
1 1 1 12 8  18 o 0 25.4534 10.396   8.52326    -37.008      8.54964    142.992      
1 1 1 12 8  19 o 0 30.1053 11.9035  16.2936    99.0367      0.276717   -80.9633     
1 1 1 12 8  20 o 0 76.6171 7.60851  81.2983    167.603      28.1396    167.603      
1 1 1 12 8  21 o 0 20.8355 9.79466  ?          ?            ?          ?            
1 1 1 12 8  22 o 0 12.0362 5.98795  ?          ?            ?          ?            
1 1 1 12 9  0  o 0 330.348 14.352   311.735    0            160.271    2.79935e-14  
1 1 1 12 9  1  o 0 225.114 7.62763  223.552    104.197      46.1276    104.197      
1 1 1 12 9  2  o 0 355.941 10.9356  295.906    17.8011      67.3591    -162.199     
1 1 1 12 9  3  o 0 276.63  9.07673  280.193    -51.8482     60.5086    -51.8482     
1 1 1 12 9  4  o 0 196.342 6.39475  217.868    170.925      109.871    170.925      
1 1 1 12 9  5  o 0 630.126 21.6255  614.22     -127.929     95.1475    -127.929     
1 1 1 12 9  6  o 0 158.489 6.0627   141.96     -88.7832     40.4843    -88.7832     
1 1 1 12 9  7  o 0 411.027 14.9639  446.57     -54.523      181.827    -54.523      
1 1 1 12 9  8  o 0 279.828 9.29394  216.07     -117.306     62.0652    62.6937      
1 1 1 12 9  9  o 0 98.4279 6.96117  38.8774    140.457      9.28472    -39.5435     
1 1 1 12 9  10 o 0 341.79  12.792   318.973    55.0869      47.106     55.0869      
1 1 1 12 9  11 o 0 186.239 7.64276  160.423    58.5472      14.5289    58.5472      
1 1 1 12 9  12 o 0 270.902 9.53028  279.296    -51.3966     64.143     -51.3966     
1 1 1 12 9  13 o 0 35.6231 12.1062  14.2064    36.424       43.2277    36.424       
1 1 1 12 9  14 o 0 230.939 7.34432  133.02     131.103      139.033    -48.8968     
1 1 1 12 9  15 o 0 67.4452 7.18533  54.1434    2.03013      16.2088    2.03013      
1 1 1 12 9  16 o 0 186.274 6.71104  216.78     -24.0648     54.8909    -24.0648     
1 1 1 12 9  17 o 0 175.488 6.87899  188.074    129.525      30.7678    129.525      
1 1 1 12 9  18 o 0 73.757  7.48589  69.789     -20.642      2.90178    -20.642      
1 1 1 12 9  19 o 0 56.7381 11.0595  62.701     -41.6561     30.4217    -41.6561     
1 1 1 12 9  20 o 0 48.1312 16.8287  35.6697    50.6657      11.1533    -129.334     
1 1 1 12 9  21 o 0 21.7385 10.4846  ?          ?            ?          ?            
1 1 1 12 9  22 o 0 20.4195 9.31595  ?          ?            ?          ?            
1 1 1 12 10 0  o 0 844.329 33.2512  788.011    0            75.0158    180          
1 1 1 12 10 1  o 0 521.38  14.6581  510.086    109.178      55.1648    109.178      
1 1 1 12 10 2  f 1 329.394 10.5724  363.547    -8.28898     130.146    -8.28898     
1 1 1 12 10 3  o 0 82.8179 5.28992  13.703     85.6171      64.3504    -94.3829     
1 1 1 12 10 4  o 0 458.448 14.5814  338.427    -97.5085     146.363    82.4915      
1 1 1 12 10 5  o 0 206.495 7.6168   99.906     134.509      156.389    -45.4906     
1 1 1 12 10 6  o 0 573.289 19.6693  516.432    16.7643      21.247     16.7643      
1 1 1 12 10 7  o 0 765.337 23.7782  672.624    -49.394      8.20639    -49.394      
1 1 1 12 10 8  o 0 618.289 20.0538  584.052    178.163      58.3442    178.163      
1 1 1 12 10 9  o 0 345.837 14.8345  281.636    -63.4222     39.1572    116.578      
1 1 1 12 10 10 f 1 139.863 6.27255  104.114    136.773      19.976     -43.2271     
1 1 1 12 10 11 o 0 69.9356 8.02974  2.88556    100.409      106.002    100.409      
1 1 1 12 10 12 o 0 169.53  6.5784   183.579    156.122      72.1314    156.122      
1 1 1 12 10 13 o 0 131.088 6.23013  105.081    -121.118     8.74263    58.8823      
1 1 1 12 10 14 o 0 194.814 6.86612  197.339    -80.2109     57.6318    -80.2109     
1 1 1 12 10 15 f 1 128.667 5.67981  113.922    104.254      15.737     104.254      
1 1 1 12 10 16 f 1 81.4833 6.67572  101.363    -32.9624     47.4795    -32.9624     
1 1 1 12 10 17 o 0 94.7218 6.27064  97.8257    -103.656     14.8102    -103.656     
1 1 1 12 10 18 o 0 99.3023 6.93363  116.689    -87.7936     48.0905    -87.7936     
1 1 1 12 10 19 o 0 50.5925 12.6966  37.1238    -35.7305     12.8202    144.269      
1 1 1 12 10 20 o 0 85.9512 15.4524  78.7547    -107.263     6.52264    -107.263     
1 1 1 12 10 21 o 0 37.953  14.9866  ?          ?            ?          ?            
1 1 1 12 10 22 o 0 18.7017 9.06638  ?          ?            ?          ?            
1 1 1 12 11 0  o 0 432.422 19.4726  399.108    0            51.9369    1.30987e-13  
1 1 1 12 11 1  o 0 438.592 12.6182  295.632    47.7985      211.397    -132.202     
1 1 1 12 11 2  o 0 471.929 14.0231  513.722    109.403      167.465    109.403      
1 1 1 12 11 3  o 0 333.816 10.0818  341.281    153.634      94.9374    153.634      
1 1 1 12 11 4  o 0 472.307 14.5824  392.832    12.8266      54.8367    -167.173     
1 1 1 12 11 5  o 0 608.758 20.8389  672.296    127.919      268.111    127.919      
1 1 1 12 11 6  o 0 337.389 27.3122  311.947    -66.6714     41.8901    -66.6714     
1 1 1 12 11 7  o 0 244.3   9.60018  241.991    -17.412      80.6361    -17.412      
1 1 1 12 11 8  o 0 169.238 6.43861  68.8465    -33.714      148.525    146.286      
1 1 1 12 11 9  o 0 384.602 13.3464  309.8      -79.9827     49.3911    100.017      
1 1 1 12 11 10 o 0 251.824 9.24352  187.345    -129.832     53.9764    50.1678      
1 1 1 12 11 11 o 0 221.137 7.52963  158.406    -153.267     49.8363    26.7331      
1 1 1 12 11 12 o 0 54.7725 10.0399  12.2399    -78.7323     95.8556    -78.7323     
1 1 1 12 11 13 o 0 77.6584 6.79654  36.7556    119.108      56.7792    -60.8925     
1 1 1 12 11 14 o 0 25.9664 10.8501  12.0077    -155.677     41.1765    -155.677     
1 1 1 12 11 15 o 0 148.042 6.23104  127.779    -109.534     9.87715    -109.534     
1 1 1 12 11 16 o 0 259.152 14.865   328.694    150.3        132.504    150.3        
1 1 1 12 11 17 o 0 21.3979 9.58692  7.72275    -36.0289     34.9513    -36.0289     
1 1 1 12 11 18 o 0 41.3054 11.7957  38.3708    -20.0061     20.7351    -20.0061     
1 1 1 12 11 19 o 0 35.5295 13.8974  19.8052    14.32        21.3442    -165.68      
1 1 1 12 11 20 o 0 35.8608 14.9171  29.0897    104.594      0.663004   104.594      
1 1 1 12 11 21 f 1 31.3471 13.8088  ?          ?            ?          ?            
1 1 1 12 11 22 o 0 13.5346 6.85207  ?          ?            ?          ?            
1 1 1 12 12 0  o 0 870.145 50.0964  794.305    180          80.8713    -180         
1 1 1 12 12 1  o 0 510.376 23.4699  466.532    -90          46.2255    -90          
1 1 1 12 12 2  o 0 739.876 29.8307  663.554    180          1.22742    2.08632e-12  
1 1 1 12 12 3  o 0 574.361 22.6812  513.93     -90          119.017    90           
1 1 1 12 12 4  o 0 477.138 19.0732  424.973    0            36.9015    180          
1 1 1 12 12 5  o 0 436.097 20.5168  385.683    90           22.5441    90           
1 1 1 12 12 6  o 0 738.843 31.9271  647.217    180          23.3828    1.20362e-13  
1 1 1 12 12 7  o 0 14.664  10.466   0.958393   -90          40.4542    90           
1 1 1 12 12 8  o 0 214.744 11.6557  191.606    180          19.1484    180          
1 1 1 12 12 9  o 0 19.6382 13.4916  1.62165    -90          18.7861    90           
1 1 1 12 12 10 o 0 25.9087 15.9075  0.412553   0            2.5618     180          
1 1 1 12 12 11 o 0 320.048 14.9363  300.731    -90          37.2176    90           
1 1 1 12 12 12 o 0 53.929  13.1407  28.2232    180          25.1152    1.58326e-14  
1 1 1 12 12 13 f 1 34.3365 17.2737  28.0488    -90          56.991     90           
1 1 1 12 12 14 o 0 85.8273 10.028   74.8154    0            4.85527    180          
1 1 1 12 12 15 o 0 133.706 7.39785  113.444    -90          8.71837    -90          
1 1 1 12 12 16 o 0 161.213 10.074   163.502    180          21.1708    180          
1 1 1 12 12 17 o 0 90.1062 9.38629  88.5346    90           9.43513    90           
1 1 1 12 12 18 o 0 89.1524 13.8261  84.7252    180          37.7043    -180         
1 1 1 12 12 19 o 0 63.0194 17.3205  57.8341    90           21.7668    90           
1 1 1 12 12 20 o 0 50.6188 23.5517  44.7907    180          6.6611     2.96156e-14  
1 1 1 12 12 21 o 0 33.1737 22.0681  ?          ?            ?          ?            
1 1 1 13 0  1  o 0 352.317 16.7215  346.252    45           42.5406    45           
1 1 1 13 0  2  o 0 68.0317 8.70039  47.0651    0            72.4203    -180         
1 1 1 13 0  3  o 0 173.857 8.3944   164.095    -45          47.3751    135          
1 1 1 13 0  4  o 0 457.794 23.7464  427.629    -90          35.9296    -90          
1 1 1 13 0  5  o 0 271.51  12.3369  250.669    -135         41.5576    -135         
1 1 1 13 0  6  o 0 439.919 21.3651  393.551    0            103.75     180          
1 1 1 13 0  7  f 1 395.653 29.173   349.04     -45          85.5109    -45          
1 1 1 13 0  8  o 0 302.927 14.5217  263.161    -90          48.1476    90           
1 1 1 13 0  9  o 0 22.7116 14.7155  9.21573    -135         169.554    45           
1 1 1 13 0  10 o 0 182.476 10.6392  157.594    0            49.1954    -4.5661e-15  
1 1 1 13 0  11 f 1 200.419 15.0013  172.278    135          85.2274    -45          
1 1 1 13 0  12 o 0 141.751 8.84892  118.912    90           23.2076    90           
1 1 1 13 0  13 o 0 213.527 10.9502  195.314    -135         40.7341    -135         
1 1 1 13 0  14 o 0 177.35  9.63776  158.181    0            31.081     180          
1 1 1 13 0  15 o 0 32.7464 17.3736  6.41498    135          6.49407    -45          
1 1 1 13 0  16 o 0 117.974 9.5785   99.5452    90           30.6411    -90          
1 1 1 13 0  17 o 0 98.1012 6.9395   98.8647    45           52.0911    45           
1 1 1 13 0  18 o 0 23.5107 15.2319  17.9523    180          31.3564    4.01723e-15  
1 1 1 13 0  19 o 0 25.4195 15.5731  4.6136     -45          0.693683   135          
1 1 1 13 0  20 o 0 29.1851 17.1888  20.7069    -90          6.99572    -90          
1 1 1 13 0  21 o 0 22.3667 14.0956  ?          ?            ?          ?            
1 1 1 13 0  22 o 0 12.9381 9.35233  ?          ?            ?          ?            
1 1 1 13 1  0  o 0 290.573 13.7087  289.259    0            148.698    1.5624e-13   
1 1 1 13 1  1  o 0 190.748 12.5935  192.913    -92.5935     39.3963    -92.5935     
1 1 1 13 1  2  o 0 79.6108 5.57271  12.0207    -156.698     48.8371    23.3018      
1 1 1 13 1  3  o 0 303.628 10.5822  301.9      80.4332      43.1499    80.4332      
1 1 1 13 1  4  f 1 115.03  5.72171  51.3701    -115.607     301.783    -115.607     
1 1 1 13 1  5  o 0 483.313 19.3503  423.44     -178.042     41.3528    1.95813      
1 1 1 13 1  6  o 0 673.995 22.417   627.664    81.4169      50.9261    81.4169      
1 1 1 13 1  7  o 0 337.779 13.2884  213.176    -70.215      161.839    109.785      
1 1 1 13 1  8  o 0 588.542 22.1656  428.972    -88.3616     161.308    91.6384      
1 1 1 13 1  9  o 0 596.328 24.1256  560.048    -91.0778     59.8922    -91.0778     
1 1 1 13 1  10 o 0 331.685 11.952   295.543    178.049      21.7019    178.049      
1 1 1 13 1  11 o 0 28.7786 12.0885  29.9425    -67.0207     74.4382    -67.0207     
1 1 1 13 1  12 o 0 292.945 10.8679  225.548    138.42       35.1546    -41.5802     
1 1 1 13 1  13 f 1 205.104 7.22717  212.078    -26.8406     62.8435    -26.8406     
1 1 1 13 1  14 o 0 152.254 6.21842  166.923    25.1886      71.4004    25.1886      
1 1 1 13 1  15 o 0 108.345 5.18498  100.638    -149.824     24.0825    -149.824     
1 1 1 13 1  16 o 0 87.1635 6.09673  75.7017    -41.7919     18.3998    -41.7919     
1 1 1 13 1  17 o 0 126.98  5.59613  152.999    104.435      56.3506    104.435      
1 1 1 13 1  18 o 0 50.6622 10.6419  45.9496    144.555      9.77335    144.555      
1 1 1 13 1  19 o 0 28.2171 11.7678  10.6036    -102.946     18.9463    77.0543      
1 1 1 13 1  20 o 0 95.737  10.0282  98.3363    7.56628      24.8207    7.56628      
1 1 1 13 1  21 o 0 33.6596 13.4624  ?          ?            ?          ?            
1 1 1 13 1  22 o 0 21.4071 10.7125  ?          ?            ?          ?            
1 1 1 13 2  0  o 0 352.955 16.3596  352.641    180          98.5567    180          
1 1 1 13 2  1  o 0 128.739 4.92424  91.381     128.728      31.436     -51.2717     
1 1 1 13 2  2  o 0 407.071 12.9823  439.632    89.8869      107.171    89.8869      
1 1 1 13 2  3  o 0 131.993 5.04426  109.687    -53.821      35.1701    -53.821      
1 1 1 13 2  4  o 0 281.251 10.275   268.823    78.1196      24.2002    78.1196      
1 1 1 13 2  5  o 0 341.349 10.8146  272.686    -15.7891     78.7487    164.211      
1 1 1 13 2  6  o 0 891.628 28.7033  926.152    141.886      251.262    141.886      
1 1 1 13 2  7  o 0 592.941 19.547   506.216    -122.097     32.8975    57.9032      
1 1 1 13 2  8  o 0 428.58  16.5671  385.594    17.9609      33.3986    17.9609      
1 1 1 13 2  9  o 0 465.433 15.9072  430.057    164.031      35.2999    164.031      
1 1 1 13 2  10 o 0 33.8996 12.7763  64.2129    -72.4333     148.027    -72.4333     
1 1 1 13 2  11 o 0 314.135 12.6401  245.07     95.5902      44.2105    -84.4098     
1 1 1 13 2  12 f 1 86.7404 6.88697  19.7677    135.641      89.5714    -44.3587     
1 1 1 13 2  13 o 0 173.781 7.35395  140.435    144.82       24.2522    -35.1805     
1 1 1 13 2  14 o 0 104.757 6.06122  66.2141    -7.09122     46.5132    172.909      
1 1 1 13 2  15 o 0 112.446 5.60733  121.852    -8.09153     62.9763    -8.09153     
1 1 1 13 2  16 o 0 132.066 22.9909  101.941    150.582      11.5882    -29.4182     
1 1 1 13 2  17 o 0 64.9325 7.80278  53.8249    91.3335      14.1025    -88.6665     
1 1 1 13 2  18 o 0 115.396 6.5324   127.992    87.1006      35.2935    87.1006      
1 1 1 13 2  19 f 1 24.0227 10.7889  2.84319    53.4016      40.9469    53.4016      
1 1 1 13 2  20 o 0 49.5707 10.2533  54.9522    -48.2955     26.2329    -48.2955     
1 1 1 13 2  21 o 0 34.3366 15.5469  ?          ?            ?          ?            
1 1 1 13 2  22 o 0 12.6482 6.31993  ?          ?            ?          ?            
1 1 1 13 2  23 o 0 16.5206 7.56383  ?          ?            ?          ?            
1 1 1 13 3  0  o 0 476.164 22.0145  476.046    0            236.657    180          
1 1 1 13 3  1  o 0 236.404 7.72525  271.78     59.5373      100.949    59.5373      
1 1 1 13 3  2  o 0 145.068 5.1926   106.826    57.0291      33.5256    -122.971     
1 1 1 13 3  3  o 0 125.828 4.75088  12.2716    -96.9027     246.332    -96.9027     
1 1 1 13 3  4  o 0 842.408 27.1646  830.84     157.801      74.3443    157.801      
1 1 1 13 3  5  o 0 479.752 16.145   469.768    107.608      54.1028    107.608      
1 1 1 13 3  6  o 0 852.227 28.1794  819.05     106.921      105.219    106.921      
1 1 1 13 3  7  o 0 151.482 6.46178  1.21454    30.3701      256.81     30.3701      
1 1 1 13 3  8  o 0 256.719 9.28089  259.973    -145.894     93.3752    -145.894     
1 1 1 13 3  9  o 0 75.8688 7.64067  64.4325    169.052      241.149    169.052      
1 1 1 13 3  10 o 0 298.151 11.0772  273.756    -118.498     38.9286    -118.498     
1 1 1 13 3  11 o 0 258.01  9.37767  204.517    -79.1189     27.0069    100.881      
1 1 1 13 3  12 f 1 161.786 6.09476  141.459    82.9823      5.05216    -97.0177     
1 1 1 13 3  13 o 0 65.174  8.15419  17.6434    -133.567     43.7854    46.433       
1 1 1 13 3  14 o 0 201.757 6.78021  197.769    -175         42.1397    -175         
1 1 1 13 3  15 o 0 148.345 5.43808  138.039    109.236      26.7475    109.236      
1 1 1 13 3  16 o 0 38.4028 12.1095  1.67357    -88.0187     48.593     -88.0187     
1 1 1 13 3  17 o 0 85.9412 6.21418  95.3509    -14.4515     26.9299    -14.4515     
1 1 1 13 3  18 o 0 67.794  8.4743   59.2901    61.7545      7.69648    -118.246     
1 1 1 13 3  19 o 0 54.7328 10.017   47.0056    -140.969     1.75213    39.0309      
1 1 1 13 3  20 o 0 30.388  12.4403  14.2666    109.304      21.326     -70.6963     
1 1 1 13 3  21 o 0 34.5338 14.493   ?          ?            ?          ?            
1 1 1 13 3  22 o 0 21.9069 10.6216  ?          ?            ?          ?            
1 1 1 13 4  0  o 0 492.755 20.5548  481.373    180          119.519    -180         
1 1 1 13 4  1  o 0 149.075 5.44345  146.255    43.1529      67.952     43.1529      
1 1 1 13 4  2  o 0 438.367 13.266   419.152    41.2716      1.80643    41.2716      
1 1 1 13 4  3  o 0 105.823 5.42902  22.4052    -156.799     125.894    23.2006      
1 1 1 13 4  4  o 0 263.576 9.04705  99.9847    -57.94       287.767    122.06       
1 1 1 13 4  5  o 0 456.829 19.963   281.35     135.383      282.898    -44.6166     
1 1 1 13 4  6  o 0 118.361 5.63781  57.6635    114.67       63.5946    -65.3305     
1 1 1 13 4  7  o 0 306.752 10.4173  279.051    -105.092     27.8132    -105.092     
1 1 1 13 4  8  o 0 234.784 8.33573  205.771    146.054      21.189     146.054      
1 1 1 13 4  9  o 0 352.825 12.2043  310.123    178.522      0.112382   -1.47753     
1 1 1 13 4  10 o 0 506.287 17.6981  485.517    -30.5413     90.7957    -30.5413     
1 1 1 13 4  11 o 0 61.7595 9.11119  5.80353    50.5137      63.4101    -129.486     
1 1 1 13 4  12 o 0 105.774 5.9258   16.6167    19.1527      151.467    -160.847     
1 1 1 13 4  13 o 0 97.2612 6.5995   63.4969    -125.974     25.6663    54.0256      
1 1 1 13 4  14 f 1 104.699 6.47546  82.0286    68.0064      12.7848    -111.994     
1 1 1 13 4  15 o 0 97.5958 6.57632  64.4865    13.1339      30.9848    -166.866     
1 1 1 13 4  16 o 0 18.979  8.98018  18.9335    131.626      46.9952    131.626      
1 1 1 13 4  17 o 0 93.8193 5.95592  98.4568    -179.652     16.3002    -179.652     
1 1 1 13 4  18 o 0 87.1882 6.72262  85.5674    -42.7935     6.83755    -42.7935     
1 1 1 13 4  19 o 0 48.9609 12.3358  51.5481    -161.604     24.6444    -161.604     
1 1 1 13 4  20 o 0 47.5535 13.1572  40.5979    41.5235      0.258206   -138.476     
1 1 1 13 4  21 o 0 57.9172 12.8291  ?          ?            ?          ?            
1 1 1 13 4  22 o 0 15.2915 7.40466  ?          ?            ?          ?            
1 1 1 13 5  0  o 0 721.28  27.5636  701.56     180          43.092     -3.14714e-13 
1 1 1 13 5  1  o 0 361.051 10.5673  374.54     -31.477      63.126     -31.477      
1 1 1 13 5  2  o 0 651.354 20.6124  694.549    13.2795      141.802    13.2795      
1 1 1 13 5  3  o 0 743.766 22.4647  603.402    -104.947     208.445    75.0531      
1 1 1 13 5  4  o 0 34.9155 10.0075  83.3231    110.654      193.04     110.654      
1 1 1 13 5  5  o 0 293.232 11.9811  220.596    111.948      82.4397    -68.0522     
1 1 1 13 5  6  o 0 448.637 19.2966  473.709    -123.664     149.947    -123.664     
1 1 1 13 5  7  o 0 107.38  5.93068  9.84602    131.553      145.239    -48.4467     
1 1 1 13 5  8  o 0 742.294 24.8968  722.724    -71.6353     156.777    -71.6353     
1 1 1 13 5  9  o 0 248.305 8.98911  137.935    124.129      155.883    -55.8708     
1 1 1 13 5  10 o 0 219.022 8.08078  220.954    -156.071     70.2505    -156.071     
1 1 1 13 5  11 o 0 123.399 6.85619  90.6942    49.9716      12.1844    -130.028     
1 1 1 13 5  12 o 0 49.4448 10.7312  7.20812    59.5029      61.2811    59.5029      
1 1 1 13 5  13 o 0 74.226  7.19731  9.80128    0.405138     137.741    0.405138     
1 1 1 13 5  14 o 0 131.023 5.54613  158.789    -111.766     100.129    -111.766     
1 1 1 13 5  15 o 0 52.9105 9.23378  5.02251    47.6285      69.6921    -132.372     
1 1 1 13 5  16 o 0 54.3035 8.66292  12.9597    176.992      79.1455    -3.00775     
1 1 1 13 5  17 o 0 174.783 6.53021  199.871    -117.776     55.037     -117.776     
1 1 1 13 5  18 o 0 138.838 6.64477  161.222    -57.7076     57.8772    -57.7076     
1 1 1 13 5  19 o 0 33.309  13.1876  21.4649    -63.3546     5.17833    116.645      
1 1 1 13 5  20 f 1 27.8234 12.509   21.197     -122.41      4.03886    -122.41      
1 1 1 13 5  21 o 0 31.1816 13.7801  ?          ?            ?          ?            
1 1 1 13 5  22 o 0 14.1862 6.96162  ?          ?            ?          ?            
1 1 1 13 6  0  o 0 76.183  8.32133  34.5451    180          25.3511    3.80741e-14  
1 1 1 13 6  1  o 0 197.798 6.27477  153.258    -66.201      53.3976    113.799      
1 1 1 13 6  2  o 0 325.604 10.1036  318.151    30.1393      26.6004    30.1393      
1 1 1 13 6  3  o 0 573.685 17.6291  475.598    -84.2421     133.389    95.7579      
1 1 1 13 6  4  o 0 233.503 7.26781  140.133    -160.329     144.729    19.6709      
1 1 1 13 6  5  o 0 224.759 9.38191  223.757    -115.961     61.9401    -115.961     
1 1 1 13 6  6  o 0 251.97  9.67604  260.675    151.853      90.5688    151.853      
1 1 1 13 6  7  o 0 412.898 13.6889  368.122    -83.7273     15.1775    -83.7273     
1 1 1 13 6  8  o 0 272.958 10.2759  288.446    68.7791      123.498    68.7791      
1 1 1 13 6  9  o 0 292.822 10.8989  220.212    -50.3827     69.9226    129.617      
1 1 1 13 6  10 o 0 239.634 8.69836  198.251    52.0147      14.2086    -127.985     
1 1 1 13 6  11 o 0 181.557 6.64737  212.348    100.438      139.184    100.438      
1 1 1 13 6  12 f 1 229.159 7.80708  275.529    78.1189      140.122    78.1189      
1 1 1 13 6  13 o 0 117.481 5.55989  93.7233    -48.3911     4.23431    131.609      
1 1 1 13 6  14 o 0 179.629 6.5338   185.351    -114.687     59.9141    -114.687     
1 1 1 13 6  15 o 0 112.943 6.0732   107.01     168.868      30.567     168.868      
1 1 1 13 6  16 o 0 130.02  5.5708   181.621    27.3296      104.145    27.3296      
1 1 1 13 6  17 o 0 125.2   6.30243  134.091    -103.791     24.3502    -103.791     
1 1 1 13 6  18 o 0 36.7944 12.3532  27.8802    -116.009     2.28203    63.9914      
1 1 1 13 6  19 o 0 93.0292 7.26113  65.2293    -67.3849     39.3108    112.615      
1 1 1 13 6  20 o 0 26.3086 11.5241  18.5274    33.8874      2.99757    33.8874      
1 1 1 13 6  21 o 0 40.0678 17.7626  ?          ?            ?          ?            
1 1 1 13 6  22 o 0 13.1037 6.61675  ?          ?            ?          ?            
1 1 1 13 7  0  o 0 309.94  13.8454  297.182    180          19.2975    -2.09369e-13 
1 1 1 13 7  1  o 0 654.854 20.5375  577.738    60.0318      91.8822    -119.968     
1 1 1 13 7  2  f 1 188.322 6.38447  187.76     -45.8309     48.3928    -45.8309     
1 1 1 13 7  3  o 0 683.422 19.6479  648.77     -134.3       10.7701    -134.3       
1 1 1 13 7  4  o 0 574.671 18.9036  434.799    -94.8278     201.129    85.1722      
1 1 1 13 7  5  o 0 1010.03 30.1593  900.476    -20.9111     31.272     159.089      
1 1 1 13 7  6  o 0 159.372 6.41367  28.4329    -77.858      213.05     102.142      
1 1 1 13 7  7  o 0 425.737 15.2807  345.375    -145.211     51.9651    34.7888      
1 1 1 13 7  8  o 0 265.545 8.42424  203.254    -107.726     61.0038    72.2743      
1 1 1 13 7  9  o 0 300.812 12.4508  237.089    -175.218     48.8611    4.78158      
1 1 1 13 7  10 o 0 203.099 10.7886  203.279    -132.626     65.6122    -132.626     
1 1 1 13 7  11 o 0 37.6056 12.0215  25.5391    166.227      79.2235    166.227      
1 1 1 13 7  12 o 0 83.0148 8.26205  39.5823    -74.8537     48.2845    105.146      
1 1 1 13 7  13 o 0 277.058 9.40661  276.665    -171.131     60.9863    -171.131     
1 1 1 13 7  14 o 0 149.235 6.1361   120.953    128.101      14.9553    -51.8992     
1 1 1 13 7  15 o 0 58.709  8.33445  36.3866    127.373      7.23587    -52.627      
1 1 1 13 7  16 o 0 199.686 7.02968  244.571    -108.312     84.198     -108.312     
1 1 1 13 7  17 o 0 142.002 5.8651   161.893    -41.0246     47.1769    -41.0246     
1 1 1 13 7  18 o 0 82.4151 6.44901  58.9218    102.299      36.5898    -77.7009     
1 1 1 13 7  19 o 0 48.5133 13.8023  35.7975    -164.604     11.2345    15.3965      
1 1 1 13 7  20 o 0 24.7678 11.5948  9.86039    97.8121      17.7601    -82.1879     
1 1 1 13 7  21 o 0 43.1588 17.0555  ?          ?            ?          ?            
1 1 1 13 7  22 o 0 11.3438 5.67601  ?          ?            ?          ?            
1 1 1 13 8  0  o 0 25.5036 14.5501  1.95167    0            25.9405    180          
1 1 1 13 8  1  o 0 195.729 6.15924  157.504    19.2329      33.998     -160.767     
1 1 1 13 8  2  o 0 199.054 6.26439  177.564    -7.2271      3.30426    -7.2271      
1 1 1 13 8  3  o 0 213.966 8.29307  174.444    145.14       33.0189    -34.8603     
1 1 1 13 8  4  o 0 118.482 5.63197  53.4894    64.293       76.7834    -115.707     
1 1 1 13 8  5  o 0 475.954 14.4947  356.732    7.57701      139.806    -172.423     
1 1 1 13 8  6  o 0 349.771 11.7413  305.959    51.7662      0.402971   -128.234     
1 1 1 13 8  7  o 0 301.028 10.4379  237.635    -159.952     41.1943    20.0478      
1 1 1 13 8  8  o 0 152.922 6.29566  128.121    -105.767     83.8315    -105.767     
1 1 1 13 8  9  o 0 476.919 16.5843  474.593    43.7591      112.365    43.7591      
1 1 1 13 8  10 o 0 115.665 6.94197  52.9389    81.5944      81.205     -98.4056     
1 1 1 13 8  11 o 0 144.304 7.33357  31.5683    82.5929      173.823    -97.4071     
1 1 1 13 8  12 o 0 338.067 10.8618  347.313    -122.789     76.5118    -122.789     
1 1 1 13 8  13 o 0 127.858 5.44668  107.796    16.3725      4.99215    16.3725      
1 1 1 13 8  14 o 0 148.47  5.46757  132.952    146.463      11.9599    146.463      
1 1 1 13 8  15 o 0 171.041 6.51671  179.271    86.2084      74.0328    86.2084      
1 1 1 13 8  16 o 0 239.164 7.87598  238.181    -109.793     9.05936    70.2074      
1 1 1 13 8  17 o 0 74.9097 6.24981  86.8544    -8.93816     37.3771    -8.93816     
1 1 1 13 8  18 o 0 69.253  9.51882  69.7658    44.8699      13.3057    44.8699      
1 1 1 13 8  19 o 0 34.598  13.0774  20.9823    8.25921      10.8039    -171.741     
1 1 1 13 8  20 o 0 45.1746 14.4171  52.9151    20.56        36.999     20.56        
1 1 1 13 8  21 o 0 56.2348 14.6348  ?          ?            ?          ?            
1 1 1 13 8  22 o 0 21.9829 10.6773  ?          ?            ?          ?            
1 1 1 13 9  0  f 1 366.407 14.7631  344.682    180          38.5499    180          
1 1 1 13 9  1  f 1 528.04  15.3069  478.005    8.54522      28.8891    -171.455     
1 1 1 13 9  2  o 0 153.977 5.2604   102.685    41.0428      56.283     -138.957     
1 1 1 13 9  3  o 0 269.355 9.56261  212.503    119.841      62.5043    -60.1585     
1 1 1 13 9  4  o 0 148.047 5.1468   118.317    69.9924      4.38813    69.9924      
1 1 1 13 9  5  o 0 171.491 5.67937  40.8591    40.1615      211.35     -139.838     
1 1 1 13 9  6  o 0 266.861 13.496   232.98     140.906      8.65927    140.906      
1 1 1 13 9  7  o 0 255.619 9.03555  282.715    -48.2546     144.547    -48.2546     
1 1 1 13 9  8  o 0 576.474 20.3296  539.57     -55.9112     48.486     -55.9112     
1 1 1 13 9  9  o 0 185.03  7.42927  162.252    -98.3687     24.9938    -98.3687     
1 1 1 13 9  10 o 0 342.659 12.0658  350.13     87.5085      114.038    87.5085      
1 1 1 13 9  11 o 0 171.923 6.80713  115.471    169.801      49.902     -10.1988     
1 1 1 13 9  12 o 0 33.9635 12.3145  20.2374    -127.616     57.6075    -127.616     
1 1 1 13 9  13 o 0 156.023 6.21226  148.433    -159.31      33.9943    -159.31      
1 1 1 13 9  14 o 0 180.615 6.33859  154.972    -32.7785     0.926865   147.221      
1 1 1 13 9  15 o 0 178.621 6.47246  146.434    -65.5038     5.84136    114.496      
1 1 1 13 9  16 o 0 168.543 6.18072  222.803    89.6618      108.22     89.6618      
1 1 1 13 9  17 o 0 164.716 6.74794  182.484    -130.018     44.7589    -130.018     
1 1 1 13 9  18 o 0 24.1774 10.5341  2.97486    156.961      2.27263    -23.0387     
1 1 1 13 9  19 o 0 48.0403 11.4985  23.9901    26.2388      34.8566    -153.761     
1 1 1 13 9  20 o 0 35.6612 13.3267  33.7549    -63.0126     23.1098    -63.0126     
1 1 1 13 9  21 o 0 32.0495 15.0073  ?          ?            ?          ?            
1 1 1 13 9  22 o 0 23.6548 10.3866  ?          ?            ?          ?            
1 1 1 13 10 0  o 0 292.675 13.371   272.461    180          14.7802    -4.73452e-13 
1 1 1 13 10 1  o 0 365.457 10.9415  358.023    -83.0516     48.7291    -83.0516     
1 1 1 13 10 2  o 0 462.064 15.6286  507.622    3.90139      168.694    3.90139      
1 1 1 13 10 3  o 0 154.731 5.14687  107.181    70.792       38.7263    -109.208     
1 1 1 13 10 4  o 0 701.764 22.4889  657.439    56.8546      56.3152    56.8546      
1 1 1 13 10 5  f 1 607.212 23.5237  563.15     30.4226      49.2936    30.4226      
1 1 1 13 10 6  o 0 576.437 19.0269  436.597    -139.531     137.843    40.4694      
1 1 1 13 10 7  o 0 227.84  8.84423  150.467    -168.186     80.0964    11.8136      
1 1 1 13 10 8  o 0 610.259 20.2302  635.538    -76.3029     185.814    -76.3029     
1 1 1 13 10 9  o 0 278.194 9.92414  211.824    36.1771      52.2239    -143.823     
1 1 1 13 10 10 o 0 66.5226 8.80782  14.1862    65.1598      4.70725    -114.84      
1 1 1 13 10 11 o 0 273.66  9.17773  205.136    79.0853      44.9089    -100.915     
1 1 1 13 10 12 o 0 124.904 6.35613  116.902    129.002      29.2263    129.002      
1 1 1 13 10 13 o 0 44.8463 12.1785  1.23889    117.092      68.5279    117.092      
1 1 1 13 10 14 o 0 164.471 8.37663  181.767    91.5301      85.278     91.5301      
1 1 1 13 10 15 o 0 84.792  8.23854  70.2536    3.40983      10.2458    3.40983      
1 1 1 13 10 16 o 0 167.892 6.35087  203.725    141.188      72.0039    141.188      
1 1 1 13 10 17 o 0 136.517 7.40861  119.397    -133.005     25.0776    46.9949      
1 1 1 13 10 18 o 0 72.2932 7.12945  63.5271    160.027      5.10991    -19.9734     
1 1 1 13 10 19 o 0 44.7745 13.7457  50.4835    9.39515      26.9684    9.39515      
1 1 1 13 10 20 o 0 26.2162 12.163   7.87256    120.451      4.21702    120.451      
1 1 1 13 10 21 o 0 27.6574 12.9294  ?          ?            ?          ?            
1 1 1 13 10 22 o 0 24.0858 11.0218  ?          ?            ?          ?            
1 1 1 13 11 0  o 0 51.337  12.4406  29.4172    0            91.8138    -180         
1 1 1 13 11 1  o 0 343.94  9.67325  235.753    -35.8157     152.064    144.184      
1 1 1 13 11 2  o 0 419.194 11.6319  444.054    -78.1405     143.923    -78.1405     
1 1 1 13 11 3  o 0 487.992 15.4739  359.918    -23.392      150.511    156.608      
1 1 1 13 11 4  f 1 944.214 25.9477  783.218    -88.2076     117.237    91.7924      
1 1 1 13 11 5  o 0 326.805 10.6363  187.536    -73.3189     194.473    106.681      
1 1 1 13 11 6  o 0 332.625 10.5092  386.968    52.2184      211.585    52.2184      
1 1 1 13 11 7  o 0 386.51  13.3483  450.796    138.976      218.798    138.976      
1 1 1 13 11 8  o 0 163.363 7.16384  121.623    -158.85      20.4618    21.1501      
1 1 1 13 11 9  o 0 223.048 8.53249  197.162    162.721      14.0583    162.721      
1 1 1 13 11 10 o 0 114.53  6.53576  101.071    179.617      64.6421    179.617      
1 1 1 13 11 11 o 0 191.181 7.09088  184.114    50.4123      23.9091    50.4123      
1 1 1 13 11 12 o 0 98.7838 6.58     70.1654    52.3845      13.7601    -127.616     
1 1 1 13 11 13 o 0 88.2182 6.96175  73.9163    156.048      59.1876    156.048      
1 1 1 13 11 14 o 0 148.129 6.27782  124.555    -69.6012     1.62389    110.399      
1 1 1 13 11 15 o 0 152.215 6.29187  130.515    135.082      10.612     135.082      
1 1 1 13 11 16 o 0 192.751 6.59605  258.451    -154.571     132.924    -154.571     
1 1 1 13 11 17 o 0 73.4222 7.08129  70.8381    -2.68968     7.04573    -2.68968     
1 1 1 13 11 18 o 0 34.6366 12.8622  24.3618    -95.8846     2.5773     84.1154      
1 1 1 13 11 19 o 0 30.9654 13.1612  27.2543    3.3426       9.16673    3.3426       
1 1 1 13 11 20 o 0 46.169  17.3409  39.4107    33.5909      2.20274    33.5909      
1 1 1 13 11 21 o 0 35.3819 14.6529  ?          ?            ?          ?            
1 1 1 13 11 22 o 0 22.3195 10.4029  ?          ?            ?          ?            
1 1 1 13 12 0  o 0 325.778 13.2484  291.333    0            118.905    7.19172e-14  
1 1 1 13 12 1  o 0 239.934 7.26282  97.2216    -141.933     223.213    38.0672      
1 1 1 13 12 2  o 0 201.334 7.04451  126.12     43.4899      90.0813    -136.51      
1 1 1 13 12 3  f 1 496.155 13.8147  414.305    -71.8792     47.4544    108.121      
1 1 1 13 12 4  o 0 936.588 27.1884  761.976    -62.3123     131.617    117.688      
1 1 1 13 12 5  o 0 83.6125 6.44453  14.6367    -76.5898     57.9268    103.41       
1 1 1 13 12 6  o 0 318.732 10.9407  213.02     137.085      117.848    -42.9148     
1 1 1 13 12 7  o 0 610.233 20.5159  568.833    125.639      48.141     125.639      
1 1 1 13 12 8  o 0 425.148 15.4016  389.745    -171.193     37.0568    -171.193     
1 1 1 13 12 9  o 0 137.189 6.03779  121.709    46.478       24.328     46.478       
1 1 1 13 12 10 o 0 478.489 15.4641  416.611    -174.474     20.5033    -174.474     
1 1 1 13 12 11 o 0 182.559 6.99747  122.633    -25.7893     84.3691    154.211      
1 1 1 13 12 12 o 0 149.183 5.70207  113.558    75.043       29.984     -104.957     
1 1 1 13 12 13 o 0 129.931 5.23168  79.2037    7.0737       66.3919    -172.926     
1 1 1 13 12 14 o 0 74.934  7.42767  48.4226    30.2003      20.5192    -149.8       
1 1 1 13 12 15 o 0 175.76  7.15958  105.251    104.065      80.6435    -75.9349     
1 1 1 13 12 16 o 0 141.074 5.70164  164.458    36.2571      50.8122    36.2571      
1 1 1 13 12 17 o 0 82.445  6.87922  70.1103    139.279      13.5409    -40.7214     
1 1 1 13 12 18 o 0 123.189 7.79981  133.12     -20.9493     38.0766    -20.9493     
1 1 1 13 12 19 o 0 67.4708 11.8207  75.7353    -137.7       33.1565    -137.7       
1 1 1 13 12 20 o 0 30.0353 13.9841  9.33236    -74.346      29.5339    105.654      
1 1 1 13 12 21 o 0 20.272  9.98859  ?          ?            ?          ?            
1 1 1 13 12 22 o 0 33.6739 17.1672  ?          ?            ?          ?            
1 1 1 13 13 0  o 0 436.493 44.8154  386.223    180          131.555    -8.13892e-14 
1 1 1 13 13 1  f 1 1029.12 40.1264  911.374    90           34.5406    90           
1 1 1 13 13 2  o 0 517.598 22.5874  458.011    180          110.756    -5.64456e-15 
1 1 1 13 13 3  o 0 1093.19 47.9829  964.679    90           51.0997    90           
1 1 1 13 13 4  o 0 637.52  25.7149  559.799    180          66.893     180          
1 1 1 13 13 5  o 0 45.9097 16.4453  5.57246    -90          19.111     90           
1 1 1 13 13 6  o 0 449.631 20.3668  406.032    0            33.1437    5.58921e-14  
1 1 1 13 13 7  o 0 43.0756 18.1203  14.538     90           61.9343    -90          
1 1 1 13 13 8  o 0 90.9055 9.99479  2.33068    0            0.286075   180          
1 1 1 13 13 9  o 0 599.638 30.6243  518.703    90           61.2738    -90          
1 1 1 13 13 10 o 0 224.036 10.1286  190.195    180          89.2869    180          
1 1 1 13 13 11 o 0 446.853 19.1535  413.747    90           26.4634    90           
1 1 1 13 13 12 o 0 56.8848 14.0738  27.1393    0            17.9902    -180         
1 1 1 13 13 13 o 0 73.8757 10.305   65.2262    90           61.5527    -90          
1 1 1 13 13 14 o 0 16.5556 11.4213  3.42552    180          23.6094    9.04656e-15  
1 1 1 13 13 15 o 0 41.0555 17.5805  40.9539    -90          17.8593    90           
1 1 1 13 13 16 o 0 86.1779 9.05743  86.0505    0            31.2422    2.8016e-15   
1 1 1 13 13 17 o 0 109.452 9.54993  105.917    90           10.9581    90           
1 1 1 13 13 18 o 0 14.9906 10.6596  2.03398    0            4.6574     180          
1 1 1 13 13 19 o 0 35.4985 21.5425  31.9564    -90          1.79142    90           
1 1 1 13 13 20 o 0 32.8165 20.6708  ?          ?            ?          ?            
1 1 1 13 13 21 o 0 19.1838 13.2224  ?          ?            ?          ?            
1 1 1 14 0  0  o 0 113.497 11.4123  87.3468    180          85.3553    -2.87459e-13 
1 1 1 14 0  1  o 0 268.847 12.1663  256.917    -45          142.968    135          
1 1 1 14 0  2  o 0 38.9659 14.6041  12.8284    90           68.9448    -90          
1 1 1 14 0  3  o 0 139.18  8.34706  106.746    -135         34.8828    -135         
1 1 1 14 0  4  o 0 22.4141 13.8059  6.57257    180          119.075    1.0668e-14   
1 1 1 14 0  5  o 0 139.705 8.92313  122.455    -45          6.94528    135          
1 1 1 14 0  6  o 0 440.111 20.9803  390.939    90           51.6535    90           
1 1 1 14 0  7  o 0 923.597 45.2872  808.82     45           44.7879    45           
1 1 1 14 0  8  o 0 110.301 8.93038  94.06      0            94.6473    180          
1 1 1 14 0  9  o 0 212.307 12.8178  188.217    -45          111.597    135          
1 1 1 14 0  10 o 0 166.772 9.56855  143.668    -90          76.7722    -90          
1 1 1 14 0  11 o 0 97.6398 9.05326  74.7271    45           13.0363    45           
1 1 1 14 0  12 o 0 70.2007 12.8801  59.6777    180          40.1576    1.55216e-14  
1 1 1 14 0  13 o 0 266.212 15.1241  241.452    135          5.09564    135          
1 1 1 14 0  14 o 0 80.1096 11.8027  70.5968    -90          3.94534    90           
1 1 1 14 0  15 o 0 106.345 7.80637  91.5307    -135         35.3341    45           
1 1 1 14 0  16 o 0 125.307 8.10078  129.09     180          5.07081    1.78627e-13  
1 1 1 14 0  17 o 0 158.097 8.39629  158.01     -45          37.095     -45          
1 1 1 14 0  18 o 0 38.5478 15.6573  35.1218    90           2.89447    90           
1 1 1 14 0  19 o 0 19.3641 12.7774  1.28123    45           1.23121    -135         
1 1 1 14 0  20 o 0 20.6087 14.4075  3.55038    180          0.021345   1.16711e-12  
1 1 1 14 0  21 o 0 44.9858 24.8819  ?          ?            ?          ?            
1 1 1 14 0  22 o 0 16.9016 12.3556  ?          ?            ?          ?            
1 1 1 14 1  0  o 0 270.239 13.8002  261.374    0            7.53192    180          
1 1 1 14 1  1  o 0 534.619 15.9152  530.361    -117.786     41.8847    -117.786     
1 1 1 14 1  2  o 0 390.238 11.7593  259.25     62.46        216.349    -117.54      
1 1 1 14 1  3  o 0 466.291 14.1507  438.296    116.542      6.46673    116.542      
1 1 1 14 1  4  o 0 102.84  5.34909  33.1417    19.0426      236.942    19.0426      
1 1 1 14 1  5  o 0 533.139 17.6415  426.324    74.3472      103.937    -105.653     
1 1 1 14 1  6  o 0 469.348 15.9938  384.067    148.323      60.4279    -31.6771     
1 1 1 14 1  7  o 0 790.823 26.7749  659.454    -176.783     65.3493    3.21687      
1 1 1 14 1  8  o 0 67.8757 7.91241  1.2637     -88.766      32.6931    -88.766      
1 1 1 14 1  9  o 0 169.591 6.2208   151.734    146.398      36.1696    146.398      
1 1 1 14 1  10 o 0 150.778 6.41787  67.0367    93.5336      118.493    -86.4664     
1 1 1 14 1  11 f 1 87.9038 6.6507   56.5158    42.7571      0.468289   -137.243     
1 1 1 14 1  12 o 0 216.223 7.71292  258.426    -50.9171     132.115    -50.9171     
1 1 1 14 1  13 o 0 174.156 6.81104  156.764    -21.5193     11.7952    -21.5193     
1 1 1 14 1  14 f 1 167.941 6.33951  98.529     98.5485      95.3993    -81.4515     
1 1 1 14 1  15 o 0 131.246 5.13821  88.4016    -59.3747     42.7827    120.625      
1 1 1 14 1  16 o 0 93.1194 5.31424  122.051    -7.21496     62.9799    -7.21496     
1 1 1 14 1  17 o 0 37.3233 11.629   18.6847    139.572      20.1388    -40.4281     
1 1 1 14 1  18 o 0 61.6181 8.87732  55.0177    -85.2786     2.91529    94.7214      
1 1 1 14 1  19 o 0 67.7018 9.65492  58.1766    177.351      4.89661    -2.64863     
1 1 1 14 1  20 o 0 31.4382 11.3907  23.8419    163.923      15.3826    163.923      
1 1 1 14 1  21 o 0 31.6416 13.4711  ?          ?            ?          ?            
1 1 1 14 1  22 o 0 24.1184 11.5362  ?          ?            ?          ?            
1 1 1 14 2  0  o 0 834.009 33.4833  809.019    180          56.935     -180         
1 1 1 14 2  1  o 0 522.727 17.4312  584.827    -19.6353     171.78     -19.6353     
1 1 1 14 2  2  o 0 226.681 6.86905  149.6      -123.557     118.355    56.4432      
1 1 1 14 2  3  o 0 379.789 12.9633  418.099    -45.1176     131.576    -45.1176     
1 1 1 14 2  4  o 0 196.599 7.12722  194.377    -15.5039     50.2358    -15.5039     
1 1 1 14 2  5  o 0 411.878 14.1387  314.703    -52.9983     108.398    127.002      
1 1 1 14 2  6  o 0 548.781 16.3799  384.867    -86.3186     205.025    93.6814      
1 1 1 14 2  7  o 0 71.003  6.65606  5.495      22.2445      76.2718    22.2445      
1 1 1 14 2  8  o 0 129.71  6.10333  25.3841    -126.302     153.231    53.6984      
1 1 1 14 2  9  o 0 408.256 14.7979  327.659    -59.3107     60.93      120.689      
1 1 1 14 2  10 o 0 324.699 15.7607  301.073    120.989      43.4223    120.989      
1 1 1 14 2  11 o 0 382.913 11.8561  322.189    57.8007      3.46841    -122.199     
1 1 1 14 2  12 o 0 270.897 9.05665  306.194    -103.833     120.793    -103.833     
1 1 1 14 2  13 o 0 135.096 6.61716  131.289    14.7638      41.0933    14.7638      
1 1 1 14 2  14 o 0 92.3101 5.89783  84.3419    -114.047     18.9958    -114.047     
1 1 1 14 2  15 o 0 248.347 7.729    223.055    178.124      23.7395    178.124      
1 1 1 14 2  16 o 0 84.9161 6.10324  99.6452    -19.2047     34.3364    -19.2047     
1 1 1 14 2  17 o 0 65.4991 8.31828  77.9985    -37.5148     43.1103    -37.5148     
1 1 1 14 2  18 o 0 38.1912 11.3877  27.4832    119.748      8.11994    -60.252      
1 1 1 14 2  19 o 0 42.9119 11.6376  40.0747    12.014       13.8767    12.014       
1 1 1 14 2  20 o 0 41.0396 14.8815  40.9923    128.86       15.2134    128.86       
1 1 1 14 2  21 o 0 21.0549 10.5471  ?          ?            ?          ?            
1 1 1 14 2  22 o 0 10.1907 5.18577  ?          ?            ?          ?            
1 1 1 14 3  0  f 1 338.34  13.7529  328.396    0            144.163    180          
1 1 1 14 3  1  o 0 551.359 16.096   544.126    79.57        31.7453    79.57        
1 1 1 14 3  2  o 0 84.3313 5.39414  0.499949   -93.39       117.562    86.61        
1 1 1 14 3  3  o 0 148.721 5.46725  122.626    -54.6371     79.1315    -54.6371     
1 1 1 14 3  4  o 0 238.632 8.78537  136.013    116.627      161.597    -63.3732     
1 1 1 14 3  5  f 1 203.164 6.9348   132.226    -14.8179     86.6433    165.182      
1 1 1 14 3  6  o 0 479.379 14.6088  496.098    68.6824      144.652    68.6824      
1 1 1 14 3  7  o 0 334.447 11.5779  277.28     -70.7654     22.6042    109.235      
1 1 1 14 3  8  o 0 366.947 11.6385  402.646    87.3326      186.057    87.3326      
1 1 1 14 3  9  o 0 223.776 7.91511  149.707    -37.2993     82.3306    142.701      
1 1 1 14 3  10 f 1 336.568 11.1572  284.781    172.014      10.675     -7.98583     
1 1 1 14 3  11 o 0 170.378 6.94454  80.5489    24.6486      120.534    -155.351     
1 1 1 14 3  12 o 0 149.958 6.29842  117.174    -37.3758     29.2039    142.624      
1 1 1 14 3  13 o 0 84.6002 7.10328  50.4258    79.8934      19.2098    -100.107     
1 1 1 14 3  14 o 0 124.319 5.28319  89.3836    -70.6209     33.4999    109.379      
1 1 1 14 3  15 o 0 82.2553 6.33315  42.0785    15.0958      47.8151    -164.904     
1 1 1 14 3  16 o 0 180.605 6.49233  182.245    17.4965      2.29859    -162.504     
1 1 1 14 3  17 o 0 192.526 7.25414  221.337    -8.37329     63.9289    -8.37329     
1 1 1 14 3  18 f 1 109.12  6.48893  135.894    -38.4795     67.0855    -38.4795     
1 1 1 14 3  19 o 0 32.3687 12.6114  19.4987    -177.82      7.23222    2.18045      
1 1 1 14 3  20 o 0 23.2051 10.9509  10.5439    -143.79      2.23163    -143.79      
1 1 1 14 3  21 o 0 30.2089 12.7773  ?          ?            ?          ?            
1 1 1 14 3  22 o 0 19.4279 9.37506  ?          ?            ?          ?            
1 1 1 14 4  0  o 0 328.098 14.6004  317.915    0            14.9418    180          
1 1 1 14 4  1  o 0 314.83  9.98121  311.008    -136.783     30.0631    -136.783     
1 1 1 14 4  2  o 0 450.337 13.8999  543.361    -73.2615     237.945    -73.2615     
1 1 1 14 4  3  o 0 301.142 14.8744  279.49     20.9163      2.79726    20.9163      
1 1 1 14 4  4  o 0 71.4837 6.15273  1.74388    -100.067     18.2557    79.9334      
1 1 1 14 4  5  o 0 866.969 28.9494  759.057    3.45965      52.386     -176.54      
1 1 1 14 4  6  o 0 206.081 7.47186  145.071    -34.6353     60.2449    145.365      
1 1 1 14 4  7  o 0 87.3051 6.20736  55.2001    170.357      243.354    170.357      
1 1 1 14 4  8  o 0 458.214 15.9548  404.834    -129.96      10.9924    50.04        
1 1 1 14 4  9  o 0 295.892 11.566   221.975    -90.0782     69.139     89.9218      
1 1 1 14 4  10 o 0 39.868  12.7228  19.2184    -96.4621     67.0016    -96.4621     
1 1 1 14 4  11 o 0 273.716 9.73525  245.646    87.2921      33.4247    87.2921      
1 1 1 14 4  12 o 0 131.625 6.40558  98.9959    -3.53552     28.9907    176.464      
1 1 1 14 4  13 o 0 161.65  5.6055   136.27     140.588      5.15112    -39.4118     
1 1 1 14 4  14 o 0 119.389 5.70966  108.869    109.165      16.8733    109.165      
1 1 1 14 4  15 o 0 92.7952 6.80929  87.5087    106.043      30.7542    106.043      
1 1 1 14 4  16 o 0 79.2742 6.68326  95.9125    18.4487      40.9644    18.4487      
1 1 1 14 4  17 o 0 57.4962 8.51957  54.8703    -64.8938     8.75048    -64.8938     
1 1 1 14 4  18 o 0 38.1218 11.1054  24.4038    -178.031     14.9673    1.96882      
1 1 1 14 4  19 o 0 132.281 8.96677  153.778    -5.62402     66.3318    -5.62402     
1 1 1 14 4  20 o 0 20.1452 9.65432  6.96505    32.6261      3.18599    -147.374     
1 1 1 14 4  21 o 0 16.2095 8.26827  ?          ?            ?          ?            
1 1 1 14 4  22 o 0 24.335  11.2041  ?          ?            ?          ?            
1 1 1 14 5  0  o 0 270.353 12.1699  260.965    0            0.589147   180          
1 1 1 14 5  1  o 0 239.321 7.48493  289.807    43.1548      151.462    43.1548      
1 1 1 14 5  2  o 0 374.237 14.2896  307.491    -172.808     89.5905    7.19192      
1 1 1 14 5  3  o 0 569.793 18.9379  433.146    51.2247      206.549    -128.775     
1 1 1 14 5  4  o 0 299.915 10.1892  151.687    1.73619      248.197    -178.264     
1 1 1 14 5  5  o 0 731.131 22.7405  672.817    -153.885     24.6562    -153.885     
1 1 1 14 5  6  o 0 958.075 30.687   861.416    61.9324      13.6079    61.9324      
1 1 1 14 5  7  o 0 337.885 12.0387  305.211    -131.057     28.8735    -131.057     
1 1 1 14 5  8  o 0 135.712 6.26365  69.5737    160.836      79.032     -19.1639     
1 1 1 14 5  9  o 0 396.53  13.9176  434.504    -143.687     179.753    -143.687     
1 1 1 14 5  10 f 1 66.6421 9.89443  16.5362    -72.5121     6.25858    107.488      
1 1 1 14 5  11 o 0 88.263  6.38335  49.8077    93.3614      23.4685    -86.6386     
1 1 1 14 5  12 o 0 58.7702 13.7272  4.92718    -163.069     89.1677    -163.069     
1 1 1 14 5  13 o 0 313.003 11.9518  323.958    -68.7966     92.1953    -68.7966     
1 1 1 14 5  14 o 0 121.983 5.50581  108.298    67.5274      11.1156    67.5274      
1 1 1 14 5  15 o 0 85.4803 6.53412  60.2805    -61.1266     14.4746    118.873      
1 1 1 14 5  16 f 1 48.6258 10.1783  39.7685    174.007      5.23537    -5.9931      
1 1 1 14 5  17 o 0 45.9109 9.87805  23.7376    20.5863      32.703     -159.414     
1 1 1 14 5  18 o 0 40.3792 12.4351  26.6214    144.825      15.3588    -35.1747     
1 1 1 14 5  19 f 1 50.3273 11.7092  35.7308    -89.022      14.9881    90.978       
1 1 1 14 5  20 o 0 21.0419 9.98019  8.93701    -9.13287     4.49567    170.867      
1 1 1 14 5  21 o 0 37.5428 16.2428  ?          ?            ?          ?            
1 1 1 14 5  22 o 0 12.104  5.77453  ?          ?            ?          ?            
1 1 1 14 6  0  o 0 359.015 14.0577  344.593    0            12.291     8.94276e-13  
1 1 1 14 6  1  o 0 462.298 13.4018  412.707    -82.338      50.3228    97.662       
1 1 1 14 6  2  o 0 387.322 10.4504  355.937    148.509      13.9103    -31.491      
1 1 1 14 6  3  o 0 322.547 10.0159  293.857    -3.71035     7.27382    176.29       
1 1 1 14 6  4  o 0 396.607 12.5147  404.92     -123.112     95.5222    -123.112     
1 1 1 14 6  5  o 0 99.2141 5.66934  5.60812    68.3196      139.075    -111.68      
1 1 1 14 6  6  o 0 609.912 21.6532  539.279    71.862       3.04579    -108.138     
1 1 1 14 6  7  o 0 610.338 19.2804  519.982    89.1503      25.4253    -90.8497     
1 1 1 14 6  8  o 0 95.2166 6.52071  26.1282    -1.39953     75.3645    178.6        
1 1 1 14 6  9  o 0 219.756 8.08874  177.83     151.288      14.0804    -28.7116     
1 1 1 14 6  10 o 0 230.018 8.82244  211.481    5.43044      34.3366    5.43044      
1 1 1 14 6  11 o 0 96.9699 6.73125  51.0536    100.776      42.2779    -79.2242     
1 1 1 14 6  12 o 0 321.424 10.5338  330.845    -1.16083     76.9352    -1.16083     
1 1 1 14 6  13 o 0 202.142 6.38802  135.476    62.2836      83.5035    -117.716     
1 1 1 14 6  14 o 0 175.607 7.0641   142.053    -86.3589     18.1272    93.6411      
1 1 1 14 6  15 o 0 144.484 5.20818  120.416    127.562      1.65696    127.562      
1 1 1 14 6  16 o 0 238.819 10.7513  285.988    -156.17      89.6059    -156.17      
1 1 1 14 6  17 o 0 73.1887 7.20327  76.306     59.7057      18.3488    59.7057      
1 1 1 14 6  18 f 1 55.4808 10.1001  58.5755    -169.153     20.7782    -169.153     
1 1 1 14 6  19 o 0 52.9397 9.94422  29.4878    23.1009      33.2692    -156.899     
1 1 1 14 6  20 o 0 19.7827 9.58625  3.03419    -131.828     20.8627    48.1723      
1 1 1 14 6  21 o 0 46.1824 15.4084  ?          ?            ?          ?            
1 1 1 14 6  22 o 0 30.1849 12.6089  ?          ?            ?          ?            
1 1 1 14 7  0  o 0 238.201 11.4544  226.981    180          34.1953    -180         
1 1 1 14 7  1  o 0 517.618 19.7988  584.188    -44.2643     194.797    -44.2643     
1 1 1 14 7  2  o 0 1004.74 29.0471  1084.67    -178.939     273.018    -178.939     
1 1 1 14 7  3  o 0 689.137 20.187   625.709    173.658      36.7885    -6.34216     
1 1 1 14 7  4  o 0 83.8895 5.777    27.1041    138.581      178.163    138.581      
1 1 1 14 7  5  o 0 230.361 7.97763  98.9624    -9.54972     204.915    170.45       
1 1 1 14 7  6  o 0 331.809 11.2388  275.255    -50.9828     27.3911    129.017      
1 1 1 14 7  7  o 0 136.428 5.9602   46.4092    61.8355      124.064    -118.165     
1 1 1 14 7  8  o 0 424.149 14.8716  451.112    116.509      151.397    116.509      
1 1 1 14 7  9  o 0 128.236 7.34869  28.8581    113.633      147.008    -66.3667     
1 1 1 14 7  10 o 0 208.847 7.93107  151.039    92.5409      50.1112    -87.4591     
1 1 1 14 7  11 o 0 185.554 6.53339  144.472    -44.4868     13.8486    135.513      
1 1 1 14 7  12 o 0 74.7666 8.14077  36.2205    -138.836     3.35503    41.1641      
1 1 1 14 7  13 o 0 90.1366 6.0763   64.1534    141.775      19.0346    141.775      
1 1 1 14 7  14 o 0 172.252 6.7414   110.003    35.5797      76.1913    -144.42      
1 1 1 14 7  15 o 0 45.5474 10.8182  4.38065    -174.507     0.264706   5.49315      
1 1 1 14 7  16 o 0 76.4811 6.55873  91.438     177.182      39.6241    177.182      
1 1 1 14 7  17 o 0 115.114 7.25639  116.924    -177.044     13.3185    -177.044     
1 1 1 14 7  18 o 0 69.8563 7.97117  87.641     139.201      52.5666    139.201      
1 1 1 14 7  19 o 0 62.3214 10.4916  48.185     171.588      12.599     -8.41186     
1 1 1 14 7  20 o 0 61.4698 11.0585  52.8358    -171.284     0.297536   -171.284     
1 1 1 14 7  21 o 0 32.6035 13.4922  ?          ?            ?          ?            
1 1 1 14 8  0  o 0 83.886  6.74277  55.3033    0            34.8394    -180         
1 1 1 14 8  1  o 0 361.255 11.2107  436.866    -34.5418     210.527    -34.5418     
1 1 1 14 8  2  o 0 388.601 16.1727  212.235    -76.3917     297.702    103.608      
1 1 1 14 8  3  o 0 786.161 22.7591  649.105    -155.517     164.221    24.4829      
1 1 1 14 8  4  o 0 549.596 17.4703  554.256    -139.415     119.741    -139.415     
1 1 1 14 8  5  o 0 469.86  15.6907  397.476    113.962      39.7088    -66.0377     
1 1 1 14 8  6  o 0 205.969 7.25611  113.122    -137.463     122.717    42.537       
1 1 1 14 8  7  o 0 583.009 19.0203  600.545    161.369      193.02     161.369      
1 1 1 14 8  8  o 0 83.9859 7.30056  11.4174    92.1213      75.6327    -87.8787     
1 1 1 14 8  9  o 0 83.2589 7.00263  14.4635    85.4381      56.4647    -94.5619     
1 1 1 14 8  10 o 0 373.366 11.8308  315.881    -33.3674     6.36571    146.633      
1 1 1 14 8  11 o 0 230.245 8.09618  197.012    120.274      15.3702    120.274      
1 1 1 14 8  12 f 1 184.267 6.47237  211.089    147.026      103.944    147.026      
1 1 1 14 8  13 o 0 93.8228 6.60861  60.5367    128.812      19.8486    -51.1878     
1 1 1 14 8  14 o 0 131.177 6.2748   68.4075    51.5843      86.0499    -128.416     
1 1 1 14 8  15 o 0 157.959 6.70126  146.37     -85.2757     32.6021    -85.2757     
1 1 1 14 8  16 o 0 93.8707 5.71175  100.509    -33.1791     18.7159    -33.1791     
1 1 1 14 8  17 o 0 80.7607 7.00159  88.9795    107.612      29.457     107.612      
1 1 1 14 8  18 o 0 73.0251 8.50079  65.4016    160.177      2.28977    -19.8228     
1 1 1 14 8  19 o 0 34.0554 13.6032  19.8682    -46.619      11.3547    133.381      
1 1 1 14 8  20 o 0 83.2176 9.38222  78.1972    93.455       12.5193    93.455       
1 1 1 14 8  21 o 0 27.7142 12.3453  ?          ?            ?          ?            
1 1 1 14 8  22 o 0 27.6551 13.5445  ?          ?            ?          ?            
1 1 1 14 9  0  o 0 790.823 33.2398  740.44     180          98.6102    -180         
1 1 1 14 9  1  o 0 184.961 8.61299  151.466    -104.29      18.1621    75.7102      
1 1 1 14 9  2  o 0 92.2896 5.72702  9.69122    171.084      115.11     -8.91606     
1 1 1 14 9  3  o 0 340.245 11.1228  245.875    -160.401     116.305    19.5995      
1 1 1 14 9  4  o 0 154.208 5.64455  143.864    -76.3567     62.3813    -76.3567     
1 1 1 14 9  5  f 1 196.003 6.2144   138.619    37.071       52.5597    -142.929     
1 1 1 14 9  6  o 0 695.702 21.7935  659.773    150.703      100.5      150.703      
1 1 1 14 9  7  o 0 450.504 15.6366  458.762    -54.7072     110.689    -54.7072     
1 1 1 14 9  8  o 0 387.879 13.1952  323.367    -75.9284     35.4043    104.072      
1 1 1 14 9  9  o 0 487.604 17.8458  366.616    -25.8205     117.484    154.179      
1 1 1 14 9  10 o 0 97.9032 6.61857  2.76772    -82.2484     150.474    97.7516      
1 1 1 14 9  11 o 0 183.095 6.6348   188.203    -89.0218     49.5834    -89.0218     
1 1 1 14 9  12 o 0 148.556 6.61909  134.19     139.615      14.529     139.615      
1 1 1 14 9  13 o 0 72.549  7.08382  32.7942    175.803      53.3771    -4.19726     
1 1 1 14 9  14 o 0 191.641 6.50943  167.55     -103.157     8.1094     -103.157     
1 1 1 14 9  15 o 0 61.6114 9.01392  36.8852    54.7744      13.2383    -125.226     
1 1 1 14 9  16 o 0 82.8146 6.30539  81.0279    14.0065      3.02761    14.0065      
1 1 1 14 9  17 o 0 137.633 7.7198   144.884    104.297      26.3107    104.297      
1 1 1 14 9  18 o 0 41.9074 12.5503  20.2294    -72.7364     31.9015    107.264      
1 1 1 14 9  19 o 0 34.5732 13.3826  18.6466    -86.7572     14.2753    -86.7572     
1 1 1 14 9  20 o 0 63.2024 12.6016  53.7056    -94.697      0.268364   85.303       
1 1 1 14 9  21 o 0 67.9008 11.6639  ?          ?            ?          ?            
1 1 1 14 9  22 o 0 9.86892 4.79918  ?          ?            ?          ?            
1 1 1 14 10 0  o 0 105.261 7.31547  66.4949    0            1.45092    180          
1 1 1 14 10 1  o 0 293.168 9.07311  239.31     95.2769      40.6504    -84.7231     
1 1 1 14 10 2  o 0 390.165 11.9217  335.037    102.065      26.8161    -77.9354     
1 1 1 14 10 3  o 0 403.69  16.779   239.474    83.5697      241.353    -96.4303     
1 1 1 14 10 4  o 0 286.489 10.3072  223.157    -110.473     52.8844    69.5275      
1 1 1 14 10 5  o 0 432.632 13.6985  366.77     -136.339     23.8593    43.6615      
1 1 1 14 10 6  o 0 441.181 13.7285  404.518    -64.8477     46.5602    -64.8477     
1 1 1 14 10 7  o 0 377.772 11.9372  340.103    134.306      9.67501    134.306      
1 1 1 14 10 8  o 0 327.482 11.4345  323.87     -44.0134     81.3177    -44.0134     
1 1 1 14 10 9  o 0 157.714 6.4952   46.1663    141.306      174.273    -38.6935     
1 1 1 14 10 10 o 0 205.875 7.69036  142.278    -82.9326     58.4702    97.0674      
1 1 1 14 10 11 o 0 202.621 7.58588  142.315    -34.3065     83.2953    145.693      
1 1 1 14 10 12 o 0 94.3929 6.1787   58.0871    130.919      30.7528    -49.0807     
1 1 1 14 10 13 o 0 63.7072 8.13286  46.8452    -35.0866     1.73051    -35.0866     
1 1 1 14 10 14 o 0 105.619 5.81523  95.7563    20.2983      20.0345    20.2983      
1 1 1 14 10 15 o 0 189.562 6.91147  187.824    48.8842      63.9448    48.8842      
1 1 1 14 10 16 o 0 114.049 5.22277  144.999    91.7373      69.1945    91.7373      
1 1 1 14 10 17 o 0 32.1221 12.4608  9.84282    -64.6342     22.9617    115.366      
1 1 1 14 10 18 o 0 66.7817 19.3952  68.7117    12.6985      18.8666    12.6985      
1 1 1 14 10 19 o 0 35.186  11.0783  31.2096    167.018      6.13831    167.018      
1 1 1 14 10 20 o 0 64.3372 15.3077  56.2238    -49.9415     3.28769    -49.9415     
1 1 1 14 10 21 o 0 39.4046 19.3176  ?          ?            ?          ?            
1 1 1 14 10 22 o 0 29.6044 14.7866  ?          ?            ?          ?            
1 1 1 14 11 0  o 0 139.551 7.92322  125.664    0            158.559    180          
1 1 1 14 11 1  o 0 487.928 18.4276  433.698    -37.051      2.58648    142.949      
1 1 1 14 11 2  o 0 215.244 6.44105  137.941    146.059      94.3273    -33.9407     
1 1 1 14 11 3  o 0 346.36  14.3742  276.546    55.313       54.9922    -124.687     
1 1 1 14 11 4  o 0 298.214 9.48182  274.005    48.9739      33.8876    48.9739      
1 1 1 14 11 5  o 0 397.679 11.8914  327.249    -95.6499     35.2228    84.3501      
1 1 1 14 11 6  o 0 559.448 18.7509  507.904    9.19255      50.49      9.19255      
1 1 1 14 11 7  o 0 321.093 10.2621  314.91     -143.888     69.034     -143.888     
1 1 1 14 11 8  o 0 539.092 17.1737  398.386    76.2434      148.763    -103.757     
1 1 1 14 11 9  o 0 454.488 14.7583  389.869    45.9078      4.1559     -134.092     
1 1 1 14 11 10 o 0 241.352 8.6592   206.096    -54.048      10.721     -54.048      
1 1 1 14 11 11 o 0 144.529 6.60024  162.602    -48.8135     86.4823    -48.8135     
1 1 1 14 11 12 o 0 130.466 5.81358  86.0351    126.492      48.8931    -53.5079     
1 1 1 14 11 13 o 0 31.2158 11.9109  0.931228   -105.885     10.8904    -105.885     
1 1 1 14 11 14 o 0 164.126 5.81247  133.968    -32.9527     8.46393    147.047      
1 1 1 14 11 15 o 0 90.9673 6.15001  61.9542    -161.169     18.4159    18.8314      
1 1 1 14 11 16 o 0 74.5611 6.91945  90.1316    93.8156      44.5358    93.8156      
1 1 1 14 11 17 o 0 94.2174 6.34798  68.1814    40.5614      40.6683    -139.439     
1 1 1 14 11 18 o 0 66.7786 7.46348  61.2823    -157.751     3.5681     -157.751     
1 1 1 14 11 19 o 0 46.4041 12.6238  21.6844    147.969      37.2996    -32.0309     
1 1 1 14 11 20 o 0 29.529  13.3165  22.8571    5.03109      4.06634    5.03109      
1 1 1 14 11 21 o 0 25.3582 12.5914  ?          ?            ?          ?            
1 1 1 14 12 0  o 0 464.071 19.4962  413.638    180          69.772     -180         
1 1 1 14 12 1  o 0 223.59  8.00273  86.5319    -127.524     213.022    52.4763      
1 1 1 14 12 2  o 0 163.736 5.81827  72.5489    1.18861      127.18     -178.811     
1 1 1 14 12 3  o 0 511.629 14.8119  470.365    -120.463     42.6468    -120.463     
1 1 1 14 12 4  o 0 401.044 15.736   370.43     -79.8843     45.8317    -79.8843     
1 1 1 14 12 5  o 0 740.532 25.276   599.223    -122.918     89.1877    57.0817      
1 1 1 14 12 6  o 0 258.077 8.42489  273.372    -94.6689     103.461    -94.6689     
1 1 1 14 12 7  o 0 144.829 6.3651   124.796    -63.6864     63.3016    -63.6864     
1 1 1 14 12 8  o 0 153.383 6.90146  46.6163    -92.4498     157.875    87.5502      
1 1 1 14 12 9  o 0 222.605 8.04557  189.888    91.8133      5.69451    91.8133      
1 1 1 14 12 10 o 0 26.2481 11.3267  41.6628    179.656      98.5293    179.656      
1 1 1 14 12 11 o 0 284.992 8.94537  292.15     -140.989     68.0914    -140.989     
1 1 1 14 12 12 o 0 88.6849 6.17831  62.337     -58.7561     9.46833    -58.7561     
1 1 1 14 12 13 o 0 85.9441 6.81377  86.5877    -0.833709    42.3422    -0.833709    
1 1 1 14 12 14 o 0 71.4743 7.02637  56.3082    136.756      8.06273    136.756      
1 1 1 14 12 15 o 0 118.631 5.78039  134.203    -67.092      31.4659    -67.092      
1 1 1 14 12 16 o 0 68.2514 7.74975  66.7161    -71.9766     7.78654    -71.9766     
1 1 1 14 12 17 o 0 34.8035 12.8807  21.7686    -7.24243     9.95571    -7.24243     
1 1 1 14 12 18 o 0 103.729 8.63707  110.158    57.7579      31.6008    57.7579      
1 1 1 14 12 19 o 0 27.232  12.318   18.2166    118.504      8.39338    118.504      
1 1 1 14 12 20 o 0 29.862  13.9067  ?          ?            ?          ?            
1 1 1 14 12 21 o 0 22.1774 10.8048  ?          ?            ?          ?            
1 1 1 14 13 0  o 0 105.23  8.09109  86.9871    180          46.2698    -9.77236e-15 
1 1 1 14 13 1  o 0 159.895 10.2029  46.1975    -103.018     172.715    76.9824      
1 1 1 14 13 2  o 0 407.938 12.6806  252.914    26.2166      205.004    -153.783     
1 1 1 14 13 3  o 0 406.336 12.0716  278.213    -174.056     148.507    5.94449      
1 1 1 14 13 4  o 0 476.031 13.8967  429.342    158.47       36.8268    158.47       
1 1 1 14 13 5  o 0 667.829 20.2357  614.339    -152.181     78.8537    -152.181     
1 1 1 14 13 6  o 0 449.149 14.5104  434.862    106.636      75.0637    106.636      
1 1 1 14 13 7  o 0 578.707 20.3173  543.346    -163.051     70.1359    -163.051     
1 1 1 14 13 8  o 0 230.243 8.08238  191.654    -1.58778     8.89777    178.412      
1 1 1 14 13 9  o 0 252.398 7.53375  259.818    133.793      98.0904    133.793      
1 1 1 14 13 10 o 0 120.636 5.76299  122.384    -107.538     52.0881    -107.538     
1 1 1 14 13 11 o 0 149     5.86838  129.533    -168.115     2.39319    -168.115     
1 1 1 14 13 12 o 0 195.604 6.62859  175.107    -86.498      11.8542    -86.498      
1 1 1 14 13 13 o 0 189.277 7.13312  133.156    -57.8359     60.25      122.164      
1 1 1 14 13 14 o 0 59.846  8.05339  30.3566    146.384      26.1515    -33.6163     
1 1 1 14 13 15 o 0 106.651 5.98697  136.467    -44.1148     63.9843    -44.1148     
1 1 1 14 13 16 o 0 68.1636 7.42341  49.5592    21.0844      28.2519    -158.916     
1 1 1 14 13 17 o 0 106.19  7.34721  114.236    -35.197      29.2813    -35.197      
1 1 1 14 13 18 o 0 69.75   9.76072  72.7672    97.6199      22.9734    97.6199      
1 1 1 14 13 19 o 0 44.0364 15.1239  35.5322    -162.137     3.0856     17.8631      
1 1 1 14 13 20 o 0 61.4183 13.2396  ?          ?            ?          ?            
1 1 1 14 13 21 o 0 16.0324 7.97145  ?          ?            ?          ?            
1 1 1 14 14 0  o 0 668.814 36.0852  583.929    0            139.01     7.11975e-14  
1 1 1 14 14 1  o 0 200.972 7.75587  170.233    90           86.0151    90           
1 1 1 14 14 2  o 0 834.214 36.4101  727.682    0            21.8008    180          
1 1 1 14 14 3  o 0 647.633 27.6074  563.134    90           24.5465    -90          
1 1 1 14 14 4  o 0 82.4148 8.46268  46.9223    180          29.9533    1.1608e-14   
1 1 1 14 14 5  o 0 33.4515 16.2884  13.2256    -90          104.445    90           
1 1 1 14 14 6  o 0 114.583 8.55666  43.2313    180          10.6284    -180         
1 1 1 14 14 7  o 0 87.4031 10.6167  65.3549    -90          52.1647    90           
1 1 1 14 14 8  o 0 237.297 11.541   205.457    0            37.8378    1.96836e-14  
1 1 1 14 14 9  o 0 198.664 10.5648  169.172    90           12.8561    90           
1 1 1 14 14 10 o 0 199.976 10.7966  186.089    0            64.7902    6.30567e-15  
1 1 1 14 14 11 o 0 185.132 9.92423  168.706    90           56.1697    90           
1 1 1 14 14 12 o 0 246.033 12.989   219.18     0            35.1516    0            
1 1 1 14 14 13 o 0 103.592 8.16016  89.884     -90          26.532     -90          
1 1 1 14 14 14 o 0 28.924  15.7973  11.2929    180          19.6723    3.9643e-14   
1 1 1 14 14 15 o 0 20.7627 13.7861  13.9313    -90          30.0331    90           
1 1 1 14 14 16 o 0 111.486 9.08879  109.587    0            22.302     0            
1 1 1 14 14 17 o 0 22.9256 14.8236  18.3289    -90          18.872     90           
1 1 1 14 14 18 o 0 41.5779 18.4123  38.0892    0            10.7466    180          
1 1 1 14 14 19 o 0 69.0626 19.0817  61.3783    90           9.89093    90           
1 1 1 14 14 20 o 0 42.0982 24.0354  ?          ?            ?          ?            
1 1 1 14 14 21 o 0 12.0173 8.76418  ?          ?            ?          ?            
1 1 1 15 0  1  o 0 263.812 11.4064  250.223    45           62.2378    45           
1 1 1 15 0  2  o 0 145.303 9.55944  124.7      180          32.1184    180          
1 1 1 15 0  3  o 0 618.698 30.3737  576.23     135          44.0374    -45          
1 1 1 15 0  4  o 0 90.3141 7.43133  43.7053    90           11.5146    -90          
1 1 1 15 0  5  o 0 543.895 24.742   485.835    -135         31.9814    45           
1 1 1 15 0  6  o 0 962.939 41.1859  848.876    0            58.5626    180          
1 1 1 15 0  7  o 0 308.429 16.0169  267.994    -45          6.08306    135          
1 1 1 15 0  8  o 0 103.244 9.64014  45.1205    -90          2.19353    -90          
1 1 1 15 0  9  o 0 320.435 17.8835  281.738    45           45.1156    45           
1 1 1 15 0  10 o 0 123.805 8.78173  103.769    0            32.3523    -6.0362e-16  
1 1 1 15 0  11 o 0 40.3557 26.8763  19.5113    135          46.4169    -45          
1 1 1 15 0  12 o 0 232.087 11.8214  213.659    -90          11.1275    90           
1 1 1 15 0  13 o 0 174.157 10.7764  156.499    -135         48.7473    -135         
1 1 1 15 0  14 o 0 218.258 9.31193  191.26     0            43.5963    0            
1 1 1 15 0  15 o 0 208.325 11.1725  177.665    135          10.568     -45          
1 1 1 15 0  16 o 0 31.7274 16.3177  25.2887    -90          12.8213    90           
1 1 1 15 0  17 o 0 53.4244 11.7097  22.734     -135         13.1026    -135         
1 1 1 15 0  18 o 0 59.2501 14.2955  56.8125    180          7.90646    6.02743e-14  
1 1 1 15 0  19 o 0 76.2513 12.1713  70.7054    -45          10.8582    135          
1 1 1 15 0  20 f 1 27.1353 16.587   17.4744    90           4.85647    90           
1 1 1 15 0  21 o 0 70.5835 22.7687  ?          ?            ?          ?            
1 1 1 15 1  0  o 0 291.439 11.7932  279.511    180          15.5899    -180         
1 1 1 15 1  1  o 0 309.336 11.9696  220.833    99.6315      136.115    -80.3685     
1 1 1 15 1  2  o 0 430.844 14.0979  318.911    77.2665      168.177    -102.733     
1 1 1 15 1  3  o 0 294.266 9.09151  234.364    69.1816      68.4872    -110.818     
1 1 1 15 1  4  o 0 574.58  17.2821  505.528    14.3073      45.021     -165.693     
1 1 1 15 1  5  o 0 505.673 16.3687  440.453    111.392      17.7997    -68.6079     
1 1 1 15 1  6  o 0 594.573 18.8481  526.584    -78.6887     8.51958    -78.6887     
1 1 1 15 1  7  o 0 456.085 15.5854  491.221    -78.2104     199.995    -78.2104     
1 1 1 15 1  8  o 0 192.052 7.09041  154.786    -179.631     11.4458    0.369122     
1 1 1 15 1  9  o 0 433.972 14.1883  392.727    -150.302     31.3151    -150.302     
1 1 1 15 1  10 f 1 161.035 6.82404  96.6303    -49.1777     74.0456    130.822      
1 1 1 15 1  11 o 0 65.474  8.54417  16.6645    -2.80629     9.79145    177.194      
1 1 1 15 1  12 o 0 314.981 10.3093  313.849    16.4121      55.8812    16.4121      
1 1 1 15 1  13 o 0 167.208 6.70398  160.213    -155.619     36.2248    -155.619     
1 1 1 15 1  14 f 1 86.0075 6.59692  48.8091    43.8099      43.8988    -136.19      
1 1 1 15 1  15 o 0 61.8227 7.06453  42.3869    -18.7219     0.671024   -18.7219     
1 1 1 15 1  16 o 0 111.132 5.69858  124.562    169.86       28.9135    169.86       
1 1 1 15 1  17 o 0 139.872 6.40206  152.549    43.6031      33.4166    43.6031      
1 1 1 15 1  18 o 0 93.4553 6.24794  83.177     -113.778     8.72313    66.222       
1 1 1 15 1  19 o 0 19.5818 9.40281  0.43319    -102.748     14.3317    -102.748     
1 1 1 15 1  20 o 0 33.9619 13.0958  32.6204    83.1309      17.4715    83.1309      
1 1 1 15 1  21 o 0 20.8913 10.2462  ?          ?            ?          ?            
1 1 1 15 1  22 o 0 10.7607 5.43971  ?          ?            ?          ?            
1 1 1 15 2  0  o 0 540.179 22.41    519.365    180          62.8844    -180         
1 1 1 15 2  1  o 0 292.727 8.6234   226.584    8.84601      93.1536    -171.154     
1 1 1 15 2  2  o 0 142.77  5.09759  121.966    -166.396     17.9966    -166.396     
1 1 1 15 2  3  o 0 120.044 5.88311  75.3147    175.852      30.5857    -4.14777     
1 1 1 15 2  4  o 0 555.73  20.4544  663.344    -6.93122     306.357    -6.93122     
1 1 1 15 2  5  o 0 167.727 7.18097  129.131    -43.7156     16.163     136.284      
1 1 1 15 2  6  o 0 660.276 20.5368  598.907    49.7729      33.8126    49.7729      
1 1 1 15 2  7  o 0 341.035 11.1453  286.689    89.4035      9.77045    -90.5965     
1 1 1 15 2  8  o 0 140.814 6.8106   77.1755    -149.533     71.6391    30.4672      
1 1 1 15 2  9  o 0 94.1298 7.30325  23.9007    -72.1189     74.4013    107.881      
1 1 1 15 2  10 o 0 227.278 8.48277  207.621    177.86       33.1576    177.86       
1 1 1 15 2  11 o 0 88.0186 6.82369  24.9641    108.675      81.4014    -71.3252     
1 1 1 15 2  12 o 0 288.793 10.3111  291.761    19.5034      61.2113    19.5034      
1 1 1 15 2  13 o 0 156.536 5.86986  101.66     159.812      65.7233    -20.1877     
1 1 1 15 2  14 o 0 195.078 6.79125  158.83     121.065      18.7898    -58.9353     
1 1 1 15 2  15 o 0 170.289 6.02463  159.931    -162.751     36.6325    -162.751     
1 1 1 15 2  16 f 1 94.0298 6.4471   96.9538    173.529      9.53203    173.529      
1 1 1 15 2  17 o 0 81.5988 6.63254  71.8755    162.189      10.2412    -17.8112     
1 1 1 15 2  18 o 0 38.4013 12.8405  31.1122    -57.3797     1.81587    -57.3797     
1 1 1 15 2  19 o 0 54.3651 11.4784  62.2094    -12.7669     39.005     -12.7669     
1 1 1 15 2  20 o 0 43.005  14.756   39.2845    104.511      7.53732    104.511      
1 1 1 15 2  21 o 0 32.0393 12.7093  ?          ?            ?          ?            
1 1 1 15 3  0  o 0 122.168 6.67041  97.2224    0            11.0759    4.34174e-13  
1 1 1 15 3  1  o 0 470.226 13.7302  466.99     57.8087      43.9691    57.8087      
1 1 1 15 3  2  o 0 432.136 13.4711  421.186    -101.565     32.3069    -101.565     
1 1 1 15 3  3  o 0 321.463 10.2187  270.729    -146.939     50.2971    33.0611      
1 1 1 15 3  4  f 1 343.215 11.0819  368.006    -80.9361     125.931    -80.9361     
1 1 1 15 3  5  o 0 440.903 15.653   414.752    -124.869     45.8134    -124.869     
1 1 1 15 3  6  o 0 236.043 7.96269  222.918    -110.126     48.4595    -110.126     
1 1 1 15 3  7  o 0 303.179 10.157   200.368    19.0449      117.532    -160.955     
1 1 1 15 3  8  o 0 232.972 8.56222  205.764    58.5057      13.1379    58.5057      
1 1 1 15 3  9  o 0 155.728 6.87711  104.589    -10.9714     38.6062    169.029      
1 1 1 15 3  10 o 0 266.262 9.53734  264.688    -108.083     79.4884    -108.083     
1 1 1 15 3  11 o 0 250.116 9.24846  188.27     -139.808     38.2972    40.1921      
1 1 1 15 3  12 o 0 334.684 11.4606  290.987    -21.6091     26.5735    158.391      
1 1 1 15 3  13 o 0 165.194 6.11814  166.674    75.852       55.3212    75.852       
1 1 1 15 3  14 o 0 188.626 7.02651  211.427    151.885      101.068    151.885      
1 1 1 15 3  15 o 0 190.546 6.54704  159.706    40.2693      0.965228   40.2693      
1 1 1 15 3  16 o 0 54.7646 9.29162  50.2878    -8.18706     2.60641    -8.18706     
1 1 1 15 3  17 o 0 112.64  6.12552  86.0132    -75.1333     45.1991    104.867      
1 1 1 15 3  18 o 0 70.5338 7.91625  83.6832    -1.89815     41.2964    -1.89815     
1 1 1 15 3  19 o 0 35.8594 13.2115  21.2354    81.4267      13.6224    -98.5733     
1 1 1 15 3  20 o 0 30.2957 13.0303  19.8294    94.6696      12.5959    94.6696      
1 1 1 15 3  21 o 0 29.2081 12.8693  ?          ?            ?          ?            
1 1 1 15 4  0  o 0 89.3708 6.99164  75.4951    0            61.4408    -180         
1 1 1 15 4  1  o 0 162.869 5.57964  105.271    -78.0627     76.5615    101.937      
1 1 1 15 4  2  o 0 422.118 11.7658  447.775    -148.337     106.36     -148.337     
1 1 1 15 4  3  o 0 209.461 7.05305  95.0886    126.016      189.068    -53.9842     
1 1 1 15 4  4  o 0 418.044 18.7882  380.494    37.1691      8.60556    37.1691      
1 1 1 15 4  5  o 0 302.966 10.1159  342.844    -19.7998     161.213    -19.7998     
1 1 1 15 4  6  o 0 312.775 10.059   305.357    -94.147      71.5118    -94.147      
1 1 1 15 4  7  o 0 252.355 9.11624  209.385    72.7805      5.06031    -107.22      
1 1 1 15 4  8  o 0 484.619 17.2605  472.575    -110.36      85.1266    -110.36      
1 1 1 15 4  9  o 0 571.033 20.8796  466.884    104.033      64.8881    -75.9666     
1 1 1 15 4  10 o 0 164.691 7.23359  146.678    114.66       24.4345    114.66       
1 1 1 15 4  11 o 0 255.74  8.92919  170.075    -164.975     84.5042    15.0249      
1 1 1 15 4  12 o 0 82.7865 7.2589   51.4751    -160.162     8.06665    19.838       
1 1 1 15 4  13 o 0 112.868 5.53627  76.4089    -157.812     29.829     22.1877      
1 1 1 15 4  14 o 0 110.899 6.07564  120.543    -30.2029     62.3618    -30.2029     
1 1 1 15 4  15 f 1 154.956 6.82899  119.418    -108.346     17.8563    71.6537      
1 1 1 15 4  16 o 0 155.344 6.01988  177.151    -90.8977     44.4013    -90.8977     
1 1 1 15 4  17 o 0 34.6613 12.0578  2.59846    -91.8463     51.5308    88.1537      
1 1 1 15 4  18 o 0 78.5755 6.98896  71.679     -92.0567     1.02792    87.9433      
1 1 1 15 4  19 o 0 33.9354 12.1808  22.1771    136.579      4.26899    -43.4206     
1 1 1 15 4  20 o 0 43.0705 14.4392  37.8811    -174.601     4.85485    -174.601     
1 1 1 15 4  21 o 0 52.0392 16.9538  ?          ?            ?          ?            
1 1 1 15 4  22 o 0 16.1356 8.06031  ?          ?            ?          ?            
1 1 1 15 5  0  o 0 692.218 26.9479  662.543    180          80.3751    -180         
1 1 1 15 5  1  o 0 326.99  9.84421  255.847    6.94391      99.9316    -173.056     
1 1 1 15 5  2  o 0 90.5559 5.10257  29.0362    -151.682     46.9009    28.3181      
1 1 1 15 5  3  o 0 609.765 18.6498  665.652    34.8604      195.142    34.8604      
1 1 1 15 5  4  o 0 462.76  14.576   419.91     15.8228      5.93396    15.8228      
1 1 1 15 5  5  o 0 226.397 7.82879  210.422    -29.502      35.7449    -29.502      
1 1 1 15 5  6  o 0 244.512 7.63862  221.352    -116.824     28.6615    -116.824     
1 1 1 15 5  7  o 0 41.1574 11.4869  79.3314    -96.7201     194.946    -96.7201     
1 1 1 15 5  8  o 0 139.931 6.15305  30.1028    -73.7463     171.276    106.254      
1 1 1 15 5  9  o 0 296.844 13.6238  272.766    33.5587      39.2206    33.5587      
1 1 1 15 5  10 o 0 280.377 9.1152   194.136    102.948      88.1538    -77.052      
1 1 1 15 5  11 o 0 212.323 12.1869  187.233    42.4801      27.8365    42.4801      
1 1 1 15 5  12 o 0 119.524 6.10166  67.8912    57.5155      67.4768    -122.485     
1 1 1 15 5  13 o 0 202.49  7.23556  201.54     -0.561333    55.0705    -0.561333    
1 1 1 15 5  14 o 0 171.291 5.7995   136.65     49.7761      19.0891    -130.224     
1 1 1 15 5  15 o 0 189.49  7.49369  156.006    -62.2838     3.08734    117.716      
1 1 1 15 5  16 o 0 65.5382 6.55558  61.0387    -147.975     0.37655    32.0251      
1 1 1 15 5  17 o 0 46.8068 11.1523  28.7448    -147.016     22.6208    32.9841      
1 1 1 15 5  18 o 0 25.4954 10.626   2.84879    -115.524     45.0868    -115.524     
1 1 1 15 5  19 o 0 40.8611 13.5865  25.2342    -21.6195     16.2645    158.38       
1 1 1 15 5  20 o 0 33.1043 13.6319  25.4813    29.7727      0.562119   -150.227     
1 1 1 15 5  21 o 0 23.0367 10.957   ?          ?            ?          ?            
1 1 1 15 5  22 f 1 20.5905 9.94386  ?          ?            ?          ?            
1 1 1 15 6  0  o 0 498.015 21.9588  474.228    0            35.0041    2.60837e-13  
1 1 1 15 6  1  o 0 456.26  12.6573  439.58     -134.073     23.045     -134.073     
1 1 1 15 6  2  o 0 540.893 17.7539  540.83     -88.9946     69.6431    -88.9946     
1 1 1 15 6  3  o 0 567.227 18.596   507.645    123.923      38.7568    -56.0765     
1 1 1 15 6  4  o 0 275.785 19.2982  278.613    -43.673      75.3264    -43.673      
1 1 1 15 6  5  o 0 318.758 9.97779  243.833    -57.7105     72.3118    122.29       
1 1 1 15 6  6  o 0 703.881 23.3087  628.14     -122.9       17.4367    -122.9       
1 1 1 15 6  7  o 0 684.083 25.996   557.4      -128.762     70.0681    51.2379      
1 1 1 15 6  8  o 0 241.695 9.18927  205.496    102.057      3.08097    -77.9426     
1 1 1 15 6  9  o 0 508.852 18.0888  465.802    -64.5052     47.4908    -64.5052     
1 1 1 15 6  10 o 0 462.338 15.1298  425.317    78.0149      61.1945    78.0149      
1 1 1 15 6  11 o 0 261.011 9.46001  216.76     -113.726     3.07773    -113.726     
1 1 1 15 6  12 o 0 70.8381 8.53566  30.2251    88.1213      20.7558    -91.8787     
1 1 1 15 6  13 o 0 83.6161 6.51246  81.3875    86.6998      32.5167    86.6998      
1 1 1 15 6  14 f 1 104.254 5.59676  71.0489    -47.6064     30.4817    132.394      
1 1 1 15 6  15 o 0 86.4789 6.32157  77.7508    -87.5426     25.1437    -87.5426     
1 1 1 15 6  16 o 0 74.1081 6.87484  81.3211    -54.6322     23.9683    -54.6322     
1 1 1 15 6  17 o 0 89.3594 6.09723  85.1727    170.465      2.95802    170.465      
1 1 1 15 6  18 o 0 30.3651 12.1136  6.91662    -130.226     34.7162    49.7736      
1 1 1 15 6  19 o 0 30.9435 12.5283  16.0558    -26.6941     2.87591    -26.6941     
1 1 1 15 6  20 o 0 25.4224 11.81    10.8953    -93.9811     4.95       -93.9811     
1 1 1 15 6  21 o 0 25.1045 11.6681  ?          ?            ?          ?            
1 1 1 15 6  22 o 0 32.157  12.1289  ?          ?            ?          ?            
1 1 1 15 7  0  o 0 520.348 20.7372  492.248    0            43.6591    180          
1 1 1 15 7  1  o 0 199.613 6.82412  126.254    82.1303      105.943    -97.8697     
1 1 1 15 7  2  o 0 143.162 5.50793  54.6049    93.6158      137.205    -86.3842     
1 1 1 15 7  3  o 0 446.381 13.5755  414.829    129.688      23.6522    129.688      
1 1 1 15 7  4  o 0 409.202 14.1393  220.869    92.6505      291.286    -87.3495     
1 1 1 15 7  5  o 0 864.867 26.4369  720.065    -86.0888     101.398    93.9112      
1 1 1 15 7  6  o 0 538.578 15.5527  487.905    -140.389     34.4941    -140.389     
1 1 1 15 7  7  o 0 113.234 7.04173  49.2083    9.03422      62.8007    -170.966     
1 1 1 15 7  8  o 0 144.642 6.18882  103.357    52.2446      18.3898    -127.755     
1 1 1 15 7  9  o 0 105.332 6.74246  36.4438    121.063      6.84986    121.063      
1 1 1 15 7  10 o 0 201.424 7.95162  163.322    -34.6713     7.89375    145.329      
1 1 1 15 7  11 o 0 210.216 7.26315  153.264    -85.427      76.3052    94.573       
1 1 1 15 7  12 o 0 119.963 6.76725  62.9732    -169.876     77.6921    10.1237      
1 1 1 15 7  13 o 0 98.672  5.95977  108.963    101.702      61.6357    101.702      
1 1 1 15 7  14 o 0 170.223 5.67815  121.627    -172.603     45.9315    7.39713      
1 1 1 15 7  15 o 0 256.48  8.9531   232.32     143.709      38.2468    143.709      
1 1 1 15 7  16 o 0 90.3049 5.8795   82.5776    23.2376      9.55078    -156.762     
1 1 1 15 7  17 o 0 50.4667 11.3208  42.0211    68.1574      0.0112068  -111.843     
1 1 1 15 7  18 o 0 22.4171 10.2931  3.42566    -93.7959     10.9712    86.2041      
1 1 1 15 7  19 o 0 37.975  14.9117  28.8545    174.196      5.88111    -5.80406     
1 1 1 15 7  20 o 0 33.7284 15.0764  6.17449    -139.753     43.1836    40.2466      
1 1 1 15 7  21 o 0 36.6384 14.4193  ?          ?            ?          ?            
1 1 1 15 7  22 o 0 41.1888 19.1099  ?          ?            ?          ?            
1 1 1 15 8  0  o 0 51.5709 15.8349  41.3199    180          172.944    -4.42793e-14 
1 1 1 15 8  1  o 0 189.903 8.94513  143.653    132.966      46.3266    -47.0343     
1 1 1 15 8  2  o 0 519.3   15.2056  449.518    -168.287     43.4927    11.7134      
1 1 1 15 8  3  o 0 442.206 12.7497  411.198    64.8918      28.8961    64.8918      
1 1 1 15 8  4  o 0 579.836 16.9908  471.435    136.054      94.1916    -43.9463     
1 1 1 15 8  5  o 0 552.934 15.4142  357.915    -149.456     261.995    30.5444      
1 1 1 15 8  6  o 0 295.854 8.85009  290.656    -111.434     79.2681    -111.434     
1 1 1 15 8  7  o 0 420.037 14.4253  499.062    132.274      254.565    132.274      
1 1 1 15 8  8  o 0 212.754 7.5077   163.34     46.1589      32.024     -133.841     
1 1 1 15 8  9  o 0 89.2183 7.80683  47.4278    -119.927     240.507    -119.927     
1 1 1 15 8  10 o 0 165.591 6.30294  168.973    133.911      74.667     133.911      
1 1 1 15 8  11 o 0 267.449 7.96908  208.228    -144.132     73.2089    35.8678      
1 1 1 15 8  12 o 0 175.804 6.2753   131.21     -27.6017     45.0818    152.398      
1 1 1 15 8  13 o 0 236.483 7.50096  255.184    -97.6873     97.4417    -97.6873     
1 1 1 15 8  14 o 0 77.6325 6.22592  50.7844    -57.6113     20.4296    122.389      
1 1 1 15 8  15 o 0 189.041 6.62347  163.007    -153.257     15.0861    -153.257     
1 1 1 15 8  16 o 0 72.977  6.85493  67.7686    9.5539       1.82269    -170.446     
1 1 1 15 8  17 o 0 125.056 6.67391  119.288    64.3411      1.32035    64.3411      
1 1 1 15 8  18 o 0 149.653 7.26662  146.503    75.5402      15.7548    75.5402      
1 1 1 15 8  19 o 0 48.3339 10.4513  36.6504    34.6256      10.1475    -145.374     
1 1 1 15 8  20 o 0 34.6481 13.627   29.173     121.222      5.28798    121.222      
1 1 1 15 8  21 o 0 46.0048 14.806   ?          ?            ?          ?            
1 1 1 15 8  22 o 0 18.8019 9.4543   ?          ?            ?          ?            
1 1 1 15 9  0  o 0 313.706 13.0095  286.509    0            80.7099    3.84539e-14  
1 1 1 15 9  1  o 0 72.5419 6.67825  19.792     -30.6521     128.99     -30.6521     
1 1 1 15 9  2  o 0 201.401 6.22536  169.329    77.1763      4.38369    -102.824     
1 1 1 15 9  3  o 0 764.865 22.8806  629.985    45.9564      115.29     -134.044     
1 1 1 15 9  4  o 0 938.39  27.5571  806.643    75.2349      61.0261    -104.765     
1 1 1 15 9  5  o 0 281.441 7.76117  295.58     128.705      113.639    128.705      
1 1 1 15 9  6  o 0 187.474 6.13234  144.7      158.333      14.9026    -21.6672     
1 1 1 15 9  7  o 0 197.717 7.14998  132.655    33.3623      71.4501    -146.638     
1 1 1 15 9  8  o 0 478.653 26.1015  468.489    -94.7169     100.343    -94.7169     
1 1 1 15 9  9  o 0 228.518 8.93329  240.643    -122.848     97.6229    -122.848     
1 1 1 15 9  10 o 0 144.258 5.8188   146.536    98.5073      73.1275    98.5073      
1 1 1 15 9  11 o 0 63.3795 9.24825  12.721     145.646      54.4378    -34.3538     
1 1 1 15 9  12 o 0 100.397 6.35108  50.6386    141.39       61.4418    -38.6104     
1 1 1 15 9  13 o 0 116.477 5.41096  62.6163    77.6677      73.8334    -102.332     
1 1 1 15 9  14 o 0 112.318 5.72821  86.9179    -164.351     10.5026    15.6495      
1 1 1 15 9  15 o 0 263.734 8.27251  242.703    -101.648     50.1386    -101.648     
1 1 1 15 9  16 o 0 99.9864 5.66777  109.068    83.4353      26.1497    83.4353      
1 1 1 15 9  17 o 0 25.8945 11.0311  0.768571   22.518       29.5933    22.518       
1 1 1 15 9  18 o 0 98.4064 6.50712  106.815    -74.031      34.9338    -74.031      
1 1 1 15 9  19 o 0 45.0502 12.1468  28.6121    81.83        20.1375    -98.17       
1 1 1 15 9  20 o 0 24.2301 10.9553  8.41444    60.3386      3.2556     60.3386      
1 1 1 15 9  21 o 0 38.8006 18.7754  ?          ?            ?          ?            
1 1 1 15 10 0  o 0 253.686 9.92191  229.443    180          90.288     -180         
1 1 1 15 10 1  o 0 607.234 22.2227  629.217    143.396      169.08     143.396      
1 1 1 15 10 2  o 0 222.448 6.40609  178.446    -108.215     24.8194    71.7849      
1 1 1 15 10 3  o 0 561.211 16.6524  511.539    15.5628      25.7494    15.5628      
1 1 1 15 10 4  o 0 486.11  14.6895  423.657    153.922      7.58328    -26.0777     
1 1 1 15 10 5  o 0 364.619 11.1797  231.357    167.879      169.178    -12.121      
1 1 1 15 10 6  o 0 385.212 11.2512  395.477    91.84        135.943    91.84        
1 1 1 15 10 7  o 0 427.693 13.3119  382.583    -39.4446     9.99829    -39.4446     
1 1 1 15 10 8  o 0 186.994 7.14815  149.785    -24.543      5.36371    155.457      
1 1 1 15 10 9  o 0 179.922 6.6608   187.833    153.053      82.5671    153.053      
1 1 1 15 10 10 o 0 85.0365 7.40588  25.2271    -65.3704     74.6028    114.63       
1 1 1 15 10 11 f 1 242.395 9.36267  250.754    57.5467      65.9651    57.5467      
1 1 1 15 10 12 o 0 81.6026 6.69898  48.6435    158.459      4.6992     158.459      
1 1 1 15 10 13 o 0 201.095 7.36292  177.628    158.384      7.32936    158.384      
1 1 1 15 10 14 o 0 162.905 5.32183  131.489    131.542      9.53417    -48.4578     
1 1 1 15 10 15 o 0 115.263 5.72156  122.933    -46.006      21.6828    -46.006      
1 1 1 15 10 16 o 0 168.441 5.92669  188.119    -162.067     46.6015    -162.067     
1 1 1 15 10 17 o 0 66.9249 8.10692  46.0517    -89.5583     31.8052    90.4417      
1 1 1 15 10 18 o 0 48.557  10.6651  37.7794    152.778      7.07644    -27.2217     
1 1 1 15 10 19 o 0 74.0303 8.98163  73.041     -35.5111     16.6877    -35.5111     
1 1 1 15 10 20 o 0 64.4623 12.7968  59.7261    65.6603      11.6429    65.6603      
1 1 1 15 10 21 o 0 21.1358 10.257   ?          ?            ?          ?            
1 1 1 15 11 0  o 0 675.021 26.8127  604.855    0            84.5708    1.7563e-13   
1 1 1 15 11 1  o 0 471.611 13.9937  341.273    -141.79      154.4      38.2104      
1 1 1 15 11 2  o 0 413.117 11.4285  342.569    -31.3535     42.7335    148.646      
1 1 1 15 11 3  o 0 177.621 5.37453  144.847    29.5875      0.918895   29.5875      
1 1 1 15 11 4  o 0 413.542 11.6243  434.204    79.7116      152.433    79.7116      
1 1 1 15 11 5  o 0 485.556 15.1612  515.898    146.346      195.475    146.346      
1 1 1 15 11 6  o 0 290.246 11.7055  345.807    -144.268     193.522    -144.268     
1 1 1 15 11 7  o 0 417.116 13.6812  351.372    3.18313      29.3103    -176.817     
1 1 1 15 11 8  o 0 209.722 7.54328  151.142    -114.188     46.1765    65.8118      
1 1 1 15 11 9  o 0 371.273 20.8326  282.199    -143.941     68.3764    36.0594      
1 1 1 15 11 10 o 0 330.645 11.62    217.587    -88.9455     116.446    91.0545      
1 1 1 15 11 11 o 0 226.89  8.25541  158.971    -148.682     89.9945    31.318       
1 1 1 15 11 12 o 0 225.932 7.5763   238.424    77.8587      85.0093    77.8587      
1 1 1 15 11 13 o 0 87.1565 6.84048  79.6326    15.9708      21.9121    15.9708      
1 1 1 15 11 14 o 0 34.2168 12.4386  0.172075   -98.6395     23.2825    81.3605      
1 1 1 15 11 15 o 0 108.856 5.85397  146.936    139.54       81.7284    139.54       
1 1 1 15 11 16 o 0 103.957 5.59493  112.969    -15.4655     27.5214    -15.4655     
1 1 1 15 11 17 o 0 81.1044 7.11567  93.4068    -108.71      38.1836    -108.71      
1 1 1 15 11 18 o 0 47.0629 12.3966  25.3932    -158.229     30.221     21.7711      
1 1 1 15 11 19 o 0 50.5697 12.103   51.7946    170.917      18.765     170.917      
1 1 1 15 11 20 o 0 40.5987 14.7226  ?          ?            ?          ?            
1 1 1 15 11 21 o 0 26.0061 12.0836  ?          ?            ?          ?            
1 1 1 15 12 0  o 0 33.659  15.9087  15.1552    0            121.605    -180         
1 1 1 15 12 1  o 0 132.752 5.3808   44.8695    14.9924      122.603    -165.008     
1 1 1 15 12 2  o 0 511.636 14.6646  440.198    -167.289     16.5622    12.7107      
1 1 1 15 12 3  o 0 62.4332 7.35943  15.1281    12.5605      77.4923    12.5605      
1 1 1 15 12 4  o 0 479.83  15.0679  437.431    171.913      45.1676    171.913      
1 1 1 15 12 5  o 0 127.59  5.57959  26.8377    -133.037     146.014    46.9629      
1 1 1 15 12 6  o 0 148.739 6.22491  44.0561    123.453      159.233    -56.5471     
1 1 1 15 12 7  o 0 205.019 7.16521  200.779    -111.893     67.823     -111.893     
1 1 1 15 12 8  o 0 145.099 6.24826  106.681    59.1041      24.5783    -120.896     
1 1 1 15 12 9  o 0 168.865 6.30454  169.15     125.63       67.8883    125.63       
1 1 1 15 12 10 o 0 60.9043 9.45563  8.19348    93.4345      59.2674    -86.5655     
1 1 1 15 12 11 o 0 290.717 9.54452  236.873    -51.5986     49.6471    128.401      
1 1 1 15 12 12 o 0 129.58  5.82694  106.172    154.819      11.3008    -25.1811     
1 1 1 15 12 13 o 0 306.959 10.3747  236.827    47.857       56.9411    -132.143     
1 1 1 15 12 14 o 0 153.737 5.64119  112.689    -120.394     29.1668    59.6056      
1 1 1 15 12 15 f 1 29.66   11.2617  4.12811    -125.303     32.6917    54.6971      
1 1 1 15 12 16 o 0 50.4055 9.48851  47.627     56.4775      24.0375    56.4775      
1 1 1 15 12 17 o 0 70.9171 7.17079  66.1537    -71.0983     2.92071    -71.0983     
1 1 1 15 12 18 o 0 69.1883 10.8177  53.8408    36.7286      14.7887    -143.271     
1 1 1 15 12 19 o 0 28.9713 13.1727  20.341     159.685      2.68465    -20.3154     
1 1 1 15 12 20 o 0 36.6417 15.4254  ?          ?            ?          ?            
1 1 1 15 12 21 o 0 24.3256 11.0762  ?          ?            ?          ?            
1 1 1 15 13 0  o 0 159.147 8.77295  139.748    0            116.838    180          
1 1 1 15 13 1  f 1 576.624 16.0238  521.129    -101.549     37.2534    -101.549     
1 1 1 15 13 2  o 0 732.269 19.6381  638.571    -162.604     0.11331    17.3962      
1 1 1 15 13 3  o 0 78.8792 6.6108   2.46471    22.1649      97.3246    22.1649      
1 1 1 15 13 4  o 0 589.901 17.0148  533.708    105.266      52.313     105.266      
1 1 1 15 13 5  o 0 724.803 21.0418  616.304    49.1205      64.4285    -130.879     
1 1 1 15 13 6  o 0 120.917 5.4908   81.4361    44.7747      17.325     44.7747      
1 1 1 15 13 7  f 1 171.466 6.12749  88.9123    56.9359      103.784    -123.064     
1 1 1 15 13 8  o 0 239.285 7.87532  240.904    -41.3809     79.821     -41.3809     
1 1 1 15 13 9  o 0 94.6423 5.90304  64.2238    -42.5227     2.60807    137.477      
1 1 1 15 13 10 o 0 140.027 6.20025  99.9715    140.381      44.8321    -39.619      
1 1 1 15 13 11 o 0 132.721 6.02376  104.283    -59.9781     14.8429    120.022      
1 1 1 15 13 12 o 0 217.466 7.05883  235.325    -109.221     91.0047    -109.221     
1 1 1 15 13 13 o 0 201.957 6.95936  137.264    115.835      70.696     -64.165      
1 1 1 15 13 14 o 0 86.4964 6.94799  60.9262    -179.679     13.1024    0.32149      
1 1 1 15 13 15 o 0 154.677 6.28745  187.231    -137.66      67.9055    -137.66      
1 1 1 15 13 16 o 0 113.214 5.81707  114.177    -117.268     12.6647    -117.268     
1 1 1 15 13 17 o 0 24.4668 10.8862  6.68404    -6.1241      9.64801    173.876      
1 1 1 15 13 18 o 0 33.9249 12.3894  17.4171    -54.1361     17.3804    125.864      
1 1 1 15 13 19 o 0 32.5476 13.6474  24.9975    -93.0627     0.466667   86.9373      
1 1 1 15 13 20 o 0 24.612  11.1827  ?          ?            ?          ?            
1 1 1 15 13 21 o 0 11.4554 5.75537  ?          ?            ?          ?            
1 1 1 15 14 0  o 0 853.55  30.4491  742.015    180          50.5873    -4.38021e-13 
1 1 1 15 14 1  o 0 304.359 8.441    230.316    76.4242      56.0704    -103.576     
1 1 1 15 14 2  o 0 202.726 6.32229  183.195    -143.136     40.0455    -143.136     
1 1 1 15 14 3  o 0 51.1126 9.65824  26.2378    50.8596      82.1042    50.8596      
1 1 1 15 14 4  o 0 384.845 11.9193  347.574    4.09458      14.9747    4.09458      
1 1 1 15 14 5  o 0 613.716 19.0879  486.448    74.5964      114.698    -105.404     
1 1 1 15 14 6  o 0 434.535 13.3535  509.916    64.4536      268.597    64.4536      
1 1 1 15 14 7  o 0 432.682 20.0811  369.689    -74.4746     9.1803     105.525      
1 1 1 15 14 8  o 0 322.385 9.95165  203.562    -161.669     140.721    18.331       
1 1 1 15 14 9  o 0 197.723 7.59589  202.421    -136.997     86.6173    -136.997     
1 1 1 15 14 10 o 0 85.1898 6.10214  52.8845    63.4978      17.0554    -116.502     
1 1 1 15 14 11 o 0 160.085 6.60981  135.881    104.208      2.34758    -75.7921     
1 1 1 15 14 12 o 0 144.404 5.94036  107.992    128.791      32.5857    -51.2087     
1 1 1 15 14 13 o 0 92.0937 8.54587  87.8926    -85.55       32.4038    -85.55       
1 1 1 15 14 14 o 0 167.545 6.38639  122.889    162.478      29.6563    -17.5225     
1 1 1 15 14 15 o 0 24.7864 10.4785  0.514183   150.88       22.6051    150.88       
1 1 1 15 14 16 o 0 94.4385 6.31561  88.4661    151.777      0.422053   -28.2226     
1 1 1 15 14 17 o 0 29.399  11.8085  0.728444   106.547      49.5308    106.547      
1 1 1 15 14 18 o 0 50.1495 11.6923  42.8159    -31.4006     2.30026    -31.4006     
1 1 1 15 14 19 o 0 20.6682 10.1319  8.12921    -80.3372     6.46801    99.6628      
1 1 1 15 14 20 o 0 53.188  16.5698  ?          ?            ?          ?            
1 1 1 15 14 21 o 0 13.5811 6.62494  ?          ?            ?          ?            
1 1 1 15 15 0  o 0 943.657 55.605   812.153    0            77.5461    1.63745e-13  
1 1 1 15 15 1  o 0 45.9607 16.0508  0.570922   90           1.93618    -90          
1 1 1 15 15 2  o 0 621.586 24.7037  534.016    180          40.7105    3.78174e-14  
1 1 1 15 15 3  o 0 680.352 32.6274  582.41     -90          34.3305    -90          
1 1 1 15 15 4  o 0 179.204 8.03379  156.729    180          48.0821    180          
1 1 1 15 15 5  o 0 139.265 9.14284  122.397    -90          52.6203    90           
1 1 1 15 15 6  o 0 760.662 31.5581  665.32     180          122.722    180          
1 1 1 15 15 7  f 1 459.304 20.597   396.829    90           48.703     -90          
1 1 1 15 15 8  o 0 117.156 61.3038  99.5969    0            25.2188    180          
1 1 1 15 15 9  o 0 448.902 18.8302  418.603    90           20.4166    90           
1 1 1 15 15 10 o 0 65.1972 11.0753  11.862     180          1.82398    -2.98967e-13 
1 1 1 15 15 11 o 0 221.413 10.8726  198.434    -90          5.52714    90           
1 1 1 15 15 12 o 0 132.199 8.26431  115.799    180          15.5916    180          
1 1 1 15 15 13 o 0 105.734 8.17854  89.9131    -90          38.2457    -90          
1 1 1 15 15 14 o 0 167.232 7.72093  139.13     0            3.10032    3.56022e-13  
1 1 1 15 15 15 o 0 61.4642 14.0394  60.9016    90           6.22114    90           
1 1 1 15 15 16 f 1 20.3458 12.8538  11.9797    180          26.0338    -8.5001e-16  
1 1 1 15 15 17 o 0 21.597  14.227   1.40718    -90          0.811036   90           
1 1 1 15 15 18 o 0 24.3211 16.0366  20.1911    180          4.52074    -2.27901e-14 
1 1 1 15 15 19 o 0 21.1823 13.9095  1.94845    90           0.108856   90           
1 1 1 15 15 20 o 0 40.3067 20.6863  ?          ?            ?          ?            
1 1 1 16 0  0  o 0 815.285 48.8081  772.066    0            114.031    1.62652e-13  
1 1 1 16 0  1  o 0 426.552 18.3475  401.352    135          49.9574    -45          
1 1 1 16 0  2  o 0 481.778 19.2005  449.585    -90          36.7067    -90          
1 1 1 16 0  3  o 0 356.785 16.0102  329.717    -135         11.6009    -135         
1 1 1 16 0  4  o 0 237.018 12.1023  212.235    0            88.9221    -1.29197e-14 
1 1 1 16 0  5  o 0 680.825 30.7581  603.338    -45          149.178    -45          
1 1 1 16 0  6  o 0 313.305 17.0356  273.96     90           49.1875    90           
1 1 1 16 0  7  o 0 305.502 15.4758  263.25     -135         20.8358    -135         
1 1 1 16 0  8  o 0 129.36  8.43196  109.719    180          11.1123    6.84174e-14  
1 1 1 16 0  9  o 0 414.839 20.0556  361.57     135          124.379    -45          
1 1 1 16 0  10 f 1 375.625 16.3262  321.204    90           43.1822    -90          
1 1 1 16 0  11 o 0 185.7   9.85809  155.545    -135         44.8024    45           
1 1 1 16 0  12 f 1 104.695 8.5281   31.253     180          16.9289    -180         
1 1 1 16 0  13 o 0 58.7058 15.4288  0.505012   -45          0.204086   135          
1 1 1 16 0  14 o 0 34.0891 17.4422  2.21283    90           1.8331     -90          
1 1 1 16 0  15 o 0 44.4405 16.3052  17.7978    45           2.97703    -135         
1 1 1 16 0  16 o 0 41.3555 17.4595  5.59573    180          1.8741     180          
1 1 1 16 0  17 o 0 35.849  17.6195  30.9164    135          11.5824    -45          
1 1 1 16 0  18 o 0 81.0232 14.0385  76.9183    90           1.20198    -90          
1 1 1 16 0  19 o 0 50.9825 21.2862  46.7974    45           34.529     -135         
1 1 1 16 0  20 o 0 14.5118 10.5407  3.78504    180          4.03177    6.58731e-15  
1 1 1 16 0  21 o 0 31.1769 18.2441  ?          ?            ?          ?            
1 1 1 16 1  0  o 0 663.277 28.1079  630.484    0            27.3981    180          
1 1 1 16 1  1  o 0 308.05  9.59644  253.35     153.957      62.1491    -26.043      
1 1 1 16 1  2  o 0 511.947 14.8566  392.598    -89.5037     167.093    90.4963      
1 1 1 16 1  3  o 0 479.846 14.7686  404.806    -107.126     72.5634    72.8745      
1 1 1 16 1  4  o 0 196.205 6.98003  42.6276    -58.8489     255.224    121.151      
1 1 1 16 1  5  o 0 371.985 12.0009  301.078    -83.1874     48.7683    96.8126      
1 1 1 16 1  6  o 0 299.201 9.47884  321.554    -148.827     138.251    -148.827     
1 1 1 16 1  7  o 0 281.792 9.00024  230.265    29.6167      11.6451    -150.383     
1 1 1 16 1  8  o 0 369.106 13.0587  302.894    131.963      39.259     -48.0366     
1 1 1 16 1  9  o 0 59.1621 11.0434  5.1826     -81.9742     25.6194    -81.9742     
1 1 1 16 1  10 o 0 251.391 8.30926  242.527    118.705      64.9996    118.705      
1 1 1 16 1  11 o 0 99.5777 6.39096  69.1039    -42.3488     38.3921    -42.3488     
1 1 1 16 1  12 o 0 124.226 6.29431  110.894    86.3177      18.3696    86.3177      
1 1 1 16 1  13 o 0 99.1196 5.75342  66.3343    -31.5142     19.2158    148.486      
1 1 1 16 1  14 o 0 215.372 7.04132  191.324    151.783      13.7769    151.783      
1 1 1 16 1  15 o 0 123.139 5.638    92.8005    29.7027      14.932     -150.297     
1 1 1 16 1  16 o 0 49.2257 10.2891  34.3917    -142.45      18.9243    37.5498      
1 1 1 16 1  17 o 0 62.4063 9.72124  44.1986    123.903      25.6323    -56.0969     
1 1 1 16 1  18 o 0 57.0085 10.5776  17.3704    -119.208     69.3324    60.7922      
1 1 1 16 1  19 f 1 57.1392 13.2163  66.0227    70.2711      40.4853    70.2711      
1 1 1 16 1  20 o 0 25.3779 11.103   16.3731    -125.652     3.55417    -125.652     
1 1 1 16 1  21 o 0 32.6953 15.1315  ?          ?            ?          ?            
1 1 1 16 1  22 o 0 15.1605 7.56585  ?          ?            ?          ?            
1 1 1 16 2  0  o 0 283.806 13.6754  270.331    0            67.8197    180          
1 1 1 16 2  1  o 0 242.227 8.09343  253.391    124.184      71.3813    124.184      
1 1 1 16 2  2  o 0 381.911 11.312   352.309    171.604      1.54715    -8.39644     
1 1 1 16 2  3  o 0 390.668 12.6501  381.008    -75.4962     47.0659    -75.4962     
1 1 1 16 2  4  f 1 923.068 29.2983  817.387    36.8415      27.3933    -143.159     
1 1 1 16 2  5  o 0 79.9431 6.27437  5.69017    -47.7775     76.8007    132.223      
1 1 1 16 2  6  o 0 557.463 17.5242  540.361    34.2986      109.68     34.2986      
1 1 1 16 2  7  o 0 485.84  14.6884  330.795    148.048      171.734    -31.9516     
1 1 1 16 2  8  o 0 440.037 15.2452  441.526    22.3875      111.697    22.3875      
1 1 1 16 2  9  o 0 195.005 7.5727   155.53     35.0677      6.77735    -144.932     
1 1 1 16 2  10 o 0 228.771 8.70891  202.456    72.4913      23.5077    72.4913      
1 1 1 16 2  11 o 0 251.623 8.30894  192.253    -101.319     29.088     78.6815      
1 1 1 16 2  12 o 0 237.797 8.27312  205.488    132.551      12.9453    -47.4493     
1 1 1 16 2  13 o 0 297.013 10.1352  257.874    -30.3036     4.76951    149.696      
1 1 1 16 2  14 o 0 133.302 6.0453   130.083    143.773      38.2655    143.773      
1 1 1 16 2  15 o 0 55.6023 10.6185  10.1549    -102.496     62.0735    77.504       
1 1 1 16 2  16 o 0 126.25  6.01201  153.254    8.92991      58.546     8.92991      
1 1 1 16 2  17 o 0 138.423 6.20336  130.433    177.123      5.15963    -2.87659     
1 1 1 16 2  18 o 0 62.5216 9.55446  59.1075    -29.7514     6.59968    -29.7514     
1 1 1 16 2  19 f 1 72.0249 13.0763  68.8884    149.202      11.8667    149.202      
1 1 1 16 2  20 o 0 35.8255 14.3788  24.6191    91.4121      8.67406    -88.5879     
1 1 1 16 2  21 o 0 61.5899 16.0879  ?          ?            ?          ?            
1 1 1 16 2  22 o 0 30.5145 11.2079  ?          ?            ?          ?            
1 1 1 16 3  0  o 0 329.207 21.9677  313.665    0            77.7821    1.05768e-13  
1 1 1 16 3  1  o 0 601.053 19.052   492.696    -19.7268     147.687    160.273      
1 1 1 16 3  2  o 0 719.789 21.5298  713.459    -85.4992     78.9599    -85.4992     
1 1 1 16 3  3  o 0 1254.78 34.1974  1115.96    -70.3104     59.5488    109.69       
1 1 1 16 3  4  o 0 733.467 21.9097  609.511    157.286      101.599    -22.7136     
1 1 1 16 3  5  o 0 239.03  8.38502  281.521    -95.9859     171.845    -95.9859     
1 1 1 16 3  6  o 0 271.561 8.71386  177.046    -131.392     110.761    48.608       
1 1 1 16 3  7  o 0 244.363 8.44611  152.696    3.80973      103.658    -176.19      
1 1 1 16 3  8  o 0 209.926 6.98788  157.059    -143.376     40.1367    36.6237      
1 1 1 16 3  9  f 1 291.67  10.3512  272.566    75.1963      52.4054    75.1963      
1 1 1 16 3  10 o 0 163.981 6.75241  105.961    75.8832      57.4273    -104.117     
1 1 1 16 3  11 o 0 178.222 6.44817  184.337    -97.4241     88.8792    -97.4241     
1 1 1 16 3  12 o 0 113.516 6.16256  53.8824    103.008      83.5899    -76.9922     
1 1 1 16 3  13 o 0 190.747 6.23586  163.301    53.0821      6.89083    -126.918     
1 1 1 16 3  14 o 0 220.287 7.86474  196.497    32.1464      16.8863    32.1464      
1 1 1 16 3  15 o 0 176.57  6.46971  171.177    70.548       52.2086    70.548       
1 1 1 16 3  16 o 0 78.3257 7.06829  56.3428    92.7099      38.409     -87.2901     
1 1 1 16 3  17 o 0 29.3275 11.2743  6.72649    -57.035      16.2088    122.965      
1 1 1 16 3  18 o 0 119.822 6.90528  137.033    127.974      52.448     127.974      
1 1 1 16 3  19 o 0 90.3385 8.18782  96.6857    -14.7614     31.8534    -14.7614     
1 1 1 16 3  20 o 0 52.1621 11.3419  45.0183    -143.932     2.46789    -143.932     
1 1 1 16 3  21 o 0 28.5284 13.0166  ?          ?            ?          ?            
1 1 1 16 4  0  o 0 695.196 27.6186  661.383    0            58.9467    1.9573e-13   
1 1 1 16 4  1  o 0 897.703 25.7392  815.571    -174.61      64.5467    5.38955      
1 1 1 16 4  2  o 0 108.161 5.59726  61.8488    128.784      14.7604    -51.2163     
1 1 1 16 4  3  o 0 185.018 7.51629  159.84     -99.3688     8.10879    -99.3688     
1 1 1 16 4  4  o 0 458.237 14.5638  412.312    -147.563     5.69988    -147.563     
1 1 1 16 4  5  o 0 114.682 5.72992  40.7057    -59.4003     92.6409    120.6        
1 1 1 16 4  6  f 1 200.898 6.60134  135.028    106.509      64.6326    -73.4915     
1 1 1 16 4  7  o 0 341.119 11.9309  257.272    -70.2203     64.5556    109.78       
1 1 1 16 4  8  o 0 230.294 8.77822  167.97     24.7366      56.7267    -155.263     
1 1 1 16 4  9  o 0 123.407 7.206    58.0515    -111.393     68.5305    68.6072      
1 1 1 16 4  10 o 0 109.904 6.87004  47.0412    -41.9558     78.995     138.044      
1 1 1 16 4  11 o 0 334.384 10.7258  299.145    -88.4163     46.4798    -88.4163     
1 1 1 16 4  12 o 0 148.092 6.38938  147.053    -179.151     45.6898    -179.151     
1 1 1 16 4  13 o 0 68.6185 7.22033  2.16508    125.919      118.44     125.919      
1 1 1 16 4  14 o 0 233.128 8.25132  249.63     -9.71117     102.868    -9.71117     
1 1 1 16 4  15 o 0 165.413 6.37265  131.851    -95.12       7.97927    84.88        
1 1 1 16 4  16 o 0 79.505  6.47104  71.0709    -70.7197     9.83724    109.28       
1 1 1 16 4  17 o 0 123.26  6.95113  142.668    -128.617     52.2657    -128.617     
1 1 1 16 4  18 o 0 94.2714 6.80299  111.986    -161.001     52.6837    -161.001     
1 1 1 16 4  19 o 0 27.4751 11.749   12.1488    108.209      19.6111    -71.7914     
1 1 1 16 4  20 o 0 57.055  15.203   45.7552    -61.8458     4.92657    118.154      
1 1 1 16 4  21 o 0 26.0514 11.9083  ?          ?            ?          ?            
1 1 1 16 4  22 o 0 42.4067 16.1088  ?          ?            ?          ?            
1 1 1 16 5  0  o 0 18.2393 12.042   1.34173    180          36.1437    -1.52711e-14 
1 1 1 16 5  1  o 0 204.846 6.22278  82.5154    -88.6095     207.402    91.3905      
1 1 1 16 5  2  o 0 527.043 15.0232  452.352    95.7234      76.6375    -84.2766     
1 1 1 16 5  3  o 0 408.394 12.6722  268.639    44.8115      199.813    -135.189     
1 1 1 16 5  4  o 0 74.9694 5.983    5.60605    138.044      36.5433    -41.9558     
1 1 1 16 5  5  o 0 449.263 13.5508  332.304    -149.309     127.725    30.6915      
1 1 1 16 5  6  o 0 378.791 12.5837  409.694    97.0167      169.459    97.0167      
1 1 1 16 5  7  o 0 381.782 14.3367  415.702    107.935      156.411    107.935      
1 1 1 16 5  8  o 0 251.885 9.00858  136.586    -166.757     161.43     13.2426      
1 1 1 16 5  9  o 0 500.2   17.8259  500.088    -150.223     134.471    -150.223     
1 1 1 16 5  10 o 0 207.812 12.8019  150.452    -32.1061     44.2198    147.894      
1 1 1 16 5  11 o 0 108.313 5.61154  73.7108    -7.44617     32.8214    172.554      
1 1 1 16 5  12 o 0 276.04  8.85807  240.665    155.896      10.9362    -24.1043     
1 1 1 16 5  13 o 0 101.986 5.78375  107.408    141.046      49.7079    141.046      
1 1 1 16 5  14 o 0 76.7975 6.57328  52.6059    -100.691     14.4661    79.3093      
1 1 1 16 5  15 o 0 44.7859 10.4446  14.9546    22.2076      14.3191    -157.792     
1 1 1 16 5  16 o 0 34.1761 11.0717  15.8091    -169.601     7.42312    10.399       
1 1 1 16 5  17 o 0 62.5399 8.74598  54.6684    172.49       1.74034    -7.51009     
1 1 1 16 5  18 o 0 25.2873 10.9235  4.4653     -137.552     25.5745    42.4481      
1 1 1 16 5  19 o 0 31.457  13.3612  20.9678    -116.207     8.63511    63.7933      
1 1 1 16 5  20 o 0 29.8301 12.939   24.0126    -55.7475     6.89598    -55.7475     
1 1 1 16 5  21 o 0 30.0504 13.512   ?          ?            ?          ?            
1 1 1 16 5  22 o 0 41.378  16.4193  ?          ?            ?          ?            
1 1 1 16 6  0  o 0 479.754 21.6252  452.816    180          48.5488    -180         
1 1 1 16 6  1  o 0 453.508 16.6184  444.559    78.4467      46.3157    78.4467      
1 1 1 16 6  2  o 0 112.532 4.81203  59.7225    -2.88697     42.9888    177.113      
1 1 1 16 6  3  o 0 328.549 10.4499  316.203    62.9785      49.2117    62.9785      
1 1 1 16 6  4  o 0 644.427 21.038   633.305    18.3053      113.994    18.3053      
1 1 1 16 6  5  o 0 492.125 15.246   409.254    -123.177     47.9753    56.8233      
1 1 1 16 6  6  o 0 470.535 14.4397  446.185    -165.794     77.9897    -165.794     
1 1 1 16 6  7  o 0 182.813 6.37262  95.6262    81.9131      120.31     -98.0869     
1 1 1 16 6  8  o 0 179.511 8.66449  131.049    32.0094      32.6397    -147.991     
1 1 1 16 6  9  o 0 369.455 12.1087  361.787    92.0151      88.6496    92.0151      
1 1 1 16 6  10 o 0 223.694 7.1361   183.846    -171.543     3.26513    8.45683      
1 1 1 16 6  11 o 0 25.5836 11.259   52.0612    163.27       121.589    163.27       
1 1 1 16 6  12 o 0 69.3263 8.33872  26.5575    -23.5202     11.986     156.48       
1 1 1 16 6  13 o 0 56.9253 9.06808  29.5419    170.811      23.8543    -9.18898     
1 1 1 16 6  14 o 0 182.995 7.48926  138.288    -108.574     32.4397    71.4259      
1 1 1 16 6  15 f 1 107.35  5.71003  36.6349    -173.693     99.9856    6.30736      
1 1 1 16 6  16 o 0 169.434 6.56485  160.992    125.704      11.7507    -54.2959     
1 1 1 16 6  17 o 0 122.772 5.65287  122.148    114.394      12.677     114.394      
1 1 1 16 6  18 o 0 27.8788 12.3884  6.17029    99.0661      0.349526   99.0661      
1 1 1 16 6  19 o 0 27.9389 11.4578  17.9237    -8.2004      6.72785    171.8        
1 1 1 16 6  20 o 0 66.8148 15.0221  63.7373    -131.739     14.9884    -131.739     
1 1 1 16 6  21 o 0 34.9382 15.9241  ?          ?            ?          ?            
1 1 1 16 6  22 o 0 17.7725 8.14946  ?          ?            ?          ?            
1 1 1 16 7  0  o 0 671.979 26.6072  618.673    0            59.1835    3.45313e-13  
1 1 1 16 7  1  o 0 141.682 5.69203  121.907    43.9953      60.5622    43.9953      
1 1 1 16 7  2  o 0 401.954 11.298   341.789    109.497      40.1376    -70.5033     
1 1 1 16 7  3  o 0 757.328 24.3904  656.275    -113.593     53.7842    66.4074      
1 1 1 16 7  4  o 0 271.23  9.11909  194.584    -63.6533     83.4586    116.347      
1 1 1 16 7  5  o 0 503.994 16.4331  393.07     -6.51857     98.8258    173.481      
1 1 1 16 7  6  o 0 259.8   9.71567  175.92     -160         88.0671    20.0004      
1 1 1 16 7  7  o 0 342.559 10.69    318.485    115.641      34.7777    115.641      
1 1 1 16 7  8  o 0 280.668 9.72227  282.788    -133.573     89.1449    -133.573     
1 1 1 16 7  9  o 0 250.641 7.85429  231.176    -17.8295     37.855     -17.8295     
1 1 1 16 7  10 o 0 240.614 8.98828  206.483    34.0492      14.143     34.0492      
1 1 1 16 7  11 o 0 122.843 6.33995  107.621    -173.401     11.1631    -173.401     
1 1 1 16 7  12 o 0 142.209 5.81521  121.817    17.2849      4.86153    17.2849      
1 1 1 16 7  13 o 0 69.9704 7.67261  12.2486    35.5097      90.0531    -144.49      
1 1 1 16 7  14 o 0 113.417 7.17731  122.617    17.5738      65.6591    17.5738      
1 1 1 16 7  15 o 0 66.3962 9.53602  45.0121    -45.8183     3.5182     134.182      
1 1 1 16 7  16 o 0 125.794 5.57938  160.31     -82.1053     78.1889    -82.1053     
1 1 1 16 7  17 o 0 61.8557 8.37015  51.8864    -78.4167     5.41148    101.583      
1 1 1 16 7  18 o 0 71.3229 24.9231  69.5308    139.249      12.4187    139.249      
1 1 1 16 7  19 o 0 64.9949 11.0006  51.407     173.87       10.8037    -6.1298      
1 1 1 16 7  20 o 0 35.9464 16.9631  27.9816    58.9481      0.166276   -121.052     
1 1 1 16 7  21 o 0 28.944  13.9803  ?          ?            ?          ?            
1 1 1 16 7  22 o 0 23.0108 11.3217  ?          ?            ?          ?            
1 1 1 16 8  0  f 1 584.141 23.2799  533.936    180          81.6176    -1.76298e-13 
1 1 1 16 8  1  o 0 81.8146 5.15865  12.2952    -158.467     20.4584    21.5333      
1 1 1 16 8  2  o 0 782.052 21.8081  676.608    41.1927      60.6891    -138.807     
1 1 1 16 8  3  o 0 793.047 23.0281  684.473    -13.6664     54.3015    166.334      
1 1 1 16 8  4  o 0 375.441 10.8171  355.623    18.8043      53.9627    18.8043      
1 1 1 16 8  5  o 0 356.52  10.8365  331.838    96.3693      48.1521    96.3693      
1 1 1 16 8  6  o 0 184.733 6.57272  155.04     -21.4102     15.2312    -21.4102     
1 1 1 16 8  7  o 0 128.63  7.39466  41.1607    86.1584      123.962    -93.8416     
1 1 1 16 8  8  o 0 142.25  6.66019  72.3751    -121.399     80.5539    58.6006      
1 1 1 16 8  9  o 0 115.058 6.25581  51.7158    -84.8551     80.9443    95.1449      
1 1 1 16 8  10 o 0 150.394 5.82775  125.992    -94.227      13.8321    -94.227      
1 1 1 16 8  11 o 0 225.684 7.27446  201.453    114.733      1.98871    -65.2668     
1 1 1 16 8  12 o 0 73.728  7.03536  34.9268    -142.909     12.7706    37.0908      
1 1 1 16 8  13 o 0 124.702 5.74659  90.3876    47.2403      30.5383    -132.76      
1 1 1 16 8  14 o 0 188.724 5.86451  147.66     128.966      21.2502    -51.0337     
1 1 1 16 8  15 o 0 90.1028 6.12658  51.2874    13.776       37.9803    -166.224     
1 1 1 16 8  16 o 0 35.0709 12.565   16.3664    170.382      15.8658    -9.61762     
1 1 1 16 8  17 o 0 64.8699 7.82848  75.0098    -126.304     45.3628    -126.304     
1 1 1 16 8  18 o 0 34.2232 12.7674  18.5145    73.6609      8.44904    73.6609      
1 1 1 16 8  19 o 0 34.9445 13.6579  24.4098    -172.468     18.352     -172.468     
1 1 1 16 8  20 o 0 51.8808 14.5993  57.1218    108.318      31.4044    108.318      
1 1 1 16 8  21 o 0 21.5909 10.9944  ?          ?            ?          ?            
1 1 1 16 8  22 o 0 38.5243 11.0146  ?          ?            ?          ?            
1 1 1 16 9  0  o 0 12.7569 9.19855  0.890294   0            49.9536    -180         
1 1 1 16 9  1  o 0 48.9718 8.738    45.7365    9.64779      130.805    9.64779      
1 1 1 16 9  2  o 0 732.953 22.6079  692.624    -79.6902     70.8238    -79.6902     
1 1 1 16 9  3  o 0 597.642 20.982   502.217    -12.9727     58.2486    167.027      
1 1 1 16 9  4  o 0 331.037 9.98604  308.491    -53.0141     44.0554    -53.0141     
1 1 1 16 9  5  o 0 582.077 19.7511  406.753    108.395      200.856    -71.6055     
1 1 1 16 9  6  o 0 619.872 22.6645  588.277    111.379      62.4983    111.379      
1 1 1 16 9  7  o 0 222.656 11.5886  202.223    132.257      29.8224    132.257      
1 1 1 16 9  8  o 0 263.093 8.85525  184.242    18.5681      78.4014    -161.432     
1 1 1 16 9  9  o 0 100.407 8.81236  73.663     -128.422     40.7051    -128.422     
1 1 1 16 9  10 o 0 74.3598 7.72735  31.355     4.57617      27.4629    -175.424     
1 1 1 16 9  11 o 0 222.289 7.1455   217.171    171.756      38.7093    171.756      
1 1 1 16 9  12 o 0 69.6152 8.00109  25.8774    32.4625      8.99648    -147.538     
1 1 1 16 9  13 o 0 190.733 6.9749   191.891    -41.8976     57.5345    -41.8976     
1 1 1 16 9  14 o 0 50.3589 9.99648  9.8294     10.755       51.9614    -169.245     
1 1 1 16 9  15 o 0 122.434 5.7254   139.883    -15.8325     37.2664    -15.8325     
1 1 1 16 9  16 o 0 180.073 8.91499  164.66     35.633       21.7332    -144.367     
1 1 1 16 9  17 f 1 61.1421 9.45756  74.2238    -68.6953     43.5897    -68.6953     
1 1 1 16 9  18 o 0 35.4193 11.8896  15.1469    -53.7334     26.8829    126.267      
1 1 1 16 9  19 o 0 39.303  13.0807  34.553     7.55688      5.31084    7.55688      
1 1 1 16 9  20 o 0 47.9996 17.2399  ?          ?            ?          ?            
1 1 1 16 9  21 o 0 16.8936 8.16998  ?          ?            ?          ?            
1 1 1 16 9  22 o 0 9.53661 4.5375   ?          ?            ?          ?            
1 1 1 16 10 0  o 0 352.918 15.2789  317.163    0            60.9703    1.10886e-13  
1 1 1 16 10 1  o 0 321.751 12.1969  339.802    50.0291      119.454    50.0291      
1 1 1 16 10 2  o 0 336.631 9.63058  236.118    -98.5645     118.901    81.4355      
1 1 1 16 10 3  o 0 211.903 6.61087  110.907    -48.3971     139.629    131.603      
1 1 1 16 10 4  o 0 173.928 6.11217  79.1533    -132.643     130.224    47.357       
1 1 1 16 10 5  o 0 135.094 5.91491  65.1087    4.26559      78.9664    -175.734     
1 1 1 16 10 6  o 0 404.148 12.9641  305.386    146.265      106.899    -33.7351     
1 1 1 16 10 7  o 0 387.183 12.7075  352.18     145.854      29.7924    145.854      
1 1 1 16 10 8  o 0 402.561 12.5316  327.049    45.191       42.1396    -134.809     
1 1 1 16 10 9  o 0 232.222 8.19084  222.426    50.5032      58.8335    50.5032      
1 1 1 16 10 10 o 0 145.921 6.14868  103.495    -177.551     23.6124    2.44925      
1 1 1 16 10 11 o 0 259.693 8.66432  252.617    -87.9314     41.3179    -87.9314     
1 1 1 16 10 12 o 0 40.0874 12.1351  15.6405    -139.547     56.7798    -139.547     
1 1 1 16 10 13 o 0 119.156 5.25889  83.3016    69.5956      33.1037    -110.404     
1 1 1 16 10 14 o 0 197.843 7.66939  155.985    -21.318      17.4922    158.682      
1 1 1 16 10 15 o 0 258.919 8.5423   298.078    74.136       76.1095    74.136       
1 1 1 16 10 16 o 0 97.7523 6.01971  121.62     10.828       61.096     10.828       
1 1 1 16 10 17 o 0 45.3725 12.5329  35.3553    28.5058      7.03578    -151.494     
1 1 1 16 10 18 o 0 68.3351 10.8645  69.0358    -51.6404     19.2992    -51.6404     
1 1 1 16 10 19 o 0 28.5182 12.5662  11.5488    7.98577      7.19958    7.98577      
1 1 1 16 10 20 o 0 24.1068 11.3186  ?          ?            ?          ?            
1 1 1 16 10 21 o 0 21.7712 11.0782  ?          ?            ?          ?            
1 1 1 16 10 22 o 0 13.7942 5.95911  ?          ?            ?          ?            
1 1 1 16 11 0  o 0 868.271 33.8463  773.057    0            40.5737    180          
1 1 1 16 11 1  o 0 577.237 16.8695  511.548    96.2088      3.82512    96.2088      
1 1 1 16 11 2  o 0 443.521 11.7371  302.732    84.0266      172.79     -95.9734     
1 1 1 16 11 3  o 0 536.396 16.8417  463.15     79.5394      11.108     -100.461     
1 1 1 16 11 4  o 0 189.462 6.95171  123.255    -89.7563     65.2       90.2437      
1 1 1 16 11 5  o 0 265.809 8.23667  176.128    61.6174      94.5011    -118.383     
1 1 1 16 11 6  o 0 576.829 19.7306  464.313    -35.0386     95.4349    144.961      
1 1 1 16 11 7  o 0 213.976 8.57804  203.681    -73.7805     55.7736    -73.7805     
1 1 1 16 11 8  o 0 215.641 10.1829  174.484    168.713      14.8222    -11.2867     
1 1 1 16 11 9  o 0 124.482 6.2317   83.5341    -140.171     28.2543    39.8294      
1 1 1 16 11 10 o 0 174.047 7.41469  173.885    112.815      40.9725    112.815      
1 1 1 16 11 11 o 0 244.096 9.76777  237.234    85.9297      41.8951    85.9297      
1 1 1 16 11 12 o 0 131.083 5.76556  58.2741    20.8208      110.671    -159.179     
1 1 1 16 11 13 o 0 207.091 6.489    163.748    40.7106      25.8192    -139.289     
1 1 1 16 11 14 o 0 53.3681 10.4028  21.729     66.1019      29.6559    -113.898     
1 1 1 16 11 15 o 0 34.158  11.645   15.9592    -112.211     10.2814    67.7889      
1 1 1 16 11 16 o 0 76.3975 6.23402  61.1193    179.229      19.802     -0.771441    
1 1 1 16 11 17 o 0 146.275 6.98661  168.606    154.242      64.519     154.242      
1 1 1 16 11 18 o 0 74.9331 9.86169  58.0557    -120.655     16.2935    59.3452      
1 1 1 16 11 19 o 0 49.0941 13.3349  52.6099    41.6178      25.0374    41.6178      
1 1 1 16 11 20 o 0 25.5726 12.4023  ?          ?            ?          ?            
1 1 1 16 11 21 o 0 24.2825 11.4708  ?          ?            ?          ?            
1 1 1 16 12 0  o 0 1040.03 39.7657  917.066    0            42.5744    5.22723e-13  
1 1 1 16 12 1  f 1 361.697 8.95689  309.913    -3.19108     5.86946    176.809      
1 1 1 16 12 2  o 0 364.811 14.4644  247.483    -139.116     136.313    40.8844      
1 1 1 16 12 3  o 0 272.121 8.30964  240.297    -82.1852     21.7284    -82.1852     
1 1 1 16 12 4  o 0 739.506 20.2558  654.316    -76.0912     32.1864    -76.0912     
1 1 1 16 12 5  o 0 79.513  6.94762  11.3332    8.34586      41.921     -171.654     
1 1 1 16 12 6  o 0 659.898 21.1152  610.485    -47.401      56.6759    -47.401      
1 1 1 16 12 7  o 0 420.786 13.0408  387.52     -172.678     49.4493    -172.678     
1 1 1 16 12 8  o 0 180.703 6.77487  144.076    -170.385     11.1317    9.6149       
1 1 1 16 12 9  o 0 206.948 7.43263  157.856    -109.198     24.5017    70.8024      
1 1 1 16 12 10 o 0 255.513 8.22448  273.074    121.637      85.9009    121.637      
1 1 1 16 12 11 o 0 98.4976 6.30666  59.0235    103.491      37.7035    -76.5085     
1 1 1 16 12 12 o 0 304.172 9.4491   285.492    -38.485      38.3148    -38.485      
1 1 1 16 12 13 o 0 27.5897 11.4131  29.4789    97.5898      90.8672    97.5898      
1 1 1 16 12 14 o 0 241.046 9.50842  228.371    131.405      58.292     131.405      
1 1 1 16 12 15 o 0 88.307  5.63092  77.312     -167.856     15.7478    12.1437      
1 1 1 16 12 16 o 0 69.8127 8.55111  72.0791    -163.255     19.3387    -163.255     
1 1 1 16 12 17 o 0 71.7312 10.1345  66.3921    52.1187      3.40561    52.1187      
1 1 1 16 12 18 o 0 32.4746 12.905   16.38      117.044      15.3514    -62.956      
1 1 1 16 12 19 o 0 49.8401 15.4171  34.2754    -69.6571     15.3533    110.343      
1 1 1 16 12 20 o 0 35.932  14.3854  ?          ?            ?          ?            
1 1 1 16 12 21 o 0 28.4723 13.8093  ?          ?            ?          ?            
1 1 1 16 13 0  o 0 102.641 7.83507  85.9111    0            66.2767    180          
1 1 1 16 13 1  o 0 573.742 17.3835  457.605    169.269      79.2438    -10.7309     
1 1 1 16 13 2  o 0 177.245 7.43177  59.7491    98.7671      173.424    -81.2329     
1 1 1 16 13 3  o 0 495.856 14.5921  365.109    117.549      121.112    -62.4508     
1 1 1 16 13 4  o 0 232.722 7.87904  178.016    -149.338     45.3015    30.6623      
1 1 1 16 13 5  o 0 270.859 8.89085  271.676    114.093      80.4551    114.093      
1 1 1 16 13 6  o 0 167.282 6.46824  73.2727    -113.358     129.746    66.6423      
1 1 1 16 13 7  o 0 142.481 6.82381  156.742    -142.476     107.17     -142.476     
1 1 1 16 13 8  o 0 334.495 10.2991  306.296    -104.405     47.4484    -104.405     
1 1 1 16 13 9  o 0 167.11  6.44621  92.0611    -168.038     86.8898    11.9617      
1 1 1 16 13 10 o 0 104.812 5.99393  52.9556    -47.032      68.6578    132.968      
1 1 1 16 13 11 o 0 212.727 6.92414  122.425    73.8239      129.041    -106.176     
1 1 1 16 13 12 o 0 150.223 6.28546  123.942    -42.9691     9.18827    137.031      
1 1 1 16 13 13 o 0 36.6983 12.1039  1.9491     -19.831      30.0903    160.169      
1 1 1 16 13 14 o 0 56.7729 7.97534  26.5207    108.51       25.6057    -71.4899     
1 1 1 16 13 15 o 0 51.8818 9.55947  46.0148    132.577      3.06577    132.577      
1 1 1 16 13 16 o 0 38.1615 12.2856  21.4168    96.4334      12.2667    -83.5666     
1 1 1 16 13 17 o 0 68.0899 9.39539  71.64      36.013       22.8952    36.013       
1 1 1 16 13 18 o 0 42.6893 12.7397  48.3425    177.447      29.5871    177.447      
1 1 1 16 13 19 o 0 25.8073 11.9044  16.5445    123.285      1.36703    -56.7155     
1 1 1 16 13 20 o 0 57.755  16.358   ?          ?            ?          ?            
1 1 1 16 13 21 o 0 8.11109 4.04222  ?          ?            ?          ?            
1 1 1 16 14 0  o 0 308.252 13.5747  266.478    180          66.5882    -180         
1 1 1 16 14 1  o 0 435.358 12.8278  388.038    -4.32514     33.6971    -4.32514     
1 1 1 16 14 2  o 0 407.349 11.2626  381.79     -55.1373     72.7767    -55.1373     
1 1 1 16 14 3  o 0 432.859 13.5161  345.954    134.168      75.9883    -45.832      
1 1 1 16 14 4  o 0 698.527 19.6499  654.026    74.155       69.1318    74.155       
1 1 1 16 14 5  o 0 357.319 11.3214  277.64     17.9719      65.4455    -162.028     
1 1 1 16 14 6  o 0 349.329 10.0958  320.178    -116.401     42.7931    -116.401     
1 1 1 16 14 7  o 0 66.581  8.09741  15.2271    70.1158      52.5311    -109.884     
1 1 1 16 14 8  o 0 306.627 8.95063  297.845    97.2428      83.1564    97.2428      
1 1 1 16 14 9  o 0 172.612 6.90337  144.932    -75.58       17.7753    104.42       
1 1 1 16 14 10 o 0 200.58  5.99234  187.402    22.0282      21.61      22.0282      
1 1 1 16 14 11 o 0 91.7373 6.40916  61.2493    135.993      10.762     -44.0067     
1 1 1 16 14 12 o 0 118.18  5.50175  139.091    -31.7596     89.1648    -31.7596     
1 1 1 16 14 13 o 0 31.7876 12.0623  3.62685    81.1166      30.0188    81.1166      
1 1 1 16 14 14 o 0 17.7447 8.5541   13.5367    -39.1667     41.2553    -39.1667     
1 1 1 16 14 15 o 0 205.981 6.81098  241.435    36.0921      78.7821    36.0921      
1 1 1 16 14 16 o 0 55.503  10.1954  23.4597    -102.612     52.4587    77.3881      
1 1 1 16 14 17 o 0 30.8979 13.5867  12.8879    -51.9401     3.66578    -51.9401     
1 1 1 16 14 18 o 0 22.4729 10.6346  10.8535    -85.7079     7.61712    94.2921      
1 1 1 16 14 19 o 0 23.5491 11.1561  9.80018    137.305      2.74664    137.305      
1 1 1 16 14 20 o 0 33.1017 16.0664  ?          ?            ?          ?            
1 1 1 16 14 21 o 0 21.1734 9.70465  ?          ?            ?          ?            
1 1 1 16 15 0  o 0 609.651 22.0042  521.824    0            76.7828    2.05018e-13  
1 1 1 16 15 1  o 0 350.384 9.66689  275.619    -162.777     37.3005    17.2231      
1 1 1 16 15 2  o 0 345.36  10.0568  321.749    -164.182     40.1116    -164.182     
1 1 1 16 15 3  o 0 425.204 12.5087  308.958    -148.989     129.7      31.0105      
1 1 1 16 15 4  o 0 364.84  11.3903  240.775    6.65205      153.835    -173.348     
1 1 1 16 15 5  o 0 153.145 6.63151  98.8707    -82.9759     44.2199    97.0241      
1 1 1 16 15 6  o 0 190.316 7.03372  133.84     -1.95332     52.3147    178.047      
1 1 1 16 15 7  o 0 172.199 6.10742  111.109    80.1253      62.0635    -99.8747     
1 1 1 16 15 8  f 1 92.665  6.89225  49.5175    -30.1533     34.8053    149.847      
1 1 1 16 15 9  o 0 305.115 9.44418  244.016    30.0157      68.4123    -149.984     
1 1 1 16 15 10 f 1 368.929 11.0543  405.747    -28.8343     151.441    -28.8343     
1 1 1 16 15 11 o 0 288.621 8.7291   231.612    19.2539      45.2959    -160.746     
1 1 1 16 15 12 o 0 188.102 6.68503  153.592    160.004      13.7685    -19.9963     
1 1 1 16 15 13 o 0 134.443 5.42165  83.8496    -165.999     53.782     14.0014      
1 1 1 16 15 14 o 0 116.701 5.50584  109.588    -83.0013     12.3138    96.9987      
1 1 1 16 15 15 o 0 91.7129 6.81819  73.3064    77.9706      28.3497    -102.029     
1 1 1 16 15 16 o 0 47.4437 11.0564  43.4779    -107.431     5.88835    -107.431     
1 1 1 16 15 17 o 0 62.1896 18.5448  67.8853    174.538      29.3422    174.538      
1 1 1 16 15 18 o 0 48.2091 13.1078  44.9818    118.258      8.64107    118.258      
1 1 1 16 15 19 o 0 71.9645 12.8871  72.153     -18.0427     23.5515    -18.0427     
1 1 1 16 15 20 o 0 37.0818 17.4256  ?          ?            ?          ?            
1 1 1 16 15 21 o 0 14.1722 7.09991  ?          ?            ?          ?            
1 1 1 16 16 0  o 0 908.272 56.0551  805.231    180          111.366    -1.69659e-13 
1 1 1 16 16 1  o 0 30.2288 16.8069  6.87972    -90          64.5536    90           
1 1 1 16 16 2  o 0 337.65  12.2989  298.571    180          78.4963    180          
1 1 1 16 16 3  o 0 218.089 9.19126  191.956    90           41.96      90           
1 1 1 16 16 4  o 0 318.623 15.089   278.96     180          51.7314    180          
1 1 1 16 16 5  o 0 159.4   7.65384  40.5932    90           25.3264    90           
1 1 1 16 16 6  o 0 185.77  9.42669  159.692    0            19.2496    -180         
1 1 1 16 16 7  o 0 329.469 12.1898  279.718    90           84.4184    90           
1 1 1 16 16 8  o 0 19.0974 12.9544  1.86234    0            22.96      -180         
1 1 1 16 16 9  o 0 160.72  9.4439   125.076    90           90.4811    90           
1 1 1 16 16 10 o 0 268.109 11.9969  241.031    0            48.36      -1.63633e-14 
1 1 1 16 16 11 o 0 348.447 14.262   306.762    90           60.4329    90           
1 1 1 16 16 12 o 0 29.3837 15.9561  15.8407    180          29.8481    3.72383e-15  
1 1 1 16 16 13 o 0 94.1609 8.42843  79.022     90           26.5786    -90          
1 1 1 16 16 14 o 0 116.226 8.64979  116.971    180          4.60362    1.77893e-14  
1 1 1 16 16 15 o 0 110.579 9.85176  108.147    90           8.16066    90           
1 1 1 16 16 16 o 0 51.8711 15.0215  49.0466    0            6.09108    0            
1 1 1 16 16 17 o 0 16.0196 11.2773  0.494511   90           0.920546   -90          
1 1 1 16 16 18 o 0 18.0691 12.4693  7.39208    180          2.9411     5.85532e-14  
1 1 1 16 16 19 o 0 95.0922 28.3431  ?          ?            ?          ?            
1 1 1 16 16 20 o 0 25.2267 15.445   ?          ?            ?          ?            
1 1 1 16 16 21 o 0 30.7073 15.4026  ?          ?            ?          ?            
1 1 1 17 0  1  o 0 106.269 7.16799  98.772     -135         157.861    45           
1 1 1 17 0  2  o 0 61.9151 9.67382  43.443     180          96.2581    4.35732e-14  
1 1 1 17 0  3  o 0 940.211 47.092   845.6      -45          20.9817    -45          
1 1 1 17 0  4  o 0 331.859 14.025   295.198    -90          66.7605    -90          
1 1 1 17 0  5  o 0 153.021 8.69369  127.537    -135         30.7669    -135         
1 1 1 17 0  6  o 0 110.974 7.39079  92.209     0            47.4199    -180         
1 1 1 17 0  7  o 0 75.238  10.3993  55.7556    -45          74.9177    135          
1 1 1 17 0  8  o 0 600.519 31.3965  527.875    -90          127.866    -90          
1 1 1 17 0  9  o 0 366.162 19.4718  316.216    45           2.35512    -135         
1 1 1 17 0  10 o 0 259.879 11.6546  220.149    0            47.4736    7.73997e-15  
1 1 1 17 0  11 o 0 317.951 16.4874  293.732    -45          31.2396    -45          
1 1 1 17 0  12 o 0 131.814 7.64521  116.552    90           41.278     90           
1 1 1 17 0  13 o 0 79.4648 10.2254  69.0791    -135         10.8925    -135         
1 1 1 17 0  14 o 0 99.963  8.34912  85.8286    180          15.0976    180          
1 1 1 17 0  15 o 0 18.6616 12.6795  3.62127    -45          18.8402    135          
1 1 1 17 0  16 o 0 17.4645 12.0433  7.28004    90           21.4545    -90          
1 1 1 17 0  17 o 0 28.8137 16.2692  22.7828    45           20.6823    -135         
1 1 1 17 0  18 o 0 100.112 9.72006  94.047     0            30.4763    5.02685e-15  
1 1 1 17 0  19 o 0 21.4787 14.2174  13.7176    -45          1.87284    135          
1 1 1 17 0  20 o 0 53.0259 21.0054  46.4478    -90          19.6522    -90          
1 1 1 17 0  21 f 1 24.6216 17.6587  ?          ?            ?          ?            
1 1 1 17 0  22 o 0 21.7259 14.7092  ?          ?            ?          ?            
1 1 1 17 1  0  o 0 303.074 23.12    285.393    0            91.0617    -8.8315e-14  
1 1 1 17 1  1  o 0 224.062 8.20335  146.765    -55.138      109.807    124.862      
1 1 1 17 1  2  o 0 461.206 13.8166  458.254    -154.161     86.2456    -154.161     
1 1 1 17 1  3  o 0 574.142 18.9184  549.294    -148.615     70.1366    -148.615     
1 1 1 17 1  4  o 0 599.939 19.4584  601.444    -172.875     140.158    -172.875     
1 1 1 17 1  5  o 0 267.952 8.22807  172.443    32.5058      114.606    -147.494     
1 1 1 17 1  6  o 0 366.167 13.5877  338.92     -1.79501     53.9347    -1.79501     
1 1 1 17 1  7  o 0 566.011 19.895   513.346    -52.1617     21.1027    -52.1617     
1 1 1 17 1  8  o 0 177.512 7.616    90.4093    -108.307     113.455    71.6931      
1 1 1 17 1  9  o 0 182.367 6.6454   207.503    -20.4516     121.681    -20.4516     
1 1 1 17 1  10 o 0 235.991 7.35316  194.148    133.74       2.68523    -46.2597     
1 1 1 17 1  11 f 1 163.35  5.5419   95.9428    36.551       99.0621    -143.449     
1 1 1 17 1  12 o 0 187.903 6.38318  195.676    160.564      67.9587    160.564      
1 1 1 17 1  13 o 0 327.008 10.8909  308.424    155.64       43.9421    155.64       
1 1 1 17 1  14 o 0 240.457 8.05704  238.942    17.8787      69.9069    17.8787      
1 1 1 17 1  15 o 0 121.186 5.07742  118.579    -44.6905     45.2548    -44.6905     
1 1 1 17 1  16 f 1 49.4892 9.72093  45.2389    64.742       9.55972    64.742       
1 1 1 17 1  17 o 0 93.5859 8.01399  74.3624    24.9619      27.0844    -155.038     
1 1 1 17 1  18 o 0 113.187 7.39933  118.161    -91.9844     27.9027    -91.9844     
1 1 1 17 1  19 o 0 42.3704 13.4769  45.6961    -125.555     22.6828    -125.555     
1 1 1 17 1  20 o 0 37.9532 14.0569  18.1537    120.63       26.2602    -59.3703     
1 1 1 17 1  21 o 0 42.0346 12.3115  ?          ?            ?          ?            
1 1 1 17 1  22 o 0 25.1259 12.2018  ?          ?            ?          ?            
1 1 1 17 2  0  o 0 118.324 6.91916  111.246    180          126.634    1.16302e-13  
1 1 1 17 2  1  o 0 341.657 9.82998  206.656    162.938      217.979    -17.0619     
1 1 1 17 2  2  o 0 210.34  8.43338  176.016    -123.59      10.9029    56.4099      
1 1 1 17 2  3  o 0 349.664 9.76822  306.864    152.217      6.63993    -27.7829     
1 1 1 17 2  4  o 0 276.456 9.39831  253.807    -73.6798     30.0364    -73.6798     
1 1 1 17 2  5  o 0 386.469 13.3553  283.982    84.9588      104.983    -95.0412     
1 1 1 17 2  6  f 1 330.616 19.0588  226.8      -133.215     111.272    46.7855      
1 1 1 17 2  7  o 0 199.459 8.38639  105.67     37.3003      129.861    -142.7       
1 1 1 17 2  8  o 0 248.135 10.1256  194.926    -89.9487     30.9301    90.0513      
1 1 1 17 2  9  o 0 255.55  9.82841  208.174    -49.8752     17.309     130.125      
1 1 1 17 2  10 o 0 300.458 10.0573  238.997    -78.1775     24.3655    101.822      
1 1 1 17 2  11 o 0 262.009 8.29986  226.826    -15.7712     21.5938    164.229      
1 1 1 17 2  12 o 0 128.371 5.51413  99.5121    -137.603     14.4223    42.3973      
1 1 1 17 2  13 o 0 160.798 5.44493  117.051    92.7884      43.5646    -87.2116     
1 1 1 17 2  14 o 0 126.67  5.2243   101.983    -119.886     5.63844    60.1137      
1 1 1 17 2  15 o 0 68.7717 7.48697  37.6427    -27.7279     27.1512    152.272      
1 1 1 17 2  16 o 0 71.4788 7.16523  74.8304    -96.4609     17.5139    -96.4609     
1 1 1 17 2  17 o 0 59.058  9.05467  42.0148    96.3052      21.25      -83.6948     
1 1 1 17 2  18 o 0 72.9771 7.14584  54.7598    53.9834      22.5387    -126.017     
1 1 1 17 2  19 o 0 26.3677 11.0582  17.3726    157.889      6.78402    157.889      
1 1 1 17 2  20 o 0 60.5421 12.8176  51.2068    -8.92565     0.230394   -8.92565     
1 1 1 17 2  21 o 0 56.208  16.5336  ?          ?            ?          ?            
1 1 1 17 2  22 o 0 20.6423 9.91645  ?          ?            ?          ?            
1 1 1 17 3  0  o 0 133.06  7.18448  40.9269    180          18.6731    180          
1 1 1 17 3  1  f 1 341.898 10.3256  221.521    42.3263      176.809    -137.674     
1 1 1 17 3  2  o 0 346.656 10.2108  316.363    -20.3047     11.7796    -20.3047     
1 1 1 17 3  3  o 0 328.946 13.1178  417.568    116.831      264.962    116.831      
1 1 1 17 3  4  o 0 231.717 11.513   193.263    108.726      9.50457    -71.2744     
1 1 1 17 3  5  o 0 170.746 6.67797  158.287    -30.907      51.4185    -30.907      
1 1 1 17 3  6  f 1 72.3381 6.70941  13.8065    56.26        108.233    56.26        
1 1 1 17 3  7  o 0 387.418 12.2017  444.034    166.388      209.859    166.388      
1 1 1 17 3  8  o 0 196.583 9.3639   94.28      -5.48743     142.028    174.513      
1 1 1 17 3  9  o 0 225.423 8.64056  229.529    167.655      82.0322    167.655      
1 1 1 17 3  10 o 0 180.489 6.529    105.133    -93.114      86.0226    86.886       
1 1 1 17 3  11 o 0 109.341 6.01394  100.685    73.7935      35.1572    73.7935      
1 1 1 17 3  12 o 0 147.186 5.99207  115.669    -145.709     18.6057    34.2909      
1 1 1 17 3  13 o 0 94.5275 5.89897  40.8074    126.51       77.2573    -53.4895     
1 1 1 17 3  14 o 0 118.041 5.05569  75.773     -72.7176     43.595     107.282      
1 1 1 17 3  15 o 0 19.0798 9.08583  11.9145    16.8178      29.8843    16.8178      
1 1 1 17 3  16 f 1 97.1038 5.67856  134.829    78.6665      89.6458    78.6665      
1 1 1 17 3  17 f 1 116.864 5.61936  111.052    -70.332      2.14548    -70.332      
1 1 1 17 3  18 o 0 36.335  12.3528  26.0208    102.91       12.1604    102.91       
1 1 1 17 3  19 o 0 30.6104 12.0531  14.6146    -124.065     20.6991    55.9347      
1 1 1 17 3  20 o 0 24.3837 11.7503  14.381     -91.0471     1.615      -91.0471     
1 1 1 17 3  21 o 0 28.9341 13.3607  ?          ?            ?          ?            
1 1 1 17 4  0  o 0 58.216  12.6989  17.7527    180          32.7216    -7.33605e-14 
1 1 1 17 4  1  o 0 346.259 11.8104  258.054    121.318      110.308    -58.6818     
1 1 1 17 4  2  o 0 466.606 13.1362  490.884    -179.83      140.359    -179.83      
1 1 1 17 4  3  o 0 348.743 11.2564  286.288    78.0762      47.1408    -101.924     
1 1 1 17 4  4  o 0 517.059 16.3014  341.432    107.991      235.949    -72.0088     
1 1 1 17 4  5  o 0 265.045 8.09087  198.072    31.9606      57.5784    -148.039     
1 1 1 17 4  6  o 0 604.612 19.1959  529.991    -145.755     14.6477    -145.755     
1 1 1 17 4  7  o 0 891.042 30.5653  941.755    45.8375      293.474    45.8375      
1 1 1 17 4  8  o 0 279.067 8.92267  259.275    79.9233      44.5966    79.9233      
1 1 1 17 4  9  o 0 327.145 12.0171  290.762    116.963      23.7427    116.963      
1 1 1 17 4  10 o 0 128.942 6.70467  81.7802    164.066      39.5974    -15.9339     
1 1 1 17 4  11 o 0 91.3242 6.83326  42.2716    -111.123     23.1058    -111.123     
1 1 1 17 4  12 o 0 107.515 6.53016  96.9126    59.3574      49.4893    59.3574      
1 1 1 17 4  13 o 0 91.5522 6.7802   55.2502    92.3414      41.1816    -87.6586     
1 1 1 17 4  14 o 0 77.6172 6.85325  36.3314    -52.5068     50.4273    127.493      
1 1 1 17 4  15 o 0 73.0692 7.16657  55.7652    -123.356     6.59709    -123.356     
1 1 1 17 4  16 f 1 91.0118 6.79785  88.7314    116.116      3.96408    116.116      
1 1 1 17 4  17 o 0 66.1861 8.03893  47.8736    47.9264      23.6586    -132.074     
1 1 1 17 4  18 f 1 33.9882 13.0013  16.4268    52.836       20.8404    -127.164     
1 1 1 17 4  19 o 0 24.8972 11.2755  9.47628    -102.349     60.0392    -102.349     
1 1 1 17 4  20 o 0 48.7598 15.3815  36.5758    -86.3989     7.37637    93.6011      
1 1 1 17 4  21 o 0 35.3738 15.4953  ?          ?            ?          ?            
1 1 1 17 4  22 o 0 28.2619 14.1115  ?          ?            ?          ?            
1 1 1 17 5  0  o 0 118.877 7.11453  108.354    180          78.9697    -5.18119e-14 
1 1 1 17 5  1  o 0 313.063 9.80154  314.34     -131.309     70.3213    -131.309     
1 1 1 17 5  2  o 0 619.408 17.8476  570.033    -133.812     17.7943    -133.812     
1 1 1 17 5  3  o 0 257.523 7.8624   233.501    -91.6655     19.8163    -91.6655     
1 1 1 17 5  4  o 0 210.55  6.4779   106.438    -153.14      148.473    26.8596      
1 1 1 17 5  5  o 0 701.672 23.1621  625.841    7.03602      20.2688    7.03602      
1 1 1 17 5  6  f 1 628.678 19.5294  653.408    -152.129     222.535    -152.129     
1 1 1 17 5  7  o 0 288.316 10.0086  277.346    -14.6339     56.1923    -14.6339     
1 1 1 17 5  8  o 0 356.911 14.1295  297.345    138.577      20.8539    -41.4228     
1 1 1 17 5  9  o 0 252.905 8.91722  245.091    68.6929      64.5884    68.6929      
1 1 1 17 5  10 o 0 175.034 7.4091   142.71     149.965      2.74857    149.965      
1 1 1 17 5  11 o 0 124.354 5.94344  66.3721    166.538      81.3271    -13.4617     
1 1 1 17 5  12 o 0 131.941 5.52741  83.9065    9.54103      54.1401    -170.459     
1 1 1 17 5  13 o 0 227.946 7.35369  192.294    -25.4738     9.61353    154.526      
1 1 1 17 5  14 o 0 50.7134 10.747   24.4382    -179.85      11.8964    0.149506     
1 1 1 17 5  15 o 0 147.309 5.40783  113.897    -50.3119     9.5513     129.688      
1 1 1 17 5  16 o 0 93.2496 6.94075  98.1811    -152.95      19.5164    -152.95      
1 1 1 17 5  17 o 0 75.1263 8.02095  81.049     135.001      28.837     135.001      
1 1 1 17 5  18 o 0 42.5805 11.398   33.1538    42.5487      3.05427    -137.451     
1 1 1 17 5  19 o 0 38.8799 13.9178  31.405     176.359      1.15282    -3.64142     
1 1 1 17 5  20 o 0 66.0109 17.046   70.0943    18.3575      30.7222    18.3575      
1 1 1 17 5  22 o 0 40.0093 18.2332  ?          ?            ?          ?            
1 1 1 17 6  0  o 0 28.8948 15.1137  2.31575    0            23.4771    180          
1 1 1 17 6  1  o 0 529.579 23.0821  460.14     62.703       40.0752    -117.297     
1 1 1 17 6  2  o 0 939.574 26.9858  926.936    -26.8026     151.866    -26.8026     
1 1 1 17 6  3  o 0 643.018 17.9786  589.747    89.9076      28.1003    89.9076      
1 1 1 17 6  4  f 1 582.253 17.4731  504.298    -143.46      21.7386    36.54        
1 1 1 17 6  5  o 0 190.755 7.4939   159.351    -105.462     7.84448    -105.462     
1 1 1 17 6  6  o 0 61.4169 8.73616  1.93902    -47.1925     12.1902    -47.1925     
1 1 1 17 6  7  o 0 181.758 6.74111  141.713    124.433      16.4857    -55.5673     
1 1 1 17 6  8  f 1 277.857 9.89407  225.837    -175.25      20.5074    4.75039      
1 1 1 17 6  9  o 0 118.202 6.80167  84.1396    -138.759     16.0106    41.2412      
1 1 1 17 6  10 o 0 210.908 7.25306  180.839    -102.817     17.4806    -102.817     
1 1 1 17 6  11 o 0 224.909 7.76843  238.142    34.7376      77.1958    34.7376      
1 1 1 17 6  12 o 0 126.597 6.10731  126.61     -89.6656     57.3447    -89.6656     
1 1 1 17 6  13 o 0 209.544 7.27897  167.543    -32.0626     25.7028    147.937      
1 1 1 17 6  14 o 0 121.881 5.71001  89.9004    -158.206     19.6544    21.7936      
1 1 1 17 6  15 o 0 202.841 7.30175  249.326    131.925      94.5287    131.925      
1 1 1 17 6  16 o 0 168.167 6.94617  186.563    42.8163      46.4246    42.8163      
1 1 1 17 6  17 o 0 64.6422 8.81684  36.8525    -109.602     45.2255    70.3978      
1 1 1 17 6  18 o 0 57.0603 11.127   59.7637    42.5209      23.5279    42.5209      
1 1 1 17 6  19 o 0 23.8037 11.3684  13.0029    -167.138     2.18722    -167.138     
1 1 1 17 6  20 o 0 33.0465 15.5997  19.2474    -164.895     13.0413    15.1054      
1 1 1 17 6  21 o 0 15.7316 7.93133  ?          ?            ?          ?            
1 1 1 17 7  0  o 0 319.376 17.4127  291.326    180          47.369     -2.65119e-13 
1 1 1 17 7  1  o 0 1065.97 27.4308  997.169    -140.517     59.9347    -140.517     
1 1 1 17 7  2  o 0 132.157 5.98501  78.2024    123.949      50.4249    -56.0512     
1 1 1 17 7  3  o 0 685.328 20.871   714.535    -176.896     207.458    -176.896     
1 1 1 17 7  4  o 0 162.763 5.82874  128.483    -95.8642     2.16473    84.1358      
1 1 1 17 7  5  f 1 278.072 8.43805  290.004    -179.281     113.263    -179.281     
1 1 1 17 7  6  o 0 201.448 6.41279  213.413    -68.3127     97.2367    -68.3127     
1 1 1 17 7  7  f 1 166.917 6.56237  147.035    103.668      31.2188    103.668      
1 1 1 17 7  8  o 0 457.971 15.7412  402.74     75.4348      14.7186    75.4348      
1 1 1 17 7  9  o 0 267.278 8.52169  213.087    82.1275      24.1154    -97.8725     
1 1 1 17 7  10 o 0 164.38  5.52644  148        55.7475      35.9756    55.7475      
1 1 1 17 7  11 o 0 207.739 8.77751  215.063    -63.5359     64.5417    -63.5359     
1 1 1 17 7  12 o 0 143.466 5.64855  138.713    -85.421      42.8069    -85.421      
1 1 1 17 7  13 o 0 37.0343 11.811   3.88565    -84.6374     14.2283    95.3626      
1 1 1 17 7  14 o 0 81.9988 6.12527  54.2801    -163.428     19.1425    16.572       
1 1 1 17 7  15 o 0 86.4093 6.18583  106.72     -161.171     49.2702    -161.171     
1 1 1 17 7  16 o 0 154.022 6.22091  172.388    66.2181      47.4878    66.2181      
1 1 1 17 7  17 o 0 82.6402 7.84056  86.8266    -32.0875     22.1504    -32.0875     
1 1 1 17 7  18 o 0 28.0609 11.8705  12.5217    179.876      8.74423    -0.124002    
1 1 1 17 7  19 o 0 23.0203 11.0242  12.3206    155.817      1.06452    -24.1831     
1 1 1 17 7  20 o 0 45.8808 17.6481  ?          ?            ?          ?            
1 1 1 17 7  21 o 0 23.9809 9.94889  ?          ?            ?          ?            
1 1 1 17 8  0  o 0 911.302 38.6585  825.638    180          34.7188    -4.98392e-13 
1 1 1 17 8  1  o 0 232.603 6.70484  124.824    52.7196      156.996    -127.28      
1 1 1 17 8  2  o 0 296.301 9.08894  239.366    -21.8757     40.2761    158.124      
1 1 1 17 8  3  o 0 402.8   12.1694  298.199    -140.93      113.018    39.0696      
1 1 1 17 8  4  o 0 695.532 22.533   489.804    -172.796     243.683    7.20353      
1 1 1 17 8  5  o 0 446.902 14.6981  383.205    104.066      4.10789    -75.9337     
1 1 1 17 8  6  o 0 398.046 13.394   346.513    67.6255      12.6974    -112.374     
1 1 1 17 8  7  o 0 147.967 6.6006   107.518    -140.466     14.9722    39.5338      
1 1 1 17 8  8  o 0 66.8337 9.45384  21.7888    -55.7801     27.9815    124.22       
1 1 1 17 8  9  o 0 311.306 11.3907  309.792    -148.591     96.6625    -148.591     
1 1 1 17 8  10 o 0 273.237 8.76827  235.806    -24.1058     23.0661    -24.1058     
1 1 1 17 8  11 o 0 163.89  7.42417  110.645    -54.9352     65.1662    125.065      
1 1 1 17 8  12 o 0 133.682 5.7043   124.08     38.8652      32.9669    38.8652      
1 1 1 17 8  13 o 0 28.8812 11.2485  23.9776    123.469      80.9757    123.469      
1 1 1 17 8  14 o 0 54.4134 8.43294  24.3854    13.8818      25.7545    -166.118     
1 1 1 17 8  15 o 0 75.1145 6.84401  73.6409    127.836      4.7189     127.836      
1 1 1 17 8  16 o 0 114.866 5.49938  142.938    -59.9607     69.244     -59.9607     
1 1 1 17 8  17 o 0 26.1719 11.0204  9.52587    39.3256      6.88942    -140.674     
1 1 1 17 8  18 o 0 60.3149 8.99924  62.3485    -33.3556     22.6471    -33.3556     
1 1 1 17 8  19 o 0 79.7163 9.77137  80.8009    89.6994      24.1442    89.6994      
1 1 1 17 8  20 f 1 33.1078 13.7917  ?          ?            ?          ?            
1 1 1 17 8  21 o 0 20.9824 10.1161  ?          ?            ?          ?            
1 1 1 17 9  0  f 1 476.1   20.7346  428.042    180          12.1809    -2.80362e-13 
1 1 1 17 9  1  o 0 374.591 10.5216  259.369    78.8404      143.893    -101.16      
1 1 1 17 9  2  o 0 326.299 9.09902  202.59     -0.708729    167.244    179.291      
1 1 1 17 9  3  o 0 526.664 14.7902  438.98     -56.8983     47.9611    123.102      
1 1 1 17 9  4  o 0 59.2878 7.8956   42.7051    143.181      148.485    143.181      
1 1 1 17 9  5  o 0 383.078 12.538   357.568    -99.6502     62.3436    -99.6502     
1 1 1 17 9  6  o 0 665.902 20.9598  598.165    37.9166      10.4543    37.9166      
1 1 1 17 9  7  o 0 465.2   13.9181  375.718    -65.5091     60.2344    114.491      
1 1 1 17 9  8  o 0 134.448 6.05286  81.8976    118.254      55.4444    -61.7459     
1 1 1 17 9  9  o 0 98.1232 6.36146  58.9388    49.1712      26.6184    -130.829     
1 1 1 17 9  10 o 0 243.165 8.05766  307.929    68.1752      182.181    68.1752      
1 1 1 17 9  11 o 0 205.007 6.68643  197.536    -52.3619     36.3008    -52.3619     
1 1 1 17 9  12 o 0 215.546 7.70764  211.995    -168.843     48.1017    -168.843     
1 1 1 17 9  13 o 0 96.1579 5.90885  87.9742    -118.282     22.9887    -118.282     
1 1 1 17 9  14 o 0 209.467 6.31218  195.805    -94.8524     45.7639    -94.8524     
1 1 1 17 9  15 o 0 63.2454 7.35028  65.4322    -135.679     16.4087    -135.679     
1 1 1 17 9  16 o 0 117.179 5.91232  94.3682    -168.813     34.6741    11.1867      
1 1 1 17 9  17 o 0 22.8527 10.377   4.96464    26.2309      42.8325    26.2309      
1 1 1 17 9  18 o 0 19.6278 9.23069  1.43481    -19.7821     19.7536    -19.7821     
1 1 1 17 9  19 o 0 66.1639 10.4902  52.1611    -3.04654     8.97006    176.953      
1 1 1 17 9  20 o 0 26.9082 12.4175  ?          ?            ?          ?            
1 1 1 17 9  21 o 0 18.834  9.46081  ?          ?            ?          ?            
1 1 1 17 10 0  o 0 328.025 12.8131  292.447    0            71.696     1.14251e-13  
1 1 1 17 10 1  f 1 811.095 21.1323  776.288    -62.4921     114.859    -62.4921     
1 1 1 17 10 2  o 0 167.971 5.17634  72.6764    164.581      134.026    -15.4188     
1 1 1 17 10 3  o 0 463.756 12.8698  366.825    -24.2566     74.2623    155.743      
1 1 1 17 10 4  o 0 605.291 18.4235  539.933    -92.3113     31.2123    -92.3113     
1 1 1 17 10 5  o 0 85.6164 6.85667  5.77212    162.792      130.594    162.792      
1 1 1 17 10 6  o 0 367.29  10.9641  310.919    29.7997      20.8026    -150.2       
1 1 1 17 10 7  o 0 260.029 9.40377  225.711    38.8847      12.6133    38.8847      
1 1 1 17 10 8  o 0 171.265 6.97055  128.902    -115.472     25.4433    64.5281      
1 1 1 17 10 9  o 0 244.616 9.37295  197.306    -121.809     10.5758    58.1915      
1 1 1 17 10 10 o 0 204.707 7.96378  241.32     -44.6205     123.002    -44.6205     
1 1 1 17 10 11 o 0 88.3872 6.60092  22.3273    -83.9263     97.0816    96.0737      
1 1 1 17 10 12 o 0 151.08  5.87522  144.476    -7.07022     30.4382    -7.07022     
1 1 1 17 10 13 o 0 451.909 13.1327  368.853    177.224      35.0303    -2.77555     
1 1 1 17 10 14 o 0 73.6425 8.00478  35.7046    -115.214     41.3616    64.7858      
1 1 1 17 10 15 o 0 32.8987 11.193   13.0405    61.2994      15.7687    -118.701     
1 1 1 17 10 16 o 0 76.112  7.55659  79.3064    -139.697     20.8192    -139.697     
1 1 1 17 10 17 o 0 61.5022 7.75836  68.7731    37.4213      31.4657    37.4213      
1 1 1 17 10 18 f 1 64.4241 9.89958  53.8769    111.496      3.36255    -68.5043     
1 1 1 17 10 19 f 1 47.2273 12.6589  23.6233    -146.021     32.2129    33.9787      
1 1 1 17 10 20 o 0 54.5031 13.6727  ?          ?            ?          ?            
1 1 1 17 10 21 o 0 38.0007 13.7268  ?          ?            ?          ?            
1 1 1 17 11 0  o 0 199.477 8.4709   175.824    180          38.1658    180          
1 1 1 17 11 1  o 0 504.187 17.9472  406.751    68.4771      68.3035    -111.523     
1 1 1 17 11 2  o 0 466.498 12.852   360.729    134.061      90.2363    -45.9394     
1 1 1 17 11 3  o 0 804.605 23.3269  761.846    178.224      124.323    178.224      
1 1 1 17 11 4  o 0 175.348 6.50902  66.5193    2.84978      154.346    -177.15      
1 1 1 17 11 5  o 0 286.058 8.72585  299.247    -171.86      105.586    -171.86      
1 1 1 17 11 6  f 1 272.11  8.5368   260.947    42.2476      58.9073    42.2476      
1 1 1 17 11 7  o 0 476.759 14.5097  370.263    -72.6231     82.4814    107.377      
1 1 1 17 11 8  f 1 245.199 8.71583  180.037    119.457      52.3639    -60.5425     
1 1 1 17 11 9  o 0 176.799 6.37386  134.713    -138.326     16.3268    41.6744      
1 1 1 17 11 10 o 0 168.043 5.76966  128.674    24.9097      38.4573    -155.09      
1 1 1 17 11 11 o 0 139.86  5.88701  116.482    126.151      0.633768   -53.849      
1 1 1 17 11 12 o 0 257.914 8.67073  273.719    74.8842      100.62     74.8842      
1 1 1 17 11 13 o 0 310.911 8.99871  242.221    -92.909      43.2195    87.091       
1 1 1 17 11 14 o 0 117.157 6.28158  57.4612    -81.9179     73.8308    98.0821      
1 1 1 17 11 15 o 0 130.893 5.84953  142.931    -104.214     31.1154    -104.214     
1 1 1 17 11 16 f 1 92.791  6.85049  92.1571    -88.809      12.484     -88.809      
1 1 1 17 11 17 o 0 82.5997 8.30274  83.1757    -24.0505     17.4652    -24.0505     
1 1 1 17 11 18 o 0 36.0595 13.2263  23.9427    101.89       11.3934    101.89       
1 1 1 17 11 19 o 0 24.797  11.1692  15.2522    160.675      1.45402    160.675      
1 1 1 17 11 20 f 1 61.0005 18.5801  ?          ?            ?          ?            
1 1 1 17 11 21 f 1 19.4984 9.4491   ?          ?            ?          ?            
1 1 1 17 12 0  o 0 493.223 21.2125  431.759    0            87.8943    4.69493e-14  
1 1 1 17 12 1  f 1 615.479 19.2945  575.68     -131.173     82.6258    -131.173     
1 1 1 17 12 2  o 0 382.428 10.6103  301.225    -24.088      53.6768    155.912      
1 1 1 17 12 3  o 0 292.114 7.44387  263.234    -79.9995     36.1801    -79.9995     
1 1 1 17 12 4  o 0 626.88  18.3666  670.626    49.948       223.248    49.948       
1 1 1 17 12 5  f 1 112.365 6.22431  49.8957    15.764       63.2718    -164.236     
1 1 1 17 12 6  o 0 207.19  7.64379  204.142    139.455      72.8023    139.455      
1 1 1 17 12 7  o 0 286.873 9.16005  278.106    71.0826      68.2596    71.0826      
1 1 1 17 12 8  o 0 176.649 7.35434  108.783    39.3455      73.4702    -140.654     
1 1 1 17 12 9  o 0 75.442  8.11067  35.3775    -132.948     9.9616     47.0525      
1 1 1 17 12 10 o 0 94.2748 7.11027  66.1341    166.174      9.9129     -13.8257     
1 1 1 17 12 11 o 0 310.371 9.23551  318.381    -38.9399     91.6568    -38.9399     
1 1 1 17 12 12 o 0 96.5297 5.6879   101.624    -62.3987     52.5888    -62.3987     
1 1 1 17 12 13 o 0 129.04  6.04008  96.0383    -18.7553     20.2324    161.245      
1 1 1 17 12 14 o 0 51.5667 9.98429  19.3607    -173.705     29.3837    6.29463      
1 1 1 17 12 15 o 0 100.01  6.09092  109.555    -160.445     28.5639    -160.445     
1 1 1 17 12 16 o 0 79.9971 7.35943  71.5347    152.516      2.93782    -27.4836     
1 1 1 17 12 17 o 0 41.2688 13.828   25.3398    103.588      18.0805    -76.4117     
1 1 1 17 12 18 o 0 63.8656 11.2878  61.9847    3.4949       13.1509    3.4949       
1 1 1 17 12 19 o 0 25.027  11.2034  8.43437    -144.409     20.3875    35.5915      
1 1 1 17 12 20 o 0 35.8882 12.9455  ?          ?            ?          ?            
1 1 1 17 12 21 o 0 21.2731 9.77012  ?          ?            ?          ?            
1 1 1 17 13 0  o 0 655.108 37.2901  567.993    180          20.5307    -8.47233e-13 
1 1 1 17 13 1  o 0 531.734 15.2847  443.604    -129.699     26.2192    50.3013      
1 1 1 17 13 2  o 0 521.515 17.1437  429.674    -1.01208     33.3303    178.988      
1 1 1 17 13 3  o 0 540.168 17.0866  524.925    -56.8353     88.4781    -56.8353     
1 1 1 17 13 4  o 0 493.312 14.0326  535.37     1.47223      202.763    1.47223      
1 1 1 17 13 5  o 0 143.482 5.78733  72.112     -121.382     84.5998    58.6179      
1 1 1 17 13 6  o 0 329.309 10.8435  266.395    -173.108     29.3805    6.89199      
1 1 1 17 13 7  o 0 250.003 7.77333  232.485    -139.502     44.7717    -139.502     
1 1 1 17 13 8  o 0 142.602 6.67547  128.036    80.337       34.1074    80.337       
1 1 1 17 13 9  o 0 119.494 5.72023  102.316    -24.9787     6.59061    -24.9787     
1 1 1 17 13 10 o 0 238.424 7.58467  205.789    -116.94      11.4386    63.0598      
1 1 1 17 13 11 o 0 71.8219 8.14174  29.3067    63.2324      29.8579    -116.768     
1 1 1 17 13 12 o 0 251.122 8.81017  167.432    -104.275     96.9738    75.7254      
1 1 1 17 13 13 o 0 153.637 5.60673  155.938    -18.3388     60.6387    -18.3388     
1 1 1 17 13 14 o 0 61.5602 7.57943  59.6099    147.057      6.1165     147.057      
1 1 1 17 13 15 o 0 48.2884 11.1833  6.79265    -128.912     102.537    -128.912     
1 1 1 17 13 16 o 0 36.3374 11.4662  13.8478    29.5754      26.9851    -150.425     
1 1 1 17 13 17 o 0 37.6793 12.4233  24.564     -155.765     13.9859    -155.765     
1 1 1 17 13 18 o 0 26.9136 11.6139  4.82144    -37.848      33.6936    142.152      
1 1 1 17 13 19 o 0 34.1517 14.1213  29.5516    11.6218      8.5182     11.6218      
1 1 1 17 13 20 f 1 47.6541 16.245   ?          ?            ?          ?            
1 1 1 17 13 21 o 0 38.8812 18.5983  ?          ?            ?          ?            
1 1 1 17 14 0  o 0 324.978 14.09    279.031    180          86.4492    -180         
1 1 1 17 14 1  o 0 190.846 7.37854  185.542    45.5163      60.0223    45.5163      
1 1 1 17 14 2  o 0 289.667 9.55544  260.149    -57.8121     17.6969    -57.8121     
1 1 1 17 14 3  o 0 406.461 15.6611  321.325    -153.901     71.3003    26.0993      
1 1 1 17 14 4  o 0 144.952 5.76866  58.9353    -116.466     116.6      63.5339      
1 1 1 17 14 5  o 0 138.89  6.52096  99.5438    -77.48       7.26292    102.52       
1 1 1 17 14 6  o 0 510.203 14.6257  473.49     127.752      68.6712    127.752      
1 1 1 17 14 7  o 0 79.1252 7.48295  32.0281    -83.1574     187.15     -83.1574     
1 1 1 17 14 8  o 0 135.914 5.62352  131.95     161.268      61.5707    161.268      
1 1 1 17 14 9  o 0 214.092 6.77658  143.589    -130.445     97.6856    49.555       
1 1 1 17 14 10 o 0 107.564 5.58643  69.7215    -44.0505     34.2506    135.949      
1 1 1 17 14 11 o 0 162.73  5.94124  175.267    165.794      71.7676    165.794      
1 1 1 17 14 12 o 0 160.427 5.81289  141.732    38.6011      13.5043    38.6011      
1 1 1 17 14 13 o 0 152.677 5.69109  144.747    -172.611     40.5804    -172.611     
1 1 1 17 14 14 o 0 64.6319 8.00493  53.7046    16.2039      13.7722    -163.796     
1 1 1 17 14 15 o 0 23.8005 10.599   8.88575    -70.107      47.0687    -70.107      
1 1 1 17 14 16 f 1 147.591 5.9375   175.85     -4.4351      75.4861    -4.4351      
1 1 1 17 14 17 o 0 64.6103 10.9735  66.6347    -99.5876     21.9634    -99.5876     
1 1 1 17 14 18 o 0 29.3031 12.393   23.4878    -175.376     10.6574    -175.376     
1 1 1 17 14 19 o 0 31.9835 12.4417  25.3888    36.9047      15.9079    36.9047      
1 1 1 17 14 20 o 0 24.229  12.1774  ?          ?            ?          ?            
1 1 1 17 14 21 o 0 55.6814 4.96524  ?          ?            ?          ?            
1 1 1 17 15 0  o 0 161.393 7.96465  142.504    0            1.20892    180          
1 1 1 17 15 1  o 0 506.305 16.4318  446.671    -172.772     1.92614    -172.772     
1 1 1 17 15 2  o 0 336.836 11.3467  253.54     -21.2783     78.712     158.722      
1 1 1 17 15 3  o 0 410.81  12.3247  416.173    17.1648      120.185    17.1648      
1 1 1 17 15 4  o 0 253.999 7.98983  210.109    96.8044      8.0072     -83.1956     
1 1 1 17 15 5  f 1 186.824 6.09681  63.6839    -116.273     182.366    63.7272      
1 1 1 17 15 6  o 0 173.148 6.20909  173.676    52.1078      67.4701    52.1078      
1 1 1 17 15 7  o 0 271.307 8.41314  156.521    123.433      140.609    -56.5675     
1 1 1 17 15 8  o 0 88.2528 6.71887  56.696     102.384      13.5838    102.384      
1 1 1 17 15 9  f 1 77.1588 8.10533  40.367     -81.2812     0.026383   98.7188      
1 1 1 17 15 10 o 0 196.107 7.06098  179.657    -96.5359     20.791     -96.5359     
1 1 1 17 15 11 o 0 87.6094 6.81633  86.586     41.5511      37.5364    41.5511      
1 1 1 17 15 12 o 0 111.304 6.07005  89.8542    -125.897     2.05755    54.103       
1 1 1 17 15 13 o 0 102.535 5.78886  64.2125    27.602       34.9792    -152.398     
1 1 1 17 15 14 o 0 181.679 6.51091  210.871    -55.4148     62.3493    -55.4148     
1 1 1 17 15 15 o 0 69.8401 7.46003  63.4401    -88.5402     0.056228   91.4598      
1 1 1 17 15 16 o 0 34.7706 11.6621  25.7254    -147.613     6.58352    -147.613     
1 1 1 17 15 17 o 0 51.6731 15.0394  50.5673    -168.861     16.4136    -168.861     
1 1 1 17 15 18 o 0 20.7182 10.1966  8.21984    159.205      6.68077    -20.7947     
1 1 1 17 15 19 o 0 40.8847 13.8719  ?          ?            ?          ?            
1 1 1 17 15 20 o 0 18.8619 9.1182   ?          ?            ?          ?            
1 1 1 17 15 21 o 0 23.1714 10.1336  ?          ?            ?          ?            
1 1 1 17 16 0  o 0 679.462 27.1145  598.412    0            45.9943    5.46094e-13  
1 1 1 17 16 1  f 1 216.809 6.68143  159.702    -146.687     44.0738    33.3127      
1 1 1 17 16 2  o 0 224.639 7.06682  231.028    134.927      95.0726    134.927      
1 1 1 17 16 3  f 1 278.236 9.62878  167.42     31.0918      139.63     -148.908     
1 1 1 17 16 4  o 0 290.32  8.76758  215.546    -161.334     60.0018    18.666       
1 1 1 17 16 5  o 0 311.746 14.884   339.808    166.863      152.814    166.863      
1 1 1 17 16 6  o 0 151.03  8.87846  101.396    -41.5562     41.7476    138.444      
1 1 1 17 16 7  o 0 266.294 8.07074  184.172    -59.4014     72.4495    120.599      
1 1 1 17 16 8  o 0 460.039 12.5391  507.338    -51.3801     172.888    -51.3801     
1 1 1 17 16 9  o 0 41.9915 11.9292  39.5732    161.908      127.83     161.908      
1 1 1 17 16 10 o 0 226.899 6.65144  225.491    28.9776      59.4141    28.9776      
1 1 1 17 16 11 o 0 98.6692 5.44277  34.6456    -152.896     96.116     27.104       
1 1 1 17 16 12 o 0 71.8202 7.2332   36.2376    -130.748     38.8775    49.252       
1 1 1 17 16 13 o 0 200.517 6.21182  168.151    166.546      8.53944    166.546      
1 1 1 17 16 14 o 0 78.2753 6.99949  82.8097    24.178       19.1206    24.178       
1 1 1 17 16 15 o 0 133.154 5.9578   160.845    -132.754     70.532     -132.754     
1 1 1 17 16 16 o 0 77.8136 8.57002  75.1946    17.3217      9.70257    17.3217      
1 1 1 17 16 17 o 0 27.5822 12.2072  11.5337    6.87589      9.34766    -173.124     
1 1 1 17 16 18 o 0 32.2797 13.4468  7.23018    51.132       68.288     51.132       
1 1 1 17 16 19 o 0 34.3053 15.1585  ?          ?            ?          ?            
1 1 1 17 16 20 o 0 21.9531 10.6741  ?          ?            ?          ?            
1 1 1 17 17 0  o 0 149.206 9.72938  32.4374    180          4.826      -180         
1 1 1 17 17 1  o 0 164.796 8.38722  114.851    90           61.0037    90           
1 1 1 17 17 2  o 0 55.2135 14.8741  2.04136    0            4.17345    -180         
1 1 1 17 17 3  f 1 139.351 9.51034  120.509    90           102.376    -90          
1 1 1 17 17 4  o 0 266.516 12.9063  229.233    0            92.5415    -2.89336e-15 
1 1 1 17 17 5  o 0 110.095 8.9052   44.7148    90           25.2948    90           
1 1 1 17 17 6  o 0 379.026 15.6709  319.928    0            74.5144    8.39708e-15  
1 1 1 17 17 7  o 0 30.701  16.161   1.14177    90           4.72388    -90          
1 1 1 17 17 8  o 0 129.863 6.73507  118.429    0            6.47978    2.34544e-14  
1 1 1 17 17 9  o 0 237.747 9.99061  213.781    -90          28.6758    -90          
1 1 1 17 17 10 o 0 79.1917 9.43456  52.5543    180          29.448     -180         
1 1 1 17 17 11 o 0 89.3319 10.6452  76.8637    90           13.3002    90           
1 1 1 17 17 12 o 0 175.128 8.25371  147.855    0            36.5115    0            
1 1 1 17 17 13 o 0 24.4483 15.2298  17.7234    90           24.3426    -90          
1 1 1 17 17 14 o 0 41.5989 16.8579  40.4611    0            25.1692    180          
1 1 1 17 17 15 o 0 143.317 11.1135  137.501    -90          16.2838    -90          
1 1 1 17 17 16 o 0 17.6518 11.9362  7.34099    180          11.2666    4.57187e-15  
1 1 1 17 17 17 f 1 39.5916 19.1552  35.6463    -90          2.30213    90           
1 1 1 17 17 18 o 0 17.6785 11.9386  7.40588    180          3.49527    3.17816e-14  
1 1 1 17 17 19 o 0 53.6359 17.8015  ?          ?            ?          ?            
1 1 1 18 0  0  o 0 785.001 59.0298  716.495    180          34.4044    180          
1 1 1 18 0  1  o 0 76.3329 15.492   20.0511    -45          12.808     135          
1 1 1 18 0  2  o 0 705.7   26.1345  635.087    -90          22.9779    90           
1 1 1 18 0  3  o 0 898.231 37.2402  800.634    45           79.6995    45           
1 1 1 18 0  4  o 0 906.283 36.5477  798.963    180          37.4512    1.59665e-13  
1 1 1 18 0  5  o 0 197.184 10.5393  171.225    -45          36.4921    -45          
1 1 1 18 0  6  o 0 612.44  30.5812  526.065    90           84.3649    -90          
1 1 1 18 0  7  o 0 83.5294 8.59878  35.4374    -135         15.8782    45           
1 1 1 18 0  8  o 0 212.756 11.2665  185.243    180          35.4978    4.76931e-14  
1 1 1 18 0  9  o 0 389.139 19.2982  332.812    135          2.77702    135          
1 1 1 18 0  10 o 0 224.919 10.2016  188.66     -90          21.9148    -90          
1 1 1 18 0  11 o 0 148.42  7.53906  135.739    -135         30.3457    45           
1 1 1 18 0  12 o 0 250.829 12.2074  224.272    0            56.1999    -7.03545e-15 
1 1 1 18 0  13 o 0 20.8121 13.5635  4.03829    -45          16.0698    135          
1 1 1 18 0  14 o 0 158.729 7.73446  134.977    90           63.1442    90           
1 1 1 18 0  15 o 0 26.0847 15.0672  5.2719     45           11.4991    -135         
1 1 1 18 0  16 o 0 22.2566 14.2152  10.5114    0            15.6003    -180         
1 1 1 18 0  17 o 0 54.4272 14.771   52.2102    135          2.14171    -45          
1 1 1 18 0  18 o 0 20.0584 13.8456  1.20657    -90          0.997917   90           
1 1 1 18 0  19 o 0 53.7225 22.2351  48.2534    45           3.36443    45           
1 1 1 18 0  20 o 0 30.6679 19.7927  5.05951    0            2.76109    1.31166e-14  
1 1 1 18 0  21 o 0 14.057  10.0052  ?          ?            ?          ?            
1 1 1 18 1  0  o 0 404.858 14.7342  370.466    0            46.8996    -4.75468e-14 
1 1 1 18 1  1  o 0 274.677 10.4702  201.182    -0.70313     83.7504    179.297      
1 1 1 18 1  2  o 0 150.6   5.03961  69.6278    -130.533     110.676    49.4666      
1 1 1 18 1  3  o 0 569.699 18.173   610.711    179.122      212.228    179.122      
1 1 1 18 1  4  o 0 299.631 8.94486  213.403    73.8643      90.841     -106.136     
1 1 1 18 1  5  o 0 237.988 7.91623  199.408    121.175      1.69151    121.175      
1 1 1 18 1  6  o 0 120.995 6.02206  74.8941    126.549      13.0345    -53.4512     
1 1 1 18 1  7  o 0 285.297 10.3365  266.811    -43.4148     44.5746    -43.4148     
1 1 1 18 1  8  o 0 159.37  6.65648  141.712    1.3348       46.2768    1.3348       
1 1 1 18 1  9  o 0 181.121 7.05787  84.5244    -163.514     132.607    16.4863      
1 1 1 18 1  10 o 0 324.656 12.1805  262.556    -60.481      13.2647    119.519      
1 1 1 18 1  11 o 0 424.558 12.9708  423.687    17.3978      77.0698    17.3978      
1 1 1 18 1  12 o 0 100.08  6.50354  67.0672    -57.7165     20.6848    122.283      
1 1 1 18 1  13 o 0 99.1949 5.57575  104.267    122.401      51.8855    122.401      
1 1 1 18 1  14 o 0 122.653 5.6715   120.372    -91.7196     42.6021    -91.7196     
1 1 1 18 1  15 o 0 102.911 6.50139  113.272    -150.027     31.1131    -150.027     
1 1 1 18 1  16 o 0 118.497 5.73509  135.697    -72.0776     43.4982    -72.0776     
1 1 1 18 1  17 o 0 73.0789 7.74257  75.3422    -148.494     16.6829    -148.494     
1 1 1 18 1  18 o 0 46.8254 11.4436  37.4062    -88.4552     3.8704     91.5448      
1 1 1 18 1  19 o 0 38.7676 14.7074  41.3352    149.307      24.3646    149.307      
1 1 1 18 1  20 o 0 24.069  11.6559  12.8794    80.8324      6.03276    -99.1676     
1 1 1 18 1  21 o 0 18.602  9.27424  ?          ?            ?          ?            
1 1 1 18 1  22 o 0 26.774  12.2267  ?          ?            ?          ?            
1 1 1 18 2  0  o 0 769.257 30.1126  704.758    180          28.0466    -8.31632e-15 
1 1 1 18 2  1  o 0 709.458 18.3146  594.101    -141.144     99.1193    38.856       
1 1 1 18 2  2  o 0 751.597 21.2332  746.093    61.1892      139.263    61.1892      
1 1 1 18 2  3  o 0 761.46  22.9359  770.346    -173.135     183.265    -173.135     
1 1 1 18 2  4  o 0 113.271 5.28024  45.9157    130.59       75.0748    -49.4099     
1 1 1 18 2  5  o 0 289.153 9.04881  194.136    -173.923     105.16     6.07731      
1 1 1 18 2  6  f 1 203.23  7.0282   181.623    56.374       38.0463    56.374       
1 1 1 18 2  7  o 0 301.409 9.6483   244.297    121.265      32.6962    -58.7354     
1 1 1 18 2  8  o 0 223.117 8.77121  136.614    -121.718     100.57     58.2822      
1 1 1 18 2  9  o 0 131.137 6.43991  55.2264    99.7104      102.352    -80.2896     
1 1 1 18 2  10 o 0 278.364 9.33734  149.615    -159.128     161.939    20.8723      
1 1 1 18 2  11 o 0 138.294 6.25367  133.923    -175.14      37.1974    -175.14      
1 1 1 18 2  12 o 0 90.353  6.32445  57.0681    171.828      18.0756    -8.17238     
1 1 1 18 2  13 f 1 153.032 6.85463  146.987    2.13131      34.9849    2.13131      
1 1 1 18 2  14 f 1 34.1464 11.8033  6.61411    112.937      49.469     112.937      
1 1 1 18 2  15 o 0 28.1711 11.0199  5.15191    119.567      15.5426    -60.4332     
1 1 1 18 2  16 o 0 59.2192 7.92511  65.2613    107.606      32.617     107.606      
1 1 1 18 2  17 o 0 75.9446 7.09106  84.1968    -126.784     29.7801    -126.784     
1 1 1 18 2  18 o 0 38.4508 13.7589  20.8513    14.1488      21.3443    -165.851     
1 1 1 18 2  19 o 0 79.577  9.20735  75.4209    -100.637     11.5874    -100.637     
1 1 1 18 2  20 o 0 26.4054 11.6709  17.0078    87.3463      6.29355    87.3463      
1 1 1 18 2  21 f 1 13.2644 6.71833  ?          ?            ?          ?            
1 1 1 18 2  22 f 1 15.0555 7.18034  ?          ?            ?          ?            
1 1 1 18 3  0  o 0 15.6508 10.8565  1.13866    0            42.0702    180          
1 1 1 18 3  1  o 0 413.273 12.3636  323.321    75.5641      97.419     -104.436     
1 1 1 18 3  2  o 0 295.714 8.91366  305.551    27.289       94.3941    27.289       
1 1 1 18 3  3  o 0 489.35  14.8299  477.341    92.4105      87.3714    92.4105      
1 1 1 18 3  4  o 0 109.826 5.65269  0.0573376  168.366      171.931    168.366      
1 1 1 18 3  5  o 0 188.862 6.72848  183.251    80.6728      69.2499    80.6728      
1 1 1 18 3  6  o 0 181.827 8.18248  171.635    -112.708     64.1841    -112.708     
1 1 1 18 3  7  o 0 332.224 11.1645  317.866    165.179      60.8867    165.179      
1 1 1 18 3  8  o 0 68.6388 9.6637   1.56747    120.232      41.7379    120.232      
1 1 1 18 3  9  o 0 202.572 6.9289   157.711    -137.826     20.8278    42.1743      
1 1 1 18 3  10 o 0 110.873 5.89572  58.971     87.9382      51.5985    -92.0618     
1 1 1 18 3  11 f 1 172.465 6.27866  177.162    133.244      57.0496    133.244      
1 1 1 18 3  12 o 0 45.5969 11.1894  1.20882    36.2033      9.59974    36.2033      
1 1 1 18 3  13 o 0 114.857 5.71412  119.715    3.08354      52.2642    3.08354      
1 1 1 18 3  14 o 0 85.5833 6.92302  50.5963    22.974       34.1974    -157.026     
1 1 1 18 3  15 o 0 31.6084 11.475   6.41893    114.318      34.0296    -65.6815     
1 1 1 18 3  16 o 0 35.4038 12.233   17.8053    -150.795     10.3594    29.205       
1 1 1 18 3  17 o 0 117.813 6.66723  114.716    -138.812     8.54384    -138.812     
1 1 1 18 3  18 o 0 35.266  13.0934  8.12243    144.619      42.0509    -35.3809     
1 1 1 18 3  19 o 0 31.5199 13.3405  20.9066    3.87392      8.02993    -176.126     
1 1 1 18 3  20 o 0 24.5792 11.3417  ?          ?            ?          ?            
1 1 1 18 3  21 o 0 25.4324 11.2663  ?          ?            ?          ?            
1 1 1 18 4  0  o 0 585.526 24.7067  535.467    0            64.2412    1.01944e-13  
1 1 1 18 4  1  o 0 656.27  19.2352  722.209    177.295      257.977    177.295      
1 1 1 18 4  2  o 0 599.557 18.1364  510.58     60.8886      55.8862    -119.111     
1 1 1 18 4  3  o 0 346.13  10.5177  342.476    -96.6858     79.4212    -96.6858     
1 1 1 18 4  4  o 0 705.842 20.3842  629.928    -70.3426     16.0561    -70.3426     
1 1 1 18 4  5  o 0 339.892 10.9747  162.446    -135.049     260.631    44.951       
1 1 1 18 4  6  o 0 342.17  10.2466  393.404    7.07214      189.247    7.07214      
1 1 1 18 4  7  o 0 150.05  6.07581  129.091    -153.385     35.9849    -153.385     
1 1 1 18 4  8  o 0 214.772 7.60163  215.11     -108.522     84.428     -108.522     
1 1 1 18 4  9  o 0 122.328 6.54226  118.42     11.3851      72.5023    11.3851      
1 1 1 18 4  10 o 0 159.517 6.06343  92.5012    -19.6873     71.1296    160.313      
1 1 1 18 4  11 o 0 263.147 8.4559   198.602    -70.9661     74.3808    109.034      
1 1 1 18 4  12 o 0 209.487 6.69004  161.007    166.154      40.6364    -13.8457     
1 1 1 18 4  13 o 0 250.968 8.35409  212.722    -89.3513     5.56547    90.6487      
1 1 1 18 4  14 o 0 107.951 5.68526  89.7111    57.5584      6.81717    57.5584      
1 1 1 18 4  15 o 0 85.4884 5.75469  109.225    103.106      57.5695    103.106      
1 1 1 18 4  16 o 0 40.1438 11.5753  13.3218    70.9511      5.69496    70.9511      
1 1 1 18 4  17 f 1 42.56   10.9684  30.273     -153.433     21.0655    -153.433     
1 1 1 18 4  18 o 0 27.4969 11.6489  10.431     169.748      14.8131    -10.252      
1 1 1 18 4  19 o 0 28.6116 12.7898  22.4767    -115.421     6.64366    -115.421     
1 1 1 18 4  20 o 0 36.25   13.5978  ?          ?            ?          ?            
1 1 1 18 4  21 o 0 20.8587 9.81226  ?          ?            ?          ?            
1 1 1 18 4  22 o 0 38.9026 18.15    ?          ?            ?          ?            
1 1 1 18 5  0  o 0 268.901 24.8603  245.181    180          0.266948   -8.33902e-12 
1 1 1 18 5  1  o 0 215.574 8.0626   151.342    161.777      71.1672    -18.2232     
1 1 1 18 5  2  o 0 578.683 17.1797  556.39     44.447       76.9591    44.447       
1 1 1 18 5  3  o 0 438.082 18.2577  378.041    -17.747      17.484     162.253      
1 1 1 18 5  4  o 0 677.948 19.4785  590.492    -7.86315     11.2365    172.137      
1 1 1 18 5  5  o 0 585.462 16.3636  464.356    -160.436     86.2409    19.5642      
1 1 1 18 5  6  o 0 765.051 26.5524  706.549    -47.9678     43.1265    -47.9678     
1 1 1 18 5  7  o 0 359.753 12.1914  251.049    -131.807     124.515    48.1933      
1 1 1 18 5  8  o 0 218.478 8.30351  230.626    -6.60774     95.4489    -6.60774     
1 1 1 18 5  9  o 0 472.044 14.3228  407.344    103.791      14.9514    103.791      
1 1 1 18 5  10 o 0 223.378 7.42626  205.025    -164.267     48.3353    -164.267     
1 1 1 18 5  11 o 0 116.117 5.80344  75.1971    75.4108      42.7066    -104.589     
1 1 1 18 5  12 f 1 129.525 5.19055  112.648    -178.156     16.5839    -178.156     
1 1 1 18 5  13 o 0 150.928 5.75398  128.977    -148.263     3.68248    -148.263     
1 1 1 18 5  14 o 0 152.276 5.67819  131.407    -152.358     13.3698    -152.358     
1 1 1 18 5  15 o 0 77.037  6.41028  84.6253    150.249      24.1534    150.249      
1 1 1 18 5  16 o 0 120.076 5.8414   121.064    139.161      13.0392    139.161      
1 1 1 18 5  17 o 0 98.5998 6.54605  87.7815    29.1781      7.10708    -150.822     
1 1 1 18 5  18 o 0 69.2559 8.98465  77.4675    -47.3255     36.1784    -47.3255     
1 1 1 18 5  19 o 0 35.1886 14.4992  27.1774    -28.1083     1.62543    151.892      
1 1 1 18 5  20 o 0 56.2185 17.0558  ?          ?            ?          ?            
1 1 1 18 5  21 o 0 16.5316 8.11491  ?          ?            ?          ?            
1 1 1 18 6  0  o 0 91.1338 7.07002  9.42472    180          1.14677    -2.23586e-12 
1 1 1 18 6  1  o 0 261.616 8.13847  225.716    12.0236      5.04612    -167.976     
1 1 1 18 6  2  o 0 637.077 18.0313  541.507    -72.3571     55.7665    107.643      
1 1 1 18 6  3  o 0 161.65  5.77354  17.9652    -99.3936     237.263    80.6064      
1 1 1 18 6  4  o 0 354.39  10.4688  281.345    162.964      50.9664    -17.0361     
1 1 1 18 6  5  f 1 729.769 21.7082  716.765    84.6981      170.224    84.6981      
1 1 1 18 6  6  o 0 367.294 10.9473  410.53     115.638      178.612    115.638      
1 1 1 18 6  7  o 0 307.143 10.7898  305.166    -113.858     85.0861    -113.858     
1 1 1 18 6  8  o 0 403.848 14.2758  371.961    -10.5864     49.7696    -10.5864     
1 1 1 18 6  9  o 0 190.96  7.08377  160.505    161.499      8.21862    161.499      
1 1 1 18 6  10 o 0 213.554 7.29358  163.482    40.7103      18.9898    -139.29      
1 1 1 18 6  11 o 0 121.737 5.63119  50.907     7.5861       105.508    -172.414     
1 1 1 18 6  12 o 0 184.194 6.08898  139.684    -33.6205     35.0865    146.38       
1 1 1 18 6  13 o 0 138.319 5.62716  124.78     -105.316     18.9923    -105.316     
1 1 1 18 6  14 o 0 81.8309 6.45677  61.472     -63.9921     1.68699    116.008      
1 1 1 18 6  15 f 1 69.6866 7.19004  58.1433    18.255       15.3538    -161.745     
1 1 1 18 6  16 o 0 52.6912 9.47985  52.2716    -139.008     25.6783    -139.008     
1 1 1 18 6  17 o 0 23.7078 10.3949  8.81207    -138.809     54.084     -138.809     
1 1 1 18 6  18 f 1 25.8689 11.4254  8.59991    37.0512      6.59756    -142.949     
1 1 1 18 6  19 o 0 37.8457 14.5108  25.3358    -132.075     11.0891    47.9251      
1 1 1 18 6  20 o 0 29.0489 13.1531  ?          ?            ?          ?            
1 1 1 18 6  21 o 0 17.8756 8.09372  ?          ?            ?          ?            
1 1 1 18 7  0  o 0 366.239 14.3609  330.711    0            68.5835    4.00437e-14  
1 1 1 18 7  1  o 0 353.576 10.5848  292.986    174.962      38.9685    -5.03774     
1 1 1 18 7  2  o 0 333.234 10.458   295.144    72.318       7.13467    72.318       
1 1 1 18 7  3  o 0 255.637 7.40772  269.871    39.5492      109.599    39.5492      
1 1 1 18 7  4  o 0 221.521 6.98302  214.371    -48.7617     64.5361    -48.7617     
1 1 1 18 7  5  o 0 481.577 14.8931  456.195    47.995       87.0088    47.995       
1 1 1 18 7  6  o 0 491.838 14.0986  510.437    -134.42      152.201    -134.42      
1 1 1 18 7  7  o 0 232.142 7.79562  167.609    79.5887      56.6788    -100.411     
1 1 1 18 7  8  o 0 83.175  7.48697  20.9129    93.6824      82.9414    -86.3176     
1 1 1 18 7  9  o 0 159.249 6.52418  181.26     76.059       128.939    76.059       
1 1 1 18 7  10 o 0 310.61  11.1634  311.182    -133.161     57.0741    -133.161     
1 1 1 18 7  11 o 0 38.5964 12.3623  11.2446    87.5302      39.1916    87.5302      
1 1 1 18 7  12 o 0 155.325 6.81086  177.369    -179.172     90.9327    -179.172     
1 1 1 18 7  13 o 0 39.7399 10.7119  18.5175    -62.9426     93.5157    -62.9426     
1 1 1 18 7  14 o 0 159.729 5.31488  90.8       170.498      80.5466    -9.5019      
1 1 1 18 7  15 o 0 132.272 6.25863  183.706    11.4067      111.362    11.4067      
1 1 1 18 7  16 o 0 112.387 6.84928  101.975    166.934      8.64312    -13.0658     
1 1 1 18 7  17 o 0 64.2536 8.34077  44.9137    -82.8413     25.8601    97.1587      
1 1 1 18 7  18 o 0 72.6469 8.9738   68.6373    170.065      11.1326    170.065      
1 1 1 18 7  19 o 0 52.717  11.2119  51.485     16.2345      15.4923    16.2345      
1 1 1 18 7  20 o 0 61.2162 14.3509  ?          ?            ?          ?            
1 1 1 18 7  21 o 0 19.3544 8.74902  ?          ?            ?          ?            
1 1 1 18 8  0  o 0 1027.78 42.449   922.11     0            9.99778    1.45852e-12  
1 1 1 18 8  1  o 0 245.779 7.44862  179.702    -85.6419     64.8058    94.3581      
1 1 1 18 8  2  o 0 339.912 9.26115  275.819    -6.60739     41.3758    173.393      
1 1 1 18 8  3  o 0 380.482 10.2875  317.751    138.15       25.4167    -41.8499     
1 1 1 18 8  4  o 0 490.525 14.4006  515.172    -129.195     184.112    -129.195     
1 1 1 18 8  5  o 0 443.678 14.5859  343.298    95.8065      105.876    -84.1935     
1 1 1 18 8  6  o 0 48.0274 11.8433  75.5979    -52.4481     201.372    -52.4481     
1 1 1 18 8  7  o 0 267.678 9.0936   211.397    59.1234      31.0949    -120.877     
1 1 1 18 8  8  o 0 401.005 14.6713  326.227    74.3012      32.4286    -105.699     
1 1 1 18 8  9  o 0 100.768 7.19226  30.6993    -157.251     94.1266    22.7489      
1 1 1 18 8  10 o 0 159.255 6.27775  143.074    -142.706     8.95716    -142.706     
1 1 1 18 8  11 o 0 179.466 6.21025  148.56     49.7907      13.1392    -130.209     
1 1 1 18 8  12 o 0 116.239 5.94697  116.954    -67.1024     41.1071    -67.1024     
1 1 1 18 8  13 f 1 131.795 5.71183  131.879    110.737      48.0153    110.737      
1 1 1 18 8  14 f 1 157.068 6.01272  131.531    58.0927      8.07332    58.0927      
1 1 1 18 8  15 o 0 74.017  7.96132  85.1771    61.2434      34.8615    61.2434      
1 1 1 18 8  16 o 0 112.852 5.8336   130.799    -143.086     50.8636    -143.086     
1 1 1 18 8  17 f 1 21.7069 10.0632  14.8408    55.1366      62.541     55.1366      
1 1 1 18 8  18 o 0 28.3829 12.1832  10.6442    136.762      17.1858    -43.2378     
1 1 1 18 8  19 o 0 35.8995 13.7523  34.767     120.72       22.516     120.72       
1 1 1 18 8  20 o 0 40.8485 15.8758  ?          ?            ?          ?            
1 1 1 18 8  21 o 0 30.0341 13.6986  ?          ?            ?          ?            
1 1 1 18 9  0  o 0 326.146 13.9053  290.477    180          11.8833    -4.19487e-13 
1 1 1 18 9  1  o 0 320.067 9.55777  229.693    126.132      97.9068    -53.8684     
1 1 1 18 9  2  f 1 314.386 9.1915   317.355    -120.971     95.6793    -120.971     
1 1 1 18 9  3  o 0 235.352 8.57126  82.1192    -116.196     237.272    63.8038      
1 1 1 18 9  4  o 0 695.621 20.4575  537.148    2.88616      128.819    -177.114     
1 1 1 18 9  5  o 0 90.0333 6.90724  27.1032    151.694      25.5819    -28.3059     
1 1 1 18 9  6  o 0 214.079 7.45096  142.599    21.7223      76.9362    -158.278     
1 1 1 18 9  7  o 0 289.508 10.164   217.799    5.6105       55.9839    -174.389     
1 1 1 18 9  8  o 0 210.715 8.57647  167.627    69.1909      15.7963    -110.809     
1 1 1 18 9  9  o 0 193.934 6.94557  183.051    94.6587      53.8703    94.6587      
1 1 1 18 9  10 o 0 151.468 5.897    154.009    -135.921     51.2253    -135.921     
1 1 1 18 9  11 o 0 267.904 10.0016  267.13     -99.8813     64.4352    -99.8813     
1 1 1 18 9  12 o 0 151.875 5.8723   173.543    46.2016      91.9709    46.2016      
1 1 1 18 9  13 f 1 59.6447 7.45107  34.2071    -31.8941     15.8608    148.106      
1 1 1 18 9  14 o 0 19.8143 9.24334  1.75976    103.837      4.55333    103.837      
1 1 1 18 9  15 o 0 26.9165 10.6618  0.752975   130.164      29.9348    -49.8357     
1 1 1 18 9  16 o 0 99.3282 5.88177  116.353    30.7155      50.2626    30.7155      
1 1 1 18 9  17 o 0 73.9524 8.18806  81.8251    -29.7093     33.0495    -29.7093     
1 1 1 18 9  18 o 0 94.5453 9.00525  95.7455    25.5663      26.2473    25.5663      
1 1 1 18 9  19 o 0 33.2938 13.6912  13.7778    90.23        25.9022    -89.77       
1 1 1 18 9  20 o 0 23.1312 10.9119  ?          ?            ?          ?            
1 1 1 18 9  21 o 0 28.6978 13.0509  ?          ?            ?          ?            
1 1 1 18 10 0  o 0 109.989 8.19802  92.2915    0            43.9889    180          
1 1 1 18 10 1  o 0 463.081 13.0299  412.201    -175.959     17.2806    -175.959     
1 1 1 18 10 2  o 0 392.702 11.4779  291.038    -126.366     97.6371    53.6341      
1 1 1 18 10 3  o 0 643.825 21.2905  554.309    -169.492     6.67533    10.5081      
1 1 1 18 10 4  o 0 222.211 7.90647  194.88     98.4693      9.57062    98.4693      
1 1 1 18 10 5  o 0 524.32  17.9821  467.476    -25.2839     7.24622    -25.2839     
1 1 1 18 10 6  o 0 204.432 6.86679  151.46     -140.911     37.4315    39.0889      
1 1 1 18 10 7  o 0 132.141 6.50985  137.003    -37.2342     94.1487    -37.2342     
1 1 1 18 10 8  o 0 298.107 11.2148  243.809    -152.843     13.3984    27.1573      
1 1 1 18 10 9  o 0 86.3215 7.28788  8.91068    -18.7881     111.524    161.212      
1 1 1 18 10 10 o 0 88.226  6.28182  45.5719    -107.916     45.1298    72.0844      
1 1 1 18 10 11 o 0 225.993 9.16612  215.322    -10.7375     39.1432    -10.7375     
1 1 1 18 10 12 o 0 252.519 8.07272  229.917    -160.347     24.8425    -160.347     
1 1 1 18 10 13 o 0 247.452 7.69689  195.741    137.882      24.0261    -42.1185     
1 1 1 18 10 14 o 0 142.978 5.83029  100.059    106.769      29.7026    -73.2312     
1 1 1 18 10 15 o 0 33.3708 11.2104  8.18453    -43.2109     0.908177   136.789      
1 1 1 18 10 16 o 0 38.8972 11.6576  23.9623    -172.144     1.10293    -172.144     
1 1 1 18 10 17 o 0 23.9259 10.3946  15.8438    165.539      69.4575    165.539      
1 1 1 18 10 18 o 0 41.6632 14.6708  12.6337    -50.4431     43.6777    129.557      
1 1 1 18 10 19 o 0 58.5884 16.4382  46.3535    115.339      5.06103    -64.661      
1 1 1 18 10 20 o 0 30.2102 13.7059  ?          ?            ?          ?            
1 1 1 18 10 21 o 0 12.6202 6.23321  ?          ?            ?          ?            
1 1 1 18 11 0  o 0 290.361 16.1748  254.336    180          62.983     -6.88668e-14 
1 1 1 18 11 1  o 0 103.391 5.44715  24.2873    -42.6233     99.9408    137.377      
1 1 1 18 11 2  o 0 576.548 17.0415  513.39     -153.051     30.6124    -153.051     
1 1 1 18 11 3  o 0 541.936 16.1774  393.359    -110.086     143.784    69.9137      
1 1 1 18 11 4  o 0 281.076 12.3692  209.588    -120.926     71.2015    59.0742      
1 1 1 18 11 5  o 0 529.833 15.8     548.592    -77.4933     167.511    -77.4933     
1 1 1 18 11 6  o 0 709.63  22.6947  608.745    -115.865     18.4273    64.1352      
1 1 1 18 11 7  o 0 259.302 8.50805  267.203    135.736      98.3243    135.736      
1 1 1 18 11 8  o 0 208.64  7.17158  177.586    -155.827     12.4062    -155.827     
1 1 1 18 11 9  o 0 191.695 7.76852  189.647    152.067      75.713     152.067      
1 1 1 18 11 10 o 0 87.5224 6.48539  26.3152    -175.084     87.1674    4.91552      
1 1 1 18 11 11 o 0 69.1726 7.77616  16.3942    -40.801      60.907     139.199      
1 1 1 18 11 12 o 0 124.189 6.0376   111.499    -146.699     16.7836    -146.699     
1 1 1 18 11 13 o 0 168.286 6.1332   104.503    -118.399     70.1632    61.6013      
1 1 1 18 11 14 o 0 149.645 5.95874  120.256    51.2225      1.3984     51.2225      
1 1 1 18 11 15 o 0 221.822 7.17503  233.315    116.825      34.7519    116.825      
1 1 1 18 11 16 o 0 64.6525 8.17815  44.0981    -8.69109     27.1977    171.309      
1 1 1 18 11 17 o 0 67.2305 10.6454  62.4497    128.467      7.08547    128.467      
1 1 1 18 11 18 o 0 39.1518 12.5632  36.1864    -160.309     9.42626    -160.309     
1 1 1 18 11 19 f 1 25.2924 11.5079  14.5353    -51.664      5.16212    128.336      
1 1 1 18 11 20 o 0 25.2176 12.0149  ?          ?            ?          ?            
1 1 1 18 11 21 o 0 21.1787 9.52732  ?          ?            ?          ?            
1 1 1 18 12 0  o 0 234.841 10.8076  203.854    180          165.002    -4.28857e-14 
1 1 1 18 12 1  o 0 367.874 10.562   320.496    79.7245      15.0393    79.7245      
1 1 1 18 12 2  o 0 398.211 10.9145  285.939    138.197      106.493    -41.8028     
1 1 1 18 12 3  o 0 471.648 14.0236  393.962    68.9475      49.7292    -111.052     
1 1 1 18 12 4  o 0 233.496 6.75881  153.759    51.3914      92.6516    -128.609     
1 1 1 18 12 5  o 0 97.632  7.0389   9.2105     50.8615      122.603    -129.139     
1 1 1 18 12 6  o 0 27.1274 11.7085  28.0752    -158.554     61.4061    -158.554     
1 1 1 18 12 7  o 0 31.236  12.6464  62.2751    133.109      155.042    133.109      
1 1 1 18 12 8  o 0 100.419 6.63417  69.5751    -13.992      39.8732    -13.992      
1 1 1 18 12 9  o 0 246.043 7.97914  206.713    55.9084      30.5468    -124.092     
1 1 1 18 12 10 o 0 132.783 6.4921   119.762    86.3698      21.1672    86.3698      
1 1 1 18 12 11 o 0 76.5823 7.14391  35.3915    -15.3173     30.2477    164.683      
1 1 1 18 12 12 o 0 88.6545 5.89418  43.6536    29.9761      57.1736    -150.024     
1 1 1 18 12 13 o 0 21.5179 9.66577  16.7482    -152.037     45.2579    -152.037     
1 1 1 18 12 14 o 0 244.251 6.86278  294.042    -179.326     100.718    -179.326     
1 1 1 18 12 15 f 1 89.9242 6.43063  77.0041    -177.516     15.3422    2.48381      
1 1 1 18 12 16 o 0 43.2841 11.8202  28.1186    38.0841      18.0562    -141.916     
1 1 1 18 12 17 o 0 18.2693 8.81461  3.89002    -20.5882     23.4339    -20.5882     
1 1 1 18 12 18 o 0 36.9904 13.2323  35.3093    -153.642     25.4076    -153.642     
1 1 1 18 12 19 o 0 28.5953 13.0085  16.1455    -76.821      10.0849    103.179      
1 1 1 18 12 20 f 1 51.1392 16.6435  ?          ?            ?          ?            
1 1 1 18 12 21 o 0 42.1842 18.1768  ?          ?            ?          ?            
1 1 1 18 13 0  o 0 123.325 8.98068  110.842    180          151.755    -3.29071e-14 
1 1 1 18 13 1  o 0 172.022 5.12655  152.262    43.9618      27.4226    43.9618      
1 1 1 18 13 2  o 0 312.142 9.59876  268.345    -51.8079     8.23004    128.192      
1 1 1 18 13 3  o 0 93.8046 6.68489  1.66721    111.689      132.413    -68.3108     
1 1 1 18 13 4  o 0 288.234 10.0078  218.272    -122.909     58.8313    57.091       
1 1 1 18 13 5  o 0 359.577 12.3426  249.074    -0.936083    120.2      179.064      
1 1 1 18 13 6  o 0 30.8663 11.8064  55.2375    -72.8396     138.227    -72.8396     
1 1 1 18 13 7  o 0 91.2721 6.37161  38.3585    -65.0416     59.0522    114.958      
1 1 1 18 13 8  o 0 47.3838 12.2097  2.79576    6.40317      28.0962    6.40317      
1 1 1 18 13 9  o 0 129.58  5.41689  134.242    -105.114     61.863     -105.114     
1 1 1 18 13 10 o 0 144.415 6.30031  138.84     164.395      39.391     164.395      
1 1 1 18 13 11 o 0 222.645 6.79223  202.558    -164.864     19.5485    -164.864     
1 1 1 18 13 12 o 0 52.2544 9.51231  23.4164    148.494      23.2244    -31.5063     
1 1 1 18 13 13 o 0 125.187 5.76466  94.1788    113.696      13.2682    -66.304      
1 1 1 18 13 14 o 0 181.814 7.26396  201.004    38.7861      42.6211    38.7861      
1 1 1 18 13 15 o 0 112.811 6.73961  122.756    79.0856      32.8287    79.0856      
1 1 1 18 13 16 o 0 56.9052 8.90025  59.0525    5.59679      19.8301    5.59679      
1 1 1 18 13 17 o 0 25.2796 10.9276  6.97576    -21.8504     15.7788    158.15       
1 1 1 18 13 18 o 0 27.3733 12.2912  19.7839    -2.19047     7.19654    -2.19047     
1 1 1 18 13 19 o 0 30.685  13.8307  18.7991    61.7411      8.42698    -118.259     
1 1 1 18 13 20 f 1 19.2457 9.16876  ?          ?            ?          ?            
1 1 1 18 13 21 o 0 35.4443 12.1232  ?          ?            ?          ?            
1 1 1 18 14 0  o 0 105.185 8.80677  91.38      180          80.3286    2.61356e-14  
1 1 1 18 14 1  o 0 120.248 7.21555  71.0843    62.1722      30.4995    -117.828     
1 1 1 18 14 2  o 0 106.541 5.83714  20.15      106.906      119.778    -73.094      
1 1 1 18 14 3  f 1 512.584 16.0576  465.901    -44.7039     36.4687    -44.7039     
1 1 1 18 14 4  o 0 139.26  6.23092  84.9671    137.049      44.0365    -42.9515     
1 1 1 18 14 5  o 0 337.88  9.58223  366.378    81.5172      156.084    81.5172      
1 1 1 18 14 6  o 0 278.196 8.59109  215.387    -13.8452     38.417     166.155      
1 1 1 18 14 7  o 0 175.074 5.80423  105.069    -127.914     75.6674    52.0858      
1 1 1 18 14 8  o 0 159.871 5.82987  130.681    -89.9574     20.2379    90.0426      
1 1 1 18 14 9  o 0 42.2249 11.8208  29.901     105.957      104.055    105.957      
1 1 1 18 14 10 o 0 94.9351 6.61454  60.0105    21.1905      32.3431    21.1905      
1 1 1 18 14 11 o 0 89.6503 6.06491  81.7273    1.98769      21.4078    1.98769      
1 1 1 18 14 12 o 0 154.638 6.31494  103.59     168.91       50.6505    -11.0898     
1 1 1 18 14 13 o 0 40.2892 11.9401  5.7671     162.361      6.39569    -17.6388     
1 1 1 18 14 14 o 0 158.896 5.97661  141.873    13.7289      28.3419    -166.271     
1 1 1 18 14 15 o 0 158.529 6.39086  179.098    9.21659      56.9845    9.21659      
1 1 1 18 14 16 f 1 28.5523 11.503   0.627352   -177.6       44.2224    2.40009      
1 1 1 18 14 17 o 0 37.1717 13.4125  24.7233    67.2525      13.2415    67.2525      
1 1 1 18 14 18 o 0 44.7019 17.9691  28.8692    -129.946     16.7338    50.0542      
1 1 1 18 14 19 o 0 31.9367 14.0886  ?          ?            ?          ?            
1 1 1 18 14 20 o 0 21.1036 9.76654  ?          ?            ?          ?            
1 1 1 18 15 0  o 0 166.16  10.2514  146.517    180          47.9137    -8.46642e-14 
1 1 1 18 15 1  o 0 30.9201 11.8114  70.229     -118.806     157.542    -118.806     
1 1 1 18 15 2  o 0 485.352 18.3411  485.713    85.1574      128.946    85.1574      
1 1 1 18 15 3  o 0 210.311 7.83366  159.286    -55.9584     29.6319    124.042      
1 1 1 18 15 4  o 0 254.362 8.22946  187.38     -21.1431     51.5657    158.857      
1 1 1 18 15 5  o 0 218.734 7.28663  175.731    -126.039     14.8496    53.9612      
1 1 1 18 15 6  o 0 69.2801 8.55764  21.4947    -99.5167     5.1218     80.4833      
1 1 1 18 15 7  o 0 87.9919 5.95499  3.43268    67.8344      126.761    -112.166     
1 1 1 18 15 8  o 0 111.691 5.744    98.8691    -22.5041     21.5985    -22.5041     
1 1 1 18 15 9  o 0 264.258 7.92179  247.747    -172.609     27.9766    -172.609     
1 1 1 18 15 10 o 0 214.283 7.07234  168.467    115.474      32.3506    -64.5262     
1 1 1 18 15 11 o 0 76.3027 7.56558  69.0993    -73.7416     27.4081    -73.7416     
1 1 1 18 15 12 o 0 133.912 5.50112  138.419    6.89654      60.6044    6.89654      
1 1 1 18 15 13 o 0 58.1834 10.1606  30.8802    -174.175     17.1575    5.82537      
1 1 1 18 15 14 o 0 203.227 8.51317  253.72     -114.093     110.353    -114.093     
1 1 1 18 15 15 o 0 26.7967 10.8389  10.3181    60.4114      59.5441    60.4114      
1 1 1 18 15 16 o 0 93.3303 10.153   88.7363    162.518      8.08134    162.518      
1 1 1 18 15 17 f 1 54.2059 14.067   21.3207    120.347      50.5874    -59.6531     
1 1 1 18 15 18 o 0 28.8503 12.4969  21.0347    97.0476      10.699     97.0476      
1 1 1 18 15 19 o 0 27.0727 12.4436  ?          ?            ?          ?            
1 1 1 18 15 20 o 0 18.5487 9.45588  ?          ?            ?          ?            
1 1 1 18 16 0  o 0 225.331 13.593   196.912    180          11.2902    -180         
1 1 1 18 16 1  o 0 267.888 8.11683  237.407    -0.849585    24.0695    -0.849585    
1 1 1 18 16 2  o 0 219.791 7.58327  176.83     45.1578      9.43927    -134.842     
1 1 1 18 16 3  o 0 197.675 9.31563  199.505    -136.925     90.5901    -136.925     
1 1 1 18 16 4  o 0 112.845 6.04771  5.39844    -114.707     172.88     65.2931      
1 1 1 18 16 5  o 0 407.894 12.7394  298.528    -127.759     93.2771    52.2408      
1 1 1 18 16 6  o 0 229.438 7.81029  182.393    59.2548      12.7654    -120.745     
1 1 1 18 16 7  o 0 168.815 6.67123  127.495    -25.1564     13.4333    154.844      
1 1 1 18 16 8  o 0 279.257 8.79269  289.725    60.9342      80.3057    60.9342      
1 1 1 18 16 9  o 0 242.328 7.1523   251.509    145.593      80.6802    145.593      
1 1 1 18 16 10 o 0 327.928 9.09822  293.828    168.792      14.903     168.792      
1 1 1 18 16 11 f 1 85.7069 6.7064   42.6543    157.005      53.5479    -22.9955     
1 1 1 18 16 12 o 0 74.5699 6.51031  31.3954    -3.40043     53.1382    176.6        
1 1 1 18 16 13 o 0 157.233 5.93517  213.833    120.365      116.826    120.365      
1 1 1 18 16 14 o 0 58.0167 9.93414  61.3138    -91.9742     25.6791    -91.9742     
1 1 1 18 16 15 o 0 58.7938 9.74657  60.1789    -105.351     23.7786    -105.351     
1 1 1 18 16 16 o 0 38.7652 11.5453  29.1577    -164.776     2.21067    15.2238      
1 1 1 18 16 17 o 0 34.5155 13.6056  29.3455    163.612      4.20889    163.612      
1 1 1 18 16 18 o 0 50.3319 13.0689  55.7766    -45.0418     31.3674    -45.0418     
1 1 1 18 16 19 o 0 37.6643 16.2621  ?          ?            ?          ?            
1 1 1 18 16 20 o 0 17.477  8.57466  ?          ?            ?          ?            
1 1 1 18 17 0  o 0 49.9404 18.0396  26.4465    180          87.9873    -8.89232e-14 
1 1 1 18 17 1  o 0 267.617 7.79113  162.25     -38.1237     126.003    141.876      
1 1 1 18 17 2  o 0 324.205 18.0856  408.259    -149.459     270.906    -149.459     
1 1 1 18 17 3  o 0 129.638 7.17059  70.3251    133.844      68.4902    -46.1556     
1 1 1 18 17 4  o 0 163.866 6.38933  173.882    -76.8032     90.6286    -76.8032     
1 1 1 18 17 5  o 0 102.032 6.21825  44.9441    102.268      65.9666    -77.7316     
1 1 1 18 17 6  o 0 131.034 5.83501  122.606    -68.1956     52.0761    -68.1956     
1 1 1 18 17 7  o 0 191.614 6.11444  199.029    85.6856      61.4777    85.6856      
1 1 1 18 17 8  o 0 217.743 6.3558   192.494    -27.9276     1.82809    -27.9276     
1 1 1 18 17 9  o 0 182.332 6.1398   152.599    -78.417      6.56157    101.583      
1 1 1 18 17 10 o 0 229.201 7.07521  247.933    -58.8045     101.943    -58.8045     
1 1 1 18 17 11 o 0 130.832 5.05268  117.918    -28.4828     20.7165    -28.4828     
1 1 1 18 17 12 o 0 99.6798 5.7717   71.1522    -41.5998     15.043     138.4        
1 1 1 18 17 13 o 0 88.654  5.99771  104.686    72.9798      41.0594    72.9798      
1 1 1 18 17 14 o 0 63.2142 8.91986  65.6175    106.981      20.82      106.981      
1 1 1 18 17 15 o 0 91.3768 6.77284  84.079     175.358      0.858023   -4.64156     
1 1 1 18 17 16 o 0 148.052 6.99928  168.563    138.137      68.535     138.137      
1 1 1 18 17 17 o 0 53.9741 10.5647  65.3059    -170.539     42.2936    -170.539     
1 1 1 18 17 18 o 0 20.5082 9.93464  7.0594     -62.1439     2.22402    117.856      
1 1 1 18 17 19 o 0 30.8557 14.0104  ?          ?            ?          ?            
1 1 1 18 17 20 o 0 18.4447 8.70818  ?          ?            ?          ?            
1 1 1 18 18 0  o 0 440.79  32.2881  377.883    180          8.61638    8.49397e-14  
1 1 1 18 18 1  o 0 468.878 17.5788  401.484    90           53.208     90           
1 1 1 18 18 2  o 0 126.277 9.23745  107.755    0            26.129     180          
1 1 1 18 18 3  o 0 260.592 11.8563  221.454    -90          150.223    90           
1 1 1 18 18 4  o 0 185.157 7.85219  156.306    180          34.0082    180          
1 1 1 18 18 5  o 0 424.988 16.5985  355.698    -90          160.502    -90          
1 1 1 18 18 6  o 0 185.508 8.76015  171.047    180          24.7745    -180         
1 1 1 18 18 7  o 0 321.507 12.7608  292.676    -90          23.7582    -90          
1 1 1 18 18 8  o 0 263.834 11.7843  236.619    180          84.2822    180          
1 1 1 18 18 9  o 0 37.5999 17.0102  31.9642    -90          67.5907    90           
1 1 1 18 18 10 o 0 261.746 11.6582  226.422    180          24.391     180          
1 1 1 18 18 11 o 0 78.4799 9.90672  66.3888    -90          18.3509    90           
1 1 1 18 18 12 o 0 43.0518 15.4635  34.497     0            49.5942    180          
1 1 1 18 18 13 f 1 23.3797 14.4083  2.32759    90           2.50316    -90          
1 1 1 18 18 14 o 0 26.8019 15.4613  8.81162    0            5.63156    180          
1 1 1 18 18 15 o 0 139.45  9.98212  131.114    -90          0.254412   -90          
1 1 1 18 18 16 o 0 38.352  21.089   33.1894    180          1.39001    180          
1 1 1 18 18 17 o 0 23.8798 15.4295  16.7521    -90          0.159767   90           
1 1 1 18 18 18 o 0 58.6291 20.6026  50.0221    0            9.71662    5.97181e-15  
1 1 1 18 18 19 o 0 37.2273 22.3556  ?          ?            ?          ?            
1 1 1 19 0  1  o 0 73.1453 8.64128  16.4005    45           12.6459    -135         
1 1 1 19 0  2  o 0 127.655 7.39182  113.094    0            74.6218    -180         
1 1 1 19 0  3  o 0 148.222 7.54754  117.737    -45          36.4838    -45          
1 1 1 19 0  4  o 0 56.2943 13.503   5.3177     -90          10.3078    90           
1 1 1 19 0  5  o 0 361.908 16.4946  312.125    45           160.062    -135         
1 1 1 19 0  6  o 0 45.1354 16.7971  7.78826    0            28.127     180          
1 1 1 19 0  7  o 0 42.6628 19.6957  7.45947    -45          31.0716    135          
1 1 1 19 0  8  o 0 121.233 12.8552  103.685    90           8.41367    90           
1 1 1 19 0  9  o 0 186.706 9.16016  158.06     -135         26.0055    45           
1 1 1 19 0  10 o 0 506.142 24.1858  420.167    180          52.4934    180          
1 1 1 19 0  11 o 0 331.723 15.2297  300.211    135          73.8962    135          
1 1 1 19 0  12 o 0 28.5205 15.8116  4.0051     90           20.0241    -90          
1 1 1 19 0  13 o 0 264.445 11.2863  228.291    45           40.7507    45           
1 1 1 19 0  14 o 0 82.3255 8.72796  68.7654    0            7.38047    0            
1 1 1 19 0  15 o 0 24.8025 15.0409  5.89568    -45          5.1484     135          
1 1 1 19 0  16 o 0 207.746 11.1407  203.308    90           30.3244    90           
1 1 1 19 0  17 o 0 158.858 12.2293  150.735    -135         30.7745    -135         
1 1 1 19 0  18 o 0 34.6328 17.8682  31.5325    180          21.2504    1.04118e-14  
1 1 1 19 0  19 o 0 39.934  21.6374  35.2522    -45          7.80003    -45          
1 1 1 19 0  20 o 0 19.0385 12.1107  ?          ?            ?          ?            
1 1 1 19 0  21 o 0 23.4778 15.6452  ?          ?            ?          ?            
1 1 1 19 1  0  o 0 688.126 26.4218  623.163    0            75.3632    180          
1 1 1 19 1  1  o 0 583.485 18.5331  559.489    86.6699      76.0134    86.6699      
1 1 1 19 1  2  o 0 338.706 9.43473  281.009    -119.969     31.2372    60.031       
1 1 1 19 1  3  o 0 666.016 19.8434  552.653    66.5324      67.5594    -113.468     
1 1 1 19 1  4  f 1 167.423 5.89138  148.252    64.0564      38.2337    64.0564      
1 1 1 19 1  5  o 0 518.083 15.7164  390.815    127.108      106.611    -52.8917     
1 1 1 19 1  6  o 0 534.893 16.9545  484.936    -131.612     24.6947    -131.612     
1 1 1 19 1  7  o 0 154.199 6.87844  32.5456    51.218       188.772    -128.782     
1 1 1 19 1  8  o 0 197.566 6.99501  150.457    -166.5       29.7185    13.5         
1 1 1 19 1  9  o 0 396.95  11.9368  332.304    -40.1482     2.30817    139.852      
1 1 1 19 1  10 o 0 348.981 10.9131  261.325    130.948      51.1588    -49.0522     
1 1 1 19 1  11 o 0 80.9    7.18865  35.8488    97.3746      47.7713    -82.6254     
1 1 1 19 1  12 f 1 98.482  5.52685  53.2563    72.0543      47.3466    -107.946     
1 1 1 19 1  13 o 0 108.408 5.18935  93.1218    -50.2706     9.01068    -50.2706     
1 1 1 19 1  14 o 0 245.893 7.62041  222.133    -72.389      35.5073    -72.389      
1 1 1 19 1  15 o 0 94.1785 5.68415  93.5367    -82.0991     4.2384     -82.0991     
1 1 1 19 1  16 o 0 76.2576 5.98538  49.9098    112.401      43.1082    -67.5995     
1 1 1 19 1  17 o 0 128.466 8.51251  139.731    156.297      39.7433    156.297      
1 1 1 19 1  18 o 0 41.2299 12.3753  35.3616    -136.662     7.63241    -136.662     
1 1 1 19 1  19 o 0 47.4437 14.3832  31.6071    78.903       17.2556    -101.097     
1 1 1 19 1  20 o 0 30.3957 12.4767  ?          ?            ?          ?            
1 1 1 19 1  21 o 0 24.754  10.5009  ?          ?            ?          ?            
1 1 1 19 2  0  o 0 399.911 15.6286  362.442    0            18.3477    -8.98562e-14 
1 1 1 19 2  1  o 0 491.194 19.3251  492.692    -55.8157     109.742    -55.8157     
1 1 1 19 2  2  o 0 95.9769 5.14513  36.1725    24.0036      15.6642    -155.996     
1 1 1 19 2  3  o 0 253.794 7.87576  133.925    -127.268     169.738    52.7322      
1 1 1 19 2  4  o 0 297.971 8.60575  200.964    -33.2725     108.516    146.727      
1 1 1 19 2  5  o 0 194.026 6.74459  184.434    6.67669      63.4962    6.67669      
1 1 1 19 2  6  f 1 407.218 13.6606  352.19     -163.268     11.5594    16.7324      
1 1 1 19 2  7  o 0 334.367 11.7607  262.503    -26.1035     50.2752    153.897      
1 1 1 19 2  8  f 1 369.2   14.6052  382.283    33.5457      135.128    33.5457      
1 1 1 19 2  9  o 0 198.219 6.66152  137.678    -28.5392     50.7804    151.461      
1 1 1 19 2  10 o 0 200.766 7.75474  150.127    -95.1663     60.5102    84.8337      
1 1 1 19 2  11 o 0 359.057 10.8114  360.06     166.32       78.6432    166.32       
1 1 1 19 2  12 o 0 76.6125 6.9115   30.5305    22.2722      45.3443    -157.728     
1 1 1 19 2  13 o 0 59.3733 8.48776  32.4255    20.7587      20.9038    -159.241     
1 1 1 19 2  14 o 0 97.0936 5.70961  72.4117    -147.604     8.27322    32.3959      
1 1 1 19 2  15 o 0 45.8147 11.385   32.0778    -140.616     14.1752    39.3843      
1 1 1 19 2  16 o 0 72.2762 6.68882  55.2613    32.4117      23.1068    -147.588     
1 1 1 19 2  17 o 0 82.1545 7.5143   93.4183    77.2853      37.9395    77.2853      
1 1 1 19 2  18 o 0 54.4015 13.0837  43.314     -143.05      6.21577    36.9503      
1 1 1 19 2  19 o 0 21.5915 10.1793  9.72986    -178.785     5.43919    1.21505      
1 1 1 19 2  20 o 0 39.4801 15.4488  ?          ?            ?          ?            
1 1 1 19 2  21 o 0 13.0374 6.41962  ?          ?            ?          ?            
1 1 1 19 3  0  o 0 249.249 10.4154  225.79     0            85.9457    180          
1 1 1 19 3  1  o 0 503.512 14.5188  492.311    -15.1625     86.3215    -15.1625     
1 1 1 19 3  2  o 0 707.632 20.9093  667.947    124.445      75.9994    124.445      
1 1 1 19 3  3  o 0 521.824 15.8372  491.563    163.832      66.848     163.832      
1 1 1 19 3  4  o 0 371.888 13.0263  269.008    59.6012      104.063    -120.399     
1 1 1 19 3  5  o 0 491.097 14.8327  451.288    -115.854     62.116     -115.854     
1 1 1 19 3  6  o 0 254.741 8.76057  255.512    -2.78818     78.1589    -2.78818     
1 1 1 19 3  7  o 0 103.185 7.38612  27.0391    132.633      93.1934    -47.3673     
1 1 1 19 3  8  o 0 141.413 6.05204  68.7593    25.9612      94.95      -154.039     
1 1 1 19 3  9  o 0 270.819 9.20183  248.128    86.3811      47.0904    86.3811      
1 1 1 19 3  10 o 0 109.637 9.41945  98.4516    48.5325      26.4779    48.5325      
1 1 1 19 3  11 f 1 193.886 7.00775  170.232    -145.61      2.82114    -145.61      
1 1 1 19 3  12 o 0 134.342 5.86282  106.585    -25.571      16.5745    154.429      
1 1 1 19 3  13 o 0 27.2898 11.2621  4.48818    -53.5903     18.8098    -53.5903     
1 1 1 19 3  14 o 0 103.252 5.82338  92.2865    -49.0327     23.194     -49.0327     
1 1 1 19 3  15 o 0 193.457 6.3324   244.566    128.003      106.475    128.003      
1 1 1 19 3  16 o 0 36.8096 11.1083  19.4516    -34.1657     0.0973089  145.834      
1 1 1 19 3  17 o 0 110.469 6.88289  120.714    6.87478      37.8238    6.87478      
1 1 1 19 3  18 o 0 63.8063 8.41443  74.2956    146.212      42.7459    146.212      
1 1 1 19 3  19 o 0 23.8533 11.3257  12.5703    91.5314      2.5746     91.5314      
1 1 1 19 3  20 o 0 44.1585 14.164   ?          ?            ?          ?            
1 1 1 19 3  21 o 0 19.3904 9.69132  ?          ?            ?          ?            
1 1 1 19 4  0  o 0 812.84  32.9291  735.063    180          114.695    -180         
1 1 1 19 4  1  o 0 675.382 19.3591  652.862    -49.7705     96.7353    -49.7705     
1 1 1 19 4  2  o 0 544.983 16.0602  482.261    123.46       1.86535    -56.5396     
1 1 1 19 4  3  o 0 596.72  22.3004  639.31     -70.4326     230.912    -70.4326     
1 1 1 19 4  4  o 0 255.396 7.68759  235.804    115.071      43.3287    115.071      
1 1 1 19 4  5  o 0 122.158 5.85014  70.9688    36.6569      29.4004    36.6569      
1 1 1 19 4  6  o 0 442.007 13.8285  432.73     52.6038      88.9874    52.6038      
1 1 1 19 4  7  o 0 112.522 5.82714  23.9722    -19.8298     122.783    160.17       
1 1 1 19 4  8  f 1 163.185 6.43582  116.935    -95.9365     34.9053    84.0635      
1 1 1 19 4  9  o 0 175.534 8.43498  128.725    79.3413      27.5786    -100.659     
1 1 1 19 4  10 o 0 139.072 6.01476  147.498    94.8456      65.7079    94.8456      
1 1 1 19 4  11 o 0 73.5182 7.32707  16.2785    115.266      75.5416    -64.7339     
1 1 1 19 4  12 o 0 126.13  5.83337  140.71     -34.8873     72.1965    -34.8873     
1 1 1 19 4  13 o 0 54.4891 9.52699  31.6733    -86.543      2.57952    93.457       
1 1 1 19 4  14 o 0 133.689 5.91173  107.256    140.633      1.25285    -39.3672     
1 1 1 19 4  15 o 0 85.9337 6.33134  88.2803    -8.14471     12.9356    -8.14471     
1 1 1 19 4  16 o 0 99.9946 6.04076  95.3508    -166.98      3.24445    -166.98      
1 1 1 19 4  17 o 0 63.2554 9.23649  57.7446    65.6444      3.13749    65.6444      
1 1 1 19 4  18 o 0 25.5652 11.4     7.48667    108.697      15.0741    -71.3034     
1 1 1 19 4  19 o 0 55.4873 10.8085  49.4552    161.792      5.71853    161.792      
1 1 1 19 4  20 o 0 32.8208 12.0203  ?          ?            ?          ?            
1 1 1 19 4  21 o 0 19.3848 9.19878  ?          ?            ?          ?            
1 1 1 19 5  0  o 0 18.105  12.0693  2.56444    180          70.6074    1.02538e-14  
1 1 1 19 5  1  o 0 102.034 5.48911  14.8452    119.008      123.244    -60.9921     
1 1 1 19 5  2  o 0 290.742 8.78224  191.193    106.835      124.246    -73.165      
1 1 1 19 5  3  o 0 365.84  12.2909  379.381    34.2833      126.784    34.2833      
1 1 1 19 5  4  o 0 714.602 20.6703  621.338    -111.317     0.391171   68.6833      
1 1 1 19 5  5  o 0 163.548 6.5649   105.726    -55.1993     59.7477    124.801      
1 1 1 19 5  6  o 0 414.62  13.3339  485.918    96.3363      250.48     96.3363      
1 1 1 19 5  7  o 0 250.171 8.53093  253.953    -93.8568     93.0816    -93.8568     
1 1 1 19 5  8  o 0 112.662 7.00176  76.5624    142.013      20.9531    -37.9866     
1 1 1 19 5  9  o 0 174.645 6.30808  174.255    -170.717     71.6557    -170.717     
1 1 1 19 5  10 o 0 88.3923 7.12606  3.68197    39.3806      155.532    39.3806      
1 1 1 19 5  11 o 0 195.98  6.8196   182.131    107.171      25.2152    107.171      
1 1 1 19 5  12 o 0 96.6013 5.94524  62.7228    65.1134      35.2051    -114.887     
1 1 1 19 5  13 o 0 125.697 6.09837  102.366    -21.0238     2.24413    158.976      
1 1 1 19 5  14 o 0 147.597 5.52179  116.66     134.716      5.64322    -45.2841     
1 1 1 19 5  15 o 0 103.746 5.08756  109.584    64.0635      19.4171    64.0635      
1 1 1 19 5  16 o 0 64.4954 7.53619  60.3055    5.55555      6.64511    5.55555      
1 1 1 19 5  17 o 0 23.0163 10.4429  6.60623    -71.3342     46.9616    -71.3342     
1 1 1 19 5  18 o 0 41.4177 11.4811  20.374     53.4248      27.3268    -126.575     
1 1 1 19 5  19 o 0 46.6047 12.8695  51.2316    -70.4203     28.9577    -70.4203     
1 1 1 19 5  20 o 0 31.6557 14.0583  ?          ?            ?          ?            
1 1 1 19 5  21 o 0 25.0125 10.7682  ?          ?            ?          ?            
1 1 1 19 6  0  o 0 199.908 9.23868  179.497    180          223.635    -4.40537e-14 
1 1 1 19 6  1  o 0 718.555 19.4309  640.984    -48.3367     2.56749    -48.3367     
1 1 1 19 6  2  o 0 110.995 5.66231  59.4882    -68.7163     29.7943    111.284      
1 1 1 19 6  3  o 0 504.211 13.192   421.773    -151.444     36.757     28.5558      
1 1 1 19 6  4  o 0 437.014 13.1319  410.484    -12.1637     69.9273    -12.1637     
1 1 1 19 6  5  o 0 128.41  6.01589  75.9915    -9.57229     44.7941    170.428      
1 1 1 19 6  6  o 0 471.054 15.406   364.379    103.114      98.4806    -76.8862     
1 1 1 19 6  7  o 0 326.349 10.4286  279.45     -108.243     2.62419    -108.243     
1 1 1 19 6  8  o 0 166.464 6.48423  137.068    -6.75578     2.55068    -6.75578     
1 1 1 19 6  9  o 0 417.838 14.1518  359.498    70.2764      22.3854    70.2764      
1 1 1 19 6  10 o 0 158.136 6.66166  148.659    -75.7692     24.7281    -75.7692     
1 1 1 19 6  11 o 0 163.976 6.08105  168.116    82.1007      61.7251    82.1007      
1 1 1 19 6  12 f 1 103.772 5.76786  102.235    123.111      35.997     123.111      
1 1 1 19 6  13 o 0 90.7134 6.36124  68.3109    177.233      7.08533    -2.76716     
1 1 1 19 6  14 f 1 134.355 5.45901  103.577    -168.812     8.50678    11.1884      
1 1 1 19 6  15 o 0 129.23  5.35939  134.493    159.883      18.1127    159.883      
1 1 1 19 6  16 o 0 61.3987 8.13099  56.3469    -138.327     5.7685     -138.327     
1 1 1 19 6  17 o 0 31.6893 11.9381  19.0169    -18.0486     5.27506    161.951      
1 1 1 19 6  18 o 0 18.9462 9.34199  0.054168   140.451      2.30581    140.451      
1 1 1 19 6  19 o 0 54.6462 18.1136  46.6641    -146.705     2.33858    -146.705     
1 1 1 19 6  20 o 0 34.6194 15.126   ?          ?            ?          ?            
1 1 1 19 6  21 o 0 27.6078 11.6377  ?          ?            ?          ?            
1 1 1 19 7  0  f 1 38.2721 16.0653  4.2099     180          22.5851    -5.63107e-14 
1 1 1 19 7  1  o 0 322.519 9.32893  307.387    -34.5387     55.4947    -34.5387     
1 1 1 19 7  2  o 0 495.466 13.3511  470.759    102.734      74.2042    102.734      
1 1 1 19 7  3  o 0 291.077 8.71908  226.241    43.0165      44.7723    -136.983     
1 1 1 19 7  4  o 0 351.118 10.0419  258.999    -134.839     81.0408    45.1613      
1 1 1 19 7  5  o 0 315.669 9.64017  262.625    94.0177      27.6278    -85.9823     
1 1 1 19 7  6  o 0 99.1321 7.41559  22.7735    160.659      198.342    160.659      
1 1 1 19 7  7  o 0 448.894 13.1917  403.618    169.738      36.6404    169.738      
1 1 1 19 7  8  o 0 362.268 10.826   370.663    13.491       130.333    13.491       
1 1 1 19 7  9  o 0 264.907 8.48181  263.341    -62.6501     93.4233    -62.6501     
1 1 1 19 7  10 o 0 179.898 6.73577  181.771    -10.9052     51.1936    -10.9052     
1 1 1 19 7  11 o 0 123.21  5.69765  87.3577    114.549      27.4047    -65.4507     
1 1 1 19 7  12 o 0 79.0178 7.27086  69.8458    56.0452      19.4865    56.0452      
1 1 1 19 7  13 o 0 55.2942 8.40479  15.5589    65.1738      49.8767    -114.826     
1 1 1 19 7  14 f 1 258.538 8.20703  230.507    2.65948      38.8185    2.65948      
1 1 1 19 7  15 o 0 240.352 7.02657  317.11     -12.7481     164.229    -12.7481     
1 1 1 19 7  16 o 0 102.383 6.40412  111.542    -31.9089     34.3262    -31.9089     
1 1 1 19 7  17 o 0 101.319 7.14946  110.373    59.1778      37.817     59.1778      
1 1 1 19 7  18 o 0 59.241  9.28097  59.3827    48.9679      20.8652    48.9679      
1 1 1 19 7  19 o 0 30.1415 13.741   10.3415    18.5064      26.8437    -161.494     
1 1 1 19 7  20 o 0 36.5891 16.0625  ?          ?            ?          ?            
1 1 1 19 7  21 o 0 32.0585 15.7449  ?          ?            ?          ?            
1 1 1 19 8  0  o 0 769.934 38.7145  683.472    0            8.972      180          
1 1 1 19 8  1  o 0 297.516 8.87372  282.818    173.443      55.398     173.443      
1 1 1 19 8  2  o 0 284.356 8.24795  273.167    97.8944      63.4782    97.8944      
1 1 1 19 8  3  o 0 557.267 14.9895  469.592    169.097      26.1991    -10.9028     
1 1 1 19 8  4  o 0 23.3777 10.4041  35.8255    61.8601      76.4021    61.8601      
1 1 1 19 8  5  o 0 222.532 7.05156  252.996    -123.412     144.867    -123.412     
1 1 1 19 8  6  o 0 203.996 7.35806  154.27     -1.1924      30.272     178.808      
1 1 1 19 8  7  o 0 160.208 6.10367  154.52     -31.4067     49.6481    -31.4067     
1 1 1 19 8  8  o 0 253.314 8.06721  200.39     -27.7603     21.9267    152.24       
1 1 1 19 8  9  f 1 314.89  14.6285  285.391    -31.0711     53.1768    -31.0711     
1 1 1 19 8  10 o 0 185.127 6.26519  202.513    46.1301      86.3498    46.1301      
1 1 1 19 8  11 f 1 48.938  10.6944  0.840061   -163.867     22.4257    -163.867     
1 1 1 19 8  12 o 0 255.048 7.95681  185.207    -168.932     68.2355    11.0677      
1 1 1 19 8  13 o 0 30.6052 12.2509  5.95553    144.176      34.5826    144.176      
1 1 1 19 8  14 o 0 181.909 5.91857  143.706    22.1927      6.23605    -157.807     
1 1 1 19 8  15 o 0 86.6209 6.52053  86.3389    38.9244      10.0311    38.9244      
1 1 1 19 8  16 o 0 181.902 7.94266  170.009    -82.1197     2.91355    97.8803      
1 1 1 19 8  17 o 0 33.6539 12.3733  11.2551    82.8727      31.5565    -97.1273     
1 1 1 19 8  18 o 0 112.508 8.36308  119.499    -96.1771     41.0984    -96.1771     
1 1 1 19 8  19 o 0 27.1251 12.6174  17.1429    -26.7391     3.90091    153.261      
1 1 1 19 8  20 o 0 40.8302 16.5231  ?          ?            ?          ?            
1 1 1 19 8  21 o 0 29.4272 12.8353  ?          ?            ?          ?            
1 1 1 19 9  0  o 0 41.78   16.0284  10.09      180          44.9311    -1.15923e-13 
1 1 1 19 9  1  o 0 221.268 6.55699  63.6471    -21.5809     250.021    158.419      
1 1 1 19 9  2  o 0 529.333 18.2032  557.491    -143.26      199.552    -143.26      
1 1 1 19 9  3  o 0 612.892 18.427   388.622    -62.7306     280.751    117.269      
1 1 1 19 9  4  o 0 394.88  11.4413  413.394    124.292      130.71     124.292      
1 1 1 19 9  5  o 0 352.474 9.72927  337.324    145.594      62.4209    145.594      
1 1 1 19 9  6  o 0 264.903 10.5355  183.443    -22.6293     83.243     157.371      
1 1 1 19 9  7  o 0 229.394 8.02657  241.696    73.0157      101.254    73.0157      
1 1 1 19 9  8  o 0 272.071 9.45579  232.976    -175.426     13.5322    -175.426     
1 1 1 19 9  9  o 0 272.01  8.94502  212.605    -175.592     18.8947    4.40825      
1 1 1 19 9  10 o 0 42.543  12.6676  16.4016    79.3115      66.3684    79.3115      
1 1 1 19 9  11 o 0 111.565 5.97396  98.8466    156.633      31.8962    156.633      
1 1 1 19 9  12 o 0 140.432 5.41838  98.2054    -143.131     39.9878    36.8688      
1 1 1 19 9  13 o 0 122.622 5.58143  83.881     -107.464     31.6096    72.5362      
1 1 1 19 9  14 o 0 96.5725 5.72429  81.7848    -84.6195     17.2584    -84.6195     
1 1 1 19 9  15 o 0 159.133 5.92576  177.215    122.065      47.8654    122.065      
1 1 1 19 9  16 o 0 69.5117 7.71507  70.9364    69.6631      20.9023    69.6631      
1 1 1 19 9  17 o 0 94.6137 6.29793  84.8066    115.838      0.0091388  115.838      
1 1 1 19 9  18 o 0 28.0268 11.917   20.1332    89.1987      0.0415142  89.1987      
1 1 1 19 9  19 o 0 31.5318 13.2764  15.7188    -27.9452     17.5017    152.055      
1 1 1 19 9  20 o 0 37.7949 14.204   ?          ?            ?          ?            
1 1 1 19 9  21 o 0 25.9347 13.0663  ?          ?            ?          ?            
1 1 1 19 10 0  o 0 81.8809 10.9229  63.6289    0            76.5152    180          
1 1 1 19 10 1  o 0 219.57  6.43351  211.641    161.695      65.198     161.695      
1 1 1 19 10 2  o 0 193.507 6.12446  198.649    25.5986      98.8796    25.5986      
1 1 1 19 10 3  o 0 189.523 5.67964  160.758    -177.719     5.14521    -177.719     
1 1 1 19 10 4  o 0 319.201 11.2507  271.976    93.9381      12.7609    -86.0619     
1 1 1 19 10 5  o 0 290.375 8.20082  221.417    -110.852     56.3446    69.1476      
1 1 1 19 10 6  o 0 378.479 11.7131  322.845    -37.5607     2.09005    142.439      
1 1 1 19 10 7  o 0 168.377 6.41795  115.668    -147.098     45.9121    32.9017      
1 1 1 19 10 8  f 1 218.261 7.31103  222.666    -8.13531     91.2156    -8.13531     
1 1 1 19 10 9  o 0 51.9595 10.338   6.9595     88.3807      70.4884    88.3807      
1 1 1 19 10 10 o 0 95.063  6.80453  24.6021    -8.63726     106.07     171.363      
1 1 1 19 10 11 o 0 124.56  5.35862  87.1843    127.583      27.7163    -52.4169     
1 1 1 19 10 12 o 0 111.455 4.72961  94.29      65.2296      6.42137    65.2296      
1 1 1 19 10 13 o 0 154.764 5.1836   124.273    172.021      4.31337    -7.97931     
1 1 1 19 10 14 f 1 97.4837 5.68084  119.594    -85.3106     52.7072    -85.3106     
1 1 1 19 10 15 o 0 130.901 5.73284  135.903    -56.1582     22.165     -56.1582     
1 1 1 19 10 16 o 0 93.1614 7.03776  98.181     0.868239     28.2387    0.868239     
1 1 1 19 10 17 o 0 138.732 7.38128  139.942    0.165086     29.8682    0.165086     
1 1 1 19 10 18 f 1 47.537  14.7586  40.8217    99.7915      2.33247    99.7915      
1 1 1 19 10 19 o 0 26.2733 11.9557  8.08816    -117.024     23.2085    62.9761      
1 1 1 19 10 20 o 0 45.308  15.2651  ?          ?            ?          ?            
1 1 1 19 10 21 o 0 36.9604 18.3029  ?          ?            ?          ?            
1 1 1 19 11 0  o 0 130.112 7.65252  105.527    180          0.609198   180          
1 1 1 19 11 1  o 0 467.575 14.4234  458.547    -70.1461     118.18     -70.1461     
1 1 1 19 11 2  o 0 463.752 14.2474  367.087    166.332      93.1455    -13.6682     
1 1 1 19 11 3  o 0 566.116 16.2942  467.157    -178.652     71.646     1.3479       
1 1 1 19 11 4  o 0 359.551 12.9005  264.988    128.99       97.2928    -51.0098     
1 1 1 19 11 5  o 0 269.281 8.27912  272.628    94.9612      93.6211    94.9612      
1 1 1 19 11 6  o 0 62.1603 9.0739   13.153     -140.36      14.4804    39.6396      
1 1 1 19 11 7  o 0 157.223 5.43058  114.886    67.9743      25.1192    -112.026     
1 1 1 19 11 8  o 0 172.494 6.31157  148.185    48.1642      21.3743    48.1642      
1 1 1 19 11 9  o 0 222.225 10.2026  217.435    -78.2842     40.1711    -78.2842     
1 1 1 19 11 10 o 0 229.911 7.29283  157.941    90.7694      87.7175    -89.2306     
1 1 1 19 11 11 o 0 174.021 6.22061  153.351    134.701      7.84483    134.701      
1 1 1 19 11 12 o 0 123.753 5.23426  148.068    28.4925      102.765    28.4925      
1 1 1 19 11 13 o 0 166.012 5.95621  149.061    -5.81986     28.2027    -5.81986     
1 1 1 19 11 14 o 0 218.279 7.43119  250.811    78.8806      70.0118    78.8806      
1 1 1 19 11 15 o 0 43.9128 10.2559  25.624     -164.254     21.2429    15.746       
1 1 1 19 11 16 o 0 67.7775 9.18497  46.7426    -126.991     29.1812    53.0093      
1 1 1 19 11 17 o 0 65.7473 11.9135  32.523     -134.714     50.4418    45.2863      
1 1 1 19 11 18 o 0 38.9242 15.4139  20.5123    61.7626      23.3307    -118.237     
1 1 1 19 11 19 o 0 50.9653 14.8446  32.6986    -112.505     17.6271    67.4948      
1 1 1 19 11 20 o 0 36.3496 16.5933  ?          ?            ?          ?            
1 1 1 19 11 21 o 0 13.1849 6.45426  ?          ?            ?          ?            
1 1 1 19 12 0  f 1 269.677 10.0157  242.274    0            127.068    2.12696e-14  
1 1 1 19 12 1  o 0 295.181 8.40724  173.615    47.3117      171.632    -132.688     
1 1 1 19 12 2  o 0 537.353 17.6674  567.821    58.7893      185.178    58.7893      
1 1 1 19 12 3  o 0 426.499 11.7317  341.566    68.6157      64.8937    -111.384     
1 1 1 19 12 4  o 0 253.72  7.7732   181.946    128.839      67.9117    -51.161      
1 1 1 19 12 5  o 0 314.951 10.0897  354.04     179.727      180.63     179.727      
1 1 1 19 12 6  o 0 193.864 7.43746  206.312    -90.943      96.2881    -90.943      
1 1 1 19 12 7  o 0 334.907 9.85664  329.232    140.531      99.4038    140.531      
1 1 1 19 12 8  o 0 154.965 5.79219  123.664    -142.365     3.98656    -142.365     
1 1 1 19 12 9  o 0 198.927 6.77552  181.291    -88.6854     13.1669    -88.6854     
1 1 1 19 12 10 o 0 46.5598 10.377   21.2219    171.495      92.8085    171.495      
1 1 1 19 12 11 o 0 203.804 7.03309  179.728    130.31       9.62209    130.31       
1 1 1 19 12 12 o 0 25.0696 10.676   11.2342    -47.3737     36.6726    -47.3737     
1 1 1 19 12 13 o 0 158.859 6.01322  118.112    38.8914      21.2339    -141.109     
1 1 1 19 12 14 o 0 48.6543 9.11785  23.5194    76.349       40.1194    -103.651     
1 1 1 19 12 15 o 0 175.4   6.28832  167.834    -39.2267     1.56061    -39.2267     
1 1 1 19 12 16 o 0 63.0138 8.50899  61.7828    111.304      12.8608    111.304      
1 1 1 19 12 17 o 0 85.0375 6.73863  79.3108    -162.775     9.65091    -162.775     
1 1 1 19 12 18 o 0 39.9058 14.6197  34.2265    -145.284     4.61475    -145.284     
1 1 1 19 12 19 o 0 35.3566 14.8734  ?          ?            ?          ?            
1 1 1 19 12 20 o 0 18.1264 9.14121  ?          ?            ?          ?            
1 1 1 19 13 0  f 1 105.419 7.6066   81.2165    0            21.5527    180          
1 1 1 19 13 1  o 0 226.319 7.29512  249.885    139.629      128.873    139.629      
1 1 1 19 13 2  o 0 411.241 11.2281  400.032    -20.0089     83.1318    -20.0089     
1 1 1 19 13 3  o 0 200.472 6.91424  191.609    93.4208      58.575     93.4208      
1 1 1 19 13 4  o 0 237.67  7.7533   143.407    174.218      114.08     -5.78157     
1 1 1 19 13 5  o 0 421.921 12.6499  396.496    -149.997     69.8372    -149.997     
1 1 1 19 13 6  o 0 286.298 8.0961   197.149    58.5028      87.7027    -121.497     
1 1 1 19 13 7  o 0 184.906 6.43256  140.669    -82.1895     18.4178    97.8105      
1 1 1 19 13 8  o 0 269.137 11.1117  302.651    39.3522      121.57     39.3522      
1 1 1 19 13 9  o 0 207.167 7.3463   233.068    -72.3293     108.219    -72.3293     
1 1 1 19 13 10 o 0 62.848  7.9922   4.96163    -90.7232     71.8579    89.2768      
1 1 1 19 13 11 o 0 240.687 7.58706  170.365    -92.8549     72.2294    87.1451      
1 1 1 19 13 12 o 0 33.9448 12.0826  0.714949   49.0298      11.9513    -130.97      
1 1 1 19 13 13 o 0 44.8392 10.7169  11.2676    -130.629     30.7175    49.3714      
1 1 1 19 13 14 o 0 103.069 6.62186  108.497    78.2557      20.3171    78.2557      
1 1 1 19 13 15 o 0 109.857 6.57186  77.715     59.096       50.547     -120.904     
1 1 1 19 13 16 o 0 62.4412 9.87152  46.686     10.8577      17.2924    -169.142     
1 1 1 19 13 17 o 0 44.9538 12.8085  34.553     -129.6       3.17627    50.4         
1 1 1 19 13 18 o 0 47.8373 13.283   49.8604    95.0402      23.0212    95.0402      
1 1 1 19 13 19 o 0 25.9621 12.0103  ?          ?            ?          ?            
1 1 1 19 13 20 o 0 21.5748 9.37976  ?          ?            ?          ?            
1 1 1 19 14 0  o 0 15.3803 10.9127  0.209034   180          7.98802    2.81481e-13  
1 1 1 19 14 1  o 0 196.243 6.8104   192.549    -53.8353     70.2094    -53.8353     
1 1 1 19 14 2  f 1 228.212 7.4967   74.9281    -176.915     239.264    3.085        
1 1 1 19 14 3  o 0 345.348 11.474   302.859    142.128      15.4463    142.128      
1 1 1 19 14 4  o 0 318.824 9.88392  279.716    74.353       14.4129    74.353       
1 1 1 19 14 5  o 0 220.583 7.31329  205.363    -15.8112     43.9585    -15.8112     
1 1 1 19 14 6  o 0 287.131 8.9414   255.92     78.9082      33.7935    78.9082      
1 1 1 19 14 7  f 1 157.488 5.62096  168.932    29.509       101.79     29.509       
1 1 1 19 14 8  o 0 379.337 11.1486  412.044    151.035      138.459    151.035      
1 1 1 19 14 9  o 0 231.327 8.10643  205.055    89.5541      5.06306    89.5541      
1 1 1 19 14 10 o 0 206.873 9.53505  169.608    173.706      13.9916    -6.29389     
1 1 1 19 14 11 o 0 53.8142 9.30699  23.6293    167.536      27.9661    -12.4637     
1 1 1 19 14 12 o 0 115.863 4.93732  95.9623    -149.042     6.06905    -149.042     
1 1 1 19 14 13 o 0 25.4886 11.1189  9.34103    -101.247     31.6789    -101.247     
1 1 1 19 14 14 o 0 191.217 6.11327  196.586    -42.1751     21.9133    -42.1751     
1 1 1 19 14 15 o 0 117.454 6.39785  125.311    -149.965     32.9672    -149.965     
1 1 1 19 14 16 o 0 79.4422 8.73304  89.3396    -72.2101     38.6058    -72.2101     
1 1 1 19 14 17 o 0 101.996 9.32711  104.392    -87.5306     30.9932    -87.5306     
1 1 1 19 14 18 o 0 24.8601 11.2475  13.4923    32.5417      4.32226    32.5417      
1 1 1 19 14 19 o 0 33.1742 14.2224  ?          ?            ?          ?            
1 1 1 19 14 20 o 0 20.9284 9.55868  ?          ?            ?          ?            
1 1 1 19 15 0  o 0 335.736 14.336   293.642    180          100.413    -180         
1 1 1 19 15 1  o 0 260.542 7.75762  239.502    173.731      42.3839    173.731      
1 1 1 19 15 2  o 0 464.568 15.031   412.932    -31.8545     26.8237    -31.8545     
1 1 1 19 15 3  o 0 275.259 7.89947  188.974    120.766      85.3372    -59.2335     
1 1 1 19 15 4  o 0 380.147 10.5777  347.184    -69.4532     47.9462    -69.4532     
1 1 1 19 15 5  o 0 247.587 7.87537  148.299    173.406      117.483    -6.59436     
1 1 1 19 15 6  o 0 464.563 15.1366  360.212    -92.3313     55.4144    87.6687      
1 1 1 19 15 7  o 0 205.945 6.53045  211.918    -135.859     57.8143    -135.859     
1 1 1 19 15 8  o 0 190.238 6.38418  132.907    178.856      69.2191    -1.14432     
1 1 1 19 15 9  o 0 108.623 6.34109  98.3878    -42.0896     45.6108    -42.0896     
1 1 1 19 15 10 o 0 191.455 6.05976  210.516    51.1593      93.8765    51.1593      
1 1 1 19 15 11 o 0 138.76  5.75523  111.955    -153.275     6.34687    26.7252      
1 1 1 19 15 12 o 0 102.442 5.83092  68.3343    -37.7275     26.0665    142.273      
1 1 1 19 15 13 o 0 33.001  12.1993  13.5917    -55.2389     13.0202    124.761      
1 1 1 19 15 14 o 0 98.971  6.31938  107.344    -104.078     29.0802    -104.078     
1 1 1 19 15 15 o 0 35.1476 11.3507  2.8983     -25.845      49.9891    154.155      
1 1 1 19 15 16 o 0 102.431 8.07508  105.49     99.6236      27.386     99.6236      
1 1 1 19 15 17 o 0 24.0571 11.3294  13.7684    92.5623      2.07178    92.5623      
1 1 1 19 15 18 o 0 19.7513 9.73846  5.98828    83.1391      10.2357    -96.8609     
1 1 1 19 15 19 o 0 35.9152 17.0256  ?          ?            ?          ?            
1 1 1 19 15 20 o 0 17.2172 8.7472   ?          ?            ?          ?            
1 1 1 19 16 0  o 0 273.097 11.7089  236.577    180          9.66282    -180         
1 1 1 19 16 1  o 0 201.779 6.699    202.095    37.4578      86.9345    37.4578      
1 1 1 19 16 2  o 0 160.58  5.97655  162.157    -20.1657     67.251     -20.1657     
1 1 1 19 16 3  o 0 181.488 6.2918   161.314    -116.085     24.8793    -116.085     
1 1 1 19 16 4  o 0 488.96  13.8459  412.275    127.292      3.00477    -52.7082     
1 1 1 19 16 5  o 0 58.6358 10.237   10.4869    -76.2448     96.1649    -76.2448     
1 1 1 19 16 6  o 0 436.521 13.9264  422.702    -167.942     124.159    -167.942     
1 1 1 19 16 7  o 0 266.304 7.40934  252.027    -102.459     26.087     -102.459     
1 1 1 19 16 8  o 0 100.524 5.75443  77.732     -159.573     4.40434    -159.573     
1 1 1 19 16 9  f 1 202.51  6.45389  216.415    61.2695      90.1205    61.2695      
1 1 1 19 16 10 o 0 125.368 5.51546  119.7      176.171      31.3526    176.171      
1 1 1 19 16 11 o 0 112.352 5.50012  79.1239    10.5958      24.7517    -169.404     
1 1 1 19 16 12 o 0 151.922 5.73012  132.795    -8.50551     20.6445    -8.50551     
1 1 1 19 16 13 o 0 149.731 5.07258  171.03     -119.892     49.0936    -119.892     
1 1 1 19 16 14 o 0 107.616 5.60858  123.895    -52.1689     46.6842    -52.1689     
1 1 1 19 16 15 o 0 78.1562 7.46084  85.4138    -61.0426     30.0593    -61.0426     
1 1 1 19 16 16 o 0 31.2701 12.8086  16.1684    5.58936      12.0094    -174.411     
1 1 1 19 16 17 o 0 26.5834 11.5685  18.4796    86.2505      1.56745    86.2505      
1 1 1 19 16 18 o 0 31.5697 12.5413  25.6555    96.8795      6.53692    96.8795
[truncated: 972,765 more chars]
