# Supplementary material for: Compact tape-driven sample delivery system for serial femtosecond crystallography
Source: J Appl Crystallogr. 2026 Feb 9;59(Pt 2):291–302. doi: 10.1107/S1600576726000063 (PMC13060467; doi:10.1107/S1600576726000063)
Supplement: Supplementary file 2 [file j-59-00291-sup2.zip › 9v3m_sf.cif]

data_r9v3msf
# 
_audit.revision_id     1_0 
_audit.creation_date   ? 
_audit.update_record   'Initial release' 
# 
_cell.entry_id      9v3m 
_cell.length_a      79.500 
_cell.length_b      79.500 
_cell.length_c      38.200 
_cell.angle_alpha   90.000 
_cell.angle_beta    90.000 
_cell.angle_gamma   90.000 
# 
_diffrn_radiation_wavelength.id           1 
_diffrn_radiation_wavelength.wavelength   1.24 
# 
_entry.id   9v3m 
# 
_exptl_crystal.id   1 
# 
_reflns_scale.group_code   1 
# 
_symmetry.entry_id               9v3m 
_symmetry.space_group_name_H-M   'P 43 21 2' 
_symmetry.Int_Tables_number      96 
# 
loop_
_refln.crystal_id 
_refln.wavelength_id 
_refln.scale_group_code 
_refln.index_h 
_refln.index_k 
_refln.index_l 
_refln.status 
_refln.pdbx_r_free_flag 
_refln.F_meas_au 
_refln.F_meas_sigma_au 
_refln.pdbx_FWT 
_refln.pdbx_PHWT 
_refln.pdbx_DELFWT 
_refln.pdbx_DELPHWT 
1 1 1 0  0  4  f 1 315.095 35.9621  310.839    180         151.106    7.16842e-15  
1 1 1 0  0  8  o 0 681.431 66.8458  647.053    0           244.413    0            
1 1 1 0  0  12 o 0 177.201 32.1287  132.444    180         24.4452    1.77148e-13  
1 1 1 0  0  16 o 0 634.099 66.4357  573.535    0           94.0935    -4.86021e-15 
1 1 1 0  0  20 o 0 105.253 24.267   102.488    180         37.1621    180          
1 1 1 1  0  1  o 0 346.818 26.9417  365.593    -135        145.598    45           
1 1 1 1  0  2  o 0 674.064 28.8813  704.164    180         96.1942    180          
1 1 1 1  0  3  o 0 548.429 28.3464  568.58     -45         73.8698    -45          
1 1 1 1  0  4  o 0 467.908 30.2704  468.017    90          192.333    90           
1 1 1 1  0  5  o 0 121.507 9.20148  3.15861    45          0.268941   45           
1 1 1 1  0  6  o 0 276.416 15.7796  273.243    180         8.2506     3.62551e-13  
1 1 1 1  0  7  o 0 121.401 9.18643  58.6283    -45         0.428301   135          
1 1 1 1  0  8  o 0 280.935 20.4958  266.663    -90         100.025    -90          
1 1 1 1  0  9  o 0 306.245 21.8534  280.459    -135        54.3858    -135         
1 1 1 1  0  10 o 0 82.6369 12.1162  64.1039    180         126.705    3.54997e-15  
1 1 1 1  0  11 o 0 134.085 13.8956  121.112    135         92.0588    -45          
1 1 1 1  0  12 o 0 554.229 39.2071  501.349    -90         24.3119    90           
1 1 1 1  0  13 o 0 131.167 12.1592  115.926    -135        27.9391    45           
1 1 1 1  0  14 o 0 86.6234 10.4228  59.8661    0           6.56681    180          
1 1 1 1  0  15 o 0 66.5284 12.6109  51.276     -45         11.6704    -45          
1 1 1 1  0  16 o 0 116.724 12.4182  105.263    -90         5.79485    -90          
1 1 1 1  0  17 o 0 135.098 10.3203  118.711    45          15.6206    -135         
1 1 1 1  0  18 o 0 40.1276 17.7146  38.0152    0           6.50587    180          
1 1 1 1  0  19 o 0 45.3652 16.9381  45.4466    -45         4.7734     -45          
1 1 1 1  0  20 o 0 16.9823 12.0754  8.95771    90          15.7001    -90          
1 1 1 1  0  21 o 0 23.8283 15.0543  12.5854    -135        0.390812   -135         
1 1 1 1  0  22 o 0 40.4902 20.9993  ?          ?           ?          ?            
1 1 1 1  0  23 o 0 43.7419 5.59281  ?          ?           ?          ?            
1 1 1 1  1  1  o 0 546.787 27.7483  577.652    -90         68.6142    90           
1 1 1 1  1  2  o 0 831.657 34.0319  868.762    0           208.693    2.13085e-14  
1 1 1 1  1  3  o 0 36.4411 13.0726  6.2276     -90         57.684     90           
1 1 1 1  1  4  o 0 118.307 7.85813  113.034    0           102.935    180          
1 1 1 1  1  5  o 0 277.509 17.5259  275.085    90          39.8497    -90          
1 1 1 1  1  6  f 1 354.173 24.0754  350.051    0           33.7383    180          
1 1 1 1  1  7  o 0 183.017 11.4944  128.188    -90         62.5876    -90          
1 1 1 1  1  8  o 0 106.079 9.56955  72.0812    0           36.4636    180          
1 1 1 1  1  9  o 0 647.51  42.0114  593.13     -90         51.1065    90           
1 1 1 1  1  10 o 0 127.937 10.1691  111.434    0           81.4651    180          
1 1 1 1  1  11 o 0 222.142 14.2926  204.751    90          28.4108    -90          
1 1 1 1  1  12 o 0 116.708 10.7324  92.3552    180         23.8181    -180         
1 1 1 1  1  13 o 0 228.489 13.0848  202.69     -90         42.719     -90          
1 1 1 1  1  14 o 0 177.865 12.8     168.399    180         31.4172    7.94602e-15  
1 1 1 1  1  15 o 0 75.8952 11.9327  64.4845    90          18.8053    90           
1 1 1 1  1  16 o 0 186.118 10.2252  168.04     180         13.3632    1.05336e-13  
1 1 1 1  1  17 o 0 68.8586 12.5734  73.7555    -90         50.8809    90           
1 1 1 1  1  18 o 0 98.1409 8.42353  102.541    180         11.067     1.80123e-14  
1 1 1 1  1  19 o 0 94.2127 9.26663  95.6653    -90         40.529     -90          
1 1 1 1  1  20 o 0 65.888  15.0126  64.5278    180         33.9202    180          
1 1 1 1  1  21 o 0 27.8321 17.7573  14.9984    90          4.29027    90           
1 1 1 1  1  22 o 0 23.5458 15.2271  ?          ?           ?          ?            
1 1 1 1  1  23 o 0 10.8306 7.09938  ?          ?           ?          ?            
1 1 1 2  0  1  o 0 224.17  11.2866  199.319    -45         120.959    -45          
1 1 1 2  0  2  o 0 136.32  20.0955  142.346    -90         162.647    90           
1 1 1 2  0  3  o 0 21.7692 12.5577  2.51417    45          69.4236    -135         
1 1 1 2  0  4  o 0 196.184 12.5769  184.613    0           65.9894    -3.32409e-14 
1 1 1 2  0  5  o 0 258.782 16.7845  257.233    135         11.8999    -45          
1 1 1 2  0  6  o 0 154.921 12.2582  134.547    90          16.9078    90           
1 1 1 2  0  7  o 0 187.152 13.5886  180.322    45          148.794    -135         
1 1 1 2  0  8  o 0 370.329 21.5491  352.116    180         74.9544    180          
1 1 1 2  0  9  o 0 342.579 18.4746  313.676    -45         31.0937    -45          
1 1 1 2  0  10 o 0 616.245 42.4602  555.139    -90         30.0995    -90          
1 1 1 2  0  11 o 0 73.2609 11.4669  22.6016    -135        36.5492    45           
1 1 1 2  0  12 o 0 377.709 22.0179  341.107    0           3.93478    -6.26251e-14 
1 1 1 2  0  13 o 0 26.5696 16.3901  7.03523    135         60.214     -45          
1 1 1 2  0  14 o 0 83.1271 12.4919  40.3807    -90         1.88816    90           
1 1 1 2  0  15 o 0 81.4449 10.123   75.0272    45          37.9721    -135         
1 1 1 2  0  16 o 0 50.8622 18.2484  39.4865    0           15.3864    -180         
1 1 1 2  0  17 o 0 34.5543 17.68    8.01934    135         8.18547    -45          
1 1 1 2  0  18 o 0 52.0815 20.5481  54.025     -90         26.0344    90           
1 1 1 2  0  19 o 0 63.975  15.632   64.1737    45          31.6541    45           
1 1 1 2  0  20 o 0 142.797 20.3255  139.793    0           13.3826    0            
1 1 1 2  0  21 o 0 17.3405 12.0623  7.31315    135         5.45572    -45          
1 1 1 2  0  22 o 0 29.0924 17.4363  ?          ?           ?          ?            
1 1 1 2  0  23 o 0 22.3121 13.5538  ?          ?           ?          ?            
1 1 1 2  1  0  f 1 487.861 34.788   506.345    180         349.131    7.42678e-14  
1 1 1 2  1  1  o 0 504.89  14.5183  490.624    -46.9799    74.5286    133.02       
1 1 1 2  1  2  o 0 536.402 20.6067  498.349    37.1723     119.039    -142.828     
1 1 1 2  1  3  o 0 224.999 9.41687  227.435    -35.2065    23.7108    -35.2065     
1 1 1 2  1  4  o 0 291.917 11.7527  403.875    151.845     279.964    151.845      
1 1 1 2  1  5  o 0 334.44  15.2107  345.123    40.2318     43.6412    40.2318      
1 1 1 2  1  6  o 0 312.9   14.4391  247.087    142.138     106.429    -37.8624     
1 1 1 2  1  7  o 0 368.407 17.7989  260.676    159.624     174.114    -20.376      
1 1 1 2  1  8  o 0 177.222 8.27302  116.232    9.46042     69.6378    -170.54      
1 1 1 2  1  9  o 0 147.306 7.38742  48.1784    89.4468     141.27     -90.5532     
1 1 1 2  1  10 o 0 294.881 11.9766  297.67     107.017     91.1849    107.017      
1 1 1 2  1  11 o 0 272.417 13.5539  301.604    158.182     137.816    158.182      
1 1 1 2  1  12 o 0 283.521 14.3093  281.314    30.7108     62.6173    30.7108      
1 1 1 2  1  13 o 0 278.723 12.8681  231.1      -179.647    20.9706    0.353404     
1 1 1 2  1  14 o 0 84.6975 8.27138  6.37412    -54.906     150.606    -54.906      
1 1 1 2  1  15 o 0 108.492 8.65849  102.691    -108.887    17.4796    -108.887     
1 1 1 2  1  16 o 0 108.373 6.56247  110.628    96.8004     40.5102    96.8004      
1 1 1 2  1  17 o 0 106.386 7.23363  122.847    -83.6287    34.0118    -83.6287     
1 1 1 2  1  18 o 0 36.8688 12.5434  15.5784    -50.771     30.2394    129.229      
1 1 1 2  1  19 o 0 37.2763 13.6646  32.0892    -171.512    3.1051     -171.512     
1 1 1 2  1  20 o 0 81.3861 15.3655  76.5604    -23.9536    2.07629    156.046      
1 1 1 2  1  21 o 0 32.3378 14.4736  7.1453     5.23038     42.53      -174.77      
1 1 1 2  1  22 o 0 36.4091 13.7533  ?          ?           ?          ?            
1 1 1 2  1  23 o 0 20.5502 8.2317   ?          ?           ?          ?            
1 1 1 2  2  0  o 0 500.423 30.1915  526.533    180         191.559    -1.51244e-14 
1 1 1 2  2  1  o 0 914.795 33.7691  970.565    90          80.4487    -90          
1 1 1 2  2  2  o 0 707.436 28.8392  744.027    0           90.1968    -180         
1 1 1 2  2  3  o 0 913.742 40.8437  951.774    -90         96.8207    -90          
1 1 1 2  2  4  o 0 12.9055 9.1754   1.57645    180         126.877    -1.77528e-14 
1 1 1 2  2  5  o 0 217.444 15.5322  217.506    -90         83.1591    90           
1 1 1 2  2  6  o 0 302.494 21.3833  299.372    0           64.3069    1.97118e-14  
1 1 1 2  2  7  o 0 352.343 20.7881  339.417    90          29.935     90           
1 1 1 2  2  8  o 0 135.239 11.8759  121.927    180         50.3902    6.65881e-15  
1 1 1 2  2  9  o 0 197.214 12.4656  145.474    -90         75.6062    -90          
1 1 1 2  2  10 o 0 337.097 22.0864  303.74     180         38.5752    -4.34842e-14 
1 1 1 2  2  11 o 0 735.474 51.9822  677.398    -90         21.275     -90          
1 1 1 2  2  12 o 0 103.676 11.4435  83.0438    180         2.95456    180          
1 1 1 2  2  13 o 0 63.5425 17.957   46.7373    90          61.7729    -90          
1 1 1 2  2  14 o 0 285.789 20.2827  269.988    0           115.091    180          
1 1 1 2  2  15 o 0 227.88  14.1901  210.313    90          9.51835    -90          
1 1 1 2  2  16 o 0 32.7234 17.6543  16.7778    180         25.4703    -4.33735e-15 
1 1 1 2  2  17 o 0 223.289 11.7933  239        90          36.401     90           
1 1 1 2  2  18 o 0 52.8824 15.8405  34.5461    0           18.1537    7.15245e-15  
1 1 1 2  2  19 o 0 124.651 11.6981  126.112    -90         34.9024    -90          
1 1 1 2  2  20 o 0 22.2588 14.9358  11.0239    180         6.38719    -1.59144e-14 
1 1 1 2  2  21 f 1 18.8751 13.1308  16.2753    -90         20.8103    90           
1 1 1 2  2  22 o 0 21.3255 14.9157  ?          ?           ?          ?            
1 1 1 2  2  23 o 0 12.764  9.13868  ?          ?           ?          ?            
1 1 1 3  0  1  o 0 236.018 13.0351  243.613    45          94.6385    45           
1 1 1 3  0  2  o 0 314.147 3.63349  227.626    180         189.352    180          
1 1 1 3  0  3  o 0 465.455 26.0401  485.724    -45         159.522    -45          
1 1 1 3  0  4  o 0 40.0173 13.414   5.33932    -90         39.9522    90           
1 1 1 3  0  5  f 1 374.521 21.7428  375.386    45          81.6227    45           
1 1 1 3  0  6  o 0 405.289 26.1694  401.636    0           28.5641    -180         
1 1 1 3  0  7  o 0 508.067 32.5765  489.712    135         177.368    135          
1 1 1 3  0  8  o 0 405.916 23.8169  385.835    90          24.4926    90           
1 1 1 3  0  9  o 0 220.035 18.9939  200.762    -135        15.4947    -135         
1 1 1 3  0  10 o 0 157.593 13.4012  27.7146    180         12.4489    -180         
1 1 1 3  0  11 o 0 570.241 45.6313  524.076    135         58.9162    135          
1 1 1 3  0  12 o 0 504.372 32.0449  454.519    90          26.4958    90           
1 1 1 3  0  13 o 0 65.1028 17.7131  28.5486    -135        19.7964    45           
1 1 1 3  0  14 o 0 294.784 19.2995  277.338    180         9.25318    180          
1 1 1 3  0  15 o 0 30.6037 17.4761  0.235313   135         0.361228   -45          
1 1 1 3  0  16 o 0 104.951 11.2826  93.9761    90          15.3851    -90          
1 1 1 3  0  17 o 0 119.671 8.47168  127.145    45          49.8288    45           
1 1 1 3  0  18 o 0 38.9332 17.0444  33.9575    0           3.02377    -180         
1 1 1 3  0  19 o 0 63.6069 17.1666  63.8693    -45         4.90097    -45          
1 1 1 3  0  20 o 0 90.0348 11.8872  87.6656    90          22.8279    -90          
1 1 1 3  0  21 o 0 42.8321 20.4143  40.2741    -135        4.96517    -135         
1 1 1 3  0  22 o 0 27.7989 19.1506  ?          ?           ?          ?            
1 1 1 3  0  23 o 0 16.4364 7.32029  ?          ?           ?          ?            
1 1 1 3  1  0  o 0 473.102 18.2301  487.032    180         51.4185    -1.71601e-13 
1 1 1 3  1  1  f 1 433.641 13.0859  418.853    -49.1036    59.4902    130.896      
1 1 1 3  1  2  o 0 345.289 8.12796  384.618    161.936     66.3787    161.936      
1 1 1 3  1  3  o 0 78.0735 4.89009  2.98361    1.28222     30.6907    1.28222      
1 1 1 3  1  4  o 0 232.775 9.66034  197.978    -125.051    42.9824    54.9488      
1 1 1 3  1  5  o 0 388.142 15.1509  472.147    61.2921     190.666    61.2921      
1 1 1 3  1  6  o 0 171.935 8.48951  134.841    98.2313     26.3877    -81.7687     
1 1 1 3  1  7  o 0 400.934 17.7753  373.487    126.557     9.40571    -53.4426     
1 1 1 3  1  8  f 1 595.758 27.6595  542.523    137.205     37.0896    -42.7951     
1 1 1 3  1  9  o 0 190.077 8.47326  131.802    93.0148     51.7404    -86.9852     
1 1 1 3  1  10 o 0 356.359 15.4376  344.747    -125.146    68.1678    -125.146     
1 1 1 3  1  11 o 0 383.734 17.951   376.224    -57.5516    65.4463    -57.5516     
1 1 1 3  1  12 o 0 364.593 15.1691  364.602    -54.7429    81.2081    -54.7429     
1 1 1 3  1  13 o 0 43.2595 13.3919  19.0065    11.5553     60.8507    11.5553      
1 1 1 3  1  14 o 0 134.173 7.99068  78.3657    -136.893    76.3439    43.1075      
1 1 1 3  1  15 o 0 185.202 9.16487  176.777    -14.999     19.4814    -14.999      
1 1 1 3  1  16 f 1 73.7983 8.18114  10.172     -97.0109    103.231    82.9891      
1 1 1 3  1  17 o 0 24.8567 10.9771  20.4879    148.612     60.2244    148.612      
1 1 1 3  1  18 o 0 30.5012 12.0237  9.18247    -113.437    17.7288    66.5634      
1 1 1 3  1  19 o 0 40.7158 12.5134  38.3446    -13.1154    8.00651    -13.1154     
1 1 1 3  1  20 o 0 36.4901 13.8545  30.9049    100.985     8.86427    100.985      
1 1 1 3  1  21 o 0 66.6695 12.5097  79.6772    8.45546     38.8792    8.45546      
1 1 1 3  1  22 o 0 37.0765 17.2008  ?          ?           ?          ?            
1 1 1 3  1  23 o 0 22.9924 9.82859  ?          ?           ?          ?            
1 1 1 3  2  0  o 0 326.075 13.7455  339.793    180         83.8173    7.70554e-14  
1 1 1 3  2  1  o 0 358.221 12.0216  452.972    -98.341     176.659    -98.341      
1 1 1 3  2  2  o 0 612.59  23.0726  752.844    36.4693     229.431    36.4693      
1 1 1 3  2  3  o 0 623.795 23.0134  728.172    -151.635    166.506    -151.635     
1 1 1 3  2  4  o 0 549.843 22.1367  521.127    -84.3211    51.6663    95.6789      
1 1 1 3  2  5  o 0 277.49  12.4249  197.663    9.64028     140.34     -170.36      
1 1 1 3  2  6  f 1 338.925 15.3336  223.831    -60.338     208.339    119.662      
1 1 1 3  2  7  o 0 581.928 24.0663  651.057    -9.36912    194.434    -9.36912     
1 1 1 3  2  8  o 0 360.395 14.82    238.726    -160.479    193.303    19.5206      
1 1 1 3  2  9  f 1 214.247 9.57161  137.757    167.807     90.8885    -12.1929     
1 1 1 3  2  10 o 0 341.734 13.1315  250.795    -53.32      97.5269    126.68       
1 1 1 3  2  11 o 0 216.013 11.0102  198.487    39.4301     37.1433    39.4301      
1 1 1 3  2  12 o 0 219.427 10.7472  196.09     -177.469    11.1308    -177.469     
1 1 1 3  2  13 o 0 172.901 64.3734  146.125    79.36       5.66946    79.36        
1 1 1 3  2  14 o 0 102.92  6.89082  62.1713    84.4822     36.5159    -95.5178     
1 1 1 3  2  15 o 0 30.429  12.0453  24.7442    17.3857     85.2495    17.3857      
1 1 1 3  2  16 o 0 148.047 7.44521  128.339    -91.0028    1.39827    88.9972      
1 1 1 3  2  17 o 0 116.691 5.79569  109.855    -87.7256    18.2437    92.2744      
1 1 1 3  2  18 o 0 40.381  12.8775  29.3853    -118.909    0.0684581  61.0914      
1 1 1 3  2  19 f 1 41.0036 12.8179  32.8068    -2.31563    21.8278    -2.31563     
1 1 1 3  2  20 o 0 19.7275 9.58179  14.7213    77.4837     58.9741    77.4837      
1 1 1 3  2  21 o 0 39.6397 15.2542  39.6098    157.37      13.1152    157.37       
1 1 1 3  2  22 o 0 30.9888 14.4195  ?          ?           ?          ?            
1 1 1 3  2  23 o 0 18.729  7.66719  ?          ?           ?          ?            
1 1 1 3  3  0  o 0 270.857 20.2864  280.315    180         20.329     -180         
1 1 1 3  3  1  o 0 196.04  17.3246  128.597    -90         75.758     -90          
1 1 1 3  3  2  f 1 455.911 22.1158  480.176    0           199.657    2.17003e-14  
1 1 1 3  3  3  f 1 859.49  40.1489  897.215    90          6.86104    90           
1 1 1 3  3  4  o 0 162.585 10.3181  125.102    180         40.8212    180          
1 1 1 3  3  5  o 0 28.7522 15.4941  4.09943    -90         63.3224    90           
1 1 1 3  3  6  o 0 79.1106 8.34853  33.6732    0           44.0345    180          
1 1 1 3  3  7  o 0 44.1576 17.2955  1.06388    90          6.30546    -90          
1 1 1 3  3  8  o 0 130.171 11.5772  7.98648    0           1.61238    -6.39068e-14 
1 1 1 3  3  9  o 0 286.818 18.0718  262.19     90          64.544     90           
1 1 1 3  3  10 o 0 25.3776 16.3273  0.621448   180         12.4123    -3.98328e-14 
1 1 1 3  3  11 o 0 339.584 21.2645  312.067    90          12.3705    -90          
1 1 1 3  3  12 o 0 336.308 22.8645  303.137    180         214.12     9.72709e-15  
1 1 1 3  3  13 o 0 158     11.695   139.484    -90         66.82      90           
1 1 1 3  3  14 o 0 36.153  19.3102  22.9788    0           116.707    -180         
1 1 1 3  3  15 o 0 247.157 15.1077  227.301    -90         35.4101    90           
1 1 1 3  3  16 o 0 244.172 16.5573  219.001    0           6.73375    180          
1 1 1 3  3  17 o 0 205.726 12.1392  219.299    -90         26.3241    -90          
1 1 1 3  3  18 o 0 33.9165 17.3943  28.3517    180         10.1917    9.35285e-15  
1 1 1 3  3  19 o 0 24.4203 16.4435  7.30341    -90         1.67329    90           
1 1 1 3  3  20 o 0 68.3059 16.5904  66.7241    180         6.58977    7.44339e-14  
1 1 1 3  3  21 o 0 28.8611 15.6474  24.4285    -90         1.31548    -90          
1 1 1 3  3  22 o 0 31.9028 15.5497  ?          ?           ?          ?            
1 1 1 4  0  0  o 0 927.841 44.013   941.248    180         141.093    -180         
1 1 1 4  0  1  o 0 164.848 16.2725  165.294    -45         5.96677    135          
1 1 1 4  0  2  o 0 711.797 35.846   745.207    -90         66.6929    90           
1 1 1 4  0  3  o 0 485.552 25.617   506.368    45          15.8625    45           
1 1 1 4  0  4  o 0 36.9318 15.6137  7.64846    0           69.1736    -180         
1 1 1 4  0  5  o 0 258.878 17.7692  259.496    135         44.1969    -45          
1 1 1 4  0  6  o 0 328.423 20.1695  325.4      90          11.225     90           
1 1 1 4  0  7  o 0 433.18  25.8316  417.287    -135        64.4773    -135         
1 1 1 4  0  8  o 0 425.553 26.7456  404.095    0           44.7543    -180         
1 1 1 4  0  9  o 0 684.913 42.6428  625.731    135         103.812    135          
1 1 1 4  0  10 o 0 280.417 16.8356  251.826    90          68.5428    -90          
1 1 1 4  0  11 o 0 632.393 46.9965  579.889    45          136.39     45           
1 1 1 4  0  12 o 0 197.232 12.7067  177.264    0           4.27155    -1.33688e-13 
1 1 1 4  0  13 o 0 30.4028 18.421   2.01266    -45         12.2579    135          
1 1 1 4  0  14 o 0 13.2128 9.66849  1.24518    90          45.5699    -90          
1 1 1 4  0  15 o 0 256.974 14.3438  235.133    -135        41.9886    -135         
1 1 1 4  0  16 o 0 138.543 8.73472  123.526    180         48.0507    180          
1 1 1 4  0  17 o 0 138.624 11.0747  143.045    -45         103.624    -45          
1 1 1 4  0  18 o 0 23.9988 14.6779  6.18448    -90         6.20777    90           
1 1 1 4  0  19 o 0 30.247  16.6414  28.995     -135        16.6177    45           
1 1 1 4  0  20 o 0 18.348  12.7739  10.2783    0           14.4941    -180         
1 1 1 4  0  21 o 0 42.4044 22.103   39.7347    135         18.7452    -45          
1 1 1 4  0  22 o 0 28.1019 19.5683  ?          ?           ?          ?            
1 1 1 4  0  23 o 0 27.2204 7.74299  ?          ?           ?          ?            
1 1 1 4  1  0  o 0 68.3862 6.85558  52.5639    0           144.439    -180         
1 1 1 4  1  1  o 0 55.9778 19.41    140.085    -125.861    355.478    -125.861     
1 1 1 4  1  2  o 0 840.296 27.6884  1021.44    106.935     289.18     106.935      
1 1 1 4  1  3  o 0 378.478 14.1674  414.18     156.162     59.098     156.162      
1 1 1 4  1  4  o 0 304.106 12.4917  310.688    136.212     34.6985    136.212      
1 1 1 4  1  5  o 0 261.989 12.5145  276.536    -167.464    60.1619    -167.464     
1 1 1 4  1  6  o 0 275.368 11.7678  328.237    158.033     149.263    158.033      
1 1 1 4  1  7  o 0 336.602 14.0581  345.849    24.2034     65.927     24.2034      
1 1 1 4  1  8  o 0 188.427 8.9033   176.217    -145.694    45.8036    -145.694     
1 1 1 4  1  9  o 0 417.876 18.8996  367.938    143.757     12.8605    -36.2427     
1 1 1 4  1  10 o 0 498.045 22.2527  457.498    77.8086     33.146     77.8086      
1 1 1 4  1  11 o 0 410.466 18.2375  295.344    -41.5943    149.48     138.406      
1 1 1 4  1  12 o 0 104.834 7.41868  55.3834    99.7595     50.196     -80.2405     
1 1 1 4  1  13 o 0 226.053 9.25374  206.023    -55.4639    28.6871    -55.4639     
1 1 1 4  1  14 o 0 335.747 14.0987  255.728    62.0446     110.652    -117.955     
1 1 1 4  1  15 o 0 97.5815 6.72777  42.6392    114.004     85.4833    -65.9956     
1 1 1 4  1  16 o 0 201.768 9.24652  203.513    4.33996     53.2139    4.33996      
1 1 1 4  1  17 f 1 134.187 6.82547  164.452    -50.3898    57.14      -50.3898     
1 1 1 4  1  18 o 0 39.5783 11.6258  27.5674    -110.645    0.436158   -110.645     
1 1 1 4  1  19 o 0 26.5582 11.6106  9.54162    -161.928    65.2736    -161.928     
1 1 1 4  1  20 o 0 34.7363 13.9034  25.3858    -108.757    3.12149    71.2429      
1 1 1 4  1  21 o 0 38.4918 14.9197  22.362     -29.4556    22.5546    150.544      
1 1 1 4  1  22 o 0 32.4649 14.1665  ?          ?           ?          ?            
1 1 1 4  1  23 o 0 18.3969 9.20433  ?          ?           ?          ?            
1 1 1 4  2  0  o 0 99.0668 21.4812  53.9206    180         28.5493    1.99226e-13  
1 1 1 4  2  1  o 0 531.044 13.7088  701.477    -98.2496    307.054    -98.2496     
1 1 1 4  2  2  o 0 778.692 24.9413  853.973    -7.00146    80.5088    -7.00146     
1 1 1 4  2  3  o 0 635.948 23.141   758.424    -2.97503    201.687    -2.97503     
1 1 1 4  2  4  o 0 251.391 11.2519  206.131    -169.288    68.0087    10.7123      
1 1 1 4  2  5  o 0 454.374 19.3763  420.811    62.6805     54.9313    -117.319     
1 1 1 4  2  6  o 0 230.919 11.829   179.633    -99.1756    70.9175    80.8244      
1 1 1 4  2  7  o 0 271.435 11.8289  297.087    86.2319     105.138    86.2319      
1 1 1 4  2  8  o 0 749.157 30.4637  734.303    49.7901     87.2356    49.7901      
1 1 1 4  2  9  o 0 211.772 9.24314  202.168    -41.5143    59.631     -41.5143     
1 1 1 4  2  10 o 0 136.961 6.89325  80.762     54.3156     20.3571    -125.684     
1 1 1 4  2  11 o 0 435.196 18.2678  495.706    -7.18008    213.435    -7.18008     
1 1 1 4  2  12 o 0 518.669 19.7791  456.893    -128.852    13.365     51.1479      
1 1 1 4  2  13 o 0 74.4218 10.3255  15.9694    -135.104    10.6153    44.8965      
1 1 1 4  2  14 o 0 45.3977 12.9347  26.5827    -157.536    88.6702    -157.536     
1 1 1 4  2  15 o 0 190.424 9.09948  136.255    100.836     71.5385    -79.1636     
1 1 1 4  2  16 o 0 200.575 8.21977  150.826    -131.53     51.8454    48.4703      
1 1 1 4  2  17 o 0 130.643 7.10216  183.647    -179.866    97.6441    -179.866     
1 1 1 4  2  18 o 0 58.526  9.97161  56.5208    -89.7293    4.65101    -89.7293     
1 1 1 4  2  19 o 0 25.1402 10.9015  8.06317    -164.034    5.2093     15.9655      
1 1 1 4  2  20 o 0 53.524  13.3645  39.976     -173.615    17.9682    6.38522      
1 1 1 4  2  21 o 0 28.7596 12.5732  19.6181    117.928     8.50053    117.928      
1 1 1 4  2  22 o 0 29.1657 13.8031  ?          ?           ?          ?            
1 1 1 4  2  23 f 1 11.8728 5.7215   ?          ?           ?          ?            
1 1 1 4  3  0  o 0 810.518 29.4692  844.152    0           24.4325    6.77231e-13  
1 1 1 4  3  1  o 0 678.208 23.554   726.647    -44.8897    36.7319    -44.8897     
1 1 1 4  3  2  o 0 680.322 22.2127  737.658    -164.242    55.4883    -164.242     
1 1 1 4  3  3  o 0 665.522 23.9151  684.107    -140.748    10.9519    39.2523      
1 1 1 4  3  4  o 0 255.599 9.96577  223.637    -0.105111   40.1721    179.895      
1 1 1 4  3  5  o 0 329.747 13.8412  355.536    -171.357    75.1006    -171.357     
1 1 1 4  3  6  o 0 75.3379 6.73543  11.8164    46.7123     70.3158    46.7123      
1 1 1 4  3  7  o 0 223.267 10.0218  205.577    121.468     15.92      121.468      
1 1 1 4  3  8  o 0 690.413 30.0435  608.637    -97.5102    54.3812    82.4898      
1 1 1 4  3  9  o 0 271.627 12.3294  213.157    156.906     47.5565    -23.0939     
1 1 1 4  3  10 o 0 478.843 21.9753  559.271    64.6657     278.502    64.6657      
1 1 1 4  3  11 o 0 249.84  11.3084  241.836    136.624     57.5898    136.624      
1 1 1 4  3  12 o 0 477.535 21.286   485.346    -118.049    119.485    -118.049     
1 1 1 4  3  13 o 0 133.227 7.38079  115.167    147.21      77.309     147.21       
1 1 1 4  3  14 o 0 91.9719 8.99934  54.1978    173.684     6.32194    -6.3156      
1 1 1 4  3  15 o 0 206.845 7.67885  197.127    138.772     21.0286    138.772      
1 1 1 4  3  16 o 0 51.6652 11.9037  17.4619    -113.325    37.2093    66.6748      
1 1 1 4  3  17 o 0 152.513 7.62066  179.838    141.454     40.6959    141.454      
1 1 1 4  3  18 f 1 76.3169 8.60131  79.9849    -171.207    11.6185    -171.207     
1 1 1 4  3  19 o 0 29.3928 11.2937  12.7683    19.6927     21.2506    -160.307     
1 1 1 4  3  20 o 0 72.4102 11.3319  58.693     -169.04     18.8301    10.9605      
1 1 1 4  3  21 o 0 59.3666 13.7852  64.8679    170.261     23.4423    170.261      
1 1 1 4  3  22 o 0 31.5106 14.3986  ?          ?           ?          ?            
1 1 1 4  3  23 o 0 19.2486 8.29672  ?          ?           ?          ?            
1 1 1 4  4  0  o 0 1096.85 53.9258  1146.78    180         15.835     1.6555e-13   
1 1 1 4  4  1  o 0 255.208 12.5182  267.662    90          93.3856    90           
1 1 1 4  4  2  o 0 261.447 13.1471  274.695    180         29.569     -6.73225e-14 
1 1 1 4  4  3  o 0 302.804 19.0383  307.007    -90         102.482    -90          
1 1 1 4  4  4  o 0 245.474 15.8458  246.554    0           64.4633    180          
1 1 1 4  4  5  o 0 681.539 39.0848  681.87     90          60.0413    90           
1 1 1 4  4  6  o 0 46.5592 15.4106  19.2371    0           108.683    180          
1 1 1 4  4  7  f 1 16.7619 11.5078  0.939297   -90         44.2573    90           
1 1 1 4  4  8  o 0 101.413 11.9334  9.81274    180         3.11882    5.41635e-15  
1 1 1 4  4  9  f 1 161.145 12.0181  99.4243    -90         36.5508    -90          
1 1 1 4  4  10 o 0 113.344 8.34297  38.3476    0           4.05632    180          
1 1 1 4  4  11 o 0 574.742 36.0822  526.421    90          66.3692    90           
1 1 1 4  4  12 o 0 251.179 14.9439  225.578    0           23.3361    -8.23805e-14 
1 1 1 4  4  13 o 0 26.2601 16.1648  8.67356    90          77.8385    -90          
1 1 1 4  4  14 o 0 37.6294 19.2496  6.35222    180         23.3171    2.17463e-14  
1 1 1 4  4  15 o 0 91.7855 11.4544  84.0264    -90         94.0598    90           
1 1 1 4  4  16 o 0 49.1157 18.0629  18.4922    0           0.919999   180          
1 1 1 4  4  17 o 0 178.878 9.19015  189.702    -90         15.7298    90           
1 1 1 4  4  18 o 0 149.257 11.5869  153.906    0           39.3724    1.57345e-14  
1 1 1 4  4  19 o 0 142.338 13.3961  142.52     90          3.58389    90           
1 1 1 4  4  20 o 0 47.4908 17.0632  45.99      0           2.04705    180          
1 1 1 4  4  21 o 0 30.5063 17.486   8.61917    90          3.95211    90           
1 1 1 4  4  22 o 0 21.6367 15.0155  ?          ?           ?          ?            
1 1 1 4  4  23 o 0 13.8586 9.07013  ?          ?           ?          ?            
1 1 1 5  0  1  o 0 584.829 31.9226  604        -135        7.92748    -135         
1 1 1 5  0  2  o 0 286.799 15.6847  293.697    0           177.112    1.40788e-14  
1 1 1 5  0  3  o 0 41.6962 13.8076  3.92357    -45         26.6352    135          
1 1 1 5  0  4  o 0 457.5   28.6275  459.43     90          15.0306    -90          
1 1 1 5  0  5  o 0 586.381 36.5594  587.114    -135        47.2145    -135         
1 1 1 5  0  6  o 0 185.653 11.9858  120.174    180         63.8531    180          
1 1 1 5  0  7  o 0 22.5413 13.722   2.19814    135         56.4224    -45          
1 1 1 5  0  8  o 0 502.17  29.7026  465.257    -90         69.3605    90           
1 1 1 5  0  9  o 0 260.285 15.4632  237.301    -135        112.995    45           
1 1 1 5  0  10 o 0 77.7881 13.2131  6.13268    180         7.58901    -2.56764e-13 
1 1 1 5  0  11 o 0 23.4471 14.9302  0.0969842  135         2.28525    -45          
1 1 1 5  0  12 o 0 391.844 27.3218  351.063    -90         49.3375    90           
1 1 1 5  0  13 f 1 189.734 13.9788  165.44     -135        75.6361    -135         
1 1 1 5  0  14 o 0 234.439 13.0864  218.946    180         68.1496    180          
1 1 1 5  0  15 o 0 100.78  10.0792  91.6258    135         18.1592    135          
1 1 1 5  0  16 o 0 88.9548 10.0135  75.9223    -90         29.3252    -90          
1 1 1 5  0  17 o 0 26.0948 15.9643  27.2755    45          98.6015    -135         
1 1 1 5  0  18 o 0 81.4242 12.0187  82.8527    180         41.5004    180          
1 1 1 5  0  19 o 0 28.2365 15.9276  11.5712    135         0.600015   135          
1 1 1 5  0  20 o 0 97.5247 12.6562  93.8259    90          15.3696    90           
1 1 1 5  0  21 o 0 70.4158 16.8031  65.5503    45          15.8452    45           
1 1 1 5  0  22 o 0 24.7528 16.5358  ?          ?           ?          ?            
1 1 1 5  0  23 o 0 5.92218 4.33224  ?          ?           ?          ?            
1 1 1 5  1  0  o 0 787.122 25.6624  802.836    0           86.8814    1.50348e-13  
1 1 1 5  1  2  o 0 817.708 26.8368  866.749    -165.643    33.9391    -165.643     
1 1 1 5  1  3  o 0 518.543 22.6043  601.907    8.49161     139.613    8.49161      
1 1 1 5  1  4  o 0 581.538 24.1616  595.894    -50.9776    35.2351    -50.9776     
1 1 1 5  1  5  o 0 539.202 25.9504  569.856    -36.6097    73.3041    -36.6097     
1 1 1 5  1  6  o 0 550.68  25.5741  538.141    86.6696     14.8481    86.6696      
1 1 1 5  1  7  o 0 126.309 6.90214  37.1719    -73.2056    125.178    106.794      
1 1 1 5  1  8  o 0 69.5273 7.55059  24.9185    101.867     98.6261    101.867      
1 1 1 5  1  9  o 0 594.452 23.6563  492.873    9.19769     88.6959    -170.802     
1 1 1 5  1  10 o 0 461.134 19.2172  354.913    40.8635     104.728    -139.136     
1 1 1 5  1  11 o 0 240.369 11.9876  255.103    12.5043     112.286    12.5043      
1 1 1 5  1  12 o 0 638.686 29.3785  605.363    -113.561    70.7347    -113.561     
1 1 1 5  1  13 o 0 75.3344 8.64204  18.9493    90.315      12.5245    -89.685      
1 1 1 5  1  14 o 0 70.0008 9.64493  8.95076    -65.4823    67.356     114.518      
1 1 1 5  1  15 o 0 108.379 7.68119  95.1822    130.459     3.87697    130.459      
1 1 1 5  1  16 o 0 257.275 10.9267  257.644    -26.165     63.0504    -26.165      
1 1 1 5  1  17 o 0 57.1723 9.41012  44.9094    -156.772    20.7438    23.2276      
1 1 1 5  1  18 o 0 206.737 9.0779   211.98     111.163     3.12973    111.163      
1 1 1 5  1  19 o 0 40.2351 12.9872  23.0875    15.183      26.3172    -164.817     
1 1 1 5  1  20 o 0 36.3609 13.3955  8.40313    78.1935     5.25416    78.1935      
1 1 1 5  1  21 o 0 42.9718 14.6892  42.8031    -113.407    13.0057    -113.407     
1 1 1 5  1  22 o 0 44.8492 15.2593  ?          ?           ?          ?            
1 1 1 5  1  23 o 0 16.4617 8.34121  ?          ?           ?          ?            
1 1 1 5  2  0  o 0 496.033 25.931   509.823    180         100.046    -180         
1 1 1 5  2  1  o 0 980.784 28.4833  830.627    84.7632     377.462    -95.2368     
1 1 1 5  2  2  o 0 445.973 15.6656  474.99     83.1337     33.3581    83.1337      
1 1 1 5  2  3  o 0 220.856 8.72779  196.715    -126.984    33.8302    53.0156      
1 1 1 5  2  4  o 0 182.907 7.70418  150.988    82.0808     23.8626    -97.9192     
1 1 1 5  2  5  o 0 312.267 13.5084  284.293    11.4765     35.2875    -168.524     
1 1 1 5  2  6  o 0 382.934 18.0724  330.238    -11.3532    69.7963    168.647      
1 1 1 5  2  7  o 0 484.654 20.2379  589.569    96.2214     266.388    96.2214      
1 1 1 5  2  8  o 0 587.704 30.0385  701.409    -44.9745    329.65     -44.9745     
1 1 1 5  2  9  o 0 160.768 7.44072  120.45     -156.82     0.964281   -156.82      
1 1 1 5  2  10 o 0 543.015 22.7712  504.778    152.996     48.5063    152.996      
1 1 1 5  2  11 o 0 370.564 16.5655  368.204    46.8702     78.3438    46.8702      
1 1 1 5  2  12 o 0 291.877 13.0279  264.714    -129.108    16.9341    -129.108     
1 1 1 5  2  13 o 0 385.069 16.231   265.595    -47.0138    138.006    132.986      
1 1 1 5  2  14 o 0 182.575 8.50986  168.485    -15.8192    14.8474    -15.8192     
1 1 1 5  2  15 o 0 40.6575 12.1732  0.336204   24.5771     51.3615    24.5771      
1 1 1 5  2  16 o 0 76.274  9.24671  58.1042    -26.8257    2.70946    153.174      
1 1 1 5  2  17 o 0 59.4201 9.92452  68.6851    12.0789     29.5901    12.0789      
1 1 1 5  2  18 o 0 97.8625 6.68459  107.511    93.7543     21.3585    93.7543      
1 1 1 5  2  19 o 0 67.6837 8.48876  68.6567    -131.622    8.63069    -131.622     
1 1 1 5  2  20 o 0 112.199 8.60203  104.965    -19.946     3.36796    160.054      
1 1 1 5  2  21 o 0 23.8199 11.0703  11.7951    -76.1124    0.969248   103.888      
1 1 1 5  2  22 o 0 34.3756 13.4439  ?          ?           ?          ?            
1 1 1 5  2  23 o 0 18.9725 8.77734  ?          ?           ?          ?            
1 1 1 5  3  0  o 0 29.9146 18.2427  4.30066    0           61.0198    -180         
1 1 1 5  3  1  o 0 191.753 6.92222  112.147    -103.638    146.993    76.3621      
1 1 1 5  3  2  o 0 541.015 19.3273  571.514    -147.284    23.2139    -147.284     
1 1 1 5  3  3  o 0 576.222 21.2882  586.887    3.54876     18.2617    3.54876      
1 1 1 5  3  4  o 0 480.236 19.306   510.984    70.2356     72.811     70.2356      
1 1 1 5  3  5  o 0 453.733 18.1264  508.883    -151.214    127.484    -151.214     
1 1 1 5  3  6  o 0 128.285 6.73131  7.96508    -137.305    200.483    42.6954      
1 1 1 5  3  7  o 0 510.631 20.5278  516.904    -44.5095    66.235     -44.5095     
1 1 1 5  3  8  o 0 418.144 17.8555  399.625    -14.8201    41.4344    -14.8201     
1 1 1 5  3  9  o 0 315.574 12.7704  270.136    -103.994    14.6805    76.0057      
1 1 1 5  3  10 o 0 220.679 9.32749  234.268    -84.2712    131.111    -84.2712     
1 1 1 5  3  11 o 0 718.679 28.0345  715.36     161.239     126.431    161.239      
1 1 1 5  3  12 o 0 228.405 10.615   150.127    98.7006     98.274     -81.2994     
1 1 1 5  3  13 o 0 103.386 7.95489  38.237     133.261     82.2513    -46.7392     
1 1 1 5  3  14 f 1 239.927 11.2305  216.281    57.2109     2.56896    -122.789     
1 1 1 5  3  15 o 0 156.663 6.8771   181.15     -139.452    87.3212    -139.452     
1 1 1 5  3  16 o 0 79.079  7.70526  64.4986    -163.761    5.64988    -163.761     
1 1 1 5  3  17 o 0 179.97  7.83671  189.292    108.739     2.13041    108.739      
1 1 1 5  3  18 o 0 144.541 6.987    163.811    -103.173    35.8443    -103.173     
1 1 1 5  3  19 o 0 44.4869 13.2556  31.2355    -98.6409    18.6847    81.3591      
1 1 1 5  3  20 o 0 24.4529 11.3291  11.2276    -87.2754    62.5036    -87.2754     
1 1 1 5  3  21 o 0 42.4054 14.0002  33.2803    178.899     7.16547    -1.1005      
1 1 1 5  3  22 o 0 39.3912 14.4385  ?          ?           ?          ?            
1 1 1 5  3  23 o 0 14.9404 6.99564  ?          ?           ?          ?            
1 1 1 5  4  0  o 0 313.847 14.5207  325.959    180         19.8871    -180         
1 1 1 5  4  1  o 0 210.286 7.23537  176.238    -34.9751    54.32      145.025      
1 1 1 5  4  2  o 0 850.377 27.9868  895.432    -81.6806    18.3808    -81.6806     
1 1 1 5  4  3  o 0 923.353 29.8007  885.103    27.6295     92.2782    -152.371     
1 1 1 5  4  4  o 0 315.854 13.3122  413.887    -68.7075    232.697    -68.7075     
1 1 1 5  4  5  o 0 46.5032 9.13298  60.6191    -11.3363    148.04     -11.3363     
1 1 1 5  4  6  o 0 369.903 15.6879  348.634    43.5681     4.04383    -136.432     
1 1 1 5  4  7  o 0 540.893 26.2326  489.343    -46.1463    48.0839    133.854      
1 1 1 5  4  8  o 0 545.299 21.5224  525.513    22.8736     55.0144    22.8736      
1 1 1 5  4  9  o 0 430.577 19.2177  372.035    155.178     25.3676    -24.8218     
1 1 1 5  4  10 o 0 442.427 19.2573  407.193    87.6003     37.7351    87.6003      
1 1 1 5  4  11 o 0 88.6297 9.39309  4.7681     -97.4255    37.4538    82.5745      
1 1 1 5  4  12 o 0 157.423 7.44402  125.376    126.834     11.0739    -53.1661     
1 1 1 5  4  13 o 0 185.103 8.91826  157.522    90.8735     8.02006    90.8735      
1 1 1 5  4  14 o 0 59.0016 10.5099  0.477557   -162.045    7.30731    17.9554      
1 1 1 5  4  15 o 0 27.7705 11.548   35.7897    31.1825     104.807    31.1825      
1 1 1 5  4  16 o 0 94.4226 7.41348  95.3982    -165.068    41.7521    -165.068     
1 1 1 5  4  17 f 1 151.953 6.79471  184.124    -6.16113    52.4858    -6.16113     
1 1 1 5  4  18 o 0 183.407 7.39693  206.003    101.014     39.5185    101.014      
1 1 1 5  4  19 o 0 65.6755 9.59542  47.0839    -135.874    32.0111    44.126       
1 1 1 5  4  20 o 0 111.99  9.50171  105.623    -69.1128    1.71019    110.887      
1 1 1 5  4  21 o 0 47.8837 16.9153  45.3327    75.6936     6.97911    75.6936      
1 1 1 5  4  22 o 0 26.4894 12.3607  ?          ?           ?          ?            
1 1 1 5  5  0  o 0 303.7   19.9258  310.498    180         91.5762    180          
1 1 1 5  5  1  o 0 33.5245 13.8799  8.6927     90          97.9721    -90          
1 1 1 5  5  2  o 0 94.1736 8.11085  25.9499    180         14.5174    -2.60874e-13 
1 1 1 5  5  3  o 0 129.634 10.3398  96.7374    90          2.94758    -90          
1 1 1 5  5  4  o 0 274.716 16.437   277.08     180         157.046    5.58466e-15  
1 1 1 5  5  5  o 0 326.416 19.8193  325.717    90          62.379     90           
1 1 1 5  5  6  o 0 88.7064 7.92703  65.2637    0           81.1788    -180         
1 1 1 5  5  7  o 0 149.693 12.6825  138.107    90          33.2704    -90          
1 1 1 5  5  8  o 0 597.806 40.5867  551.815    0           18.311     -180         
1 1 1 5  5  9  f 1 142.121 10.5034  30.9567    90          9.84933    90           
1 1 1 5  5  10 o 0 725.735 41.5846  674.196    180         79.6837    -180         
1 1 1 5  5  11 o 0 96.39   12.8868  69.8777    90          68.7189    -90          
1 1 1 5  5  12 o 0 385.523 24.5901  344.588    0           38.7383    -6.47984e-15 
1 1 1 5  5  13 o 0 272.264 15.4278  259.784    -90         5.03429    90           
1 1 1 5  5  14 o 0 177.308 9.87969  165.237    0           29.9384    2.30676e-14  
1 1 1 5  5  15 o 0 114.69  10.0938  104.403    90          6.28223    -90          
1 1 1 5  5  16 o 0 19.532  13.1687  3.79729    180         20.2248    1.24822e-14  
1 1 1 5  5  17 o 0 95.7921 11.8348  100.961    90          12.8947    90           
1 1 1 5  5  18 o 0 99.1702 8.58473  101.566    180         50.7627    180          
1 1 1 5  5  19 o 0 81.9885 12.2962  81.5406    90          19.5966    90           
1 1 1 5  5  20 o 0 27.2078 17.1802  1.36017    0           0.05279    -1.67762e-12 
1 1 1 5  5  21 o 0 37.2795 17.3192  32.8905    -90         11.086     -90          
1 1 1 5  5  22 o 0 24.6022 16.7995  ?          ?           ?          ?            
1 1 1 6  0  0  o 0 12.9868 9.33077  0.041465   0           6.59853    180          
1 1 1 6  0  1  o 0 13.0956 9.18174  1.24207    135         96.8404    -45          
1 1 1 6  0  2  o 0 58.2317 8.46697  21.9996    90          69.836     -90          
1 1 1 6  0  3  o 0 778.307 43.1857  783.966    -135        82.1903    -135         
1 1 1 6  0  4  o 0 674.74  38.2731  675.644    180         131.479    180          
1 1 1 6  0  5  o 0 206.062 14.3287  205.631    -45         42.5711    135          
1 1 1 6  0  6  o 0 527.789 33.1966  513.341    -90         133.105    -90          
1 1 1 6  0  7  o 0 378.23  23.5216  363.013    -135        41.6913    45           
1 1 1 6  0  8  o 0 228.66  17.0792  210.983    180         17.0903    180          
1 1 1 6  0  9  o 0 283.969 20.104   258.187    135         64.3706    -45          
1 1 1 6  0  10 o 0 594.294 37.0021  530.786    90          46.0972    -90          
1 1 1 6  0  11 o 0 93.7845 11.9334  45.9587    -135        32.8987    45           
1 1 1 6  0  12 o 0 296.975 19.5374  265.084    180         25.7213    180          
1 1 1 6  0  13 o 0 217.358 14.3649  189.754    135         3.17465    135          
1 1 1 6  0  14 o 0 444.486 24.4167  413.299    90          1.90122    90           
1 1 1 6  0  15 o 0 96.4818 11.8777  87.4343    -135        2.79479    45           
1 1 1 6  0  16 o 0 178.758 12.2974  157.85     0           51.7226    -4.38107e-15 
1 1 1 6  0  17 o 0 52.9032 16.6706  45.9427    135         19.4511    135          
1 1 1 6  0  18 o 0 73.462  18.6703  74.7554    -90         28.6054    90           
1 1 1 6  0  19 o 0 62.2368 16.8115  61.4161    45          0.46561    -135         
1 1 1 6  0  20 o 0 21.391  13.7836  18.0723    0           26.1951    -180         
1 1 1 6  0  21 o 0 41.1618 20.5862  38.0387    -45         10.2377    135          
1 1 1 6  0  22 o 0 40.8128 19.6725  ?          ?           ?          ?            
1 1 1 6  1  0  o 0 619.746 27.5465  629.781    180         138.911    180          
1 1 1 6  1  1  o 0 191.451 6.79052  171.224    71.2158     10.2659    -108.784     
1 1 1 6  1  2  o 0 282.609 11.2496  261.265    160.79      39.8676    -19.2101     
1 1 1 6  1  3  o 0 537.698 22.1107  597.177    153.098     124.169    153.098      
1 1 1 6  1  4  o 0 472.977 20.2101  463.029    -112.828    7.40353    67.1723      
1 1 1 6  1  5  o 0 198.514 9.09825  182.439    86.7376     9.64749    86.7376      
1 1 1 6  1  6  o 0 24.174  10.4003  113.159    26.3306     236.746    26.3306      
1 1 1 6  1  7  o 0 774.06  32.1991  841.378    -135.611    206.471    -135.611     
1 1 1 6  1  8  o 0 406.818 17.5701  408.071    -156.295    81.9528    -156.295     
1 1 1 6  1  9  o 0 229.833 9.74909  228.252    155.018     77.6487    155.018      
1 1 1 6  1  10 f 1 301.122 12.8084  261.847    53.1835     7.3018     53.1835      
1 1 1 6  1  11 o 0 368.198 16.5966  341.825    153.306     30.6301    153.306      
1 1 1 6  1  12 o 0 116.25  7.32137  32.3049    29.9401     125.692    -150.06      
1 1 1 6  1  13 o 0 210.74  9.10526  183.583    45.059      14.083     45.059       
1 1 1 6  1  14 o 0 184.888 8.32474  183.48     83.5694     43.9066    83.5694      
1 1 1 6  1  15 o 0 44.2193 12.955   10.2017    -33.5345    30.8512    146.466      
1 1 1 6  1  16 o 0 134.186 6.85748  134.822    -45.2302    42.7881    -45.2302     
1 1 1 6  1  17 o 0 45.4746 13.2676  34.4635    -116.014    11.4167    63.9864      
1 1 1 6  1  18 o 0 142.915 7.0111   160.833    -60.797     35.2141    -60.797      
1 1 1 6  1  19 o 0 22.1598 10.2762  1.46756    81.7117     24.724     -98.2883     
1 1 1 6  1  20 o 0 41.3123 13.1427  31.551     -58.2037    6.8752     121.796      
1 1 1 6  1  21 o 0 45.3142 13.3528  38.5644    166.736     32.2023    166.736      
1 1 1 6  1  22 o 0 66.7268 22.4739  ?          ?           ?          ?            
1 1 1 6  1  23 o 0 25.6414 8.56605  ?          ?           ?          ?            
1 1 1 6  2  0  o 0 337.97  17.4633  345.535    0           94.1525    -5.79222e-14 
1 1 1 6  2  1  o 0 678.705 22.4707  710.567    54.8109     26.223     54.8109      
1 1 1 6  2  2  o 0 316.431 11.5354  445.879    134.913     278.422    134.913      
1 1 1 6  2  3  o 0 398.356 16.9769  390.318    -134.257    6.17607    45.743       
1 1 1 6  2  4  o 0 412.903 18.1069  388.761    -154.826    34.0526    25.1737      
1 1 1 6  2  5  o 0 170.691 8.13482  88.0703    -64.8783    132.733    115.122      
1 1 1 6  2  6  o 0 199.99  9.36107  156.824    -72.9172    41.5494    107.083      
1 1 1 6  2  7  o 0 451.744 20.5266  455.225    54.5634     59.2454    54.5634      
1 1 1 6  2  8  o 0 548.568 22.1749  547.832    163.233     94.6081    163.233      
1 1 1 6  2  9  o 0 232.503 10.5762  141.023    93.9139     118.599    -86.0861     
1 1 1 6  2  10 o 0 251.453 11.5111  124.106    -160.353    183.052    19.6472      
1 1 1 6  2  11 o 0 303.829 14.4322  314.297    -107.526    101.832    -107.526     
1 1 1 6  2  12 o 0 199.644 8.99961  151.93     -11.6312    38.6935    168.369      
1 1 1 6  2  13 o 0 145.282 7.18658  87.244     132.537     61.9239    -47.4634     
1 1 1 6  2  14 o 0 171.776 8.01546  163.678    -177.962    29.6381    -177.962     
1 1 1 6  2  15 o 0 70.4079 9.06655  59.5917    12.0287     23.5072    12.0287      
1 1 1 6  2  16 o 0 160.606 7.37314  156.215    -171.03     36.3295    -171.03      
1 1 1 6  2  17 o 0 86.686  7.73181  98.4569    -9.2998     23.503     -9.2998      
1 1 1 6  2  18 o 0 101.449 6.81046  110.774    119.594     21.435     119.594      
1 1 1 6  2  19 o 0 112.553 9.10587  105.948    -53.7316    7.56602    126.268      
1 1 1 6  2  20 o 0 73.7522 10.8262  63.9494    -116.165    8.80978    63.8347      
1 1 1 6  2  21 o 0 26.0771 11.9647  11.2977    36.9184     4.10128    36.9184      
1 1 1 6  2  22 o 0 34.3358 15.2857  ?          ?           ?          ?            
1 1 1 6  3  0  o 0 346.61  17.4796  356.271    0           75.51      3.73759e-14  
1 1 1 6  3  1  f 1 186.942 6.64431  69.5858    -159.754    223.335    20.2459      
1 1 1 6  3  2  o 0 859.673 27.1146  890.67     -91.3163    1.98374    88.6837      
1 1 1 6  3  3  o 0 352.702 15.5152  402.341    8.71576     116.99     8.71576      
1 1 1 6  3  4  o 0 268.671 11.647   285.365    -179.027    60.0674    -179.027     
1 1 1 6  3  5  o 0 302.62  12.9112  297.496    -20.5869    14.8818    -20.5869     
1 1 1 6  3  6  o 0 300.905 13.2294  207.755    -81.1962    151.38     98.8038      
1 1 1 6  3  7  o 0 454.298 19.8945  495.728    -49.9841    137.683    -49.9841     
1 1 1 6  3  8  o 0 433.877 20.1507  378.849    16.7148     29.352     -163.285     
1 1 1 6  3  9  o 0 521.06  25.3988  519.515    35.3027     105.855    35.3027      
1 1 1 6  3  10 o 0 81.1271 7.66001  60.1396    -93.0429    229.888    -93.0429     
1 1 1 6  3  11 o 0 82.0217 10.5399  10.3207    -55.9048    91.8154    -55.9048     
1 1 1 6  3  12 o 0 346.355 15.7539  328.833    -9.16882    48.8566    -9.16882     
1 1 1 6  3  13 o 0 205.233 9.90854  216.292    176.908     61.4342    176.908      
1 1 1 6  3  14 f 1 133.378 7.8534   88.7673    95.4613     48.991     -84.5387     
1 1 1 6  3  15 o 0 28.2417 11.7954  19.2872    -135.824    64.7103    -135.824     
1 1 1 6  3  16 o 0 98.9106 6.28376  81.8872    81.2719     0.799753   81.2719      
1 1 1 6  3  17 o 0 33.4495 12.1755  15.1991    -60.731     9.04834    119.269      
1 1 1 6  3  18 o 0 82.85   7.66122  77.7286    34.3634     6.29711    -145.637     
1 1 1 6  3  19 o 0 73.5962 9.92881  61.9585    75.4757     17.169     -104.524     
1 1 1 6  3  20 o 0 57.1817 11.6922  43.3423    167.201     17.3579    -12.7992     
1 1 1 6  3  21 f 1 35.6321 13.7918  19.0935    -91.9983    22.6121    88.0017      
1 1 1 6  3  22 o 0 21.7365 10.6785  ?          ?           ?          ?            
1 1 1 6  3  23 o 0 19.4588 3.2553   ?          ?           ?          ?            
1 1 1 6  4  0  o 0 301.505 14.8002  311.046    180         99.0395    -180         
1 1 1 6  4  1  o 0 656.419 20.5157  814.932    159.195     277.844    159.195      
1 1 1 6  4  2  o 0 287.28  11.2819  302.744    -167.579    51.6777    -167.579     
1 1 1 6  4  3  o 0 216.954 9.61429  250.776    152.768     121.671    152.768      
1 1 1 6  4  4  o 0 347.75  15.1509  285.287    39.631      112.981    -140.369     
1 1 1 6  4  5  o 0 346.1   15.7794  320.295    -59.3847    30.461     120.615      
1 1 1 6  4  6  o 0 258.165 11.381   235.245    -16.4363    3.26785    163.564      
1 1 1 6  4  7  o 0 306.823 12.79    285.347    -155.231    5.56197    -155.231     
1 1 1 6  4  8  o 0 537.48  22.1015  601.916    151.093     227.913    151.093      
1 1 1 6  4  9  o 0 172.13  8.52657  130.476    47.1489     7.12126    -132.851     
1 1 1 6  4  10 o 0 455.188 19.4517  459.358    38.5833     90.2869    38.5833      
1 1 1 6  4  11 o 0 191.496 9.80916  157.731    -130.664    6.62041    -130.664     
1 1 1 6  4  12 o 0 469.228 21.5817  376.972    38.7046     76.9806    -141.295     
1 1 1 6  4  13 o 0 182.048 8.2792   142.404    -24.9465    45.3957    155.054      
1 1 1 6  4  14 o 0 392.126 15.8449  337.697    -136.241    46.0855    43.7593      
1 1 1 6  4  15 o 0 31.7137 12.0313  7.18511    -108.52     38.3023    -108.52      
1 1 1 6  4  16 o 0 107.274 6.61923  86.0114    1.06017     7.27585    -178.94      
1 1 1 6  4  17 o 0 44.8304 12.7917  26.5636    -115.276    28.6998    64.7238      
1 1 1 6  4  18 o 0 32.4877 12.5771  12.9457    68.3599     10.8291    -111.64      
1 1 1 6  4  19 f 1 49.3403 12.5963  19.1352    101.763     54.4364    -78.2372     
1 1 1 6  4  20 o 0 54.6844 11.4294  56.1838    115.287     16.1269    115.287      
1 1 1 6  4  21 o 0 40.8342 13.4678  32.4663    133.409     4.91272    -46.5914     
1 1 1 6  4  22 o 0 23.8748 11.489   ?          ?           ?          ?            
1 1 1 6  4  23 o 0 13.7303 6.70233  ?          ?           ?          ?            
1 1 1 6  5  0  o 0 284.538 13.9256  294.056    0           94.4696    -1.24778e-14 
1 1 1 6  5  1  o 0 456.086 14.4975  549.983    -110.415    170.292    -110.415     
1 1 1 6  5  2  o 0 573.635 21.7271  733.356    -102.942    322.392    -102.942     
1 1 1 6  5  3  o 0 265.868 9.3717   354.07     -41.3717    233.186    -41.3717     
1 1 1 6  5  4  o 0 755.943 29.614   779.358    -123.519    46.8001    -123.519     
1 1 1 6  5  5  o 0 288.385 13.8136  245.715    -83.9229    60.5998    96.0771      
1 1 1 6  5  6  o 0 481.484 20.3192  462.665    -17.358     6.14139    -17.358      
1 1 1 6  5  7  o 0 206.081 10.0199  132.619    -6.16381    101.417    173.836      
1 1 1 6  5  8  o 0 519.238 24.7702  520.691    -171.536    98.9307    -171.536     
1 1 1 6  5  9  o 0 105.404 7.0159   23.3162    -170.762    77.2445    9.23797      
1 1 1 6  5  10 o 0 157.831 8.06258  89.0319    54.9836     76.1614    -125.016     
1 1 1 6  5  11 f 1 536.154 23.1623  541.91     -54.8864    122.943    -54.8864     
1 1 1 6  5  12 o 0 89.3389 7.936    44.2412    -104.467    27.0285    75.5329      
1 1 1 6  5  13 o 0 38.9841 13.2507  15.2772    -11.4117    43.4405    -11.4117     
1 1 1 6  5  14 o 0 117.741 6.29761  96.5554    -126.443    11.9515    -126.443     
1 1 1 6  5  15 o 0 216.668 9.4798   145.71     -117.807    97.0103    62.1927      
1 1 1 6  5  16 o 0 103.039 6.9073   91.2124    24.0645     12.8118    24.0645      
1 1 1 6  5  17 o 0 90.458  6.78277  98.0296    -3.68311    14.0375    -3.68311     
1 1 1 6  5  18 o 0 111.112 6.55694  115.589    -101.216    10.58      -101.216     
1 1 1 6  5  19 o 0 76.5735 8.51851  70.3164    36.5032     6.04969    -143.497     
1 1 1 6  5  20 f 1 88.7476 11.6766  95.701     123.04      24.6475    123.04       
1 1 1 6  5  21 o 0 49.9729 18.1262  39.7432    -97.9299    8.68641    82.0701      
1 1 1 6  5  22 o 0 60.3412 13.0343  ?          ?           ?          ?            
1 1 1 6  5  23 o 0 19.7707 8.16333  ?          ?           ?          ?            
1 1 1 6  6  0  o 0 96.529  13.391   24.4789    0           48.0363    180          
1 1 1 6  6  1  o 0 299.819 14.9557  302.997    90          49.692     90           
1 1 1 6  6  2  o 0 103.214 8.50344  28.0594    0           8.40642    -180         
1 1 1 6  6  3  o 0 303.573 16.5178  305.115    90          85.2732    90           
1 1 1 6  6  4  o 0 32.3185 15.1604  6.98053    0           84.7019    -180         
1 1 1 6  6  5  o 0 988.864 50.176   982.417    -90         85.326     -90          
1 1 1 6  6  6  o 0 239.573 14.4814  231.355    0           29.4158    4.49363e-15  
1 1 1 6  6  7  o 0 530.838 34.9778  506.398    -90         154.542    -90          
1 1 1 6  6  8  o 0 138.923 12.3828  122.397    180         50.2697    3.74426e-14  
1 1 1 6  6  9  o 0 398.461 26.6858  360.204    90          31.4837    90           
1 1 1 6  6  10 o 0 346.558 22.5519  320.243    180         7.15907    2.08074e-13  
1 1 1 6  6  11 o 0 213.334 13.7704  188.316    90          64.6424    90           
1 1 1 6  6  12 o 0 248.182 19.5698  220.529    180         37.7563    4.8013e-14   
1 1 1 6  6  13 o 0 33.4003 17.832   13.9369    90          73.7725    -90          
1 1 1 6  6  14 o 0 84.3888 10.8373  62.8865    180         16.8705    6.00807e-14  
1 1 1 6  6  15 o 0 62.146  12.7797  54.1178    -90         14.5041    90           
1 1 1 6  6  16 o 0 135.096 8.82403  119.035    0           44.8622    -180         
1 1 1 6  6  17 o 0 323.72  16.3891  338.718    90          43.712     90           
1 1 1 6  6  18 o 0 71.9848 13.1087  73.1773    0           1.01988    0            
1 1 1 6  6  19 o 0 102.919 12.0831  101.561    -90         17.5622    -90          
1 1 1 6  6  20 o 0 23.4334 14.0646  9.35052    0           0.494442   0            
1 1 1 6  6  21 o 0 31.061  18.7861  24.4486    -90         6.15455    -90          
1 1 1 6  6  22 o 0 55.3067 16.3953  ?          ?           ?          ?            
1 1 1 6  6  23 o 0 20.1874 12.3241  ?          ?           ?          ?            
1 1 1 7  0  1  o 0 303.546 15.5388  309.513    -135        151.177    -135         
1 1 1 7  0  2  o 0 427.428 22.763   440.251    0           18.705     -180         
1 1 1 7  0  3  o 0 148.872 10.4667  140.525    -45         18.905     135          
1 1 1 7  0  4  o 0 171.528 13.1045  171.159    -90         55.9111    90           
1 1 1 7  0  5  o 0 64.2386 10.7768  51.0762    -135        178.059    45           
1 1 1 7  0  6  o 0 430.437 28.3968  417.352    180         126.926    180          
1 1 1 7  0  7  o 0 97.6052 10.1872  14.2046    135         6.08742    -45          
1 1 1 7  0  8  o 0 125.803 9.17725  48.8912    -90         4.3969     -90          
1 1 1 7  0  9  o 0 116.882 10.6032  92.2403    45          47.7224    -135         
1 1 1 7  0  10 o 0 313.609 19.1408  290.284    0           90.1233    -2.19661e-14 
1 1 1 7  0  11 o 0 508.783 37.0907  461.851    -45         115.7      -45          
1 1 1 7  0  12 o 0 95.0981 11.6143  78.2527    -90         21.283     90           
1 1 1 7  0  13 o 0 15.9996 11.5523  0.031159   -135        0.765075   45           
1 1 1 7  0  14 o 0 168.851 13.143   154.651    180         60.0586    180          
1 1 1 7  0  15 o 0 50.5909 17.8713  38.8766    135         14.5913    -45          
1 1 1 7  0  16 o 0 86.7873 15.9579  75.6258    90          8.85835    90           
1 1 1 7  0  17 o 0 25.9352 15.8593  5.14252    -135        3.59958    45           
1 1 1 7  0  18 o 0 160.683 9.8781   162.49     180         11.8135    180          
1 1 1 7  0  19 o 0 91.9939 15.6068  90.1829    -45         7.6587     -45          
1 1 1 7  0  20 f 1 25.794  17.2176  11.9891    -90         2.02385    90           
1 1 1 7  0  21 o 0 84.8174 13.3464  77.8271    -135        24.7468    -135         
1 1 1 7  0  22 o 0 41.9082 21.6568  ?          ?           ?          ?            
1 1 1 7  1  0  o 0 187.569 8.89128  189.287    180         44.4705    -1.42514e-13 
1 1 1 7  1  1  o 0 164.297 7.05749  46.6967    -102.29     215.062    77.7104      
1 1 1 7  1  2  o 0 446.58  16.8791  485.106    -20.135     65.3129    -20.135      
1 1 1 7  1  3  o 0 152.879 8.09665  113.626    163.942     23.2835    -16.0578     
1 1 1 7  1  4  o 0 639.79  24.8071  762.271    -40.504     251.819    -40.504      
1 1 1 7  1  5  o 0 452.1   21.6235  455.277    97.2774     25.641     97.2774      
1 1 1 7  1  6  o 0 77.3533 7.26258  2.76987    150.038     25.5268    150.038      
1 1 1 7  1  7  o 0 228.847 10.78    190.124    0.151824    28.4062    -179.848     
1 1 1 7  1  8  o 0 458.687 20.318   431.573    -10.9976    32.3488    -10.9976     
1 1 1 7  1  9  o 0 90.4213 7.66902  6.75747    -177.588    43.3513    2.41184      
1 1 1 7  1  10 f 1 636.455 30.0699  630.629    51.0205     93.4963    51.0205      
1 1 1 7  1  11 o 0 318.765 15.5293  255.232    -81.4583    49.8558    98.5417      
1 1 1 7  1  12 o 0 225.374 10.6065  159.611    -18.1685    70.1301    161.831      
1 1 1 7  1  13 o 0 160.57  7.81195  141.799    -34.0281    0.801792   -34.0281     
1 1 1 7  1  14 f 1 121.971 6.67762  107.379    101.88      29.9045    101.88       
1 1 1 7  1  15 o 0 134.917 7.16726  148.792    136.876     66.0305    136.876      
1 1 1 7  1  16 o 0 246.946 9.44195  209.114    62.8546     11.6078    -117.145     
1 1 1 7  1  17 o 0 95.5144 6.78139  104.635    119.456     17.2696    119.456      
1 1 1 7  1  18 o 0 77.3492 7.91507  73.5129    161.249     1.64667    -18.7506     
1 1 1 7  1  19 o 0 109.571 9.16184  121.037    84.1215     30.8511    84.1215      
1 1 1 7  1  20 o 0 94.9081 9.63643  99.0404    -10.5652    21.9376    -10.5652     
1 1 1 7  1  21 o 0 42.9226 15.3851  47.4412    -135.875    27.1355    -135.875     
1 1 1 7  1  22 o 0 57.0098 18.6131  ?          ?           ?          ?            
1 1 1 7  1  23 o 0 17.0352 7.91949  ?          ?           ?          ?            
1 1 1 7  2  0  o 0 270.494 12.3709  275.208    0           137.546    -180         
1 1 1 7  2  1  o 0 700.485 22.8944  823.515    30.2805     217.484    30.2805      
1 1 1 7  2  2  o 0 186.674 7.11457  127.449    126.134     87.1284    -53.8665     
1 1 1 7  2  3  o 0 457.394 18.2824  589.32     -172.649    282.01     -172.649     
1 1 1 7  2  4  o 0 45.9993 8.71261  87.7065    138.717     211.04     138.717      
1 1 1 7  2  5  o 0 447.964 19.8942  446.895    146.106     17.124     146.106      
1 1 1 7  2  6  o 0 205.445 10.0942  201.586    -15.0919    49.391     -15.0919     
1 1 1 7  2  7  o 0 519.187 23.8027  575.846    96.1214     173.725    96.1214      
1 1 1 7  2  8  o 0 869.812 34.5918  865.045    119.214     135.53     119.214      
1 1 1 7  2  9  o 0 1030.65 43.8156  1000.64    -109.799    140.163    -109.799     
1 1 1 7  2  10 o 0 543.08  21.7885  561.44     -103.335    130.99     -103.335     
1 1 1 7  2  11 o 0 170.527 8.34639  109.158    -87.8344    54.7964    92.1656      
1 1 1 7  2  12 o 0 508.321 21.3572  443.847    -2.2648     10.4141    177.735      
1 1 1 7  2  13 o 0 222.275 8.745    230.146    -2.17681    56.064     -2.17681     
1 1 1 7  2  14 o 0 264.828 10.4418  252.276    -64.9457    26.7914    -64.9457     
1 1 1 7  2  15 o 0 149.975 8.06234  188.702    -118.415    121.448    -118.415     
1 1 1 7  2  16 o 0 123.051 6.54227  108.29     144.141     9.79772    144.141      
1 1 1 7  2  17 o 0 72.3587 7.97767  56.3317    -75.2543    31.0556    104.746      
1 1 1 7  2  18 o 0 71.744  8.06612  60.7316    -56.4356    16.0798    123.564      
1 1 1 7  2  19 o 0 40.2185 12.77    24.2863    152.641     22.6795    -27.3587     
1 1 1 7  2  20 o 0 73.2963 9.73094  70.7592    42.4194     7.29658    42.4194      
1 1 1 7  2  21 o 0 69.4018 10.9775  64.6038    127.175     5.0907     127.175      
1 1 1 7  2  22 o 0 42.1257 16.0843  ?          ?           ?          ?            
1 1 1 7  2  23 o 0 17.026  8.15691  ?          ?           ?          ?            
1 1 1 7  3  0  o 0 578.557 26.1883  591.251    0           188.849    6.37304e-14  
1 1 1 7  3  1  o 0 394.104 13.1628  485.597    80.0478     182.065    80.0478      
1 1 1 7  3  2  o 0 870.333 27.3323  771.262    103.395     203.438    -76.605      
1 1 1 7  3  3  o 0 480.146 17.5111  493.509    176.759     37.0451    176.759      
1 1 1 7  3  4  o 0 281.019 12.6697  334.619    -159.521    140.757    -159.521     
1 1 1 7  3  5  o 0 536.061 21.8561  456.095    49.3697     143.882    -130.63      
1 1 1 7  3  6  o 0 393.432 17.058   322.992    -38.9445    101.417    141.056      
1 1 1 7  3  7  o 0 704.558 27.7946  712.708    16.5557     88.2038    16.5557      
1 1 1 7  3  8  f 1 557.1   27.3128  567.402    92.282      122.203    92.282       
1 1 1 7  3  9  o 0 501.933 21.7348  562.468    128.531     233.067    128.531      
1 1 1 7  3  10 o 0 387.746 16.184   411.155    -103.962    125.503    -103.962     
1 1 1 7  3  11 f 1 175.441 8.33502  102.398    160.355     81.4425    -19.6448     
1 1 1 7  3  12 f 1 266.999 13.2506  292.549    127.184     126.461    127.184      
1 1 1 7  3  13 o 0 319.689 12.8873  311.881    19.5448     28.308     19.5448      
1 1 1 7  3  14 o 0 137.232 7.12176  96.3224    -107.119    39.7384    72.8811      
1 1 1 7  3  15 o 0 40.6548 12.8888  6.40562    42.6197     19.6893    -137.38      
1 1 1 7  3  16 o 0 75.7482 8.49329  60.2587    114.655     5.78856    114.655      
1 1 1 7  3  17 o 0 102.222 6.82226  99.6424    -28.1702    8.13444    151.83       
1 1 1 7  3  18 o 0 74.1774 7.77872  65.83      -52.9363    10.802     127.064      
1 1 1 7  3  19 o 0 81.6152 8.04413  69.0353    -138.458    18.2495    41.5416      
1 1 1 7  3  20 f 1 58.5944 11.5635  71.4345    -72.6955    38.3115    -72.6955     
1 1 1 7  3  21 o 0 23.894  11.4268  12.1936    56.5072     2.64296    -123.493     
1 1 1 7  3  22 o 0 23.9293 11.3897  ?          ?           ?          ?            
1 1 1 7  3  23 o 0 16.6977 7.97157  ?          ?           ?          ?            
1 1 1 7  4  0  o 0 387.813 17.3478  397.668    0           131.464    4.41386e-14  
1 1 1 7  4  1  o 0 111.744 5.16561  9.82006    9.5896      157.956    -170.41      
1 1 1 7  4  2  o 0 533.579 19.7192  479.589    -29.0659    104.042    150.934      
1 1 1 7  4  3  f 1 690.907 25.3434  795.174    84.3529     214.235    84.3529      
1 1 1 7  4  4  o 0 174.062 7.82671  124.576    -83.468     61.1917    96.532       
1 1 1 7  4  5  o 0 280.72  12.4783  332.429    -144.872    143.156    -144.872     
1 1 1 7  4  6  o 0 280.382 12.0642  252.263    176.846     13.858     -3.1539      
1 1 1 7  4  7  o 0 328.344 14.0929  325.829    -170.132    47.1601    -170.132     
1 1 1 7  4  8  o 0 361.301 15.529   186.545    -112.726    278.786    67.2737      
1 1 1 7  4  9  o 0 173.053 7.99925  145.74     150.112     34.8383    150.112      
1 1 1 7  4  10 o 0 366.316 18.0502  316.754    -40.7877    26.3607    139.212      
1 1 1 7  4  11 o 0 89.699  8.04929  14.4603    45.8373     135.944    45.8373      
1 1 1 7  4  12 o 0 509.722 23.0809  440.428    60.2139     18.3426    -119.786     
1 1 1 7  4  13 o 0 230.965 9.89007  224.253    85.6481     26.2576    85.6481      
1 1 1 7  4  14 o 0 18.3608 9.06243  22.5684    153.504     47.7219    153.504      
1 1 1 7  4  15 o 0 116.993 7.08352  101.212    24.6178     1.3405     24.6178      
1 1 1 7  4  16 o 0 135.388 6.97998  102.025    176.637     26.5046    -3.36301     
1 1 1 7  4  17 o 0 167.77  6.89661  223.408    -171.932    102.204    -171.932     
1 1 1 7  4  18 o 0 119.588 6.38443  128.212    -76.1416    19.7226    -76.1416     
1 1 1 7  4  19 o 0 72.6218 10.815   58.7279    -143.8      20.7524    36.2003      
1 1 1 7  4  20 o 0 82.9533 9.93     80.6206    20.8418     6.49066    20.8418      
1 1 1 7  4  21 f 1 56.1639 12.8318  50.2584    16.8242     1.52793    16.8242      
1 1 1 7  4  22 o 0 25.8188 12.4824  ?          ?           ?          ?            
1 1 1 7  4  23 f 1 15.1258 7.28093  ?          ?           ?          ?            
1 1 1 7  5  0  o 0 719.699 34.4189  719.025    0           21.9441    -180         
1 1 1 7  5  1  o 0 542.622 19.2918  638.276    137.193     201.265    137.193      
1 1 1 7  5  2  o 0 123.569 6.28807  63.2179    -17.9169    48.1832    162.083      
1 1 1 7  5  3  o 0 254.635 11.6974  280.343    -178.464    82.5277    -178.464     
1 1 1 7  5  4  o 0 304.974 13.0025  240.619    -96.9149    110.643    83.0851      
1 1 1 7  5  5  f 1 256.874 11.9037  257.099    -132.517    43.1019    -132.517     
1 1 1 7  5  6  o 0 172.154 8.26947  143.124    -52.9176    3.38709    -52.9176     
1 1 1 7  5  7  o 0 455.107 20.5766  397.502    -44.9783    58.984     135.022      
1 1 1 7  5  8  o 0 142.237 7.1937   44.0623    130.521     20.8034    130.521      
1 1 1 7  5  9  o 0 420.244 18.3309  386.232    4.4781      29.3543    4.4781       
1 1 1 7  5  10 o 0 230.549 10.2328  166.978    -97.3605    65.8664    82.6395      
1 1 1 7  5  11 o 0 407.059 19.0732  313.928    -49.4969    95.0952    130.503      
1 1 1 7  5  12 o 0 159.999 7.99915  163.154    -170.853    73.1682    -170.853     
1 1 1 7  5  13 o 0 240.485 9.81975  201.179    179.234     40.0586    -0.766074    
1 1 1 7  5  14 o 0 67.2609 9.57812  8.71468    158.709     51.1626    -21.2908     
1 1 1 7  5  15 o 0 26.2151 11.2019  28.0758    -5.64848    82.1124    -5.64848     
1 1 1 7  5  16 o 0 51.5175 10.8586  21.1683    172.789     23.7251    -7.21062     
1 1 1 7  5  17 o 0 62.616  9.23119  52.0357    -77.6181    17.1084    102.382      
1 1 1 7  5  18 o 0 92.8411 7.42843  100.63     -166.31     20.8752    -166.31      
1 1 1 7  5  19 f 1 94.6226 6.94135  109.657    134.868     38.5498    134.868      
1 1 1 7  5  20 o 0 51.3588 12.7802  59.5396    -133.887    29.015     -133.887     
1 1 1 7  5  21 o 0 29.8646 13.392   20.0015    92.7704     6.10703    -87.2296     
1 1 1 7  5  22 o 0 26.9342 11.3538  ?          ?           ?          ?            
1 1 1 7  5  23 o 0 16.1383 7.63476  ?          ?           ?          ?            
1 1 1 7  6  0  o 0 319.705 18.2885  319.608    0           35.6025    3.15215e-14  
1 1 1 7  6  1  o 0 654.643 20.2653  901.883    36.0821     505.737    36.0821      
1 1 1 7  6  2  o 0 558.934 18.8698  663.841    134.135     219.652    134.135      
1 1 1 7  6  3  o 0 322.204 13.2065  360.36     156.081     97.9469    156.081      
1 1 1 7  6  4  o 0 544.419 23.4265  535.184    -16.041     6.26213    163.959      
1 1 1 7  6  5  o 0 241.72  9.92701  246.161    40.8511     55.9712    40.8511      
1 1 1 7  6  6  o 0 440.407 18.65    393.769    -170.895    47.1129    9.10507      
1 1 1 7  6  7  o 0 578.991 26.2237  513.002    -172.899    39.6472    7.10126      
1 1 1 7  6  8  f 1 357.032 14.5663  419.096    -23.0516    212.41     -23.0516     
1 1 1 7  6  9  o 0 238.28  10.8963  174.592    31.0153     55.5012    -148.985     
1 1 1 7  6  10 o 0 372.485 17.1784  443.84     -98.3131    229.198    -98.3131     
1 1 1 7  6  11 o 0 222.552 11.2065  213.488    -102.016    64.0897    -102.016     
1 1 1 7  6  12 o 0 205.741 10.7235  107.669    -14.8241    138.045    165.176      
1 1 1 7  6  13 o 0 201.212 8.4955   222.134    -55.9758    86.7411    -55.9758     
1 1 1 7  6  14 o 0 57.4141 11.3802  0.301308   -161.507    22.3201    -161.507     
1 1 1 7  6  15 o 0 115.893 6.53467  124.012    3.26215     53.8207    3.26215      
1 1 1 7  6  16 o 0 92.0328 6.83499  51.2971    44.684      49.2678    -135.316     
1 1 1 7  6  17 o 0 137.432 6.50846  143.184    99.0867     5.06242    99.0867      
1 1 1 7  6  18 o 0 72.3156 9.41511  93.1765    -45.8678    57.8653    -45.8678     
1 1 1 7  6  19 o 0 67.5258 9.10807  71.9447    -22.2026    18.077     -22.2026     
1 1 1 7  6  20 o 0 56.0396 14.8129  64.4626    -68.3143    28.9374    -68.3143     
1 1 1 7  6  21 o 0 90.8006 11.009   98.5057    28.0736     33.4113    28.0736      
1 1 1 7  6  22 o 0 28.8462 12.724   ?          ?           ?          ?            
1 1 1 7  6  23 o 0 25.8372 8.99049  ?          ?           ?          ?            
1 1 1 7  7  0  o 0 747.466 52.3307  746.716    180         81.4044    -4.33992e-14 
1 1 1 7  7  1  o 0 67.1436 7.04406  5.51534    90          11.0422    -90          
1 1 1 7  7  2  o 0 433.594 23.5351  437.68     0           4.05566    -3.75185e-14 
1 1 1 7  7  3  o 0 415.449 22.5875  417.53     -90         7.25182    90           
1 1 1 7  7  4  o 0 150.569 10.3344  124.936    0           18.0972    -2.94174e-14 
1 1 1 7  7  5  o 0 265.789 15.5313  258.319    90          63.3617    90           
1 1 1 7  7  6  o 0 1037.66 56.8423  997.33     180         5.66185    8.6741e-13   
1 1 1 7  7  7  o 0 450.242 28.4258  417.298    90          9.0097     90           
1 1 1 7  7  8  o 0 384.701 22.543   351.272    180         66.5422    180          
1 1 1 7  7  9  o 0 98.1321 10.709   69.6481    90          62.8241    -90          
1 1 1 7  7  10 o 0 368.116 20.2325  337.951    180         33.3954    180          
1 1 1 7  7  11 o 0 164.49  11.0897  148.134    -90         27.9485    90           
1 1 1 7  7  12 o 0 118.367 10.9801  103.64     180         31.9183    2.2844e-14   
1 1 1 7  7  13 o 0 151.995 10.8092  142.759    90          5.73643    90           
1 1 1 7  7  14 o 0 62.8719 18.4203  31.1003    180         26.422     -1.11093e-14 
1 1 1 7  7  15 o 0 92.5488 9.36263  83.0117    90          20.0352    -90          
1 1 1 7  7  16 o 0 71.7992 14.8867  11.8196    0           6.31007    3.53565e-14  
1 1 1 7  7  17 o 0 72.3935 12.4122  75.1165    -90         16.9066    90           
1 1 1 7  7  18 o 0 65.2451 13.9029  59.4128    180         33.4118    180          
1 1 1 7  7  19 o 0 24.9555 16.3336  1.65659    -90         0.23732    90           
1 1 1 7  7  20 o 0 41.7015 20.044   37.7493    180         16.801     180          
1 1 1 7  7  21 o 0 32.4266 19.7735  29.2812    -90         4.25519    90           
1 1 1 7  7  22 o 0 62.124  24.6769  ?          ?           ?          ?            
1 1 1 8  0  0  o 0 1027.91 52.6819  1032.9     180         241.499    -180         
1 1 1 8  0  1  o 0 900.604 40.0667  915.327    135         73.136     -45          
1 1 1 8  0  2  o 0 837.017 42.2578  833.235    -90         63.8548    90           
1 1 1 8  0  3  o 0 121.669 6.81632  67.0858    -135        1.83049    45           
1 1 1 8  0  4  o 0 452.674 23.313   452.393    0           66.6716    0            
1 1 1 8  0  5  o 0 162.648 10.1546  119.022    -45         41.1217    -45          
1 1 1 8  0  6  o 0 408.196 23.7602  394.214    90          34.4708    90           
1 1 1 8  0  7  o 0 422.556 27.5243  402.742    -135        45.919     -135         
1 1 1 8  0  8  o 0 139.515 10.2022  9.73868    180         2.96921    -180         
1 1 1 8  0  9  o 0 455.747 24.9217  411.289    -45         40.1002    -45          
1 1 1 8  0  10 o 0 390.376 29.7795  359.835    -90         23.9564    90           
1 1 1 8  0  11 o 0 779.642 54.4882  704.538    45          70.1291    45           
1 1 1 8  0  12 o 0 206.69  14.383   181.416    0           103.775    -2.46179e-16 
1 1 1 8  0  13 o 0 314.435 18.7598  296.503    -45         83.3114    -45          
1 1 1 8  0  14 o 0 86.3291 11.0561  6.54846    -90         0.787593   -90          
1 1 1 8  0  15 f 1 85.8426 11.5146  76.9273    -135        18.9652    45           
1 1 1 8  0  16 o 0 34.7416 18.214   2.43252    0           2.36287    -180         
1 1 1 8  0  17 o 0 118.045 8.36627  122.19     -45         27.5326    -45          
1 1 1 8  0  18 f 1 259.899 21.9992  261.064    -90         46.4089    -90          
1 1 1 8  0  19 o 0 36.9002 17.9883  35.3268    -135        9.5877     45           
1 1 1 8  0  20 o 0 19.9975 13.4536  9.65438    180         3.36913    3.10713e-14  
1 1 1 8  0  21 o 0 30.6776 18.4296  27.7712    135         14.6825    -45          
1 1 1 8  0  22 o 0 19.489  13.7208  ?          ?           ?          ?            
1 1 1 8  1  0  o 0 521.607 25.2704  526.11     180         135.296    180          
1 1 1 8  1  1  o 0 591.514 20.5537  618.368    132.744     76.3186    132.744      
1 1 1 8  1  2  o 0 309.321 12.5057  296.702    -162.679    0.776098   17.3207      
1 1 1 8  1  3  o 0 342.697 14.6484  333.059    -51.2664    2.69337    -51.2664     
1 1 1 8  1  4  f 1 233.138 11.4665  136.077    133.136     171.729    -46.8645     
1 1 1 8  1  5  o 0 412.034 18.426   436.727    130.172     74.6817    130.172      
1 1 1 8  1  6  o 0 517.849 22.8145  572.451    81.3388     159.738    81.3388      
1 1 1 8  1  7  o 0 264.196 12.3849  252.525    -80.4719    29.7235    -80.4719     
1 1 1 8  1  8  o 0 453.288 19.5972  375.052    155.609     69.045     -24.391      
1 1 1 8  1  9  o 0 489.757 21.4606  456.068    78.3271     41.4029    78.3271      
1 1 1 8  1  10 o 0 481.561 19.9588  466.386    -146.935    59.0462    -146.935     
1 1 1 8  1  11 o 0 363.08  16.6883  398.974    93.8466     165.701    93.8466      
1 1 1 8  1  12 o 0 429.216 18.1378  449.119    -178.799    147.188    -178.799     
1 1 1 8  1  13 o 0 143.776 6.78834  149.376    118.259     65.4983    118.259      
1 1 1 8  1  14 o 0 226.179 9.24186  262.707    34.1731     130.469    34.1731      
1 1 1 8  1  15 o 0 216.539 9.47508  180.912    1.7642      22.0837    -178.236     
1 1 1 8  1  16 f 1 162.949 7.30767  139.709    70.9895     1.40397    70.9895      
1 1 1 8  1  17 o 0 90.0136 6.21174  86.1578    105.365     7.58384    -74.6345     
1 1 1 8  1  18 o 0 31.0643 11.3876  9.65123    144.906     8.85399    -35.0936     
1 1 1 8  1  19 o 0 63.756  9.73225  68.4743    -54.7652    19.8722    -54.7652     
1 1 1 8  1  20 o 0 55.2411 14.607   55.1176    -152.778    11.1109    -152.778     
1 1 1 8  1  21 o 0 29.6259 12.9325  20.1041    157.401     4.56161    -22.5985     
1 1 1 8  1  22 o 0 34.4253 14.5294  ?          ?           ?          ?            
1 1 1 8  1  23 o 0 17.8835 7.81423  ?          ?           ?          ?            
1 1 1 8  2  0  o 0 962.57  40.4638  974.718    0           51.7662    -7.02413e-14 
1 1 1 8  2  1  o 0 622.354 21.209   712.358    -65.5244    200.327    -65.5244     
1 1 1 8  2  2  o 0 557.98  19.7653  554.042    -5.05417    5.03985    -5.05417     
1 1 1 8  2  3  f 1 53.3584 8.4422   52.4317    130.353     139.593    130.353      
1 1 1 8  2  4  f 1 171.528 8.47027  99.2544    16.3624     110.596    -163.638     
1 1 1 8  2  5  o 0 351.415 15.7335  411.66     -78.2165    152.348    -78.2165     
1 1 1 8  2  6  o 0 492.777 21.8417  482.094    138.588     26.1647    138.588      
1 1 1 8  2  7  f 1 276.743 13.6723  252.03     166.706     1.68945    166.706      
1 1 1 8  2  8  o 0 435.212 18.8049  449.325    51.1723     117.34     51.1723      
1 1 1 8  2  9  o 0 234.903 11.5218  96.6366    1.58066     212.439    -178.419     
1 1 1 8  2  10 f 1 492.927 20.5371  464.791    -151.118    34.3839    -151.118     
1 1 1 8  2  11 o 0 283.948 15.1281  255.341    -74.8389    21.7009    -74.8389     
1 1 1 8  2  12 o 0 321.286 12.7438  252.749    80.4409     54.587     -99.5591     
1 1 1 8  2  13 o 0 323.853 13.7558  378.689    -158.458    159.905    -158.458     
1 1 1 8  2  14 o 0 118.798 7.33802  67.4637    23.1271     60.8115    -156.873     
1 1 1 8  2  15 o 0 112.784 7.56281  82.283     -87.0145    29.0892    92.9855      
1 1 1 8  2  16 o 0 181.037 7.31016  198.911    160.136     89.9613    160.136      
1 1 1 8  2  17 o 0 94.4617 7.41031  103.181    -50.2892    17.8548    -50.2892     
1 1 1 8  2  18 o 0 70.0295 8.01176  55.5083    -12.671     22.2837    167.329      
1 1 1 8  2  19 o 0 96.6778 8.79839  110.083    -85.4032    36.3149    -85.4032     
1 1 1 8  2  20 o 0 15.9602 7.99506  0.587697   174.957     13.2896    174.957      
1 1 1 8  2  21 o 0 27.62   12.5855  19.0319    163.03      2.39738    163.03       
1 1 1 8  2  22 o 0 25.4619 12.1016  ?          ?           ?          ?            
1 1 1 8  2  23 o 0 14.7445 6.95615  ?          ?           ?          ?            
1 1 1 8  3  0  o 0 237.899 11.5469  235.064    180         53.5865    -7.55055e-14 
1 1 1 8  3  1  o 0 225.275 8.53637  168.224    -173.295    85.2085    6.70515      
1 1 1 8  3  2  o 0 611.892 23.2434  590.489    -56.7197    32.7104    123.28       
1 1 1 8  3  3  o 0 47.7785 9.48082  154.141    -38.6054    365.053    -38.6054     
1 1 1 8  3  4  o 0 550.856 21.5737  506.854    50.5392     76.7917    -129.461     
1 1 1 8  3  5  o 0 225.858 10.578   167.904    -89.0057    84.8469    90.9943      
1 1 1 8  3  6  o 0 289.988 12.6517  179.158    80.3763     183.874    -99.6237     
1 1 1 8  3  7  o 0 270.885 12.1556  273.644    -91.2132    61.0792    -91.2132     
1 1 1 8  3  8  o 0 259.282 12.6127  202.401    73.5015     47.2692    -106.499     
1 1 1 8  3  9  o 0 243.933 11.5348  259.794    -138.02     121.799    -138.02      
1 1 1 8  3  10 o 0 129.48  6.82016  70.505     -69.4716    3.28951    110.528      
1 1 1 8  3  11 f 1 388.42  18.469   422.489    167.469     165.231    167.469      
1 1 1 8  3  12 o 0 152.625 7.63475  77.4613    135.509     100.125    -44.4913     
1 1 1 8  3  13 o 0 260.795 10.8539  307.565    -169.664    141.251    -169.664     
1 1 1 8  3  14 o 0 127.762 7.1108   94.6829    3.67921     19.964     -176.321     
1 1 1 8  3  15 o 0 174.306 8.73079  112.074    19.9738     83.6798    -160.026     
1 1 1 8  3  16 o 0 97.9603 6.87758  87.2068    -129.106    16.7476    -129.106     
1 1 1 8  3  17 o 0 85.0503 6.69942  78.4318    97.1167     12.5555    -82.8833     
1 1 1 8  3  18 o 0 35.5905 13.7587  14.3691    -126.432    26.4741    53.5676      
1 1 1 8  3  19 o 0 32.9679 12.3956  23.7909    -163.177    1.70039    -163.177     
1 1 1 8  3  20 o 0 41.9983 12.2376  40.6229    -154.177    9.2984     -154.177     
1 1 1 8  3  21 o 0 56.4404 12.7939  40.4311    34.9048     18.636     -145.095     
1 1 1 8  3  22 o 0 50.0004 13.5137  ?          ?           ?          ?            
1 1 1 8  3  23 o 0 26.9177 2.77313  ?          ?           ?          ?            
1 1 1 8  4  0  f 1 171.889 9.44683  170.26     180         156.774    -6.2691e-14  
1 1 1 8  4  1  o 0 269.602 9.16584  346.926    -80.5618    206.099    -80.5618     
1 1 1 8  4  2  o 0 192.005 6.29457  180.592    54.8137     23.0705    54.8137      
1 1 1 8  4  3  o 0 148.74  6.8467   25.5004    167.696     218.527    -12.3042     
1 1 1 8  4  4  o 0 632.138 25.5016  609.52     -29.2602    34.0889    150.74       
1 1 1 8  4  5  o 0 561.615 24.3273  593.013    117.236     103.718    117.236      
1 1 1 8  4  6  o 0 429.689 19.6961  431.835    163.177     51.8963    163.177      
1 1 1 8  4  7  o 0 461.738 21.0157  429.751    -142.356    4.61946    37.6443      
1 1 1 8  4  8  f 1 665.587 31.0878  564.824    -78.7416    80.3504    101.258      
1 1 1 8  4  9  o 0 322.321 12.2963  321.176    -90.9244    85.643     -90.9244     
1 1 1 8  4  10 o 0 222.343 9.69537  174.047    -97.9732    32.1276    82.0268      
1 1 1 8  4  11 o 0 354.199 15.8981  321.95     -32.9074    23.6548    -32.9074     
1 1 1 8  4  12 o 0 80.5669 11.4786  17.0753    55.8896     1.46321    -124.11      
1 1 1 8  4  13 o 0 65.384  9.67182  7.35114    -34.6964    22.6606    145.304      
1 1 1 8  4  14 o 0 107.219 6.05195  73.0482    -79.1311    15.9878    100.869      
1 1 1 8  4  15 o 0 85.6357 6.97484  67.2853    -57.0377    5.05602    122.962      
1 1 1 8  4  16 o 0 269.541 9.74154  271.89     119.541     78.0396    119.541      
1 1 1 8  4  17 o 0 94.9207 6.73649  117.546    -71.2434    47.3868    -71.2434     
1 1 1 8  4  18 o 0 69.4626 10.3752  45.1031    -84.6808    42.7667    95.3192      
1 1 1 8  4  19 o 0 26.3286 11.4622  10.8347    -117.662    7.25582    62.338       
1 1 1 8  4  20 o 0 27.6372 11.5727  16.1038    97.6461     10.8699    -82.3539     
1 1 1 8  4  21 o 0 90.803  12.4522  87.0663    -123.919    11.1462    -123.919     
1 1 1 8  4  22 o 0 25.1859 11.7872  ?          ?           ?          ?            
1 1 1 8  4  23 o 0 16.0269 7.72141  ?          ?           ?          ?            
1 1 1 8  5  0  o 0 454.061 20.868   450.771    180         17.6513    -2.21672e-13 
1 1 1 8  5  1  o 0 339.576 12.5066  364.208    -61.4694    73.7575    -61.4694     
1 1 1 8  5  2  o 0 129.067 6.94589  71.5397    7.67779     47.5938    -172.322     
1 1 1 8  5  3  o 0 476.71  18.1211  591.555    -126.061    245.179    -126.061     
1 1 1 8  5  4  o 0 340.033 14.0634  388.145    -68.4063    123.536    -68.4063     
1 1 1 8  5  5  o 0 197.139 9.92842  122.055    -90.5474    111.168    89.4526      
1 1 1 8  5  6  o 0 308.09  14.2597  364.934    112.228     169.968    112.228      
1 1 1 8  5  7  o 0 162.433 8.04358  112.176    -155.414    63.0286    -155.414     
1 1 1 8  5  8  o 0 343.061 15.3153  317.428    60.6854     27.5569    60.6854      
1 1 1 8  5  9  o 0 460.648 16.9195  483.122    150.102     154.927    150.102      
1 1 1 8  5  10 o 0 87.3244 8.46938  8.8528     -31.7441    110.562    -31.7441     
1 1 1 8  5  11 o 0 188.029 10.911   112.612    4.64578     100.727    -175.354     
1 1 1 8  5  12 o 0 235.667 9.39809  181.315    161.735     41.384     -18.2647     
1 1 1 8  5  13 o 0 308.276 12.9328  263.038    170.833     44.1785    -9.16665     
1 1 1 8  5  14 o 0 30.3218 12.3107  29.7333    149.022     70.7583    149.022      
1 1 1 8  5  15 o 0 217.967 9.66831  185.815    160.003     13.8165    -19.9974     
1 1 1 8  5  16 o 0 74.3009 8.94102  50.6581    72.4425     12.9599    -107.557     
1 1 1 8  5  17 o 0 49.9986 12.0337  30.6777    52.2806     31.8084    -127.719     
1 1 1 8  5  18 o 0 133.815 7.39878  137.351    135.662     10.501     135.662      
1 1 1 8  5  19 o 0 99.398  8.05102  120.151    -145.185    51.7451    -145.185     
1 1 1 8  5  20 o 0 30.7131 13.4843  23.1627    9.15336     1.87557    -170.847     
1 1 1 8  5  21 o 0 48.7054 13.5426  43.4678    -101.078    3.34282    -101.078     
1 1 1 8  5  22 o 0 28.7769 12.3428  ?          ?           ?          ?            
1 1 1 8  5  23 o 0 13.2001 6.58235  ?          ?           ?          ?            
1 1 1 8  6  0  o 0 155.802 7.45274  98.9405    180         33.768     -180         
1 1 1 8  6  1  o 0 864.213 27.2852  981.932    -151.03     247.732    -151.03      
1 1 1 8  6  2  o 0 382.877 13.9511  353.832    90.4059     45.3661    -89.5941     
1 1 1 8  6  3  o 0 568.076 21.6111  652.099    -169.258    179.489    -169.258     
1 1 1 8  6  4  o 0 147.519 7.03363  113.807    79.842      15.7568    79.842       
1 1 1 8  6  5  o 0 170.916 7.67079  155.893    17.1626     47.2191    17.1626      
1 1 1 8  6  6  o 0 528.798 22.5019  501.896    -159.498    0.941228   -159.498     
1 1 1 8  6  7  o 0 779.59  29.9795  693.776    158.597     48.0126    -21.4035     
1 1 1 8  6  8  o 0 213.579 10.3344  209.929    143.881     74.9796    143.881      
1 1 1 8  6  9  o 0 263.66  12.6776  170.101    -101.403    113.121    78.5965      
1 1 1 8  6  10 o 0 174.632 8.64796  109.899    80.2451     65.7939    -99.7549     
1 1 1 8  6  11 o 0 404.573 17.7064  362.717    69.6251     5.80192    69.6251      
1 1 1 8  6  12 o 0 143.831 7.94369  92.3528    -30.5948    49.8734    149.405      
1 1 1 8  6  13 o 0 189.87  8.24304  163.7      125.359     12.1775    -54.6414     
1 1 1 8  6  14 o 0 114.822 6.65388  85.5152    67.6165     6.06998    -112.384     
1 1 1 8  6  15 o 0 61.1479 9.8905   4.68499    -97.577     89.2203    82.423       
1 1 1 8  6  16 o 0 167.464 7.07725  121.1      173.555     43.7253    -6.44506     
1 1 1 8  6  17 o 0 45.1557 12.1359  39.0882    136.175     13.97      136.175      
1 1 1 8  6  18 o 0 35.9123 12.3294  19.288     22.5923     4.43456    -157.408     
1 1 1 8  6  19 o 0 30.1651 12.0754  17.6035    155.404     1.03217    155.404      
1 1 1 8  6  20 o 0 70.8833 13.3544  73.7123    44.4735     17.8663    44.4735      
1 1 1 8  6  21 o 0 35.7009 13.1138  34.2398    59.8522     17.8234    59.8522      
1 1 1 8  6  22 o 0 27.7405 13.4122  ?          ?           ?          ?            
1 1 1 8  6  23 f 1 10.2041 5.10258  ?          ?           ?          ?            
1 1 1 8  7  0  o 0 398.381 21.8119  398.246    0           23.3624    -180         
1 1 1 8  7  1  o 0 338.64  11.8412  351.341    -32.9129    45.6262    -32.9129     
1 1 1 8  7  2  o 0 74.9802 5.83741  19.5382    -159.183    100.561    -159.183     
1 1 1 8  7  3  o 0 47.1636 9.96408  34.9682    82.9328     86.71      82.9328      
1 1 1 8  7  4  o 0 350.705 15.4962  334.943    59.0417     3.69448    59.0417      
1 1 1 8  7  5  o 0 175.634 8.32861  122.648    49.1537     57.2914    -130.846     
1 1 1 8  7  6  o 0 50.9829 10.0099  41.8975    151.392     108.636    151.392      
1 1 1 8  7  7  o 0 247.538 10.1642  262.069    8.41871     105.762    8.41871      
1 1 1 8  7  8  o 0 484.873 21.2575  477.624    -81.1815    87.8952    -81.1815     
1 1 1 8  7  9  o 0 253.625 11.5324  206.433    -5.14694    15.7721    174.853      
1 1 1 8  7  10 o 0 371.656 16.5096  374.03     26.8264     88.8908    26.8264      
1 1 1 8  7  11 o 0 238.696 10.7707  229.155    84.029      44.9727    84.029       
1 1 1 8  7  12 f 1 75.0211 8.91473  15.8547    -110.009    59.5263    69.9907      
1 1 1 8  7  13 f 1 284.907 10.5956  260.869    -49.4253    0.639179   130.575      
1 1 1 8  7  14 o 0 174.852 7.6085   164.393    -43.1963    30.1887    -43.1963     
1 1 1 8  7  15 o 0 149.811 6.2773   124.291    95.0894     11.5185    -84.9106     
1 1 1 8  7  16 o 0 192.418 8.36786  145.548    62.2368     38.141     -117.763     
1 1 1 8  7  17 o 0 238.791 8.62835  279.614    -55.2367    69.9734    -55.2367     
1 1 1 8  7  18 o 0 70.1305 9.86808  68.6945    25.4065     6.45527    25.4065      
1 1 1 8  7  19 o 0 72.9663 11.0036  84.0873    77.9514     33.2987    77.9514      
1 1 1 8  7  20 o 0 33.7814 13.3003  31.2209    -34.1505    11.3927    -34.1505     
1 1 1 8  7  21 o 0 82.0068 17.912   ?          ?           ?          ?            
1 1 1 8  7  22 o 0 45.3908 19.7695  ?          ?           ?          ?            
1 1 1 8  7  23 o 0 15.1302 6.7675   ?          ?           ?          ?            
1 1 1 8  8  0  o 0 220.165 16.6879  46.3873    180         20.1468    180          
1 1 1 8  8  1  o 0 252.26  12.1601  252.2      -90         54.9103    -90          
1 1 1 8  8  2  o 0 145.202 9.07994  136.66     180         25.5727    8.48639e-14  
1 1 1 8  8  3  o 0 286.928 14.842   285.935    -90         9.56362    90           
1 1 1 8  8  4  o 0 297.138 16.9894  289.527    0           85.6193    0            
1 1 1 8  8  5  o 0 440.702 22.9767  425.373    -90         41.4034    -90          
1 1 1 8  8  6  o 0 151.949 9.59462  81.9196    180         27.6306    180          
1 1 1 8  8  7  o 0 690.162 42.6654  634.946    90          122.024    -90          
1 1 1 8  8  8  o 0 229.42  14.5184  207.887    0           38.5365    -180         
1 1 1 8  8  9  o 0 38.9105 18.41    6.96215    -90         55.9227    90           
1 1 1 8  8  10 o 0 20.473  14.0872  1.17342    0           36.6818    -180         
1 1 1 8  8  11 o 0 63.8094 18.576   20.2097    90          13.7318    -90          
1 1 1 8  8  12 o 0 109.293 10.8355  94.8772    180         49.4967    1.82758e-14  
1 1 1 8  8  13 o 0 224.813 12.4099  209.859    -90         40.203     -90          
1 1 1 8  8  14 o 0 190.455 12.3444  173.642    180         37.0832    180          
1 1 1 8  8  15 o 0 118.766 7.78307  105.607    -90         32.3152    90           
1 1 1 8  8  16 f 1 156.862 9.52797  135.847    180         55.3127    180          
1 1 1 8  8  17 o 0 42.8268 18.7021  8.94408    -90         3.35834    -90          
1 1 1 8  8  18 o 0 57.7723 22.8694  57.6244    0           17.2098    180          
1 1 1 8  8  19 o 0 31.7973 17.1615  29.8359    -90         15.0791    90           
1 1 1 8  8  20 o 0 24.5652 16.3368  22.6245    0           21.0943    180          
1 1 1 8  8  21 o 0 25.0549 17.5092  ?          ?           ?          ?            
1 1 1 8  8  22 o 0 25.1201 15.0236  ?          ?           ?          ?            
1 1 1 9  0  1  o 0 380.987 20.7829  374.562    -135        53.786     45           
1 1 1 9  0  2  o 0 368.637 17.1625  364.738    180         20.6931    2.02682e-13  
1 1 1 9  0  3  o 0 777.292 40.25    775.359    -45         194.69     -45          
1 1 1 9  0  4  f 1 64.3559 10.2858  15.8206    90          36.8546    -90          
1 1 1 9  0  5  o 0 164.483 11.8871  153.29     45          1.24162    -135         
1 1 1 9  0  6  o 0 81.9059 10.3092  67.7026    180         137.247    3.46127e-15  
1 1 1 9  0  7  o 0 139.447 12.0303  123.504    135         31.3322    -45          
1 1 1 9  0  8  o 0 337.243 26.3798  308.046    -90         52.3343    90           
1 1 1 9  0  9  o 0 776.701 52.9112  697.638    45          4.04721    45           
1 1 1 9  0  10 o 0 456.228 23.554   418.484    0           257.662    1.45095e-16  
1 1 1 9  0  11 o 0 405.533 33.8076  364.609    -45         23.1265    -45          
1 1 1 9  0  12 o 0 254.387 13.9788  223.833    90          5.88843    -90          
1 1 1 9  0  13 o 0 320.257 19.3248  300.308    -135        37.8182    45           
1 1 1 9  0  14 o 0 387.362 22.6338  354.412    180         53.4417    180          
1 1 1 9  0  15 o 0 95.8983 10.4331  83.9796    135         31.8471    135          
1 1 1 9  0  16 o 0 117.535 9.07892  101.881    90          28.4069    90           
1 1 1 9  0  17 o 0 19.1252 12.7479  3.11332    45          6.58226    -135         
1 1 1 9  0  18 o 0 39.6921 18.1145  37.6117    180         14.4139    1.83094e-14  
1 1 1 9  0  19 o 0 30.5111 16.9648  21.4649    135         0.646568   135          
1 1 1 9  0  20 o 0 24.6636 13.7184  19.7581    90          3.97494    -90          
1 1 1 9  0  21 o 0 32.285  20.6379  27.3079    -135        3.94385    -135         
1 1 1 9  0  22 o 0 33.2645 21.2335  ?          ?           ?          ?            
1 1 1 9  1  0  o 0 408.536 20.0889  399.045    0           71.5074    -5.43502e-14 
1 1 1 9  1  1  f 1 137.67  6.00221  28.0439    -130.93     302.244    -130.93      
1 1 1 9  1  2  o 0 76.2817 4.98091  29.9694    -0.0308809  139.946    -0.0308809   
1 1 1 9  1  3  o 0 311.515 12.5555  302.077    -137.003    4.9491     -137.003     
1 1 1 9  1  4  o 0 686.337 28.9569  705.818    102.003     56.5665    102.003      
1 1 1 9  1  5  o 0 205.789 9.80073  145.235    26.9729     80.0707    -153.027     
1 1 1 9  1  6  o 0 183.226 8.52457  145.419    -36.4871    21.3737    143.513      
1 1 1 9  1  7  o 0 449.756 20.7402  446.833    -124.302    55.8064    -124.302     
1 1 1 9  1  8  o 0 589.187 25.1138  571.503    -102.442    77.9732    -102.442     
1 1 1 9  1  9  o 0 143.116 10.0519  72.1702    -99.9409    69.8178    80.0591      
1 1 1 9  1  10 o 0 831.109 37.4061  868.395    4.73929     220.645    4.73929      
1 1 1 9  1  11 f 1 310.06  15.2449  355.041    -171.553    185.762    -171.553     
1 1 1 9  1  12 o 0 155.521 8.51166  32.0484    -34.0388    198.417    145.961      
1 1 1 9  1  13 o 0 117.064 7.99967  59.1038    -60.8157    79.3426    119.184      
1 1 1 9  1  14 o 0 21.0606 9.87236  11.3928    138.726     24.5709    138.726      
1 1 1 9  1  15 o 0 87.8086 7.94561  65.0517    -59.3705    14.0237    120.63       
1 1 1 9  1  16 o 0 225.079 8.64304  163.008    -95.7664    60.5631    84.2336      
1 1 1 9  1  17 o 0 26.729  10.7617  1.87122    48.9593     39.2823    48.9593      
1 1 1 9  1  18 o 0 31.2779 12.5061  2.82487    177.231     42.0432    -2.76858     
1 1 1 9  1  19 o 0 61.1002 10.1884  47.6121    138.318     17.7347    -41.6819     
1 1 1 9  1  20 o 0 46.583  14.8835  54.4843    -24.0226    32.0461    -24.0226     
1 1 1 9  1  21 o 0 26.8389 11.6872  6.39272    -125.053    57.1856    -125.053     
1 1 1 9  1  22 o 0 42.6416 15.9356  ?          ?           ?          ?            
1 1 1 9  1  23 o 0 9.84918 4.90804  ?          ?           ?          ?            
1 1 1 9  2  0  o 0 99.8993 8.3035   78.8088    180         68.5969    4.87522e-14  
1 1 1 9  2  1  o 0 358.183 13.6519  338.865    123.963     11.0626    -56.0373     
1 1 1 9  2  2  o 0 165.16  6.33035  69.4414    -20.2233    158.221    159.777      
1 1 1 9  2  3  o 0 351.866 13.7998  487.933    -151.888    311.826    -151.888     
1 1 1 9  2  4  o 0 505.094 18.7714  474.574    178.4       43.0366    -1.60024     
1 1 1 9  2  5  o 0 264.574 11.794   255.3      -23.9851    24.7854    -23.9851     
1 1 1 9  2  6  o 0 136.507 7.30975  55.8696    -145.052    20.6515    -145.052     
1 1 1 9  2  7  o 0 336.53  14.4447  339.309    25.5188     77.1381    25.5188      
1 1 1 9  2  8  o 0 231.73  11.0146  161.965    135.599     74.7768    -44.4013     
1 1 1 9  2  9  o 0 199.762 10.6515  110.39     -136.65     112.6      43.3495      
1 1 1 9  2  10 o 0 338.19  14.2068  316.179    -150.997    32.4008    -150.997     
1 1 1 9  2  11 o 0 131.156 8.06425  35.1549    49.4854     128.468    -130.515     
1 1 1 9  2  12 o 0 293.794 14.1129  317.434    -157.126    131.675    -157.126     
1 1 1 9  2  13 o 0 209.731 9.82794  227.79     127.181     82.56      127.181      
1 1 1 9  2  14 o 0 159.635 7.61391  156.23     -126.656    46.5833    -126.656     
1 1 1 9  2  15 o 0 57.6521 10.0336  15.2376    20.1951     58.3494    -159.805     
1 1 1 9  2  16 o 0 36.0421 12.7698  2.57364    -51.3997    37.9316    -51.3997     
1 1 1 9  2  17 o 0 281.86  9.98431  326.981    -3.15835    76.3106    -3.15835     
1 1 1 9  2  18 o 0 104.472 7.43048  93.2168    73.7485     16.9992    -106.252     
1 1 1 9  2  19 o 0 56.7956 11.9676  41.0511    143.145     22.4021    -36.8552     
1 1 1 9  2  20 o 0 79.8509 9.03916  79.0258    -133.713    11.776     -133.713     
1 1 1 9  2  21 o 0 20.8177 10.1717  5.90102    -108.702    12.9831    71.2977      
1 1 1 9  2  22 o 0 25.5688 11.384   ?          ?           ?          ?            
1 1 1 9  3  0  o 0 40.6733 15.6889  9.37937    0           68.6363    -180         
1 1 1 9  3  1  f 1 695.679 24.8153  591.961    -125.374    185.228    54.6263      
1 1 1 9  3  2  o 0 362.101 14.5867  354.302    -7.02753    8.29477    -7.02753     
1 1 1 9  3  3  o 0 145.522 6.68178  79.6411    -161.482    86.8117    18.5183      
1 1 1 9  3  4  o 0 411.09  17.0303  386.829    151.141     27.9914    -28.8591     
1 1 1 9  3  5  o 0 572.119 23.0086  607.027    -58.9904    115.491    -58.9904     
1 1 1 9  3  6  o 0 144.814 7.54758  104.45     148.081     10.1588    148.081      
1 1 1 9  3  7  o 0 364.298 14.4566  315.292    3.93752     27.2752    -176.062     
1 1 1 9  3  8  o 0 463.153 22.2438  463.213    170.717     96.6652    170.717      
1 1 1 9  3  9  o 0 582.232 26.6099  584.445    40.48       136.261    40.48        
1 1 1 9  3  10 f 1 663.055 28.2259  715.88     -57.6165    228.233    -57.6165     
1 1 1 9  3  11 o 0 172.15  9.13298  79.1425    129.833     138.623    -50.1673     
1 1 1 9  3  12 o 0 114.653 7.11839  73.1723    56.4222     28.026     -123.578     
1 1 1 9  3  13 o 0 155.243 6.81114  121.986    22.1902     26.9958    -157.81      
1 1 1 9  3  14 o 0 55.1348 11.0703  9.75703    82.119      65.5153    82.119       
1 1 1 9  3  15 o 0 32.917  12.59    1.93922    72.8285     18.5791    72.8285      
1 1 1 9  3  16 o 0 138.921 6.95422  153.907    -93.8561    79.0652    -93.8561     
1 1 1 9  3  17 o 0 208.441 8.47168  253.583    -153.695    81.8221    -153.695     
1 1 1 9  3  18 o 0 85.7417 8.05026  100.125    -38.6394    38.4743    -38.6394     
1 1 1 9  3  19 o 0 76.0273 9.3744   73.7221    -152.429    5.30433    -152.429     
1 1 1 9  3  20 o 0 54.8248 12.1937  54.9373    98.3652     12.395     98.3652      
1 1 1 9  3  21 o 0 29.3986 13.3182  8.60988    -40.3797    30.5553    139.62       
1 1 1 9  3  22 o 0 33.6888 14.0991  ?          ?           ?          ?            
1 1 1 9  4  0  o 0 66.2996 7.43256  11.3511    0           23.8784    -180         
1 1 1 9  4  1  o 0 520.339 19.0776  675.999    137.502     340.129    137.502      
1 1 1 9  4  2  o 0 530.194 19.3268  607.296    71.8112     168.446    71.8112      
1 1 1 9  4  3  o 0 168.425 7.50035  129.495    149.621     32.2369    -30.3791     
1 1 1 9  4  4  o 0 590.379 22.9998  651.484    161.488     142.497    161.488      
1 1 1 9  4  5  o 0 445.736 17.8383  438.069    21.2447     26.6471    21.2447      
1 1 1 9  4  6  o 0 681.761 27.7804  725.512    -161.485    153.741    -161.485     
1 1 1 9  4  7  o 0 675.434 26.3393  685.82     -29.0911    132.273    -29.0911     
1 1 1 9  4  8  o 0 499.806 22.5215  452.578    -13.81      6.90684    -13.81       
1 1 1 9  4  9  o 0 430.009 18.5568  486.849    68.3938     223.97     68.3938      
1 1 1 9  4  10 o 0 426.43  18.4112  372.061    27.4708     21.9194    -152.529     
1 1 1 9  4  11 o 0 402.696 18.6438  422.689    -41.0412    131.895    -41.0412     
1 1 1 9  4  12 o 0 231.212 9.51012  209.564    -88.9607    27.0834    -88.9607     
1 1 1 9  4  13 o 0 76.0776 9.41678  12.9119    -69.8627    79.8867    110.137      
1 1 1 9  4  14 o 0 82.8178 7.82375  4.96208    -5.57638    138.766    -5.57638     
1 1 1 9  4  15 o 0 131.478 6.62695  131.846    9.04403     40.0099    9.04403      
1 1 1 9  4  16 o 0 116.854 6.79129  86.6873    -91.777     20.6961    88.223       
1 1 1 9  4  17 o 0 96.4556 7.1041   103.794    -122.147    16.2297    -122.147     
1 1 1 9  4  18 o 0 61.5441 8.55092  70.4984    -78.7309    36.3299    -78.7309     
1 1 1 9  4  19 o 0 92.5413 8.01928  94.6528    149.591     14.5586    149.591      
1 1 1 9  4  20 o 0 94.3339 10.7155  85.3006    160.084     3.52594    -19.9157     
1 1 1 9  4  21 o 0 42.1582 15.4477  38.1523    167.774     6.72383    167.774      
1 1 1 9  4  22 o 0 46.6267 21.3309  ?          ?           ?          ?            
1 1 1 9  4  23 o 0 15.9925 4.94359  ?          ?           ?          ?            
1 1 1 9  5  0  o 0 11.0763 8.08878  1.18418    180         129.673    -3.93342e-15 
1 1 1 9  5  1  o 0 462.086 16.2699  401.282    -161.02     100.86     18.9803      
1 1 1 9  5  2  o 0 212.375 8.25677  228.512    36.1695     81.267     36.1695      
1 1 1 9  5  3  o 0 296.094 12.67    272.27     -47.5564    23.5342    132.444      
1 1 1 9  5  4  o 0 502.677 20.2057  507.743    177.054     31.743     177.054      
1 1 1 9  5  5  o 0 494.244 18.4426  518.422    121.135     94.2967    121.135      
1 1 1 9  5  6  o 0 167.478 8.0538   135.132    -2.31979    0.797079   -2.31979     
1 1 1 9  5  7  o 0 466.431 19.004   549.416    -158.945    257.257    -158.945     
1 1 1 9  5  8  o 0 215.861 8.85008  210.094    52.3423     70.098     52.3423      
1 1 1 9  5  9  o 0 112.047 7.9519   18.1676    -5.15856    204.466    -5.15856     
1 1 1 9  5  10 o 0 134.685 8.33169  77.8718    113.291     24.887     -66.7086     
1 1 1 9  5  11 o 0 149.467 7.99061  132.714    -48.3847    22.9382    -48.3847     
1 1 1 9  5  12 o 0 159.746 7.10479  125.447    -118.6      9.94493    61.3995      
1 1 1 9  5  13 o 0 203.725 9.03707  195.428    -62.4831    27.4204    -62.4831     
1 1 1 9  5  14 o 0 245.54  10.6364  223.055    44.4158     11.0793    44.4158      
1 1 1 9  5  15 o 0 245.345 10.8743  214.686    63.1067     2.67838    -116.893     
1 1 1 9  5  16 o 0 71.0164 8.9432   1.69619    -15.9102    111.394    164.09       
1 1 1 9  5  17 o 0 49.8938 11.8625  29.6151    150.446     33.1782    -29.5538     
1 1 1 9  5  18 o 0 59.6958 9.96513  51.6146    -32.3966    5.40918    147.603      
1 1 1 9  5  19 o 0 87.856  7.77086  102.562    32.6976     40.8676    32.6976      
1 1 1 9  5  20 o 0 43.6437 13.4509  46.0749    144.16      18.8776    144.16       
1 1 1 9  5  21 o 0 68.7927 11.3603  68.6706    31.5511     16.8985    31.5511      
1 1 1 9  5  22 o 0 55.9906 18.7775  ?          ?           ?          ?            
1 1 1 9  6  0  o 0 79.7648 6.74101  34.1921    180         43.4601    -5.49471e-14 
1 1 1 9  6  1  o 0 73.3618 6.26118  12.7433    15.3146     66.8419    15.3146      
1 1 1 9  6  2  o 0 91.6771 6.66488  1.39392    -156.88     112.391    -156.88      
1 1 1 9  6  3  o 0 212.326 8.36504  134.432    -18.6872    127.924    161.313      
1 1 1 9  6  4  o 0 234.776 9.30152  174.923    25.9288     82.4679    -154.071     
1 1 1 9  6  5  o 0 295.755 12.3798  303.058    164.509     61.1283    164.509      
1 1 1 9  6  6  o 0 450.701 18.1959  412.023    123.523     22.9059    -56.4769     
1 1 1 9  6  7  o 0 201.297 8.39705  199.509    -67.2318    81.3794    -67.2318     
1 1 1 9  6  8  o 0 293.419 12.9485  246.694    -141.287    17.6667    38.7129      
1 1 1 9  6  9  o 0 962.195 39.1634  945.011    -33.3835    179.734    -33.3835     
1 1 1 9  6  10 o 0 173.363 10.0232  152.877    112.494     61.6115    112.494      
1 1 1 9  6  11 o 0 376.531 16.4011  312.187    116.675     41.2085    -63.3255     
1 1 1 9  6  12 o 0 284.773 12.4692  230.691    139.061     27.1357    -40.9386     
1 1 1 9  6  13 o 0 170.346 8.28442  179.725    -110.199    68.4832    -110.199     
1 1 1 9  6  14 o 0 26.7655 11.6344  26.7435    -173.754    60.8766    -173.754     
1 1 1 9  6  15 o 0 180.65  6.75382  149.953    -19.5194    15.0972    160.481      
1 1 1 9  6  16 o 0 152.73  7.73997  138.827    124.5       21.3701    124.5        
1 1 1 9  6  17 o 0 80.6927 8.54334  92.3148    94.0651     28.86      94.0651      
1 1 1 9  6  18 o 0 85.7054 7.56561  104.821    11.4374     49.5504    11.4374      
1 1 1 9  6  19 o 0 80.446  9.58263  64.2179    -28.0355    22.9056    151.965      
1 1 1 9  6  20 o 0 27.4414 12.5188  19.1058    -97.0308    1.49466    -97.0308     
1 1 1 9  6  21 o 0 51.6299 14.8254  ?          ?           ?          ?            
1 1 1 9  6  22 o 0 25.4222 12.5667  ?          ?           ?          ?            
1 1 1 9  6  23 o 0 25.8697 10.8188  ?          ?           ?          ?            
1 1 1 9  7  0  o 0 156.844 9.27292  97.9141    180         34.7193    180          
1 1 1 9  7  1  o 0 354.74  13.0149  355.604    99.4064     24.4536    99.4064      
1 1 1 9  7  2  o 0 495.999 17.6663  532.11     140.076     90.1501    140.076      
1 1 1 9  7  3  o 0 68.4524 6.65349  26.3358    117.758     101.142    117.758      
1 1 1 9  7  4  o 0 102.657 6.70864  35.2663    -156.707    233.762    -156.707     
1 1 1 9  7  5  o 0 849.91  35.8674  825.174    -27.5586    19.9567    -27.5586     
1 1 1 9  7  6  o 0 403.23  16.7201  494.94     -108.078    246.698    -108.078     
1 1 1 9  7  7  o 0 168.727 7.9562   139.562    125.447     26.0975    125.447      
1 1 1 9  7  8  o 0 524.762 20.4951  494.487    89.6821     51.8433    89.6821      
1 1 1 9  7  9  o 0 315.212 12.8425  284.101    2.12604     5.78788    2.12604      
1 1 1 9  7  10 o 0 341.83  15.947   291.319    54.5189     20.6786    -125.481     
1 1 1 9  7  11 o 0 223.644 9.88557  214.425    -159.795    45.9132    -159.795     
1 1 1 9  7  12 o 0 203.165 9.59317  204.803    73.9509     74.7409    73.9509      
1 1 1 9  7  13 o 0 198.338 9.16093  199.158    36.679      48.54      36.679       
1 1 1 9  7  14 o 0 219.673 9.82011  189.348    -9.03108    15.6197    170.969      
1 1 1 9  7  15 o 0 106.907 6.82013  84.531     69.8015     10.1816    -110.198     
1 1 1 9  7  16 o 0 123.212 7.81166  67.287     -88.2729    71.4233    91.7271      
1 1 1 9  7  17 o 0 100.217 7.33302  111.229    -46.1879    24.3667    -46.1879     
1 1 1 9  7  18 o 0 64.9638 12.275   43.8335    117.974     33.9677    -62.026      
1 1 1 9  7  19 o 0 29.6943 12.3492  16.8165    3.17693     6.39125    -176.823     
1 1 1 9  7  20 o 0 33.3897 13.6857  30.169     -159.333    10.3869    -159.333     
1 1 1 9  7  21 o 0 38.64   16.4084  ?          ?           ?          ?            
1 1 1 9  7  22 o 0 17.4128 8.60676  ?          ?           ?          ?            
1 1 1 9  8  0  o 0 234.864 12.3486  142.732    0           102.052    -2.6316e-15  
1 1 1 9  8  1  o 0 338.178 10.8367  310.879    -36.3247    31.138     143.675      
1 1 1 9  8  2  o 0 389.699 15.4601  336.5      134.649     86.104     -45.3505     
1 1 1 9  8  3  o 0 218.379 8.35998  220.9      77.8569     57.1208    77.8569      
1 1 1 9  8  4  o 0 151.955 6.4606   118.394    45.1418     13.6903    45.1418      
1 1 1 9  8  5  o 0 310.427 12.0575  295.669    77.7748     17.9579    77.7748      
1 1 1 9  8  6  o 0 279.397 10.2236  194.368    162.542     110.308    -17.4582     
1 1 1 9  8  7  o 0 108.453 6.65317  33.4266    -23.6202    47.1052    156.38       
1 1 1 9  8  8  o 0 557.137 22.8932  562.982    -100.557    133.935    -100.557     
1 1 1 9  8  9  o 0 198.287 9.67465  193.323    -95.2366    73.3769    -95.2366     
1 1 1 9  8  10 o 0 90.3892 8.93591  3.64674    -14.3689    14.6684    165.631      
1 1 1 9  8  11 o 0 60.3544 11.5288  5.91164    165.282     72.5243    165.282      
1 1 1 9  8  12 o 0 195.948 8.93122  116.121    -148.907    96.8812    31.0932      
1 1 1 9  8  13 o 0 231.354 10.0839  202.887    61.5008     10.0721    -118.499     
1 1 1 9  8  14 o 0 90.1503 7.43951  73.8383    127.977     2.22818    -52.0227     
1 1 1 9  8  15 o 0 57.0442 10.0521  30.942     -60.4894    15.4705    119.511      
1 1 1 9  8  16 o 0 175.726 7.12732  192.263    145.14      23.5715    145.14       
1 1 1 9  8  17 o 0 67.0725 8.14719  54.9319    -50.3108    18.749     129.689      
1 1 1 9  8  18 o 0 32.4168 11.7833  11.7933    -155.493    31.9335    24.5073      
1 1 1 9  8  19 o 0 79.9502 8.67438  104.684    16.5162     64.1096    16.5162      
1 1 1 9  8  20 o 0 34.6108 14.2495  15.6532    83.4225     28.0184    -96.5775     
1 1 1 9  8  21 o 0 30.6074 14.2393  ?          ?           ?          ?            
1 1 1 9  8  22 o 0 17.9017 7.6459   ?          ?           ?          ?            
1 1 1 9  9  0  o 0 356.436 28.6854  352.499    180         26.2525    3.33088e-14  
1 1 1 9  9  1  o 0 152.104 8.45605  140.362    90          6.11838    -90          
1 1 1 9  9  2  o 0 308.563 14.9299  305.547    0           127.99     1.66693e-14  
1 1 1 9  9  3  o 0 44.8721 15.4489  0.319065   90          1.82084    -90          
1 1 1 9  9  4  f 1 118.056 10.0199  108.255    180         93.772     -1.43825e-14 
1 1 1 9  9  5  o 0 214.279 12.3267  195.908    -90         81.6473    -90          
1 1 1 9  9  6  f 1 502.174 28.4002  464.097    0           66.5073    3.10181e-14  
1 1 1 9  9  7  o 0 317.904 21.5228  289.909    90          3.13729    90           
1 1 1 9  9  8  o 0 510.374 32.1442  458.504    0           15.0683    3.40632e-14  
1 1 1 9  9  9  o 0 25.8664 16.6807  0.0496742  -90         0.952902   90           
1 1 1 9  9  10 o 0 509.983 34.6613  460.392    0           53.7865    180          
1 1 1 9  9  11 o 0 25.0103 15.9032  3.26009    -90         31.0827    90           
1 1 1 9  9  12 o 0 109.671 8.41571  101.875    0           31.4087    180          
1 1 1 9  9  13 o 0 314.677 17.7446  290.942    90          53.1373    90           
1 1 1 9  9  14 o 0 123.849 10.2404  111.77     180         37.4734    180          
1 1 1 9  9  15 o 0 203.182 11.3119  178.863    90          21.6952    90           
1 1 1 9  9  16 o 0 225.972 11.6024  236.375    180         6.42031    2.26273e-13  
1 1 1 9  9  17 o 0 19.6013 13.2211  5.60934    90          11.3382    -90          
1 1 1 9  9  18 o 0 19.513  13.3196  8.80992    180         8.95382    -7.66557e-14 
1 1 1 9  9  19 o 0 17.8253 12.3405  11.3742    90          19.3335    -90          
1 1 1 9  9  20 o 0 15.6911 11.0673  9.8948     0           14.0329    -180         
1 1 1 9  9  21 f 1 45.1012 26.1171  ?          ?           ?          ?            
1 1 1 9  9  22 o 0 11.5018 8.06681  ?          ?           ?          ?            
1 1 1 10 0  0  o 0 865.948 58.7959  840.053    180         127.633    180          
1 1 1 10 0  1  o 0 520.354 27.4377  508.9      -45         15.6579    -45          
1 1 1 10 0  2  o 0 519.413 25.2682  514.268    90          17.4985    90           
1 1 1 10 0  3  o 0 184.374 10.1741  95.4703    -135        53.3894    -135         
1 1 1 10 0  4  o 0 440.066 27.1164  434.679    180         113.092    2.7561e-14   
1 1 1 10 0  5  o 0 419.302 24.9945  404.99     135         15.6196    135          
1 1 1 10 0  6  o 0 461.418 32.0559  441.071    90          73.641     90           
1 1 1 10 0  7  o 0 22.6487 14.3736  0.231975   45          5.87508    -135         
1 1 1 10 0  8  o 0 313.777 20.5571  285.1      180         2.79528    180          
1 1 1 10 0  9  o 0 467.92  31.1865  418.048    -45         53.8938    -45          
1 1 1 10 0  10 o 0 258.315 16.611   234.632    -90         88.4216    -90          
1 1 1 10 0  11 o 0 40.349  20.6146  1.19278    45          3.60159    -135         
1 1 1 10 0  12 o 0 506.686 35.1871  443.218    180         20.461     1.46115e-13  
1 1 1 10 0  13 o 0 51.0637 19.6568  28.3197    135         53.52      -45          
1 1 1 10 0  14 o 0 48.0934 17.9366  28.8441    -90         69.1273    90           
1 1 1 10 0  15 o 0 347.571 17.5543  307.767    45          22.3906    -135         
1 1 1 10 0  16 o 0 44.9063 19.9064  9.89742    0           2.02057    180          
1 1 1 10 0  17 o 0 21.4748 13.6112  5.80087    -45         8.75334    135          
1 1 1 10 0  18 o 0 23.5208 14.9256  8.78681    90          10.086     -90          
1 1 1 10 0  19 o 0 29.835  18.2681  26.271     45          9.82355    -135         
1 1 1 10 0  20 o 0 43.2052 20.9273  39.6171    180         12.2843    180          
1 1 1 10 0  21 o 0 22.9586 16.1574  20.3858    -45         31.9778    135          
1 1 1 10 0  22 o 0 43.513  26.8357  ?          ?           ?          ?            
1 1 1 10 1  0  o 0 77.4213 6.49085  32.9516    0           46.6553    -180         
1 1 1 10 1  1  o 0 490.083 18.2565  389.365    153.887     170.346    -26.1126     
1 1 1 10 1  2  o 0 174.757 6.54553  145.828    21.5461     7.8118     -158.454     
1 1 1 10 1  3  o 0 264.475 10.3847  298.538    -121.039    108.523    -121.039     
1 1 1 10 1  4  o 0 307.183 12.6891  268.925    143.773     48.3076    -36.2271     
1 1 1 10 1  5  o 0 158.048 7.34424  67.7008    8.76625     137.238    -171.234     
1 1 1 10 1  6  o 0 525.027 21.8361  579.372    -107.807    169.875    -107.807     
1 1 1 10 1  7  o 0 119.498 7.37681  46.0087    -147.412    5.54951    32.5879      
1 1 1 10 1  8  o 0 376.664 16.8289  463.362    -105.731    271.975    -105.731     
1 1 1 10 1  9  o 0 468.119 20.4896  437.761    142.946     53.1232    142.946      
1 1 1 10 1  10 o 0 353.357 14.6488  342.247    136.765     59.9475    136.765      
1 1 1 10 1  11 o 0 306.296 14.5552  242.534    7.86105     53.7755    -172.139     
1 1 1 10 1  12 o 0 334.826 15.7593  202.119    -120.794    174.964    59.2064      
1 1 1 10 1  13 o 0 82.5719 7.657    29.2992    164.634     2.96934    -15.3656     
1 1 1 10 1  14 o 0 69.73   8.77501  11.8619    108.816     51.1889    -71.1836     
1 1 1 10 1  15 o 0 28.107  11.6182  4.97065    84.9648     19.3171    84.9648      
1 1 1 10 1  16 o 0 183.503 7.47369  176.003    -24.0892    42.4617    -24.0892     
1 1 1 10 1  17 f 1 215.595 9.02293  226.396    -135.653    15.2509    -135.653     
1 1 1 10 1  18 o 0 117.249 7.10444  102.164    58.9869     23.4767    -121.013     
1 1 1 10 1  19 o 0 33.541  12.5059  24.4194    -124.154    5.5377     -124.154     
1 1 1 10 1  20 o 0 27.5329 11.1119  19.1878    104.652     2.18708    104.652      
1 1 1 10 1  21 o 0 45.6204 14.985   52.0232    -154.899    35.7256    -154.899     
1 1 1 10 1  22 o 0 39.7995 17.6214  ?          ?           ?          ?            
1 1 1 10 2  0  o 0 309.913 15.0303  302.157    0           96.0549    1.14251e-13  
1 1 1 10 2  1  o 0 627.842 22.0577  630.018    61.7413     37.7665    61.7413      
1 1 1 10 2  2  o 0 525.085 19.7076  518.852    170.615     7.80749    170.615      
1 1 1 10 2  3  o 0 489.824 18.2897  480.324    58.3914     1.73909    58.3914      
1 1 1 10 2  4  o 0 147.689 6.68482  109.476    -112.673    35.5069    -112.673     
1 1 1 10 2  5  o 0 364.88  15.4268  370.836    -73.1047    56.8426    -73.1047     
1 1 1 10 2  6  o 0 697.624 31.4823  735.777    -62.3121    148.221    -62.3121     
1 1 1 10 2  7  o 0 439.642 17.0185  453.81     -27.1434    113.805    -27.1434     
1 1 1 10 2  8  f 1 319.766 13.3394  375.463    35.4668     203.39     35.4668      
1 1 1 10 2  9  o 0 491.403 21.2234  465.064    -172.301    65.9265    -172.301     
1 1 1 10 2  10 o 0 212.57  10.8828  148.435    27.6592     63.2707    -152.341     
1 1 1 10 2  11 o 0 132.807 6.98853  119.103    159.424     34.8508    159.424      
1 1 1 10 2  12 o 0 60.0492 12.4624  39.4638    7.25652     159.511    7.25652      
1 1 1 10 2  13 o 0 47.4763 11.6133  32.6382    -102.217    111.366    -102.217     
1 1 1 10 2  14 o 0 176.567 7.7544   150.566    -57.5445    1.636      122.455      
1 1 1 10 2  15 o 0 154.712 6.85096  126.168    175.384     15.0644    -4.6155      
1 1 1 10 2  16 o 0 125.271 5.60912  126.508    -34.2201    48.8251    -34.2201     
1 1 1 10 2  17 o 0 104.856 6.5504   151.574    83.4918     100.96     83.4918      
1 1 1 10 2  18 o 0 62.8954 7.95852  72.9002    122.18      39.3817    122.18       
1 1 1 10 2  19 o 0 51.3215 9.91853  45.8143    79.976      0.712346   79.976       
1 1 1 10 2  20 o 0 21.5875 10.0853  8.16344    -53.1504    6.80471    126.85       
1 1 1 10 2  21 o 0 21.7274 10.1597  0.316717   59.8608     0.0227404  -120.139     
1 1 1 10 2  22 o 0 22.2914 9.78955  ?          ?           ?          ?            
1 1 1 10 3  0  o 0 218.753 10.3617  211.998    0           47.1475    -9.41302e-14 
1 1 1 10 3  1  o 0 122.943 5.9948   60.9106    12.9135     8.0262     -167.087     
1 1 1 10 3  2  o 0 480.832 18.3651  454.262    86.2826     33.6447    -93.7174     
1 1 1 10 3  3  o 0 320.139 12.4692  418.429    62.2773     239.265    62.2773      
1 1 1 10 3  4  o 0 504.361 18.4951  664.766    -131.506    353.726    -131.506     
1 1 1 10 3  5  o 0 296.583 12.3237  233.587    129.666     85.6339    -50.3343     
1 1 1 10 3  6  o 0 610.604 26.6014  617.879    -102.776    80.6359    -102.776     
1 1 1 10 3  7  o 0 263.757 10.9565  316.492    132.102     198.89     132.102      
1 1 1 10 3  8  o 0 108.55  6.96216  20.0277    176.942     102.648    -3.0579      
1 1 1 10 3  9  o 0 177.86  7.91789  144.823    65.1595     19.5798    65.1595      
1 1 1 10 3  10 o 0 313.557 13.4459  250.153    147.167     52.2928    -32.8328     
1 1 1 10 3  11 o 0 181.552 9.36684  140.52     82.547      27.2898    -97.453      
1 1 1 10 3  12 o 0 173.588 8.02649  159.851    134.088     37.5059    134.088      
1 1 1 10 3  13 o 0 331.494 12.9817  322.86     -14.9786    38.2914    -14.9786     
1 1 1 10 3  14 o 0 47.6643 11.6151  21.3986    -15.0249    79.1428    -15.0249     
1 1 1 10 3  15 o 0 19.0205 9.20918  10.2233    -37.8024    24.872     -37.8024     
1 1 1 10 3  16 f 1 139.349 8.31798  100.839    -108.168    31.6016    71.8321      
1 1 1 10 3  17 o 0 24.5096 10.9622  6.04952    155.624     42.5674    155.624      
1 1 1 10 3  18 f 1 113.016 6.78009  142.362    -113.442    68.4917    -113.442     
1 1 1 10 3  19 o 0 57.1039 11.5742  45.3196    -18.0586    13.1837    161.941      
1 1 1 10 3  20 o 0 29.5664 12.7476  22.536     15.9624     8.74369    15.9624      
1 1 1 10 3  21 o 0 34.2382 14.2663  ?          ?           ?          ?            
1 1 1 10 3  22 o 0 47.2354 17.8426  ?          ?           ?          ?            
1 1 1 10 3  23 o 0 8.81891 4.25819  ?          ?           ?          ?            
1 1 1 10 4  0  o 0 319.091 18.7909  314.596    0           13.4473    -5.63911e-16 
1 1 1 10 4  1  o 0 279.877 9.55682  261.045    -133.314    7.68028    46.686       
1 1 1 10 4  2  o 0 207.112 7.94739  184.065    115.549     6.9305     -64.4507     
1 1 1 10 4  3  o 0 98.5111 5.04775  19.2791    43.172      49.1899    -136.828     
1 1 1 10 4  4  o 0 225.176 8.6738   203.784    8.33762     2.52372    8.33762      
1 1 1 10 4  5  o 0 126.085 7.19494  54.7589    13.5159     6.2033     13.5159      
1 1 1 10 4  6  o 0 221.206 9.71619  163.415    24.4937     67.718     -155.506     
1 1 1 10 4  7  f 1 203.561 9.28397  73.2445    -166.355    207.133    13.6453      
1 1 1 10 4  8  o 0 482.104 20.1064  479.163    -74.4377    99.1335    -74.4377     
1 1 1 10 4  9  o 0 237.177 9.96748  193.188    168.64      8.84172    -11.3601     
1 1 1 10 4  10 o 0 295.177 13.2682  316.085    26.367      125.114    26.367       
1 1 1 10 4  11 o 0 66.3711 31.0834  3.97383    -25.4002    7.89937    154.6        
1 1 1 10 4  12 o 0 163.25  8.08614  92.2348    -166.682    86.1819    13.3179      
1 1 1 10 4  13 o 0 144.593 7.29962  129.818    -160.777    17.2806    -160.777     
1 1 1 10 4  14 o 0 128.284 6.95155  71.2023    -168.116    70.5119    11.8842      
1 1 1 10 4  15 o 0 92.0458 7.75979  40.7106    86.649      72.9949    -93.351      
1 1 1 10 4  16 o 0 63.4789 8.95993  38.8336    -91.8597    12.0536    88.1403      
1 1 1 10 4  17 o 0 23.3559 10.6216  9.00223    -74.156     46.7767    -74.156      
1 1 1 10 4  18 o 0 121.329 7.79343  118.139    96.5905     0.879409   96.5905      
1 1 1 10 4  19 o 0 48.6141 12.5625  23.6835    -21.6129    40.6235    158.387      
1 1 1 10 4  20 o 0 34.7107 11.689   22.851     107.616     12.3825    -72.3842     
1 1 1 10 4  21 o 0 27.9519 12.1386  ?          ?           ?          ?            
1 1 1 10 4  22 o 0 39.5346 18.6582  ?          ?           ?          ?            
1 1 1 10 4  23 f 1 16.9595 8.49676  ?          ?           ?          ?            
1 1 1 10 5  0  o 0 592.107 31.1963  584.411    180         138.089    180          
1 1 1 10 5  1  f 1 334.187 10.9871  460.765    -26.8487    301.862    -26.8487     
1 1 1 10 5  2  o 0 572.228 20.3732  597.831    138.42      71.0008    138.42       
1 1 1 10 5  3  o 0 49.3002 9.89611  76.1784    98.0724     190.152    98.0724      
1 1 1 10 5  4  o 0 138.258 6.60926  74.1004    75.5685     25.0037    75.5685      
1 1 1 10 5  5  o 0 238.932 10.17    245.169    37.9983     66.8259    37.9983      
1 1 1 10 5  6  f 1 147.591 6.96708  61.8748    51.1298     121.038    -128.87      
1 1 1 10 5  7  o 0 908.331 36.4605  903.629    97.9481     146.173    97.9481      
1 1 1 10 5  8  o 0 410.733 15.1003  320.575    -172.473    88.3522    7.52651      
1 1 1 10 5  9  o 0 277.954 12.6399  287.875    -155.719    112.885    -155.719     
1 1 1 10 5  10 o 0 315.721 14.8822  326.859    113.472     105.967    113.472      
1 1 1 10 5  11 o 0 393.334 16.1525  327.139    -60.6789    39.0313    119.321      
1 1 1 10 5  12 o 0 329.366 13.5669  324.187    69.3602     84.821     69.3602      
1 1 1 10 5  13 o 0 378.462 15.8906  382.225    111.721     70.565     111.721      
1 1 1 10 5  14 o 0 55.4561 11.7024  15.352     -60.1767    54.3044    119.823      
1 1 1 10 5  15 o 0 97.3585 7.01277  79.0388    -172.646    2.01052    7.35445      
1 1 1 10 5  16 o 0 163.013 7.74136  156.35     -58.6475    40.211     -58.6475     
1 1 1 10 5  17 o 0 114.771 6.5864   126.223    -95.4193    24.4086    -95.4193     
1 1 1 10 5  18 o 0 170.797 7.9088   168.538    135.975     2.73443    135.975      
1 1 1 10 5  19 o 0 71.0087 11.3291  63.5319    40.1209     4.05096    -139.879     
1 1 1 10 5  20 o 0 38.4743 11.4769  24.8463    -89.9747    16.3146    90.0253      
1 1 1 10 5  21 o 0 32.4797 14.5711  ?          ?           ?          ?            
1 1 1 10 5  22 o 0 27.6694 13.7506  ?          ?           ?          ?            
1 1 1 10 5  23 o 0 17.4678 8.49383  ?          ?           ?          ?            
1 1 1 10 6  0  o 0 86.576  8.09459  25.8622    180         22.2372    -3.19681e-13 
1 1 1 10 6  1  o 0 404.486 13.3605  370.907    -22.1405    44.0965    157.859      
1 1 1 10 6  2  o 0 382.541 13.6496  423.678    117.236     109.42     117.236      
1 1 1 10 6  3  o 0 686.241 28.6258  638.082    74.9069     73.446     -105.093     
1 1 1 10 6  4  o 0 340.106 13.529   313.387    149.979     12.9417    -30.0208     
1 1 1 10 6  5  o 0 456.038 17.518   425.341    111.589     11.3777    -68.4114     
1 1 1 10 6  6  o 0 392.317 15.6816  447.485    -9.20576    171.927    -9.20576     
1 1 1 10 6  7  o 0 361.804 16.2926  363.652    74.0378     84.928     74.0378      
1 1 1 10 6  8  o 0 311.258 12.6103  219.628    -47.1835    105.367    132.817      
1 1 1 10 6  9  o 0 505.643 21.9364  354.174    -63.9353    215.04     116.065      
1 1 1 10 6  10 o 0 428.47  17.7923  396.948    105.159     32.6509    105.159      
1 1 1 10 6  11 o 0 230.525 9.7021   226.968    -166.805    60.1441    -166.805     
1 1 1 10 6  12 o 0 91.9527 8.31404  4.20576    26.6454     150.159    26.6454      
1 1 1 10 6  13 o 0 39.5867 13.8479  37.6067    -80.1302    104.579    -80.1302     
1 1 1 10 6  14 o 0 61.2726 10.2843  25.6021    -82.5676    44.5115    97.4324      
1 1 1 10 6  15 o 0 229.224 8.72956  248.253    -171.436    98.6413    -171.436     
1 1 1 10 6  16 o 0 104.488 7.1324   94.5117    2.21572     22.3728    2.21572      
1 1 1 10 6  17 o 0 100.742 6.21742  111.445    -94.3924    24.8277    -94.3924     
1 1 1 10 6  18 o 0 97.247  12.147   88.2396    88.4621     9.77743    -91.5379     
1 1 1 10 6  19 o 0 68.1046 9.43456  75.2416    63.1508     27.1737    63.1508      
1 1 1 10 6  20 o 0 34.0212 13.1074  31.5702    35.9051     14.4668    35.9051      
1 1 1 10 6  21 o 0 43.4115 15.1755  ?          ?           ?          ?            
1 1 1 10 6  22 o 0 16.5556 8.42968  ?          ?           ?          ?            
1 1 1 10 6  23 o 0 11.313  5.64717  ?          ?           ?          ?            
1 1 1 10 7  0  o 0 645.773 33.3401  637.114    180         323.07     -180         
1 1 1 10 7  1  o 0 140.292 6.36897  71.0208    -88.6304    89.6967    91.3696      
1 1 1 10 7  2  o 0 334.996 12.2649  277.042    -121.695    91.3573    58.305       
1 1 1 10 7  3  o 0 18.3099 8.75383  91.6768    61.3488     188.099    61.3488      
1 1 1 10 7  4  o 0 210.403 8.83944  214.468    158.426     68.4144    158.426      
1 1 1 10 7  5  o 0 210.405 9.33005  220.75     -68.9349    89.4131    -68.9349     
1 1 1 10 7  6  o 0 291.517 14.0372  149.218    -41.6679    225.738    138.332      
1 1 1 10 7  7  o 0 572.165 22.5668  625.483    100.561     219.45     100.561      
1 1 1 10 7  8  o 0 35.3792 12.3501  26.2762    -64.7094    58.4999    -64.7094     
1 1 1 10 7  9  o 0 297.525 12.1207  316.983    39.5333     115.438    39.5333      
1 1 1 10 7  10 o 0 123.142 7.55087  21.552     -89.002     141.489    90.998       
1 1 1 10 7  11 o 0 166.114 8.17379  156.628    -161.554    42.4439    -161.554     
1 1 1 10 7  12 o 0 111.253 7.41833  83.5818    -49.0607    18.3483    -49.0607     
1 1 1 10 7  13 o 0 221.855 9.42023  229.245    -99.769     65.8135    -99.769      
1 1 1 10 7  14 f 1 91.7607 6.45056  78.008     -63.9759    4.15716    -63.9759     
1 1 1 10 7  15 o 0 35.1088 12.3193  0.180577   -91.8002    12.9662    88.1998      
1 1 1 10 7  16 o 0 141.045 6.46295  191.837    -96.3924    104.304    -96.3924     
1 1 1 10 7  17 o 0 46.5924 12.1826  28.5769    91.146      25.8939    -88.854      
1 1 1 10 7  18 o 0 43.3167 12.1608  43.292     146.558     14.5944    146.558      
1 1 1 10 7  19 o 0 47.8018 15.0319  31.1392    -74.5868    22.7333    105.413      
1 1 1 10 7  20 o 0 54.6243 13.6939  48.8907    -127.969    1.34077    -127.969     
1 1 1 10 7  21 o 0 42.3581 15.219   ?          ?           ?          ?            
1 1 1 10 7  22 o 0 13.9381 6.79357  ?          ?           ?          ?            
1 1 1 10 8  0  o 0 499.672 24.1503  492.177    0           271.521    1.30729e-14  
1 1 1 10 8  1  o 0 231.169 8.2565   201.813    140.931     22.65      -39.0689     
1 1 1 10 8  2  o 0 242.97  8.60793  184.25     -68.9415    86.4854    111.058      
1 1 1 10 8  3  o 0 47.7262 9.6605   64.6321    95.4541     159.495    95.4541      
1 1 1 10 8  4  o 0 319.831 13.3147  358.232    -173.371    127.998    -173.371     
1 1 1 10 8  5  o 0 362.585 14.0065  313.262    173.575     48.6806    -6.42469     
1 1 1 10 8  6  o 0 529.25  23.0264  430.428    -86.8565    105.029    93.1435      
1 1 1 10 8  7  o 0 677.091 26.075   675.778    -62.8028    128.897    -62.8028     
1 1 1 10 8  8  f 1 87.9119 7.58117  1.70721    -135.551    84.0474    -135.551     
1 1 1 10 8  9  o 0 235.906 10.0366  169.646    108.711     68.9967    -71.2892     
1 1 1 10 8  10 o 0 146.951 9.12908  72.3648    -93.1334    80.4412    86.8666      
1 1 1 10 8  11 o 0 264.991 11.396   341.95     -132.467    242.258    -132.467     
1 1 1 10 8  12 f 1 48.4889 12.7421  45.3781    -39.545     147.582    -39.545      
1 1 1 10 8  13 o 0 145.46  7.49976  128.084    -62.0005    13.7639    -62.0005     
1 1 1 10 8  14 o 0 214.361 8.43484  183.919    -112.663    12.901     67.3374      
1 1 1 10 8  15 o 0 208.605 7.66168  155.042    -70.4063    51.2602    109.594      
1 1 1 10 8  16 o 0 151.913 6.87098  205.111    -26.9393    99.6928    -26.9393     
1 1 1 10 8  17 o 0 56.0702 9.75813  58.5212    178.056     20.1222    178.056      
1 1 1 10 8  18 o 0 133.302 7.67022  131.27     -88.5306    3.33044    -88.5306     
1 1 1 10 8  19 o 0 110.568 8.05668  117.742    174.346     28.5672    174.346      
1 1 1 10 8  20 o 0 43.26   14.3094  31.6418    139.483     11.485     -40.5166     
1 1 1 10 8  21 o 0 34.4091 14.4079  ?          ?           ?          ?            
1 1 1 10 8  22 o 0 16.474  8.0528   ?          ?           ?          ?            
1 1 1 10 9  0  o 0 577.055 26.142   566.961    180         31.5217    2.52879e-13  
1 1 1 10 9  1  o 0 296.741 10.01    259.556    76.9315     34.5368    -103.068     
1 1 1 10 9  2  o 0 33.2269 12.6475  71.3648    6.1007      156.305    6.1007       
1 1 1 10 9  3  o 0 256.894 8.97921  182.042    -49.1036    110.157    130.896      
1 1 1 10 9  4  o 0 422.253 14.6715  405.53     -143.64     16.749     -143.64      
1 1 1 10 9  5  o 0 548.402 20.9016  524.77     -91.6636    18.6352    -91.6636     
1 1 1 10 9  6  o 0 26.5051 11.547   73.9225    -174.304    156.285    -174.304     
1 1 1 10 9  7  f 1 252.924 10.9277  288.382    -44.3676    166.65     -44.3676     
1 1 1 10 9  8  o 0 359.556 14.0019  231.028    -167.178    166.616    12.8219      
1 1 1 10 9  9  o 0 300.055 14.2091  294.424    158.377     65.6913    158.377      
1 1 1 10 9  10 o 0 405.372 17.7406  320.513    -163.292    79.897     16.7083      
1 1 1 10 9  11 o 0 97.0316 7.97203  51.6377    102.881     16.462     102.881      
1 1 1 10 9  12 o 0 216.941 9.82923  258.262    -35.3812    132.654    -35.3812     
1 1 1 10 9  13 o 0 82.0537 8.43999  31.3329    31.482      43.6976    -148.518     
1 1 1 10 9  14 o 0 114.981 6.7962   80.562     46.8599     36.7159    -133.14      
1 1 1 10 9  15 o 0 242.359 9.32287  215.589    20.2268     12.0902    20.2268      
1 1 1 10 9  16 o 0 35.4269 12.0789  13.0394    -91.3138    31.6804    88.6862      
1 1 1 10 9  17 o 0 159.189 6.83951  178.914    141.569     40.7818    141.569      
1 1 1 10 9  18 o 0 132.889 7.67168  130.138    28.9719     2.65826    28.9719      
1 1 1 10 9  19 o 0 39.8957 13.2038  17.3525    -50.8631    34.5708    129.137      
1 1 1 10 9  20 o 0 39.1213 13.8829  33.7586    -146.339    2.6165     -146.339     
1 1 1 10 9  21 o 0 27.7721 12.6666  ?          ?           ?          ?            
1 1 1 10 9  22 o 0 16.6513 7.91848  ?          ?           ?          ?            
1 1 1 10 10 0  o 0 551.284 40.6209  531.684    0           157.181    180          
1 1 1 10 10 1  o 0 214.385 10.1045  202.157    -90         68.0493    -90          
1 1 1 10 10 2  o 0 291.746 13.5004  277.116    0           169.492    -3.12195e-15 
1 1 1 10 10 3  o 0 427.31  20.2316  410.913    -90         55.301     -90          
1 1 1 10 10 4  f 1 451.542 29.0329  431.339    180         54.5447    180          
1 1 1 10 10 5  o 0 181.214 11.262   167.534    90          106.644    -90          
1 1 1 10 10 6  o 0 452.865 26.5387  414.261    0           91.7416    180          
1 1 1 10 10 7  o 0 392.549 22.3375  354.366    90          12.4486    90           
1 1 1 10 10 8  o 0 39.8699 19.3485  12.501     0           98.4567    -180         
1 1 1 10 10 9  o 0 53.2779 22.8865  1.10585    -90         4.15596    90           
1 1 1 10 10 10 o 0 275.069 17.5737  245.782    180         90.6005    180          
1 1 1 10 10 11 o 0 141.115 10.9425  123.605    90          57.689     -90          
1 1 1 10 10 12 o 0 81.8819 11.9916  70.7007    0           49.5135    180          
1 1 1 10 10 13 o 0 466.411 26.5622  426.61     -90         59.4589    -90          
1 1 1 10 10 14 o 0 72.2232 14.1075  62.9341    0           1.70889    -180         
1 1 1 10 10 15 o 0 35.7144 18.5579  5.02881    90          4.41488    -90          
1 1 1 10 10 16 o 0 185.563 10.9294  191.903    0           4.77281    180          
1 1 1 10 10 17 o 0 61.8579 11.5894  61.9802    90          3.35285    90           
1 1 1 10 10 18 o 0 19.9391 13.2849  12.1912    180         13.4047    6.38149e-15  
1 1 1 10 10 19 o 0 52.2533 17.8693  49.3219    -90         6.23687    -90          
1 1 1 10 10 20 o 0 112.658 16.0322  103.214    0           23.4835    -3.0406e-15  
1 1 1 10 10 21 o 0 21.9139 15.0459  ?          ?           ?          ?            
1 1 1 10 10 22 o 0 5.87475 4.33466  ?          ?           ?          ?            
1 1 1 11 0  1  o 0 124.078 8.79143  107.841    -135        42.4128    45           
1 1 1 11 0  2  o 0 34.8469 14.2148  13.1337    180         140.77     1.61412e-15  
1 1 1 11 0  3  o 0 175.168 9.87737  171.981    135         77.6393    -45          
1 1 1 11 0  4  o 0 60.3305 12.7534  22.3738    90          65.1115    -90          
1 1 1 11 0  5  o 0 50.5223 21.4218  19.1034    45          87.7399    -135         
1 1 1 11 0  6  o 0 111.988 8.17592  93.0162    0           61.7324    -180         
1 1 1 11 0  7  o 0 92.3786 8.42324  65.2253    135         71.5585    -45          
1 1 1 11 0  8  o 0 204.988 11.814   144.861    90          82.2956    90           
1 1 1 11 0  9  o 0 281.474 15.5591  239.894    45          157.172    45           
1 1 1 11 0  10 o 0 820.585 51.1053  744.076    0           165.08     1.47217e-15  
1 1 1 11 0  11 o 0 218.207 13.6167  193.865    135         46.3443    135          
1 1 1 11 0  12 o 0 183.522 11.8464  159.409    90          34.2846    90           
1 1 1 11 0  13 o 0 116.689 12.5123  106.615    -135        23.6414    45           
1 1 1 11 0  14 o 0 163.194 11.1344  147.045    180         22.3293    180          
1 1 1 11 0  15 o 0 54.1085 20.4255  44.0032    135         18.5964    -45          
1 1 1 11 0  16 o 0 21.7858 14.136   9.88448    -90         45.1941    90           
1 1 1 11 0  17 o 0 104.02  9.44112  105.342    -135        47.4888    -135         
1 1 1 11 0  18 f 1 25.7504 15.0632  22.3865    0           37.9264    -180         
1 1 1 11 0  19 o 0 18.8883 13.2187  7.08284    -45         7.83973    135          
1 1 1 11 0  20 o 0 50.5971 18.5847  46.0772    -90         22.1229    -90          
1 1 1 11 0  21 o 0 26.0289 17.4561  ?          ?           ?          ?            
1 1 1 11 0  22 o 0 33.9442 24.349   ?          ?           ?          ?            
1 1 1 11 1  0  o 0 38.7493 14.3885  2.59783    180         20.8027    2.93802e-13  
1 1 1 11 1  1  o 0 526.443 18.169   464.956    56.0905     91.4916    -123.91      
1 1 1 11 1  2  o 0 505.231 17.8082  602.039    -112.421    226.071    -112.421     
1 1 1 11 1  3  o 0 160.404 8.4295   35.6281    -61.5712    217.742    118.429      
1 1 1 11 1  4  o 0 333.88  13.5368  304.548    -101.951    16.8081    78.0493      
1 1 1 11 1  5  o 0 523.217 20.5825  534.337    57.7132     77.6153    57.7132      
1 1 1 11 1  6  o 0 651.828 26.7967  627.567    1.39356     26.4124    1.39356      
1 1 1 11 1  7  o 0 644.471 26.119   757.043    -35.6499    346.053    -35.6499     
1 1 1 11 1  8  o 0 546.738 23.3602  531.448    -135.126    87.633     -135.126     
1 1 1 11 1  9  o 0 246.53  10.5392  157.32     -166.295    102.222    13.7049      
1 1 1 11 1  10 o 0 447.688 21.4946  432.534    44.5451     68.5296    44.5451      
1 1 1 11 1  11 f 1 238.625 11.6985  195.826    121.044     20.2808    -58.9558     
1 1 1 11 1  12 o 0 330.457 13.6949  265.737    147.135     34.7484    -32.8652     
1 1 1 11 1  13 o 0 85.7797 8.122    23.9239    161.056     80.2297    -18.9443     
1 1 1 11 1  14 o 0 27.7328 11.5144  3.34919    2.24988     12.7343    2.24988      
1 1 1 11 1  15 o 0 97.3994 5.98016  88.2193    -34.8105    19.0133    -34.8105     
1 1 1 11 1  16 o 0 78.5238 7.87564  47.7868    -112.837    26.3799    67.1635      
1 1 1 11 1  17 o 0 148.52  6.6809   190.388    93.3574     85.3669    93.3574      
1 1 1 11 1  18 o 0 113.088 6.04535  94.7257    129.244     28.2735    -50.7563     
1 1 1 11 1  19 o 0 45.4067 12.1334  23.8004    -2.41919    32.889     177.581      
1 1 1 11 1  20 o 0 38.2587 13.6946  28.8816    -157.809    6.46346    22.1913      
1 1 1 11 1  21 o 0 37.4386 15.1023  ?          ?           ?          ?            
1 1 1 11 1  22 f 1 24.4444 11.9675  ?          ?           ?          ?            
1 1 1 11 2  0  o 0 151.25  8.04873  136.906    180         5.60639    7.58563e-13  
1 1 1 11 2  1  o 0 255.03  9.63213  301.672    -108.501    146.122    -108.501     
1 1 1 11 2  2  o 0 120.638 5.3329   25.3299    -176.171    142.948    3.82879      
1 1 1 11 2  3  o 0 322.243 13.5594  351.636    -97.168     93.6602    -97.168      
1 1 1 11 2  4  o 0 459.833 20.2111  453.399    26.741      32.1777    26.741       
1 1 1 11 2  5  o 0 635.313 23.9635  669.407    -130.562    130.41     -130.562     
1 1 1 11 2  6  o 0 436.62  18.6683  383.657    -82.6747    48.1253    97.3253      
1 1 1 11 2  7  o 0 311.51  13.402   277.776    138.966     5.72057    138.966      
1 1 1 11 2  8  o 0 211.605 9.0641   219.975    100.047     117.26     100.047      
1 1 1 11 2  9  o 0 646.56  29.1293  534.401    -45.3562    70.3759    134.644      
1 1 1 11 2  10 o 0 199.148 10.8521  126.688    120.073     79.5504    -59.9274     
1 1 1 11 2  11 o 0 254.331 12.4297  180.941    156.23      79.9083    -23.7701     
1 1 1 11 2  12 o 0 198.383 8.66086  144.171    174.09      42.9586    -5.90958     
1 1 1 11 2  13 o 0 126.279 6.71799  81.2815    69.1596     48.3279    -110.84      
1 1 1 11 2  14 o 0 35.8426 12.4859  9.78293    -17.5259    61.5066    -17.5259     
1 1 1 11 2  15 o 0 117.18  6.58451  117.614    -103.667    41.6357    -103.667     
1 1 1 11 2  16 f 1 133.218 6.47691  106.759    -176.711    6.51333    3.28925      
1 1 1 11 2  17 o 0 73.6855 9.7106   75.2118    107.025     10.3374    107.025      
1 1 1 11 2  18 o 0 98.3397 7.26202  114.956    104.358     44.5773    104.358      
1 1 1 11 2  19 o 0 48.7812 13.4111  46.734     -57.1006    9.91601    -57.1006     
1 1 1 11 2  20 o 0 42.8055 10.2849  40.7737    -1.21314    9.81449    -1.21314     
1 1 1 11 2  21 o 0 29.5295 12.786   ?          ?           ?          ?            
1 1 1 11 2  22 o 0 22.5429 10.8435  ?          ?           ?          ?            
1 1 1 11 2  23 o 0 9.77919 4.90073  ?          ?           ?          ?            
1 1 1 11 3  0  o 0 23.8565 15.8725  1.14181    0           25.9719    -180         
1 1 1 11 3  1  o 0 454.042 16.273   427.589    -13.9198    23.9235    166.08       
1 1 1 11 3  2  o 0 309.656 12.108   288.256    -114.391    12.5095    65.6087      
1 1 1 11 3  3  o 0 472.762 18.3616  523.315    74.7836     130.877    74.7836      
1 1 1 11 3  4  o 0 300.534 12.7518  345.63     -32.765     141.833    -32.765      
1 1 1 11 3  5  o 0 138.893 7.41109  61.9129    -131.721    99.9663    48.2788      
1 1 1 11 3  6  o 0 460.266 19.4845  463.686    -120.956    68.9731    -120.956     
1 1 1 11 3  7  o 0 691.088 29.9659  632.894    90.9315     8.98919    90.9315      
1 1 1 11 3  8  o 0 710.141 33.3195  696.514    92.1863     121.328    92.1863      
1 1 1 11 3  9  o 0 110.552 7.56077  8.5565     115.788     142.778    -64.2119     
1 1 1 11 3  10 o 0 618.046 26.6772  651.841    -35.6208    196.486    -35.6208     
1 1 1 11 3  11 o 0 53.5479 13.3574  16.4491    -2.79649    81.7965    -2.79649     
1 1 1 11 3  12 o 0 155.006 7.89292  87.6777    -26.1955    78.5107    153.805      
1 1 1 11 3  13 o 0 205.581 9.28106  194.299    154.201     25.2109    154.201      
1 1 1 11 3  14 o 0 97.686  8.10826  105.674    -47.693     56.0129    -47.693      
1 1 1 11 3  15 o 0 181.127 8.18018  210.429    -49.5131    111.966    -49.5131     
1 1 1 11 3  16 o 0 114.784 6.76404  99.2226    -173.598    12.5309    -173.598     
1 1 1 11 3  17 o 0 69.3247 7.00012  82.7048    -101.937    39.0635    -101.937     
1 1 1 11 3  18 o 0 40.6842 13.1247  22.6996    143.116     20.1309    -36.8843     
1 1 1 11 3  19 o 0 34.9729 13.6386  11.4263    172.162     36.5247    -7.83786     
1 1 1 11 3  20 o 0 39.0207 15.2523  34.1464    -142.05     3.70707    -142.05      
1 1 1 11 3  21 o 0 22.9518 11.0701  ?          ?           ?          ?            
1 1 1 11 3  22 o 0 31.9812 15.8489  ?          ?           ?          ?            
1 1 1 11 4  0  o 0 88.6255 8.30511  52.6322    180         52.2791    -3.9939e-14  
1 1 1 11 4  1  o 0 306.683 11.7952  235.004    -103.508    115.093    76.4921      
1 1 1 11 4  2  o 0 446.636 15.8352  462.772    -102.915    60.21      -102.915     
1 1 1 11 4  3  o 0 48.8008 9.47509  48.8442    -45.7567    122.888    -45.7567     
1 1 1 11 4  4  o 0 564.328 21.7517  637.279    -119.864    198.318    -119.864     
1 1 1 11 4  5  o 0 171.184 8.32718  136.499    70.1036     8.03304    -109.896     
1 1 1 11 4  6  o 0 347.677 15.1425  344.991    138.178     51.6993    138.178      
1 1 1 11 4  7  o 0 312.939 12.3864  337.588    154.599     130.768    154.599      
1 1 1 11 4  8  o 0 490.695 21.8611  549.304    -62.3464    231.949    -62.3464     
1 1 1 11 4  9  o 0 119.996 8.0174   24.3853    -156.729    129.956    23.2711      
1 1 1 11 4  10 o 0 128.6   6.56372  67.2102    -136.804    28.3937    43.1958      
1 1 1 11 4  11 o 0 314.732 12.9029  306.083    -10.1095    65.0801    -10.1095     
1 1 1 11 4  12 o 0 234.715 9.67713  185.671    -65.6434    23.7891    114.357      
1 1 1 11 4  13 o 0 97.8312 7.07944  25.1191    129.767     107.8      -50.233      
1 1 1 11 4  14 o 0 163.094 7.21791  142.546    108.622     2.13727    -71.3776     
1 1 1 11 4  15 o 0 111.504 6.65597  48.6516    173.06      91.8357    -6.94044     
1 1 1 11 4  16 o 0 152.309 6.84797  128.286    71.1837     3.51594    71.1837      
1 1 1 11 4  17 o 0 89.0217 6.92446  107.479    139.269     44.1792    139.269      
1 1 1 11 4  18 o 0 41.4604 12.8588  30.0152    -126.478    12.8512    53.5217      
1 1 1 11 4  19 o 0 59.5094 11.6499  48.2803    71.0165     11.0125    -108.984     
1 1 1 11 4  20 o 0 58.302  12.7181  58.8306    51.648      15.319     51.648       
1 1 1 11 4  21 o 0 44.806  15.7083  ?          ?           ?          ?            
1 1 1 11 4  22 o 0 26.3787 13.1617  ?          ?           ?          ?            
1 1 1 11 4  23 o 0 8.76864 4.29746  ?          ?           ?          ?            
1 1 1 11 5  0  o 0 264.912 12.5548  259.782    0           32.6771    180          
1 1 1 11 5  1  o 0 173.785 5.95354  156.86     -159.272    28.4859    -159.272     
1 1 1 11 5  2  o 0 195.246 7.48195  108.449    5.08087     140.969    -174.919     
1 1 1 11 5  3  o 0 517.535 20.6551  483.812    6.58267     23.8767    -173.417     
1 1 1 11 5  4  o 0 320.289 12.7556  311.475    -83.0567    27.377     -83.0567     
1 1 1 11 5  5  o 0 865.058 35.3058  773.021    -160.109    102.456    19.8913      
1 1 1 11 5  6  o 0 625.639 26.6522  642.817    67.6373     139.689    67.6373      
1 1 1 11 5  7  o 0 302.583 12.0499  188.256    -162.136    159.505    17.8638      
1 1 1 11 5  8  o 0 556.747 24.4374  519.574    95.3638     49.6494    95.3638      
1 1 1 11 5  9  o 0 176.059 8.43972  92.7411    -42.3175    108.369    137.682      
1 1 1 11 5  10 o 0 229.194 12.2306  175.962    117.848     34.7813    -62.1521     
1 1 1 11 5  11 o 0 198.926 9.80895  147.629    74.8696     42.9775    -105.13      
1 1 1 11 5  12 o 0 150.064 7.19124  97.1789    -43.6121    47.8937    136.388      
1 1 1 11 5  13 o 0 209.39  8.53964  154.796    -36.7153    63.694     143.285      
1 1 1 11 5  14 o 0 85.0054 7.08288  44.2084    38.1715     54.4516    -141.828     
1 1 1 11 5  15 o 0 37.4968 12.4591  17.7217    -25.269     85.235     -25.269      
1 1 1 11 5  16 o 0 63.9302 8.48428  53.5304    65.794      18.0038    65.794       
1 1 1 11 5  17 o 0 228.467 8.60942  235.368    131.42      11.5445    131.42       
1 1 1 11 5  18 o 0 96.3933 8.67829  87.7785    -91.4498    9.88842    88.5502      
1 1 1 11 5  19 o 0 60.6492 10.2207  32.1354    -27.5178    46.7591    152.482      
1 1 1 11 5  20 o 0 92.3058 10.0149  99.3246    -71.5615    32.1969    -71.5615     
1 1 1 11 5  21 o 0 36.5311 14.6005  ?          ?           ?          ?            
1 1 1 11 5  22 o 0 19.0952 8.98548  ?          ?           ?          ?            
1 1 1 11 5  23 o 0 8.53487 4.10598  ?          ?           ?          ?            
1 1 1 11 6  0  o 0 363.662 17.6115  356.624    0           85.2104    180          
1 1 1 11 6  1  o 0 646.909 23.3574  699.164    137.991     136.352    137.991      
1 1 1 11 6  2  o 0 158.637 5.94589  135.33     85.3061     43.4414    85.3061      
1 1 1 11 6  3  o 0 381.828 14.0022  366.84     -41.0756    12.2579    -41.0756     
1 1 1 11 6  4  o 0 536.216 21.9771  466.124    10.4181     89.1101    -169.582     
1 1 1 11 6  5  o 0 322.06  12.7082  308.369    -26.1664    23.8156    -26.1664     
1 1 1 11 6  6  o 0 431.869 18.5669  500.31     -19.1126    224.684    -19.1126     
1 1 1 11 6  7  o 0 512.809 20.7692  519.003    1.21731     118.079    1.21731      
1 1 1 11 6  8  o 0 458.179 20.7527  407.465    83.2932     6.67345    83.2932      
1 1 1 11 6  9  o 0 92.7164 7.86761  12.1948    -34.6633    141.033    -34.6633     
1 1 1 11 6  10 o 0 291.232 12.9146  253.05     -100.395    4.08034    -100.395     
1 1 1 11 6  11 o 0 170.014 8.34671  159.994    -52.6425    42.516     -52.6425     
1 1 1 11 6  12 o 0 220.973 9.69353  232.078    31.1679     65.7408    31.1679      
1 1 1 11 6  13 o 0 169.559 7.21113  104.623    -24.1227    88.1034    155.877      
1 1 1 11 6  14 o 0 93.7607 7.67801  52.1647    -62.713     54.8287    117.287      
1 1 1 11 6  15 o 0 116.865 6.78633  128.281    166.774     67.7911    166.774      
1 1 1 11 6  16 f 1 69.0673 8.46465  51.7327    32.3949     20.7235    -147.605     
1 1 1 11 6  17 o 0 86.3491 7.01301  102.112    116.129     39.46      116.129      
1 1 1 11 6  18 o 0 38.567  12.6205  18.2315    -149.252    31.8275    30.7479      
1 1 1 11 6  19 o 0 64.2215 8.33697  84.0746    -130.477    62.5118    -130.477     
1 1 1 11 6  20 o 0 68.4025 11.7488  69.6244    -79.6045    17.8246    -79.6045     
1 1 1 11 6  21 o 0 43.5425 15.8831  ?          ?           ?          ?            
1 1 1 11 6  22 o 0 22.383  7.76575  ?          ?           ?          ?            
1 1 1 11 7  0  o 0 157.149 8.50419  153.379    0           109.166    180          
1 1 1 11 7  1  f 1 317.099 11.5473  380.647    78.471      169.648    78.471       
1 1 1 11 7  2  o 0 268.254 9.82036  232.86     -83.3248    29.1834    96.6752      
1 1 1 11 7  3  o 0 382.506 13.5578  366.164    -34.0704    11.2931    -34.0704     
1 1 1 11 7  4  f 1 372.888 15.6588  386.206    14.0884     76.6364    14.0884      
1 1 1 11 7  5  o 0 234.61  8.96597  242.809    -74.8776    77.9576    -74.8776     
1 1 1 11 7  6  o 0 297.364 12.8646  296.132    160.432     71.1011    160.432      
1 1 1 11 7  7  o 0 352.188 14.705   355.332    -48.3518    92.6819    -48.3518     
1 1 1 11 7  8  f 1 421.021 18.5689  358.36     138.618     21.9827    -41.382      
1 1 1 11 7  9  o 0 124.239 7.52969  46.2279    109.402     84.4375    -70.5976     
1 1 1 11 7  10 o 0 92.3605 12.9565  14.8823    24.3346     145.025    24.3346      
1 1 1 11 7  11 o 0 51.2555 12.7604  22.5807    -174.432    92.8102    -174.432     
1 1 1 11 7  12 o 0 128.798 7.27413  47.3764    118.879     130.329    -61.1214     
1 1 1 11 7  13 o 0 72.6684 8.35876  17.8801    -157.058    21.2535    22.9415      
1 1 1 11 7  14 o 0 140.954 6.21035  145.758    111.95      49.1088    111.95       
1 1 1 11 7  15 o 0 335.976 12.1356  287        -122.353    9.25517    57.6474      
1 1 1 11 7  16 o 0 85.5664 6.79813  63.6316    101.297     44.3115    -78.7025     
1 1 1 11 7  17 o 0 223.988 10.4606  242.575    47.5882     37.0792    47.5882      
1 1 1 11 7  18 o 0 54.8339 10.012   53.4943    102.756     7.59098    102.756      
1 1 1 11 7  19 o 0 67.9311 10.617   45.9192    -68.0727    32.5619    111.927      
1 1 1 11 7  20 o 0 55.9941 15.4609  61.7531    129.983     27.1081    129.983      
1 1 1 11 7  21 o 0 42.4614 14.5214  ?          ?           ?          ?            
1 1 1 11 7  22 o 0 36.4193 10.2788  ?          ?           ?          ?            
1 1 1 11 8  0  o 0 448.215 21.5948  431.856    0           31.9066    1.13574e-13  
1 1 1 11 8  1  o 0 400.523 14.0202  402.054    69.8666     48.2544    69.8666      
1 1 1 11 8  2  o 0 43.155  10.3228  56.633     93.1406     133.915    93.1406      
1 1 1 11 8  3  o 0 349.118 14.4205  382.506    108.267     116.604    108.267      
1 1 1 11 8  4  o 0 326.163 12.0904  315.52     -170.242    28.6529    -170.242     
1 1 1 11 8  5  o 0 565.15  22.351   457.278    112.288     147.653    -67.7118     
1 1 1 11 8  6  o 0 864.819 37.5356  770.188    -35.5098    38.4813    144.49       
1 1 1 11 8  7  o 0 274.616 11.2691  206.593    58.4185     62.7702    -121.582     
1 1 1 11 8  8  o 0 618.148 25.473   590.724    17.5861     90.43      17.5861      
1 1 1 11 8  9  o 0 219.57  10.6243  176.528    166.157     17.0159    -13.8433     
1 1 1 11 8  10 o 0 308.556 12.7233  314.975    -72.0846    89.427     -72.0846     
1 1 1 11 8  11 o 0 98.4919 8.068    51.4778    42.5665     37.8196    -137.434     
1 1 1 11 8  12 o 0 76.3722 8.61878  0.417612   -95.8299    113.098    84.1701      
1 1 1 11 8  13 o 0 104.708 7.10734  76.0176    -16.1752    8.44121    -16.1752     
1 1 1 11 8  14 o 0 179.466 7.94993  172.501    154.681     31.3103    154.681      
1 1 1 11 8  15 o 0 111.76  7.01864  114.369    -158.382    48.4872    -158.382     
1 1 1 11 8  16 o 0 89.6776 6.80666  108.63     -137.741    41.1609    -137.741     
1 1 1 11 8  17 o 0 160.83  8.18905  184.502    41.5342     50.4354    41.5342      
1 1 1 11 8  18 o 0 125.973 7.67912  119.178    178.6       4.24876    -1.40027     
1 1 1 11 8  19 o 0 71.3337 9.99045  51.5376    90.429      27.4731    -89.571      
1 1 1 11 8  20 o 0 35.3761 13.752   32.9347    -105.161    12.4529    -105.161     
1 1 1 11 8  21 o 0 26.8992 12.9621  ?          ?           ?          ?            
1 1 1 11 8  22 o 0 18.7135 9.05066  ?          ?           ?          ?            
1 1 1 11 9  0  o 0 479.297 24.6263  460.631    180         36.8709    180          
1 1 1 11 9  1  o 0 372.233 12.701   386.046    18.2698     75.5276    18.2698      
1 1 1 11 9  2  o 0 168.325 6.91987  132.792    20.3468     10.2404    -159.653     
1 1 1 11 9  3  o 0 347.501 12.4899  366.359    126.446     88.7583    126.446      
1 1 1 11 9  4  o 0 279.211 11.0749  203.176    -62.3817    105.73     117.618      
1 1 1 11 9  5  o 0 315.156 11.3064  299.145    134.237     38.7894    134.237      
1 1 1 11 9  6  o 0 400.44  15.4644  302.89     81.6951     111.851    -98.3049     
1 1 1 11 9  7  o 0 358.516 14.2024  341.897    6.64361     57.2118    6.64361      
1 1 1 11 9  8  o 0 504.089 20.0501  655.349    46.5942     402.858    46.5942      
1 1 1 11 9  9  o 0 212.988 8.63337  162.212    -85.821     32.5108    94.179       
1 1 1 11 9  10 o 0 186.682 8.7907   195.385    67.8904     81.7255    67.8904      
1 1 1 11 9  11 o 0 225.442 9.05413  247.408    120.324     121.14     120.324      
1 1 1 11 9  12 o 0 39.7859 12.8867  39.4254    -178.216    109.743    -178.216     
1 1 1 11 9  13 o 0 133.554 7.85044  88.5099    140.315     45.0914    -39.685      
1 1 1 11 9  14 o 0 132.438 7.25208  139.852    -161.227    55.4749    -161.227     
1 1 1 11 9  15 o 0 155.397 7.01295  133.533    115.417     4.6271     115.417      
1 1 1 11 9  16 o 0 170.656 8.25152  184.921    -72.8207    22.141     -72.8207     
1 1 1 11 9  17 o 0 46.6509 12.1156  26.1931    155.091     30.1985    -24.9085     
1 1 1 11 9  18 o 0 43.8837 12.2905  28.2583    33.724      21.6532    -146.276     
1 1 1 11 9  19 o 0 27.4163 11.7677  2.66005    -139.089    37.4575    40.9107      
1 1 1 11 9  20 o 0 49.6223 12.357   47.7787    -85.9424    10.8819    -85.9424     
1 1 1 11 9  21 o 0 45.7538 17.9147  ?          ?           ?          ?            
1 1 1 11 9  22 o 0 9.97788 4.97198  ?          ?           ?          ?            
1 1 1 11 10 0  o 0 223.536 11.4104  200.5      180         101.646    -180         
1 1 1 11 10 1  o 0 293.86  10.1676  222.13     -169.46     99.9919    10.5399      
1 1 1 11 10 2  o 0 455.816 15.9167  430.305    5.79021     1.28504    5.79021      
1 1 1 11 10 3  o 0 159.241 6.1862   113.269    111.021     29.8368    -68.9788     
1 1 1 11 10 4  o 0 770.998 29.1258  828.735    166.432     203.978    166.432      
1 1 1 11 10 5  o 0 463.248 17.3316  476.655    -83.8195    117.729    -83.8195     
1 1 1 11 10 6  o 0 823.701 31.9525  916.88     -86.4568    346.159    -86.4568     
1 1 1 11 10 7  o 0 391.537 14.257   330.446    138.781     26.1364    -41.2194     
1 1 1 11 10 8  o 0 454.119 21.6908  465.96     66.2588     113.389    66.2588      
1 1 1 11 10 9  o 0 111.754 7.56379  21.3249    -18.8529    109.529    161.147      
1 1 1 11 10 10 o 0 178.403 8.49819  143.266    -36.7174    13.2187    143.283      
1 1 1 11 10 11 o 0 219.752 9.59701  179.145    -55.4953    10.8698    124.505      
1 1 1 11 10 12 o 0 281.525 11.4805  260.542    -98.8326    9.41708    -98.8326     
1 1 1 11 10 13 o 0 153.236 7.36247  120.519    151.376     16.7561    -28.6244     
1 1 1 11 10 14 o 0 197.258 7.70773  170.498    72.6084     3.19268    -107.392     
1 1 1 11 10 15 o 0 117.568 6.62254  80.2958    -76.3456    34.6128    103.654      
1 1 1 11 10 16 o 0 142.481 7.60749  174.893    21.9539     62.8665    21.9539      
1 1 1 11 10 17 o 0 179.564 8.47907  208.746    -109.435    63.4137    -109.435     
1 1 1 11 10 18 o 0 117.898 8.68832  116.239    169.485     7.46529    169.485      
1 1 1 11 10 19 o 0 25.2419 11.6087  6.12137    132.331     2.60868    -47.6691     
1 1 1 11 10 20 o 0 25.24   11.7833  14.4853    106.107     0.547256   -73.8933     
1 1 1 11 10 21 o 0 51.3991 16.7595  ?          ?           ?          ?            
1 1 1 11 10 22 o 0 10.2617 5.12661  ?          ?           ?          ?            
1 1 1 11 11 0  o 0 591.238 36.9412  563.924    180         199.613    180          
1 1 1 11 11 1  o 0 370.961 17.595   354.303    -90         29.0836    -90          
1 1 1 11 11 2  o 0 406.993 18.6705  388.247    180         147.893    180          
1 1 1 11 11 3  o 0 451.588 23.2787  429.106    -90         108.863    -90          
1 1 1 11 11 4  o 0 101.445 8.2921   90.3922    180         158.296    3.35027e-15  
1 1 1 11 11 5  o 0 789.288 39.5595  721.737    90          135.686    -90          
1 1 1 11 11 6  f 1 37.8698 18.3875  13.397     0           119.852    180          
1 1 1 11 11 7  o 0 120.059 9.96518  105.04     -90         126.458    90           
1 1 1 11 11 8  o 0 233.234 14.9508  205.003    180         101.263    180          
1 1 1 11 11 9  o 0 103.237 12.2706  27.2633    -90         8.32698    90           
1 1 1 11 11 10 o 0 175.067 13.2953  154.635    0           50.6       180          
1 1 1 11 11 11 o 0 106.232 9.15527  91.553     90          69.0166    -90          
1 1 1 11 11 12 o 0 44.692  20.1639  12.1352    180         28.8137    2.95517e-15  
1 1 1 11 11 13 o 0 40.083  20.3197  25.803     -90         21.9378    90           
1 1 1 11 11 14 o 0 193.988 10.3709  171.134    180         18.5679    3.99306e-14  
1 1 1 11 11 15 o 0 33.2869 17.966   5.88068    90          6.90251    -90          
1 1 1 11 11 16 o 0 96.3656 9.77687  98.3488    0           50.6067    1.042e-15    
1 1 1 11 11 17 o 0 17.9819 12.3418  10.2822    90          30.654     -90          
1 1 1 11 11 18 o 0 70.7721 14.6238  68.1832    180         4.72087    1.45029e-13  
1 1 1 11 11 19 o 0 79.457  14.4604  74.1984    90          6.85324    90           
1 1 1 11 11 20 o 0 30.1152 17.7471  27.0256    0           14.1774    -180         
1 1 1 11 11 21 o 0 16.6266 11.705   ?          ?           ?          ?            
1 1 1 11 11 22 o 0 24.2927 15.7033  ?          ?           ?          ?            
1 1 1 12 0  0  o 0 649.385 44.4163  628.833    180         131.097    180          
1 1 1 12 0  1  o 0 351.375 16.9397  342.152    -45         164.512    -45          
1 1 1 12 0  2  o 0 368.462 20.5104  360.141    -90         31.2781    90           
1 1 1 12 0  3  o 0 327.333 17.296   315.234    -135        94.9673    45           
1 1 1 12 0  4  f 1 471.756 27.3991  452.782    180         30.396     1.2194e-13   
1 1 1 12 0  5  o 0 135.289 17.7578  103.441    135         1.65439    -45          
1 1 1 12 0  6  o 0 29.7683 17.778   1.96528    90          28.0344    -90          
1 1 1 12 0  7  o 0 475.855 26.0595  433.421    45          74.3093    -135         
1 1 1 12 0  8  f 1 288.248 17.5545  258.322    180         104.436    180          
1 1 1 12 0  9  f 1 642.756 31.3361  589.944    135         139.306    135          
1 1 1 12 0  10 o 0 165.188 13.8025  145.161    -90         16.573     90           
1 1 1 12 0  11 o 0 246.412 15.2716  217.454    -135        66.3706    45           
1 1 1 12 0  12 o 0 100.524 10.9325  15.9399    180         5.50269    180          
1 1 1 12 0  13 o 0 306.751 16.7096  281.975    135         73.3486    135          
1 1 1 12 0  14 o 0 273.418 16.2809  245.047    90          63.8382    90           
1 1 1 12 0  15 o 0 127.581 11.0655  111.311    45          5.11627    -135         
1 1 1 12 0  16 o 0 27.3761 16.2229  7.02482    0           15.9491    180          
1 1 1 12 0  17 o 0 23.4875 14.3551  14.4644    -45         20.0182    135          
1 1 1 12 0  18 o 0 99.1673 10.9295  96.5434    -90         11.1481    90           
1 1 1 12 0  19 o 0 26.5833 17.4234  6.54034    45          0.19509    -135         
1 1 1 12 0  20 o 0 16.5007 11.3165  10.721     180         13.3823    1.37382e-14  
1 1 1 12 0  21 o 0 44.0277 18.1547  ?          ?           ?          ?            
1 1 1 12 0  22 o 0 17.9583 13.0748  ?          ?           ?          ?            
1 1 1 12 0  23 o 0 13.3945 9.39945  ?          ?           ?          ?            
1 1 1 12 1  0  o 0 608.552 29.5682  590.308    180         32.9824    180          
1 1 1 12 1  1  o 0 425.049 15.2789  369.381    -73.2685    75.8726    106.732      
1 1 1 12 1  2  f 1 224.273 8.75822  208.306    -137.833    12.0921    -137.833     
1 1 1 12 1  3  o 0 402.986 15.3143  422.591    -99.8555    87.2223    -99.8555     
1 1 1 12 1  4  o 0 160.125 6.82736  38.8926    -10.5264    202.654    169.474      
1 1 1 12 1  5  o 0 201.774 9.41447  148.451    76.7109     56.5382    -103.289     
1 1 1 12 1  6  o 0 760.007 33.7529  726.635    3.75514     59.566     3.75514      
1 1 1 12 1  7  o 0 234.135 9.50618  181.325    49.3154     37.4107    -130.685     
1 1 1 12 1  8  o 0 290.042 13.2889  279.455    97.0297     64.2971    97.0297      
1 1 1 12 1  9  o 0 255.053 11.1045  242.021    -96.3726    45.8826    -96.3726     
1 1 1 12 1  10 o 0 425.244 21.5588  399.363    -21.6111    48.4029    -21.6111     
1 1 1 12 1  11 o 0 256.796 12.2708  242.183    16.9125     44.1738    16.9125      
1 1 1 12 1  12 o 0 111.588 8.04717  84.5965    34.6746     25.5606    34.6746      
1 1 1 12 1  13 o 0 136.424 7.02786  109.036    110.336     7.62279    -69.6643     
1 1 1 12 1  14 o 0 28.0015 11.6148  11.2681    17.2504     40.5929    17.2504      
1 1 1 12 1  15 o 0 80.9746 8.52125  39.0651    -173.637    52.976     6.36341      
1 1 1 12 1  16 f 1 89.572  6.60702  43.6102    -67.3409    88.3175    112.659      
1 1 1 12 1  17 o 0 67.8057 7.86697  55.1862    -173.252    17.8418    6.74788      
1 1 1 12 1  18 o 0 40.1649 12.2263  38.308     106.747     16.9154    106.747      
1 1 1 12 1  19 o 0 31.8925 13.1795  20.7808    -177.576    2.67438    -177.576     
1 1 1 12 1  20 o 0 29.4716 12.508   22.4803    137.715     6.46106    137.715      
1 1 1 12 1  21 o 0 32.1139 12.4172  ?          ?           ?          ?            
1 1 1 12 1  22 f 1 15.4191 7.55675  ?          ?           ?          ?            
1 1 1 12 1  23 o 0 13.3891 5.01884  ?          ?           ?          ?            
1 1 1 12 2  0  o 0 633.794 28.7141  615.788    180         134.368    180          
1 1 1 12 2  1  o 0 435.676 15.3192  513.011    121.771     195.515    121.771      
1 1 1 12 2  2  o 0 344.929 11.799   288.5      83.6505     80.9714    -96.3495     
1 1 1 12 2  3  o 0 360.32  15.6016  314.767    158.154     47.9263    -21.8461     
1 1 1 12 2  4  o 0 177.087 7.44774  136.904    143.949     24.821     -36.0514     
1 1 1 12 2  5  o 0 170.449 8.82755  120.043    -159.797    44.6836    20.203       
1 1 1 12 2  6  f 1 581.119 25.7772  462.185    -90.5576    137.993    89.4424      
1 1 1 12 2  7  o 0 235.018 11.333   158.014    -60.3634    88.5935    119.637      
1 1 1 12 2  8  o 0 633.15  23.7493  558.033    16.6768     10.207     -163.323     
1 1 1 12 2  9  o 0 308.067 12.4861  248.33     81.9841     49.1369    -98.0159     
1 1 1 12 2  10 o 0 242.461 10.3313  228.365    64.9189     52.5902    64.9189      
1 1 1 12 2  11 o 0 205.807 8.60543  118.135    -11.4999    115.767    168.5        
1 1 1 12 2  12 o 0 206.366 8.35445  158.08     -50.9346    26.5074    129.065      
1 1 1 12 2  13 o 0 140.196 7.97116  117.925    18.3484     3.84963    18.3484      
1 1 1 12 2  14 o 0 109.297 6.70964  117.263    18.9641     54.5545    18.9641      
1 1 1 12 2  15 o 0 147.902 5.96014  104.914    -35.8008    42.0406    144.199      
1 1 1 12 2  16 o 0 192.624 7.41007  254.146    60.7331     119.034    60.7331      
1 1 1 12 2  17 o 0 114.94  6.24049  116.315    4.18403     6.89941    4.18403      
1 1 1 12 2  18 o 0 35.1944 11.8095  26.8118    164.633     0.945854   -15.3674     
1 1 1 12 2  19 o 0 43.5997 13.8939  38.5398    151.112     5.05993    151.112      
1 1 1 12 2  20 f 1 55.0652 13.891   57.3547    -125.059    19.9123    -125.059     
1 1 1 12 2  21 o 0 28.5573 12.8299  ?          ?           ?          ?            
1 1 1 12 3  0  o 0 373.48  18.4376  363.358    0           151.105    2.53364e-14  
1 1 1 12 3  1  o 0 320.824 12.0406  286.756    24.5764     33.2774    -155.424     
1 1 1 12 3  2  o 0 403.151 13.899   329.925    14.063      115.639    -165.937     
1 1 1 12 3  3  o 0 614.31  22.0771  612.489    78.5038     51.2917    78.5038      
1 1 1 12 3  4  o 0 153.748 7.0252   118.835    -126.522    44.8512    -126.522     
1 1 1 12 3  5  o 0 407.307 16.7405  380.354    -153.732    0.796897   -153.732     
1 1 1 12 3  6  o 0 272.27  12.0313  267.669    151.645     62.2893    151.645      
1 1 1 12 3  7  o 0 296.678 11.041   318.42     -92.7632    127.138    -92.7632     
1 1 1 12 3  8  o 0 345.789 14.4269  382.938    -35.1311    172.467    -35.1311     
1 1 1 12 3  9  o 0 400.532 16.6996  374.977    46.6327     32.5181    46.6327      
1 1 1 12 3  10 o 0 216.669 9.6004   126.229    -120.357    113.805    59.6429      
1 1 1 12 3  11 o 0 236.01  11.609   224.255    -129.079    47.1292    -129.079     
1 1 1 12 3  12 f 1 138.19  8.87661  139.703    162.351     59.4455    162.351      
1 1 1 12 3  13 o 0 86.076  8.60851  42.1737    -8.21482    13.8987    171.785      
1 1 1 12 3  14 o 0 218.985 9.03451  224.566    -109.737    62.8787    -109.737     
1 1 1 12 3  15 o 0 148.783 8.04657  117.65     138.94      17.3788    -41.0598     
1 1 1 12 3  16 o 0 128.743 6.05965  185.77     -79.0561    128.488    -79.0561     
1 1 1 12 3  17 o 0 171.58  7.73016  195.684    37.3963     50.6585    37.3963      
1 1 1 12 3  18 o 0 146.187 6.76632  171.842    -50.4057    62.0877    -50.4057     
1 1 1 12 3  19 o 0 23.258  10.5858  4.30615    16.0405     42.9714    16.0405      
1 1 1 12 3  20 o 0 24.3449 11.6813  12.7852    169.64      4.91421    -10.36       
1 1 1 12 3  21 o 0 43.2673 15.5382  ?          ?           ?          ?            
1 1 1 12 3  22 o 0 13.8689 6.55913  ?          ?           ?          ?            
1 1 1 12 3  23 o 0 13.2911 6.19959  ?          ?           ?          ?            
1 1 1 12 4  0  o 0 127.631 7.48159  117.347    0           65.5206    -180         
1 1 1 12 4  1  o 0 414.033 13.4785  386.538    -121.668    20.8425    58.3317      
1 1 1 12 4  2  o 0 372.625 13.868   470.097    82.3496     238.46     82.3496      
1 1 1 12 4  3  o 0 102.82  5.91235  20.8182    -113.192    199.389    -113.192     
1 1 1 12 4  4  o 0 482.806 17.8678  523.416    11.7097     136.688    11.7097      
1 1 1 12 4  5  o 0 292.118 11.0043  274.731    82.6152     17.7542    82.6152      
1 1 1 12 4  6  f 1 576.907 21.6812  502.937    74.54       45.6178    -105.46      
1 1 1 12 4  7  o 0 389.095 17.4064  372.716    -101.524    56.3058    -101.524     
1 1 1 12 4  8  f 1 464.717 17.0935  471.788    -140.202    127.743    -140.202     
1 1 1 12 4  9  o 0 432.833 15.4864  453.949    83.6203     133.51     83.6203      
1 1 1 12 4  10 o 0 296.048 12.0893  232.273    -121.858    47.4038    58.1418      
1 1 1 12 4  11 o 0 206.833 9.87357  146.453    172.185     58.5582    -7.815       
1 1 1 12 4  12 o 0 66.1248 8.97492  19.0578    -93.302     132.232    -93.302      
1 1 1 12 4  13 o 0 165.145 7.43019  98.9181    -137.239    90.1192    42.7608      
1 1 1 12 4  14 o 0 26.1993 11.55    31.0645    -178.843    89.3256    -178.843     
1 1 1 12 4  15 o 0 199.439 7.75484  190.635    19.7593     39.9063    19.7593      
1 1 1 12 4  16 o 0 133.935 6.26526  113.669    -29.7699    41.1688    150.23       
1 1 1 12 4  17 o 0 69.1191 9.28496  62.9865    103.789     3.9378     -76.2109     
1 1 1 12 4  18 o 0 44.8519 11.6563  31.2423    -56.3969    17.557     123.603      
1 1 1 12 4  19 o 0 70.653  9.76413  67.8127    -131.894    7.90681    -131.894     
1 1 1 12 4  20 o 0 24.7648 11.2291  12.6944    -45.4083    8.21378    134.592      
1 1 1 12 4  21 o 0 39.6602 15.2446  ?          ?           ?          ?            
1 1 1 12 4  22 o 0 14.1414 6.92538  ?          ?           ?          ?            
1 1 1 12 4  23 o 0 14.4592 6.93503  ?          ?           ?          ?            
1 1 1 12 5  0  o 0 243.315 12.1294  236.83     0           27.9287    4.32238e-14  
1 1 1 12 5  1  o 0 261.548 8.79071  238.223    125.289     8.176      -54.7114     
1 1 1 12 5  2  o 0 374.875 13.4565  382.517    79.3545     61.6889    79.3545      
1 1 1 12 5  3  o 0 280.769 11.7576  315.553    -74.2657    124.313    -74.2657     
1 1 1 12 5  4  o 0 515.679 19.1482  506.736    -140.404    38.846     -140.404     
1 1 1 12 5  5  o 0 109.272 5.92028  30.7417    114.576     78.1343    -65.4237     
1 1 1 12 5  6  o 0 278.636 10.5883  230.953    -26.3857    27.4788    153.614      
1 1 1 12 5  7  o 0 526.358 24.9426  527.506    -69.9621    114.012    -69.9621     
1 1 1 12 5  8  o 0 265.341 11.8315  155.904    -19.0286    143.8      160.971      
1 1 1 12 5  9  o 0 135.964 7.73857  66.5746    -102.016    66.996     77.9843      
1 1 1 12 5  10 o 0 237.532 9.61847  205.613    -177.746    14.9305    -177.746     
1 1 1 12 5  11 o 0 423.785 17.5369  344.785    174.815     48.4733    -5.18523     
1 1 1 12 5  12 o 0 35.3026 13.0705  56.5836    106.548     142.442    106.548      
1 1 1 12 5  13 o 0 124.072 6.65226  88.1362    179.041     24.8697    -0.958715    
1 1 1 12 5  14 o 0 36.3144 12.7299  14.138     -121.75     74.0844    -121.75      
1 1 1 12 5  15 o 0 76.9685 7.64838  67.223     -67.3279    39.2895    -67.3279     
1 1 1 12 5  16 f 1 153.727 6.4998   137.65     96.0032     38.511     -83.9968     
1 1 1 12 5  17 o 0 110.837 6.40251  129.215    -34.4291    43.0064    -34.4291     
1 1 1 12 5  18 o 0 57.1192 11.317   49.5432    0.772221    5.63089    -179.228     
1 1 1 12 5  19 o 0 26.367  12.426   6.55454    85.2126     24.6057    -94.7874     
1 1 1 12 5  20 o 0 89.9396 8.89353  87.0753    70.4814     13.2845    70.4814      
1 1 1 12 5  21 o 0 20.7418 10.2582  ?          ?           ?          ?            
1 1 1 12 5  22 o 0 38.5102 5.79477  ?          ?           ?          ?            
1 1 1 12 6  0  o 0 416.042 20.7724  405.2      180         44.1702    3.81937e-15  
1 1 1 12 6  1  o 0 302.288 10.9525  227.546    172.31      107.873    -7.69043     
1 1 1 12 6  2  o 0 388.833 14.3736  393.165    176.307     56.0149    176.307      
1 1 1 12 6  3  o 0 408.058 14.7595  488.329    81.3806     215.485    81.3806      
1 1 1 12 6  4  o 0 807.012 27.4609  771.41     67.7347     8.04859    67.7347      
1 1 1 12 6  5  o 0 76.3723 7.51058  21.8006    -105.662    112.133    -105.662     
1 1 1 12 6  6  o 0 466.352 18.7134  424.416    -5.33163    7.75865    -5.33163     
1 1 1 12 6  7  o 0 445.203 17.5972  376.929    49.6395     38.0787    -130.361     
1 1 1 12 6  8  o 0 176.114 7.64614  120.527    111.468     35.9126    -68.5323     
1 1 1 12 6  9  o 0 165.282 7.26887  125.428    79.5782     0.620049   -100.422     
1 1 1 12 6  10 o 0 332.288 14.699   183.968    -152.995    219.857    27.0051      
1 1 1 12 6  11 o 0 184.039 7.82555  183.567    8.64757     66.9788    8.64757      
1 1 1 12 6  12 o 0 174.58  7.96884  139.673    -30.7223    29.752     149.278      
1 1 1 12 6  13 o 0 231.259 9.58311  209.086    0.22724     9.6426     0.22724      
1 1 1 12 6  14 o 0 138.797 7.22736  135.026    1.87422     32.0817    1.87422      
1 1 1 12 6  15 o 0 41.7562 12.2502  5.4774     179.986     66.0212    179.986      
1 1 1 12 6  16 o 0 113.441 5.622    129.789    135.577     32.1626    135.577      
1 1 1 12 6  17 o 0 69.3833 8.97036  66.9105    15.1526     4.43387    15.1526      
1 1 1 12 6  18 o 0 43.9115 11.5199  34.9753    98.9483     6.71149    -81.0517     
1 1 1 12 6  19 o 0 128.765 8.65456  97.5055    156.77      44.628     -23.2304     
1 1 1 12 6  20 f 1 33.7157 13.9259  16.5549    -31.3689    22.7399    148.631      
1 1 1 12 6  21 o 0 46.0422 15.8793  ?          ?           ?          ?            
1 1 1 12 6  22 o 0 8.50361 4.22224  ?          ?           ?          ?            
1 1 1 12 7  0  o 0 132.559 9.05885  118.072    180         43.4223    6.8265e-14   
1 1 1 12 7  1  o 0 409.724 15.9231  462.099    -73.9406    157.383    -73.9406     
1 1 1 12 7  2  o 0 354.448 11.4846  314.877    -56.0239    33.6044    123.976      
1 1 1 12 7  3  o 0 316.906 12.7226  328.384    -23.9398    74.0112    -23.9398     
1 1 1 12 7  4  o 0 503.233 17.47    493.076    33.2255     40.3127    33.2255      
1 1 1 12 7  5  o 0 452.514 17.6488  435.548    62.2295     50.0633    62.2295      
1 1 1 12 7  6  o 0 376.861 15.2872  397.081    -103.361    126.63     -103.361     
1 1 1 12 7  7  o 0 489.363 17.6114  526.904    51.1577     187.555    51.1577      
1 1 1 12 7  8  o 0 338.327 14.5885  413.169    -116.905    261.672    -116.905     
1 1 1 12 7  9  o 0 116.379 7.71179  44.0396    -52.1465    55.1724    127.853      
1 1 1 12 7  10 o 0 105.662 11.2807  68.6805    -70.0263    16.3569    109.974      
1 1 1 12 7  11 f 1 80.633  8.43316  28.57      -141.237    9.87151    38.7626      
1 1 1 12 7  12 o 0 174.533 6.78389  160.941    -105.161    16.8419    -105.161     
1 1 1 12 7  13 o 0 63.6756 10.709   5.44779    -109.969    36.4257    70.031       
1 1 1 12 7  14 o 0 166.514 6.86916  161.111    -88.8319    33.7754    -88.8319     
1 1 1 12 7  15 o 0 75.8003 9.734    41.7737    18.4773     35.5153    -161.523     
1 1 1 12 7  16 o 0 31.9419 12.0553  11.9713    158.029     11.083     -21.9709     
1 1 1 12 7  17 o 0 104.692 8.0818   109.774    -50.445     16.7939    -50.445      
1 1 1 12 7  18 o 0 128.535 7.49959  114.994    -26.607     16.1971    153.393      
1 1 1 12 7  19 o 0 94.7634 8.99892  68.9042    144.15      36.8188    -35.85       
1 1 1 12 7  20 o 0 36.4368 12.3129  29.6001    92.7282     0.540462   92.7282      
1 1 1 12 7  21 o 0 28.26   13.1726  ?          ?           ?          ?            
1 1 1 12 7  22 o 0 22.5206 8.07131  ?          ?           ?          ?            
1 1 1 12 8  0  o 0 217.327 10.5455  207.873    180         80.1359    9.91763e-15  
1 1 1 12 8  1  o 0 607.062 17.4768  588.086    -42.6834    22.9762    -42.6834     
1 1 1 12 8  2  o 0 335.871 11.7215  381.434    -126.644    145.757    -126.644     
1 1 1 12 8  3  o 0 191.412 8.08812  128.247    142.183     78.0029    -37.8173     
1 1 1 12 8  4  o 0 175.218 7.69283  105.389    171.104     88.9044    -8.89561     
1 1 1 12 8  5  o 0 573.098 22.2159  646.472    -131.076    252.31     -131.076     
1 1 1 12 8  6  o 0 782.871 28.1927  774.518    146.206     132.126    146.206      
1 1 1 12 8  7  o 0 435.605 16.8838  424.41     -101.587    82.0625    -101.587     
1 1 1 12 8  8  o 0 276.312 11.5764  296.34     152.687     116.942    152.687      
1 1 1 12 8  9  o 0 92.5007 7.73953  7.19959    -60.5311    69.05      119.469      
1 1 1 12 8  10 o 0 153.208 9.23785  134.839    66.7356     21.3332    66.7356      
1 1 1 12 8  11 o 0 25.3145 11.4479  84.6831    -153.62     187.692    -153.62      
1 1 1 12 8  12 o 0 115.628 6.54548  98.6922    -162.153    40.3629    -162.153     
1 1 1 12 8  13 o 0 33.3987 12.2018  15.7703    165.445     39.5933    165.445      
1 1 1 12 8  14 f 1 184.156 8.24075  139.139    82.8411     42.792     -97.1589     
1 1 1 12 8  15 o 0 175.482 7.71835  154.815    25.4602     13.1155    25.4602      
1 1 1 12 8  16 o 0 138.773 6.81838  176.275    2.68376     74.1503    2.68376      
1 1 1 12 8  17 o 0 42.4732 13.5626  26.6476    60.2819     16.7362    -119.718     
1 1 1 12 8  18 o 0 21.1395 9.96518  0.670484   -57.8819    21.6903    122.118      
1 1 1 12 8  19 o 0 35.713  12.2096  28.1182    111.135     8.30241    111.135      
1 1 1 12 8  20 o 0 51.9343 13.2776  37.3969    159.57      15.2343    -20.4301     
1 1 1 12 8  21 o 0 28.206  12.9175  ?          ?           ?          ?            
1 1 1 12 8  22 o 0 21.1844 10.0462  ?          ?           ?          ?            
1 1 1 12 9  0  o 0 318.147 18.7344  303.284    0           147.068    4.66691e-14  
1 1 1 12 9  1  o 0 244.383 8.10983  253.241    93.5765     75.4873    93.5765      
1 1 1 12 9  2  o 0 377.437 14.426   373.269    22.3421     44.283     22.3421      
1 1 1 12 9  3  o 0 289.919 9.97302  336.505    -54.765     155.984    -54.765      
1 1 1 12 9  4  o 0 187.783 8.01315  186.149    129.151     104.741    129.151      
1 1 1 12 9  5  o 0 564.571 21.0204  553.227    -121.972    83.2613    -121.972     
1 1 1 12 9  6  o 0 171.15  7.3519   146.597    -108.753    47.6363    -108.753     
1 1 1 12 9  7  o 0 408.304 15.4057  446.138    -42.9485    182.28     -42.9485     
1 1 1 12 9  8  o 0 288.776 12.433   240.734    -106.806    26.4218    73.1942      
1 1 1 12 9  9  o 0 94.7808 8.31571  9.72       -151.266    24.2655    28.7336      
1 1 1 12 9  10 o 0 362.492 14.2178  360.58     55.4535     88.9818    55.4535      
1 1 1 12 9  11 o 0 167.303 8.91159  127.815    53.3054     17.0753    -126.695     
1 1 1 12 9  12 o 0 316.132 11.5559  319.553    -51.0957    64.872     -51.0957     
1 1 1 12 9  13 o 0 28.4873 12.2992  27.2588    93.1234     63.3367    93.1234      
1 1 1 12 9  14 o 0 204.885 9.71311  99.6876    130.429     158.671    -49.5707     
1 1 1 12 9  15 f 1 48.577  12.1174  9.18662    -26.2385    47.0083    153.761      
1 1 1 12 9  16 o 0 177.99  7.16982  179.59     -30.2254    0.893422   149.775      
1 1 1 12 9  17 o 0 166.371 7.64984  176.276    128.717     26.3552    128.717      
1 1 1 12 9  18 o 0 85.9325 7.08111  102.274    -29.7276    45.1024    -29.7276     
1 1 1 12 9  19 o 0 34.4205 12.0541  31.4072    -46.0066    9.56218    -46.0066     
1 1 1 12 9  20 o 0 53.3442 16.8789  45.295     51.6249     1.20504    -128.375     
1 1 1 12 9  21 o 0 30.5843 13.277   ?          ?           ?          ?            
1 1 1 12 9  22 o 0 25.5458 10.024   ?          ?           ?          ?            
1 1 1 12 10 0  o 0 928.944 44.5573  883.332    0           37.432     -3.49531e-14 
1 1 1 12 10 1  o 0 565.97  17.684   663.44     109.677     264.296    109.677      
1 1 1 12 10 2  o 0 335.514 12.0187  403.008    -15.1504    198.148    -15.1504     
1 1 1 12 10 3  o 0 86.5741 6.33014  1.64051    -83.8706    79.8732    -83.8706     
1 1 1 12 10 4  o 0 432.985 16.0472  357.511    -91.0921    68.7981    88.9079      
1 1 1 12 10 5  o 0 212.578 9.29168  139.895    145.52      81.918     -34.4805     
1 1 1 12 10 6  o 0 605.758 23.4329  590.291    10.1948     98.3059    10.1948      
1 1 1 12 10 7  o 0 763.31  29.7181  732.839    -49.09      114.474    -49.09       
1 1 1 12 10 8  o 0 617.518 24.1991  595.851    177.52      75.2118    177.52       
1 1 1 12 10 9  o 0 357.171 17.8393  359.043    -64.1974    98.1044    -64.1974     
1 1 1 12 10 10 o 0 126.349 7.93037  73.5141    120.739     54.726     -59.2614     
1 1 1 12 10 11 o 0 51.6547 13.2641  50.4411    99.165      164.306    99.165       
1 1 1 12 10 12 f 1 171.728 8.23454  188.951    155.619     91.4118    155.619      
1 1 1 12 10 13 o 0 135.573 6.46703  115.213    -120.625    5.71979    59.3755      
1 1 1 12 10 14 o 0 176.008 8.05066  173.508    -80.9636    44.8262    -80.9636     
1 1 1 12 10 15 o 0 124.638 6.18089  98.4466    110.794     8.24851    -69.2057     
1 1 1 12 10 16 o 0 76.4399 7.59204  83.4977    -36.3417    21.2653    -36.3417     
1 1 1 12 10 17 o 0 99.5523 7.49109  101.053    -111.253    11.708     -111.253     
1 1 1 12 10 18 o 0 105.424 8.20316  123.764    -89.5545    49.9445    -89.5545     
1 1 1 12 10 19 o 0 37.8837 12.8129  25.3574    -32.8211    14.0419    147.179      
1 1 1 12 10 20 o 0 80.9053 17.4192  71.3911    -105.641    0.228227   -105.641     
1 1 1 12 10 21 o 0 31.5248 13.9354  ?          ?           ?          ?            
1 1 1 12 10 22 o 0 15.6833 7.75701  ?          ?           ?          ?            
1 1 1 12 11 0  o 0 415.646 18.7825  393.59     0           42.8506    -9.47785e-14 
1 1 1 12 11 1  f 1 418.651 13.591   290.78     48.9952     199.798    -131.005     
1 1 1 12 11 2  o 0 473.31  15.7484  559.691    115.809     242.306    115.809      
1 1 1 12 11 3  o 0 320.576 11.4197  326.625    148.155     86.5856    148.155      
1 1 1 12 11 4  o 0 551.423 20.9054  550.026    10.1674     102.561    10.1674      
1 1 1 12 11 5  o 0 547.398 18.9211  560.267    135.29      139.858    135.29       
1 1 1 12 11 6  o 0 301.227 11.6074  255.343    -74.6719    9.2691     105.328      
1 1 1 12 11 7  o 0 262.042 11.3807  274.951    -14.2237    121.577    -14.2237     
1 1 1 12 11 8  o 0 169.07  7.74205  104.526    -35.4108    62.1232    144.589      
1 1 1 12 11 9  o 0 349.156 15.9868  306.636    -82.3747    1.88187    97.6253      
1 1 1 12 11 10 o 0 233.335 11.0404  159.045    -129.955    80.4694    50.045       
1 1 1 12 11 11 o 0 231.551 9.66958  234.876    -154.686    51.6271    -154.686     
1 1 1 12 11 12 o 0 56.1324 11.3089  22.1112    -75.4053    108.403    -75.4053     
1 1 1 12 11 13 o 0 77.229  8.51226  39.2683    123.923     48.5692    -56.0768     
1 1 1 12 11 14 o 0 37.475  12.883   2.1778     25.871      19.681     -154.129     
1 1 1 12 11 15 o 0 144.631 7.39523  123.556    -117.47     8.09669    -117.47      
1 1 1 12 11 16 o 0 236.404 9.89839  282.273    149.81      88.9237    149.81       
1 1 1 12 11 17 o 0 26.5856 11.539   1.00723    135.591     26.8864    -44.4091     
1 1 1 12 11 18 o 0 37.7535 13.566   27.0546    12.394      7.7528     -167.606     
1 1 1 12 11 19 o 0 50.8707 15.4367  40.0867    9.39055     9.59998    -170.609     
1 1 1 12 11 20 o 0 30.5541 13.3278  22.2716    110.296     0.386491   -69.7036     
1 1 1 12 11 21 o 0 29.9067 13.5368  ?          ?           ?          ?            
1 1 1 12 12 0  o 0 816.234 42.7521  769.119    180         119.9      180          
1 1 1 12 12 1  o 0 447.85  24.0763  422.379    -90         92.4487    -90          
1 1 1 12 12 2  o 0 729.399 34.2249  671.35     180         26.1402    7.3297e-14   
1 1 1 12 12 3  o 0 584.388 30.7212  535.72     -90         9.24129    -90          
1 1 1 12 12 4  o 0 523.278 22.037   476.582    0           147.73     -2.81481e-15 
1 1 1 12 12 5  o 0 452.378 23.3202  408.364    90          55.7328    90           
1 1 1 12 12 6  o 0 827.236 41.3431  738.532    180         52.0592    180          
1 1 1 12 12 7  o 0 38.0623 18.8676  1.5547     -90         12.9465    90           
1 1 1 12 12 8  o 0 189.438 12.8515  164.868    180         36.4212    180          
1 1 1 12 12 9  o 0 37.0534 20.3521  0.601065   -90         2.26304    90           
1 1 1 12 12 10 o 0 28.3578 18.0435  1.99828    180         14.2922    6.85864e-14  
1 1 1 12 12 11 o 0 331.092 18.614   308.717    -90         27.6835    90           
1 1 1 12 12 12 o 0 27.5546 16.8189  8.65432    180         69.0805    7.52245e-15  
1 1 1 12 12 13 o 0 22.4897 14.5563  14.7315    -90         73.6069    90           
1 1 1 12 12 14 o 0 79.4277 12.1555  68.543     0           2.13362    180          
1 1 1 12 12 15 o 0 133.806 11.4048  138.52     -90         36.473     -90          
1 1 1 12 12 16 f 1 195.556 10.3545  197.007    180         63.0212    180          
1 1 1 12 12 17 o 0 97.5095 12.006   95.4557    90          22.6806    90           
1 1 1 12 12 18 o 0 72.8256 12.849   69.1702    180         24.8207    -180         
1 1 1 12 12 19 o 0 35.2504 20.4529  32.2266    90          3.93245    -90          
1 1 1 12 12 20 o 0 57.3647 24.2947  ?          ?           ?          ?            
1 1 1 12 12 21 o 0 32.9675 21.4219  ?          ?           ?          ?            
1 1 1 13 0  1  o 0 317.133 17.3363  307.033    45          4.87021    -135         
1 1 1 13 0  2  o 0 60.467  12.9337  24.5634    0           72.2952    180          
1 1 1 13 0  3  o 0 193.351 10.771   184.726    -45         78.2403    135          
1 1 1 13 0  4  o 0 520.871 29.4923  496.252    -90         47.9963    -90          
1 1 1 13 0  5  o 0 235.384 13.7729  222.436    -135        23.3217    -135         
1 1 1 13 0  6  o 0 358.579 22.622   328.364    0           136.197    180          
1 1 1 13 0  7  o 0 365.97  21.7978  330.964    -45         84.6576    -45          
1 1 1 13 0  8  o 0 292.196 20.2168  260.353    -90         100.635    90           
1 1 1 13 0  9  o 0 18.0449 12.6296  2.69628    -135        110.141    45           
1 1 1 13 0  10 o 0 173.483 14.8672  148.241    0           16.5859    4.34312e-14  
1 1 1 13 0  11 o 0 205.661 13.4552  180.171    135         70.3446    -45          
1 1 1 13 0  12 o 0 128.089 11.016   80.118     90          41.4799    90           
1 1 1 13 0  13 o 0 227.56  12.1663  207.582    -135        46.6489    -135         
1 1 1 13 0  14 o 0 201.755 12.0998  179.401    0           41.1212    180          
1 1 1 13 0  15 o 0 48.8934 18.3581  18.965     135         1.31004    -45          
1 1 1 13 0  16 o 0 127.044 12.1258  130.385    90          0.145221   90           
1 1 1 13 0  17 o 0 102.57  7.39755  102.14     45          42.2244    45           
1 1 1 13 0  18 o 0 58.2548 16.8461  54.8606    180         28.889     180          
1 1 1 13 0  19 o 0 19.8394 13.5256  9.64576    -45         9.6705     135          
1 1 1 13 0  20 o 0 23.1255 15.0556  13.2655    -90         1.04736    90           
1 1 1 13 0  21 f 1 24.0053 17.0133  ?          ?           ?          ?            
1 1 1 13 1  0  o 0 263.726 12.2148  254.208    0           67.4912    4.2701e-14   
1 1 1 13 1  1  o 0 180.04  6.55542  173.433    -102.556    63.5894    -102.556     
1 1 1 13 1  2  o 0 76.7483 6.0681   8.09404    5.989       57.6531    5.989        
1 1 1 13 1  3  o 0 340.46  13.3902  335.821    71.2816     41.465     71.2816      
1 1 1 13 1  4  o 0 119.076 6.3721   3.18714    -134.109    198.644    -134.109     
1 1 1 13 1  5  o 0 461.702 17.873   429.984    -177.599    0.132156   -177.599     
1 1 1 13 1  6  o 0 602.542 23.9088  561.517    86.2223     30.0217    86.2223      
1 1 1 13 1  7  o 0 367.218 15.0768  314.935    -66.6004    17.5224    113.4        
1 1 1 13 1  8  o 0 584.236 22.4594  431.5      -86.0858    169.16     93.9142      
1 1 1 13 1  9  o 0 584.561 25.8561  604.023    -95.5564    155.204    -95.5564     
1 1 1 13 1  10 o 0 356.132 15.1238  361.352    -174.498    107.387    -174.498     
1 1 1 13 1  11 o 0 27.7904 12.1699  31.3806    -58.6091    72.2201    -58.6091     
1 1 1 13 1  12 o 0 326.121 13.0327  309.56     135.621     19.6316    135.621      
1 1 1 13 1  13 o 0 207.982 8.36381  211.375    -26.7278    61.9888    -26.7278     
1 1 1 13 1  14 o 0 182.935 7.75104  204.674    15.1437     92.4595    15.1437      
1 1 1 13 1  15 o 0 103.174 7.61555  97.3647    -155.887    29.8809    -155.887     
1 1 1 13 1  16 o 0 97.2181 6.95246  123.331    -46.866     56.133     -46.866      
1 1 1 13 1  17 o 0 134.605 6.75725  158.562    118.001     54.3746    118.001      
1 1 1 13 1  18 o 0 48.036  12.731   46.8299    132.229     10.6794    132.229      
1 1 1 13 1  19 o 0 37.2943 14.7043  28.9403    -99.093     0.531095   -99.093      
1 1 1 13 1  20 o 0 81.7348 11.7436  76.2516    11.1902     7.91445    11.1902      
1 1 1 13 1  21 o 0 24.5257 11.4209  ?          ?           ?          ?            
1 1 1 13 1  22 o 0 21.2058 8.90814  ?          ?           ?          ?            
1 1 1 13 2  0  o 0 392.8   18.5446  379.484    180         168.631    180          
1 1 1 13 2  1  o 0 126.434 5.44969  48.1606    137.382     99.5588    -42.6179     
1 1 1 13 2  2  f 1 389.474 14.6942  455.3      86.48       187.996    86.48        
1 1 1 13 2  3  f 1 144.154 6.03459  81.3009    10.8101     33.8872    10.8101      
1 1 1 13 2  4  o 0 281.659 11.6212  270.832    77.7842     30.9077    77.7842      
1 1 1 13 2  5  o 0 333.993 13.1407  300.446    -9.73553    11.5735    170.264      
1 1 1 13 2  6  o 0 827.222 32.8147  872.49     138.597     239.155    138.597      
1 1 1 13 2  7  o 0 626.733 24.0635  586.692    -120.958    50.5849    -120.958     
1 1 1 13 2  8  o 0 422.21  17.9116  439.689    21.8096     145.819    21.8096      
1 1 1 13 2  9  o 0 474.373 20.9223  501.306    159.984     154.805    159.984      
1 1 1 13 2  10 o 0 64.4329 11.4195  37.1815    -59.2348    121.647    -59.2348     
1 1 1 13 2  11 o 0 297.18  12.4314  191.461    94.8017     129.622    -85.1983     
1 1 1 13 2  12 o 0 61.9688 11.6161  32.6622    -52.0864    153.155    -52.0864     
1 1 1 13 2  13 o 0 161.922 7.97288  117.938    146.85      41.851     -33.1496     
1 1 1 13 2  14 o 0 117.529 6.57753  74.356     -4.25601    52.7286    175.744      
1 1 1 13 2  15 o 0 107.798 6.91773  114.212    4.93908     58.7501    4.93908      
1 1 1 13 2  16 o 0 111.413 6.24868  98.3493    147.039     27.2112    -32.9609     
1 1 1 13 2  17 f 1 56.3815 11.5242  37.9846    87.673      27.3833    -92.327      
1 1 1 13 2  18 o 0 109.196 7.1244   110.557    92.069      13.7563    92.069       
1 1 1 13 2  19 o 0 29.4495 12.6195  10.5347    -127.106    23.6076    52.8941      
1 1 1 13 2  20 o 0 34.8259 13.8145  30.8519    -40.9103    8.95876    -40.9103     
1 1 1 13 2  21 o 0 24.1298 11.3507  ?          ?           ?          ?            
1 1 1 13 2  22 o 0 13.2339 6.61447  ?          ?           ?          ?            
1 1 1 13 3  0  o 0 523.192 25.4814  505.944    0           204.785    180          
1 1 1 13 3  1  o 0 233.723 8.29223  255.054    52.7197     107.391    52.7197      
1 1 1 13 3  2  o 0 146.029 6.36746  101.319    81.9154     15.2029    -98.0846     
1 1 1 13 3  3  o 0 124.131 6.13138  22.8077    -102.797    254.43     -102.797     
1 1 1 13 3  4  o 0 775.739 30.2834  810.346    157.592     151.648    157.592      
1 1 1 13 3  5  o 0 464.706 19.8619  405.027    106.602     55.7141    -73.3978     
1 1 1 13 3  6  o 0 805.608 32.9769  778.837    108.816     91.9468    108.816      
1 1 1 13 3  7  o 0 159.843 7.32222  23.1049    -150.758    218.635    29.2417      
1 1 1 13 3  8  o 0 259.61  10.3991  249.338    -152.228    67.1558    -152.228     
1 1 1 13 3  9  f 1 77.6194 9.95938  88.6815    158.737     285.142    158.737      
1 1 1 13 3  10 f 1 290.53  13.2265  266.85     -127.234    39.1073    -127.234     
1 1 1 13 3  11 o 0 232.006 10.4398  190.331    -82.7115    12.693     97.2885      
1 1 1 13 3  12 o 0 137.639 6.97595  94.3911    86.7646     46.9504    -93.2354     
1 1 1 13 3  13 o 0 61.7016 10.2166  5.72174    53.1222     78.87      53.1222      
1 1 1 13 3  14 o 0 191.068 8.53148  159.631    -175.331    14.7564    4.66929      
1 1 1 13 3  15 o 0 138.796 7.30918  120.501    122.367     9.08069    122.367      
1 1 1 13 3  16 o 0 39.4185 12.6897  14.2541    101.02      40.3571    -78.98       
1 1 1 13 3  17 o 0 75.4286 8.02272  76.4928    -13.3652    11.7361    -13.3652     
1 1 1 13 3  18 o 0 69.3115 8.07893  65.9667    49.7636     3.61122    49.7636      
1 1 1 13 3  19 o 0 65.7898 9.99687  64.3471    -146.689    11.9031    -146.689     
1 1 1 13 3  20 o 0 37.9329 13.8161  27.2213    111.323     8.10225    -68.6773     
1 1 1 13 3  21 o 0 32.4059 13.8728  ?          ?           ?          ?            
1 1 1 13 3  22 o 0 16.8469 7.92912  ?          ?           ?          ?            
1 1 1 13 4  0  o 0 532.522 24.5589  507.519    180         126.006    -180         
1 1 1 13 4  1  o 0 152.187 6.67352  116.135    39.5469     8.15647    39.5469      
1 1 1 13 4  2  f 1 437.08  15.827   400.596    40.6048     21.3903    -139.395     
1 1 1 13 4  3  f 1 114.58  5.84231  31.7344    -165.699    100.115    14.3006      
1 1 1 13 4  4  o 0 268.331 10.5746  173.166    -65.504     144.921    114.496      
1 1 1 13 4  5  o 0 418.352 17.4702  268.149    132.973     242.152    -47.0273     
1 1 1 13 4  6  o 0 117.32  6.44956  47.1869    114.714     47.8761    -65.2863     
1 1 1 13 4  7  o 0 301.961 12.4432  314.711    -114.168    112.728    -114.168     
1 1 1 13 4  8  o 0 231.498 9.57092  202.642    154.554     25.3533    154.554      
1 1 1 13 4  9  o 0 335.175 14.2571  315.545    -179.815    42.8826    -179.815     
1 1 1 13 4  10 o 0 487.267 20.2609  469.785    -25.5286    77.3723    -25.5286     
1 1 1 13 4  11 o 0 52.2482 12.6136  26.668     -143.241    107.073    -143.241     
1 1 1 13 4  12 o 0 100.738 8.7066   16.0572    10.5495     135.651    -169.45      
1 1 1 13 4  13 o 0 90.8884 6.44136  25.7948    -128.867    87.0447    51.1333      
1 1 1 13 4  14 o 0 106.093 7.34993  95.6611    64.6925     15.1038    64.6925      
1 1 1 13 4  15 o 0 96.0604 6.26318  43.8199    9.43637     70.3212    -170.564     
1 1 1 13 4  16 o 0 20.2534 9.5925   7.70611    99.7989     31.1525    99.7989      
1 1 1 13 4  17 o 0 93.7536 6.54579  88.3158    -176.116    3.65343    3.88354      
1 1 1 13 4  18 o 0 89.4855 6.77609  94.3796    -50.2628    20.8048    -50.2628     
1 1 1 13 4  19 o 0 59.7177 8.88688  72.0645    -174.828    44.8445    -174.828     
1 1 1 13 4  20 o 0 37.9559 14.8889  25.1772    45.041      12.5943    -134.959     
1 1 1 13 4  21 o 0 74.1426 14.4536  ?          ?           ?          ?            
1 1 1 13 4  22 o 0 15.0414 7.38286  ?          ?           ?          ?            
1 1 1 13 5  0  o 0 712.288 34.7537  678.881    180         7.10629    6.08922e-13  
1 1 1 13 5  1  o 0 350.392 11.6462  362.405    -28.0182    76.6613    -28.0182     
1 1 1 13 5  2  o 0 652.512 20.6138  762.648    14.3444     289.295    14.3444      
1 1 1 13 5  3  o 0 705.519 24.9632  555.571    -104.123    228.959    75.8765      
1 1 1 13 5  4  o 0 25.494  10.4494  86.1854    122.68      181.374    122.68       
1 1 1 13 5  5  o 0 292.391 11.0394  268.824    104.98      22.5489    104.98       
1 1 1 13 5  6  o 0 442.072 16.213   424.221    -118.446    57.7106    -118.446     
1 1 1 13 5  7  o 0 105.544 7.27349  0.761876   113.334     144.171    -66.6657     
1 1 1 13 5  8  o 0 711.134 30.0216  708.447    -66.8578    165.796    -66.8578     
1 1 1 13 5  9  o 0 210.458 10.6523  69.0544    116.026     224.061    -63.9744     
1 1 1 13 5  10 o 0 237.442 9.91289  238.721    -154.063    70.6116    -154.063     
1 1 1 13 5  11 o 0 129.874 7.29645  96.7695    38.8089     7.30222    -141.191     
1 1 1 13 5  12 o 0 38.341  13.3846  28.4192    96.1602     78.1651    96.1602      
1 1 1 13 5  13 o 0 93.9898 6.5262   27.4822    176.86      90.5717    -3.14007     
1 1 1 13 5  14 o 0 124.785 6.43392  145.452    -111.464    86.3142    -111.464     
1 1 1 13 5  15 o 0 62.728  8.72083  15.236     53.6192     66.1238    -126.381     
1 1 1 13 5  16 o 0 45.7086 12.6578  8.32946    -1.25369    103.73     -1.25369     
1 1 1 13 5  17 o 0 161.349 7.57108  164.296    -114.304    11.8541    -114.304     
1 1 1 13 5  18 f 1 119.225 8.45216  116.52     -57.1765    6.54779    -57.1765     
1 1 1 13 5  19 o 0 27.2553 11.3045  12.0551    -77.6565    6.37011    102.343      
1 1 1 13 5  20 o 0 31.7862 13.5745  26.4909    -90.956     11.053     -90.956      
1 1 1 13 5  21 o 0 63.1063 12.4024  ?          ?           ?          ?            
1 1 1 13 5  22 o 0 12.7661 6.12503  ?          ?           ?          ?            
1 1 1 13 6  0  o 0 74.197  8.90076  34.7347    180         58.5325    6.30983e-14  
1 1 1 13 6  1  o 0 212.252 7.75237  176.825    -77.6736    18.9263    102.326      
1 1 1 13 6  2  o 0 297.781 10.1852  255.699    25.0462     36.2996    -154.954     
1 1 1 13 6  3  o 0 577.274 19.3468  540.859    -82.2566    7.9806     97.7434      
1 1 1 13 6  4  o 0 226.892 9.20152  181.341    -161.945    39.1526    18.0549      
1 1 1 13 6  5  o 0 197.51  8.83567  184.103    -111.452    51.8193    -111.452     
1 1 1 13 6  6  o 0 294.727 11.8203  327.263    142.93      151.15     142.93       
1 1 1 13 6  7  o 0 397.598 16.2253  384.209    -76.9004    72.1566    -76.9004     
1 1 1 13 6  8  o 0 271.258 12.2407  308.943    64.0547     158.565    64.0547      
1 1 1 13 6  9  o 0 298.922 13.2541  292.914    -55.8691    70.6271    -55.8691     
1 1 1 13 6  10 o 0 228.837 10.1422  183.563    48.891      26.6255    -131.109     
1 1 1 13 6  11 o 0 178.034 8.28428  177.144    102.526     68.4033    102.526      
1 1 1 13 6  12 o 0 222.879 10.0766  229.696    83.4945     63.1502    83.4945      
1 1 1 13 6  13 o 0 118.878 6.70767  96.1854    -44.4643    13.2478    -44.4643     
1 1 1 13 6  14 o 0 156.03  7.19206  153.003    -104.197    38.5181    -104.197     
1 1 1 13 6  15 o 0 107.598 6.56596  108.917    -175.983    47.7464    -175.983     
1 1 1 13 6  16 o 0 123.331 6.12066  152.285    37.9234     59.2085    37.9234      
1 1 1 13 6  17 o 0 126.096 6.76392  132.931    -101.308    20.9615    -101.308     
1 1 1 13 6  18 f 1 24.6155 11.1148  7.06398    -125.833    15.3882    54.1673      
1 1 1 13 6  19 o 0 99.3882 9.71291  75.0634    -63.1517    31.8369    116.848      
1 1 1 13 6  20 o 0 42.022  14.7409  43.3532    26.5303     20.454     26.5303      
1 1 1 13 6  21 o 0 38.5976 17.5687  ?          ?           ?          ?            
1 1 1 13 6  22 o 0 13.2206 6.14932  ?          ?           ?          ?            
1 1 1 13 7  0  o 0 308.963 14.6165  293.951    180         18.6361    -1.83743e-13 
1 1 1 13 7  1  o 0 674.073 21.8687  616.536    59.6745     43.3962    -120.326     
1 1 1 13 7  2  o 0 198.728 7.65657  196.705    -62.9582    65.2227    -62.9582     
1 1 1 13 7  3  f 1 682.629 21.1876  693.713    -139.49     99.0581    -139.49      
1 1 1 13 7  4  o 0 605.863 21.6505  594.132    -96.5155    53.311     -96.5155     
1 1 1 13 7  5  o 0 974.417 37.6192  922.506    -20.5163    64.9428    -20.5163     
1 1 1 13 7  6  o 0 157.695 7.69277  35.1111    -84.8381    189.77     95.1619      
1 1 1 13 7  7  o 0 424.795 15.5495  361.949    -146.978    22.3279    33.0224      
1 1 1 13 7  8  o 0 253.922 11.4702  203.444    -117.188    34.28      62.8122      
1 1 1 13 7  9  o 0 286.143 12.3036  222.542    -176.024    50.3716    3.97599      
1 1 1 13 7  10 o 0 178.688 8.56616  193.451    -131.375    99.3453    -131.375     
1 1 1 13 7  11 o 0 39.5911 14.229   32.9813    132.254     92.1433    132.254      
1 1 1 13 7  12 o 0 77.7814 8.42361  25.7098    -81.1975    42.6014    98.8025      
1 1 1 13 7  13 o 0 289.157 11.0484  296.958    -166.263    84.1281    -166.263     
1 1 1 13 7  14 f 1 152.858 7.18499  117.921    128.283     27.0898    -51.7167     
1 1 1 13 7  15 o 0 64.4135 9.31146  43.6195    154.708     0.331953   -25.292      
1 1 1 13 7  16 o 0 206.001 7.98202  253.936    -108.075    92.0508    -108.075     
1 1 1 13 7  17 o 0 144.721 6.60104  175.72     -36.5792    70.6306    -36.5792     
1 1 1 13 7  18 o 0 102.776 6.16091  98.6935    103.963     3.8616     103.963      
1 1 1 13 7  19 o 0 34.1392 12.9424  13.2426    -160.249    29.0547    19.7508      
1 1 1 13 7  20 o 0 28.5625 11.3468  9.46793    101.443     26.4431    -78.5575     
1 1 1 13 7  21 o 0 31.7571 14.1677  ?          ?           ?          ?            
1 1 1 13 7  22 o 0 30.1041 9.97966  ?          ?           ?          ?            
1 1 1 13 8  0  o 0 47.7456 20.9594  3.52932    0           17.4196    -180         
1 1 1 13 8  1  o 0 189.344 6.76067  125.857    11.7842     76.8978    -168.216     
1 1 1 13 8  2  o 0 183.637 6.88621  179.959    -0.957893   87.7237    -0.957893    
1 1 1 13 8  3  o 0 204.547 7.48501  189.9      134.413     33.1511    134.413      
1 1 1 13 8  4  o 0 125.529 5.93798  58.2885    68.646      53.7267    -111.354     
1 1 1 13 8  5  o 0 464.223 17.228   429.542    4.1413      24.887     4.1413       
1 1 1 13 8  6  o 0 341.026 13.54    315.209    67.1287     34.0121    67.1287      
1 1 1 13 8  7  o 0 332.264 13.9463  310.521    -154.143    49.3197    -154.143     
1 1 1 13 8  8  o 0 145.767 7.70682  94.3121    -107.906    32.5592    -107.906     
1 1 1 13 8  9  o 0 433.71  21.3236  405.681    42.7749     47.4003    42.7749      
1 1 1 13 8  10 o 0 127.013 7.5752   85.1195    84.8365     30.303     -95.1635     
1 1 1 13 8  11 o 0 155.164 6.81461  62.5818    83.5951     129.958    -96.4049     
1 1 1 13 8  12 o 0 307.322 10.2046  294.283    -122.374    32.6598    -122.374     
1 1 1 13 8  13 o 0 103.307 7.98596  66.4523    22.418      16.5223    -157.582     
1 1 1 13 8  14 o 0 138.173 7.70415  125.402    156.473     16.6776    156.473      
1 1 1 13 8  15 o 0 163.978 7.31037  169.986    81.2446     68.1303    81.2446      
1 1 1 13 8  16 o 0 243.425 9.53321  219.447    -107.802    53.1172    72.1983      
1 1 1 13 8  17 o 0 69.2769 9.36666  74.6782    -17.2276    24.1958    -17.2276     
1 1 1 13 8  18 o 0 64.0578 10.4652  53.424     32.7774     10.3852    -147.223     
1 1 1 13 8  19 o 0 23.8047 10.9968  8.23956    5.4373      18.6105    -174.563     
1 1 1 13 8  20 o 0 23.1707 10.9256  10.5833    19.7594     5.45164    -160.241     
1 1 1 13 8  21 o 0 39.2169 16.4978  ?          ?           ?          ?            
1 1 1 13 8  22 o 0 18.7118 9.09159  ?          ?           ?          ?            
1 1 1 13 9  0  o 0 350.454 14.8516  331.881    180         71.3937    -180         
1 1 1 13 9  1  o 0 511.265 17.1209  450.33     4.39691     57.2627    -175.603     
1 1 1 13 9  2  o 0 166.634 6.14452  135.108    54.2913     7.71513    54.2913      
1 1 1 13 9  3  o 0 247.73  9.11022  176.464    117.697     92.1202    -62.3032     
1 1 1 13 9  4  o 0 145.761 6.46375  101.332    81.9723     8.40102    81.9723      
1 1 1 13 9  5  o 0 172.932 7.8217   39.9129    33.0039     211.733    -146.996     
1 1 1 13 9  6  o 0 226.071 9.5495   146.158    152.759     90.762     -27.2407     
1 1 1 13 9  7  o 0 265.451 9.44032  270.08     -60.8274    101.447    -60.8274     
1 1 1 13 9  8  o 0 568.85  24.0383  544.048    -51.8845    64.4161    -51.8845     
1 1 1 13 9  9  o 0 186.307 9.87389  168.558    -69.3885    58.718     -69.3885     
1 1 1 13 9  10 o 0 297.558 13.8487  304.416    85.1708     98.5617    85.1708      
1 1 1 13 9  11 f 1 179.89  7.70333  147.803    178.023     24.9536    -1.97676     
1 1 1 13 9  12 o 0 43.5219 12.4607  11.537     -118.505    38.2752    -118.505     
1 1 1 13 9  13 o 0 155.736 7.04753  156.861    -161.878    42.8108    -161.878     
1 1 1 13 9  14 o 0 165.873 8.23134  115.88     -30.043     53.0977    149.957      
1 1 1 13 9  15 f 1 166.47  7.6664   132.118    -68.9925    13.522     111.007      
1 1 1 13 9  16 o 0 156.677 6.78666  194.066    86.0055     76.1326    86.0055      
1 1 1 13 9  17 o 0 156.744 7.13967  167.756    -131.689    31.6224    -131.689     
1 1 1 13 9  18 o 0 40.2044 12.2033  37.522     136.541     17.1726    136.541      
1 1 1 13 9  19 o 0 66.3125 9.07706  67.3785    23.547      16.5851    23.547       
1 1 1 13 9  20 o 0 15.299  7.66382  0.761043   107.506     9.66549    107.506      
1 1 1 13 9  21 f 1 33.7693 15.0221  ?          ?           ?          ?            
1 1 1 13 9  22 o 0 10.6047 4.53021  ?          ?           ?          ?            
1 1 1 13 10 0  o 0 276.716 14.6937  261.141    180         4.92233    180          
1 1 1 13 10 1  o 0 406.564 13.2537  440.998    -89.3104    133.46     -89.3104     
1 1 1 13 10 2  o 0 455.359 16.1788  514.323    10.296      187.525    10.296       
1 1 1 13 10 3  o 0 148.082 6.16812  81.7746    66.1505     65.7297    -113.85      
1 1 1 13 10 4  o 0 827.646 30.033   920.853    61.1306     339.102    61.1306      
1 1 1 13 10 5  o 0 618.066 22.438   596.921    27.1025     85.1647    27.1025      
1 1 1 13 10 6  o 0 573.465 23.3358  493.811    -136.523    29.3364    43.4767      
1 1 1 13 10 7  o 0 229.965 10.9305  245.037    -157.747    113.49     -157.747     
1 1 1 13 10 8  o 0 517.998 22.1191  554.965    -81.4807    186.601    -81.4807     
1 1 1 13 10 9  o 0 294.162 12.4252  268.573    41.7819     23.8243    41.7819      
1 1 1 13 10 10 o 0 79.4943 8.98993  18.0815    90.3727     3.12187    -89.6273     
1 1 1 13 10 11 o 0 297.864 10.8966  265.508    77.7186     15.4177    -102.281     
1 1 1 13 10 12 o 0 121.733 6.68469  88.7113    134.035     17.2752    -45.9655     
1 1 1 13 10 13 f 1 53.0096 12.6934  1.75059    132.344     86.0082    132.344      
1 1 1 13 10 14 o 0 145.418 6.93227  143.404    95.0822     42.4814    95.0822      
1 1 1 13 10 15 o 0 64.6246 8.8214   37.5066    4.70851     17.3689    -175.291     
1 1 1 13 10 16 o 0 153.133 6.50065  155.175    141.271     5.67188    141.271      
1 1 1 13 10 17 o 0 164.388 7.65901  158.987    -132.935    0.296437   47.0651      
1 1 1 13 10 18 o 0 75.2136 7.63681  67.1866    162.988     3.78544    -17.0125     
1 1 1 13 10 19 o 0 36.3179 14.7114  32.9047    17.0675     8.14779    17.0675      
1 1 1 13 10 20 o 0 26.8489 12.6627  5.27869    89.1888     2.5147     89.1888      
1 1 1 13 10 21 f 1 31.3395 15.1006  ?          ?           ?          ?            
1 1 1 13 10 22 o 0 11.7976 5.49287  ?          ?           ?          ?            
1 1 1 13 11 0  o 0 34.2143 16.0766  9.78904    0           106.831    -180         
1 1 1 13 11 1  o 0 354.154 11.8393  278.439    -36.7606    93.1741    143.239      
1 1 1 13 11 2  o 0 425.065 14.786   515.176    -70.7398    273.672    -70.7398     
1 1 1 13 11 3  o 0 481.062 15.5276  404.798    -28.846     58.2037    151.154      
1 1 1 13 11 4  o 0 1003.29 32.6078  959.187    -87.6165    101.048    -87.6165     
1 1 1 13 11 5  o 0 314.635 10.9405  202.369    -72.0553    146.265    107.945      
1 1 1 13 11 6  o 0 344.012 13.1583  387.895    60.1751     190.533    60.1751      
1 1 1 13 11 7  o 0 379.145 15.8246  419.826    140.013     168.813    140.013      
1 1 1 13 11 8  o 0 173.011 7.40704  136.236    -158.667    7.83646    -158.667     
1 1 1 13 11 9  o 0 214.847 10.3277  175.693    174.874     15.7405    -5.12598     
1 1 1 13 11 10 o 0 117.652 6.89049  79.2893    172.673     48.0953    172.673      
1 1 1 13 11 11 o 0 190.965 7.76142  187.535    59.0314     39.6197    59.0314      
1 1 1 13 11 12 o 0 100.307 7.22726  52.839     38.9484     46.2482    -141.052     
1 1 1 13 11 13 o 0 94.1798 6.79097  94.2556    79.9899     71.9663    79.9899      
1 1 1 13 11 14 o 0 154.091 6.77285  133.811    -70.5349    7.49276    -70.5349     
1 1 1 13 11 15 o 0 157.261 6.2934   175.709    135.851     36.3128    135.851      
1 1 1 13 11 16 o 0 191.055 7.86678  252.116    -163.545    125.515    -163.545     
1 1 1 13 11 17 o 0 78.8199 9.18087  80.0199    -5.1257     11.4769    -5.1257      
1 1 1 13 11 18 o 0 39.4431 13.6191  31.1716    -78.3845    1.55327    101.615      
1 1 1 13 11 19 o 0 28.6364 12.4367  18.2494    10.1255     8.15787    10.1255      
1 1 1 13 11 20 o 0 49.4804 14.8175  ?          ?           ?          ?            
1 1 1 13 11 21 o 0 50.2084 16.1852  ?          ?           ?          ?            
1 1 1 13 11 22 o 0 19.6274 9.4157   ?          ?           ?          ?            
1 1 1 13 12 0  o 0 328.572 15.1487  300.167    0           144.816    1.85686e-14  
1 1 1 13 12 1  o 0 248.202 8.33656  116.846    -147.714    202.283    32.2865      
1 1 1 13 12 2  o 0 191.092 7.37541  143.487    56.9572     27.0016    -123.043     
1 1 1 13 12 3  f 1 466.525 15.5879  395.972    -74.1111    43.9509    105.889      
1 1 1 13 12 4  o 0 1021.19 33.2228  967.668    -61.5549    95.9218    -61.5549     
1 1 1 13 12 5  o 0 86.0649 7.6973   19.8472    59.4727     138.086    59.4727      
1 1 1 13 12 6  o 0 325.962 12.1226  206.897    136.725     148.669    -43.2754     
1 1 1 13 12 7  o 0 585.857 23.9073  523.127    129.666     9.04627    -50.3336     
1 1 1 13 12 8  f 1 397.35  16.0491  403.978    -174.664    114.803    -174.664     
1 1 1 13 12 9  o 0 139.827 7.23467  135.646    53.4466     64.8922    53.4466      
1 1 1 13 12 10 o 0 451.457 19.2713  370.182    -175.267    34.7588    4.73331      
1 1 1 13 12 11 o 0 169.951 8.01517  104.853    -28.3867    89.9319    151.613      
1 1 1 13 12 12 o 0 160.944 7.61065  113.715    68.1697     46.6582    -111.83      
1 1 1 13 12 13 f 1 121.287 6.972    59.6871    7.93617     88.8099    -172.064     
1 1 1 13 12 14 o 0 56.3331 11.1319  17.1603    21.628      47.8128    -158.372     
1 1 1 13 12 15 o 0 180.72  8.14173  182.88     100.642     1.80367    -79.3576     
1 1 1 13 12 16 o 0 138.365 6.95163  161.356    39.7685     51.7163    39.7685      
1 1 1 13 12 17 o 0 73.5105 9.71422  63.5936    137.6       10.78      -42.3999     
1 1 1 13 12 18 o 0 137.195 8.82783  149.052    -28.3154    43.0319    -28.3154     
1 1 1 13 12 19 o 0 33.7131 13.9538  20.1205    -137.333    15.0828    42.6671      
1 1 1 13 12 20 o 0 42.2919 14.4171  ?          ?           ?          ?            
1 1 1 13 12 21 o 0 27.0987 13.2664  ?          ?           ?          ?            
1 1 1 13 13 0  o 0 440.541 29.9155  400.396    180         39.0415    3.41143e-14  
1 1 1 13 13 1  o 0 1033.62 45.7597  939.882    90          141.36     90           
1 1 1 13 13 2  o 0 550.271 27.009   499.479    180         14.9651    -180         
1 1 1 13 13 3  o 0 968.331 51.0479  875.296    90          115.409    90           
1 1 1 13 13 4  o 0 533.097 28.5126  478.732    180         45.7251    7.11891e-14  
1 1 1 13 13 5  o 0 67.4036 12.8381  2.22759    -90         4.39652    90           
1 1 1 13 13 6  o 0 522.593 22.7814  478.597    0           92.3972    1.0463e-14   
1 1 1 13 13 7  o 0 50.1891 25.7475  11.1637    90          49.9377    -90          
1 1 1 13 13 8  o 0 66.6548 18.8587  36.3879    180         25.9891    9.82425e-15  
1 1 1 13 13 9  f 1 600.885 38.4331  526.323    90          55.7551    -90          
1 1 1 13 13 10 o 0 203.431 14.9798  171.31     180         108.333    180          
1 1 1 13 13 11 o 0 395.015 21.2235  363.183    90          26.7632    -90          
1 1 1 13 13 12 o 0 29.081  17.791   7.31305    0           50.7989    -180         
1 1 1 13 13 13 o 0 96.3266 10.5321  84.7038    90          35.2137    -90          
1 1 1 13 13 14 o 0 40.9768 19.4389  22.9857    180         15.8834    -3.9622e-15  
1 1 1 13 13 15 o 0 40.7759 19.2381  36.8369    -90         2.74488    90           
1 1 1 13 13 16 o 0 64.0084 15.9993  62.8719    0           16.901     0            
1 1 1 13 13 17 o 0 87.7827 12.845   84.6547    90          1.50165    -90          
1 1 1 13 13 18 o 0 31.7894 18.7333  18.0601    180         3.31997    180          
1 1 1 13 13 19 o 0 28.5769 16.7042  25.0281    -90         6.44378    90           
1 1 1 13 13 20 o 0 36.8905 22.1931  ?          ?           ?          ?            
1 1 1 13 13 21 o 0 12.9841 9.16809  ?          ?           ?          ?            
1 1 1 14 0  0  f 1 133.004 10.7213  107.317    180         136.765    -6.08939e-15 
1 1 1 14 0  1  o 0 294     13.7195  278.626    -45         111.352    135          
1 1 1 14 0  2  o 0 75.0818 8.14213  25.0356    90          37.6012    -90          
1 1 1 14 0  3  o 0 140.761 9.83126  65.9273    -135        16.699     -135         
1 1 1 14 0  4  o 0 40.0988 16.9633  18.6913    180         153.259    3.44393e-15  
1 1 1 14 0  5  o 0 150.587 9.22987  121.711    -45         8.22129    -45          
1 1 1 14 0  6  o 0 449.277 22.9366  408.26     90          120.631    90           
1 1 1 14 0  7  o 0 940.816 56.194   844.333    45          111.924    45           
1 1 1 14 0  8  o 0 123.662 9.97883  105.874    0           93.3637    180          
1 1 1 14 0  9  o 0 221.887 14.5624  200.648    -45         70.9793    135          
1 1 1 14 0  10 o 0 176.967 12.6209  154.357    -90         76.4171    -90          
1 1 1 14 0  11 o 0 52.3147 19.4429  26.7368    45          46.58      -135         
1 1 1 14 0  12 o 0 63.7596 14.9802  40.6943    180         39.6861    1.3112e-14   
1 1 1 14 0  13 o 0 240.194 14.658   217.326    135         21.1313    -45          
1 1 1 14 0  14 o 0 89.3141 10.2432  78.3417    -90         8.74624    -90          
1 1 1 14 0  15 o 0 71.3724 14.2488  61.2168    -135        62.1308    45           
1 1 1 14 0  16 o 0 124.893 10.3421  127.048    180         1.4439     180          
1 1 1 14 0  17 o 0 133.206 11.6806  131.45     -45         3.86578    135          
1 1 1 14 0  18 o 0 28.9215 16.451   23.0127    90          5.08855    -90          
1 1 1 14 0  19 o 0 18.3949 12.9019  2.01771    45          2.2414     -135         
1 1 1 14 0  20 o 0 21.0916 14.4804  9.39787    180         1.93178    -2.86447e-15 
1 1 1 14 0  21 f 1 67.933  22.891   ?          ?           ?          ?            
1 1 1 14 1  0  o 0 277.38  14.4486  262.133    0           22.425     -2.66665e-13 
1 1 1 14 1  1  o 0 510.68  17.6361  505.152    -116.291    54.9887    -116.291     
1 1 1 14 1  2  o 0 371.335 13.7936  237.947    62.6331     216.382    -117.367     
1 1 1 14 1  3  o 0 449.724 17.6587  437.412    113.695     36.042     113.695      
1 1 1 14 1  4  o 0 108.498 5.99807  39.3442    6.52603     252.58     6.52603      
1 1 1 14 1  5  o 0 625.849 21.8805  627.695    68.5003     117.68     68.5003      
1 1 1 14 1  6  o 0 443.011 17.2653  392.322    158.24      6.45125    -21.7597     
1 1 1 14 1  7  o 0 797.584 33.4888  751.768    178.638     80.0835    178.638      
1 1 1 14 1  8  o 0 66.9706 9.63634  10.1446    -87.5385    39.5807    -87.5385     
1 1 1 14 1  9  o 0 159.655 8.55492  125.128    136.861     28.6847    136.861      
1 1 1 14 1  10 o 0 164.105 8.41946  114.433    106.186     45.7905    -73.8138     
1 1 1 14 1  11 o 0 84.415  8.11603  33.7537    -2.44225    3.88397    177.558      
1 1 1 14 1  12 o 0 207.739 9.41958  220.028    -45.3701    74.8688    -45.3701     
1 1 1 14 1  13 f 1 181.341 8.3132   174.085    -19.3078    40.8218    -19.3078     
1 1 1 14 1  14 o 0 157.406 6.4024   79.7662    97.1441     113.252    -82.8559     
1 1 1 14 1  15 o 0 115.593 7.12066  58.4825    -61.538     74.7396    118.462      
1 1 1 14 1  16 o 0 79.4012 8.99135  85.5034    -14.0962    18.4128    -14.0962     
1 1 1 14 1  17 o 0 30.0364 12.8587  5.14114    135.128     30.0195    -44.8719     
1 1 1 14 1  18 o 0 81.3305 8.74569  84.6195    -77.601     18.7172    -77.601      
1 1 1 14 1  19 o 0 78.9464 10.3598  83.3072    173.147     25.9808    173.147      
1 1 1 14 1  20 o 0 37.4499 15.6104  35.087     -149.469    23.3859    -149.469     
1 1 1 14 1  21 o 0 36.9683 15.0722  ?          ?           ?          ?            
1 1 1 14 1  22 o 0 17.9496 8.48293  ?          ?           ?          ?            
1 1 1 14 2  0  o 0 785.314 35.4873  742.852    180         53.0124    180          
1 1 1 14 2  1  o 0 498.523 18.075   529.457    -14.9027    127.657    -14.9027     
1 1 1 14 2  2  f 1 204.713 7.93093  84.7498    -124.559    197.49     55.4405      
1 1 1 14 2  3  o 0 390.703 15.8549  433.138    -39.0303    145.633    -39.0303     
1 1 1 14 2  4  o 0 203.563 8.13631  216.092    -4.10896    112.763    -4.10896     
1 1 1 14 2  5  o 0 379.118 15.1755  299.725    -51.213     81.2625    128.787      
1 1 1 14 2  6  o 0 527.282 21.4628  422.274    -86.5056    102.777    93.4944      
1 1 1 14 2  7  o 0 80.1225 7.54122  2.51837    48.7198     36.975     48.7198      
1 1 1 14 2  8  f 1 108.908 7.3488   14.3966    53.2351     186.646    53.2351      
1 1 1 14 2  9  o 0 401.148 18.0684  344.876    -62.0829    20.0535    117.917      
1 1 1 14 2  10 o 0 312.591 12.8363  268.76     121.234     7.51376    -58.7663     
1 1 1 14 2  11 o 0 356.458 15.4044  301.853    56.6195     7.53668    -123.381     
1 1 1 14 2  12 o 0 243.108 9.84508  241.514    -99.7282    47.3201    -99.7282     
1 1 1 14 2  13 o 0 151.096 5.98094  162.597    39.4901     101.426    39.4901      
1 1 1 14 2  14 o 0 73.0241 8.97705  48.7457    -113.054    15.8737    66.946       
1 1 1 14 2  15 o 0 217.445 8.73542  157.027    174.049     54.8501    -5.95088     
1 1 1 14 2  16 o 0 75.4776 8.33397  87.8641    -11.7017    33.3418    -11.7017     
1 1 1 14 2  17 o 0 58.8954 8.13199  55.6869    -40.4702    7.196      -40.4702     
1 1 1 14 2  18 o 0 33.3236 11.3828  17.2406    117.713     19.4213    -62.2873     
1 1 1 14 2  19 o 0 39.2182 12.3938  29.6704    2.3521      3.01708    -177.648     
1 1 1 14 2  20 o 0 28.9904 13.2583  14.8634    138.249     14.9249    -41.7514     
1 1 1 14 2  21 o 0 28.6136 11.9416  ?          ?           ?          ?            
1 1 1 14 2  22 o 0 13.3162 6.03309  ?          ?           ?          ?            
1 1 1 14 3  0  o 0 310.394 18.8692  293.789    0           96.4524    -180         
1 1 1 14 3  1  o 0 564.304 18.5667  585.345    79.3602     111.811    79.3602      
1 1 1 14 3  2  o 0 81.1524 6.01456  25.6931    78.0384     142.465    78.0384      
1 1 1 14 3  3  o 0 137.509 6.6878   61.1866    -112.743    22.5839    -112.743     
1 1 1 14 3  4  o 0 218.683 8.73144  115.501    122.571     159.858    -57.4291     
1 1 1 14 3  5  o 0 195.035 8.33178  113.067    -18.5454    104.289    161.455      
1 1 1 14 3  6  o 0 473.793 18.2207  502.5      71.866      161.426    71.866       
1 1 1 14 3  7  o 0 361.077 13.9446  320.065    -77.8837    10.7869    -77.8837     
1 1 1 14 3  8  o 0 319.015 13.8609  347.099    90.4397     135.951    90.4397      
1 1 1 14 3  9  o 0 222.427 9.4895   173.178    -39.8202    26.5882    140.18       
1 1 1 14 3  10 o 0 335.608 12.3693  275.776    173.761     34.7311    -6.23883     
1 1 1 14 3  11 o 0 179.599 8.12733  110.089    28.8525     78.1229    -151.148     
1 1 1 14 3  12 o 0 142.391 7.58938  123.767    -24.7282    10.1259    -24.7282     
1 1 1 14 3  13 o 0 91.407  7.25225  51.0062    82.9445     10.3194    -97.0555     
1 1 1 14 3  14 o 0 131.587 6.14511  105.821    -71.2128    12.1798    108.787      
1 1 1 14 3  15 o 0 79.4259 6.88881  50.6604    3.76224     22.1958    -176.238     
1 1 1 14 3  16 o 0 178.486 7.62096  165.481    20.1661     28.8501    -159.834     
1 1 1 14 3  17 o 0 170.225 9.74358  162.054    -8.14875    8.41503    171.851      
1 1 1 14 3  18 o 0 105.772 8.47276  114.729    -47.6399    31.2442    -47.6399     
1 1 1 14 3  19 o 0 27.6892 11.4714  6.89546    164.241     27.1589    -15.7594     
1 1 1 14 3  20 o 0 25.6984 11.1652  10.0364    151.394     3.4257     151.394      
1 1 1 14 3  21 o 0 37.4179 17.7829  ?          ?           ?          ?            
1 1 1 14 3  22 f 1 14.7411 6.92871  ?          ?           ?          ?            
1 1 1 14 4  0  o 0 343.927 16.9336  325.599    0           9.0879     -2.62199e-13 
1 1 1 14 4  1  o 0 326.975 11.2806  318.004    -139.17     37.0889    -139.17      
1 1 1 14 4  2  o 0 458.915 15.9009  585.081    -76.3049    321.206    -76.3049     
1 1 1 14 4  3  f 1 303.894 11.2052  295.194    24.9744     37.8738    24.9744      
1 1 1 14 4  4  o 0 69.2882 7.20757  15.8472    -24.6404    66.2562    -24.6404     
1 1 1 14 4  5  o 0 945.493 34.9401  1007.95    0.722043    292.021    0.722043     
1 1 1 14 4  6  o 0 222.312 8.90493  161.42     -53.4575    53.3476    126.543      
1 1 1 14 4  7  o 0 101.999 7.11154  11.5548    162.985     164.243    162.985      
1 1 1 14 4  8  o 0 467.858 17.7857  466.598    -134.88     90.4994    -134.88      
1 1 1 14 4  9  o 0 274.794 11.8804  204.409    -100.831    65.8022    79.1694      
1 1 1 14 4  10 o 0 60.0715 12.1027  0.705132   -103.889    48.783     -103.889     
1 1 1 14 4  11 o 0 278.41  11.4568  272.988    85.4357     76.196     85.4357      
1 1 1 14 4  12 o 0 119.747 10.1669  73.341     11.678      50.5448    -168.322     
1 1 1 14 4  13 o 0 164.468 7.31285  143.182    141.831     10.4648    141.831      
1 1 1 14 4  14 o 0 114.402 6.14239  99.5868    112.628     8.29105    112.628      
1 1 1 14 4  15 f 1 89.2803 7.39411  86.5039    105.275     41.0757    105.275      
1 1 1 14 4  16 o 0 70.9671 7.92342  71.0951    40.5865     7.61257    40.5865      
1 1 1 14 4  17 o 0 50.3972 11.7746  44.3282    -69.6961    4.67946    -69.6961     
1 1 1 14 4  18 o 0 59.4993 10.3528  66.7834    -179.399    28.9195    -179.399     
1 1 1 14 4  19 o 0 112.489 10.634   117.182    -6.33416    30.0834    -6.33416     
1 1 1 14 4  20 o 0 27.1614 12.543   16.0355    9.28822     5.38779    9.28822      
1 1 1 14 4  21 f 1 37.5288 16.1101  ?          ?           ?          ?            
1 1 1 14 4  22 o 0 17.2107 8.43021  ?          ?           ?          ?            
1 1 1 14 5  0  o 0 285.344 13.2921  270.05     0           40.1764    1.28238e-13  
1 1 1 14 5  1  o 0 226.881 8.76844  233.201    47.1009     76.9025    47.1009      
1 1 1 14 5  2  o 0 381.029 14.4668  277.529    -172.777    154.342    7.22303      
1 1 1 14 5  3  o 0 561.928 21.5618  501.41     50.3157     51.0548    -129.684     
1 1 1 14 5  4  o 0 315.412 12.4214  234.571    -0.267506   107.766    179.732      
1 1 1 14 5  5  o 0 693.835 24.0849  681.452    -150.129    104.158    -150.129     
1 1 1 14 5  6  o 0 954.001 36.6645  926.958    62.0117     134.992    62.0117      
1 1 1 14 5  7  o 0 311.329 12.7525  295.192    -123.557    57.5485    -123.557     
1 1 1 14 5  8  o 0 124.462 6.61897  50.8688    162.466     71.7561    -17.5343     
1 1 1 14 5  9  o 0 332.713 14.4497  380.713    -137.206    192.731    -137.206     
1 1 1 14 5  10 o 0 74.2097 8.60923  18.2604    -5.84269    15.2743    174.157      
1 1 1 14 5  11 o 0 92.7481 7.984    43.8264    93.1255     38.0448    -86.8745     
1 1 1 14 5  12 o 0 52.5814 11.7815  25.214     -168.874    105.933    -168.874     
1 1 1 14 5  13 o 0 263.393 10.9823  246.997    -69.9843    32.17      -69.9843     
1 1 1 14 5  14 o 0 125.432 5.97876  102.272    60.8996     7.13368    -119.1       
1 1 1 14 5  15 o 0 87.4871 7.67253  64.9837    -54.2664    6.8806     125.734      
1 1 1 14 5  16 o 0 36.2365 12.6109  15.5159    161.768     26.2379    -18.2317     
1 1 1 14 5  17 o 0 44.9339 11.2242  22.041     20.4469     33.7647    -159.553     
1 1 1 14 5  18 o 0 49.41   10.2214  32.5168    141.95      23.1437    -38.05       
1 1 1 14 5  19 o 0 66.1487 11.6347  59.5156    -94.5641    2.43728    -94.5641     
1 1 1 14 5  20 o 0 29.6302 13.2617  22.0425    -13.1929    7.90757    -13.1929     
1 1 1 14 5  21 o 0 27.8699 11.7526  ?          ?           ?          ?            
1 1 1 14 5  22 o 0 17.7483 8.31818  ?          ?           ?          ?            
1 1 1 14 6  0  o 0 320.154 16.6167  302.767    0           59.9402    -180         
1 1 1 14 6  1  o 0 431.58  14.8808  364.893    -84.9099    74.5261    95.0901      
1 1 1 14 6  2  o 0 377.656 13.3614  332.641    156.732     34.0945    -23.2681     
1 1 1 14 6  3  o 0 316.363 11.057   258.105    3.32456     63.0738    -176.675     
1 1 1 14 6  4  o 0 381.535 14.7446  362.074    -111.574    40.5459    -111.574     
1 1 1 14 6  5  o 0 94.9152 7.71074  0.485796   -128.581    113.703    -128.581     
1 1 1 14 6  6  o 0 559.91  23.799   474.236    78.3709     51.4495    -101.629     
1 1 1 14 6  7  o 0 566.797 22.0121  468.683    87.5759     62.1339    -92.4241     
1 1 1 14 6  8  o 0 90.4727 7.23077  5.56482    -0.726979   62.8311    179.273      
1 1 1 14 6  9  o 0 218.358 10.1885  176.161    150.639     8.7699     -29.3611     
1 1 1 14 6  10 o 0 226.026 9.33038  195.368    -3.95853    6.41091    -3.95853     
1 1 1 14 6  11 o 0 99.6188 8.18945  55.7852    113.361     26.258     -66.6392     
1 1 1 14 6  12 f 1 315.763 13.1323  318.337    -7.6592     66.8286    -7.6592      
1 1 1 14 6  13 o 0 212.403 8.84649  146.581    59.5615     76.3974    -120.438     
1 1 1 14 6  14 o 0 185.224 7.29801  166.612    -85.0498    14.8552    -85.0498     
1 1 1 14 6  15 o 0 140.802 6.49387  96.5113    124.559     40.6728    -55.4413     
1 1 1 14 6  16 o 0 233.402 9.02024  259.489    -157.644    49.6942    -157.644     
1 1 1 14 6  17 o 0 77.3814 8.54526  77.2297    62.7394     11.0353    62.7394      
1 1 1 14 6  18 o 0 53.3124 10.8813  58.6508    -160.095    26.5501    -160.095     
1 1 1 14 6  19 o 0 73.7911 7.41848  73.5178    21.7515     14.7464    21.7515      
1 1 1 14 6  20 o 0 40.4342 16.287   33.3231    -122.203    0.984721   -122.203     
1 1 1 14 6  21 o 0 35.9795 16.3662  ?          ?           ?          ?            
1 1 1 14 6  22 o 0 13.6728 6.55576  ?          ?           ?          ?            
1 1 1 14 7  0  o 0 221.446 11.4645  208.205    180         31.8092    180          
1 1 1 14 7  1  o 0 485.287 15.6244  543.928    -46.9119    186.52     -46.9119     
1 1 1 14 7  2  f 1 899.089 31.3979  1014.48    -178.408    336.7      -178.408     
1 1 1 14 7  3  o 0 717.336 22.3109  722.346    172.387     100.939    172.387      
1 1 1 14 7  4  o 0 88.1499 6.30911  1.4604     -44.2219    71.1878    135.778      
1 1 1 14 7  5  o 0 250.496 10.6455  183.679    -14.19      65.1589    165.81       
1 1 1 14 7  6  o 0 326.441 12.4503  296.004    -47.1724    25.2422    -47.1724     
1 1 1 14 7  7  o 0 140.661 7.07476  76.8235    71.0928     46.748     -108.907     
1 1 1 14 7  8  o 0 381.129 16.9192  360.857    116.007     46.2335    116.007      
1 1 1 14 7  9  o 0 144.414 7.35763  40.2581    122.814     146.669    -57.1863     
1 1 1 14 7  10 o 0 226.577 9.18009  160.359    93.4777     65.7055    -86.5223     
1 1 1 14 7  11 o 0 176.82  7.60824  111.224    -51.5963    67.7929    128.404      
1 1 1 14 7  12 o 0 83.4818 7.41186  34.4598    -152.122    5.9981     27.8785      
1 1 1 14 7  13 o 0 98.3361 6.24137  103.699    129.926     50.265     129.926      
1 1 1 14 7  14 o 0 177.583 7.80866  114.539    39.895      76.3073    -140.105     
1 1 1 14 7  15 o 0 44.5053 11.8944  11.0887    83.8504     11.5126    -96.1496     
1 1 1 14 7  16 o 0 77.3126 7.72342  78.4821    164.576     9.61005    164.576      
1 1 1 14 7  17 o 0 123.46  5.68006  113.301    -174.901    10.7172    5.0993       
1 1 1 14 7  18 o 0 48.2328 11.5974  50.4486    137.327     21.2832    137.327      
1 1 1 14 7  19 o 0 61.1982 12.6886  65.5433    164.827     23.7221    164.827      
1 1 1 14 7  20 o 0 62.0332 15.5514  49.4903    -172.674    7.73195    7.32599      
1 1 1 14 7  21 o 0 37.9394 17.7383  ?          ?           ?          ?            
1 1 1 14 7  22 o 0 11.7675 5.7026   ?          ?           ?          ?            
1 1 1 14 8  0  o 0 70.9048 12.3306  22.3896    0           40.1649    -180         
1 1 1 14 8  1  o 0 357.004 11.4672  428.068    -42.6601    210.42     -42.6601     
1 1 1 14 8  2  o 0 384.091 13.3769  278.963    -77.776     152.723    102.224      
1 1 1 14 8  3  o 0 835.437 28.0761  750.974    -153.354    26.5216    26.6464      
1 1 1 14 8  4  o 0 519.095 21.5732  539.015    -137.957    143.673    -137.957     
1 1 1 14 8  5  o 0 459.6   17.2334  404.176    121.4       11.1233    -58.5998     
1 1 1 14 8  6  o 0 207.55  8.52409  121.699    -137.478    103.703    42.5219      
1 1 1 14 8  7  o 0 529.105 19.9004  548.714    160.629     175.51     160.629      
1 1 1 14 8  8  o 0 77.2457 8.38426  18.6264    -104.104    102.798    -104.104     
1 1 1 14 8  9  o 0 69.4957 11.2636  17.8127    -84.2953    73.5814    -84.2953     
1 1 1 14 8  10 o 0 343.503 15.5325  272.298    -34.3844    48.393     145.616      
1 1 1 14 8  11 o 0 247.555 9.81679  246.267    121.315     44.2293    121.315      
1 1 1 14 8  12 o 0 172.268 7.87992  179.4      147.655     70.0894    147.655      
1 1 1 14 8  13 o 0 112.059 6.53887  110.472    139.464     33.6303    139.464      
1 1 1 14 8  14 o 0 143.369 6.02417  85.7852    54.7716     72.2535    -125.228     
1 1 1 14 8  15 o 0 154.195 7.22804  140.965    -88.6454    28.2649    -88.6454     
1 1 1 14 8  16 f 1 88.6465 7.30432  99.08      -39.0937    28.1595    -39.0937     
1 1 1 14 8  17 o 0 55.0228 10.1892  53.3381    117.203     14.4227    117.203      
1 1 1 14 8  18 o 0 72.057  7.95515  58.498     149.019     14.9429    -30.9807     
1 1 1 14 8  19 o 0 25.0125 11.4887  11.0669    -52.8732    14.4536    127.127      
1 1 1 14 8  20 o 0 66.4812 13.1357  51.3805    101.116     11.8793    -78.8841     
1 1 1 14 8  21 o 0 38.1914 13.6393  ?          ?           ?          ?            
1 1 1 14 8  22 o 0 19.9052 9.57255  ?          ?           ?          ?            
1 1 1 14 9  0  o 0 748.486 42.3     703.335    180         130.19     180          
1 1 1 14 9  1  o 0 171.481 6.7988   92.1181    -105.445    106.587    74.5555      
1 1 1 14 9  2  o 0 102.165 5.33333  22.0061    166.575     68.0655    -13.425      
1 1 1 14 9  3  o 0 331.025 12.029   243.418    -157.116    102.838    22.8844      
1 1 1 14 9  4  o 0 163.268 7.47953  133.51     -76.0579    41.3718    -76.0579     
1 1 1 14 9  5  o 0 183.919 7.86212  112.747    39.3194     75.6602    -140.681     
1 1 1 14 9  6  o 0 662.164 22.8238  685.381    148.66      199.738    148.66       
1 1 1 14 9  7  o 0 439.857 16.9189  469.044    -59.961     149.819    -59.961      
1 1 1 14 9  8  o 0 392.661 16.3102  368.053    -76.3337    44.3952    -76.3337     
1 1 1 14 9  9  o 0 475.478 19.3187  322.06     -29.3915    194.867    150.608      
1 1 1 14 9  10 o 0 99.6627 7.25996  7.21482    112.929     172.188    112.929      
1 1 1 14 9  11 o 0 175.118 6.95306  171.463    -97.0686    39.1899    -97.0686     
1 1 1 14 9  12 o 0 161.136 6.6548   135.785    130.648     1.28002    -49.3522     
1 1 1 14 9  13 o 0 71.5355 9.95917  26.5072    -179.144    63.2131    0.855704     
1 1 1 14 9  14 o 0 204.049 7.35478  180.906    -105.603    13.301     -105.603     
1 1 1 14 9  15 o 0 39.9788 11.7472  1.71659    -119.431    49.4134    -119.431     
1 1 1 14 9  16 o 0 74.9675 10.3683  68.5173    6.64803     5.26661    -173.352     
1 1 1 14 9  17 o 0 125.072 7.62423  115.682    111.158     7.54729    -68.8424     
1 1 1 14 9  18 o 0 38.1989 13.7214  12.6473    -73.6612    40.4885    106.339      
1 1 1 14 9  19 o 0 29.3679 12.5492  16.9296    -30.3281    8.9386     -30.3281     
1 1 1 14 9  20 o 0 70.6123 11.8385  60.6984    -93.2776    0.0554067  86.7224      
1 1 1 14 9  21 o 0 39.3036 16.9824  ?          ?           ?          ?            
1 1 1 14 9  22 o 0 22.0121 9.07923  ?          ?           ?          ?            
1 1 1 14 10 0  o 0 114.207 7.05314  24.439     0           1.34006    180          
1 1 1 14 10 1  o 0 298.391 10.3842  269.852    100.438     15.7583    100.438      
1 1 1 14 10 2  o 0 410.163 14.3277  385.703    101.866     37.1532    101.866      
1 1 1 14 10 3  o 0 398.203 13.1203  288.167    77.6442     136.425    -102.356     
1 1 1 14 10 4  o 0 274.904 10.7934  207.706    -123.17     61.7207    56.8301      
1 1 1 14 10 5  o 0 424.203 15.1583  406.405    -136.38     66.9407    -136.38      
1 1 1 14 10 6  o 0 438.808 17.1575  432.291    -64.9852    101.125    -64.9852     
1 1 1 14 10 7  o 0 385.576 14.4133  406.623    129.981     130.476    129.981      
1 1 1 14 10 8  o 0 336.322 13.1311  377.34     -36.3886    178.389    -36.3886     
1 1 1 14 10 9  o 0 171.5   8.14881  78.7911    134.456     133.121    -45.5437     
1 1 1 14 10 10 o 0 197.101 8.12134  127.253    -85.083     74.8911    94.917       
1 1 1 14 10 11 o 0 186.958 9.35379  105.027    -33.2406    123.902    146.759      
1 1 1 14 10 12 o 0 92.7297 7.4653   53.5577    131.254     8.67544    -48.7463     
1 1 1 14 10 13 o 0 61.616  11.1116  41.5988    -24.8449    2.06942    -24.8449     
1 1 1 14 10 14 o 0 113.431 6.01122  121.454    16.4468     62.826     16.4468      
1 1 1 14 10 15 o 0 173.138 7.20723  229.582    48.7083     114.937    48.7083      
1 1 1 14 10 16 o 0 110.003 6.24974  128.579    90.838      44.4445    90.838       
1 1 1 14 10 17 f 1 20.2704 9.51324  0.727163   -62.0923    15.1415    117.908      
1 1 1 14 10 18 o 0 86.3866 7.70015  102.303    13.5454     48.2443    13.5454      
1 1 1 14 10 19 o 0 27.5832 12.0853  15.9371    175.487     9.19041    -4.51256     
1 1 1 14 10 20 o 0 33.1458 16.341   ?          ?           ?          ?            
1 1 1 14 10 21 o 0 25.0584 12.1907  ?          ?           ?          ?            
1 1 1 14 10 22 o 0 13.0239 6.36887  ?          ?           ?          ?            
1 1 1 14 11 0  o 0 172.471 8.1606   156.546    0           65.1834    180          
1 1 1 14 11 1  o 0 473.088 14.4808  465.914    -37.7501    83.7231    -37.7501     
1 1 1 14 11 2  o 0 206.203 7.63603  153.259    150.133     38.4703    -29.867      
1 1 1 14 11 3  o 0 354.832 12.5106  318.66     47.4912     11.9204    47.4912      
1 1 1 14 11 4  o 0 266.121 9.4343   264.636    60.908      80.3322    60.908       
1 1 1 14 11 5  o 0 417.595 14.6459  402.758    -94.5523    75.8917    -94.5523     
1 1 1 14 11 6  o 0 561.233 19.0947  585.565    13.8174     192.61     13.8174      
1 1 1 14 11 7  o 0 359.69  12.1707  401.26     -140.128    174.797    -140.128     
1 1 1 14 11 8  o 0 541.902 21.375   433.977    75.877      90.4586    -104.123     
1 1 1 14 11 9  o 0 438.014 16.7988  365.484    49.6645     32.5802    -130.336     
1 1 1 14 11 10 o 0 258.68  9.88205  215.404    -58.296     4.27476    121.704      
1 1 1 14 11 11 o 0 147.866 7.28585  153.33     -46.5763    70.673     -46.5763     
1 1 1 14 11 12 o 0 115.586 7.49815  62.845     131.26      59.5578    -48.7397     
1 1 1 14 11 13 o 0 49.6197 10.5352  18.1068    42.8987     3.30789    -137.101     
1 1 1 14 11 14 o 0 162.09  5.97764  126.622    -36.823     19.2683    143.177      
1 1 1 14 11 15 o 0 78.8203 8.43445  76.2315    -169.489    0.676955   10.5114      
1 1 1 14 11 16 o 0 52.9957 11.4339  40.9442    91.8125     12.2115    -88.1875     
1 1 1 14 11 17 o 0 88.6318 6.99348  61.608     43.2958     44.5996    -136.704     
1 1 1 14 11 18 o 0 66.0472 9.85139  56.2302    -160.34     5.96115    19.6595      
1 1 1 14 11 19 o 0 60.1526 12.9901  50.1613    157.909     4.91674    -22.0909     
1 1 1 14 11 20 o 0 41.818  15.3152  ?          ?           ?          ?            
1 1 1 14 11 21 o 0 28.6417 14.5204  ?          ?           ?          ?            
1 1 1 14 11 22 o 0 23.6487 6.83861  ?          ?           ?          ?            
1 1 1 14 12 0  f 1 444.894 20.2534  403.428    180         84.4196    180          
1 1 1 14 12 1  o 0 242.8   8.53346  171.039    -119.118    75.2828    60.882       
1 1 1 14 12 2  o 0 173.578 6.57728  110.362    -6.11198    58.6356    173.888      
1 1 1 14 12 3  o 0 568.457 19.8722  535.633    -129.895    57.2302    -129.895     
1 1 1 14 12 4  o 0 373.461 12.5175  338.643    -63.6615    25.3962    -63.6615     
1 1 1 14 12 5  o 0 797.556 29.3075  745.47     -124.078    81.8714    -124.078     
1 1 1 14 12 6  o 0 262.643 9.83307  263.69     -97.0178    78.8939    -97.0178     
1 1 1 14 12 7  o 0 142.523 7.19851  93.9494    -109.005    10.3394    -109.005     
1 1 1 14 12 8  o 0 151.054 7.9088   54.705     -94.5836    145.861    85.4164      
1 1 1 14 12 9  f 1 226.508 9.56751  201.806    90.4424     21.856     90.4424      
1 1 1 14 12 10 o 0 26.9053 11.9283  47.5591    161.296     107.954    161.296      
1 1 1 14 12 11 o 0 302.3   10.293   316.527    -144.535    91.0393    -144.535     
1 1 1 14 12 12 o 0 88.8897 7.11066  44.2966    -72.2087    25.688     107.791      
1 1 1 14 12 13 o 0 91.6522 7.24054  94.2219    -10.8482    50.9405    -10.8482     
1 1 1 14 12 14 o 0 71.4762 9.07854  58.0074    137.54      22.7805    137.54       
1 1 1 14 12 15 o 0 124.983 7.04925  140.532    -82.208     32.5313    -82.208      
1 1 1 14 12 16 o 0 75.8259 8.96931  81.6918    -74.9771    23.3128    -74.9771     
1 1 1 14 12 17 o 0 23.2625 10.7355  4.90928    -37.1593    7.17321    142.841      
1 1 1 14 12 18 o 0 101.023 7.46707  102.384    55.4843     20.5281    55.4843      
1 1 1 14 12 19 o 0 26.9779 12.2553  17.3541    122.575     3.44405    122.575      
1 1 1 14 12 20 o 0 25.6955 12.6191  ?          ?           ?          ?            
1 1 1 14 12 21 o 0 16.3543 7.47218  ?          ?           ?          ?            
1 1 1 14 12 22 o 0 16.9226 7.16976  ?          ?           ?          ?            
1 1 1 14 13 0  o 0 128.974 7.8135   102.839    180         28.8754    2.545e-13    
1 1 1 14 13 1  o 0 156.975 5.72977  20.6339    -101.583    217.699    78.4168      
1 1 1 14 13 2  o 0 436.515 16.2715  308.348    27.3221     157.416    -152.678     
1 1 1 14 13 3  o 0 384.931 13.9739  247.885    -177.554    181.639    2.44616      
1 1 1 14 13 4  o 0 466.288 14.7113  465.384    161.307     115.66     161.307      
1 1 1 14 13 5  o 0 705.443 25.0302  695.467    -155.758    155.205    -155.758     
1 1 1 14 13 6  o 0 440.552 16.6826  466.776    105.729     151.117    105.729      
1 1 1 14 13 7  o 0 576.205 22.1819  534.228    -165.152    46.4937    -165.152     
1 1 1 14 13 8  o 0 241.21  10.071   226.857    7.54907     41.6497    7.54907      
1 1 1 14 13 9  o 0 257.579 9.0661   262.157    148.99      91.5913    148.99       
1 1 1 14 13 10 o 0 114.158 7.80549  86.8199    -129.232    46.6303    -129.232     
1 1 1 14 13 11 o 0 146.996 6.81418  118.042    -162.675    9.52943    17.3253      
1 1 1 14 13 12 o 0 184.423 7.83362  138.355    -95.3338    47.1102    84.6662      
1 1 1 14 13 13 o 0 203.539 8.25814  171.439    -61.6238    6.72984    118.376      
1 1 1 14 13 14 o 0 53.2404 10.7108  8.03503    149.755     60.6137    -30.2454     
1 1 1 14 13 15 f 1 89.8575 7.6705   94.2182    -46.0702    14.2112    -46.0702     
1 1 1 14 13 16 o 0 68.8416 8.65054  40.0612    19.8501     48.9057    -160.15      
1 1 1 14 13 17 o 0 106.878 7.75875  116.908    -27.2844    33.7121    -27.2844     
1 1 1 14 13 18 o 0 67.0098 10.196   71.9487    98.4952     26.7772    98.4952      
1 1 1 14 13 19 o 0 55.0628 10.5993  54.4072    -156.088    15.2245    -156.088     
1 1 1 14 13 20 o 0 46.4095 15.2844  ?          ?           ?          ?            
1 1 1 14 13 21 o 0 16.1072 7.91263  ?          ?           ?          ?            
1 1 1 14 14 0  o 0 679.022 38.9962  608.401    0           148.9      2.30086e-14  
1 1 1 14 14 1  o 0 210.196 9.91718  170.06     90          84.4241    90           
1 1 1 14 14 2  o 0 894.005 41.5872  799.457    0           47.0882    -4.00558e-14 
1 1 1 14 14 3  o 0 670.109 29.0147  596.648    90          21.4213    90           
1 1 1 14 14 4  o 0 88.6973 10.1144  32.1892    180         26.5198    9.49748e-15  
1 1 1 14 14 5  o 0 37.0882 18.7452  7.97998    -90         71.8652    90           
1 1 1 14 14 6  o 0 111.19  9.51646  28.4696    180         3.50485    -3.45773e-13 
1 1 1 14 14 7  o 0 67.8138 16.4049  31.8855    -90         72.2755    90           
1 1 1 14 14 8  o 0 231.801 13.4217  203.35     0           40.2751    180          
1 1 1 14 14 9  o 0 176.259 11.9029  152.062    90          16.74      -90          
1 1 1 14 14 10 o 0 219.075 12.4363  202.361    0           67.5056    6.94772e-15  
1 1 1 14 14 11 o 0 202.226 12.1542  182.999    90          65.273     90           
1 1 1 14 14 12 o 0 245.213 12.3635  217.298    0           10.6913    0            
1 1 1 14 14 13 o 0 96.0257 11.2685  83.1285    -90         14.5362    90           
1 1 1 14 14 14 o 0 36.843  17.8215  12.6191    180         10.7983    8.50175e-14  
1 1 1 14 14 15 o 0 25.9354 15.851   18.7232    -90         20.8695    90           
1 1 1 14 14 16 o 0 114.53  9.3675   111.888    0           32.2972    6.28959e-15  
1 1 1 14 14 17 o 0 23.742  14.1259  17.9038    -90         12.8964    90           
1 1 1 14 14 18 o 0 17.2216 12.0026  14.9474    0           31.0954    180          
1 1 1 14 14 19 o 0 35.5142 19.5949  31.6469    90          18.5833    -90          
1 1 1 14 14 20 o 0 14.2169 10.2327  ?          ?           ?          ?            
1 1 1 14 14 21 o 0 20.3666 12.3004  ?          ?           ?          ?            
1 1 1 15 0  1  o 0 291.052 13.6411  273.986    45          72.998     45           
1 1 1 15 0  2  o 0 150.411 11.4648  126.098    180         6.04946    180          
1 1 1 15 0  3  o 0 617.571 30.285   581.547    135         109.868    -45          
1 1 1 15 0  4  o 0 85.0218 10.9405  4.25237    90          3.69899    -90          
1 1 1 15 0  5  o 0 548.107 24.0067  498.908    -135        19.7525    45           
1 1 1 15 0  6  o 0 896.741 55.8695  808.249    0           7.11417    -1.42713e-13 
1 1 1 15 0  7  o 0 326.164 22.4368  290.339    -45         23.5347    -45          
1 1 1 15 0  8  o 0 108.207 10.9676  23.3659    -90         4.103      90           
1 1 1 15 0  9  o 0 350.86  20.2955  314.722    45          87.6001    45           
1 1 1 15 0  10 o 0 128.094 12.28    100.969    0           35.8216    2.18628e-15  
1 1 1 15 0  11 o 0 58.3935 18.5687  40.2638    135         65.8027    -45          
1 1 1 15 0  12 o 0 247.28  17.8924  227.266    -90         33.3278    -90          
1 1 1 15 0  13 o 0 184.78  13.7629  164.581    -135        74.9094    -135         
1 1 1 15 0  14 o 0 193.621 12.2684  169.227    0           20.9951    0            
1 1 1 15 0  15 o 0 209.098 10.5054  177.787    135         32.2165    -45          
1 1 1 15 0  16 o 0 18.8749 12.9271  8.9472     -90         21.8422    90           
1 1 1 15 0  17 o 0 19.7759 13.2083  5.71733    -135        11.3037    45           
1 1 1 15 0  18 f 1 47.5454 20.7677  44.9977    180         25.5672    1.41495e-14  
1 1 1 15 0  19 o 0 75.1271 15.8702  68.7576    -45         3.06542    -45          
1 1 1 15 0  20 o 0 28.8785 16.9771  21.459     90          3.16468    90           
1 1 1 15 0  21 o 0 25.9088 17.6382  ?          ?           ?          ?            
1 1 1 15 0  22 o 0 8.06805 5.96134  ?          ?           ?          ?            
1 1 1 15 1  0  o 0 304.563 13.556   286.118    180         10.7015    -180         
1 1 1 15 1  1  o 0 283.64  9.40545  221.005    96.5021     71.598     -83.4979     
1 1 1 15 1  2  o 0 435.632 15.1637  353.706    81.5686     101.177    -98.4314     
1 1 1 15 1  3  o 0 286.868 10.5288  258.943    68.4608     1.17247    68.4608      
1 1 1 15 1  4  f 1 572.413 21.3349  547.276    10.3455     56.4901    10.3455      
1 1 1 15 1  5  o 0 553.875 23.0936  562.862    106.696     130.299    106.696      
1 1 1 15 1  6  o 0 571.552 24.9217  519.108    -73.7788    18.9314    -73.7788     
1 1 1 15 1  7  o 0 466.095 18.8159  516.585    -81.2515    221.788    -81.2515     
1 1 1 15 1  8  o 0 180.258 8.4572   92.2531    166.342     116.031    -13.6581     
1 1 1 15 1  9  o 0 416.178 17.5417  407.839    -153.514    86.2589    -153.514     
1 1 1 15 1  10 o 0 161.226 8.2421   73.5226    -30.97      123.535    149.03       
1 1 1 15 1  11 o 0 79.9993 9.19953  22.5753    28.6319     4.9006     -151.368     
1 1 1 15 1  12 o 0 327.044 12.5929  320.108    18.9412     49.4347    18.9412      
1 1 1 15 1  13 o 0 159.941 7.37585  143.784    -155.623    23.5541    -155.623     
1 1 1 15 1  14 o 0 82.3135 7.78293  36.8685    49.6956     60.4783    -130.304     
1 1 1 15 1  15 f 1 26.3634 11.3466  26.9048    153.593     78.8587    153.593      
1 1 1 15 1  16 f 1 106.781 6.54131  121.72     171.677     34.898     171.677      
1 1 1 15 1  17 o 0 142.992 6.34413  158.56     39.295      42.2195    39.295       
1 1 1 15 1  18 o 0 95.6073 7.40943  80.9888    -114.303    15.7325    65.697       
1 1 1 15 1  19 o 0 40.2094 12.7981  41.0422    89.0404     18.2147    89.0404      
1 1 1 15 1  20 o 0 22.7188 10.6828  9.62003    72.0565     3.75317    -107.943     
1 1 1 15 1  21 o 0 27.794  13.0713  ?          ?           ?          ?            
1 1 1 15 1  22 o 0 33.7563 2.53821  ?          ?           ?          ?            
1 1 1 15 2  0  o 0 521.735 24.1738  490.427    180         114.91     180          
1 1 1 15 2  1  o 0 298.78  9.87172  231.391    8.24687     80.9645    -171.753     
1 1 1 15 2  2  o 0 130.606 6.59076  61.5444    172.019     70.6512    -7.98127     
1 1 1 15 2  3  o 0 130.969 5.92481  74.2692    -138.881    1.369      -138.881     
1 1 1 15 2  4  o 0 535.302 19.9724  631.944    1.06815     299.642    1.06815      
1 1 1 15 2  5  o 0 161.886 7.23502  111.333    -62.2865    27.4575    117.714      
1 1 1 15 2  6  o 0 651.509 24.2387  649.834    52.843      136.499    52.843       
1 1 1 15 2  7  o 0 345.986 15.4097  307.208    88.2677     17.5876    88.2677      
1 1 1 15 2  8  o 0 148.077 7.87938  94.7046    -144.559    28.605     35.4414      
1 1 1 15 2  9  o 0 89.7734 8.73428  5.58109    102.511     107.66     102.511      
1 1 1 15 2  10 o 0 232.204 10.2025  196.195    -173.097    3.11964    6.9031       
1 1 1 15 2  11 o 0 76.4629 9.59202  7.64772    -75.0891    123.263    -75.0891     
1 1 1 15 2  12 o 0 295.399 11.3303  288.985    14.3751     46.8996    14.3751      
1 1 1 15 2  13 o 0 167.759 7.12455  119.599    153.697     45.1355    -26.3031     
1 1 1 15 2  14 o 0 212.891 8.76823  202.37     130.24      38.3625    130.24       
1 1 1 15 2  15 o 0 153.544 7.44915  131.456    -156.709    9.01357    -156.709     
1 1 1 15 2  16 o 0 108.815 6.28435  114.633    -178.49     15.8732    -178.49      
1 1 1 15 2  17 o 0 75.1551 8.3094   52.5742    160.167     35.4892    -19.833      
1 1 1 15 2  18 o 0 33.5541 12.4164  22.1578    -73.0347    6.36151    106.965      
1 1 1 15 2  19 f 1 32.25   13.0127  26.4515    -50.2558    14.2165    -50.2558     
1 1 1 15 2  20 o 0 32.3942 12.8799  18.4257    103.212     14.1737    -76.7878     
1 1 1 15 2  21 o 0 32.8372 14.2566  ?          ?           ?          ?            
1 1 1 15 2  22 o 0 19.9089 9.68565  ?          ?           ?          ?            
1 1 1 15 3  0  o 0 129.211 8.16178  1.89639    180         0.362401   180          
1 1 1 15 3  1  o 0 439.116 14.7009  440.302    59.3626     68.9512    59.3626      
1 1 1 15 3  2  o 0 429.82  15.9183  432.814    -94.7703    71.3996    -94.7703     
1 1 1 15 3  3  o 0 310.677 10.4848  229.894    -146.917    107.325    33.0826      
1 1 1 15 3  4  o 0 341.245 12.5287  330.272    -89.3759    56.3296    -89.3759     
1 1 1 15 3  5  o 0 465.655 18.1376  414.307    -116.516    4.79007    63.4841      
1 1 1 15 3  6  o 0 227.737 9.72052  212.387    -107.435    50.2924    -107.435     
1 1 1 15 3  7  o 0 321.413 12.4874  253.008    20.006      47.1736    -159.994     
1 1 1 15 3  8  o 0 254.954 9.89867  242.36     56.7653     50.634     56.7653      
1 1 1 15 3  9  o 0 146.215 9.43775  96.964     -16.2866    6.25812    163.713      
1 1 1 15 3  10 o 0 264.492 10.4959  246.768    -107.934    41.3203    -107.934     
1 1 1 15 3  11 o 0 256.854 10.0632  200.098    -135.128    31.1713    44.8717      
1 1 1 15 3  12 o 0 327.705 14.1713  300.49     -20.3638    9.2304     -20.3638     
1 1 1 15 3  13 o 0 150.128 7.27195  128.727    70.1226     12.2698    70.1226      
1 1 1 15 3  14 o 0 174.468 8.20897  179.666    156.807     62.6441    156.807      
1 1 1 15 3  15 o 0 172.055 8.19532  140.324    35.3454     5.62827    -144.655     
1 1 1 15 3  16 o 0 57.4564 9.62104  55.7676    -23.5726    8.9485     -23.5726     
1 1 1 15 3  17 o 0 111.854 6.02735  82.1219    -75.9179    50.1166    104.082      
1 1 1 15 3  18 o 0 53.6474 12.8869  62.0868    2.94317     35.827     2.94317      
1 1 1 15 3  19 o 0 27.9816 11.9144  13.2542    87.0434     17.3659    -92.9566     
1 1 1 15 3  20 o 0 19.0032 9.37581  2.07595    150.95      2.54682    -29.0497     
1 1 1 15 3  21 o 0 43.6242 15.9435  ?          ?           ?          ?            
1 1 1 15 3  22 o 0 7.61097 3.85685  ?          ?           ?          ?            
1 1 1 15 4  0  o 0 90.0199 8.07247  71.26      0           101.921    -180         
1 1 1 15 4  1  o 0 169.295 6.39679  71.7528    -78.4307    146.668    101.569      
1 1 1 15 4  2  o 0 391.836 14.4495  360.786    -148.495    0.531972   31.5046      
1 1 1 15 4  3  o 0 232.609 8.5402   191.806    143.048     25.6165    -36.9517     
1 1 1 15 4  4  o 0 404.575 15.5122  335.048    35.0968     55.7514    -144.903     
1 1 1 15 4  5  o 0 303.723 10.9557  352.474    -31.3317    188.505    -31.3317     
1 1 1 15 4  6  o 0 311.005 12.0123  311.196    -96.8957    88.4654    -96.8957     
1 1 1 15 4  7  f 1 266.504 11.3485  267.327    84.6757     93.4622    84.6757      
1 1 1 15 4  8  o 0 497.138 21.5684  507.267    -114.6      125.274    -114.6       
1 1 1 15 4  9  o 0 570.418 23.5235  495.57     106.698     17.9781    -73.3022     
1 1 1 15 4  10 o 0 170.777 8.27656  158.607    119.35      39.7229    119.35       
1 1 1 15 4  11 o 0 258.359 9.88761  186.718    -163.977    60.534     16.0233      
1 1 1 15 4  12 o 0 90.865  7.54531  50.2838    174.596     15.21      -5.40394     
1 1 1 15 4  13 o 0 113.772 7.15015  99.5107    -150.084    5.998      -150.084     
1 1 1 15 4  14 o 0 100.271 6.80884  104.09     -44.1343    81.7105    -44.1343     
1 1 1 15 4  15 o 0 161.769 8.17357  126.029    -111.011    16.2256    68.9887      
1 1 1 15 4  16 o 0 154.099 6.52633  174.056    -90.5706    42.615     -90.5706     
1 1 1 15 4  17 o 0 25.5412 10.9524  8.4291     85.1581     51.6627    85.1581      
1 1 1 15 4  18 o 0 56.6101 11.879   36.9466    -84.5746    28.0835    95.4254      
1 1 1 15 4  19 o 0 40.7254 13.5129  43.3186    134.495     23.7551    134.495      
1 1 1 15 4  20 o 0 36.5445 14.2624  22.2611    -167.371    14.5862    12.629       
1 1 1 15 4  21 o 0 57.4531 10.2754  ?          ?           ?          ?            
1 1 1 15 5  0  o 0 639.816 30.0681  601.204    180         50.0845    180          
1 1 1 15 5  1  o 0 343.948 12.0573  329.576    10.5628     31.7967    10.5628      
1 1 1 15 5  2  o 0 82.7733 7.03953  0.689374   45.786      40.2234    45.786       
1 1 1 15 5  3  o 0 561.878 20.0608  581.359    30.5816     119.878    30.5816      
1 1 1 15 5  4  o 0 442.976 15.938   413.522    14.2096     32.5935    14.2096      
1 1 1 15 5  5  o 0 207.8   8.02588  195.017    -15.4568    56.167     -15.4568     
1 1 1 15 5  6  o 0 251.346 10.0099  276.711    -120.477    146.89     -120.477     
1 1 1 15 5  7  o 0 56.1433 10.3872  35.2405    -136.745    98.9789    -136.745     
1 1 1 15 5  8  o 0 129.642 7.61965  23.585     -73.9397    153.507    106.06       
1 1 1 15 5  9  o 0 248.353 10.8708  215.637    33.7533     16.1338    33.7533      
1 1 1 15 5  10 o 0 270.267 11.1278  142.833    102.071     179.533    -77.929      
1 1 1 15 5  11 o 0 194.167 7.93613  189.977    43.0864     36.0285    43.0864      
1 1 1 15 5  12 f 1 105.821 7.49912  28.494     70.5902     116.407    -109.41      
1 1 1 15 5  13 o 0 179.523 7.53739  168.94     -0.928704   24.0792    -0.928704    
1 1 1 15 5  14 o 0 153.906 7.11102  99.655     47.1285     62.823     -132.871     
1 1 1 15 5  15 o 0 212.883 7.64327  205.896    -62.5757    57.1883    -62.5757     
1 1 1 15 5  16 o 0 48.8984 11.537   21.1571    -136.165    47.0568    43.8349      
1 1 1 15 5  17 o 0 30.3608 11.9331  12.7449    27.152      75.0291    27.152       
1 1 1 15 5  18 o 0 38.4021 14.3884  13.5967    75.9961     38.9286    -104.004     
1 1 1 15 5  19 f 1 25.8052 11.0206  5.11041    -22.2397    30.708     157.76       
1 1 1 15 5  20 o 0 38.7825 15.6034  32.1885    12.0002     2.86289    12.0002      
1 1 1 15 5  21 o 0 25.852  11.4605  ?          ?           ?          ?            
1 1 1 15 5  22 o 0 21.0168 8.59121  ?          ?           ?          ?            
1 1 1 15 6  0  o 0 422.211 20.8916  396.302    0           52.8114    1.2288e-14   
1 1 1 15 6  1  o 0 461.355 14.566   473.15     -132.192    94.4796    -132.192     
1 1 1 15 6  2  o 0 566.064 18.5684  633.548    -85.5065    217.054    -85.5065     
1 1 1 15 6  3  o 0 565.289 19.5556  518.708    126.07      12.5258    126.07       
1 1 1 15 6  4  o 0 285.396 11.5891  322.233    -50.0723    160.127    -50.0723     
1 1 1 15 6  5  o 0 309.576 12.0868  229.814    -51.7323    82.2131    128.268      
1 1 1 15 6  6  o 0 651.9   24.3072  573.863    -120.823    9.38896    59.1772      
1 1 1 15 6  7  o 0 706.845 28.2616  647.411    -129.898    55.3161    -129.898     
1 1 1 15 6  8  o 0 239.157 10.9642  161.363    91.4454     87.2027    -88.5546     
1 1 1 15 6  9  o 0 537.484 22.2751  529.78     -60.5744    109.522    -60.5744     
1 1 1 15 6  10 o 0 420.09  16.0891  368.777    77.5583     11.2197    77.5583      
1 1 1 15 6  11 o 0 279.818 11.9918  281.515    -117.227    53.8683    -117.227     
1 1 1 15 6  12 o 0 83.1481 7.5951   36.494     68.472      22.8894    -111.528     
1 1 1 15 6  13 o 0 87.0044 8.59196  87.6681    71.4583     44.855     71.4583      
1 1 1 15 6  14 o 0 87.3605 7.47207  32.8274    -44.7848    77.6053    135.215      
1 1 1 15 6  15 o 0 89.4421 6.7909   88.6968    -89.6797    54.1317    -89.6797     
1 1 1 15 6  16 o 0 71.8463 7.96195  82.0793    -38.8177    32.1588    -38.8177     
1 1 1 15 6  17 o 0 93.5208 7.47927  90.9814    167.556     6.66786    167.556      
1 1 1 15 6  18 o 0 56.3832 10.3432  55.8936    -133.402    13.3353    -133.402     
1 1 1 15 6  19 o 0 29.4516 12.9681  19.6282    -24.8832    9.48438    -24.8832     
1 1 1 15 6  20 o 0 21.7204 10.6728  4.09388    170.537     0.55507    -9.46314     
1 1 1 15 6  21 o 0 36.5441 16.6233  ?          ?           ?          ?            
1 1 1 15 6  22 o 0 23.0801 9.95711  ?          ?           ?          ?            
1 1 1 15 7  0  o 0 519.859 25.8482  487.145    0           78.1213    180          
1 1 1 15 7  1  o 0 184.896 6.44046  99.7845    75.5178     119.031    -104.482     
1 1 1 15 7  2  o 0 138.316 5.76147  53.8518    85.9259     112.215    -94.0741     
1 1 1 15 7  3  o 0 404.514 14.6833  379.352    130.768     35.7602    130.768      
1 1 1 15 7  4  o 0 451.536 16.3811  289.2      94.4136     231.695    -85.5864     
1 1 1 15 7  5  o 0 800.073 27.5194  648.899    -85.0298    137.749    94.9702      
1 1 1 15 7  6  o 0 556.859 19.9818  536.94     -137.052    92.7471    -137.052     
1 1 1 15 7  7  o 0 115.828 7.6573   27.7284    14.508      107.653    -165.492     
1 1 1 15 7  8  o 0 145.354 7.20894  92.9033    48.6434     19.8427    -131.357     
1 1 1 15 7  9  o 0 104.593 7.79923  64.2013    -162.381    28.5918    -162.381     
1 1 1 15 7  10 o 0 198.927 8.026    168.349    -46.5621    6.16213    -46.5621     
1 1 1 15 7  11 o 0 223.845 9.46135  170.234    -81.1962    63.3932    98.8038      
1 1 1 15 7  12 o 0 113.558 7.27102  49.6052    -172.499    86.0669    7.50076      
1 1 1 15 7  13 o 0 99.412  6.98938  110.225    118.759     81.0192    118.759      
1 1 1 15 7  14 o 0 178.565 7.07912  116.819    -168.882    70.5499    11.1177      
1 1 1 15 7  15 o 0 256.336 9.63649  248.61     141.291     70.271     141.291      
1 1 1 15 7  16 o 0 79.7028 7.50502  65.5508    15.1217     21.4712    -164.878     
1 1 1 15 7  17 o 0 65.9752 7.78251  73.9921    73.018      34.4951    73.018       
1 1 1 15 7  18 f 1 27.2822 11.1622  11.1542    -73.3041    13.7167    106.696      
1 1 1 15 7  19 o 0 42.8723 13.9486  39.0942    173.751     6.83931    173.751      
1 1 1 15 7  20 o 0 77.5528 9.22779  78.9991    -137.552    25.3878    -137.552     
1 1 1 15 7  21 o 0 44.6906 15.308   ?          ?           ?          ?            
1 1 1 15 8  0  o 0 23.2269 14.2351  5.50097    180         135.257    -2.01065e-14 
1 1 1 15 8  1  o 0 175.788 6.70228  119.65     125.617     53.2016    -54.3827     
1 1 1 15 8  2  o 0 524.452 17.7339  458.669    -172.052    29.9788    7.94789      
1 1 1 15 8  3  o 0 426.459 14.9413  430.371    68.1584     100.739    68.1584      
1 1 1 15 8  4  o 0 565.093 21.4118  530.139    140.705     47.9949    140.705      
1 1 1 15 8  5  o 0 561.595 20.2205  465.901    -148.487    66.902     31.513       
1 1 1 15 8  6  o 0 281.861 10.0661  248.307    -111.095    19.579     -111.095     
1 1 1 15 8  7  o 0 432.806 15.5349  500.831    139.993     233.161    139.993      
1 1 1 15 8  8  o 0 197.676 8.86377  156.034    43.3986     7.97859    -136.601     
1 1 1 15 8  9  o 0 97.8207 7.76923  16.9948    -120.472    191.427    -120.472     
1 1 1 15 8  10 o 0 160.102 7.4469   136.633    132.989     17.1576    132.989      
1 1 1 15 8  11 o 0 262.905 10.0817  196.722    -142.542    83.4449    37.4583      
1 1 1 15 8  12 o 0 162.466 6.99705  105.172    -27.2454    68.0315    152.755      
1 1 1 15 8  13 o 0 216.371 8.59588  221.606    -95.1821    66.5129    -95.1821     
1 1 1 15 8  14 o 0 79.1951 7.68677  42.3653    -47.0382    40.7113    132.962      
1 1 1 15 8  15 o 0 184.647 7.23132  221.15     -148.259    72.547     -148.259     
1 1 1 15 8  16 o 0 57.2583 9.92087  27.9518    9.26663     50.7201    -170.733     
1 1 1 15 8  17 o 0 117.46  6.79006  114.622    67.3514     5.35369    67.3514      
1 1 1 15 8  18 o 0 135.553 11.006   114.672    80.1415     22.174     -99.8585     
1 1 1 15 8  19 o 0 34.8096 13.553   19.8433    36.7761     17.7767    -143.224     
1 1 1 15 8  20 o 0 46.9059 12.7092  ?          ?           ?          ?            
1 1 1 15 8  21 o 0 48.3545 20.9055  ?          ?           ?          ?            
1 1 1 15 8  22 o 0 15.457  7.33822  ?          ?           ?          ?            
1 1 1 15 9  0  o 0 301.208 15.6085  274.399    0           68.177     8.7999e-14   
1 1 1 15 9  1  f 1 68.9516 7.20717  55.6901    -16.6619    184.534    -16.6619     
1 1 1 15 9  2  o 0 203.597 7.11517  166.838    51.7232     2.26334    -128.277     
1 1 1 15 9  3  o 0 810.415 26.1931  732.136    51.0469     0.524595   51.0469      
1 1 1 15 9  4  o 0 994.438 32.1594  944.661    70.9922     101.274    70.9922      
1 1 1 15 9  5  o 0 266.128 9.14215  292.099    141.057     147.058    141.057      
1 1 1 15 9  6  o 0 182.999 8.15329  150.65     159.34      22.623     159.34       
1 1 1 15 9  7  o 0 202.052 9.63297  158.483    36.4495     16.6324    -143.551     
1 1 1 15 9  8  o 0 425.874 16.3254  412.502    -95.6485    79.158     -95.6485     
1 1 1 15 9  9  f 1 239.726 10.3581  222.278    -129.493    36.6077    -129.493     
1 1 1 15 9  10 o 0 144.193 8.074    139.512    92.7295     67.3195    92.7295      
1 1 1 15 9  11 o 0 69.0201 9.86781  13.1623    168.927     32.609     -11.073      
1 1 1 15 9  12 o 0 78.7994 9.49381  23.771     -48.2367    169.747    -48.2367     
1 1 1 15 9  13 o 0 112.756 6.91269  50.2752    75.6669     91.5054    -104.333     
1 1 1 15 9  14 o 0 111.039 6.23594  66.7129    -171.997    49.628     8.00286      
1 1 1 15 9  15 o 0 253.787 10.2827  312.457    -108.062    109.929    -108.062     
1 1 1 15 9  16 o 0 90.8778 6.89649  93.935     80.644      14.7757    80.644       
1 1 1 15 9  17 o 0 34.0486 12.4403  25.2355    -114.21     7.40982    -114.21      
1 1 1 15 9  18 o 0 83.1218 7.98073  78.9889    -74.1433    7.26259    -74.1433     
1 1 1 15 9  19 f 1 67.3764 9.66842  68.7252    82.6871     19.9393    82.6871      
1 1 1 15 9  20 o 0 23.3027 11.1579  ?          ?           ?          ?            
1 1 1 15 9  21 o 0 27.6741 13.6886  ?          ?           ?          ?            
1 1 1 15 10 0  o 0 232.843 11.4819  207.289    180         85.3651    -180         
1 1 1 15 10 1  o 0 593.138 18.5793  640.341    140.854     216.212    140.854      
1 1 1 15 10 2  o 0 228.153 7.57669  195.153    -84.0681    7.15681    -84.0681     
1 1 1 15 10 3  o 0 574.785 19.4542  601.585    14.0288     177.27     14.0288      
1 1 1 15 10 4  o 0 456.647 15.5304  416.333    149.194     26.4469    149.194      
1 1 1 15 10 5  o 0 388.134 12.6901  280.422    169.283     116.771    -10.7173     
1 1 1 15 10 6  o 0 385.52  14.1104  462.717    84.3571     245.629    84.3571      
1 1 1 15 10 7  o 0 461.824 17.4207  488.426    -37.6077    158.533    -37.6077     
1 1 1 15 10 8  o 0 181.696 8.93375  128.734    -19.1506    30.1194    160.849      
1 1 1 15 10 9  o 0 193.932 8.07657  188.702    146.72      57.4878    146.72       
1 1 1 15 10 10 o 0 101.242 7.5033   34.0196    -49.4669    83.7325    130.533      
1 1 1 15 10 11 o 0 238.87  9.08731  223.349    53.8601     21.9455    53.8601      
1 1 1 15 10 12 f 1 70.6678 9.77717  13.601     148.966     18.5552    -31.0337     
1 1 1 15 10 13 o 0 199.257 8.35653  185.347    160.271     26.9861    160.271      
1 1 1 15 10 14 o 0 151.738 7.62689  122.239    131.12      8.30734    -48.8805     
1 1 1 15 10 15 o 0 110.553 8.0832   111.957    -52.0878    4.7797     -52.0878     
1 1 1 15 10 16 o 0 156.083 7.95395  166.978    -165.705    29.6828    -165.705     
1 1 1 15 10 17 o 0 70.9014 8.67999  57.6076    -80.0405    16.2276    99.9595      
1 1 1 15 10 18 o 0 37.7699 14.1216  18.9646    153.536     24.7854    -26.4638     
1 1 1 15 10 19 f 1 62.3665 16.0303  61.8433    -34.3251    15.8899    -34.3251     
1 1 1 15 10 20 o 0 43.5421 18.7742  ?          ?           ?          ?            
1 1 1 15 10 21 o 0 21.4603 10.187   ?          ?           ?          ?            
1 1 1 15 11 0  o 0 667.63  29.0884  603.434    0           75.7208    5.89101e-14  
1 1 1 15 11 1  o 0 482.309 14.3807  410.85     -140.046    38.2384    39.9539      
1 1 1 15 11 2  o 0 409.175 15.8067  429.09     -34.9151    138.531    -34.9151     
1 1 1 15 11 3  o 0 158.416 6.86366  82.7574    41.9192     84.0145    -138.081     
1 1 1 15 11 4  o 0 368.811 12.8114  355.155    68.4487     70.4202    68.4487      
1 1 1 15 11 5  o 0 434.449 16.1312  423.318    148.836     93.1953    148.836      
1 1 1 15 11 6  o 0 319.652 11.1612  385.84     -159.776    225.128    -159.776     
1 1 1 15 11 7  o 0 448.875 15.6904  439.977    11.1713     88.1001    11.1713      
1 1 1 15 11 8  o 0 212.802 10.2436  162.963    -113.254    38.1726    66.7462      
1 1 1 15 11 9  o 0 357.693 14.3939  289.654    -146.288    36.221     33.7119      
1 1 1 15 11 10 o 0 291.942 12.3331  188.403    -89.1614    159.383    90.8386      
1 1 1 15 11 11 o 0 251.09  11.7162  199.495    -144.088    48.65      35.912       
1 1 1 15 11 12 o 0 221.332 9.00709  230.55     78.294      83.7495    78.294       
1 1 1 15 11 13 o 0 65.912  9.2286   38.9596    -16.9725    20.36      163.027      
1 1 1 15 11 14 o 0 43.3971 12.3527  9.74035    -79.7788    13.9458    100.221      
1 1 1 15 11 15 f 1 104.816 6.32834  139.702    112.712     76.8296    112.712      
1 1 1 15 11 16 o 0 86.6187 8.00345  74.6502    -14.161     14.7846    165.839      
1 1 1 15 11 17 o 0 85.3396 6.76285  103.492    -111.513    50.3074    -111.513     
1 1 1 15 11 18 o 0 43.3384 12.7873  23.4167    -157.125    27.0516    22.8755      
1 1 1 15 11 19 o 0 41.7311 15.579   37.201     167.787     6.34235    167.787      
1 1 1 15 11 20 o 0 30.9284 14.2705  ?          ?           ?          ?            
1 1 1 15 11 21 o 0 25.4058 9.5841   ?          ?           ?          ?            
1 1 1 15 12 0  o 0 55.6239 14.8586  30.9901    0           127.125    -180         
1 1 1 15 12 1  o 0 136.783 5.69992  47.6916    13.5141     113.111    -166.486     
1 1 1 15 12 2  o 0 522.614 18.01    506.106    -170.07     86.734     -170.07      
1 1 1 15 12 3  o 0 57.7211 9.53219  29.1102    9.09071     84.747     9.09071      
1 1 1 15 12 4  o 0 473.38  15.4985  450.227    171.913     73.5852    171.913      
1 1 1 15 12 5  o 0 130.843 6.73078  28.3579    -133.654    139.256    46.3463      
1 1 1 15 12 6  o 0 146.438 7.17036  76.4892    122.209     70.4683    -57.7912     
1 1 1 15 12 7  o 0 219.826 8.39355  227.202    -93.0453    112.215    -93.0453     
1 1 1 15 12 8  o 0 132.89  7.02959  109.193    68.5026     12.5754    68.5026      
1 1 1 15 12 9  o 0 160.242 7.29437  155.143    124.344     60.0422    124.344      
1 1 1 15 12 10 o 0 60.519  10.7249  3.93974    -107.578    68.2202    -107.578     
1 1 1 15 12 11 o 0 292.186 11.1777  214.458    -52.1823    93.1334    127.818      
1 1 1 15 12 12 o 0 128.85  6.13459  118.011    160.005     16.4227    160.005      
1 1 1 15 12 13 o 0 296.453 11.5749  242.634    51.3164     26.0713    -128.684     
1 1 1 15 12 14 o 0 140.927 6.78256  86.8025    -121.674    59.0915    58.3258      
1 1 1 15 12 15 f 1 42.0119 11.7065  31.5304    -139.511    0.278298   -139.511     
1 1 1 15 12 16 o 0 28.1193 11.7988  4.84313    43.032      12.4938    -136.968     
1 1 1 15 12 17 o 0 51.5028 13.8309  26.9698    -72.936     38.8674    107.064      
1 1 1 15 12 18 o 0 66.0621 11.9358  49.3848    45.0114     18.3245    -134.989     
1 1 1 15 12 19 o 0 24.2201 11.4977  11.875     160.279     7.2068     -19.7211     
1 1 1 15 12 20 o 0 37.8133 15.1304  ?          ?           ?          ?            
1 1 1 15 12 21 o 0 11.5612 5.63089  ?          ?           ?          ?            
1 1 1 15 12 22 o 0 25.3858 11.7868  ?          ?           ?          ?            
1 1 1 15 13 0  o 0 173.68  9.63855  153.998    0           35.9272    180          
1 1 1 15 13 1  o 0 601.534 18.6778  571.801    -105.738    78.6905    -105.738     
1 1 1 15 13 2  f 1 768.315 23.341   765.516    -162.672    168.633    -162.672     
1 1 1 15 13 3  o 0 82.484  6.98111  6.9398     7.57236     78.3973    7.57236      
1 1 1 15 13 4  o 0 615.75  20.8352  645.282    107.036     215.668    107.036      
1 1 1 15 13 5  f 1 699.722 25.5672  610.457    50.4248     44.4129    -129.575     
1 1 1 15 13 6  o 0 114.871 8.33596  14.0109    34.7585     0.974342   -145.242     
1 1 1 15 13 7  o 0 176.426 6.894    109.624    49.8645     60.9989    -130.135     
1 1 1 15 13 8  o 0 230.156 9.28804  217.004    -29.8646    46.0001    -29.8646     
1 1 1 15 13 9  o 0 87.8741 7.65192  39.8126    -63.4725    30.1968    116.528      
1 1 1 15 13 10 o 0 143.663 7.24934  98.9963    148.396     46.9236    -31.6036     
1 1 1 15 13 11 o 0 136.629 6.74249  107.648    -64.5787    6.70637    115.421      
1 1 1 15 13 12 o 0 191.8   7.30875  188.407    -117.234    44.4207    -117.234     
1 1 1 15 13 13 o 0 219.087 9.66083  151.161    112.821     71.8198    -67.1788     
1 1 1 15 13 14 o 0 80.0448 7.65254  53.8416    178.616     13.9117    -1.38404     
1 1 1 15 13 15 o 0 144.817 6.88836  177.574    -134.388    70.7917    -134.388     
1 1 1 15 13 16 o 0 85.778  7.42083  71.2681    -121.547    18.235     58.4528      
1 1 1 15 13 17 o 0 32.0141 11.6876  20.843     25.0307     2.7408     -154.969     
1 1 1 15 13 18 o 0 28.8718 11.9602  15.7886    -48.907     13.6518    131.093      
1 1 1 15 13 19 o 0 28.1291 13.4117  16.4396    -99.6465    8.2185     80.3535      
1 1 1 15 13 20 o 0 41.4465 15.222   ?          ?           ?          ?            
1 1 1 15 13 21 o 0 17.6505 8.65361  ?          ?           ?          ?            
1 1 1 15 14 0  o 0 854.238 41.0999  759.049    180         24.7348    -180         
1 1 1 15 14 1  f 1 313.265 9.33313  260.711    88.3822     15.5908    -91.6178     
1 1 1 15 14 2  o 0 219.381 7.52171  213.67     -158.973    81.175     -158.973     
1 1 1 15 14 3  o 0 44.346  11.7124  31.1647    19.5697     74.9028    19.5697      
1 1 1 15 14 4  o 0 384.579 13.975   401.517    1.86291     121.906    1.86291      
1 1 1 15 14 5  o 0 634.794 20.8474  555.114    75.0518     27.9831    -104.948     
1 1 1 15 14 6  o 0 450.999 16.0111  564.133    58.3666     347.058    58.3666      
1 1 1 15 14 7  o 0 437.737 15.6949  384.182    -78.3891    2.42916    -78.3891     
1 1 1 15 14 8  o 0 299.161 11.7728  204.901    -157.469    102.295    22.5309      
1 1 1 15 14 9  o 0 204.036 8.28461  198.666    -129.534    67.1473    -129.534     
1 1 1 15 14 10 o 0 68.513  9.52604  10.8122    64.8687     48.348     -115.131     
1 1 1 15 14 11 o 0 145.676 7.48846  107.265    104.036     26.2217    -75.9636     
1 1 1 15 14 12 o 0 143.263 6.67598  92.4566    126.227     60.5307    -53.773      
1 1 1 15 14 13 o 0 67.2191 9.12605  47.3902    -98.0493    0.742262   -98.0493     
1 1 1 15 14 14 o 0 140.594 7.09433  116.218    157.759     46.8745    -22.2413     
1 1 1 15 14 15 o 0 27.7835 11.8247  0.991273   -22.0101    33.6181    157.99       
1 1 1 15 14 16 o 0 78.7206 9.43992  56.6159    152.43      32.9515    -27.5701     
1 1 1 15 14 17 o 0 44.2969 11.4322  24.5723    -70.3972    27.7831    109.603      
1 1 1 15 14 18 o 0 57.8132 10.5082  59.9623    -36.3086    19.8493    -36.3086     
1 1 1 15 14 19 o 0 21.7327 10.2878  6.62648    -55.1342    1.94348    124.866      
1 1 1 15 14 20 o 0 39.8872 16.0903  ?          ?           ?          ?            
1 1 1 15 15 0  o 0 877.544 47.7477  774.317    0           31.3358    9.32012e-14  
1 1 1 15 15 1  o 0 29.7043 16.4405  5.00469    90          72.5422    -90          
1 1 1 15 15 2  o 0 613.682 29.0378  540.092    180         39.0612    180          
1 1 1 15 15 3  o 0 738.716 34.4364  673.258    -90         121.192    -90          
1 1 1 15 15 4  f 1 206.314 11.0501  155.827    180         84.5939    180          
1 1 1 15 15 5  o 0 139.693 9.84168  117.641    -90         32.0511    90           
1 1 1 15 15 6  o 0 722.192 39.5764  640.924    180         146.143    180          
1 1 1 15 15 7  o 0 423.6   22.2288  371.085    90          92.8806    -90          
1 1 1 15 15 8  o 0 24.931  16.1557  8.10677    0           81.6314    -180         
1 1 1 15 15 9  o 0 419.063 22.9968  387.936    90          35.3601    -90          
1 1 1 15 15 10 o 0 58.2348 19.7292  24.0869    180         26.0512    -2.89988e-14 
1 1 1 15 15 11 o 0 229.021 12.8975  204.005    -90         9.17932    90           
1 1 1 15 15 12 o 0 133.909 8.43334  116.722    180         6.35434    180          
1 1 1 15 15 13 o 0 82.3879 8.75893  62.6932    -90         27.371     -90          
1 1 1 15 15 14 o 0 135.026 10.9534  136.887    0           1.34036    180          
1 1 1 15 15 15 o 0 60.3397 16.9677  59.4806    90          5.75402    -90          
1 1 1 15 15 16 o 0 32.4078 18.0336  26.964     180         0.806508   6.03656e-14  
1 1 1 15 15 17 o 0 24.0846 15.9896  4.97438    -90         1.22463    90           
1 1 1 15 15 18 o 0 52.7634 19.6935  46.5938    180         28.085     -180         
1 1 1 15 15 19 o 0 31.8147 17.4718  19.5447    -90         7.84815    -90          
1 1 1 15 15 20 o 0 31.802  20.2418  ?          ?           ?          ?            
1 1 1 16 0  0  o 0 976.079 61.2452  910.658    0           210.944    3.47167e-14  
1 1 1 16 0  1  o 0 433.576 22.3866  405.452    135         17.5756    -45          
1 1 1 16 0  2  o 0 437.998 22.9446  409.842    -90         30.2411    -90          
1 1 1 16 0  3  o 0 347.99  17.5451  317.718    -135        35.1655    45           
1 1 1 16 0  4  o 0 202.911 13.3079  176.486    0           61.1307    -1.7692e-14  
1 1 1 16 0  5  o 0 598.268 31.4433  539.948    -45         32.97      -45          
1 1 1 16 0  6  o 0 284.809 18.2387  254.498    90          26.8123    90           
1 1 1 16 0  7  o 0 329.606 18.641   290.885    -135        39.6433    -135         
1 1 1 16 0  8  o 0 126.034 10.0629  103.384    180         42.9211    1.77082e-14  
1 1 1 16 0  9  o 0 373.402 25.0409  332.048    135         67.0326    -45          
1 1 1 16 0  10 o 0 368.425 19.7173  321.439    90          85.5095    -90          
1 1 1 16 0  11 o 0 194.732 10.9084  181.449    -135        41.1596    45           
1 1 1 16 0  12 o 0 114.983 8.6059   45.4705    180         21.3739    180          
1 1 1 16 0  13 o 0 30.3096 17.6781  2.77983    135         4.43025    -45          
1 1 1 16 0  14 o 0 38.537  18.6061  3.82338    -90         2.31618    90           
1 1 1 16 0  15 o 0 15.466  10.9765  1.87185    45          16.8377    -135         
1 1 1 16 0  16 o 0 48.7717 17.623   33.7801    180         14.004     180          
1 1 1 16 0  17 o 0 19.5908 12.9418  13.2048    135         34.8075    -45          
1 1 1 16 0  18 o 0 84.8458 11.9157  79.485     90          2.3487     90           
1 1 1 16 0  19 o 0 83.7801 17.8691  75.8715    45          0.89239    45           
1 1 1 16 0  20 o 0 31.3875 19.6817  16.8174    180         7.11142    180          
1 1 1 16 0  21 o 0 26.7276 19.2783  ?          ?           ?          ?            
1 1 1 16 1  0  o 0 644.753 27.7221  601.871    0           17.3647    -180         
1 1 1 16 1  1  o 0 334.015 10.9343  248.698    160.506     110.962    -19.4945     
1 1 1 16 1  2  o 0 439.126 14.1274  278.87     -91.3666    253.199    88.6334      
1 1 1 16 1  3  f 1 500.564 16.9506  428.129    -103.875    46.0867    76.1252      
1 1 1 16 1  4  o 0 203.165 9.11172  28.8998    -54.251     293.878    125.749      
1 1 1 16 1  5  o 0 364.405 12.7266  278.1      -85.7885    86.3055    94.2115      
1 1 1 16 1  6  o 0 269.207 10.511   312.909    -154.389    191.938    -154.389     
1 1 1 16 1  7  o 0 258.227 10.2182  188.174    23.1083     57.4008    -156.892     
1 1 1 16 1  8  o 0 391.694 14.0702  365.092    128.818     38.875     128.818      
1 1 1 16 1  9  o 0 75.3795 9.92966  2.37969    -35.9243    17.0679    -35.9243     
1 1 1 16 1  10 o 0 246.635 10.5225  219.951    116.96      22.434     116.96       
1 1 1 16 1  11 o 0 90.817  7.5975   51.0322    -52.494     15.6848    127.506      
1 1 1 16 1  12 o 0 131.176 6.30264  111.792    83.1642     15.0467    83.1642      
1 1 1 16 1  13 o 0 92.6631 7.15889  70.611     -16.3013    11.6033    163.699      
1 1 1 16 1  14 o 0 214.58  8.42263  172.559    153.329     21.8436    -26.6708     
1 1 1 16 1  15 o 0 117.335 6.45735  65.4999    31.6837     59.7836    -148.316     
1 1 1 16 1  16 o 0 38.2681 12.5695  18.9162    -131.097    23.2058    48.9032      
1 1 1 16 1  17 o 0 82.9978 6.77853  78.1897    130.43      2.93037    130.43       
1 1 1 16 1  18 o 0 71.0166 9.87997  42.3596    -113.461    44.7316    66.5386      
1 1 1 16 1  19 o 0 60.5316 11.0461  74.954     60.043      47.9604    60.043       
1 1 1 16 1  20 o 0 30.0334 13.0651  22.3228    -98.9584    8.54949    -98.9584     
1 1 1 16 1  21 o 0 37.8963 12.978   ?          ?           ?          ?            
1 1 1 16 1  22 o 0 25.3747 9.11693  ?          ?           ?          ?            
1 1 1 16 2  0  o 0 281.377 13.7313  262.739    0           2.30201    -180         
1 1 1 16 2  1  o 0 251.261 8.15874  263.5      125.376     92.9348    125.376      
1 1 1 16 2  2  o 0 375.866 12.3383  362.318    171.054     39.4777    171.054      
1 1 1 16 2  3  o 0 429.759 15.3104  432.862    -75.0899    97.8393    -75.0899     
1 1 1 16 2  4  o 0 991.527 33.0818  1001.96    34.8759     208.565    34.8759      
1 1 1 16 2  5  o 0 66.3026 8.43684  22.556     156.681     81.8206    156.681      
1 1 1 16 2  6  o 0 506.08  20.3881  480.766    33.7956     70.8588    33.7956      
1 1 1 16 2  7  o 0 522.667 18.5864  443.072    149.926     24.3611    -30.0744     
1 1 1 16 2  8  o 0 459.916 21.0758  513.262    14.1224     213.89     14.1224      
1 1 1 16 2  9  o 0 203.059 8.81705  168.815    36.0836     13.1772    36.0836      
1 1 1 16 2  10 o 0 242.54  10.7713  243.91     74.4474     80.5075    74.4474      
1 1 1 16 2  11 o 0 236.707 11.1905  208.931    -98.8109    9.68871    81.1891      
1 1 1 16 2  12 o 0 244.011 9.25211  208.008    134.146     15.8336    -45.8543     
1 1 1 16 2  13 o 0 301.979 11.2967  250.575    -33.1891    31.916     146.811      
1 1 1 16 2  14 o 0 138.599 6.61279  154.316    147.341     81.2903    147.341      
1 1 1 16 2  15 o 0 72.3199 8.57135  37.925     -113.468    33.3482    66.5321      
1 1 1 16 2  16 o 0 127.651 7.50893  144.155    12.9516     39.0208    12.9516      
1 1 1 16 2  17 o 0 124.286 7.14229  93.928     -178.037    48.8903    1.96341      
1 1 1 16 2  18 o 0 51.492  12.3953  34.8112    -26.12      21.0821    153.88       
1 1 1 16 2  19 o 0 49.4314 12.3763  37.1869    155.695     10.8919    -24.3053     
1 1 1 16 2  20 o 0 41.2427 16.2884  30.1476    87.7337     6.52622    -92.2663     
1 1 1 16 2  21 o 0 38.7212 15.5988  ?          ?           ?          ?            
1 1 1 16 2  22 o 0 11.9875 5.9363   ?          ?           ?          ?            
1 1 1 16 3  0  o 0 284.078 15.1767  265.249    0           33.3499    -1.16207e-13 
1 1 1 16 3  1  o 0 594.829 21.7362  544.186    -19.6395    14.1246    160.361      
1 1 1 16 3  2  o 0 736.031 23.2621  752.819    -87.8772    137.673    -87.8772     
1 1 1 16 3  3  o 0 1264.81 39.9187  1232.95    -69.9219    162.502    -69.9219     
1 1 1 16 3  4  o 0 713.79  25.9691  626.163    157.175     35.7705    -22.8254     
1 1 1 16 3  5  o 0 226.092 9.7697   243.08     -94.8748    132.669    -94.8748     
1 1 1 16 3  6  o 0 270.526 11.0447  138.137    -134.485    189.716    45.5147      
1 1 1 16 3  7  o 0 245.951 9.64773  171.317    7.42265     68.1547    -172.577     
1 1 1 16 3  8  o 0 195.198 9.93425  151.566    -135.876    14.0088    44.1244      
1 1 1 16 3  9  o 0 283.28  10.7597  283.191    70.7603     76.2567    70.7603      
1 1 1 16 3  10 o 0 148.669 7.58138  78.5752    73.8589     86.161     -106.141     
1 1 1 16 3  11 o 0 159.96  8.58251  164.922    -118.509    61.2493    -118.509     
1 1 1 16 3  12 o 0 127.259 5.73783  74.3978    105.644     61.6259    -74.3555     
1 1 1 16 3  13 o 0 182.829 8.12796  141.635    48.3061     35.8133    -131.694     
1 1 1 16 3  14 o 0 242.291 8.41499  235.355    33.454      56.8379    33.454       
1 1 1 16 3  15 o 0 177.577 7.54438  170.849    73.3062     50.0878    73.3062      
1 1 1 16 3  16 o 0 78.8777 7.88769  59.5663    93.2789     31.8354    -86.7211     
1 1 1 16 3  17 o 0 45.4263 12.2818  37.436     -95.8976    9.38471    -95.8976     
1 1 1 16 3  18 o 0 114.519 7.56074  119.126    131.966     27.2809    131.966      
1 1 1 16 3  19 o 0 78.1208 10.6746  70.8635    -11.8243    3.30621    -11.8243     
1 1 1 16 3  20 o 0 46.2865 14.1498  32.9049    -138.745    10.6855    41.2549      
1 1 1 16 3  21 o 0 27.2556 12.7578  ?          ?           ?          ?            
1 1 1 16 3  22 o 0 11.6514 5.72115  ?          ?           ?          ?            
1 1 1 16 4  0  o 0 657.425 34.0952  613.648    0           27.8995    5.70258e-14  
1 1 1 16 4  1  o 0 837.645 27.7352  776.953    -173.894    5.17244    6.10628      
1 1 1 16 4  2  o 0 111.384 5.95351  21.6298    57.7415     5.91401    -122.258     
1 1 1 16 4  3  o 0 188.926 6.75186  131.723    -103.522    48.0132    76.4779      
1 1 1 16 4  4  o 0 495.973 20.381   506.458    -146.945    127.953    -146.945     
1 1 1 16 4  5  o 0 114.108 6.96445  31.7067    -59.9897    86.8814    120.01       
1 1 1 16 4  6  o 0 199.423 8.29664  143.642    103.472     36.7417    -76.5284     
1 1 1 16 4  7  o 0 326.554 12.1189  329.744    -70.5423    85.6653    -70.5423     
1 1 1 16 4  8  o 0 227.453 9.16539  158.443    30.9656     68.0118    -149.034     
1 1 1 16 4  9  o 0 113.813 8.61974  50.0076    -99.6952    80.7434    80.3048      
1 1 1 16 4  10 o 0 112.056 7.4319   36.7929    -33.1594    102.412    146.841      
1 1 1 16 4  11 o 0 303.795 11.7347  283.519    -91.1257    13.5656    -91.1257     
1 1 1 16 4  12 o 0 145.109 6.59013  137.222    -158.751    41.1248    -158.751     
1 1 1 16 4  13 o 0 79.477  7.41016  17.5275    -51.039     97.3633    128.961      
1 1 1 16 4  14 o 0 225.84  8.47934  241.574    -11.4786    99.5943    -11.4786     
1 1 1 16 4  15 o 0 152.043 7.7091   100.7      -83.6758    48.2454    96.3242      
1 1 1 16 4  16 o 0 66.6796 10.0283  55.0279    -69.3396    14.3315    110.66       
1 1 1 16 4  17 o 0 134.739 6.43655  149.011    -121.84     42.8873    -121.84      
1 1 1 16 4  18 o 0 79.5901 9.68191  81.0685    -167.679    18.3618    -167.679     
1 1 1 16 4  19 o 0 32.9825 13.8092  19.4503    99.3587     14.4714    -80.6413     
1 1 1 16 4  20 o 0 54.7735 13.6583  42.4665    -53.5332    6.84885    126.467      
1 1 1 16 4  21 o 0 42.4634 17.2327  ?          ?           ?          ?            
1 1 1 16 4  22 o 0 36.7155 2.5567   ?          ?           ?          ?            
1 1 1 16 5  0  o 0 21.778  13.8674  0.463105   0           12.7249    180          
1 1 1 16 5  1  o 0 189.657 6.29897  51.2195    -81.6273    230.264    98.3727      
1 1 1 16 5  2  o 0 551.035 18.7359  492.985    89.6898     8.67488    -90.3102     
1 1 1 16 5  3  o 0 392.428 14.5873  249.857    50.2674     202.248    -129.733     
1 1 1 16 5  4  o 0 74.8714 7.43715  4.22592    -151.989    27.917     -151.989     
1 1 1 16 5  5  o 0 485.549 17.7455  396.951    -153.565    66.5857    26.4354      
1 1 1 16 5  6  o 0 334.233 12.9376  354.88     102.529     141.093    102.529      
1 1 1 16 5  7  o 0 433.692 16.0717  525.819    113.606     283.433    113.606      
1 1 1 16 5  8  o 0 243.746 10.7804  170.476    -164.466    74.4589    15.5342      
1 1 1 16 5  9  o 0 475.396 20.6099  461.936    -151.173    90.3864    -151.173     
1 1 1 16 5  10 o 0 212.873 9.08393  151.286    -31.8718    54.4777    148.128      
1 1 1 16 5  11 o 0 112.628 7.16134  60.4611    -5.83342    63.3772    174.167      
1 1 1 16 5  12 o 0 273.024 9.54853  241.214    154.695     0.857123   -25.3047     
1 1 1 16 5  13 o 0 90.2489 7.43675  85.4509    138.643     28.8833    138.643      
1 1 1 16 5  14 o 0 76.6695 8.72049  20.3383    -114.828    82.5133    65.1718      
1 1 1 16 5  15 o 0 45.9649 13.3159  14.3844    23.5759     8.33564    -156.424     
1 1 1 16 5  16 o 0 46.1758 12.9714  40.0705    178.958     12.0325    178.958      
1 1 1 16 5  17 o 0 42.3167 13.4255  17.5909    163.979     35.6704    -16.0213     
1 1 1 16 5  18 o 0 24.7925 10.9835  5.95568    -133.448    19.7774    46.5523      
1 1 1 16 5  19 o 0 49.6095 14.6117  49.1955    -102.269    14.8419    -102.269     
1 1 1 16 5  20 o 0 29.2011 13.0751  19.7817    -63.5516    1.18627    116.448      
1 1 1 16 5  21 o 0 32.8879 14.6757  ?          ?           ?          ?            
1 1 1 16 6  0  o 0 479.45  23.593   446.558    180         108.074    180          
1 1 1 16 6  1  o 0 450.677 14.3118  431.793    80.264      57.0074    80.264       
1 1 1 16 6  2  o 0 98.5834 5.42001  6.33463    -1.2603     106.597    178.74       
1 1 1 16 6  3  o 0 316.192 9.69355  289.678    72.4627     26.4968    72.4627      
1 1 1 16 6  4  o 0 652.573 23.007   675.329    19.5353     182.866    19.5353      
1 1 1 16 6  5  o 0 494.544 16.6288  423.83     -126.274    26.4973    53.7263      
1 1 1 16 6  6  o 0 477.487 15.7557  523.337    -164.23     217.548    -164.23      
1 1 1 16 6  7  o 0 163.849 8.56199  63.6136    80.9137     142.362    -99.0863     
1 1 1 16 6  8  o 0 162.361 8.82338  94.564     35.6301     65.2848    -144.37      
1 1 1 16 6  9  o 0 351.371 14.1665  295.448    94.6212     20.4691    -85.3788     
1 1 1 16 6  10 o 0 209.79  9.37687  170.683    -179.354    7.50797    0.645628     
1 1 1 16 6  11 o 0 30.6939 12.3494  51.8716    168.304     123.001    168.304      
1 1 1 16 6  12 o 0 91.968  6.39415  32.1272    43.9223     9.84768    43.9223      
1 1 1 16 6  13 o 0 63.5033 8.21249  45.1698    153.557     12.2067    153.557      
1 1 1 16 6  14 o 0 188.607 6.4644   150.761    -107.239    17.3223    72.7607      
1 1 1 16 6  15 o 0 108.184 7.00499  82.5648    -173.497    45.7501    6.50259      
1 1 1 16 6  16 o 0 172.427 6.8907   164.148    121.902     10.313     -58.0983     
1 1 1 16 6  17 o 0 125.159 7.19057  134.389    113.946     31.314     113.946      
1 1 1 16 6  18 o 0 44.4591 12.7239  42.375     80.3588     28.0654    80.3588      
1 1 1 16 6  19 o 0 28.0466 12.0254  17.9432    -9.08783    4.49185    170.912      
1 1 1 16 6  20 o 0 50.2057 17.7097  ?          ?           ?          ?            
1 1 1 16 6  21 o 0 46.4868 18.0555  ?          ?           ?          ?            
1 1 1 16 6  22 f 1 21.645  9.54324  ?          ?           ?          ?            
1 1 1 16 7  0  o 0 661.962 30.2049  601.464    0           44.6314    6.49985e-14  
1 1 1 16 7  1  o 0 132.197 5.90911  35.8609    37.9129     12.0645    37.9129      
1 1 1 16 7  2  o 0 380.73  12.9238  316.885    113.197     42.6244    -66.8029     
1 1 1 16 7  3  o 0 761.743 28.4666  692.016    -113.924    11.9574    -113.924     
1 1 1 16 7  4  o 0 280.103 10.0617  204.161    -60.2644    76.3617    119.736      
1 1 1 16 7  5  o 0 520.263 18.2614  460.351    -3.75109    3.00983    -3.75109     
1 1 1 16 7  6  o 0 273.198 10.6419  207.608    -155.163    46.4442    24.8366      
1 1 1 16 7  7  o 0 322.78  12.9362  294.098    106.494     23.2707    106.494      
1 1 1 16 7  8  o 0 287.966 12.4387  290.631    -127.655    94.8504    -127.655     
1 1 1 16 7  9  o 0 242.008 10.9323  220.939    -16.4959    30.0384    -16.4959     
1 1 1 16 7  10 o 0 224.449 10.1152  201.129    21.3213     29.717     21.3213      
1 1 1 16 7  11 o 0 112.778 6.99437  67.3214    -174.556    46.7262    5.44381      
1 1 1 16 7  12 o 0 136.015 7.17899  105.204    7.38297     10.1547    -172.617     
1 1 1 16 7  13 o 0 60.3408 10.5001  8.41669    47.4711     77.9129    -132.529     
1 1 1 16 7  14 o 0 103.385 6.94009  103.436    46.8108     45.6069    46.8108      
1 1 1 16 7  15 o 0 69.098  7.54392  69.6597    -46.654     8.71351    -46.654      
1 1 1 16 7  16 o 0 119.338 6.10862  131.516    -75.9482    32.7901    -75.9482     
1 1 1 16 7  17 f 1 67.7215 7.83845  71.4414    -60.8814    19.4709    -60.8814     
1 1 1 16 7  18 o 0 34.4206 13.6429  0.248904   138.1       57.903     -41.9        
1 1 1 16 7  19 f 1 50.9202 14.6161  23.0798    174.309     42.2733    -5.69119     
1 1 1 16 7  20 o 0 38.2292 15.9025  ?          ?           ?          ?            
1 1 1 16 7  21 o 0 26.6236 13.195   ?          ?           ?          ?            
1 1 1 16 7  22 o 0 17.9092 8.94147  ?          ?           ?          ?            
1 1 1 16 8  0  o 0 614.318 28.3593  556.788    180         127.117    -5.01304e-15 
1 1 1 16 8  1  o 0 59.0088 9.06898  13.6397    -81.5118    41.539     -81.5118     
1 1 1 16 8  2  o 0 816.181 25.4939  782.038    41.6988     92.9263    41.6988      
1 1 1 16 8  3  o 0 774.399 28.0493  678.635    -12.5766    33.615     167.423      
1 1 1 16 8  4  f 1 354.544 11.9534  367.913    10.1456     121.806    10.1456      
1 1 1 16 8  5  o 0 343.165 13.9134  299.788    94.8298     7.21649    94.8298      
1 1 1 16 8  6  o 0 199.585 8.61323  169.728    -18.7987    27.3149    -18.7987     
1 1 1 16 8  7  o 0 132.959 7.53836  67.2939    67.436      51.5885    -112.564     
1 1 1 16 8  8  o 0 127.37  8.65196  28.9156    -130.275    131.809    49.7251      
1 1 1 16 8  9  o 0 103.635 7.34972  20.6114    -83.957     121.455    96.043       
1 1 1 16 8  10 o 0 138.581 7.28063  102.527    -88.1107    10.4313    91.8893      
1 1 1 16 8  11 o 0 211.382 9.32335  193.148    110.891     14.1054    110.891      
1 1 1 16 8  12 o 0 66.4771 9.48344  3.18842    -113.079    67.7725    66.921       
1 1 1 16 8  13 o 0 128.076 5.83432  86.9125    48.6448     43.4255    -131.355     
1 1 1 16 8  14 o 0 164.691 7.67988  125.205    131.814     24.9564    -48.1865     
1 1 1 16 8  15 o 0 92.0923 7.54671  82.7638    6.24461     15.1754    -173.755     
1 1 1 16 8  16 o 0 56.3226 11.4398  57.6042    163.059     20.5049    163.059      
1 1 1 16 8  17 o 0 46.4755 12.8659  50.0716    -128.718    29.6837    -128.718     
1 1 1 16 8  18 o 0 33.2001 12.2139  22.5091    42.3318     5.96634    42.3318      
1 1 1 16 8  19 o 0 16.0567 7.9037   0.169629   -130.892    6.49547    49.1084      
1 1 1 16 8  20 o 0 54.9686 14.8582  ?          ?           ?          ?            
1 1 1 16 8  21 o 0 19.0701 9.63785  ?          ?           ?          ?            
1 1 1 16 8  22 o 0 31.0236 2.11095  ?          ?           ?          ?            
1 1 1 16 9  0  o 0 22.1954 14.2064  4.17928    0           112.084    180          
1 1 1 16 9  1  o 0 31.4862 11.5832  83.4463    -10.0152    180.747    -10.0152     
1 1 1 16 9  2  o 0 742.353 23.753   743.35     -83.5018    155.531    -83.5018     
1 1 1 16 9  3  o 0 583.031 18.8206  510.193    -12.2497    18.1952    167.75       
1 1 1 16 9  4  o 0 318.658 11.4299  330.385    -47.4034    116.849    -47.4034     
1 1 1 16 9  5  o 0 585.869 20.919   464.692    109.192     99.8816    -70.8075     
1 1 1 16 9  6  o 0 603.735 20.9805  594.276    111.689     98.5411    111.689      
1 1 1 16 9  7  o 0 199.276 9.10472  170.225    131.996     20.744     131.996      
1 1 1 16 9  8  o 0 308.244 12.597   252.001    19.7293     33.5746    -160.271     
1 1 1 16 9  9  o 0 95.8133 8.20079  54.2907    -144.464    11.2205    -144.464     
1 1 1 16 9  10 o 0 77.04   8.2821   23.3796    0.385265    35.9038    -179.615     
1 1 1 16 9  11 o 0 207.25  8.69281  176.604    178.656     10.6466    -1.34372     
1 1 1 16 9  12 o 0 80.3888 7.51494  30.7297    26.4033     16.7618    -153.597     
1 1 1 16 9  13 o 0 179.067 7.28332  165.15     -35.4273    24.3658    -35.4273     
1 1 1 16 9  14 o 0 51.4187 12.2856  12.8788    6.74635     44.5882    -173.254     
1 1 1 16 9  15 o 0 115.409 6.45749  123.02     -14.3126    18.5134    -14.3126     
1 1 1 16 9  16 o 0 163.106 7.32524  145.757    35.2878     25.4365    -144.712     
1 1 1 16 9  17 o 0 55.9964 9.53969  62.8325    -62.257     29.1245    -62.257      
1 1 1 16 9  18 o 0 61.2063 10.7166  59.5542    -43.6492    12.856     -43.6492     
1 1 1 16 9  19 o 0 26.7305 11.8018  14.2818    7.43343     10.0215    -172.567     
1 1 1 16 9  20 o 0 55.5514 15.959   ?          ?           ?          ?            
1 1 1 16 9  21 o 0 18.701  8.77386  ?          ?           ?          ?            
1 1 1 16 10 0  o 0 369.32  17.9728  332.44     0           64.513     1.58365e-14  
1 1 1 16 10 1  o 0 315.803 10.9593  327.995    61.5064     113.334    61.5064      
1 1 1 16 10 2  o 0 354.843 11.0068  263.752    -98.4168    95.1798    81.5832      
1 1 1 16 10 3  o 0 213.472 7.56807  92.6828    -45.2564    176.27     134.744      
1 1 1 16 10 4  o 0 185.097 6.89246  99.8054    -124.099    102.054    55.9009      
1 1 1 16 10 5  o 0 135.342 6.13068  76.1129    18.6399     24.1465    -161.36      
1 1 1 16 10 6  o 0 424.895 15.4868  351.479    143.008     54.6657    -36.9917     
1 1 1 16 10 7  o 0 390.12  14.7199  373.212    146.755     65.178     146.755      
1 1 1 16 10 8  o 0 419.606 16.2955  396.425    45.279      59.8582    45.279       
1 1 1 16 10 9  o 0 226.467 9.2666   214.143    55.6556     50.7188    55.6556      
1 1 1 16 10 10 o 0 144.258 7.6645   124.012    -170.229    5.21451    -170.229     
1 1 1 16 10 11 o 0 237.194 9.3847   187.845    -85.5199    43.924     94.4801      
1 1 1 16 10 12 o 0 31.7672 11.9782  15.7966    -126.258    65.0065    -126.258     
1 1 1 16 10 13 o 0 124.707 7.05498  91.209     71.8721     26.4246    -108.128     
1 1 1 16 10 14 o 0 198.571 8.11762  158.921    -22.4388    13.3895    157.561      
1 1 1 16 10 15 o 0 262.349 9.50393  284.931    72.7457     44.6397    72.7457      
1 1 1 16 10 16 o 0 95.0572 7.35695  110.452    20.5029     43.347     20.5029      
1 1 1 16 10 17 o 0 31.2281 11.6102  13.7751    34.993      21.4865    -145.007     
1 1 1 16 10 18 f 1 60.6975 9.40168  49.0582    -59.7114    8.04112    120.289      
1 1 1 16 10 19 o 0 29.2566 12.1139  20.9262    -26.1309    7.97689    -26.1309     
1 1 1 16 10 20 o 0 28.9045 13.7002  ?          ?           ?          ?            
1 1 1 16 10 21 o 0 15.3541 7.48016  ?          ?           ?          ?            
1 1 1 16 11 0  o 0 873.506 40.8261  782.81     0           79.2173    7.42177e-14  
1 1 1 16 11 1  o 0 567.58  17.552   523.377    92.266      40.5059    92.266       
1 1 1 16 11 2  o 0 442.044 15.1141  331.922    87.6221     115.003    -92.3779     
1 1 1 16 11 3  o 0 511.78  16.5276  447.858    75.0976     4.43953    -104.902     
1 1 1 16 11 4  o 0 187.076 6.85523  98.2473    -81.2866    107.885    98.7134      
1 1 1 16 11 5  o 0 293.189 11.3821  197.094    56.3081     123.292    -123.692     
1 1 1 16 11 6  o 0 590.984 24.0252  503.655    -37.1943    50.0109    142.806      
1 1 1 16 11 7  o 0 209.004 9.73251  191.684    -79.2078    51.8188    -79.2078     
1 1 1 16 11 8  o 0 209.121 8.01199  144.264    163.65      66.4428    -16.3504     
1 1 1 16 11 9  f 1 99.7698 8.10722  44.1416    -137.878    57.3069    42.1218      
1 1 1 16 11 10 o 0 184.434 7.74327  166.446    117.361     10.6368    117.361      
1 1 1 16 11 11 o 0 239.258 9.7132   228.019    90.2764     37.3553    90.2764      
1 1 1 16 11 12 o 0 114.513 7.11844  16.2297    24.2645     165.016    -155.736     
1 1 1 16 11 13 o 0 207.489 7.02315  156.776    39.0098     40.508     -140.99      
1 1 1 16 11 14 o 0 59.0068 11.0409  25.4234    55.6918     32.2533    -124.308     
1 1 1 16 11 15 o 0 31.82   12.372   11.4648    -109.173    11.4713    70.827       
1 1 1 16 11 16 o 0 61.4753 8.90066  46.9692    177.357     16.94      -2.64333     
1 1 1 16 11 17 o 0 123.135 9.8599   122.095    149.472     14.6961    149.472      
1 1 1 16 11 18 o 0 77.6196 8.6562   64.8337    -123.414    8.2051     56.5864      
1 1 1 16 11 19 o 0 28.8904 12.8023  17.6084    54.2153     7.33567    -125.785     
1 1 1 16 11 20 o 0 45.3046 18.0957  ?          ?           ?          ?            
1 1 1 16 11 21 o 0 17.7734 7.57396  ?          ?           ?          ?            
1 1 1 16 12 0  o 0 1028.11 44.7534  916.692    0           98.5571    9.54361e-14  
1 1 1 16 12 1  o 0 355.389 10.8257  336.257    -1.67006    58.3694    -1.67006     
1 1 1 16 12 2  o 0 344.946 11.4745  292.097    -133.807    11.8542    46.1927      
1 1 1 16 12 3  o 0 271.168 9.14953  256.796    -78.0203    60.9816    -78.0203     
1 1 1 16 12 4  o 0 710.487 24.5378  668.83     -78.834     95.9638    -78.834      
1 1 1 16 12 5  o 0 69.0111 8.78248  26.1211    -177.127    100.69     -177.127     
1 1 1 16 12 6  o 0 645.048 23.5915  622.335    -49.5304    96.9401    -49.5304     
1 1 1 16 12 7  o 0 377.139 16.3838  375.622    -174.365    92.0699    -174.365     
1 1 1 16 12 8  o 0 199.089 8.67023  164.068    -168.551    4.20943    11.4489      
1 1 1 16 12 9  o 0 210.864 8.58538  135.654    -105.059    79.1448    74.9408      
1 1 1 16 12 10 o 0 250.849 9.66487  252.004    136.232     57.7035    136.232      
1 1 1 16 12 11 o 0 89.5923 8.02765  28.7122    90.2736     74.9006    -89.7264     
1 1 1 16 12 12 o 0 313.319 10.6389  305.374    -41.8982    63.1023    -41.8982     
1 1 1 16 12 13 o 0 34.7026 12.6353  26.3796    98.6239     97.9511    98.6239      
1 1 1 16 12 14 o 0 247.081 8.55101  241.958    140.331     74.8868    140.331      
1 1 1 16 12 15 o 0 74.3044 10.7043  50.0245    -155.545    41.6331    24.4553      
1 1 1 16 12 16 o 0 63.7566 8.80208  58.6887    -154.983    4.161      -154.983     
1 1 1 16 12 17 o 0 96.4507 6.8061   107.772    48.9239     39.0042    48.9239      
1 1 1 16 12 18 o 0 20.4601 9.8385   5.31263    115.783     13.5873    -64.2175     
1 1 1 16 12 19 f 1 36.7473 15.9845  7.85971    -67.2116    45.3497    112.788      
1 1 1 16 12 20 o 0 29.9896 13.4182  ?          ?           ?          ?            
1 1 1 16 12 21 o 0 26.1364 9.6529   ?          ?           ?          ?            
1 1 1 16 13 0  o 0 97.6608 9.33893  74.3649    0           83.674     -180         
1 1 1 16 13 1  o 0 552.349 18.7065  440.771    166         87.5692    -13.9997     
1 1 1 16 13 2  o 0 165.091 6.83004  69.5291    97.6688     124.042    -82.3312     
1 1 1 16 13 3  o 0 503.237 17.1413  435.571    117.582     3.10246    -62.4177     
1 1 1 16 13 4  o 0 242.251 8.31297  174.342    -148.865    68.4808    31.1347      
1 1 1 16 13 5  o 0 272.014 9.42208  301.317    93.3054     149.853    93.3054      
1 1 1 16 13 6  o 0 158.717 7.05949  76.7137    -117.191    96.3256    62.8094      
1 1 1 16 13 7  o 0 130.184 7.33311  111.796    -133.907    72.1237    -133.907     
1 1 1 16 13 8  o 0 321.698 13.7488  294        -98.8879    39.821     -98.8879     
1 1 1 16 13 9  o 0 169.257 8.26552  140.349    -177.093    15.3123    2.90664      
1 1 1 16 13 10 o 0 99.6388 6.87607  38.1667    -50.9016    80.4214    129.098      
1 1 1 16 13 11 o 0 205.382 7.77911  101.62     71.112      153.674    -108.888     
1 1 1 16 13 12 o 0 138.84  6.61748  105.257    -39.9656    25.3106    140.034      
1 1 1 16 13 13 o 0 46.4951 12.4728  14.2395    3.66723     21.2506    -176.333     
1 1 1 16 13 14 o 0 43.9394 12.1226  17.5711    104.625     44.032     -75.3753     
1 1 1 16 13 15 o 0 65.2471 9.56556  69.5344    143.128     22.3169    143.128      
1 1 1 16 13 16 o 0 34.0119 13.4995  10.2761    86.7952     29.3912    -93.2048     
1 1 1 16 13 17 o 0 63.5154 9.0011   58.2884    37.8935     3.78354    37.8935      
1 1 1 16 13 18 o 0 34.1905 12.6457  30.9869    -151.816    12.5634    -151.816     
1 1 1 16 13 19 o 0 34.755  14.6229  30.7559    134.628     17.3176    134.628      
1 1 1 16 13 20 o 0 71.3094 20.8963  ?          ?           ?          ?            
1 1 1 16 13 21 o 0 18.5512 8.86717  ?          ?           ?          ?            
1 1 1 16 14 0  o 0 283.125 13.2347  249.356    180         52.5917    -180         
1 1 1 16 14 1  f 1 436.23  13.549   420.741    -11.0906    89.1457    -11.0906     
1 1 1 16 14 2  o 0 396.553 12.7855  381.057    -59.9943    83.0638    -59.9943     
1 1 1 16 14 3  o 0 445.173 14.4891  400.704    135.358     5.67015    135.358      
1 1 1 16 14 4  o 0 708.442 23.5341  709.775    78.5398     149.033    78.5398      
1 1 1 16 14 5  o 0 366.975 12.5345  370.995    15.3734     105.369    15.3734      
1 1 1 16 14 6  o 0 307.548 11.6133  287.966    -111.049    54.2725    -111.049     
1 1 1 16 14 7  o 0 54.9296 12.3599  13.5034    -108.371    76.6344    -108.371     
1 1 1 16 14 8  o 0 304.062 10.7621  293.082    104.073     73.5956    104.073      
1 1 1 16 14 9  o 0 149.542 7.25702  82.5917    -76.0887    94.8054    103.911      
1 1 1 16 14 10 o 0 189.994 7.87412  143.017    25.0983     43.709     -154.902     
1 1 1 16 14 11 o 0 92.4783 7.57224  79.4418    137.676     8.43052    137.676      
1 1 1 16 14 12 o 0 119.205 6.19374  142.608    -19.1906    101.242    -19.1906     
1 1 1 16 14 13 f 1 44.4866 12.3626  11.5243    -119.407    18.1864    60.5933      
1 1 1 16 14 14 o 0 39.472  11.4864  22.6653    111.71      18.1465    -68.2905     
1 1 1 16 14 15 o 0 194.688 7.47006  211.613    36.7617     43.5502    36.7617      
1 1 1 16 14 16 o 0 67.7399 8.62343  40.1123    -96.0577    45.4588    83.9423      
1 1 1 16 14 17 o 0 27.4717 12.1445  11.9217    -70.7925    3.1149     109.207      
1 1 1 16 14 18 o 0 23.4876 10.932   11.1476    -72.0489    5.67471    107.951      
1 1 1 16 14 19 o 0 36.3322 15.0923  33.8756    129.979     18.4628    129.979      
1 1 1 16 14 20 o 0 28.1499 12.0699  ?          ?           ?          ?            
1 1 1 16 14 21 o 0 12.1291 3.69654  ?          ?           ?          ?            
1 1 1 16 15 0  o 0 572.057 25.8052  520.526    0           137.24     2.64398e-14  
1 1 1 16 15 1  o 0 365.636 11.0493  360.559    -157.722    75.954     -157.722     
1 1 1 16 15 2  o 0 326.45  11.2383  311.247    -160.112    52.0133    -160.112     
1 1 1 16 15 3  o 0 453.243 13.2469  395.043    -149.516    14.9729    30.4841      
1 1 1 16 15 4  o 0 354.309 12.409   256.703    7.75066     107.059    -172.249     
1 1 1 16 15 5  o 0 163.386 7.00805  102.215    -83.505     47.1206    96.495       
1 1 1 16 15 6  o 0 201.473 8.12429  135.04     2.62154     71.7264    -177.378     
1 1 1 16 15 7  o 0 173.656 7.34022  108.845    79.9486     69.5475    -100.051     
1 1 1 16 15 8  o 0 89.1347 7.22831  39.0656    -52.3584    37.3876    127.642      
1 1 1 16 15 9  o 0 281.196 10.7856  226.533    29.5199     52.6093    -150.48      
1 1 1 16 15 10 o 0 364.417 13.5399  372.405    -30.4607    98.6158    -30.4607     
1 1 1 16 15 11 o 0 254.513 9.84106  178.176    24.5153     89.1203    -155.485     
1 1 1 16 15 12 o 0 168.029 7.34025  111.68     158.439     61.4626    -21.5606     
1 1 1 16 15 13 o 0 141.534 5.8954   100.088    -161.319    31.9285    18.6811      
1 1 1 16 15 14 o 0 119.556 7.91593  108.99     -80.2477    17.34      99.7523      
1 1 1 16 15 15 o 0 96.3061 6.90117  83.8605    79.6651     14.8901    -100.335     
1 1 1 16 15 16 o 0 54.44   9.86537  52.7716    -107.12     9.93626    -107.12      
1 1 1 16 15 17 o 0 35.7682 12.5835  17.9056    -178.587    21.9633    1.4132       
1 1 1 16 15 18 o 0 59.2116 10.2624  64.8249    124.367     29.4501    124.367      
1 1 1 16 15 19 o 0 66.5491 17.556   ?          ?           ?          ?            
1 1 1 16 15 20 o 0 36.648  16.8281  ?          ?           ?          ?            
1 1 1 16 15 21 o 0 13.0937 5.24012  ?          ?           ?          ?            
1 1 1 16 16 0  o 0 953.204 64.8494  860.719    180         17.0829    3.24781e-13  
1 1 1 16 16 1  o 0 18.7584 12.8121  1.70846    -90         64.0804    90           
1 1 1 16 16 2  o 0 359.397 16.9886  323.492    180         80.9467    180          
1 1 1 16 16 3  o 0 206.898 10.4418  183.965    90          20.7167    90           
1 1 1 16 16 4  o 0 321.168 15.7786  285.663    180         123.414    180          
1 1 1 16 16 5  o 0 165.018 9.31722  34.6631    -90         26.1731    -90          
1 1 1 16 16 6  o 0 203.17  11.2009  177.167    0           44.9866    -9.79675e-15 
1 1 1 16 16 7  o 0 289.692 15.2171  249.395    90          78.6937    90           
1 1 1 16 16 8  o 0 20.1406 13.3796  1.00097    0           15.1564    180          
1 1 1 16 16 9  o 0 174.49  10.2273  152.793    90          85.2684    90           
1 1 1 16 16 10 o 0 252.068 12.8693  225.11     0           28.6727    -2.38082e-14 
1 1 1 16 16 11 o 0 330.199 18.9272  289.004    90          23.9611    90           
1 1 1 16 16 12 o 0 21.4731 14.549   7.20754    180         32.0032    1.58025e-15  
1 1 1 16 16 13 o 0 100.327 9.66399  83.9322    90          32.8893    -90          
1 1 1 16 16 14 o 0 105.882 9.41573  105.437    180         3.41286    1.00996e-15  
1 1 1 16 16 15 o 0 119.512 10.9921  115.903    90          20.292     90           
1 1 1 16 16 16 o 0 46.4207 17.9995  43.263     0           6.22298    0            
1 1 1 16 16 17 o 0 20.0701 13.4203  1.65457    90          1.27343    -90          
1 1 1 16 16 18 o 0 37.8131 20.5774  30.8976    180         12.6563    180          
1 1 1 16 16 19 o 0 88.6975 28.2221  ?          ?           ?          ?            
1 1 1 16 16 20 o 0 9.24736 6.55066  ?          ?           ?          ?            
1 1 1 17 0  1  o 0 114.317 8.20229  101.988    -135        112.705    45           
1 1 1 17 0  2  o 0 67.7449 11.0223  9.80654    180         19.297     2.17997e-13  
1 1 1 17 0  3  o 0 951.85  40.4711  861.847    -45         152.78     -45          
1 1 1 17 0  4  o 0 303.094 16.5606  273.122    -90         67.8485    -90          
1 1 1 17 0  5  o 0 137.207 10.4691  75.8932    -135        12.3003    -135         
1 1 1 17 0  6  o 0 94.0316 10.3453  61.3441    0           58.6008    180          
1 1 1 17 0  7  o 0 67.4436 15.7728  26.9073    -45         58.7813    135          
1 1 1 17 0  8  f 1 597.293 35.5693  535.369    -90         141.775    -90          
1 1 1 17 0  9  f 1 332.457 21.9055  292.94     45          21.6234    -135         
1 1 1 17 0  10 o 0 226.626 12.6496  195.904    0           17.6012    3.07622e-14  
1 1 1 17 0  11 o 0 316.563 17.8008  292.227    -45         41.3569    -45          
1 1 1 17 0  12 o 0 115.904 11.0131  95.791     90          16.165     90           
1 1 1 17 0  13 o 0 98.0669 9.06416  85.0229    -135        33.0397    -135         
1 1 1 17 0  14 f 1 112.815 7.64535  95.941     180         46.3324    180          
1 1 1 17 0  15 o 0 22.6648 14.4714  8.91359    -45         34.5429    135          
1 1 1 17 0  16 o 0 23.7141 14.8322  12.9609    90          16.3562    -90          
1 1 1 17 0  17 o 0 44.2142 16.2624  41.8099    45          2.78148    45           
1 1 1 17 0  18 o 0 91.6835 11.5408  84.9739    0           18.018     5.02768e-15  
1 1 1 17 0  19 o 0 26.5175 16.5648  20.1697    -45         0.503764   135          
1 1 1 17 0  20 o 0 18.212  12.7045  ?          ?           ?          ?            
1 1 1 17 0  21 o 0 60.276  13.6574  ?          ?           ?          ?            
1 1 1 17 1  0  o 0 261.955 14.1109  242.737    0           50.4325    1.12049e-12  
1 1 1 17 1  1  o 0 223.317 7.16971  203.997    -55.0009    27.8723    -55.0009     
1 1 1 17 1  2  o 0 464.406 15.3746  489.342    -149.584    152.329    -149.584     
1 1 1 17 1  3  o 0 578.422 19.0194  574.932    -148.787    114.365    -148.787     
1 1 1 17 1  4  o 0 595.223 21.2399  684.635    178.171     311.235    178.171      
1 1 1 17 1  5  o 0 275.484 9.71925  237.09     44.6199     5.273      44.6199      
1 1 1 17 1  6  o 0 359.709 14.254   346.797    -4.14727    76.4837    -4.14727     
1 1 1 17 1  7  o 0 565.82  22.1151  512.82     -46.1023    7.45216    -46.1023     
1 1 1 17 1  8  o 0 202.708 9.44504  167.286    -108.065    7.18311    -108.065     
1 1 1 17 1  9  o 0 168.321 8.56791  187.205    -19.7749    117.594    -19.7749     
1 1 1 17 1  10 o 0 210.192 8.80536  150.377    140.46      50.1314    -39.5397     
1 1 1 17 1  11 o 0 151.443 7.35094  79.6959    34.8763     104.547    -145.124     
1 1 1 17 1  12 o 0 198.866 8.72555  204.969    157.88      71.7981    157.88       
1 1 1 17 1  13 f 1 324.979 12.4327  311.491    152.962     54.5469    152.962      
1 1 1 17 1  14 o 0 230.159 8.34197  220.084    12.1006     50.7331    12.1006      
1 1 1 17 1  15 o 0 112.96  6.73645  141.366    -27.3813    71.2072    -27.3813     
1 1 1 17 1  16 o 0 68.571  8.11583  79.6384    66.6406     37.8246    66.6406      
1 1 1 17 1  17 o 0 109.103 6.70092  114.267    30.6393     23.1875    30.6393      
1 1 1 17 1  18 o 0 101.001 7.45361  92.7013    -92.9837    1.54398    -92.9837     
1 1 1 17 1  19 o 0 25.0332 11.1719  9.60213    -134.148    17.423     45.8516      
1 1 1 17 1  20 o 0 38.3437 14.7156  ?          ?           ?          ?            
1 1 1 17 1  21 o 0 59.5283 18.1925  ?          ?           ?          ?            
1 1 1 17 1  22 o 0 12.2966 5.66312  ?          ?           ?          ?            
1 1 1 17 2  0  o 0 127.607 7.95262  116.778    180         129.654    4.44618e-14  
1 1 1 17 2  1  o 0 343.298 10.9471  220.756    158.746     167.203    -21.2544     
1 1 1 17 2  2  o 0 170.267 6.91253  128.046    -117.806    7.97916    62.1941      
1 1 1 17 2  3  o 0 345.947 12.2298  288.716    153.217     31.405     -26.783      
1 1 1 17 2  4  o 0 273.49  10.0885  273.849    -70.1255    84.9539    -70.1255     
1 1 1 17 2  5  o 0 370.982 13.3     275.75     84.9297     97.1657    -95.0703     
1 1 1 17 2  6  o 0 316.261 12.9051  249.807    -132.964    41.6435    47.0363      
1 1 1 17 2  7  o 0 227.58  9.39628  129.101    30.461      133.658    -149.539     
1 1 1 17 2  8  o 0 248.937 10.8743  211.339    -93.5801    3.84886    -93.5801     
1 1 1 17 2  9  o 0 244.984 10.6454  188.935    -51.1245    42.2846    128.875      
1 1 1 17 2  10 o 0 296.213 13.5336  220.645    -76.5211    61.5516    103.479      
1 1 1 17 2  11 o 0 241.975 10.8144  183.321    -19.3763    68.4387    160.624      
1 1 1 17 2  12 o 0 116.402 7.70591  86.0603    -132.7      5.64888    47.2996      
1 1 1 17 2  13 o 0 165.183 6.87942  149.109    89.3083     14.5778    89.3083      
1 1 1 17 2  14 o 0 124.843 6.8955   83.1256    -130.053    40.487     49.947       
1 1 1 17 2  15 o 0 68.7298 9.70525  50.5745    -35.0892    19.4837    144.911      
1 1 1 17 2  16 o 0 47.2342 11.9034  22.9403    -102.064    37.7382    77.9357      
1 1 1 17 2  17 o 0 69.6255 10.8613  67.3667    92.3691     6.9532     92.3691      
1 1 1 17 2  18 o 0 51.2409 15.321   22.0942    51.3611     46.1836    -128.639     
1 1 1 17 2  19 o 0 23.4063 11.4136  10.4214    -170.952    1.15335    9.0475       
1 1 1 17 2  20 o 0 51.0761 16.0762  ?          ?           ?          ?            
1 1 1 17 2  21 f 1 37.1726 16.9771  ?          ?           ?          ?            
1 1 1 17 2  22 o 0 18.9896 5.7915   ?          ?           ?          ?            
1 1 1 17 3  0  o 0 135.028 8.91253  9.04842    0           2.33449    -1.06615e-12 
1 1 1 17 3  1  o 0 347.605 11.8705  224.133    33.7497     168.203    -146.25      
1 1 1 17 3  2  o 0 314.992 11.3561  324.25     -18.3582    102.771    -18.3582     
1 1 1 17 3  3  o 0 276.36  10.032   274.159    113.493     77.2517    113.493      
1 1 1 17 3  4  f 1 214.403 7.8927   140.928    107.939     78.1778    -72.0606     
1 1 1 17 3  5  o 0 164.999 6.36088  134.012    -17.3233    42.0429    -17.3233     
1 1 1 17 3  6  o 0 56.5513 11.4677  30.0018    24.1974     85.3627    24.1974      
1 1 1 17 3  7  o 0 406.885 15.3532  467.705    173.832     219.431    173.832      
1 1 1 17 3  8  o 0 187.718 8.72155  125.419    -10.3872    52.8811    169.613      
1 1 1 17 3  9  o 0 189.828 9.05549  178.169    163.978     41.7028    163.978      
1 1 1 17 3  10 o 0 201.107 9.75387  131.223    -90.1838    72.245     89.8162      
1 1 1 17 3  11 o 0 104.516 7.89308  63.7637    90.5247     32.8268    -89.4753     
1 1 1 17 3  12 o 0 151.22  6.15355  116.742    -135.164    18.311     44.8363      
1 1 1 17 3  13 o 0 91.2103 7.21793  41.9146    133.219     67.8243    -46.7806     
1 1 1 17 3  14 o 0 96.7259 7.68298  42.2656    -69.1489    73.3053    110.851      
1 1 1 17 3  15 o 0 23.3706 10.6733  1.28026    49.3415     17.2008    49.3415      
1 1 1 17 3  16 o 0 80.7225 6.63054  102.966    73.1492     60.1683    73.1492      
1 1 1 17 3  17 f 1 102.052 6.04686  99.2987    -63.7603    6.9634     -63.7603     
1 1 1 17 3  18 o 0 44.6481 14.0169  43.6918    118.171     17.7813    118.171      
1 1 1 17 3  19 o 0 47.6651 13.1478  41.6548    -119.391    3.26109    -119.391     
1 1 1 17 3  20 o 0 28.8638 13.4601  ?          ?           ?          ?            
1 1 1 17 3  21 o 0 31.1431 15.1907  ?          ?           ?          ?            
1 1 1 17 3  22 o 0 15.2131 7.1654   ?          ?           ?          ?            
1 1 1 17 4  0  o 0 35.1369 17.381   5.5914     180         56.2081    -1.53903e-13 
1 1 1 17 4  1  o 0 336.63  11.488   217.838    120.662     159.846    -59.3382     
1 1 1 17 4  2  o 0 459.165 17.2039  444.464    174.539     71.8058    174.539      
1 1 1 17 4  3  o 0 359.066 11.3076  302.846    69.5196     26.2277    -110.48      
1 1 1 17 4  4  o 0 536.399 18.0694  454.044    111.542     45.1522    -68.4585     
1 1 1 17 4  5  o 0 244.915 11.0045  173.798    39.2715     66.1753    -140.729     
1 1 1 17 4  6  f 1 664.956 23.0812  712.398    -139.761    262.966    -139.761     
1 1 1 17 4  7  o 0 884.818 33.7864  961.81     40.8361     328.633    40.8361      
1 1 1 17 4  8  o 0 255.859 10.0085  248.823    76.1436     72.5563    76.1436      
1 1 1 17 4  9  o 0 337.608 13.343   290.381    112.943     3.09947    -67.057      
1 1 1 17 4  10 o 0 132.137 7.10655  92.353     165.201     19.8725    -14.7985     
1 1 1 17 4  11 o 0 101.406 6.62312  42.1874    -87.4603    20.5776    -87.4603     
1 1 1 17 4  12 o 0 108.293 6.59078  79.8108    35.0013     31.4365    35.0013      
1 1 1 17 4  13 o 0 88.9263 7.60672  20.6205    82.7781     107.421    -97.2219     
1 1 1 17 4  14 o 0 84.2085 6.7931   36.5986    -49.1627    61.5539    130.837      
1 1 1 17 4  15 o 0 61.848  9.4805   70.2888    -132.499    31.2937    -132.499     
1 1 1 17 4  16 o 0 93.9312 5.89814  95.9379    120.547     13.6405    120.547      
1 1 1 17 4  17 o 0 85.0424 6.65796  89.6568    51.3619     21.7317    51.3619      
1 1 1 17 4  18 f 1 36.6343 13.4406  21.1151    50.1891     16.8307    -129.811     
1 1 1 17 4  19 o 0 52.9105 11.1027  36.0264    71.0205     18.9151    -108.979     
1 1 1 17 4  20 o 0 58.383  12.1487  ?          ?           ?          ?            
1 1 1 17 4  21 o 0 17.2864 8.77229  ?          ?           ?          ?            
1 1 1 17 4  22 o 0 13.7699 6.56604  ?          ?           ?          ?            
1 1 1 17 5  0  o 0 117.236 8.49113  91.1441    180         43.418     7.88891e-14  
1 1 1 17 5  1  o 0 305.012 9.85366  315.191    -147.185    105.049    -147.185     
1 1 1 17 5  2  o 0 648.951 20.6233  652.355    -135.661    141.215    -135.661     
1 1 1 17 5  3  o 0 262.922 9.96087  234.947    -102.504    22.1592    -102.504     
1 1 1 17 5  4  o 0 207.264 7.72614  119.898    -136.782    107.264    43.2182      
1 1 1 17 5  5  o 0 777.3   28.1506  798.586    8.05112     223.037    8.05112      
1 1 1 17 5  6  o 0 588.42  21.7841  592.602    -148.171    161.122    -148.171     
1 1 1 17 5  7  o 0 282.608 11.2932  320.695    -14.1498    167.95     -14.1498     
1 1 1 17 5  8  o 0 360.143 15.2627  349.827    139.456     78.1397    139.456      
1 1 1 17 5  9  o 0 223.281 10.315   186.434    69.3122     4.75491    -110.688     
1 1 1 17 5  10 o 0 156.662 8.46966  112.072    154.3       26.9722    -25.6999     
1 1 1 17 5  11 o 0 126.869 6.28714  58.6763    172.041     96.904     -7.95852     
1 1 1 17 5  12 o 0 138.444 6.87848  82.9726    11.731      63.6319    -168.269     
1 1 1 17 5  13 o 0 215.206 8.48537  161.052    -27.456     50.2218    152.544      
1 1 1 17 5  14 f 1 51.9787 11.9366  20.8807    174.237     0.0427843  174.237      
1 1 1 17 5  15 o 0 151.265 7.67434  176.609    -53.5185    51.6973    -53.5185     
1 1 1 17 5  16 o 0 95.0862 6.91188  95.8672    -147.169    11.3812    -147.169     
1 1 1 17 5  17 o 0 73.1769 8.34284  80.8695    123.938     28.5577    123.938      
1 1 1 17 5  18 o 0 53.1504 10.207   53.2758    10.8431     17.3105    10.8431      
1 1 1 17 5  19 o 0 35.543  13.3679  23.8767    170.329     9.51681    -9.67096     
1 1 1 17 5  20 o 0 34.6628 15.5652  ?          ?           ?          ?            
1 1 1 17 5  21 o 0 17.9734 9.06195  ?          ?           ?          ?            
1 1 1 17 5  22 o 0 9.5618  4.66106  ?          ?           ?          ?            
1 1 1 17 6  0  o 0 25.5265 15.1407  1.73901    0           34.3689    180          
1 1 1 17 6  1  f 1 511.278 14.7834  422.754    67.6689     67.4651    -112.331     
1 1 1 17 6  2  o 0 969.804 29.8418  975.451    -28.4747    206.572    -28.4747     
1 1 1 17 6  3  o 0 656.403 20.6081  634.083    90.0184     96.747     90.0184      
1 1 1 17 6  4  o 0 531.51  18.0315  427.967    -143.672    84.8257    36.328       
1 1 1 17 6  5  o 0 178.7   7.56957  131.236    -123.526    15.6509    56.4742      
1 1 1 17 6  6  o 0 55.5322 11.0783  3.58418    -10.4617    10.1792    -10.4617     
1 1 1 17 6  7  o 0 188.201 8.25813  131.058    142.426     44.1205    -37.5743     
1 1 1 17 6  8  o 0 244.604 11.1645  145.877    178.498     122.42     -1.50245     
1 1 1 17 6  9  o 0 113.141 7.38359  55.3966    -137.733    64.4961    42.2671      
1 1 1 17 6  10 o 0 212.11  8.46354  175.109    -112.235    0.90625    -112.235     
1 1 1 17 6  11 o 0 236.477 8.70485  259.457    35.5483     104.276    35.5483      
1 1 1 17 6  12 o 0 124.699 6.51521  111.999    -102.701    52.1541    -102.701     
1 1 1 17 6  13 o 0 196.624 7.62942  144.564    -44.493     49.4036    135.507      
1 1 1 17 6  14 o 0 123.183 6.76041  92.2148    -165.486    17.0679    14.5143      
1 1 1 17 6  15 o 0 223.281 7.90011  267.419    135.303     87.2091    135.303      
1 1 1 17 6  16 o 0 162.425 7.46926  186.011    45.1307     57.7416    45.1307      
1 1 1 17 6  17 o 0 82.6429 7.27842  78.0479    -110.435    3.27331    -110.435     
1 1 1 17 6  18 o 0 33.6932 13.0975  15.8105    45.6815     21.5915    -134.318     
1 1 1 17 6  19 o 0 23.4404 10.6176  8.77141    -173.767    0.406766   -173.767     
1 1 1 17 6  20 o 0 31.5729 14.6256  ?          ?           ?          ?            
1 1 1 17 6  21 o 0 22.4322 11.2148  ?          ?           ?          ?            
1 1 1 17 7  0  o 0 328.74  17.4172  296.246    180         57.2516    -4.42437e-14 
1 1 1 17 7  1  o 0 998.3   33.9408  917.591    -141.014    40.8691    -141.014     
1 1 1 17 7  2  o 0 130.667 5.63861  67.0281    126.047     41.2355    -53.9533     
1 1 1 17 7  3  o 0 705.627 22.0167  770.342    -178.169    285.191    -178.169     
1 1 1 17 7  4  o 0 154.071 7.27962  92.1278    -102.513    48.2821    77.4868      
1 1 1 17 7  5  o 0 289.667 11.4359  315.627    171.211     152.122    171.211      
1 1 1 17 7  6  o 0 184.651 8.20074  173.993    -74.2278    82.3598    -74.2278     
1 1 1 17 7  7  o 0 180.915 7.51218  145.413    94.4311     9.25203    94.4311      
1 1 1 17 7  8  o 0 496.128 21.24    513.346    76.7713     155.416    76.7713      
1 1 1 17 7  9  o 0 260.403 10.003   205.928    80.1975     30.7746    -99.8025     
1 1 1 17 7  10 o 0 161.348 7.42926  134.116    57.7599     13.2993    57.7599      
1 1 1 17 7  11 o 0 194.26  9.30885  173.84     -58.1977    10.4823    -58.1977     
1 1 1 17 7  12 o 0 147.383 7.31514  131.247    -90.1319    25.8828    -90.1319     
1 1 1 17 7  13 o 0 25.9765 11.6428  6.13403    139.017     20.0704    139.017      
1 1 1 17 7  14 o 0 84.6294 7.27958  55.9716    -166.799    19.7485    13.2005      
1 1 1 17 7  15 o 0 93.2998 6.72854  116.495    -142.354    54.6782    -142.354     
1 1 1 17 7  16 o 0 151.26  6.97242  167.782    60.1742     44.1784    60.1742      
1 1 1 17 7  17 o 0 65.6983 10.0328  49.2005    -40.8785    21.5999    139.121      
1 1 1 17 7  18 o 0 39.8395 13.555   32.0006    -177.904    1.77115    -177.904     
1 1 1 17 7  19 o 0 29.6853 12.9578  22.0782    123.606     3.83839    123.606      
1 1 1 17 7  20 o 0 24.3406 11.6196  ?          ?           ?          ?            
1 1 1 17 7  21 o 0 23.112  9.99226  ?          ?           ?          ?            
1 1 1 17 8  0  o 0 972.674 44.8278  874.188    180         1.86579    -1.34704e-12 
1 1 1 17 8  1  o 0 235.189 7.81945  182.246    59.2351     32.1356    -120.765     
1 1 1 17 8  2  o 0 298.438 9.67581  290.061    -24.0417    69.475     -24.0417     
1 1 1 17 8  3  o 0 390.2   13.4025  346.823    -143.408    11.8014    -143.408     
1 1 1 17 8  4  o 0 655.439 23.1818  496.393    -174.023    164.753    5.97676      
1 1 1 17 8  5  o 0 447.987 17.0233  429.97     104.4       85.3585    104.4        
1 1 1 17 8  6  o 0 443.201 16.0046  419.971    74.3481     50.9382    74.3481      
1 1 1 17 8  7  o 0 127.939 7.62609  54.4323    -122.031    69.1712    57.9687      
1 1 1 17 8  8  o 0 72.2114 10.5754  15.8781    -34.6117    18.3519    145.388      
1 1 1 17 8  9  o 0 295.694 13.8655  291.698    -141.236    82.5976    -141.236     
1 1 1 17 8  10 o 0 255.836 10.4479  245.188    -27.1521    28.9375    -27.1521     
1 1 1 17 8  11 o 0 164.189 7.12794  95.5234    -52.726     92.5417    127.274      
1 1 1 17 8  12 o 0 139.744 6.10823  150.718    42.2394     64.2893    42.2394      
1 1 1 17 8  13 o 0 28.2851 11.9271  29.921     140.958     91.136     140.958      
1 1 1 17 8  14 o 0 40.8723 12.6423  2.90388    26.9582     38.0762    -153.042     
1 1 1 17 8  15 o 0 79.8557 7.03067  82.0384    112.096     12.2483    112.096      
1 1 1 17 8  16 o 0 108.938 6.33514  132.448    -62.8027    60.1466    -62.8027     
1 1 1 17 8  17 f 1 26.8433 11.9398  8.72412    17.0525     1.13859    -162.948     
1 1 1 17 8  18 o 0 58.0103 12.8857  55.1258    -43.3893    11.0487    -43.3893     
1 1 1 17 8  19 o 0 81.3377 11.3479  88.319     86.5441     36.3436    86.5441      
1 1 1 17 8  20 o 0 43.1281 15.6602  ?          ?           ?          ?            
1 1 1 17 8  21 f 1 13.5798 6.7553   ?          ?           ?          ?            
1 1 1 17 9  0  o 0 494.844 20.8754  443.284    180         45.6452    6.75734e-14  
1 1 1 17 9  1  o 0 373.525 12.5549  286.333    74.423      81.8771    -105.577     
1 1 1 17 9  2  o 0 322.219 9.64034  199.175    -1.06706    163.054    178.933      
1 1 1 17 9  3  o 0 530.523 17.2561  457.347    -58.2815    19.538     121.718      
1 1 1 17 9  4  o 0 61.269  10.372   30.867     98.6882     96.1311    98.6882      
1 1 1 17 9  5  f 1 423.277 14.0309  476.003    -92.2625    199.469    -92.2625     
1 1 1 17 9  6  o 0 682.026 25.3794  660.833    37.5258     99.2198    37.5258      
1 1 1 17 9  7  o 0 445.158 18.006   375.893    -63.0213    28.6568    116.979      
1 1 1 17 9  8  o 0 132.453 7.15025  84.7253    120.168     42.2578    -59.8316     
1 1 1 17 9  9  o 0 101.597 6.85528  42.875     41.5657     64.8461    -138.434     
1 1 1 17 9  10 o 0 230.805 9.8763   289.559    76.4931     178.786    76.4931      
1 1 1 17 9  11 o 0 201.171 8.21017  188.836    -35.2565    31.099     -35.2565     
1 1 1 17 9  12 o 0 236.527 8.1806   251.955    -174.294    91.3089    -174.294     
1 1 1 17 9  13 o 0 89.8545 7.08858  75.2573    -108.03     9.55908    -108.03      
1 1 1 17 9  14 o 0 183.708 8.13248  147.588    -86.2804    8.5464     93.7196      
1 1 1 17 9  15 o 0 75.6975 7.66763  83.3422    -138.308    25.5423    -138.308     
1 1 1 17 9  16 o 0 124.22  5.83925  108.386    -175.688    20.2104    4.31171      
1 1 1 17 9  17 o 0 18.38   9.06404  9.08819    28.9901     40.6197    28.9901      
1 1 1 17 9  18 o 0 22.8178 10.8824  0.810536   173.323     27.25      -6.67659     
1 1 1 17 9  19 o 0 61.6202 15.3945  42.8784    -1.78644    19.8938    178.214      
1 1 1 17 9  20 o 0 26.4707 12.293   ?          ?           ?          ?            
1 1 1 17 9  21 o 0 15.2516 7.21233  ?          ?           ?          ?            
1 1 1 17 10 0  o 0 294.106 15.0097  262.414    0           56.8275    2.92556e-14  
1 1 1 17 10 1  o 0 829.421 26.0197  868.626    -61.2631    265.775    -61.2631     
1 1 1 17 10 2  f 1 168.833 6.23916  95.5038    155.107     76.4532    -24.893      
1 1 1 17 10 3  o 0 436.809 14.3266  344.254    -29.5217    73.6979    150.478      
1 1 1 17 10 4  o 0 594.769 20.5063  531.658    -93.3447    25.165     -93.3447     
1 1 1 17 10 5  o 0 93.2699 6.62704  3.04206    -29.9322    93.7962    150.068      
1 1 1 17 10 6  o 0 357.177 13.8058  337.123    24.982      51.3981    24.982       
1 1 1 17 10 7  o 0 283.095 11.5378  267.044    47.5017     57.8306    47.5017      
1 1 1 17 10 8  o 0 152.472 7.67887  100.915    -111.273    47.1796    68.7269      
1 1 1 17 10 9  o 0 242.053 9.2415   204.844    -119.083    6.14669    -119.083     
1 1 1 17 10 10 f 1 214.439 8.29953  269.368    -48.586     175.117    -48.586      
1 1 1 17 10 11 o 0 82.6918 7.9241   2.50887    -85.0467    119.683    94.9533      
1 1 1 17 10 12 o 0 123.956 7.09442  90.5847    -16.4103    29.2692    163.59       
1 1 1 17 10 13 o 0 465.95  14.4588  360.213    178.87      78.4877    -1.12988     
1 1 1 17 10 14 o 0 81.5823 7.36794  44.3284    -127.676    37.3623    52.3243      
1 1 1 17 10 15 o 0 32.9657 11.5043  13.5465    101.551     11.7352    -78.4489     
1 1 1 17 10 16 o 0 71.7709 8.16593  72.5323    -135.93     16.0428    -135.93      
1 1 1 17 10 17 o 0 66.6709 8.81263  79.6169    38.254      43.1144    38.254       
1 1 1 17 10 18 o 0 53.5524 13.9963  45.3967    111.468     2.15305    -68.5322     
1 1 1 17 10 19 o 0 31.4742 13.863   0.337113   35.1282     52.2092    35.1282      
1 1 1 17 10 20 o 0 42.504  18.3223  ?          ?           ?          ?            
1 1 1 17 10 21 o 0 14.7769 6.88983  ?          ?           ?          ?            
1 1 1 17 11 0  o 0 198.75  10.7328  174.173    180         23.4332    180          
1 1 1 17 11 1  o 0 454.834 13.8974  350.641    67.2102     94.6689    -112.79      
1 1 1 17 11 2  o 0 487.316 17.6571  432.967    136.95      14.7933    136.95       
1 1 1 17 11 3  o 0 868.529 28.3243  880.087    177.739     235.146    177.739      
1 1 1 17 11 4  o 0 183.917 7.57685  107.778    1.95649     90.0894    -178.044     
1 1 1 17 11 5  o 0 247.478 10.2012  215.408    -177.499    11.2655    -177.499     
1 1 1 17 11 6  o 0 285.256 10.5017  275.46     39.9948     67.432     39.9948      
1 1 1 17 11 7  o 0 451.086 16.1958  343.296    -77.2411    103.908    102.759      
1 1 1 17 11 8  o 0 239.363 9.5254   189.15     117.93      26.1853    -62.0703     
1 1 1 17 11 9  f 1 185.259 7.34676  106.72     -142.238    90.8238    37.762       
1 1 1 17 11 10 o 0 174.966 7.79163  132.174    29.2669     39.2387    -150.733     
1 1 1 17 11 11 o 0 174.835 7.15676  165.355    129.453     39.1035    129.453      
1 1 1 17 11 12 o 0 258.517 9.75152  262.231    74.8253     76.5353    74.8253      
1 1 1 17 11 13 o 0 319.536 11.5481  245.059    -98.1022    53.4308    81.8978      
1 1 1 17 11 14 o 0 114.09  7.4008   77.3216    -82.8647    68.8756    97.1353      
1 1 1 17 11 15 o 0 140.758 5.88715  148.852    -104.628    23.499     -104.628     
1 1 1 17 11 16 o 0 84.8157 7.0812   76.1878    -87.1171    4.13492    92.8829      
1 1 1 17 11 17 o 0 104.076 6.81977  121.376    -31.5275    53.0901    -31.5275     
1 1 1 17 11 18 o 0 26.9643 12.2524  17.6403    119.202     1.0612     119.202      
1 1 1 17 11 19 o 0 30.2873 13.0485  23.0256    -179.538    7.96819    -179.538     
1 1 1 17 11 20 o 0 47.9298 18.8056  ?          ?           ?          ?            
1 1 1 17 11 21 o 0 11.65   5.7422   ?          ?           ?          ?            
1 1 1 17 12 0  f 1 434.753 20.7887  384.195    0           116.697    -1.99639e-14 
1 1 1 17 12 1  o 0 596.651 18.8126  550.726    -127.798    57.9131    -127.798     
1 1 1 17 12 2  o 0 393.231 12.6496  361.642    -29.751     46.8799    -29.751      
1 1 1 17 12 3  o 0 269.604 9.75689  215.871    -86.5718    18.7488    93.4282      
1 1 1 17 12 4  o 0 662.985 22.3741  756.738    54.4925     323.821    54.4925      
1 1 1 17 12 5  o 0 120.59  7.08218  46.1681    12.1213     66.8366    -167.879     
1 1 1 17 12 6  o 0 219.39  8.4538   223.563    143.727     106.352    143.727      
1 1 1 17 12 7  o 0 263.808 9.95474  239.73     68.8658     28.6463    68.8658      
1 1 1 17 12 8  o 0 154.62  7.47477  66.1618    27.3474     121.538    -152.653     
1 1 1 17 12 9  o 0 90.1923 7.7349   49.3808    -123.372    1.69941    56.6279      
1 1 1 17 12 10 o 0 74.3965 10.5331  11.5757    161.992     74.3859    -18.0082     
1 1 1 17 12 11 f 1 286.313 11.2361  292.325    -37.6993    87.5083    -37.6993     
1 1 1 17 12 12 o 0 85.8678 8.28234  84.7752    -62.1009    53.0509    -62.1009     
1 1 1 17 12 13 o 0 135.633 6.06921  95.4514    -15.8968    32.9775    164.103      
1 1 1 17 12 14 o 0 51.3256 11.2367  49.613     179.175     13.2646    179.175      
1 1 1 17 12 15 o 0 105.567 6.56296  103.814    -156.457    5.40558    -156.457     
1 1 1 17 12 16 o 0 72.2272 10.2091  65.6423    155.619     2.02295    -24.3814     
1 1 1 17 12 17 o 0 29.1781 12.2399  13.1253    108.622     15.2435    -71.3777     
1 1 1 17 12 18 o 0 71.925  10.9082  68.0758    15.3182     10.218     15.3182      
1 1 1 17 12 19 o 0 43.4121 14.5031  39.9305    -147.605    11.0357    -147.605     
1 1 1 17 12 20 o 0 38.6707 17.2483  ?          ?           ?          ?            
1 1 1 17 12 21 o 0 13.3861 6.45263  ?          ?           ?          ?            
1 1 1 17 13 0  o 0 673.51  30.3122  591.739    180         8.34177    -180         
1 1 1 17 13 1  o 0 497.166 15.4542  451.786    -130.718    43.1475    -130.718     
1 1 1 17 13 2  o 0 509.338 17.1143  456.402    -0.703781   32.6223    -0.703781    
1 1 1 17 13 3  o 0 546.104 18.4629  546.602    -56.1349    115.246    -56.1349     
1 1 1 17 13 4  o 0 539.215 18.6756  647.268    5.22533     340.752    5.22533      
1 1 1 17 13 5  o 0 156.055 6.74315  89.6583    -100.79     59.9722    79.2099      
1 1 1 17 13 6  o 0 331.549 12.0386  336.687    -175.206    98.4933    -175.206     
1 1 1 17 13 7  o 0 231.303 9.06043  203.798    -133.332    17.9445    -133.332     
1 1 1 17 13 8  o 0 150.271 6.80629  141.531    74.7393     54.896     74.7393      
1 1 1 17 13 9  o 0 107.598 7.17846  52.7804    -9.81072    67.6359    170.189      
1 1 1 17 13 10 o 0 240.997 9.66752  210.035    -109.323    2.63871    70.6772      
1 1 1 17 13 11 o 0 78.1041 8.09111  40.5638    55.0306     45.8559    -124.969     
1 1 1 17 13 12 f 1 251.958 9.3702   148.35     -105.662    136.357    74.3378      
1 1 1 17 13 13 o 0 158.257 6.19801  153.523    -14.9326    47.6688    -14.9326     
1 1 1 17 13 14 o 0 48.0548 10.888   32.5599    152.206     19.7406    -27.7938     
1 1 1 17 13 15 o 0 60.917  9.62169  9.19478    45.059      95.5671    -134.941     
1 1 1 17 13 16 o 0 58.2015 9.75127  66.1817    31.7122     31.3482    31.7122      
1 1 1 17 13 17 o 0 39.457  13.9263  34.9468    -124.788    14.89      -124.788     
1 1 1 17 13 18 o 0 35.3699 13.9727  15.4779    -46.3428    27.5918    133.657      
1 1 1 17 13 19 o 0 29.5617 12.8583  ?          ?           ?          ?            
1 1 1 17 13 20 o 0 25.7323 12.079   ?          ?           ?          ?            
1 1 1 17 13 21 o 0 8.60508 4.34332  ?          ?           ?          ?            
1 1 1 17 14 0  o 0 302.811 13.9676  274.943    180         79.901     -180         
1 1 1 17 14 1  o 0 178.967 7.07008  140.017    38.135      2.38782    -141.865     
1 1 1 17 14 2  o 0 274.495 10.7292  255.941    -59.6718    41.4402    -59.6718     
1 1 1 17 14 3  o 0 405.303 12.6354  340.497    -151.534    34.656     28.4659      
1 1 1 17 14 4  o 0 142.264 6.54127  79.4072    -117.771    46.9678    62.2295      
1 1 1 17 14 5  o 0 148.414 6.86528  98.2715    -69.5575    9.31175    110.442      
1 1 1 17 14 6  o 0 492.582 15.1667  437.805    124.265     17.513     124.265      
1 1 1 17 14 7  o 0 89.1635 7.28625  15.6519    -88.6297    168.522    -88.6297     
1 1 1 17 14 8  o 0 122.763 7.16661  98.7575    170.466     23.7306    170.466      
1 1 1 17 14 9  o 0 200.189 7.92484  160.788    -128.398    29.843     51.6017      
1 1 1 17 14 10 o 0 115.726 6.63589  85.9273    -42.8818    2.82885    137.118      
1 1 1 17 14 11 o 0 166.682 7.83007  162.393    179.95      39.2688    179.95       
1 1 1 17 14 12 o 0 163.581 8.30508  130.802    28.8232     13.5674    -151.177     
1 1 1 17 14 13 o 0 149.827 6.57841  140.657    -173.482    37.995     -173.482     
1 1 1 17 14 14 o 0 47.1912 11.6426  6.84988    14.6456     73.2378    -165.354     
1 1 1 17 14 15 o 0 30.734  11.8418  4.60457    109.885     33.9534    -70.1146     
1 1 1 17 14 16 o 0 139.547 6.95513  160.688    -8.79396    60.749     -8.79396     
1 1 1 17 14 17 f 1 89.5189 6.90471  112.199    -91.7668    66.8882    -91.7668     
1 1 1 17 14 18 o 0 27.1674 12.3695  15.9612    -166.392    5.38808    -166.392     
1 1 1 17 14 19 o 0 23.7391 11.1446  ?          ?           ?          ?            
1 1 1 17 14 20 o 0 26.8896 13.4197  ?          ?           ?          ?            
1 1 1 17 14 21 o 0 17.9235 8.61327  ?          ?           ?          ?            
1 1 1 17 15 0  o 0 165.552 7.44234  144.345    0           5.94943    -180         
1 1 1 17 15 1  o 0 531.288 15.9763  531.972    -166.895    119.885    -166.895     
1 1 1 17 15 2  o 0 344.005 10.8633  295.616    -20.5961    8.87823    159.404      
1 1 1 17 15 3  o 0 431.014 13.2747  465.091    18.5818     178.259    18.5818      
1 1 1 17 15 4  o 0 283.408 9.5714   283.536    101.839     92.3358    101.839      
1 1 1 17 15 5  o 0 176.226 7.2693   53.307     -120.992    193.171    59.008       
1 1 1 17 15 6  o 0 187.328 6.86201  188.323    52.865      72.7687    52.865       
1 1 1 17 15 7  o 0 285.414 10.6285  188.533    127.176     105.093    -52.8238     
1 1 1 17 15 8  o 0 69.9233 9.61813  12.926     120.927     48.7589    -59.073      
1 1 1 17 15 9  o 0 65.6453 11.0538  3.94506    -84.778     61.6778    95.222       
1 1 1 17 15 10 o 0 202.812 7.97616  187.948    -96.2702    31.5946    -96.2702     
1 1 1 17 15 11 o 0 103.818 6.5099   103.198    45.6373     40.2282    45.6373      
1 1 1 17 15 12 o 0 126.364 6.49001  106.639    -129.138    6.32361    -129.138     
1 1 1 17 15 13 o 0 116.108 6.67026  85.2034    26.224      14.763     -153.776     
1 1 1 17 15 14 o 0 190.565 7.34334  202.834    -57.3486    30.7839    -57.3486     
1 1 1 17 15 15 o 0 67.2247 7.63345  55.6499    -92.5134    10.2898    87.4866      
1 1 1 17 15 16 o 0 21.628  10.132   1.83795    -126.651    18.7856    53.3491      
1 1 1 17 15 17 o 0 47.7512 14.4258  33.937     -173.486    12.534     6.51399      
1 1 1 17 15 18 o 0 26.2249 12.2843  15.6585    151.121     2.32798    -28.8794     
1 1 1 17 15 19 o 0 30.2319 14.311   ?          ?           ?          ?            
1 1 1 17 15 20 o 0 14.9475 7.13386  ?          ?           ?          ?            
1 1 1 17 16 0  o 0 684.261 32.5323  612.254    0           45.5406    1.22078e-13  
1 1 1 17 16 1  f 1 218.748 7.05468  179.351    -156.226    1.16134    23.774       
1 1 1 17 16 2  o 0 231.659 8.08209  242.758    140.546     118.794    140.546      
1 1 1 17 16 3  o 0 282.24  10.5144  202.651    29.4724     76.0767    -150.528     
1 1 1 17 16 4  o 0 280.766 10.0628  241.66     -158.095    0.871427   21.905       
1 1 1 17 16 5  o 0 262.226 10.4898  254.951    170.409     65.3081    170.409      
1 1 1 17 16 6  o 0 145.362 7.13754  64.2549    -43.8179    107.924    136.182      
1 1 1 17 16 7  o 0 278.637 9.2346   199.506    -64.7551    66.9662    115.245      
1 1 1 17 16 8  o 0 435.048 14.0735  453.492    -53.3226    118.443    -53.3226     
1 1 1 17 16 9  o 0 65.7258 9.04774  5.91926    147.85      93.5538    147.85       
1 1 1 17 16 10 o 0 234.419 8.30486  241.689    21.8421     74.5802    21.8421      
1 1 1 17 16 11 o 0 91.132  7.66317  0.820475   20.533      153.55     20.533       
1 1 1 17 16 12 o 0 54.9216 11.2066  10.695     -143.037    58.0208    36.9629      
1 1 1 17 16 13 o 0 190.44  7.20728  209.32     169.427     37.3679    169.427      
1 1 1 17 16 14 o 0 72.5534 8.24183  70.5378    34.5884     7.1131     34.5884      
1 1 1 17 16 15 o 0 120.876 6.19869  126.451    -137.779    26.3475    -137.779     
1 1 1 17 16 16 o 0 90.4874 7.55819  90.8631    28.6466     17.2777    28.6466      
1 1 1 17 16 17 o 0 33.9823 13.43    30.065     4.91628     9.81709    4.91628      
1 1 1 17 16 18 o 0 57.5608 11.3665  33.6326    -133.495    30.7534    46.5053      
1 1 1 17 16 19 o 0 32.2202 15.6874  ?          ?           ?          ?            
1 1 1 17 16 20 o 0 25.635  12.4846  ?          ?           ?          ?            
1 1 1 17 17 0  o 0 126.231 11.2318  14.9508    180         10.5422    1.23668e-13  
1 1 1 17 17 1  o 0 180.344 10.2315  87.0894    90          46.5413    90           
1 1 1 17 17 2  o 0 58.6176 21.8435  2.61131    180         7.66009    1.29668e-13  
1 1 1 17 17 3  o 0 159.299 8.78589  140.133    90          87.9692    -90          
1 1 1 17 17 4  o 0 260.895 13.7717  227.9      0           110.72     0            
1 1 1 17 17 5  o 0 119.577 9.22395  20.3383    -90         10.9112    -90          
1 1 1 17 17 6  o 0 365.889 18.9476  313.263    0           50.8982    2.81684e-14  
1 1 1 17 17 7  o 0 20.3732 13.9969  1.20173    -90         17.7635    90           
1 1 1 17 17 8  o 0 114.465 11.0913  103.224    0           44.0485    -180         
1 1 1 17 17 9  o 0 244.405 12.1124  218.232    -90         34.2645    -90          
1 1 1 17 17 10 o 0 73.8114 11.6943  55.6023    180         19.1999    180          
1 1 1 17 17 11 o 0 47.7684 19.1522  27.2461    90          6.9081     -90          
1 1 1 17 17 12 o 0 178.519 10.0478  150.031    0           13.9103    0            
1 1 1 17 17 13 o 0 32.7825 17.1159  28.7735    90          18.1304    -90          
1 1 1 17 17 14 o 0 28.6254 17.4862  20.8622    0           16.2917    180          
1 1 1 17 17 15 o 0 131.013 10.5474  124.644    -90         12.689     -90          
1 1 1 17 17 16 o 0 21.0235 14.0673  2.93796    180         1.82392    1.13025e-14  
1 1 1 17 17 17 o 0 34.8985 20.6497  29.1225    -90         8.354      -90          
1 1 1 17 17 18 o 0 25.7881 17.043   11.1792    180         2.16803    180          
1 1 1 17 17 19 o 0 19.3865 13.4049  ?          ?           ?          ?            
1 1 1 17 17 20 o 0 8.47262 6.16414  ?          ?           ?          ?            
1 1 1 18 0  0  o 0 840.931 50.9132  756.633    180         154.237    180          
1 1 1 18 0  1  o 0 26.2277 15.6664  1.87806    -45         35.0678    135          
1 1 1 18 0  2  o 0 764.925 34.1006  688.507    -90         83.4287    -90          
1 1 1 18 0  3  o 0 988.543 42.9588  887.391    45          129.511    45           
1 1 1 18 0  4  o 0 877.939 44.8581  784.104    180         21.4135    2.5754e-13   
1 1 1 18 0  5  o 0 204.629 12.8715  178.981    -45         32.2555    -45          
1 1 1 18 0  6  o 0 559.078 26.0599  510.252    90          11.2764    90           
1 1 1 18 0  7  o 0 42.1444 20.5982  4.09245    -135        27.1432    45           
1 1 1 18 0  8  o 0 250.637 17.1395  222.483    180         4.62911    3.38912e-13  
1 1 1 18 0  9  o 0 340.602 22.0656  297.241    135         32.9943    -45          
1 1 1 18 0  10 o 0 211.65  13.7169  181.189    -90         21.5665    90           
1 1 1 18 0  11 o 0 129.276 10.9987  117.77     -135        29.7472    45           
1 1 1 18 0  12 o 0 237.607 14.069   212.253    0           36.9093    0            
1 1 1 18 0  13 o 0 22.9429 14.3766  2.99385    135         10.6126    -45          
1 1 1 18 0  14 f 1 138.085 11.444   117.133    90          55.7146    90           
1 1 1 18 0  15 f 1 22.3893 14.4776  5.26442    45          6.82059    -135         
1 1 1 18 0  16 o 0 20.2708 14.1273  13.3148    0           31.0426    180          
1 1 1 18 0  17 o 0 70.0257 12.7529  66.3257    135         6.81067    135          
1 1 1 18 0  18 o 0 34.8792 17.4124  25.8941    -90         4.84007    -90          
1 1 1 18 0  19 o 0 49.4027 18.9829  43.738     45          3.36097    45           
1 1 1 18 0  20 o 0 29.8232 17.1762  ?          ?           ?          ?            
1 1 1 18 0  21 f 1 13.832  10.1782  ?          ?           ?          ?            
1 1 1 18 1  0  o 0 418.804 19.881   376.86     0           53.2025    5.70827e-13  
1 1 1 18 1  1  o 0 268.572 9.47548  179.694    9.67393     104.764    -170.326     
1 1 1 18 1  2  o 0 136.04  5.97511  36.5523    -136.646    137.333    43.3537      
1 1 1 18 1  3  o 0 541.712 18.9104  573.267    171.122     188.234    171.122      
1 1 1 18 1  4  o 0 281.64  10.0135  209.269    76.3615     64.382     -103.639     
1 1 1 18 1  5  o 0 239.375 9.88038  206.346    112.823     17.6354    112.823      
1 1 1 18 1  6  o 0 113.886 6.84944  42.8271    141.691     33.4409    -38.3094     
1 1 1 18 1  7  o 0 255.484 10.1087  225.379    -47.4798    17.6707    -47.4798     
1 1 1 18 1  8  o 0 152.049 7.78169  106.371    -12.5154    2.52555    -12.5154     
1 1 1 18 1  9  o 0 179.384 7.36413  103.797    -166.607    92.4138    13.3931      
1 1 1 18 1  10 o 0 334.988 11.2747  276.492    -63.2098    11.986     116.79       
1 1 1 18 1  11 o 0 406.141 15.8831  404.058    23.335      74.209     23.335       
1 1 1 18 1  12 o 0 102.904 7.0622   62.4208    -52.7617    25.1444    127.238      
1 1 1 18 1  13 o 0 81.5714 7.7908   73.2169    140.875     24.7033    140.875      
1 1 1 18 1  14 o 0 124.236 6.06535  120.478    -74.3674    41.2379    -74.3674     
1 1 1 18 1  15 o 0 120.914 5.90093  145.83     -149.468    54.571     -149.468     
1 1 1 18 1  16 o 0 112.868 6.28981  118.463    -81.8761    21.9977    -81.8761     
1 1 1 18 1  17 o 0 70.508  7.49387  65.1975    -154.69     1.98242    -154.69      
1 1 1 18 1  18 o 0 36.5316 14.2743  16.9887    -84.5127    25.4533    95.4873      
1 1 1 18 1  19 o 0 32.1484 12.4007  26.0666    162.381     13.1041    162.381      
1 1 1 18 1  20 o 0 31.4034 13.9301  ?          ?           ?          ?            
1 1 1 18 1  21 o 0 19.6399 9.8655   ?          ?           ?          ?            
1 1 1 18 2  0  o 0 737.178 35.6448  663.223    180         26.006     180          
1 1 1 18 2  1  o 0 684.247 22.7742  591.625    -147.532    40.4312    32.468       
1 1 1 18 2  2  o 0 726.353 23.191   729.356    62.2009     161.149    62.2009      
1 1 1 18 2  3  o 0 778.512 27.707   823.725    -173.209    260.071    -173.209     
1 1 1 18 2  4  o 0 117.871 5.94629  44.272     153.598     10.3082    -26.4018     
1 1 1 18 2  5  o 0 304.813 11.4114  234.625    -179.609    51.7871    0.391026     
1 1 1 18 2  6  o 0 204.309 10.3532  180.959    63.5448     28.6009    63.5448      
1 1 1 18 2  7  o 0 340.005 12.3218  309.852    124.332     27.2591    124.332      
1 1 1 18 2  8  o 0 225.933 10.0469  157.764    -119.652    59.9117    60.3475      
1 1 1 18 2  9  o 0 126.793 7.86404  55.9139    92.2057     91.5778    -87.7943     
1 1 1 18 2  10 o 0 287.925 11.3775  150.527    -164.372    184.11     15.6281      
1 1 1 18 2  11 o 0 129.084 8.02567  104.169    174.954     1.17443    174.954      
1 1 1 18 2  12 o 0 99.8767 6.33077  64.6508    166.36      3.76911    -13.6404     
1 1 1 18 2  13 o 0 152.071 7.64143  133.859    1.99302     10.3526    1.99302      
1 1 1 18 2  14 o 0 31.8097 12.6695  14.2089    119.16      59.7379    119.16       
1 1 1 18 2  15 f 1 45.5347 10.648   31.782     110.995     14.3993    -69.0045     
1 1 1 18 2  16 o 0 59.3064 11.8499  64.7302    128.522     31.7498    128.522      
1 1 1 18 2  17 o 0 71.8256 10.4007  67.2447    -121.428    3.60988    -121.428     
1 1 1 18 2  18 o 0 61.5826 12.1934  55.723     25.8096     4.61698    25.8096      
1 1 1 18 2  19 o 0 91.6622 9.41539  96.0768    -97.6043    32.9167    -97.6043     
1 1 1 18 2  20 o 0 25.0535 12.2042  ?          ?           ?          ?            
1 1 1 18 2  21 o 0 12.0415 6.08347  ?          ?           ?          ?            
1 1 1 18 3  0  o 0 20.1654 13.2802  0.49089    0           15.8146    -180         
1 1 1 18 3  1  o 0 426.373 14.0712  366.989    72.4494     19.1887    -107.551     
1 1 1 18 3  2  o 0 315.901 10.5332  308.792    15.0793     73.1535    15.0793      
1 1 1 18 3  3  o 0 499.129 16.9178  516.957    91.5658     154.076    91.5658      
1 1 1 18 3  4  o 0 107.349 6.5202   15.2226    -12.9685    109.601    167.032      
1 1 1 18 3  5  o 0 211.589 8.2379   210.606    90.9655     98.2525    90.9655      
1 1 1 18 3  6  o 0 152.557 7.54577  112.772    -109.729    16.561     -109.729     
1 1 1 18 3  7  o 0 339.106 11.8307  324.516    165.154     60.3363    165.154      
1 1 1 18 3  8  o 0 78.7452 9.3016   3.01676    -42.7101    33.3457    -42.7101     
1 1 1 18 3  9  o 0 215.261 8.63358  144.528    -133.242    74.1742    46.7576      
1 1 1 18 3  10 o 0 98.2161 7.43508  25.7057    81.8817     94.8763    -98.1183     
1 1 1 18 3  11 f 1 170.131 7.92233  173.31     126.128     61.9713    126.128      
1 1 1 18 3  12 o 0 21.1621 10.0551  18.1972    49.5628     39.2714    49.5628      
1 1 1 18 3  13 o 0 108.162 6.95484  105.763    9.89433     37.0462    9.89433      
1 1 1 18 3  14 o 0 83.441  8.5973   39.4704    22.8295     52.7974    -157.171     
1 1 1 18 3  15 o 0 33.5837 11.6003  12.625     129.242     2.93015    -50.7584     
1 1 1 18 3  16 o 0 39.6533 12.2555  26.2564    -130.304    0.423168   -130.304     
1 1 1 18 3  17 o 0 117.396 7.58082  118.81     -137.57     18.7824    -137.57      
1 1 1 18 3  18 o 0 48.6783 14.3989  31.1601    150.893     20.8505    -29.1068     
1 1 1 18 3  19 o 0 34.843  13.8492  28.2126    9.55559     3.06356    9.55559      
1 1 1 18 3  20 o 0 30.7909 12.4128  ?          ?           ?          ?            
1 1 1 18 3  21 o 0 23.6333 10.7966  ?          ?           ?          ?            
1 1 1 18 3  22 o 0 14.4456 7.11762  ?          ?           ?          ?            
1 1 1 18 4  0  o 0 589.664 26.6543  529.754    0           140.619    7.47945e-15  
1 1 1 18 4  1  o 0 651.799 21.3533  687.219    -179.719    213.987    -179.719     
1 1 1 18 4  2  o 0 599.613 20.2611  544.907    67.6901     23.2151    67.6901      
1 1 1 18 4  3  o 0 362.581 11.7091  356.709    -85.3385    84.3832    -85.3385     
1 1 1 18 4  4  o 0 718.655 24.7436  698.296    -73.6788    126.335    -73.6788     
1 1 1 18 4  5  o 0 332.758 13.8484  172.032    -136.765    230.45     43.2347      
1 1 1 18 4  6  o 0 349.615 14.5592  444.052    3.48088     289.801    3.48088      
1 1 1 18 4  7  o 0 141.777 6.96688  89.4624    -175.25     20.8       -175.25      
1 1 1 18 4  8  o 0 205.832 8.91068  233.406    -109.018    128.155    -109.018     
1 1 1 18 4  9  o 0 141.312 6.98654  136.593    4.35214     67.4711    4.35214      
1 1 1 18 4  10 o 0 164.513 7.74334  104.854    -19.5434    55.46      160.457      
1 1 1 18 4  11 o 0 244.885 9.36017  164.657    -65.9161    106.321    114.084      
1 1 1 18 4  12 o 0 183.91  8.61148  133.635    163.806     45.0797    -16.1938     
1 1 1 18 4  13 o 0 229.446 9.44173  162.857    -90.5345    68.677     89.4655      
1 1 1 18 4  14 o 0 89.519  7.92507  52.4885    55.9678     36.495     -124.032     
1 1 1 18 4  15 o 0 76.6675 7.52068  91.1344    112.553     40.0423    112.553      
1 1 1 18 4  16 o 0 29.6679 12.4681  0.831442   82.54       0.660587   -97.46       
1 1 1 18 4  17 o 0 43.1924 12.879   42.9987    123.882     23.3945    123.882      
1 1 1 18 4  18 o 0 30.6856 12.2604  18.084     -168.742    1.30736    11.2577      
1 1 1 18 4  19 o 0 54.5911 11.1196  67.0832    -118.15     49.1436    -118.15      
1 1 1 18 4  20 o 0 33.9402 14.7481  ?          ?           ?          ?            
1 1 1 18 4  21 o 0 28.3301 8.11005  ?          ?           ?          ?            
1 1 1 18 5  0  f 1 260.108 13.0153  233.37     180         90.3518    -2.60357e-14 
1 1 1 18 5  1  o 0 226.543 7.71379  160.694    165.115     59.8371    -14.8849     
1 1 1 18 5  2  o 0 566.819 17.8248  558.701    44.338      113.145    44.338       
1 1 1 18 5  3  o 0 474.103 16.2461  475.957    -21.8657    119.814    -21.8657     
1 1 1 18 5  4  o 0 681.424 24.3296  657.137    -6.74403    113.161    -6.74403     
1 1 1 18 5  5  o 0 605.552 22.0342  601.631    -159.169    147.551    -159.169     
1 1 1 18 5  6  o 0 705.634 28.4236  658.34     -43.7548    45.6742    -43.7548     
1 1 1 18 5  7  o 0 356.881 13.804   287.025    -128.706    48.696     51.2936      
1 1 1 18 5  8  o 0 201.343 10.2075  209.01     -20.5105    83.8905    -20.5105     
1 1 1 18 5  9  o 0 443.593 18.756   347.808    98.5007     67.4641    -81.4993     
1 1 1 18 5  10 o 0 224.219 9.13749  265.105    -165.836    136.948    -165.836     
1 1 1 18 5  11 o 0 105.596 8.00554  36.745     80.6992     96.6121    -99.3008     
1 1 1 18 5  12 o 0 115.475 7.05136  91.35      -170.619    13.1015    9.38127      
1 1 1 18 5  13 o 0 149.538 7.07719  103.35     -147.715    46.2693    32.2847      
1 1 1 18 5  14 o 0 135.93  6.67201  105.385    -142.167    11.1884    37.8332      
1 1 1 18 5  15 o 0 74.5567 8.05639  81.6549    140.825     24.2725    140.825      
1 1 1 18 5  16 o 0 120.417 6.91201  128.62     136.855     28.5179    136.855      
1 1 1 18 5  17 o 0 86.2754 9.44893  71.2618    33.9871     16.4574    -146.013     
1 1 1 18 5  18 o 0 46.9955 15.6736  33.9859    -43.569     10.8765    136.431      
1 1 1 18 5  19 o 0 40.0797 13.6128  33.5332    -30.8251    2.92544    -30.8251     
1 1 1 18 5  20 o 0 52.6055 17.6738  ?          ?           ?          ?            
1 1 1 18 5  21 o 0 23.1313 10.9586  ?          ?           ?          ?            
1 1 1 18 6  0  o 0 100.056 8.15043  30.3633    180         12.2786    -1.08106e-13 
1 1 1 18 6  1  o 0 250.892 8.98363  200.528    6.32955     23.6303    -173.67      
1 1 1 18 6  2  o 0 566.341 18.1396  421.076    -71.8499    162.022    108.15       
1 1 1 18 6  3  o 0 178.4   6.22974  35.8475    -95.7435    225.077    84.2565      
1 1 1 18 6  4  o 0 352.239 11.9489  295.686    163.38      15.7469    -16.6199     
1 1 1 18 6  5  o 0 750.858 27.4766  767.501    86.3945     224.695    86.3945      
1 1 1 18 6  6  o 0 361.683 11.9426  395.437    109.103     160.504    109.103      
1 1 1 18 6  7  o 0 325.496 12.1932  339.385    -116.878    122.978    -116.878     
1 1 1 18 6  8  o 0 390.146 14.1758  362.952    -9.73923    47.7937    -9.73923     
1 1 1 18 6  9  o 0 194.684 8.24632  149.665    167.246     22.715     -12.7539     
1 1 1 18 6  10 o 0 214.369 8.32683  213.407    44.2397     47.6069    44.2397      
1 1 1 18 6  11 o 0 119.161 5.62766  43.7971    20.7619     109.884    -159.238     
1 1 1 18 6  12 o 0 178.674 8.17125  132.788    -37.4475    45.4346    142.552      
1 1 1 18 6  13 o 0 131.615 7.26934  94.7678    -117.939    30.6181    62.0609      
1 1 1 18 6  14 o 0 78.7157 8.05072  67.824     -83.5829    25.3599    -83.5829     
1 1 1 18 6  15 o 0 75.8895 8.41021  69.6001    29.7035     4.55275    -150.297     
1 1 1 18 6  16 o 0 33.7445 12.7574  14.4632    -144.812    6.94042    35.1876      
1 1 1 18 6  17 o 0 34.9254 13.3165  12.4358    45.692      33.477     -134.308     
1 1 1 18 6  18 o 0 29.7465 12.7493  10.5615    39.2052     2.67317    39.2052      
1 1 1 18 6  19 o 0 34.1859 14.3816  16.6068    -141.616    21.7696    38.384       
1 1 1 18 6  20 o 0 50.4358 15.8229  ?          ?           ?          ?            
1 1 1 18 6  21 o 0 15.6265 7.35417  ?          ?           ?          ?            
1 1 1 18 7  0  o 0 344.15  15.9333  307.485    0           123.257    7.9372e-15   
1 1 1 18 7  1  o 0 375.549 11.5281  347.194    176.237     40.9198    176.237      
1 1 1 18 7  2  o 0 312.627 10.5071  266.975    73.5795     3.7703     -106.42      
1 1 1 18 7  3  o 0 229.093 8.88351  199.161    42.1343     22.5403    42.1343      
1 1 1 18 7  4  o 0 220.864 8.38902  211.053    -67.2216    72.1453    -67.2216     
1 1 1 18 7  5  o 0 486.864 17.1299  543.945    49.7697     217.749    49.7697      
1 1 1 18 7  6  o 0 459.486 16.4569  459.717    -136.914    106.548    -136.914     
1 1 1 18 7  7  o 0 240.771 9.42235  183.254    75.1658     36.9552    -104.834     
1 1 1 18 7  8  o 0 91.5785 9.56445  26.4559    88.4215     81.7394    -91.5785     
1 1 1 18 7  9  o 0 148.404 6.93862  144.93     88.677      102.51     88.677       
1 1 1 18 7  10 o 0 285.903 11.8563  274.699    -133.398    34.0638    -133.398     
1 1 1 18 7  11 o 0 30.2211 12.1925  32.6057    82.8809     77.4026    82.8809      
1 1 1 18 7  12 o 0 145.607 6.63639  149.757    171.852     52.2756    171.852      
1 1 1 18 7  13 o 0 43.4249 13.0212  27.8905    -65.3037    120.102    -65.3037     
1 1 1 18 7  14 o 0 148.121 6.59219  55.8618    167.55      132.249    -12.4498     
1 1 1 18 7  15 o 0 135.221 5.46559  183.651    6.81645     105.321    6.81645      
1 1 1 18 7  16 o 0 109.586 6.74474  98.2791    162.723     10.418     -17.2772     
1 1 1 18 7  17 f 1 37.6309 13.2577  4.6439     105.131     75.2572    105.131      
1 1 1 18 7  18 o 0 88.4033 10.0085  87.8897    169.108     19.6553    169.108      
1 1 1 18 7  19 o 0 58.4756 12.8687  59.195     20.3403     20.7943    20.3403      
1 1 1 18 7  20 o 0 35.2959 13.7677  ?          ?           ?          ?            
1 1 1 18 7  21 o 0 15.8063 6.29196  ?          ?           ?          ?            
1 1 1 18 8  0  o 0 1033.23 46.562   920.561    0           19.5321    7.85062e-14  
1 1 1 18 8  1  o 0 254.01  8.19814  198.979    -73.3076    30.7087    106.692      
1 1 1 18 8  2  o 0 278.826 10.8293  213.086    -6.72109    49.017     173.279      
1 1 1 18 8  3  o 0 374.988 11.8405  305.648    146.435     37.5513    -33.5648     
1 1 1 18 8  4  o 0 443.817 15.2481  461.759    -130.899    159.49     -130.899     
1 1 1 18 8  5  o 0 497.481 18.6337  496.794    92.6308     104.381    92.6308      
1 1 1 18 8  6  o 0 46.131  12.3023  73.1523    -59.8724    176.628    -59.8724     
1 1 1 18 8  7  o 0 262.12  9.59265  229.242    71.9773     19.8732    71.9773      
1 1 1 18 8  8  o 0 375.538 15.1844  275.618    66.7582     97.8022    -113.242     
1 1 1 18 8  9  o 0 109.321 7.24834  21.6922    -145.803    127.189    34.1966      
1 1 1 18 8  10 o 0 154.902 6.57002  132.624    -137.538    3.04281    -137.538     
1 1 1 18 8  11 o 0 164.366 7.07283  126.819    55.0621     23.7592    -124.938     
1 1 1 18 8  12 o 0 116.665 6.95637  116.254    -80.5598    39.841     -80.5598     
1 1 1 18 8  13 o 0 125.547 6.62921  105.154    113.533     3.74603    113.533      
1 1 1 18 8  14 o 0 160.521 6.35528  123.093    64.0659     16.0684    -115.934     
1 1 1 18 8  15 o 0 76.6638 8.62469  87.9076    65.0593     34.5545    65.0593      
1 1 1 18 8  16 o 0 126.25  6.53186  150.858    -136.501    64.6044    -136.501     
1 1 1 18 8  17 o 0 23.1409 10.4964  0.657501   -143.443    29.5876    36.5571      
1 1 1 18 8  18 o 0 37.2221 13.2583  36.8374    130.034     19.805     130.034      
1 1 1 18 8  19 o 0 17.8321 8.66507  1.98656    161.505     9.35856    -18.4954     
1 1 1 18 8  20 o 0 42.4497 18.0847  ?          ?           ?          ?            
1 1 1 18 8  21 o 0 18.56   7.61211  ?          ?           ?          ?            
1 1 1 18 9  0  o 0 320.421 15.7727  284.499    180         3.79764    180          
1 1 1 18 9  1  o 0 315.377 10.3951  281.992    130.598     25.0947    130.598      
1 1 1 18 9  2  o 0 304.72  9.89933  299.414    -122.409    84.0279    -122.409     
1 1 1 18 9  3  o 0 244.116 8.74896  90.4084    -107.826    233.469    72.1735      
1 1 1 18 9  4  o 0 681.562 25.0197  573.499    6.42233     39.7568    -173.578     
1 1 1 18 9  5  o 0 94.0152 7.16126  5.1052     115.056     12.0372    -64.9444     
1 1 1 18 9  6  o 0 216.812 8.84448  132.025    27.9896     99.6406    -152.01      
1 1 1 18 9  7  o 0 273.911 10.4125  205.822    8.10969     62.2808    -171.89      
1 1 1 18 9  8  o 0 181.194 8.3034   139.482    78.6958     20.1372    -101.304     
1 1 1 18 9  9  o 0 203.295 7.6363   214.166    85.6013     103.239    85.6013      
1 1 1 18 9  10 o 0 134.059 6.94864  100.638    -140.375    19.7759    39.6246      
1 1 1 18 9  11 o 0 264.437 10.4725  284.141    -99.7615    110.144    -99.7615     
1 1 1 18 9  12 o 0 144.375 8.45208  165.409    42.0134     90.593     42.0134      
1 1 1 18 9  13 f 1 55.3556 11.3003  17.6473    -37.4218    43.3536    142.578      
1 1 1 18 9  14 o 0 18.4113 9.09897  21.7965    125.983     51.9943    125.983      
1 1 1 18 9  15 o 0 24.9262 10.976   3.03239    -26.5806    33.8524    -26.5806     
1 1 1 18 9  16 o 0 93.3614 6.29904  99.3788    27.4515     26.9038    27.4515      
1 1 1 18 9  17 o 0 69.1461 10.318   76.5705    -37.5559    31.4648    -37.5559     
1 1 1 18 9  18 o 0 90.4286 10.0407  107.598    17.5234     56.0972    17.5234      
1 1 1 18 9  19 o 0 38.9883 15.5945  27.3361    83.5749     7.74595    -96.4251     
1 1 1 18 9  20 o 0 23.3243 11.199   ?          ?           ?          ?            
1 1 1 18 9  21 o 0 17.9385 8.47209  ?          ?           ?          ?            
1 1 1 18 10 0  o 0 116.403 7.94376  78.7567    0           24.694     -180         
1 1 1 18 10 1  o 0 472.348 13.9107  438.623    -176.953    55.9184    -176.953     
1 1 1 18 10 2  o 0 387.215 11.8281  302.415    -133.998    63.8961    46.002       
1 1 1 18 10 3  o 0 628.656 19.8913  583.069    -170.756    71.8824    -170.756     
1 1 1 18 10 4  o 0 231.276 9.65622  184.662    96.7956     22.7875    -83.2044     
1 1 1 18 10 5  o 0 503.664 17.6276  428.048    -21.6811    38.5995    158.319      
1 1 1 18 10 6  o 0 202.577 8.01895  126.355    -147.49     80.9812    32.5103      
1 1 1 18 10 7  o 0 138.213 6.95754  126.008    -30.4408    86.2887    -30.4408     
1 1 1 18 10 8  o 0 274.684 9.84628  222.626    -159.333    19.7484    20.6669      
1 1 1 18 10 9  o 0 79.6251 8.14958  2.87633    167.62      128.228    167.62       
1 1 1 18 10 10 o 0 88.136  7.89129  43.1089    -112.948    29.203     67.0518      
1 1 1 18 10 11 o 0 223.2   8.37699  233.676    -13.8915    87.885     -13.8915     
1 1 1 18 10 12 o 0 251.183 9.52112  225.174    -162.566    17.1226    -162.566     
1 1 1 18 10 13 o 0 239.529 8.52727  177.36     131.348     48.7362    -48.6518     
1 1 1 18 10 14 o 0 127.054 6.84714  127.924    102.369     3.64798    102.369      
1 1 1 18 10 15 o 0 43.081  11.182   27.9161    6.9262      12.5084    6.9262       
1 1 1 18 10 16 f 1 41.8691 13.2081  29.7321    163.338     6.71047    163.338      
1 1 1 18 10 17 o 0 32.756  11.9967  5.99697    -3.14055    41.8869    176.859      
1 1 1 18 10 18 o 0 27.1916 12.0781  2.77398    -46.8342    38.1393    133.166      
1 1 1 18 10 19 o 0 70.774  16.0593  65.124     113.191     10.8405    113.191      
1 1 1 18 10 20 o 0 30.1318 12.7915  ?          ?           ?          ?            
1 1 1 18 10 21 o 0 23.9028 8.76134  ?          ?           ?          ?            
1 1 1 18 11 0  o 0 279.146 12.678   245.703    180         7.29418    2.20722e-13  
1 1 1 18 11 1  o 0 109.059 6.19594  29.8471    -48.7134    65.4143    131.287      
1 1 1 18 11 2  o 0 555.5   19.1472  561.641    -150.694    161.073    -150.694     
1 1 1 18 11 3  o 0 527.119 17.9773  444.304    -111.829    58.6754    68.1712      
1 1 1 18 11 4  o 0 265.612 9.5393   200.888    -112.885    56.004     67.1154      
1 1 1 18 11 5  o 0 527.602 17.8525  558.479    -78.6957    187.143    -78.6957     
1 1 1 18 11 6  o 0 739.497 22.4995  697.751    -117.093    95.1078    -117.093     
1 1 1 18 11 7  o 0 234.559 8.97008  245.492    133.146     98.5532    133.146      
1 1 1 18 11 8  o 0 216.944 9.21173  191.138    -159.586    23.7574    -159.586     
1 1 1 18 11 9  o 0 167.213 7.10446  162.019    149.974     39.2642    149.974      
1 1 1 18 11 10 o 0 77.2287 9.31491  8.19387    -172.294    92.3059    7.70563      
1 1 1 18 11 11 o 0 62.6337 9.49641  5.83789    139.017     81.2141    139.017      
1 1 1 18 11 12 o 0 137.582 6.22714  122.085    -146.655    14.1584    -146.655     
1 1 1 18 11 13 o 0 173.828 7.87498  101.11     -120.094    87.2725    59.906       
1 1 1 18 11 14 o 0 149.811 6.5003   173.367    56.8228     50.0384    56.8228      
1 1 1 18 11 15 o 0 223.066 7.47647  223.383    114.593     12.7389    114.593      
1 1 1 18 11 16 o 0 49.1811 12.7777  30.557     -10.2678    26.5839    169.732      
1 1 1 18 11 17 o 0 52.1369 12.7165  41.4303    133.041     6.79377    -46.9595     
1 1 1 18 11 18 o 0 34.1758 13.1765  23.5599    -154.111    7.14416    25.8891      
1 1 1 18 11 19 o 0 22.1612 10.3598  7.54106    -54.2257    11.8914    125.774      
1 1 1 18 11 20 o 0 33.3989 15.6259  ?          ?           ?          ?            
1 1 1 18 11 21 o 0 20.3115 10.2014  ?          ?           ?          ?            
1 1 1 18 12 0  o 0 231.692 9.42279  202.864    180         148.216    1.03057e-14  
1 1 1 18 12 1  o 0 337.595 10.7621  309.552    77.3744     48.3845    77.3744      
1 1 1 18 12 2  f 1 389.064 13.2667  340.314    143.37      9.90422    -36.6301     
1 1 1 18 12 3  o 0 482.004 17.5066  435.445    73.4557     12.6316    73.4557      
1 1 1 18 12 4  o 0 241.356 8.98473  205.22     47.8136     5.25318    47.8136      
1 1 1 18 12 5  o 0 112.333 7.52158  35.1829    55.7476     64.1516    -124.252     
1 1 1 18 12 6  o 0 41.2601 14.3298  34.3379    -143.382    99.2733    -143.382     
1 1 1 18 12 7  o 0 27.2059 12.0744  65.3406    151.732     148.072    151.732      
1 1 1 18 12 8  o 0 103.406 7.63247  63.3678    -73.1516    25.0246    -73.1516     
1 1 1 18 12 9  o 0 243.402 8.1921   189.752    52.7797     55.4615    -127.22      
1 1 1 18 12 10 o 0 133.928 6.79562  114.844    79.783      18.3457    79.783       
1 1 1 18 12 11 o 0 72.7062 8.89888  60.4104    -1.69308    16.658     -1.69308     
1 1 1 18 12 12 o 0 69.6935 9.14614  7.18757    23.8286     96.8906    -156.171     
1 1 1 18 12 13 o 0 28.975  12.0534  10.3951    -168.028    40.0129    -168.028     
1 1 1 18 12 14 o 0 249.092 9.24625  282.515    178.765     69.3899    178.765      
1 1 1 18 12 15 o 0 92.5485 7.49982  84.4617    -175.336    5.15285    4.66372      
1 1 1 18 12 16 o 0 46.0217 13.1114  36.9082    40.3255     5.27705    -139.675     
1 1 1 18 12 17 o 0 22.703  10.6837  4.16893    -171.886    9.03841    8.11406      
1 1 1 18 12 18 o 0 27.7376 12.9751  17.6634    169.553     5.90946    169.553      
1 1 1 18 12 19 o 0 18.4681 9.09626  ?          ?           ?          ?            
1 1 1 18 12 20 o 0 71.0724 17.793   ?          ?           ?          ?            
1 1 1 18 12 21 f 1 11.4972 5.69883  ?          ?           ?          ?            
1 1 1 18 13 0  o 0 127.536 9.06026  113.754    180         120.611    -2.28928e-15 
1 1 1 18 13 1  o 0 162.233 6.99793  128.706    37.3502     26.5925    37.3502      
1 1 1 18 13 2  o 0 312.921 9.50338  276.355    -51.2994    8.84754    -51.2994     
1 1 1 18 13 3  o 0 103.606 6.76327  3.91954    93.3439     129.759    -86.6561     
1 1 1 18 13 4  o 0 283.865 9.99812  216.397    -119.969    53.3303    60.0306      
1 1 1 18 13 5  o 0 312.155 11.5981  228.695    1.75515     76.9924    -178.245     
1 1 1 18 13 6  o 0 45.5264 13.424   42.689     -78.2569    130.869    -78.2569     
1 1 1 18 13 7  o 0 93.7527 7.82099  39.1931    -62.3919    53.6132    117.608      
1 1 1 18 13 8  o 0 46.7224 12.2211  18.6224    33.8692     67.2708    33.8692      
1 1 1 18 13 9  o 0 115.197 7.57027  83.7091    -90.9486    10.6747    89.0514      
1 1 1 18 13 10 o 0 154.878 6.24683  138.341    170.149     23.7668    170.149      
1 1 1 18 13 11 o 0 224.477 7.92476  191.263    -164.538    5.92252    15.4623      
1 1 1 18 13 12 o 0 63.8638 8.37175  40.9518    157.323     6.55118    -22.6769     
1 1 1 18 13 13 o 0 127.918 6.64845  91.3195    119.551     23.8702    -60.4487     
1 1 1 18 13 14 o 0 178.029 7.8016   188.51     40.5028     26.4931    40.5028      
1 1 1 18 13 15 o 0 107.068 6.08662  106.428    71.1743     11.3176    71.1743      
1 1 1 18 13 16 o 0 55.696  11.0974  65.3325    8.88888     38.6365    8.88888      
1 1 1 18 13 17 o 0 33.0866 12.7173  22.5125    -39.047     2.43678    -39.047      
1 1 1 18 13 18 o 0 25.6488 11.7607  12.0185    26.5769     3.38515    26.5769      
1 1 1 18 13 19 o 0 44.5855 15.9783  ?          ?           ?          ?            
1 1 1 18 13 20 o 0 23.8531 11.9113  ?          ?           ?          ?            
1 1 1 18 14 0  o 0 97.5942 10.7576  76.7951    180         91.5923    3.26447e-14  
1 1 1 18 14 1  o 0 106.911 7.01438  27.6216    56.7401     66.0658    -123.26      
1 1 1 18 14 2  o 0 109.118 6.87637  1.45858    -78.8622    158.886    -78.8622     
1 1 1 18 14 3  o 0 547.504 18.2777  530.698    -46.5637    97.0196    -46.5637     
1 1 1 18 14 4  o 0 132.817 8.1596   57.7009    134.027     73.755     -45.9729     
1 1 1 18 14 5  o 0 355.37  11.585   407.29     82.2248     203.101    82.2248      
1 1 1 18 14 6  o 0 273.587 9.82921  205.566    -18.9412    54.2976    161.059      
1 1 1 18 14 7  o 0 169.889 7.54009  102.84     -124.94     71.2613    55.0602      
1 1 1 18 14 8  o 0 156.322 6.27052  100.276    -92.2935    70.4125    87.7065      
1 1 1 18 14 9  f 1 47.3886 11.8981  25.1482    102.01      89.4852    102.01       
1 1 1 18 14 10 o 0 82.6706 7.89173  21.1858    42.8272     0.00112055 -137.173     
1 1 1 18 14 11 o 0 108.581 6.81542  89.1517    -8.38536    0.19977    171.615      
1 1 1 18 14 12 o 0 170.933 6.7092   139.812    169.27      5.12964    -10.7305     
1 1 1 18 14 13 o 0 23.2274 10.508   15.1007    3.08281     41.7538    3.08281      
1 1 1 18 14 14 o 0 152.228 6.60239  139.701    11.0471     17.7904    -168.953     
1 1 1 18 14 15 o 0 141.061 9.13407  149.877    12.5219     33.0631    12.5219      
1 1 1 18 14 16 o 0 53.8842 11.4183  42.8382    -165.612    8.7768     14.3881      
1 1 1 18 14 17 o 0 30.8231 12.771   17.8638    87.6028     1.35346    87.6028      
1 1 1 18 14 18 o 0 61.5106 12.9597  53.3949    -125.795    2.53024    -125.795     
1 1 1 18 14 19 o 0 53.8095 13.1556  ?          ?           ?          ?            
1 1 1 18 14 20 o 0 14.8713 6.95531  ?          ?           ?          ?            
1 1 1 18 15 0  o 0 206.134 8.21534  183.941    180         39.5581    6.38514e-15  
1 1 1 18 15 1  o 0 31.5601 13.0991  59.0729    -120.694    128.177    -120.694     
1 1 1 18 15 2  o 0 477.138 15.2645  476.729    87.4779     119.419    87.4779      
1 1 1 18 15 3  o 0 201.492 7.12279  132.547    -55.1708    63.4942    124.829      
1 1 1 18 15 4  o 0 269.809 9.2024   243.053    -22.3019    23.2944    -22.3019     
1 1 1 18 15 5  o 0 198.599 8.17459  139.04     -118.661    54.9323    61.3392      
1 1 1 18 15 6  o 0 70.5368 9.0026   13.756     -131.983    21.5246    48.0172      
1 1 1 18 15 7  o 0 101.694 6.82608  23.3201    72.0635     106.838    -107.937     
1 1 1 18 15 8  o 0 94.5687 6.93195  51.9994    -7.22643    29.7517    172.774      
1 1 1 18 15 9  o 0 256.978 9.33517  219.835    -172.108    10.2321    7.89199      
1 1 1 18 15 10 o 0 208.893 7.88871  160.26     120.604     43.0857    -59.3957     
1 1 1 18 15 11 f 1 85.88   7.84691  84.0518    -89.9508    46.3395    -89.9508     
1 1 1 18 15 12 o 0 110.703 6.32823  100.958    5.03185     26.7874    5.03185      
1 1 1 18 15 13 o 0 49.4852 10.9961  40.6387    -163.259    4.40262    16.7413      
1 1 1 18 15 14 o 0 187.7   7.98193  216.892    -116.593    69.2994    -116.593     
1 1 1 18 15 15 o 0 42.7252 13.0179  14.2467    -123.814    43.4973    56.1861      
1 1 1 18 15 16 o 0 88.7692 8.03582  73.92      163.645     13.326     -16.3549     
1 1 1 18 15 17 o 0 69.3186 11.9607  61.2272    131.518     0.971848   131.518      
1 1 1 18 15 18 o 0 24.5371 11.7016  12.3986    103.002     0.211564   -76.9981     
1 1 1 18 15 19 o 0 33.5881 14.3652  ?          ?           ?          ?            
1 1 1 18 15 20 o 0 17.4058 8.16843  ?          ?           ?          ?            
1 1 1 18 16 0  o 0 177.534 10.1096  153.525    180         5.27539    180          
1 1 1 18 16 1  o 0 274.529 8.3921   233.725    5.13402     5.0796     5.13402      
1 1 1 18 16 2  o 0 222.706 7.7305   178.629    50.4634     6.24928    -129.537     
1 1 1 18 16 3  o 0 190.11  6.70556  164.666    -144.177    12.3879    -144.177     
1 1 1 18 16 4  o 0 123.124 6.02474  8.92619    -113.792    183.545    66.2084      
1 1 1 18 16 5  o 0 420.691 14.9354  333.667    -127.343    53.4824    52.6573      
1 1 1 18 16 6  o 0 228.945 7.61927  183.082    65.5648     12.7586    -114.435     
1 1 1 18 16 7  o 0 157.473 6.62762  162.513    -19.6857    65.7959    -19.6857     
1 1 1 18 16 8  o 0 259.263 10.387   249.745    54.8374     42.834     54.8374      
1 1 1 18 16 9  o 0 247.268 9.0655   246.232    139.977     66.6112    139.977      
1 1 1 18 16 10 o 0 301.302 10.0521  241.192    168.168     41.2618    -11.8319     
1 1 1 18 16 11 o 0 94.3055 7.15746  57.233     153.555     37.6182    -26.4455     
1 1 1 18 16 12 f 1 53.6709 12.5898  5.11526    169.206     89.5506    169.206      
1 1 1 18 16 13 o 0 155.613 6.38646  195.515    127.894     85.449     127.894      
1 1 1 18 16 14 o 0 52.3501 12.3747  51.6313    -69.8075    26.2659    -69.8075     
1 1 1 18 16 15 o 0 50.5036 10.5301  51.8101    -102.475    17.9422    -102.475     
1 1 1 18 16 16 o 0 39.943  13.2945  32.6045    -163.926    2.84069    -163.926     
1 1 1 18 16 17 o 0 35.3957 14.7073  27.76      161.07      0.265245   -18.9297     
1 1 1 18 16 18 o 0 33.3639 14.7773  27.4698    -53.9458    7.54247    -53.9458     
1 1 1 18 16 19 o 0 26.6958 12.0904  ?          ?           ?          ?            
1 1 1 18 16 20 o 0 13.0942 6.31235  ?          ?           ?          ?            
1 1 1 18 17 0  o 0 33.0559 18.0373  15.9611    180         91.4365    3.37e-14     
1 1 1 18 17 1  o 0 264.815 8.91623  191.87     -39.4893    71.5763    140.511      
1 1 1 18 17 2  o 0 289.309 9.6322   366.383    -132.546    247.96     -132.546     
1 1 1 18 17 3  o 0 135.375 6.57513  90.6945    144.396     33.337     -35.604      
1 1 1 18 17 4  o 0 160.562 6.54434  169.489    -56.59      99.4727    -56.59       
1 1 1 18 17 5  o 0 97.8962 7.3741   20.1615    109.994     107.082    -70.0059     
1 1 1 18 17 6  o 0 128.284 6.85128  112.406    -102.587    55.7555    -102.587     
1 1 1 18 17 7  o 0 195.004 6.79193  176.142    86.4226     13.7953    86.4226      
1 1 1 18 17 8  o 0 202.195 7.43259  156.446    -25.6378    36.4367    154.362      
1 1 1 18 17 9  o 0 181.474 7.55248  159.872    -83.462     17.6532    -83.462      
1 1 1 18 17 10 o 0 225.905 7.87213  223.613    -64.3278    61.0271    -64.3278     
1 1 1 18 17 11 o 0 129.343 5.74548  101.43     -25.2146    8.99476    154.785      
1 1 1 18 17 12 o 0 92.5774 9.87567  53.6541    -43.0238    37.2333    136.976      
1 1 1 18 17 13 o 0 90.5379 6.94578  99.4225    68.0994     27.3825    68.0994      
1 1 1 18 17 14 o 0 61.9122 8.66485  51.7013    112.102     6.75125    -67.8975     
1 1 1 18 17 15 o 0 98.1757 6.88799  87.7245    173.224     5.75016    -6.77636     
1 1 1 18 17 16 o 0 120.366 8.43331  117.581    139.539     18.1798    139.539      
1 1 1 18 17 17 o 0 24.274  11.2806  9.13116    173.557     15.9839    -6.44278     
1 1 1 18 17 18 o 0 29.4983 12.9546  19.8385    -35.2465    8.77906    -35.2465     
1 1 1 18 17 19 o 0 35.3527 13.6232  ?          ?           ?          ?            
1 1 1 18 17 20 o 0 15.8981 7.76471  ?          ?           ?          ?            
1 1 1 18 18 0  o 0 413.107 24.0077  359.857    180         49.2123    3.02423e-14  
1 1 1 18 18 1  f 1 485.038 19.8906  422.011    90          79.484     90           
1 1 1 18 18 2  f 1 143.203 9.33387  124.137    0           37.9869    180          
1 1 1 18 18 3  o 0 271.687 15.8714  234.444    -90         98.0848    90           
1 1 1 18 18 4  o 0 182.685 9.61423  156.435    180         30.7527    180          
1 1 1 18 18 5  o 0 419.303 16.3681  355.976    -90         187.087    -90          
1 1 1 18 18 6  o 0 172.04  10.825   157.491    180         1.42172    2.79801e-13  
1 1 1 18 18 7  o 0 309.664 14.4584  279.85     -90         0.505428   90           
1 1 1 18 18 8  o 0 240.435 13.3493  214.055    180         59.5769    180          
1 1 1 18 18 9  o 0 58.4103 18.1684  50.9914    -90         65.792     90           
1 1 1 18 18 10 o 0 253.501 12.6445  217.846    180         3.22689    180          
1 1 1 18 18 11 o 0 70.395  11.718   58.8303    -90         20.3086    90           
1 1 1 18 18 12 o 0 46.804  17.8078  46.6646    0           19.8838    180          
1 1 1 18 18 13 o 0 38.7946 16.5543  23.1483    90          2.98656    90           
1 1 1 18 18 14 o 0 23.5095 14.9044  4.54341    0           4.87094    180          
1 1 1 18 18 15 o 0 154.214 11.6345  143.767    -90         12.0135    -90          
1 1 1 18 18 16 o 0 29.9537 16.9471  21.6848    180         1.87363    -1.39372e-14 
1 1 1 18 18 17 o 0 23.8771 15.6354  17.1383    -90         3.45342    90           
1 1 1 18 18 18 o 0 60.7519 21.6647  ?          ?           ?          ?            
1 1 1 18 18 19 o 0 31.3294 21.6647  ?          ?           ?          ?            
1 1 1 19 0  1  o 0 55.4223 14.9726  1.34266    -135        4.56156    45           
1 1 1 19 0  2  o 0 129.317 9.04322  98.1223    0           18.9992    -180         
1 1 1 19 0  3  o 0 125.853 7.82102  92.3486    -45         19.4876    135          
1 1 1 19 0  4  o 0 64.9318 13.199   6.3841     -90         14.1483    90           
1 1 1 19 0  5  o 0 357.283 16.6657  313.652    45          116.492    -135         
1 1 1 19 0  6  o 0 31.1618 17.4779  2.05485    0           26.5715    -180         
1 1 1 19 0  7  o 0 63.1645 16.6734  9.90283    -45         23.9661    135          
1 1 1 19 0  8  o 0 126.669 8.64366  110.831    90          27.1434    -90          
1 1 1 19 0  9  o 0 197.878 12.4844  170.953    -135        5.73026    45           
1 1 1 19 0  10 o 0 498.005 25.2945  460.251    180         105.004    180          
1 1 1 19 0  11 o 0 343.746 17.3385  310.998    135         95.0661    135          
1 1 1 19 0  12 o 0 34.7846 19.0686  1.67337    -90         1.61348    90           
1 1 1 19 0  13 o 0 310.914 14.6336  268.087    45          58.6738    45           
1 1 1 19 0  14 o 0 80.9221 9.90518  67.844     0           21.6064    180          
1 1 1 19 0  15 o 0 16.6632 11.581   2.83476    -45         8.81097    135          
1 1 1 19 0  16 o 0 169.069 10.4898  163.405    90          11.2542    -90          
1 1 1 19 0  17 o 0 146.192 10.4648  136.902    -135        18.7322    -135         
1 1 1 19 0  18 o 0 48.4176 17.8167  43.8414    180         11.4665    3.45867e-14  
1 1 1 19 0  19 o 0 50.0982 24.8903  43.7296    -45         15.21      -45          
1 1 1 19 0  20 o 0 19.555  13.8396  ?          ?           ?          ?            
1 1 1 19 0  21 o 0 13.3244 9.7989   ?          ?           ?          ?            
1 1 1 19 1  0  o 0 676.073 28.4675  603.834    0           8.26753    -180         
1 1 1 19 1  1  o 0 543.038 18.655   542.017    86.5287     126.677    86.5287      
1 1 1 19 1  2  o 0 333.197 10.8568  283.367    -126.455    9.29555    53.5449      
1 1 1 19 1  3  o 0 636.16  22.575   561.422    60.4824     0.637901   60.4824      
1 1 1 19 1  4  o 0 154.764 6.46721  102.385    88.838      20.5098    -91.162      
1 1 1 19 1  5  o 0 495.979 18.9995  363.853    123.832     132.296    -56.1676     
1 1 1 19 1  6  o 0 542.072 18.8095  559.515    -132.843    153.202    -132.843     
1 1 1 19 1  7  o 0 167.145 7.3524   67.2514    52.8261     135.718    -127.174     
1 1 1 19 1  8  o 0 191.953 8.11742  146.613    -162.489    29.3894    17.511       
1 1 1 19 1  9  o 0 371.042 14.0141  286.926    -30.4745    59.9       149.525      
1 1 1 19 1  10 o 0 346.138 13.8995  338.462    122.863     47.0747    122.863      
1 1 1 19 1  11 o 0 68.1184 12.6741  11.1049    -99.0623    114.936    -99.0623     
1 1 1 19 1  12 o 0 95.9116 6.84541  79.6102    57.2111     2.18844    57.2111      
1 1 1 19 1  13 o 0 104.755 6.37558  72.3371    -62.7014    26.7647    117.299      
1 1 1 19 1  14 o 0 228.533 9.23156  206.873    -71.9687    35.0313    -71.9687     
1 1 1 19 1  15 o 0 87.797  7.84679  72.098     -82.563     24.7505    97.437       
1 1 1 19 1  16 o 0 74.7498 6.55631  52.9727    116.036     32.1773    -63.9641     
1 1 1 19 1  17 o 0 120.667 8.15689  116.433    166.602     9.84042    166.602      
1 1 1 19 1  18 o 0 52.8081 14.6077  52.6028    -134.43     18.5954    -134.43      
1 1 1 19 1  19 o 0 76.9972 11.8078  76.7369    76.0941     22.19      76.0941      
1 1 1 19 1  20 o 0 34.4139 15.601   ?          ?           ?          ?            
1 1 1 19 1  21 o 0 18.9155 8.40978  ?          ?           ?          ?            
1 1 1 19 2  0  o 0 412.832 19.5087  368.57     0           84.1977    1.27782e-13  
1 1 1 19 2  1  o 0 495.869 15.3731  497.22     -61.1742    123.213    -61.1742     
1 1 1 19 2  2  o 0 86.3086 7.06393  0.487089   -131.742    67.5745    -131.742     
1 1 1 19 2  3  o 0 250.473 7.84264  122.848    -121.236    181.758    58.7644      
1 1 1 19 2  4  o 0 279.782 10.5366  228.24     -32.7347    16.0697    147.265      
1 1 1 19 2  5  o 0 193.62  8.32318  158.439    1.77556     16.599     1.77556      
1 1 1 19 2  6  o 0 415.87  15.6456  399.418    -166.421    64.6399    -166.421     
1 1 1 19 2  7  f 1 337.083 13.7727  329.532    -25.8664    80.1909    -25.8664     
1 1 1 19 2  8  o 0 386.812 13.0951  393.078    32.0462     116.252    32.0462      
1 1 1 19 2  9  o 0 206.483 7.56007  137.377    -29.8135    69.5523    150.187      
1 1 1 19 2  10 f 1 212.181 8.81793  171.316    -107.154    35.2784    72.846       
1 1 1 19 2  11 o 0 348.388 12.994   330.2      164.644     40.136     164.644      
1 1 1 19 2  12 o 0 77.5537 8.34852  37.7811    14.9764     50.3979    -165.024     
1 1 1 19 2  13 f 1 57.6589 10.4509  18.6046    -4.79827    47.3975    175.202      
1 1 1 19 2  14 o 0 102.01  6.4489   63.1248    -153.394    36.2101    26.6065      
1 1 1 19 2  15 o 0 39.9433 12.5616  9.37244    -145.105    50.6445    34.8952      
1 1 1 19 2  16 o 0 64.8477 10.6257  49.8781    34.8024     17.3691    -145.198     
1 1 1 19 2  17 o 0 77.6826 10.1823  82.1537    68.7102     24.4215    68.7102      
1 1 1 19 2  18 o 0 55.3908 11.9718  41.7361    -155.126    11.1483    24.8745      
1 1 1 19 2  19 o 0 27.4997 12.9578  18.0359    -169.684    2.33967    -169.684     
1 1 1 19 2  20 o 0 38.247  14.0868  ?          ?           ?          ?            
1 1 1 19 2  21 o 0 25.3664 8.92734  ?          ?           ?          ?            
1 1 1 19 3  0  o 0 256.75  11.2984  229.048    0           59.5823    -180         
1 1 1 19 3  1  f 1 451.776 14.6897  420.453    -14.3037    49.1903    -14.3037     
1 1 1 19 3  2  o 0 715.702 24.0069  717.672    121.468     169.54     121.468      
1 1 1 19 3  3  o 0 508.319 17.6239  495.073    162.255     100.875    162.255      
1 1 1 19 3  4  o 0 360.461 12.2529  250.13     60.9501     122.018    -119.05      
1 1 1 19 3  5  o 0 464.86  16.8148  458.355    -113.998    84.7732    -113.998     
1 1 1 19 3  6  o 0 264.537 9.78017  264.075    -16.6193    82.5135    -16.6193     
1 1 1 19 3  7  o 0 116.537 7.37256  35.9608    131.972     81.0098    -48.0276     
1 1 1 19 3  8  o 0 130.251 8.02226  58.9973    28.9346     93.1117    -151.065     
1 1 1 19 3  9  o 0 273.674 10.5737  243.481    102.288     26.7593    102.288      
1 1 1 19 3  10 o 0 102.947 7.79893  63.4213    22.522      26.9975    22.522       
1 1 1 19 3  11 o 0 188.265 8.21526  149.709    -145.182    24.6513    34.8176      
1 1 1 19 3  12 o 0 140.405 6.81166  124.405    -19.5983    9.39012    -19.5983     
1 1 1 19 3  13 o 0 24.4648 10.5426  11.9976    -33.1092    35.3152    -33.1092     
1 1 1 19 3  14 o 0 95.9804 6.97302  95.4104    -48.6094    49.713     -48.6094     
1 1 1 19 3  15 f 1 196.795 8.98055  237.254    128.847     87.1319    128.847      
1 1 1 19 3  16 o 0 23.4011 10.7364  0.775745   161.59      13.1126    161.59       
1 1 1 19 3  17 o 0 106.766 7.19297  113.75     11.5447     31.7233    11.5447      
1 1 1 19 3  18 o 0 44.4831 12.5718  33.2502    138.717     6.15707    -41.2829     
1 1 1 19 3  19 o 0 23.1977 10.9066  10.1374    92.8156     2.19449    -87.1844     
1 1 1 19 3  20 o 0 57.733  18.8953  ?          ?           ?          ?            
1 1 1 19 3  21 o 0 19.4542 8.55963  ?          ?           ?          ?            
1 1 1 19 4  0  o 0 880.17  35.7377  784.319    180         154.622    180          
1 1 1 19 4  1  o 0 633.912 20.751   581.284    -44.052     42.5364    -44.052      
1 1 1 19 4  2  o 0 576.041 17.7979  561.346    131.849     109.264    131.849      
1 1 1 19 4  3  o 0 514.884 15.7988  542.473    -75.5959    186.803    -75.5959     
1 1 1 19 4  4  o 0 267.672 9.39707  280.411    108.732     123.778    108.732      
1 1 1 19 4  5  o 0 123.555 6.64992  58.1238    29.7507     9.28583    -150.249     
1 1 1 19 4  6  o 0 440.03  17.2537  466.363    58.0082     158.744    58.0082      
1 1 1 19 4  7  o 0 114.301 7.02776  27.2729    -25.194     98.3589    154.806      
1 1 1 19 4  8  o 0 166.893 7.75374  112.193    -84.5752    51.9341    95.4248      
1 1 1 19 4  9  o 0 135.68  11.4283  72.4528    86.1101     70.8164    -93.8899     
1 1 1 19 4  10 o 0 132.257 7.52368  110.741    68.1726     6.80381    68.1726      
1 1 1 19 4  11 o 0 84.4563 7.56357  34.7412    93.1314     40.0736    -86.8686     
1 1 1 19 4  12 o 0 123.507 6.41572  135.159    -39.4808    66.8877    -39.4808     
1 1 1 19 4  13 o 0 62.3568 9.15202  37.4838    -106.008    11.9452    73.9921      
1 1 1 19 4  14 o 0 131.032 6.63441  93.4961    134.489     24.9895    -45.511      
1 1 1 19 4  15 o 0 89.058  7.7134   97.9395    -5.42305    27.2403    -5.42305     
1 1 1 19 4  16 o 0 96.2366 7.00952  94.7909    -171.13     10.5672    -171.13      
1 1 1 19 4  17 o 0 42.7716 13.06    23.1918    58.6927     26.9955    -121.307     
1 1 1 19 4  18 o 0 34.3133 14.3086  23.6901    92.0339     0.776748   -87.9661     
1 1 1 19 4  19 o 0 53.969  15.8514  40.0345    160.337     10.3574    -19.6626     
1 1 1 19 4  20 o 0 23.8846 11.2762  ?          ?           ?          ?            
1 1 1 19 4  21 o 0 14.1831 7.00526  ?          ?           ?          ?            
1 1 1 19 5  0  o 0 26.0435 15.4931  3.50478    180         66.8131    -8.66019e-14 
1 1 1 19 5  1  o 0 113.69  6.16372  37.2788    130.803     15.0338    -49.1966     
1 1 1 19 5  2  o 0 284.77  10.1747  207.693    106.403     71.0694    -73.5967     
1 1 1 19 5  3  o 0 349.11  12.7084  323.991    33.5991     49.6091    33.5991      
1 1 1 19 5  4  o 0 666.637 21.5171  622.479    -114.585    81.6973    -114.585     
1 1 1 19 5  5  f 1 173.909 7.59237  92.2657    -64.8038    100.61     115.196      
1 1 1 19 5  6  o 0 407.242 14.4188  500.497    102.241     297.002    102.241      
1 1 1 19 5  7  o 0 216.872 8.83625  207.465    -90.918     72.5341    -90.918      
1 1 1 19 5  8  o 0 103.537 7.65457  58.7456    123.905     32.6699    -56.0952     
1 1 1 19 5  9  o 0 167.174 8.165    178.14     178.357     105.092    178.357      
1 1 1 19 5  10 o 0 99.1219 7.64832  5.71144    -142.121    151.926    37.879       
1 1 1 19 5  11 o 0 199.774 8.24422  185.209    116.641     28.7876    116.641      
1 1 1 19 5  12 o 0 89.525  8.35144  50.9219    58.7756     45.5398    -121.224     
1 1 1 19 5  13 o 0 144.401 6.19291  147.094    -15.9214    56.657     -15.9214     
1 1 1 19 5  14 o 0 147.498 7.20012  135.094    137.797     32.2771    137.797      
1 1 1 19 5  15 o 0 85.3723 6.0578   62.2942    73.8529     38.8574    -106.147     
1 1 1 19 5  16 o 0 57.1079 11.118   38.4389    13.6042     24.1637    -166.396     
1 1 1 19 5  17 o 0 34.0805 12.5542  14.1543    97.2292     27.0683    -82.7708     
1 1 1 19 5  18 o 0 61.1447 9.42344  63.6446    62.2158     21.9258    62.2158      
1 1 1 19 5  19 o 0 28.1471 11.9122  15.8496    -87.21      8.93908    92.79        
1 1 1 19 5  20 o 0 20.0815 9.67612  ?          ?           ?          ?            
1 1 1 19 5  21 o 0 15.5483 7.59854  ?          ?           ?          ?            
1 1 1 19 6  0  o 0 196.841 9.90432  174.766    180         140.497    3.19024e-14  
1 1 1 19 6  1  o 0 721.325 22.4784  630.336    -45.465     11.978     134.535      
1 1 1 19 6  2  o 0 101.367 6.81359  19.4661    -56.8881    65.1131    123.112      
1 1 1 19 6  3  o 0 515.527 16.7333  461.345    -154.94     24.5089    -154.94      
1 1 1 19 6  4  o 0 424.178 14.0086  406.296    -8.21786    84.5211    -8.21786     
1 1 1 19 6  5  o 0 138.866 6.52023  86.5812    -14.955     8.16324    165.045      
1 1 1 19 6  6  o 0 408.102 15.2002  274.689    99.1        169.073    -80.9        
1 1 1 19 6  7  o 0 309.185 12.5551  262.554    -105.883    0.903733   74.1174      
1 1 1 19 6  8  o 0 172.529 7.40468  149.639    -12.1447    18.5841    -12.1447     
1 1 1 19 6  9  f 1 407.789 17.3159  372.377    69.3396     54.7752    69.3396      
1 1 1 19 6  10 o 0 160.153 7.44761  126.273    -71.5806    21.2816    108.419      
1 1 1 19 6  11 o 0 169.798 6.64506  167.355    78.4803     54.9307    78.4803      
1 1 1 19 6  12 o 0 104.098 7.24038  89.2785    133.389     7.85607    133.389      
1 1 1 19 6  13 f 1 92.3395 6.1257   73.1585    175.655     1.15968    175.655      
1 1 1 19 6  14 o 0 118.416 7.53978  79.6125    -173.496    30.1623    6.50444      
1 1 1 19 6  15 o 0 115.046 6.99456  106.16     172.843     10.0412    -7.15707     
1 1 1 19 6  16 o 0 38.5704 12.9697  13.0532    -137.719    36.0873    42.2805      
1 1 1 19 6  17 o 0 31.6069 12.6287  16.606     -34.1847    14.077     145.815      
1 1 1 19 6  18 o 0 27.9245 12.491   14.9718    58.4194     6.77011    58.4194      
1 1 1 19 6  19 o 0 70.2483 11.8922  69.3696    -154.776    20.4782    -154.776     
1 1 1 19 6  20 o 0 32.2052 14.7285  ?          ?           ?          ?            
1 1 1 19 7  0  o 0 27.1879 15.5192  1.16994    0           20.2201    180          
1 1 1 19 7  1  o 0 308.607 9.8738   287.112    -53.9254    50.5236    -53.9254     
1 1 1 19 7  2  o 0 488.316 13.9412  453.051    107.456     56.3211    107.456      
1 1 1 19 7  3  o 0 312.747 10.0026  260.526    38.2349     9.82936    -141.765     
1 1 1 19 7  4  o 0 357.902 11.772   321.369    -136.163    9.58643    -136.163     
1 1 1 19 7  5  o 0 304.765 11.6239  280.541    96.5715     33.9846    96.5715      
1 1 1 19 7  6  o 0 91.9413 7.33386  45.1263    167.418     218.144    167.418      
1 1 1 19 7  7  o 0 423.219 16.5862  375.148    170.818     11.8921    170.818      
1 1 1 19 7  8  o 0 358.968 14.0348  373.421    15.383      134.58     15.383       
1 1 1 19 7  9  o 0 279.751 10.5638  305.12     -64.2102    148.8      -64.2102     
1 1 1 19 7  10 o 0 158.305 6.97806  142.728    1.84698     19.9316    1.84698      
1 1 1 19 7  11 o 0 102.925 7.34491  52.6055    113.568     50.6479    -66.4317     
1 1 1 19 7  12 o 0 63.523  10.4966  28.9858    71.9579     38.2663    -108.042     
1 1 1 19 7  13 o 0 56.3998 10.5549  5.23471    68.5494     73.8139    -111.451     
1 1 1 19 7  14 o 0 244.15  9.25196  295.2      6.25429     102.609    6.25429      
1 1 1 19 7  15 o 0 214.022 8.98309  257.977    -14.1324    98.1461    -14.1324     
1 1 1 19 7  16 o 0 105.053 7.55545  113.726    -39.3636    33.2063    -39.3636     
1 1 1 19 7  17 o 0 92.9545 8.16765  97.8852    52.2993     27.9848    52.2993      
1 1 1 19 7  18 o 0 32.6391 13.0587  18.8333    46.054      14.6013    -133.946     
1 1 1 19 7  19 o 0 47.0481 13.1354  35.7007    20.5734     5.55918    -159.427     
1 1 1 19 7  20 o 0 23.32   11.542   ?          ?           ?          ?            
1 1 1 19 7  21 o 0 12.0092 5.67982  ?          ?           ?          ?            
1 1 1 19 8  0  o 0 746.196 33.2113  658.866    0           54.8867    180          
1 1 1 19 8  1  o 0 317.203 9.53311  302.3      173.123     67.4793    173.123      
1 1 1 19 8  2  o 0 277.079 8.88279  252.975    87.9298     43.5469    87.9298      
1 1 1 19 8  3  o 0 528.948 18.0526  458.566    170.938     0.596193   170.938      
1 1 1 19 8  4  o 0 28.4618 11.6978  47.0971    56.5864     100.559    56.5864      
1 1 1 19 8  5  o 0 228.763 8.33735  239.802    -107.958    115.451    -107.958     
1 1 1 19 8  6  o 0 217.175 7.9552   160.425    -13.0522    37.1117    166.948      
1 1 1 19 8  7  f 1 145.639 7.84357  134.255    -43.2383    42.401     -43.2383     
1 1 1 19 8  8  o 0 242.428 10.0976  206.541    -33.4506    6.62498    -33.4506     
1 1 1 19 8  9  o 0 272.421 11.8539  241.268    -21.6895    10.7057    158.311      
1 1 1 19 8  10 o 0 172.802 7.53969  162.906    55.4275     33.5792    55.4275      
1 1 1 19 8  11 o 0 36.6877 12.801   16.4937    -138.722    44.2308    -138.722     
1 1 1 19 8  12 o 0 253.445 10.5126  178.968    -165.394    79.1823    14.6057      
1 1 1 19 8  13 o 0 23.4689 10.8213  13.6474    159.314     38.2749    159.314      
1 1 1 19 8  14 o 0 174.169 6.86157  171.731    25.4812     4.46975    -154.519     
1 1 1 19 8  15 o 0 85.6874 7.22799  92.2293    50.6562     24.6686    50.6562      
1 1 1 19 8  16 o 0 167.353 8.0584   142.494    -78.9629    30.724     101.037      
1 1 1 19 8  17 o 0 43.3074 11.9984  23.1244    80.7678     27.4447    -99.2322     
1 1 1 19 8  18 o 0 85.7241 11.7871  78.0776    -92.846     5.66855    -92.846      
1 1 1 19 8  19 o 0 29.4124 12.5808  20.328     -19.7991    0.409411   -19.7991     
1 1 1 19 8  20 o 0 37.4779 14.3005  ?          ?           ?          ?            
1 1 1 19 8  21 o 0 17.3113 8.25974  ?          ?           ?          ?            
1 1 1 19 9  0  o 0 48.5283 16.6899  6.59357    180         31.5199    -4.54731e-14 
1 1 1 19 9  1  o 0 232.425 8.0434   124.302    -17.9952    139.902    162.005      
1 1 1 19 9  2  o 0 498.707 16.3872  509.061    -143.524    157.9      -143.524     
1 1 1 19 9  3  o 0 656.532 19.811   482.274    -61.4307    220.763    118.569      
1 1 1 19 9  4  o 0 392.948 13.8215  438.596    121.108     190.208    121.108      
1 1 1 19 9  5  o 0 298.146 10.5642  237.999    149.035     37.5876    -30.9655     
1 1 1 19 9  6  o 0 283.437 10.2565  241.712    -21.1685    4.59308    -21.1685     
1 1 1 19 9  7  o 0 234.977 8.71493  243.814    76.0494     94.2472    76.0494      
1 1 1 19 9  8  o 0 284.422 10.6376  276.925    -179.9      76.8679    -179.9       
1 1 1 19 9  9  o 0 271.968 10.9709  248.201    -177.596    6.61503    -177.596     
1 1 1 19 9  10 o 0 49.0542 12.3582  12.4973    68.3806     53.6095    68.3806      
1 1 1 19 9  11 o 0 116.016 6.98948  84.2308    149.306     5.21648    -30.6938     
1 1 1 19 9  12 o 0 132.743 6.39418  95.4029    -138.723    31.8708    41.2765      
1 1 1 19 9  13 o 0 118.037 6.43759  75.7648    -119.238    40.4115    60.7619      
1 1 1 19 9  14 o 0 91.8578 6.12819  108.104    -84.5681    40.3726    -84.5681     
1 1 1 19 9  15 o 0 156.456 7.43588  162.635    120.681     23.6023    120.681      
1 1 1 19 9  16 o 0 36.8771 12.7709  20.6306    64.9618     20.2533    -115.038     
1 1 1 19 9  17 o 0 84.6852 6.91077  65.3465    121.838     21.5363    -58.1619     
1 1 1 19 9  18 o 0 40.2149 13.6801  39.5723    74.1849     16.742     74.1849      
1 1 1 19 9  19 o 0 39.2185 14.1319  29.339     -38.5626    2.92456    141.437      
1 1 1 19 9  20 o 0 45.574  11.3415  ?          ?           ?          ?            
1 1 1 19 9  21 o 0 14.7356 6.46331  ?          ?           ?          ?            
1 1 1 19 10 0  o 0 83.9401 10.0976  30.3592    0           31.5166    -180         
1 1 1 19 10 1  o 0 217.137 6.85936  188.609    164.827     31.7608    164.827      
1 1 1 19 10 2  o 0 196.186 7.58776  188.857    6.51472     123.001    6.51472      
1 1 1 19 10 3  o 0 178.527 7.41103  141.182    166.328     2.97986    166.328      
1 1 1 19 10 4  o 0 303.162 11.249   243.561    90.0218     37.928     -89.9782     
1 1 1 19 10 5  o 0 276.943 9.93829  226.893    -116.356    16.9602    63.6438      
1 1 1 19 10 6  o 0 382.495 14.8923  356.742    -34.2852    48.0688    -34.2852     
1 1 1 19 10 7  f 1 168.482 7.04153  123.049    -140.247    30.0983    39.7531      
1 1 1 19 10 8  o 0 199.249 7.97891  193.059    -14.4243    64.2618    -14.4243     
1 1 1 19 10 9  o 0 63.8265 10.6109  5.72753    -113.549    35.8312    66.4511      
1 1 1 19 10 10 o 0 91.8864 8.06775  22.2935    -7.98136    96.0991    172.019      
1 1 1 19 10 11 o 0 125.855 6.08036  78.7905    126.601     57.334     -53.3993     
1 1 1 19 10 12 o 0 92.9155 7.08658  71.3009    56.4579     5.50438    -123.542     
1 1 1 19 10 13 o 0 163.722 6.59785  150.95     176.168     33.9363    176.168      
1 1 1 19 10 14 o 0 90.3223 7.85145  102.434    -89.4907    32.622     -89.4907     
1 1 1 19 10 15 o 0 144.837 6.02668  143.25     -49.2057    8.92394    -49.2057     
1 1 1 19 10 16 o 0 90.5985 7.83501  107.513    1.71728     49.5301    1.71728      
1 1 1 19 10 17 o 0 112.75  8.77162  105.541    -1.26374    7.72904    -1.26374     
1 1 1 19 10 18 o 0 45.5996 13.9682  40.7534    101.827     6.50793    101.827      
1 1 1 19 10 19 o 0 19.8819 9.37387  ?          ?           ?          ?            
1 1 1 19 10 20 o 0 41.3337 19.2936  ?          ?           ?          ?            
1 1 1 19 10 21 o 0 16.5592 7.54421  ?          ?           ?          ?            
1 1 1 19 11 0  o 0 98.8255 10.1773  29.1752    180         12.6872    -4.00091e-13 
1 1 1 19 11 1  o 0 469.566 15.1616  505.423    -76.1899    176.657    -76.1899     
1 1 1 19 11 2  o 0 472.846 13.2139  400.092    165.752     42.2083    -14.2477     
1 1 1 19 11 3  o 0 626.905 20.5247  608.312    178.399     99.1651    178.399      
1 1 1 19 11 4  o 0 341.044 12.079   248.107    126.32      97.5804    -53.6801     
1 1 1 19 11 5  o 0 244.786 10.6284  243.532    85.9024     89.5022    85.9024      
1 1 1 19 11 6  o 0 61.6042 11.6333  3.10746    -106.902    25.3937    73.0977      
1 1 1 19 11 7  o 0 139.661 7.52144  100.28     66.4971     19.348     -113.503     
1 1 1 19 11 8  o 0 167.678 7.47118  149.293    43.1861     34.7425    43.1861      
1 1 1 19 11 9  o 0 220.923 7.5891   222.766    -76.424     59.4791    -76.424      
1 1 1 19 11 10 o 0 238.277 8.66706  176.394    92.8507     62.6173    -87.1493     
1 1 1 19 11 11 o 0 142.799 6.43552  84.3014    131.743     75.9478    -48.2573     
1 1 1 19 11 12 o 0 104.268 8.09126  103.736    12.3811     44.1727    12.3811      
1 1 1 19 11 13 o 0 178.487 6.4752   171.136    -0.802866   50.7676    -0.802866    
1 1 1 19 11 14 o 0 201.571 8.32699  215.496    79.6072     33.2692    79.6072      
1 1 1 19 11 15 o 0 34.0063 12.2804  6.23035    -169.552    40.2952    10.4481      
1 1 1 19 11 16 o 0 64.9031 8.14133  40.5439    -127.326    36.7084    52.6744      
1 1 1 19 11 17 o 0 88.1725 8.62191  68.5208    -130.603    20.2341    49.3971      
1 1 1 19 11 18 o 0 53.5249 13.6751  41.6544    67.5114     7.13166    -112.489     
1 1 1 19 11 19 f 1 51.6652 15.2331  ?          ?           ?          ?            
1 1 1 19 11 20 o 0 50.0757 19.1896  ?          ?           ?          ?            
1 1 1 19 11 21 o 0 12.6235 6.02384  ?          ?           ?          ?            
1 1 1 19 12 0  o 0 281.964 16.0613  250.454    0           145.516    -4.44536e-15 
1 1 1 19 12 1  o 0 292.612 9.72147  181.551    48.329      147.474    -131.671     
1 1 1 19 12 2  o 0 525.523 16.0504  551.892    52.5586     173.467    52.5586      
1 1 1 19 12 3  o 0 437.521 14.3438  387.891    64.586      7.24333    64.586       
1 1 1 19 12 4  o 0 251.01  9.53575  207.875    127.864     4.36813    -52.1358     
1 1 1 19 12 5  f 1 298.191 10.156   327.968    -171.198    144.899    -171.198     
1 1 1 19 12 6  o 0 184.13  7.41123  183.108    -99.5365    67.9935    -99.5365     
1 1 1 19 12 7  o 0 350.115 12.0368  351.887    141.781     112.386    141.781      
1 1 1 19 12 8  o 0 151.879 6.57301  121.011    -145.344    17.2424    34.6563      
1 1 1 19 12 9  o 0 189.985 7.85599  155.98     -85.4727    16.6529    94.5273      
1 1 1 19 12 10 o 0 49.0609 11.4197  22.5534    174.877     86.3666    174.877      
1 1 1 19 12 11 o 0 192.206 7.46808  148.336    125.906     33.269     -54.0943     
1 1 1 19 12 12 o 0 22.9639 10.6333  24.089     -42.9979    64.4567    -42.9979     
1 1 1 19 12 13 o 0 161.543 7.95287  103.624    39.6006     56.1702    -140.399     
1 1 1 19 12 14 o 0 54.8338 9.65455  31.683     73.356      36.604     -106.644     
1 1 1 19 12 15 o 0 183.207 6.89702  178.098    -41.6822    6.86245    -41.6822     
1 1 1 19 12 16 o 0 55.5533 9.52898  48.0874    111.589     1.0898     -68.4114     
1 1 1 19 12 17 o 0 78.9008 9.25806  66.9248    -165.829    5.00379    14.1711      
1 1 1 19 12 18 o 0 37.5907 13.2541  24.3343    -142.993    11.8501    37.0069      
1 1 1 19 12 19 o 0 33.9915 15.3308  ?          ?           ?          ?            
1 1 1 19 12 20 o 0 23.9967 11.1613  ?          ?           ?          ?            
1 1 1 19 13 0  o 0 123.856 10.6139  81.7043    0           10.2846    180          
1 1 1 19 13 1  o 0 237.019 7.51155  249.756    112.672     118.859    112.672      
1 1 1 19 13 2  o 0 406.93  12.6984  392.032    -19.0944    74.1503    -19.0944     
1 1 1 19 13 3  o 0 196.944 8.24773  158.001    90.4558     2.31416    90.4558      
1 1 1 19 13 4  o 0 238.044 9.42892  155.284    174.821     87.3998    -5.17884     
1 1 1 19 13 5  o 0 435.426 13.5414  428.503    -153.93     102.975    -153.93      
1 1 1 19 13 6  o 0 277.309 9.78048  206.658    62.3086     57.0151    -117.691     
1 1 1 19 13 7  o 0 179.732 7.18356  157.2      -86.3841    26.4502    -86.3841     
1 1 1 19 13 8  o 0 244.92  8.62388  253.805    34.7217     74.1719    34.7217      
1 1 1 19 13 9  o 0 230.724 10.0105  262.253    -73.813     129.233    -73.813      
1 1 1 19 13 10 o 0 52.6533 11.9765  9.41146    77.7742     53.4186    77.7742      
1 1 1 19 13 11 o 0 257.344 7.94059  186.282    -94.2566    69.5454    85.7434      
1 1 1 19 13 12 o 0 28.9699 11.9878  10.5635    -130.29     40.5816    -130.29      
1 1 1 19 13 13 o 0 26.8459 11.4871  17.5172    33.806      56.8608    33.806       
1 1 1 19 13 14 o 0 86.1912 7.47626  73.6998    81.3299     15.7575    -98.6701     
1 1 1 19 13 15 o 0 115.552 7.37533  98.881     64.1377     18.7253    -115.862     
1 1 1 19 13 16 o 0 45.237  12.9737  23.2048    5.38273     31.8197    -174.617     
1 1 1 19 13 17 o 0 42.6978 14.0168  32.0943    -132.009    4.24408    47.9907      
1 1 1 19 13 18 o 0 28.9087 13.0111  14.9418    100.231     13.3407    -79.7687     
1 1 1 19 13 19 o 0 21.2638 10.1488  ?          ?           ?          ?            
1 1 1 19 13 20 o 0 18.3692 8.96315  ?          ?           ?          ?            
1 1 1 19 14 0  o 0 25.5233 15.8418  0.565067   0           11.1508    -180         
1 1 1 19 14 1  o 0 216.448 7.33488  227.248    -49.7597    131.523    -49.7597     
1 1 1 19 14 2  o 0 238.311 8.05592  134.198    -178.52     134.181    1.48031      
1 1 1 19 14 3  o 0 321.206 12.6486  249.004    137.117     51.3355    -42.8835     
1 1 1 19 14 4  o 0 315.175 10.9423  272.101    78.9985     0.985439   78.9985      
1 1 1 19 14 5  o 0 198.3   7.41016  183.808    -7.23597    40.8892    -7.23597     
1 1 1 19 14 6  o 0 259.878 9.70011  229.805    79.1153     25.1864    79.1153      
1 1 1 19 14 7  o 0 141.307 6.68578  119.625    53.068      26.8929    53.068       
1 1 1 19 14 8  o 0 380.862 13.3187  416.472    153.764     149.842    153.764      
1 1 1 19 14 9  o 0 225.279 7.8452   184.946    95.0539     20.2576    -84.9461     
1 1 1 19 14 10 o 0 178.44  7.88906  145.103    170.698     17.4117    -9.3024      
1 1 1 19 14 11 o 0 38.9686 12.8161  1.80587    -19.8874    46.9509    -19.8874     
1 1 1 19 14 12 o 0 122.036 6.53756  104.695    -153.272    13.6356    -153.272     
1 1 1 19 14 13 f 1 23.6721 10.6397  7.96205    -88.3949    44.5546    -88.3949     
1 1 1 19 14 14 o 0 180.043 7.89906  161.55     -47.7342    25.467     132.266      
1 1 1 19 14 15 o 0 100.465 7.78177  97.388     -153.213    9.86686    -153.213     
1 1 1 19 14 16 o 0 79.5019 9.06881  84.0227    -65.9098    26.7228    -65.9098     
1 1 1 19 14 17 o 0 83.9093 9.47863  97.0269    -86.6881    47.8895    -86.6881     
1 1 1 19 14 18 o 0 20.053  9.62288  4.14496    29.8879     3.38974    -150.112     
1 1 1 19 14 19 o 0 26.0237 12.0133  ?          ?           ?          ?            
1 1 1 19 14 20 o 0 19.5008 8.30148  ?          ?           ?          ?            
1 1 1 19 15 0  o 0 310.947 16.8996  275.001    180         82.2562    180          
1 1 1 19 15 1  o 0 294.484 9.18571  295.565    162.722     98.2916    162.722      
1 1 1 19 15 2  o 0 484.366 15.14    486.007    -35.6602    133.831    -35.6602     
1 1 1 19 15 3  o 0 275.819 8.38622  196.426    125.051     81.3938    -54.9488     
1 1 1 19 15 4  o 0 376.525 14.2921  324.419    -66.206     1.39634    -66.206      
1 1 1 19 15 5  o 0 249.999 9.44819  160.116    170.504     101.363    -9.49592     
1 1 1 19 15 6  o 0 465.838 15.8519  390.46     -94.3423    7.15988    85.6577      
1 1 1 19 15 7  o 0 187.486 7.42338  194.577    -130.808    67.6923    -130.808     
1 1 1 19 15 8  o 0 200.7   6.69791  128.581    -179.786    93.2025    0.214394     
1 1 1 19 15 9  o 0 103.595 7.22987  66.3622    -32.1269    26.205     -32.1269     
1 1 1 19 15 10 o 0 186.459 8.21749  186.765    46.645      55.5266    46.645       
1 1 1 19 15 11 o 0 138.644 5.87629  98.1593    -154.132    33.6977    25.8676      
1 1 1 19 15 12 o 0 98.218  5.92677  54.9158    -43.6554    45.6645    136.345      
1 1 1 19 15 13 o 0 26.328  11.4005  3.26015    137.64      40.741     137.64       
1 1 1 19 15 14 o 0 83.8676 7.91215  90.7946    -109.747    27.6848    -109.747     
1 1 1 19 15 15 o 0 50.6305 10.498   43.7073    -28.1295    0.629822   151.871      
1 1 1 19 15 16 o 0 114.217 8.67099  120.866    102.176     35.9678    102.176      
1 1 1 19 15 17 o 0 28.1624 11.9691  9.00412    149.336     4.78065    149.336      
1 1 1 19 15 18 o 0 23.5717 11.3343  9.17345    85.0887     12.2637    -94.9113     
1 1 1 19 15 19 o 0 25.8601 12.3257  ?          ?           ?          ?            
1 1 1 19 15 20 o 0 16.3242 7.99022  ?          ?           ?          ?            
1 1 1 19 16 0  o 0 271.883 12.4489  238.604    180         20.5218    180          
1 1 1 19 16 1  o 0 195.64  7.7245   223.532    22.0554     133.376    22.0554      
1 1 1 19 16 2  o 0 131.126 6.60078  109.082    -35.8677    19.2733    -35.8677     
1 1 1 19 16 3  o 0 189.869 6.9795   181.73     -105.849    53.2677    -105.849     
1 1 1 19 16 4  o 0 474.192 17.6611  403.535    123.776     5.36872    -56.2237     
1 1 1 19 16 5  o 0 34.234  13.2071  48.8432    -59.8039    121.424    -59.8039     
1 1 1 19 16 6  o 0 406.195 12.3591  400.709    -169.361    123.1      -169.361     
1 1 1 19 16 7  o 0 266.102 9.25037  231.69     -96.8224    9.47193    83.1776      
1 1 1 19 16 8  o 0 87.003  7.40949  41.4468    -138.999    25.845     41.0013      
1 1 1 19 16 9  o 0 188.862 7.25599  181.246    63.9236     49.6749    63.9236      
1 1 1 19 16 10 o 0 121.011 6.4312   101.445    176.156     2.88276    176.156      
1 1 1 19 16 11 o 0 102.238 7.08705  38.2934    13.3527     89.783     -166.647     
1 1 1 19 16 12 o 0 155.016 6.67856  148.65     -12.1955    48.8456    -12.1955     
1 1 1 19 16 13 o 0 137.687 6.75951  153.347    -114.951    39.8793    -114.951     
1 1 1 19 16 14 o 0 99.6377 6.84043  111.107    -43.8711    37.8318    -43.8711     
1 1 1 19 16 15 o 0 77.3943 8.3466   79.5328    -47.1766    19.4682    -47.1766     
1 1 1 19 16 16 o 0 29.7396 12.5392  12.5816    8.59791     17.7446    -171.402     
1 1 1 19 16 17 o 0 29.076  13.1101  20.9318    104.111     6.44666    104.111      
1 1 1 19 16 18 o 0 31.2599 14.2097  ?          ?           ?          ?            
1 1 1 19 16 19 o 0 36.6271 13.4315  ?          ?           ?          ?            
1 1 1 19 16 20 o 0 35.2656 3.74934  ?          ?           ?          ?            
1 1 1 19 17 0  o 0 151.909 10.1254  122.707    0           61.0517    7.91436e-14  
1 1 1 19 17 1  o 0 359.47  12.2806  372.451    164.454     130.376    164.454      
1 1 1 19 17 2  o 0 206.098 7.12067  109.86     44.0011     126.819    -135.999     
1 1 1 19 17 3  o 0 345.872 11.5327  262.975    -101.992    62.644     78.0079      
1 1 1 19 17 4  o 0 247.5   9.12988  252.989    101.091     98.2799    101.091      
1 1 1 19 17 5  o 0 223.173 7.51102  197.528    92.2309     31.1382    92.2309      
1 1 1 19 17 6  o 0 209.303 8.00735  167.341    133.197     34.1142    -46.8026     
1 1 1 19 17 7  o 0 230.616 7.0079   197.883    -74.1279    7.06359    105.872      
1 1 1 19 17 8  o 0 128.37  6.76806  104.642    -27.8808    11.2561    -27.8808     
1 1 1 19 17 9  o 0 160.944 7.06388  160.273    -179.585    47.548     -179.585     
1 1 1 19 17 10 o 0 122.72  6.65886  61.6985    10.3546     80.7737    -169.645     
1 1 1 19 17 11 o 0 80.3318 8.27155  44.4915    -157.076    34.888     22.9235      
1 1 1 19 17 12 o 0 82.1251 7.51813  76.5522    52.0493     4.34085    -127.951     
1 1 1 19 17 13 o 0 50.1317 11.2613  41.9807    148.765     0.00152453 -31.2346     
1 1 1 19 17 14 o 0 73.8404 7.77764  60.844     72.7582     11.9401    -107.242     
1 1 1 19 17 15 o 0 26.762  12.0299  10.4152    119.649     12.9469    -60.3511     
1 1 1 19 17 16 o 0 28.0241 12.4937  4.04866    5.77849     33.9332    -174.222     
1 1 1 19 17 17 o 0 49.0057 14.443   44.6443    173.105     8.88907    173.105      
1 1 1 19 17 18 o 0 37.1737 16.0568  ?          ?           ?          ?            
1 1 1 19 17 19 o 0 50.8429 19.4289  ?          ?           ?          ?            
1 1 1 19 17 20 o 0 11.2938 5.64277  ?          ?           ?          ?            
1 1 1 19 18 0  o 0 238.854 10.8782  206.001    180         20.296     -1.18643e-13 
1 1 1 19 18 1  o 0 215.739 7.49733  186.279    16.2099     15.4508    16.2099      
1 1 1 19 18 2  f 1 143.758 6.25929  141.314    -134.587    82.7046    -134.587     
1 1 1 19 18 3  o 0 322.558 11.0733  223.255    -67.704     96.8249    112.296      
1 1 1 19 18 4  o 0 221.807 8.2163   129.789    -96.1391    106.366    83.8609      
1 1 1 19 18 5  o 0 169.973 6.63227  121.87     144.335     51.3277    -35.6646     
1 1 1 19 18 6  f 1 256.343 9.32227  241.443    -34.7117    31.5338    -34.7117     
1 1 1 19 18 7  o 0 87.9644 7.76964  30.8964    -151.067    63.666     28.9333      
1 1 1 19 18 8  o 0 275.895 9.66018  229.071    81.2325     17.2358    -98.7675     
1 1 1 19 18 9  o 0 268.635 9.40329  230.035    160.914     1.12453    -19.0861     
1 1 1 19 18 10 o 0 48.7139 12.2907  2.51652    116.7       62.9429    -63.3001     
1 1 1 19 18 11 o 0 237.651 7.70113  185.384    -134.495    20.8409    45.5048      
1 1 1 19 18 12 o 0 169.665 5.75638  198.076    77.7347     63.1833    77.7347      
1 1 1 19 18 13 o 0 33.2335 12.8479  9.63064    -64.0029    28.7972    115.997      
1 1 1 19 18 14 o 0 37.2601 12.8982  19.7199    93.8543     11.9933    -86.1457     
1 1 1 19 18 15 o 0 73.427  8.71638  43.3371    82.6409     45.0817    -97.3591     
1 1 1 19 18 16 o 0 24.3293 11.2072  10.7683    142.508     11.8693    -37.4921     
1 1 1 19 18 17 o 0 18.8062 9.28278  2.34243    87.0215     15.2856    -92.9785     
1 1 1 19 18 18 o 0 38.5177 11.7687  ?          ?           ?          ?            
1 1 1 19 18 19 o 0 23.0346 9.53611  ?          ?           ?          ?            
1 1 1 19 18 20 o 0 9.51604 4.59198  ?          ?           ?          ?            
1 1 1 19 19 0  o 0 333.47  22.2877  284.395    0           165.261    9.08475e-15  
1 1 1 19 19 1  o 0 487.923 19.3106  416.182    90          20.7836    90           
1 1 1 19 19 2  o 0 218.67  12.7578  185.862    180         65.3654    180          
1 1 1 19 19 3  o 0 313.422 17.8985  265.024    90          93.3663    -90          
1 1 1 19 19 4  f 1 153.456 7.90518  137.442    180         49.3674    180          
1 1 1 19 19 5  o 0 156.045 8.16807  139.044    -90         49.254     -90          
1 1 1 19 19 6  o 0 168.143 9.93277  144.898    180         76.6301    180          
1 1 1 19 19 7  f 1 129.272 8.32867  114.288    90          51.593     -90          
1 1 1 19 19 8  o 0 81.0385 14.0623  70.6453    0           44.889     180          
1 1 1 19 19 9  o 0 36.4163 18.9112  18.8614    -90         20.2444    90           
1 1 1 19 19 10 o 0 181.419 9.10591  152.673    0           35.3712    180          
1 1 1 19 19 11 o 0 21.9489 14.3468  4.77795    -90         19.3408    90           
1 1 1 19 19 12 o 0 27.4883 17.0476  8.6304     180         4.73698    1.01954e-13  
1 1 1 19 19 13 o 0 88.3565 10.8386  84.9271    -90         25.4205    -90          
1 1 1 19 19 14 o 0 34.6963 17.3756  12.8575    180         4.82733    -180         
1 1 1 19 19 15 o 0 166.644 17.9859  152.06     90          4.99356    90           
1 1 1 19 19 16 o 0 23.5372 15.4565  16.7453    0           3.58146    -180         
1 1 1 19 19 17 f 1 80.7399 22.2608  69.5042    -90         2.56933    -90          
1 1 1 19 19 18 o 0 14.8437 10.7245  ?          ?           ?          ?            
1 1 1 20 0  0  o 0 385.307 23.9782  341.416    0           75.895     -7.6285e-14  
1 1 1 20 0  1  o 0 376.416 18.8669  333.613    -45         163.242    135          
1 1 1 20 0  2  o 0 62.3867 14.0215  17.887     90          46.4935    -90          
1 1 1 20 0  3  o 0 253.07  12.0652  222.958    45          30.8755    45           
1 1 1 20 0  4  o 0 545.199 22.2446  477.795    0           62.6808    9.58112e-15
[truncated: 945,865 more chars]
