# Supplementary material for: Compact tape-driven sample delivery system for serial femtosecond crystallography
Source: J Appl Crystallogr. 2026 Feb 9;59(Pt 2):291–302. doi: 10.1107/S1600576726000063 (PMC13060467; doi:10.1107/S1600576726000063)
Supplement: Supplementary file 2 [file j-59-00291-sup2.zip › 9v3n_sf.cif]

data_r9v3nsf
# 
_audit.revision_id     1_0 
_audit.creation_date   ? 
_audit.update_record   'Initial release' 
# 
_cell.entry_id      9v3n 
_cell.length_a      79.500 
_cell.length_b      79.500 
_cell.length_c      38.200 
_cell.angle_alpha   90.000 
_cell.angle_beta    90.000 
_cell.angle_gamma   90.000 
# 
_diffrn_radiation_wavelength.id           1 
_diffrn_radiation_wavelength.wavelength   1.24 
# 
_entry.id   9v3n 
# 
_exptl_crystal.id   1 
# 
_reflns_scale.group_code   1 
# 
_symmetry.entry_id               9v3n 
_symmetry.space_group_name_H-M   'P 43 21 2' 
_symmetry.Int_Tables_number      96 
# 
loop_
_refln.crystal_id 
_refln.wavelength_id 
_refln.scale_group_code 
_refln.index_h 
_refln.index_k 
_refln.index_l 
_refln.status 
_refln.pdbx_r_free_flag 
_refln.F_meas_au 
_refln.F_meas_sigma_au 
_refln.pdbx_FWT 
_refln.pdbx_PHWT 
_refln.pdbx_DELFWT 
_refln.pdbx_DELPHWT 
1 1 1 0  0  4  o 0 310.382 23.7347   310.213    180         161.991    -2.1392e-13  
1 1 1 0  0  8  o 0 446.653 33.6881   420.889    0           43.0222    -180         
1 1 1 0  0  12 o 0 228.527 26.5376   199.065    180         36.2402    180          
1 1 1 0  0  16 o 0 507.145 36.539    446.984    0           41.7517    180          
1 1 1 0  0  20 o 0 43.5018 25.9428   29.3619    180         36.6954    3.00304e-15  
1 1 1 1  0  1  o 0 317.95  21.3249   322.132    -135        205.586    45           
1 1 1 1  0  2  o 0 668.927 22.0602   676.082    180         76.8221    180          
1 1 1 1  0  3  o 0 620.05  23.0842   623.468    -45         99.8303    -45          
1 1 1 1  0  4  o 0 456.288 18.9602   460.467    90          170.565    90           
1 1 1 1  0  5  o 0 121.859 6.98352   41.3998    -135        17.2228    -135         
1 1 1 1  0  6  o 0 270.048 12.219    268.329    180         23.92      1.87423e-13  
1 1 1 1  0  7  o 0 134.691 7.09553   90.757     135         38.9287    135          
1 1 1 1  0  8  o 0 289.4   13.279    272.128    -90         95.9456    -90          
1 1 1 1  0  9  o 0 285.161 12.9303   256.558    -135        13.9895    -135         
1 1 1 1  0  10 o 0 132.677 7.28929   116.717    180         77.373     -4.4084e-15  
1 1 1 1  0  11 f 1 123.771 7.87985   112.82     135         133.981    -45          
1 1 1 1  0  12 o 0 574.022 23.6186   510.667    -90         27.3728    90           
1 1 1 1  0  13 o 0 135.808 8.09407   117.277    -135        17.9035    -135         
1 1 1 1  0  14 o 0 75.1184 10.3946   62.1861    0           19.5275    180          
1 1 1 1  0  15 o 0 52.6839 12.2165   19.5118    -45         1.93525    -45          
1 1 1 1  0  16 o 0 121.685 7.10336   106.872    -90         4.61045    -90          
1 1 1 1  0  17 o 0 119.726 6.12327   101.485    45          32.2296    -135         
1 1 1 1  0  18 o 0 21.1256 12.8668   13.5837    0           34.075     180          
1 1 1 1  0  19 o 0 23.2552 13.1833   18.3949    -45         21.7851    135          
1 1 1 1  0  20 o 0 23.6465 15.1053   14.0602    90          11.0223    -90          
1 1 1 1  0  21 o 0 21.1705 14.5367   14.6546    -135        7.62043    45           
1 1 1 1  0  22 o 0 75.2915 12.4277   ?          ?           ?          ?            
1 1 1 1  0  23 o 0 9.65546 6.98863   ?          ?           ?          ?            
1 1 1 1  1  1  o 0 468.817 16.5245   473.692    -90         108.241    90           
1 1 1 1  1  2  o 0 761.719 23.1476   766.249    0           79.9112    5.85522e-14  
1 1 1 1  1  3  o 0 52.2091 7.62335   10.2604    -90         21.4956    90           
1 1 1 1  1  4  o 0 122.877 5.97307   123.423    0           113.905    -180         
1 1 1 1  1  5  o 0 271.72  11.8002   271.001    90          34.5307    -90          
1 1 1 1  1  6  f 1 378.592 15.1459   375.693    0           51.0391    180          
1 1 1 1  1  7  o 0 161.093 8.30577   121.857    -90         68.6998    -90          
1 1 1 1  1  8  o 0 106.319 7.3603    75.0769    0           3.24995    -8.48098e-14 
1 1 1 1  1  9  o 0 580.932 23.5754   522.814    -90         80.2469    90           
1 1 1 1  1  10 o 0 123.778 7.32608   108.885    0           88.7249    180          
1 1 1 1  1  11 o 0 233.994 10.6615   213.678    90          13.746     -90          
1 1 1 1  1  12 o 0 116.048 8.89134   102.413    180         5.94719    180          
1 1 1 1  1  13 o 0 266.741 11.6941   231.415    -90         74.6783    -90          
1 1 1 1  1  14 o 0 224.305 9.04254   210.674    180         25.6479    180          
1 1 1 1  1  15 o 0 54.8343 13.8906   43.8489    90          9.6355     -90          
1 1 1 1  1  16 o 0 181.65  7.91073   160.041    180         5.55837    180          
1 1 1 1  1  17 o 0 81.3506 7.74384   69.1835    -90         42.0831    90           
1 1 1 1  1  18 o 0 95.3978 7.39079   96.6309    180         11.1072    1.85195e-14  
1 1 1 1  1  19 o 0 98.3871 7.30111   95.8239    -90         39.3616    -90          
1 1 1 1  1  20 o 0 16.9621 11.4544   5.15027    180         10.4973    3.44261e-15  
1 1 1 1  1  21 o 0 17.4469 12.2579   3.65093    90          2.57932    -90          
1 1 1 1  1  22 f 1 67.7159 14.7049   ?          ?           ?          ?            
1 1 1 2  0  1  o 0 250.783 7.38264   188.902    -45         156.632    -45          
1 1 1 2  0  2  o 0 128.298 16.3136   129.381    -90         201.219    90           
1 1 1 2  0  3  o 0 18.8216 11.1074   2.11502    45          47.8092    -135         
1 1 1 2  0  4  o 0 197.468 7.69809   197.24     0           80.1555    -1.43038e-14 
1 1 1 2  0  5  o 0 276.458 12.6324   275.643    135         22.5174    -45          
1 1 1 2  0  6  o 0 166.229 7.07654   163.18     90          30.9879    90           
1 1 1 2  0  7  o 0 204.929 9.19697   195.387    45          105.531    -135         
1 1 1 2  0  8  o 0 364.769 14.0824   342.097    180         56.9364    180          
1 1 1 2  0  9  o 0 302.645 13.7631   271.531    -45         21.4652    135          
1 1 1 2  0  10 o 0 576.332 22.9293   506.421    -90         60.2632    90           
1 1 1 2  0  11 o 0 81.5159 9.95018   49.6507    -135        25.6308    45           
1 1 1 2  0  12 o 0 357.104 15.9145   316.651    0           16.638     180          
1 1 1 2  0  13 f 1 20.4237 13.126    8.07958    135         90.4494    -45          
1 1 1 2  0  14 o 0 75.4778 10.3805   42.9776    -90         1.70442    -90          
1 1 1 2  0  15 o 0 88.7642 7.08659   80.0645    45          1.80343    45           
1 1 1 2  0  16 f 1 35.3989 16.0927   18.1014    0           20.8521    180          
1 1 1 2  0  17 o 0 39.0514 14.0605   4.80714    135         2.66937    -45          
1 1 1 2  0  18 o 0 57.6153 9.3481    57.6776    -90         15.8796    90           
1 1 1 2  0  19 o 0 46.6102 15.3923   40.1792    45          15.1124    45           
1 1 1 2  0  20 o 0 163.737 12.7208   151.565    0           18.7187    -2.04584e-14 
1 1 1 2  0  21 o 0 25.4641 15.5816   19.2091    135         3.16978    -45          
1 1 1 2  0  22 o 0 16.8368 12.2026   ?          ?           ?          ?            
1 1 1 2  0  23 o 0 27.6367 13.5458   ?          ?           ?          ?            
1 1 1 2  1  0  o 0 452.711 27.2117   457.331    180         363.819    1.32316e-13  
1 1 1 2  1  1  o 0 452.57  9.89733   378.953    -42.639     139.491    137.361      
1 1 1 2  1  2  o 0 651.637 16.442    705.133    31.0654     113.341    31.0654      
1 1 1 2  1  3  o 0 236.776 6.31778   224.233    -37.2334    5.66806    142.767      
1 1 1 2  1  4  o 0 287.155 7.59103   391.746    153.28      234.786    153.28       
1 1 1 2  1  5  o 0 310.099 8.53381   266.932    44.8118     74.4005    -135.188     
1 1 1 2  1  6  o 0 323.466 9.77216   277.842    153.087     72.7104    -26.9129     
1 1 1 2  1  7  o 0 361.443 10.9811   285.568    160.595     107.672    -19.4052     
1 1 1 2  1  8  o 0 188.258 5.88764   156.739    4.03132     17.7882    -175.969     
1 1 1 2  1  9  o 0 157.93  5.16775   68.7178    91.7214     128.375    -88.2786     
1 1 1 2  1  10 o 0 262.265 8.07779   219.457    110.16      7.85149    -69.8404     
1 1 1 2  1  11 o 0 287.163 9.45717   342.955    168.265     185.578    168.265      
1 1 1 2  1  12 o 0 293.162 9.08551   291.322    31.9821     70.4644    31.9821      
1 1 1 2  1  13 o 0 270.541 8.40875   190.175    172.492     80.8633    -7.50798     
1 1 1 2  1  14 o 0 95.5306 5.28986   36.3249    134.755     88.6645    -45.2448     
1 1 1 2  1  15 o 0 125.176 4.97953   117.891    -120.479    18.6952    -120.479     
1 1 1 2  1  16 o 0 127.93  4.5822    131.794    90.7786     50.5583    90.7786      
1 1 1 2  1  17 o 0 108.936 4.47298   86.2614    -90.557     6.8338     89.443       
1 1 1 2  1  18 o 0 32.1405 11.109    6.72501    -48.6926    27.2518    131.307      
1 1 1 2  1  19 f 1 20.4384 9.21002   2.74315    -3.45654    24.1669    -3.45654     
1 1 1 2  1  20 o 0 106.963 6.73416   119.342    -21.8689    44.685     -21.8689     
1 1 1 2  1  21 o 0 41.8674 12.0965   13.8517    -2.14348    43.215     177.857      
1 1 1 2  1  22 o 0 37.3575 15.8639   ?          ?           ?          ?            
1 1 1 2  1  23 o 0 20.0132 10.0063   ?          ?           ?          ?            
1 1 1 2  2  0  o 0 618.53  25.4824   646.447    180         6.03474    -180         
1 1 1 2  2  1  o 0 982.722 24.7827   1000.38    90          85.7019    -90          
1 1 1 2  2  2  o 0 817.382 21.9167   821.805    0           48.9312    -180         
1 1 1 2  2  3  o 0 1047.54 30.3568   1046.13    -90         133.003    -90          
1 1 1 2  2  4  o 0 24.4953 12.6547   8.57185    180         115.604    5.03334e-14  
1 1 1 2  2  5  o 0 244.153 10.1141   244.132    -90         92.1428    90           
1 1 1 2  2  6  o 0 256.496 12.3478   253.626    0           53.3875    2.86088e-14  
1 1 1 2  2  7  o 0 330.561 12.9844   314.681    90          47.8278    90           
1 1 1 2  2  8  o 0 156.928 7.73454   146.972    180         50.6633    4.20869e-14  
1 1 1 2  2  9  o 0 214.628 9.11709   185.474    -90         116.339    -90          
1 1 1 2  2  10 o 0 361.658 15.0511   318.105    180         76.9258    -2.28932e-14 
1 1 1 2  2  11 o 0 719.471 30.6512   655.381    -90         7.48177    90           
1 1 1 2  2  12 f 1 97.1703 8.85286   85.2539    180         22.9112    5.89032e-14  
1 1 1 2  2  13 o 0 82.6364 9.70658   64.3557    90          8.14013    -90          
1 1 1 2  2  14 o 0 326.731 12.9817   306.287    0           66.6317    180          
1 1 1 2  2  15 o 0 234.335 10.1939   213.019    90          1.70686    -90          
1 1 1 2  2  16 o 0 20.5261 13.2401   7.01557    180         34.371     1.4322e-15   
1 1 1 2  2  17 o 0 232.286 10.2245   197.313    90          4.77282    90           
1 1 1 2  2  18 o 0 63.9434 11.0629   51.5199    0           28.7105    9.12725e-15  
1 1 1 2  2  19 o 0 126.966 8.19349   123.524    -90         28.9911    -90          
1 1 1 2  2  20 o 0 24.5373 15.0039   13.2652    180         7.92344    -1.23967e-14 
1 1 1 2  2  21 o 0 43.5422 20.4042   38.932     -90         9.9652     90           
1 1 1 2  2  22 o 0 20.297  13.9152   ?          ?           ?          ?            
1 1 1 3  0  1  o 0 241.009 7.90883   242.019    45          141.372    45           
1 1 1 3  0  2  o 0 304.226 2.77766   289.361    180         240.222    180          
1 1 1 3  0  3  o 0 517.484 18.2024   517.92     -45         160.914    -45          
1 1 1 3  0  4  o 0 46.9824 11.3379   24.5631    -90         78.1649    90           
1 1 1 3  0  5  o 0 348.507 14.1599   348.713    45          60.3371    45           
1 1 1 3  0  6  o 0 458.992 19.4228   453.686    0           52.5438    180          
1 1 1 3  0  7  o 0 589.705 26.1379   560.568    135         142.256    135          
1 1 1 3  0  8  o 0 397.212 18.0335   371.356    90          21.3277    -90          
1 1 1 3  0  9  o 0 212.669 9.33559   190.176    -135        15.02      45           
1 1 1 3  0  10 o 0 167.392 9.77721   42.3453    180         29.3925    -180         
1 1 1 3  0  11 o 0 593.414 23.6464   537.637    135         106.05     135          
1 1 1 3  0  12 o 0 539.488 22.0375   476.566    90          44.0291    90           
1 1 1 3  0  13 o 0 70.6105 9.1148    34.5265    -135        2.48783    45           
1 1 1 3  0  14 o 0 302.6   13.0496   281.339    180         46.257     180          
1 1 1 3  0  15 o 0 16.185  11.1773   0.693124   135         5.54265    -45          
1 1 1 3  0  16 f 1 98.6887 7.96031   85.9174    90          8.34677    -90          
1 1 1 3  0  17 o 0 96.1675 7.87819   80.7883    45          0.697413   -135         
1 1 1 3  0  18 o 0 22.512  14.0152   12.3628    0           23.9449    180          
1 1 1 3  0  19 o 0 95.3649 8.13215   91.579     -45         22.7066    -45          
1 1 1 3  0  20 o 0 112.387 8.84454   103.475    90          6.53413    -90          
1 1 1 3  0  21 o 0 58.5069 14.7997   51.5165    -135        19.4058    -135         
1 1 1 3  0  22 o 0 57.3382 14.6518   ?          ?           ?          ?            
1 1 1 3  0  23 o 0 17.3366 12.5269   ?          ?           ?          ?            
1 1 1 3  1  0  o 0 408.7   12.7663   410.008    180         143.463    -4.53146e-14 
1 1 1 3  1  1  f 1 475.729 10.5817   439.483    -48.3678    61.3173    131.632      
1 1 1 3  1  2  o 0 358.851 6.62803   362.517    164.256     21.9371    164.256      
1 1 1 3  1  3  o 0 91.626  3.82564   30.165     -132.859    3.90113    47.1413      
1 1 1 3  1  4  o 0 236.237 7.23384   203.393    -120.436    48.712     59.5636      
1 1 1 3  1  5  o 0 361.988 11.0921   388.494    58.616      67.9765    58.616       
1 1 1 3  1  6  o 0 201.886 6.87853   196.401    106.752     18.0293    106.752      
1 1 1 3  1  7  o 0 409.735 12.5814   360.82     119.548     46.9819    -60.4523     
1 1 1 3  1  8  o 0 641.784 19.8502   609.725    132.34      26.5739    132.34       
1 1 1 3  1  9  o 0 208.348 6.33989   164.697    106.219     25.1904    -73.7814     
1 1 1 3  1  10 o 0 374.75  11.1596   389.64     -109.435    135.413    -109.435     
1 1 1 3  1  11 f 1 419.652 12.7069   420.15     -54.1091    89.6652    -54.1091     
1 1 1 3  1  12 o 0 353.71  11.0765   344.443    -53.2732    69.9015    -53.2732     
1 1 1 3  1  13 f 1 58.9533 9.19361   7.65902    -167.582    48.1428    12.4184      
1 1 1 3  1  14 o 0 138.353 5.68753   103.462    -132.762    35.7375    47.2382      
1 1 1 3  1  15 o 0 192.303 6.08789   192.447    -11.8473    44.1132    -11.8473     
1 1 1 3  1  16 o 0 83.7109 5.60185   36.7538    -90.718     63.4327    89.282       
1 1 1 3  1  17 o 0 26.7406 10.4469   2.17873    129.792     27.9619    129.792      
1 1 1 3  1  18 o 0 46.5787 8.53898   36.6091    -133.094    8.92527    -133.094     
1 1 1 3  1  19 o 0 47.1335 8.63423   44.0639    -11.5302    9.65913    -11.5302     
1 1 1 3  1  20 o 0 36.2419 11.529    24.4277    129.659     2.39503    -50.3408     
1 1 1 3  1  21 o 0 40.2514 12.9894   26.8651    6.86688     12.2076    -173.133     
1 1 1 3  1  22 o 0 34.1179 13.8515   ?          ?           ?          ?            
1 1 1 3  1  23 o 0 22.8232 11.0819   ?          ?           ?          ?            
1 1 1 3  2  0  o 0 320.279 9.77865   326.052    180         110.046    -1.14094e-13 
1 1 1 3  2  1  o 0 359.916 8.7636    407.97     -88.5801    107.087    -88.5801     
1 1 1 3  2  2  o 0 602.498 15.9333   614.099    45.521      32.7928    45.521       
1 1 1 3  2  3  o 0 656.152 16.4827   737.473    -155.412    178.749    -155.412     
1 1 1 3  2  4  o 0 602.867 16.7122   628.773    -84.4897    61.2907    -84.4897     
1 1 1 3  2  5  o 0 287.217 8.18891   235.295    4.62292     88.6169    -175.377     
1 1 1 3  2  6  o 0 381.276 11.6259   353.908    -52.9892    32.8557    127.011      
1 1 1 3  2  7  o 0 589.646 17.0577   605.017    -4.75125    98.9449    -4.75125     
1 1 1 3  2  8  o 0 377.497 11.9057   269.176    -160.782    158.093    19.2178      
1 1 1 3  2  9  o 0 240.324 7.11028   173.237    164.325     69.2768    -15.6748     
1 1 1 3  2  10 o 0 387.45  11.5335   300.318    -56.002     69.6601    123.998      
1 1 1 3  2  11 o 0 241.028 7.3008    247.757    33.499      78.9446    33.499       
1 1 1 3  2  12 o 0 210.625 6.9547    181.945    -176.812    1.27491    -176.812     
1 1 1 3  2  13 o 0 108.322 5.62734   38.6681    75.7303     95.8996    -104.27      
1 1 1 3  2  14 f 1 88.5908 5.93839   34.5619    78.3721     76.3176    -101.628     
1 1 1 3  2  15 o 0 28.9769 10.6452   17.5781    14.7495     62.3185    14.7495      
1 1 1 3  2  16 o 0 145.329 5.61665   135.79     -88.146     25.4214    -88.146      
1 1 1 3  2  17 o 0 106.309 5.36435   63.9985    -88.826     47.429     91.174       
1 1 1 3  2  18 o 0 24.2235 10.1348   5.16636    74.764      31.076     74.764       
1 1 1 3  2  19 o 0 20.6678 9.45492   0.0525266  5.50322     8.11171    5.50322      
1 1 1 3  2  20 o 0 38.5072 11.2791   21.2466    -95.5463    19.2136    84.4537      
1 1 1 3  2  21 o 0 36.1705 12.4965   28.7368    160.507     0.986117   160.507      
1 1 1 3  2  22 o 0 52.0998 16.1315   ?          ?           ?          ?            
1 1 1 3  2  23 o 0 19.2003 9.1993    ?          ?           ?          ?            
1 1 1 3  3  0  o 0 309.412 15.4501   322.128    180         93.395     180          
1 1 1 3  3  1  o 0 215.102 11.4868   72.1508    -90         58.6671    -90          
1 1 1 3  3  2  o 0 504.468 16.6018   507.945    0           214.958    6.45631e-14  
1 1 1 3  3  3  o 0 874.798 29.3584   872.309    90          84.6597    -90          
1 1 1 3  3  4  o 0 177.479 9.21669   174.599    180         61.3656    -180         
1 1 1 3  3  5  o 0 64.9461 11.7367   35.8157    -90         43.8218    90           
1 1 1 3  3  6  o 0 59.0284 9.42401   27.9799    0           44.9108    180          
1 1 1 3  3  7  o 0 70.9207 9.75683   15.107     90          10.3371    -90          
1 1 1 3  3  8  o 0 142.987 7.22291   128.952    180         18.6616    180          
1 1 1 3  3  9  o 0 291.061 12.9695   260.203    90          95.0814    90           
1 1 1 3  3  10 o 0 19.9453 13.2596   1.30313    0           26.0245    180          
1 1 1 3  3  11 o 0 332.086 14.4645   301.446    90          8.52306    90           
1 1 1 3  3  12 o 0 396.953 16.9967   351.71     180         160.979    1.52837e-14  
1 1 1 3  3  13 o 0 163.369 8.32174   140.983    -90         36.1115    90           
1 1 1 3  3  14 o 0 63.7753 10.771    55.1028    0           56.6056    -180         
1 1 1 3  3  15 o 0 260.41  11.8836   236.034    -90         39.2824    90           
1 1 1 3  3  16 o 0 233.455 10.964    204.792    0           5.62336    -4.07426e-14 
1 1 1 3  3  17 o 0 223.827 8.65794   189.631    -90         2.82254    -90          
1 1 1 3  3  18 o 0 24.5474 14.5242   6.15917    180         7.66545    5.63791e-15  
1 1 1 3  3  19 f 1 49.1406 14.3893   40.4934    -90         19.6528    -90          
1 1 1 3  3  20 o 0 67.0636 10.7644   62.479     180         0.320585   1.66518e-12  
1 1 1 3  3  21 o 0 26.765  17.5537   21.8932    -90         4.74415    90           
1 1 1 3  3  22 o 0 33.657  17.9977   ?          ?           ?          ?            
1 1 1 3  3  23 o 0 16.7902 11.8716   ?          ?           ?          ?            
1 1 1 4  0  0  o 0 1018.25 34.7814   1032.27    180         263.65     -180         
1 1 1 4  0  1  o 0 198.313 13.2583   200.083    -45         36.0688    135          
1 1 1 4  0  2  o 0 763.372 25.7412   766.497    -90         71.1574    90           
1 1 1 4  0  3  o 0 582.553 22.5186   581.449    45          34.1517    45           
1 1 1 4  0  4  o 0 46.4065 11.2791   16.5024    0           50.2118    180          
1 1 1 4  0  5  o 0 285.99  13.5906   285.253    135         13.7621    -45          
1 1 1 4  0  6  o 0 337.054 14.0122   332.051    90          2.02922    -90          
1 1 1 4  0  7  o 0 416.839 17.1675   394.867    -135        46.5428    -135         
1 1 1 4  0  8  o 0 444.075 20.2328   413.662    0           33.9333    -2.42903e-14 
1 1 1 4  0  9  o 0 676.45  28.4881   602.625    135         56.5777    135          
1 1 1 4  0  10 o 0 333.98  13.3894   291.302    90          40.1909    -90          
1 1 1 4  0  11 o 0 579.586 26.1336   522.947    45          46.2165    45           
1 1 1 4  0  12 o 0 176.995 8.9831    155.662    0           42.189     -1.1183e-14  
1 1 1 4  0  13 o 0 28.4881 15.3974   3.64867    -45         17.6771    135          
1 1 1 4  0  14 o 0 16.1115 11.3144   3.03496    90          52.7876    -90          
1 1 1 4  0  15 o 0 241.86  10.722    216.796    -135        19.0889    -135         
1 1 1 4  0  16 o 0 134.191 6.2922    116.216    180         51.6988    180          
1 1 1 4  0  17 o 0 125.022 7.17534   104.479    -45         34.3971    -45          
1 1 1 4  0  18 o 0 35.8309 14.6169   12.6953    -90         0.999645   90           
1 1 1 4  0  19 o 0 42.9514 15.6036   40.6354    -135        9.70614    45           
1 1 1 4  0  20 o 0 24.9881 15.3312   19.2942    0           18.7698    -180         
1 1 1 4  0  21 o 0 82.0539 15.4296   71.8434    135         0.657123   -45          
1 1 1 4  0  22 o 0 26.0949 16.7661   ?          ?           ?          ?            
1 1 1 4  1  0  o 0 41.3399 9.9619    33.2917    0           190.751    -180         
1 1 1 4  1  1  o 0 39.3196 16.0545   219.992    34.778      ?          ?            
1 1 1 4  1  2  o 0 882.482 20.2723   981.77     105.286     214.679    105.286      
1 1 1 4  1  3  f 1 400.569 10.8777   392.619    159.743     1.95762    159.743      
1 1 1 4  1  4  o 0 300.669 8.95083   304.08     136.149     24.1155    136.149      
1 1 1 4  1  5  o 0 279.569 8.53581   307.759    -176.287    78.0972    -176.287     
1 1 1 4  1  6  o 0 258.805 7.81587   283.357    159.855     78.1028    159.855      
1 1 1 4  1  7  o 0 298.617 9.40196   304.943    18.3661     60.5502    18.3661      
1 1 1 4  1  8  o 0 196.766 6.10291   162.555    -151.855    20.8564    28.1447      
1 1 1 4  1  9  o 0 381.617 11.9502   263.293    142.867     144.977    -37.1327     
1 1 1 4  1  10 o 0 479.137 14.1759   384.855    76.0006     59.1169    -103.999     
1 1 1 4  1  11 o 0 408.24  12.1486   289.805    -40.6089    149.846    139.391      
1 1 1 4  1  12 o 0 124.403 5.37541   80.764     88.5734     42.1301    -91.4266     
1 1 1 4  1  13 o 0 226.794 7.00557   192.465    -52.5502    5.56394    -52.5502     
1 1 1 4  1  14 o 0 369.237 10.2223   300.381    64.757      78.6841    -115.243     
1 1 1 4  1  15 o 0 79.9495 5.84422   9.65514    113.105     116.623    -66.8951     
1 1 1 4  1  16 f 1 211.96  6.19981   231.827    -3.68518    102.231    -3.68518     
1 1 1 4  1  17 o 0 123.996 5.40098   95.1563    -49.1372    13.275     130.863      
1 1 1 4  1  18 o 0 31.8098 10.6069   7.40598    -121.893    19.9434    58.1075      
1 1 1 4  1  19 o 0 28.6227 10.9104   5.73558    11.3719     31.1793    -168.628     
1 1 1 4  1  20 o 0 26.3745 10.4429   3.74868    -105.106    27.1276    74.894       
1 1 1 4  1  21 o 0 40.5057 13.6368   13.1525    -33.4512    41.2422    146.549      
1 1 1 4  1  22 o 0 55.7811 15.2325   ?          ?           ?          ?            
1 1 1 4  1  23 o 0 8.2953  4.13292   ?          ?           ?          ?            
1 1 1 4  2  0  f 1 88.7642 16.803    49.0146    180         9.19689    1.26355e-12  
1 1 1 4  2  1  o 0 555.374 10.6558   641.719    -103.79     185.145    -103.79      
1 1 1 4  2  2  o 0 841.293 18.6214   846.668    -6.7087     28.3174    -6.7087      
1 1 1 4  2  3  o 0 641.18  16.4813   686.515    -3.76626    112.378    -3.76626     
1 1 1 4  2  4  o 0 261.406 7.77308   229.683    -174.396    45.0203    5.60416      
1 1 1 4  2  5  o 0 484.783 13.6305   461.548    59.4403     30.1282    -120.56      
1 1 1 4  2  6  o 0 249.425 7.56079   233.897    -98.243     4.49048    81.757       
1 1 1 4  2  7  f 1 269.583 8.24501   247.953    99.7051     1.95495    99.7051      
1 1 1 4  2  8  o 0 739.539 20.2938   697.487    47.0406     24.89      47.0406      
1 1 1 4  2  9  f 1 203.183 6.29959   180.839    -24.4226    21.2522    -24.4226     
1 1 1 4  2  10 o 0 136.026 5.15418   95.8401    44.8338     14.4175    -135.166     
1 1 1 4  2  11 o 0 455.857 14.4554   527.812    -9.81636    244.078    -9.81636     
1 1 1 4  2  12 o 0 523.822 16.4323   449.457    -126.328    20.5748    53.6722      
1 1 1 4  2  13 o 0 79.4787 6.14959   44.4857    -178.036    4.93711    1.9638       
1 1 1 4  2  14 o 0 40.5159 10.4163   27.7092    -146.487    95.1536    -146.487     
1 1 1 4  2  15 o 0 163.035 5.91421   102.722    111.989     82.9595    -68.0105     
1 1 1 4  2  16 o 0 187.403 6.30064   128.736    -124.959    64.3145    55.0408      
1 1 1 4  2  17 o 0 140.155 5.13556   150.637    -178.312    71.6048    -178.312     
1 1 1 4  2  18 o 0 72.2032 6.43224   78.0353    -69.0839    24.6174    -69.0839     
1 1 1 4  2  19 o 0 24.0285 10.2572   3.04899    172.567     6.53326    -7.43331     
1 1 1 4  2  20 o 0 56.0206 10.0398   33.1305    -171.623    31.4252    8.37737      
1 1 1 4  2  21 o 0 24.0639 10.9254   10.6065    69.1549     0.705893   -110.845     
1 1 1 4  2  22 o 0 26.6395 11.5909   ?          ?           ?          ?            
1 1 1 4  2  23 o 0 14.228  6.85159   ?          ?           ?          ?            
1 1 1 4  3  0  o 0 795.84  20.2626   811.97     0           54.1786    180          
1 1 1 4  3  1  o 0 701.934 18.1893   728.344    -46.4562    48.2365    -46.4562     
1 1 1 4  3  2  o 0 728.058 18.1095   732.449    -163.373    17.5329    -163.373     
1 1 1 4  3  3  o 0 674.586 18.1906   560.49     -140.475    210.309    39.5247      
1 1 1 4  3  4  o 0 273.826 8.80068   246.682    3.41846     36.3896    -176.582     
1 1 1 4  3  5  o 0 328.973 9.96988   322.131    -175.157    4.97727    -175.157     
1 1 1 4  3  6  o 0 90.2906 7.53478   37.3471    -135.221    35.6376    44.7791      
1 1 1 4  3  7  o 0 229.874 7.19672   230.284    138.288     47.3598    138.288      
1 1 1 4  3  8  o 0 701.276 21.4976   603.274    -100.051    58.9629    79.9489      
1 1 1 4  3  9  o 0 281.994 8.44514   221.12     158.502     47.2899    -21.4979     
1 1 1 4  3  10 o 0 471.562 14.5877   500.469    61.7676     188.307    61.7676      
1 1 1 4  3  11 o 0 286.029 8.08059   300.163    130.385     100.761    130.385      
1 1 1 4  3  12 o 0 459.671 13.8235   409.113    -114.722    12.0892    -114.722     
1 1 1 4  3  13 o 0 134.582 5.20986   139.674    148.763     101.527    148.763      
1 1 1 4  3  14 o 0 98.7594 5.52062   73.7756    -179.759    9.05325    0.241184     
1 1 1 4  3  15 o 0 195.946 5.80674   178.939    138.109     10.205     138.109      
1 1 1 4  3  16 o 0 51.8648 8.36196   19.876     -106.077    29.3326    73.9229      
1 1 1 4  3  17 o 0 157.596 5.60355   145.433    138.718     29.3682    138.718      
1 1 1 4  3  18 o 0 76.2672 5.36932   76.7406    -177.359    10.9427    -177.359     
1 1 1 4  3  19 o 0 29.8981 10.9588   5.84583    35.6966     35.0935    -144.303     
1 1 1 4  3  20 o 0 84.5426 6.84984   75.14      -173.218    1.51049    6.78224      
1 1 1 4  3  21 o 0 43.1212 12.8692   24.4933    168.989     23.1608    -11.0111     
1 1 1 4  3  22 o 0 60.187  10.6237   ?          ?           ?          ?            
1 1 1 4  4  0  o 0 1205.94 43.0479   1250.43    180         127.33     7.56108e-14  
1 1 1 4  4  1  f 1 247.531 8.21506   252.954    90          74.3822    90           
1 1 1 4  4  2  o 0 270.685 9.84948   272.65     180         41.7959    -3.47488e-14 
1 1 1 4  4  3  o 0 329.644 11.8096   331.928    -90         64.5891    -90          
1 1 1 4  4  4  o 0 250.522 10.1682   249.711    0           52.6572    -180         
1 1 1 4  4  5  o 0 611.592 24.8855   607.01     90          39.4403    -90          
1 1 1 4  4  6  o 0 83.8744 8.52011   62.017     0           35.5455    180          
1 1 1 4  4  7  o 0 21.7491 12.9926   1.86485    -90         31.0541    90           
1 1 1 4  4  8  o 0 102.189 7.54448   52.5248    0           5.00865    -2.08191e-13 
1 1 1 4  4  9  o 0 163.302 7.46184   144.618    -90         7.77091    -90          
1 1 1 4  4  10 o 0 95.4871 7.76339   1.75286    180         0.151801   -180         
1 1 1 4  4  11 o 0 524.469 24.0112   473.934    90          28.5136    -90          
1 1 1 4  4  12 f 1 237.877 10.6939   209.835    0           60.0437    180          
1 1 1 4  4  13 o 0 26.9047 15.2749   10.4693    90          62.9483    -90          
1 1 1 4  4  14 o 0 44.6914 15.3475   18.8394    180         29.0426    3.72795e-14  
1 1 1 4  4  15 o 0 72.2337 10.8891   65.2031    -90         90.9109    90           
1 1 1 4  4  16 o 0 23.6992 13.9737   5.7145     0           18.8833    180          
1 1 1 4  4  17 o 0 180.49  8.87305   152.334    -90         43.2217    90           
1 1 1 4  4  18 o 0 158.253 7.13274   159.118    0           45.3924    1.37795e-14  
1 1 1 4  4  19 o 0 158.219 9.09829   153.031    90          11.5026    90           
1 1 1 4  4  20 o 0 74.1866 8.70283   68.8443    0           25.8039    0            
1 1 1 4  4  21 f 1 28.0508 17.4773   5.97377    90          2.02648    90           
1 1 1 4  4  22 o 0 17.1957 12.0884   ?          ?           ?          ?            
1 1 1 4  4  23 o 0 14.2163 10.072    ?          ?           ?          ?            
1 1 1 5  0  1  o 0 625.616 24.2467   629.873    -135        53.986     -135         
1 1 1 5  0  2  o 0 350.913 13.9434   351.437    0           176.354    0            
1 1 1 5  0  3  f 1 56.3084 7.38662   4.31671    -45         7.04265    135          
1 1 1 5  0  4  o 0 443.526 18.5919   442.6      90          83.85      -90          
1 1 1 5  0  5  f 1 615.991 24.0384   612.194    -135        15.7561    45           
1 1 1 5  0  6  o 0 186.027 8.22953   166.364    180         98.9447    180          
1 1 1 5  0  7  o 0 21.2479 12.8303   1.23387    135         21.5525    -45          
1 1 1 5  0  8  o 0 564.977 25.2974   510.851    -90         77.6662    90           
1 1 1 5  0  9  o 0 257.952 11.3788   228.817    -135        98.7017    45           
1 1 1 5  0  10 o 0 79.3906 8.7187    14.6414    180         5.00089    2.32201e-13  
1 1 1 5  0  11 o 0 20.6048 13.0527   1.47801    135         27.5723    -45          
1 1 1 5  0  12 o 0 426.065 18.1883   372.96     -90         56.5892    90           
1 1 1 5  0  13 o 0 195.413 8.77845   166.365    -135        40.9348    -135         
1 1 1 5  0  14 o 0 232.627 9.71872   214.165    180         76.236     180          
1 1 1 5  0  15 o 0 120.804 6.60302   107.66     135         34.2158    135          
1 1 1 5  0  16 o 0 74.3149 8.37506   60.5993    -90         11.5554    -90          
1 1 1 5  0  17 o 0 37.812  16.4665   31.3308    45          64.4632    -135         
1 1 1 5  0  18 o 0 73.1159 9.19248   71.3317    180         26.1577    180          
1 1 1 5  0  19 o 0 21.7501 13.36     4.87437    135         3.97311    -45          
1 1 1 5  0  20 o 0 83.0196 12.9861   75.5037    90          3.73732    90           
1 1 1 5  0  21 o 0 58.8585 21.0331   51.1948    45          3.10453    -135         
1 1 1 5  0  22 o 0 19.1909 13.901    ?          ?           ?          ?            
1 1 1 5  0  23 o 0 25.3288 15.6501   ?          ?           ?          ?            
1 1 1 5  1  0  o 0 802.907 20.2384   802.547    0           133.927    1.3028e-13   
1 1 1 5  1  2  o 0 909.034 20.4249   920.906    -168.335    43.9249    -168.335     
1 1 1 5  1  3  o 0 575.584 16.1691   644.976    9.5583      161.534    9.5583       
1 1 1 5  1  4  o 0 608.65  17.9294   613.601    -50.8345    26.1686    -50.8345     
1 1 1 5  1  5  o 0 533.939 16.166    533.929    -37.2556    18.7883    -37.2556     
1 1 1 5  1  6  o 0 543.746 16.9069   532.008    85.985      7.40964    85.985       
1 1 1 5  1  7  o 0 127.896 5.07996   15.7901    -74.7224    190.615    105.278      
1 1 1 5  1  8  f 1 62.4992 6.52501   27.0912    137.246     124.76     137.246      
1 1 1 5  1  9  o 0 604.061 18.2629   451.455    5.25475     162.857    -174.745     
1 1 1 5  1  10 o 0 437.602 12.3748   317.727    43.6612     117.309    -136.339     
1 1 1 5  1  11 o 0 240.059 7.93296   239.792    8.37891     68.2213    8.37891      
1 1 1 5  1  12 o 0 646.973 18.9283   624.087    -110.58     117.861    -110.58      
1 1 1 5  1  13 o 0 79.4479 5.64965   42.8484    74.6615     13.5248    -105.338     
1 1 1 5  1  14 o 0 51.529  9.19442   4.76728    104.468     63.7637    104.468      
1 1 1 5  1  15 o 0 109.595 5.02336   99.6852    134.184     14.9299    134.184      
1 1 1 5  1  16 o 0 259.627 7.72107   267.728    -25.8288    91.8269    -25.8288     
1 1 1 5  1  17 o 0 58.3781 7.04701   38.5607    -156.442    10.1622    23.5581      
1 1 1 5  1  18 o 0 216.227 6.64392   231.323    113.117     37.1058    113.117      
1 1 1 5  1  19 o 0 46.1213 9.79908   28.017     23.3087     24.1471    -156.691     
1 1 1 5  1  20 o 0 35.1926 12.1986   14.5919    88.8919     6.22573    88.8919      
1 1 1 5  1  21 f 1 29.7301 11.8712   11.014     -111.927    23.968     68.0728      
1 1 1 5  1  22 o 0 39.2391 15.4823   ?          ?           ?          ?            
1 1 1 5  1  23 o 0 19.382  8.4826    ?          ?           ?          ?            
1 1 1 5  2  0  o 0 455.239 16.9144   454.939    180         2.6439     180          
1 1 1 5  2  1  o 0 1050.1  21.8781   831.558    83.7179     418.09     -96.2821     
1 1 1 5  2  2  o 0 400.531 11.1807   370.508    82.9455     40.7747    -97.0545     
1 1 1 5  2  3  f 1 214.187 6.26738   168.368    -122.549    67.4383    57.4505      
1 1 1 5  2  4  f 1 198.606 5.71421   157.221    82.8803     59.255     -97.1197     
1 1 1 5  2  5  f 1 333.905 9.59023   311.971    9.34904     23.2328    -170.651     
1 1 1 5  2  6  o 0 392.047 11.5455   292.063    -18.9013    154.589    161.099      
1 1 1 5  2  7  o 0 475.176 14.0439   502.504    88.3651     121.035    88.3651      
1 1 1 5  2  8  o 0 554.926 16.0919   573.945    -43.6118    154.616    -43.6118     
1 1 1 5  2  9  o 0 197.896 6.28197   188.982    -141.828    52.0701    -141.828     
1 1 1 5  2  10 o 0 566.595 16.4632   488.58     154.872     0.384246   -25.1281     
1 1 1 5  2  11 o 0 368.082 11.5895   379.511    49.4761     109.843    49.4761      
1 1 1 5  2  12 o 0 306.767 8.89046   286.664    -124.704    42.7547    -124.704     
1 1 1 5  2  13 o 0 378.417 10.9627   264.14     -45.0678    113.225    134.932      
1 1 1 5  2  14 o 0 183.458 5.83757   184.993    -15.1032    45.7698    -15.1032     
1 1 1 5  2  15 o 0 49.2438 9.16711   7.08015    -139.333    57.3241    40.6674      
1 1 1 5  2  16 o 0 91.0414 5.20207   81.0678    -23.5608    19.6691    -23.5608     
1 1 1 5  2  17 o 0 49.4477 8.10477   33.6052    16.8802     0.543097   16.8802      
1 1 1 5  2  18 o 0 107.318 4.66016   119.635    94.0602     33.4959    94.0602      
1 1 1 5  2  19 o 0 64.2604 6.86269   64.5769    -130.888    14.1909    -130.888     
1 1 1 5  2  20 o 0 106.818 6.52935   88.8024    -18.9459    14.8531    161.054      
1 1 1 5  2  21 o 0 31.141  13.6996   23.9166    -81.7668    6.3423     -81.7668     
1 1 1 5  2  22 o 0 29.1151 13.6538   ?          ?           ?          ?            
1 1 1 5  2  23 o 0 14.762  7.16654   ?          ?           ?          ?            
1 1 1 5  3  1  o 0 185.539 4.90175   95.1707    -93.3007    163.666    86.6993      
1 1 1 5  3  2  o 0 585.602 15.6333   558.844    -145.351    36.1128    34.6485      
1 1 1 5  3  3  o 0 622.751 15.7868   615.619    5.40172     2.5137     -174.598     
1 1 1 5  3  4  o 0 452.447 13.1091   441.876    69.6758     1.95807    -110.324     
1 1 1 5  3  5  o 0 429.048 13.4028   416.938    -150.706    2.93136    29.2936      
1 1 1 5  3  6  o 0 155.03  5.09432   67.9824    -132.838    140.477    47.1616      
1 1 1 5  3  7  o 0 536.808 17.0411   472.931    -45.2466    55.8412    134.753      
1 1 1 5  3  8  o 0 442.292 13.8097   413.158    -15.1648    37.814     -15.1648     
1 1 1 5  3  9  o 0 335.694 10.3927   258.048    -111.43     68.4885    68.5704      
1 1 1 5  3  10 o 0 183.198 6.79089   194.942    -88.5285    113.966    -88.5285     
1 1 1 5  3  11 f 1 691.424 22.8041   637.812    152.279     37.9737    152.279      
1 1 1 5  3  12 o 0 238.352 7.61976   190.677    98.4274     28.532     -81.5726     
1 1 1 5  3  13 o 0 101.614 5.10756   47.7648    134.714     61.4494    -45.2864     
1 1 1 5  3  14 o 0 254.551 6.83637   251.944    47.4553     42.7525    47.4553      
1 1 1 5  3  15 o 0 145.617 5.10376   143.744    -134.235    35.2123    -134.235     
1 1 1 5  3  16 f 1 101.641 4.70919   87.4069    -171.119    10.4019    -171.119     
1 1 1 5  3  17 o 0 171.378 5.43681   131.063    115.616     21.908     -64.3843     
1 1 1 5  3  18 o 0 148.267 5.24208   177.621    -108.422    65.4386    -108.422     
1 1 1 5  3  19 o 0 51.6188 8.47785   42.7914    -79.4355    4.86834    100.564      
1 1 1 5  3  20 o 0 65.6572 7.80469   59.9376    92.6932     2.91715    92.6932      
1 1 1 5  3  21 o 0 55.7096 12.1738   43.5512    173.362     7.04958    -6.63842     
1 1 1 5  3  22 f 1 26.1137 11.9709   ?          ?           ?          ?            
1 1 1 5  3  23 o 0 18.4951 8.86125   ?          ?           ?          ?            
1 1 1 5  4  0  o 0 318.693 9.99113   324.704    180         2.9241     -180         
1 1 1 5  4  1  o 0 203.725 4.90427   157.852    -34.0658    76.5332    145.934      
1 1 1 5  4  2  o 0 846.616 20.2595   751.908    -82.608     180.614    97.392       
1 1 1 5  4  3  o 0 1041.6  24.8722   1028.27    27.8303     21.4475    -152.17      
1 1 1 5  4  4  o 0 340.403 10.4129   423.347    -75.7323    190.109    -75.7323     
1 1 1 5  4  5  o 0 49.5175 7.37098   30.0123    -19.0971    96.2012    -19.0971     
1 1 1 5  4  6  o 0 393.15  11.6231   370.122    39.1661     2.11961    39.1661      
1 1 1 5  4  7  o 0 550.328 17.2641   504.869    -45.7563    16.8288    134.244      
1 1 1 5  4  8  o 0 549.693 16.8089   475.843    19.542      32.3857    -160.458     
1 1 1 5  4  9  o 0 468.03  13.864    407.242    152.783     6.32888    -27.2169     
1 1 1 5  4  10 o 0 434.515 12.6433   359.723    89.9053     26.6398    -90.0947     
1 1 1 5  4  11 o 0 90.5048 6.25966   34.8115    -109.483    21.428     70.5166      
1 1 1 5  4  12 o 0 146.13  5.53758   108.091    127.66      26.3897    -52.3395     
1 1 1 5  4  13 o 0 190.905 6.06094   171.046    92.4502     28.0509    92.4502      
1 1 1 5  4  14 o 0 50.054  9.40629   0.232668   163.214     3.43667    -16.7861     
1 1 1 5  4  15 o 0 33.3785 10.7379   27.3476    40.6031     98.7728    40.6031      
1 1 1 5  4  16 o 0 89.0719 5.10613   86.1265    -162.481    37.1678    -162.481     
1 1 1 5  4  17 o 0 142.854 5.12719   113.104    -3.4073     9.65023    176.593      
1 1 1 5  4  18 o 0 164.282 6.00299   182.352    103.344     41.1109    103.344      
1 1 1 5  4  19 o 0 74.0087 7.09857   56.1461    -132.655    25.0781    47.3447      
1 1 1 5  4  20 o 0 100.612 8.22296   89.0872    -69.9349    5.11302    110.065      
1 1 1 5  4  21 o 0 40.0657 13.1631   26.4537    73.121      12.5705    -106.879     
1 1 1 5  4  22 o 0 33.9614 12.9513   ?          ?           ?          ?            
1 1 1 5  4  23 o 0 5.68218 2.49547   ?          ?           ?          ?            
1 1 1 5  5  0  o 0 292.239 16.8922   300.613    180         98.2833    180          
1 1 1 5  5  1  o 0 47.2839 8.40253   22.8726    90          69.7497    -90          
1 1 1 5  5  2  o 0 97.0716 5.7588    47.4896    180         1.64404    -180         
1 1 1 5  5  3  o 0 111.976 6.77196   104.69     90          19.5713    -90          
1 1 1 5  5  4  o 0 321.943 11.9692   321.823    180         133.862    1.77777e-14  
1 1 1 5  5  5  o 0 277.768 13.1086   274.51     90          10.6581    90           
1 1 1 5  5  6  o 0 91.1336 7.2151    75.3878    0           40.1295    -180         
1 1 1 5  5  7  o 0 173.139 8.05794   162.576    90          81.845     -90          
1 1 1 5  5  8  o 0 673.628 24.8612   606.847    0           81.4088    7.66067e-15  
1 1 1 5  5  9  f 1 121.482 7.54198   91.577     90          14.9775    90           
1 1 1 5  5  10 o 0 676.876 28.8283   587.214    180         10.064     2.69452e-13  
1 1 1 5  5  11 o 0 120.769 8.53846   101.271    90          2.94522    -90          
1 1 1 5  5  12 o 0 350.049 15.914    307.095    0           6.65737    0            
1 1 1 5  5  13 o 0 309.755 13.8257   264.725    -90         21.7088    -90          
1 1 1 5  5  14 o 0 172.469 7.99835   159.634    0           38.8592    -6.09e-15    
1 1 1 5  5  15 o 0 114.353 7.26773   102.688    90          4.77762    -90          
1 1 1 5  5  16 o 0 18.4429 12.2057   1.04931    180         6.22588    -3.53498e-14 
1 1 1 5  5  17 o 0 94.9901 7.46652   98.5891    90          0.0122156  -90          
1 1 1 5  5  18 o 0 108.739 5.91277   108.778    180         53.0931    180          
1 1 1 5  5  19 o 0 79.1475 7.61064   76.1883    90          12.9639    90           
1 1 1 5  5  20 o 0 17.3109 11.9438   3.03616    0           2.19277    180          
1 1 1 5  5  21 o 0 17.7091 11.7953   12.7422    -90         16.1781    90           
1 1 1 5  5  22 o 0 57.1861 26.2199   ?          ?           ?          ?            
1 1 1 5  5  23 o 0 20.2887 5.2499    ?          ?           ?          ?            
1 1 1 6  0  0  o 0 20.7759 13.2904   0.539899   0           20.2957    180          
1 1 1 6  0  1  o 0 18.4321 11.8748   2.41152    135         57.0319    -45          
1 1 1 6  0  2  o 0 45.1412 10.769    2.98683    90          9.23643    -90          
1 1 1 6  0  3  o 0 712.76  27.8925   714.713    -135        11.9619    -135         
1 1 1 6  0  4  o 0 675.649 26.6871   671.694    180         114.357    180          
1 1 1 6  0  5  o 0 246.28  10.0736   243.776    -45         65.5248    135          
1 1 1 6  0  6  o 0 481.033 21.6283   458.673    -90         2.73019    90           
1 1 1 6  0  7  o 0 403.752 17.0177   379.273    -135        28.9845    -135         
1 1 1 6  0  8  o 0 229.913 11.4848   206.93     180         27.7958    1.15917e-13  
1 1 1 6  0  9  o 0 314.929 14.1175   278.023    135         98.5107    -45          
1 1 1 6  0  10 o 0 662.773 25.8001   572.659    90          4.2705     -90          
1 1 1 6  0  11 o 0 71.9659 11.267    34.7447    -135        27.7649    45           
1 1 1 6  0  12 o 0 314.525 12.3349   273.862    180         27.798     180          
1 1 1 6  0  13 o 0 196.776 10.0884   166.607    135         51.6365    -45          
1 1 1 6  0  14 f 1 418.605 14.9976   383.2      90          24.1254    -90          
1 1 1 6  0  15 o 0 81.3039 7.61027   71.744     -135        6.65123    45           
1 1 1 6  0  16 o 0 190.103 7.61757   162.803    0           53.0446    -4.30152e-15 
1 1 1 6  0  17 o 0 59.0415 9.80555   45.0072    135         15.1855    135          
1 1 1 6  0  18 o 0 87.5122 8.06889   85.911     -90         14.5359    -90          
1 1 1 6  0  19 o 0 63.1959 10.9819   59.5716    45          8.63807    -135         
1 1 1 6  0  20 o 0 27.8386 15.9635   23.7483    0           5.66187    -180         
1 1 1 6  0  21 o 0 72.7986 13.0071   62.871     -45         9.41314    -45          
1 1 1 6  0  22 o 0 35.4419 22.9446   ?          ?           ?          ?            
1 1 1 6  0  23 o 0 17.4255 12.4521   ?          ?           ?          ?            
1 1 1 6  1  0  o 0 640.771 19.8618   639.265    180         125.371    180          
1 1 1 6  1  1  o 0 197.823 5.00489   190.897    76.3949     12.7728    76.3949      
1 1 1 6  1  2  o 0 306.707 7.94783   220.543    155.405     154.571    -24.595      
1 1 1 6  1  3  o 0 520.226 15.4499   516.281    149.091     5.20879    149.091      
1 1 1 6  1  4  o 0 449.322 13.0859   362.78     -113.472    154.833    66.5282      
1 1 1 6  1  5  o 0 199.105 6.719     215.3      96.5527     66.3861    96.5527      
1 1 1 6  1  6  o 0 27.7454 10.0247   69.3765    2.11408     153.701    2.11408      
1 1 1 6  1  7  o 0 832.703 24.1335   883.812    -137.912    211.991    -137.912     
1 1 1 6  1  8  o 0 379.028 11.0037   349.058    -162.471    27.2961    -162.471     
1 1 1 6  1  9  o 0 223.344 7.20851   185.68     152.835     5.3516     -27.1654     
1 1 1 6  1  10 o 0 277.385 8.77216   184.548    51.4613     99.1244    -128.539     
1 1 1 6  1  11 o 0 423.446 13.2499   397.254    156.85      47.0078    156.85       
1 1 1 6  1  12 o 0 113.915 5.30263   57.0694    24.1107     69.7342    -155.889     
1 1 1 6  1  13 o 0 208.33  6.38782   184.523    49.5794     26.6485    49.5794      
1 1 1 6  1  14 o 0 173.158 5.97878   169.012    81.5754     35.628     81.5754      
1 1 1 6  1  15 o 0 38.0098 10.9882   2.7278     138.174     48.0065    138.174      
1 1 1 6  1  16 o 0 138.91  4.58047   138.823    -36.9453    48.9432    -36.9453     
1 1 1 6  1  17 o 0 63.4593 7.37416   49.2663    -134.404    4.08318    -134.404     
1 1 1 6  1  18 o 0 131.801 5.47339   137.499    -59.9513    20.8312    -59.9513     
1 1 1 6  1  19 o 0 43.4836 9.77773   33.6384    86.1116     4.18074    -93.8884     
1 1 1 6  1  20 o 0 30.15   10.8676   14.7616    -55.6395    18.3177    124.36       
1 1 1 6  1  21 o 0 18.0884 9.06514   1.04701    170.37      2.86955    -9.62974     
1 1 1 6  1  22 o 0 37.2971 15.1186   ?          ?           ?          ?            
1 1 1 6  1  23 o 0 22.7981 11.1804   ?          ?           ?          ?            
1 1 1 6  2  0  o 0 339.375 11.3692   337.652    0           79.5356    -1.43562e-14 
1 1 1 6  2  1  o 0 748.881 16.746    806.382    56.6801     137.387    56.6801      
1 1 1 6  2  2  o 0 344.163 8.91123   459.005    137.389     260.878    137.389      
1 1 1 6  2  3  o 0 402.673 11.6768   351.803    -132.099    85.2777    47.9009      
1 1 1 6  2  4  o 0 442.382 13.0963   412.129    -153.19     38.2868    26.8101      
1 1 1 6  2  5  o 0 168.226 5.85945   101.834    -56.1542    107.122    123.846      
1 1 1 6  2  6  o 0 193.873 7.38851   135.396    -74.6023    79.0408    105.398      
1 1 1 6  2  7  o 0 500.355 15.0842   473.335    61.2989     18.2587    61.2989      
1 1 1 6  2  8  o 0 536.63  16.1641   483.657    161.066     10.8808    161.066      
1 1 1 6  2  9  o 0 248.428 7.44257   144.998    99.5489     136.388    -80.4511     
1 1 1 6  2  10 o 0 271.414 8.11989   170.42     -155.129    117.117    24.8707      
1 1 1 6  2  11 o 0 369.172 11.3652   406.37     -109.379    166.596    -109.379     
1 1 1 6  2  12 o 0 205.216 6.64203   196.01     -14.3767    46.2369    -14.3767     
1 1 1 6  2  13 o 0 144.046 5.06458   75.4428    135.935     82.6617    -44.065      
1 1 1 6  2  14 o 0 161.46  5.50221   161.84     -174.949    44.5696    -174.949     
1 1 1 6  2  15 o 0 95.9953 4.88617   89.6225    9.19895     23.094     9.19895      
1 1 1 6  2  16 o 0 142.554 5.48723   122.547    -173.503    7.41313    -173.503     
1 1 1 6  2  17 o 0 98.7727 5.02601   89.7061    -5.90172    22.2817    -5.90172     
1 1 1 6  2  18 o 0 89.9774 5.1789    90.8644    122.119     12.3258    122.119      
1 1 1 6  2  19 o 0 118.04  5.79861   110.735    -55.7126    0.761072   -55.7126     
1 1 1 6  2  20 o 0 95.4846 6.40908   99.661     -116.926    28.4174    -116.926     
1 1 1 6  2  21 o 0 21.615  10.3264   6.03493    36.5885     2.82396    -143.411     
1 1 1 6  2  22 o 0 31.4653 14.2798   ?          ?           ?          ?            
1 1 1 6  3  0  o 0 383.282 13.723    382.744    0           66.5539    6.81221e-14  
1 1 1 6  3  1  o 0 179.099 4.89562   69.2482    -158.811    201.143    21.1887      
1 1 1 6  3  2  o 0 967.099 22.5936   1029.61    -90.9361    158.013    -90.9361     
1 1 1 6  3  3  o 0 350.014 9.6937    366.058    5.26602     51.7817    5.26602      
1 1 1 6  3  4  o 0 258.737 7.91516   254.558    -176.574    14.062     -176.574     
1 1 1 6  3  5  o 0 302.495 9.31137   266.674    -15.0363    47.5002    164.964      
1 1 1 6  3  6  o 0 331.685 9.83903   318.905    -79.9417    22.2198    -79.9417     
1 1 1 6  3  7  o 0 508.487 14.068    526.203    -50.5319    110.656    -50.5319     
1 1 1 6  3  8  o 0 442.889 13.12     413.567    16.5001     41.7       16.5001      
1 1 1 6  3  9  o 0 493.251 15.5078   456.533    33.7442     51.9184    33.7442      
1 1 1 6  3  10 o 0 84.9187 6.03045   26.6069    -94.2634    176.952    -94.2634     
1 1 1 6  3  11 o 0 83.734  7.47351   20.2843    124.461     56.1128    -55.5391     
1 1 1 6  3  12 o 0 366.241 11.0914   352.428    -5.64936    72.2529    -5.64936     
1 1 1 6  3  13 o 0 220.95  6.80541   222.53     -178.321    82.0191    -178.321     
1 1 1 6  3  14 o 0 143.473 4.82048   92.609     103.43      65.7012    -76.5695     
1 1 1 6  3  15 o 0 30.4488 11.0095   24.3194    -141.363    83.7502    -141.363     
1 1 1 6  3  16 o 0 97.9897 4.95549   60.1007    91.912      39.736     -88.088      
1 1 1 6  3  17 f 1 29.5498 10.622    2.71927    -95.7681    20.305     84.2319      
1 1 1 6  3  18 o 0 70.8413 6.05244   59.9851    26.0134     10.8719    -153.987     
1 1 1 6  3  19 o 0 80.5606 6.34281   79.2886    74.432      10.8335    74.432       
1 1 1 6  3  20 o 0 57.7349 10.5703   50.5625    174.366     0.0617805  -5.63403     
1 1 1 6  3  21 o 0 29.8976 13.0321   3.47756    -75.6978    40.6886    104.302      
1 1 1 6  3  22 o 0 26.5972 12.9272   ?          ?           ?          ?            
1 1 1 6  3  23 o 0 27.8764 7.5233    ?          ?           ?          ?            
1 1 1 6  4  0  o 0 282.498 10.6537   284.209    180         63.7438    180          
1 1 1 6  4  1  o 0 684.883 15.7987   701.414    158.26      42.5848    158.26       
1 1 1 6  4  2  o 0 315.38  7.88376   366.483    -176.906    119.021    -176.906     
1 1 1 6  4  3  o 0 227.181 7.0048    294.829    146.015     174.217    146.015      
1 1 1 6  4  4  f 1 359.382 10.3311   284.686    36.5363     132.808    -143.464     
1 1 1 6  4  5  o 0 344.346 10.3745   333.92     -60.7244    4.35183    -60.7244     
1 1 1 6  4  6  o 0 257.06  7.81218   185.375    -13.6254    102.771    166.375      
1 1 1 6  4  7  o 0 313.362 10.0685   243.141    -153.093    87.9816    26.9072      
1 1 1 6  4  8  o 0 519.356 16.8762   507.143    149.186     91.4009    149.186      
1 1 1 6  4  9  f 1 173.825 5.96118   144.907    23.6141     8.47866    23.6141      
1 1 1 6  4  10 o 0 452.488 13.3662   395.002    33.5827     17.1655    33.5827      
1 1 1 6  4  11 o 0 189.952 6.90043   141.215    -135.553    38.0335    44.4474      
1 1 1 6  4  12 o 0 498.474 15.4103   394.002    37.3024     77.9516    -142.698     
1 1 1 6  4  13 o 0 194.167 5.33382   127.908    -21.9954    65.1921    158.005      
1 1 1 6  4  14 o 0 409.15  11.243    367.656    -137.65     12.2101    42.3505      
1 1 1 6  4  15 o 0 27.7692 10.7195   7.40871    -74.9499    27.5783    -74.9499     
1 1 1 6  4  16 o 0 109.657 4.74928   92.7025    5.05434     6.60197    5.05434      
1 1 1 6  4  17 o 0 53.8383 7.39298   38.655     -116.182    20.9714    63.8178      
1 1 1 6  4  18 o 0 38.3392 10.1669   17.4531    110.967     0.836078   -69.0328     
1 1 1 6  4  19 o 0 64.062  6.94808   51.8599    105.124     12.4287    -74.8759     
1 1 1 6  4  20 o 0 55.4593 9.0506    58.998     116.128     22.4586    116.128      
1 1 1 6  4  21 o 0 29.4464 12.7237   9.65021    125.658     26.5504    -54.3421     
1 1 1 6  4  22 o 0 15.5207 7.76886   ?          ?           ?          ?            
1 1 1 6  4  23 o 0 14.9541 6.77358   ?          ?           ?          ?            
1 1 1 6  5  0  o 0 294.204 10.9464   298.58     0           29.3483    -5.93822e-14 
1 1 1 6  5  1  o 0 458.193 10.6549   514.421    -106.426    118.006    -106.426     
1 1 1 6  5  2  o 0 605.24  14.671    681.401    -103.044    152.636    -103.044     
1 1 1 6  5  3  o 0 261.306 6.698     337.018    -29.8707    180.535    -29.8707     
1 1 1 6  5  4  o 0 788.774 21.6663   812.096    -126.47     63.8825    -126.47      
1 1 1 6  5  5  f 1 305.967 9.3832    273.617    -76.2664    40.7417    103.734      
1 1 1 6  5  6  o 0 491.556 13.9166   447.019    -24.646     28.6655    155.354      
1 1 1 6  5  7  o 0 211.033 6.80526   120.833    -9.44678    138.079    170.553      
1 1 1 6  5  8  o 0 555.535 16.8343   519.39     -170.376    50.7305    -170.376     
1 1 1 6  5  9  o 0 120.617 6.09021   83.4793    169.891     1.62168    -10.1095     
1 1 1 6  5  10 o 0 173.448 5.6122    123.184    50.1219     49.6364    -129.878     
1 1 1 6  5  11 o 0 536.912 16.2588   500.869    -52.964     49.7062    -52.964      
1 1 1 6  5  12 o 0 87.3396 6.33332   41.7465    -120.301    46.5176    59.6989      
1 1 1 6  5  13 o 0 31.2879 11.2202   28.6882    5.61804     75.7216    5.61804      
1 1 1 6  5  14 o 0 120.909 4.4385    116.195    -116.556    37.0877    -116.556     
1 1 1 6  5  15 o 0 227.905 6.50598   179.487    -114.035    43.5612    65.9649      
1 1 1 6  5  16 o 0 110.276 4.74266   103.6      2.61742     28.8771    2.61742      
1 1 1 6  5  17 f 1 83.4192 5.11141   78.1439    0.813404    7.27095    -179.187     
1 1 1 6  5  18 o 0 111.095 4.77929   120.854    -96.5413    28.0634    -96.5413     
1 1 1 6  5  19 o 0 70.6599 6.78959   48.8662    39.1444     32.5398    -140.856     
1 1 1 6  5  20 o 0 98.2845 8.25922   96.2912    124.641     14.8658    124.641      
1 1 1 6  5  21 o 0 59.8084 11.6853   51.5873    -91.3909    2.08695    -91.3909     
1 1 1 6  5  22 f 1 44.8152 15.6651   ?          ?           ?          ?            
1 1 1 6  6  0  o 0 110.822 7.16343   62.1598    0           32.2371    180          
1 1 1 6  6  1  o 0 318.013 10.8763   325.954    90          9.29728    90           
1 1 1 6  6  2  o 0 119.052 6.19683   41.6822    0           16.1418    1.78298e-14  
1 1 1 6  6  3  o 0 315.674 11.4761   315.908    90          85.6063    90           
1 1 1 6  6  4  o 0 43.1122 12.2554   7.65452    0           27.0093    180          
1 1 1 6  6  5  o 0 1025.62 36.8929   1008.45    -90         74.7398    -90          
1 1 1 6  6  6  o 0 266.967 11.608    252.799    0           67.0272    0            
1 1 1 6  6  7  o 0 598.984 25.1984   559.077    -90         123.039    -90          
1 1 1 6  6  8  o 0 119.859 7.25335   106.77     180         79.9256    8.39242e-15  
1 1 1 6  6  9  o 0 419.903 17.2292   369.202    90          46.9716    90           
1 1 1 6  6  10 o 0 406.203 18.2059   370.714    180         24.7171    2.05032e-14  
1 1 1 6  6  11 o 0 229.389 11.6215   204.792    90          14.8759    90           
1 1 1 6  6  12 o 0 239.106 10.9718   208.397    180         52.526     4.19025e-14  
1 1 1 6  6  13 o 0 20.9949 13.2914   6.09601    90          61.1812    -90          
1 1 1 6  6  14 o 0 103.644 7.23901   88.4466    180         19.828     180          
1 1 1 6  6  15 f 1 55.2037 11.7858   46.773     -90         22.7757    90           
1 1 1 6  6  16 o 0 144.564 6.05513   124.884    0           21.5142    180          
1 1 1 6  6  17 o 0 340.985 13.9131   351.721    90          71.5923    90           
1 1 1 6  6  18 o 0 64.7923 10.263    64.3955    0           17.5525    180          
1 1 1 6  6  19 o 0 116.064 9.27089   111.06     -90         19.9939    -90          
1 1 1 6  6  20 o 0 19.6064 13.1073   5.43139    0           2.00316    180          
1 1 1 6  6  21 o 0 31.323  18.787    20.6844    -90         6.74116    -90          
1 1 1 6  6  22 o 0 46.1039 22.4687   ?          ?           ?          ?            
1 1 1 7  0  1  o 0 296.158 10.2938   296.215    -135        179.698    -135         
1 1 1 7  0  2  o 0 401.888 15.5786   399.851    0           86.2772    -180         
1 1 1 7  0  3  o 0 150.27  7.58447   149.862    -45         48.0701    135          
1 1 1 7  0  4  o 0 166.968 7.97391   166.249    -90         39.1326    90           
1 1 1 7  0  5  o 0 72.6866 7.82681   63.0008    -135        92.0984    45           
1 1 1 7  0  6  o 0 415.435 17.9621   394.263    180         79.1523    180          
1 1 1 7  0  7  o 0 97.7872 7.61639   15.0603    -45         1.82504    -45          
1 1 1 7  0  8  o 0 130.078 12.7177   82.6465    -90         31.8437    -90          
1 1 1 7  0  9  o 0 138.433 8.21978   120.098    45          14.696     -135         
1 1 1 7  0  10 o 0 310.285 13.2844   266.637    0           53.4619    -3.93815e-14 
1 1 1 7  0  11 f 1 564.728 22.384    501.748    -45         137.27     -45          
1 1 1 7  0  12 o 0 85.8054 10.0855   61.8514    -90         5.00518    -90          
1 1 1 7  0  13 o 0 18.6521 12.7695   0.910748   -135        11.4275    45           
1 1 1 7  0  14 o 0 216.932 8.79073   197.358    180         64.4688    180          
1 1 1 7  0  15 o 0 56.476  13.8207   30.3459    135         4.3057     135          
1 1 1 7  0  16 o 0 97.9998 7.24051   82.9311    90          22.3866    90           
1 1 1 7  0  17 o 0 21.506  12.9954   2.26278    -135        4.23902    45           
1 1 1 7  0  18 o 0 147.485 7.44194   143.799    180         3.64639    2.76711e-13  
1 1 1 7  0  19 o 0 98.0244 6.96257   91.7447    -45         15.4647    -45          
1 1 1 7  0  20 o 0 22.044  13.8784   5.66393    90          0.449782   -90          
1 1 1 7  0  21 o 0 93.8267 16.4215   80.4166    -135        21.5839    -135         
1 1 1 7  0  22 o 0 30.6107 19.6151   ?          ?           ?          ?            
1 1 1 7  0  23 o 0 7.87719 5.83457   ?          ?           ?          ?            
1 1 1 7  1  0  o 0 172.931 6.9892    171.994    180         23.0784    -2.29275e-14 
1 1 1 7  1  1  o 0 168.458 4.56362   66.0881    -105.189    184.85     74.811       
1 1 1 7  1  2  o 0 438.521 12.3691   419.36     -16.894     16.6996    163.106      
1 1 1 7  1  3  o 0 142.752 5.10408   106.262    164.841     40.9635    -15.1595     
1 1 1 7  1  4  o 0 573.69  16.9108   621.054    -40.888     113.718    -40.888      
1 1 1 7  1  5  o 0 470.033 14.3826   464.743    99.0444     16.1589    99.0444      
1 1 1 7  1  6  o 0 85.2734 5.1529    11.5351    17.052      4.46771    -162.948     
1 1 1 7  1  7  o 0 252.627 8.09118   214.426    -14.9613    27.1156    165.039      
1 1 1 7  1  8  o 0 466.397 13.5557   413.775    -19.5994    1.63071    -19.5994     
1 1 1 7  1  9  o 0 113.013 5.00857   66.932     -157.589    23.0883    -157.589     
1 1 1 7  1  10 o 0 635.077 18.8747   572.575    51.8544     59.8819    51.8544      
1 1 1 7  1  11 o 0 345.415 10.4197   320.153    -84.1414    38.0645    -84.1414     
1 1 1 7  1  12 o 0 248.34  7.40032   212.376    -20.6352    2.93854    -20.6352     
1 1 1 7  1  13 o 0 165.782 5.76364   117.125    -37.7344    33.869     142.266      
1 1 1 7  1  14 o 0 115.848 5.68572   82.1664    112.697     28.1993    -67.3032     
1 1 1 7  1  15 o 0 133.127 4.91725   142.956    141.441     62.6179    141.441      
1 1 1 7  1  16 o 0 229.401 6.80342   184.79     66.9661     17.5497    -113.034     
1 1 1 7  1  17 o 0 112.723 4.45178   133.934    121.185     46.6337    121.185      
1 1 1 7  1  18 o 0 91.1732 5.3496    98.5199    165.116     27.8472    165.116      
1 1 1 7  1  19 o 0 122.29  6.31771   126.063    84.8904     26.0662    84.8904      
1 1 1 7  1  20 o 0 99.9474 6.43926   98.7847    -15.2968    20.2255    -15.2968     
1 1 1 7  1  21 o 0 22.5153 10.4131   8.44839    -125.132    7.03812    54.8678      
1 1 1 7  1  22 o 0 31.1303 14.0622   ?          ?           ?          ?            
1 1 1 7  1  23 o 0 12.6767 6.07951   ?          ?           ?          ?            
1 1 1 7  2  0  o 0 253.646 9.06306   251.397    0           211.212    -180         
1 1 1 7  2  1  o 0 688.228 16.5289   718.543    32.6705     86.4277    32.6705      
1 1 1 7  2  2  o 0 183.034 5.71017   158.832    135.804     22.0879    -44.1961     
1 1 1 7  2  3  o 0 455.564 13.8676   543.271    -166.564    198.985    -166.564     
1 1 1 7  2  4  o 0 48.5441 7.10114   66.321     128.966     188.343    128.966      
1 1 1 7  2  5  o 0 460.006 14.3805   404.107    144.485     83.394     -35.5146     
1 1 1 7  2  6  o 0 216.545 7.8308    185.477    -28.8174    19.1643    151.183      
1 1 1 7  2  7  f 1 526.525 15.6906   571.322    104.327     171.444    104.327      
1 1 1 7  2  8  o 0 796.093 24.1979   681.388    121.847     54.4332    -58.1532     
1 1 1 7  2  9  o 0 1153.56 29.587    1115.94    -107.247    212.669    -107.247     
1 1 1 7  2  10 o 0 501.439 15.82     442.967    -98.0283    32.0877    -98.0283     
1 1 1 7  2  11 o 0 183.842 6.55004   131.911    -91.0999    43.6664    88.9001      
1 1 1 7  2  12 o 0 494.084 14.1563   417.739    -0.946163   17.0896    179.054      
1 1 1 7  2  13 o 0 220.877 6.66923   200.132    4.38511     38.1008    4.38511      
1 1 1 7  2  14 o 0 283.21  8.13212   274.428    -59.6611    40.3464    -59.6611     
1 1 1 7  2  15 o 0 166.623 5.49525   213.177    -126.582    145.664    -126.582     
1 1 1 7  2  16 o 0 130.131 5.20548   113.083    153.417     12.3911    153.417      
1 1 1 7  2  17 o 0 65.477  6.62009   37.7658    -62.0848    49.8345    117.915      
1 1 1 7  2  18 o 0 71.6882 6.23811   64.7616    -47.4492    1.09875    132.551      
1 1 1 7  2  19 o 0 54.5205 8.68555   47.218     141.583     0.0747465  -38.4174     
1 1 1 7  2  20 o 0 83.8644 8.56324   86.752     47.4033     25.3425    47.4033      
1 1 1 7  2  21 o 0 84.4045 8.37543   85.509     126.442     28.4313    126.442      
1 1 1 7  2  22 o 0 43.4483 16.3029   ?          ?           ?          ?            
1 1 1 7  2  23 f 1 19.8892 9.21177   ?          ?           ?          ?            
1 1 1 7  3  0  o 0 519.702 17.5322   515.579    0           87.0584    7.4984e-14   
1 1 1 7  3  1  o 0 400.573 9.70993   454.984    79.3756     132.714    79.3756      
1 1 1 7  3  2  o 0 887.55  20.9025   744.798    104.206     266.067    -75.7944     
1 1 1 7  3  3  o 0 507.595 14.1211   523.956    174.87      56.0396    174.87       
1 1 1 7  3  4  o 0 278.901 8.57233   306.767    -171.031    82.4809    -171.031     
1 1 1 7  3  5  o 0 530.485 15.9914   428.284    47.382      172.544    -132.618     
1 1 1 7  3  6  o 0 431.336 13.6378   357.177    -43.3535    89.9989    136.647      
1 1 1 7  3  7  o 0 693.227 20.6342   635.252    14.5765     12.6873    -165.423     
1 1 1 7  3  8  o 0 587.876 17.2728   593.99     93.7678     146.737    93.7678      
1 1 1 7  3  9  f 1 489.468 15.5593   485.517    121.37      122.297    121.37       
1 1 1 7  3  10 o 0 372.001 10.8564   335.231    -105.228    4.64179    -105.228     
1 1 1 7  3  11 o 0 168.121 5.9371    95.5913    148.236     89.2671    -31.7644     
1 1 1 7  3  12 o 0 264.177 8.61599   252.298    121.7       55.5531    121.7        
1 1 1 7  3  13 o 0 313.31  9.06172   241.029    16.9775     40.8613    -163.022     
1 1 1 7  3  14 o 0 129.667 4.87961   97.0322    -113.396    26.2804    66.6041      
1 1 1 7  3  15 f 1 50.6802 8.55172   11.6031    36.0161     1.19074    36.0161      
1 1 1 7  3  16 o 0 90.4279 4.91109   88.907     109.353     43.8318    109.353      
1 1 1 7  3  17 f 1 99.1748 5.11204   112.892    -32.6623    31.9255    -32.6623     
1 1 1 7  3  18 o 0 68.3902 6.30825   51.617     -51.6213    22.3166    128.379      
1 1 1 7  3  19 o 0 81.8963 6.83258   56.1302    -135        38.5437    45.0003      
1 1 1 7  3  20 o 0 44.8001 11.6256   37.9271    -80.7599    0.438973   -80.7599     
1 1 1 7  3  21 o 0 19.464  9.27413   2.47708    59.2339     16.5245    -120.766     
1 1 1 7  3  22 o 0 31.9585 13.3882   ?          ?           ?          ?            
1 1 1 7  3  23 o 0 17.2773 8.40376   ?          ?           ?          ?            
1 1 1 7  4  0  o 0 345.409 12.1744   344.167    0           74.3851    8.9481e-14   
1 1 1 7  4  1  o 0 124.896 3.90041   66.7115    20.061      87.4735    -159.939     
1 1 1 7  4  2  f 1 547.811 13.8574   461.529    -28.7263    158.698    151.274      
1 1 1 7  4  3  o 0 757.513 20.084    860.456    86.8733     233.102    86.8733      
1 1 1 7  4  4  o 0 185.238 6.12691   151.913    -80.1326    39.1461    99.8674      
1 1 1 7  4  5  o 0 281.363 8.46414   302.891    -141.366    74.4971    -141.366     
1 1 1 7  4  6  o 0 242.885 8.19839   188.926    170.629     64.4952    -9.37113     
1 1 1 7  4  7  o 0 343.573 9.87244   331.572    -175.679    37.4218    -175.679     
1 1 1 7  4  8  o 0 364.231 12.2857   216.596    -112.649    208.065    67.351       
1 1 1 7  4  9  o 0 173.891 5.74445   157.462    154.01      38.9216    154.01       
1 1 1 7  4  10 o 0 387.056 11.6547   359.56     -47.372     26.2635    -47.372      
1 1 1 7  4  11 o 0 67.3311 9.00752   40.45      35.9242     170.637    35.9242      
1 1 1 7  4  12 o 0 540.114 17.1108   496.129    55.4373     59.7659    55.4373      
1 1 1 7  4  13 o 0 198.885 6.39797   135.449    95.42       56.0203    -84.58       
1 1 1 7  4  14 o 0 29.5328 11.1609   27.2326    146.147     69.5033    146.147      
1 1 1 7  4  15 o 0 127.359 4.87345   101.807    26.3296     13.9508    -153.67      
1 1 1 7  4  16 o 0 128.664 4.97498   95.0295    -177.296    23.08      2.70411      
1 1 1 7  4  17 o 0 162.028 5.03244   211.048    -170.141    96.7604    -170.141     
1 1 1 7  4  18 o 0 100.738 4.91397   89.8051    -80.1975    12.5327    99.8025      
1 1 1 7  4  19 o 0 86.4341 5.62294   75.5133    -141.6      8.15131    38.3999      
1 1 1 7  4  20 o 0 93.8384 6.81775   81.3377    24.5992     5.4532     -155.401     
1 1 1 7  4  21 o 0 55.0345 12.408    42.5166    16.5467     6.74027    -163.453     
1 1 1 7  4  22 o 0 33.4512 12.568    ?          ?           ?          ?            
1 1 1 7  4  23 o 0 21.3403 9.93475   ?          ?           ?          ?            
1 1 1 7  5  0  o 0 808.521 24.4566   819.595    0           155.032    -3.72589e-15 
1 1 1 7  5  1  o 0 576.501 13.4171   693.844    135.961     237.013    135.961      
1 1 1 7  5  2  o 0 107.596 4.58858   21.3409    -22.5785    145.002    157.421      
1 1 1 7  5  3  o 0 269.456 7.62968   309.529    -167.896    103.303    -167.896     
1 1 1 7  5  4  o 0 323.94  9.09334   247.659    -93.5431    132.566    86.4569      
1 1 1 7  5  5  o 0 275.066 7.73267   304.727    -139.627    91.7017    -139.627     
1 1 1 7  5  6  o 0 178.798 5.95309   178.248    -70.4933    50.5087    -70.4933     
1 1 1 7  5  7  f 1 467.741 14.1204   389.237    -41.304     81.8726    138.696      
1 1 1 7  5  8  o 0 154.715 5.34786   146.528    50.9686     59.557     50.9686      
1 1 1 7  5  9  o 0 414.03  12.4449   381.943    6.85075     49.3522    6.85075      
1 1 1 7  5  10 o 0 219.329 7.05494   164.843    -88.2023    52.3662    91.7977      
1 1 1 7  5  11 o 0 382.27  13.2878   249.885    -49.2825    171.223    130.717      
1 1 1 7  5  12 o 0 172.399 5.49313   179.104    -160.208    77.3525    -160.208     
1 1 1 7  5  13 o 0 252.269 7.51177   226.352    -179.516    13.0126    0.484414     
1 1 1 7  5  14 o 0 66.5256 6.75859   19.637     173.079     46.4087    -6.92117     
1 1 1 7  5  15 o 0 25.131  10.1246   23.5687    3.47421     68.1619    3.47421      
1 1 1 7  5  16 o 0 41.7076 10.0059   7.41922    165.945     23.5581    -14.0549     
1 1 1 7  5  17 o 0 63.2109 7.01168   53.7096    -77.6935    10.6704    102.306      
1 1 1 7  5  18 o 0 103.388 5.09626   126.489    -178.96     58.7345    -178.96      
1 1 1 7  5  19 o 0 88.1055 5.80322   87.4398    132.864     12.8594    132.864      
1 1 1 7  5  20 o 0 39.5155 11.7064   27.0473    -137.167    12.2484    42.833       
1 1 1 7  5  21 o 0 21.7024 10.2395   1.22301    -74.5346    33.5099    -74.5346     
1 1 1 7  5  22 o 0 31.686  12.8859   ?          ?           ?          ?            
1 1 1 7  5  23 o 0 26.6854 5.40674   ?          ?           ?          ?            
1 1 1 7  6  0  o 0 329.816 11.6995   336.463    0           59.2726    1.06915e-13  
1 1 1 7  6  1  f 1 678.953 15.8609   912.021    32.7945     459.199    32.7945      
1 1 1 7  6  2  o 0 544.058 13.1158   598.234    131.049     114.684    131.049      
1 1 1 7  6  3  o 0 300.056 8.54791   301.233    150.717     18.3548    150.717      
1 1 1 7  6  4  o 0 566.705 15.7005   552.926    -16.9112    6.08076    163.089      
1 1 1 7  6  5  f 1 238.962 7.34023   268.492    37.5891     105.595    37.5891      
1 1 1 7  6  6  o 0 431.377 12.7785   355.49     -174.892    92.2518    5.10752      
1 1 1 7  6  7  o 0 594.336 17.2396   550.558    -173.263    5.40112    -173.263     
1 1 1 7  6  8  o 0 330.855 10.1979   315.213    -18.2441    54.6038    -18.2441     
1 1 1 7  6  9  o 0 256.867 7.54282   214.992    36.9677     4.11131    -143.032     
1 1 1 7  6  10 o 0 384.909 12.5726   450.831    -107.586    218.444    -107.586     
1 1 1 7  6  11 o 0 218.107 6.86388   206.295    -113.969    36.7163    -113.969     
1 1 1 7  6  12 o 0 239.979 7.6382    160.578    -8.66501    87.2711    171.335      
1 1 1 7  6  13 o 0 220.914 6.3092    259.45     -56.3313    118.692    -56.3313     
1 1 1 7  6  14 o 0 50.6878 9.17915   0.959293   3.49656     27.7554    -176.503     
1 1 1 7  6  15 o 0 117.26  4.41707   103.94     -7.64761    10.1682    -7.64761     
1 1 1 7  6  16 o 0 87.2015 6.19872   46.8982    47.1287     46.166     -132.871     
1 1 1 7  6  17 o 0 152.205 4.58859   163.866    102.176     20.8785    102.176      
1 1 1 7  6  18 o 0 57.9191 8.0596    59.16      -46.0593    27.2324    -46.0593     
1 1 1 7  6  19 o 0 55.9355 9.2239    49.1093    -25.9939    0.0589524  -25.9939     
1 1 1 7  6  20 o 0 61.4926 7.57134   59.5936    -56.3383    11.5631    -56.3383     
1 1 1 7  6  21 f 1 70.1347 11.4404   ?          ?           ?          ?            
1 1 1 7  6  22 o 0 35.0506 14.6236   ?          ?           ?          ?            
1 1 1 7  7  0  o 0 640.58  28.6065   657.192    180         209.863    2.26801e-14  
1 1 1 7  7  1  o 0 67.7028 7.1731    11.2117    -90         9.33874    90           
1 1 1 7  7  2  o 0 448.089 14.7677   454.029    0           57.6621    2.04121e-14  
1 1 1 7  7  3  o 0 432.24  16.3638   432.899    -90         96.9148    90           
1 1 1 7  7  4  o 0 168.551 7.08609   164.665    0           41.2486    -2.04525e-14 
1 1 1 7  7  5  o 0 269.581 12.2537   257.036    90          34.7339    90           
1 1 1 7  7  6  o 0 929.583 34.6381   874.455    180         136.209    2.44204e-14  
1 1 1 7  7  7  o 0 491.689 19.0752   444.202    90          29.1016    -90          
1 1 1 7  7  8  o 0 407.565 16.5471   362.219    180         35.1652    7.22754e-14  
1 1 1 7  7  9  o 0 110.734 7.24919   93.5651    90          41.7673    -90          
1 1 1 7  7  10 o 0 324.535 14.03     293.952    180         37.5908    3.4198e-16   
1 1 1 7  7  11 o 0 169.141 8.50456   149.861    -90         47.2969    90           
1 1 1 7  7  12 o 0 122.387 7.4682    105.603    180         6.30184    1.17583e-13  
1 1 1 7  7  13 f 1 153.266 7.47278   143.837    90          22.8893    90           
1 1 1 7  7  14 o 0 73.8858 8.4909    49.9863    180         5.44467    -7.53063e-14 
1 1 1 7  7  15 o 0 87.5538 7.69362   77.503     90          22.4423    -90          
1 1 1 7  7  16 o 0 72.3871 7.31408   38.9129    180         18.3723    180          
1 1 1 7  7  17 o 0 79.8979 8.14266   81.8067    -90         23.5919    90           
1 1 1 7  7  18 o 0 56.2801 10.6687   48.7584    180         17.054     -180         
1 1 1 7  7  19 o 0 34.7989 15.5881   17.9557    -90         3.95862    -90          
1 1 1 7  7  20 o 0 23.8164 14.6972   15.7497    180         2.17447    5.08222e-14  
1 1 1 7  7  21 o 0 30.4954 17.8618   ?          ?           ?          ?            
1 1 1 7  7  22 o 0 77.1687 26.7071   ?          ?           ?          ?            
1 1 1 8  0  0  o 0 884.574 35.9062   885.472    180         27.8235    -4.78931e-13 
1 1 1 8  0  1  o 0 915.065 28.8195   912.122    135         145.575    -45          
1 1 1 8  0  2  o 0 869.422 29.1867   871.15     -90         81.2859    90           
1 1 1 8  0  3  o 0 109.9   5.88692   73.4978    -135        12.0679    -135         
1 1 1 8  0  4  o 0 517.534 22.9998   513.167    0           88.3504    7.86733e-16  
1 1 1 8  0  5  o 0 155.022 7.62981   145.801    -45         43.8583    -45          
1 1 1 8  0  6  o 0 413.509 18.1484   390.408    90          13.1413    90           
1 1 1 8  0  7  o 0 422.338 18.2914   392.665    -135        12.4738    -135         
1 1 1 8  0  8  o 0 107.81  20.3645   84.8976    0           11.0704    -180         
1 1 1 8  0  9  o 0 442.281 18.6799   386.156    -45         6.80614    -45          
1 1 1 8  0  10 o 0 446.145 21.1503   403.544    -90         1.48893    -90          
1 1 1 8  0  11 o 0 824.832 33.886    728.354    45          86.1567    45           
1 1 1 8  0  12 o 0 192.595 9.20404   165.492    0           86.3377    5.75224e-15  
1 1 1 8  0  13 o 0 337.8   13.1561   282.452    -45         47.6508    -45          
1 1 1 8  0  14 o 0 94.877  7.01471   7.80502    90          3.71168    90           
1 1 1 8  0  15 o 0 96.4026 8.05531   84.2141    -135        5.48074    -135         
1 1 1 8  0  16 o 0 46.3776 14.5697   16.8535    0           2.88298    -180         
1 1 1 8  0  17 o 0 98.391  6.47479   99.0029    -45         18.3146    -45          
1 1 1 8  0  18 o 0 288.534 10.7844   279.226    -90         53.0961    -90          
1 1 1 8  0  19 o 0 30.3286 16.2578   26.6864    -135        19.8997    45           
1 1 1 8  0  20 o 0 15.8556 11.3173   8.18009    180         10.7676    5.33057e-15  
1 1 1 8  0  21 o 0 40.4969 18.2772   34.4       135         7.3424     -45          
1 1 1 8  0  22 o 0 18.221  12.9647   ?          ?           ?          ?            
1 1 1 8  0  23 o 0 15.5104 10.8392   ?          ?           ?          ?            
1 1 1 8  1  0  o 0 468.414 17.029    464.688    180         30.5757    180          
1 1 1 8  1  1  o 0 598.342 14.9845   675.842    134.895     164.729    134.895      
1 1 1 8  1  2  o 0 330.245 8.69453   365.533    -167.017    89.9026    -167.017     
1 1 1 8  1  3  o 0 330.16  9.65802   334.245    -50.8702    29.9207    -50.8702     
1 1 1 8  1  4  o 0 240.295 7.37356   143.808    128.639     173.275    -51.3607     
1 1 1 8  1  5  o 0 421.884 12.3835   426.068    134.807     38.7327    134.807      
1 1 1 8  1  6  f 1 551.193 18.1918   572.963    87.1395     116.686    87.1395      
1 1 1 8  1  7  o 0 287.774 8.58128   304.369    -73.1128    92.0626    -73.1128     
1 1 1 8  1  8  o 0 473.977 14.4855   354.665    150.516     126.578    -29.4841     
1 1 1 8  1  9  o 0 507.544 15.1519   432.561    73.4028     13.22      -106.597     
1 1 1 8  1  10 o 0 471.831 14.6961   423.626    -141.111    2.0498     -141.111     
1 1 1 8  1  11 o 0 354.799 10.4418   364.129    93.2492     114.644    93.2492      
1 1 1 8  1  12 o 0 436.396 12.2085   425.328    -171.915    104.738    -171.915     
1 1 1 8  1  13 o 0 140.397 5.34707   121.344    117.576     25.5855    117.576      
1 1 1 8  1  14 o 0 215.507 6.21406   230.98     22.363      85.2547    22.363       
1 1 1 8  1  15 o 0 219.318 6.36692   186.605    4.38643     6.58065    -175.614     
1 1 1 8  1  16 o 0 177.036 5.26041   156.567    72.8925     19.4644    72.8925      
1 1 1 8  1  17 o 0 85.8611 4.82109   76.8164    109.922     11.8994    -70.0777     
1 1 1 8  1  18 o 0 46.8977 8.69148   24.0945    135.595     12.3404    135.595      
1 1 1 8  1  19 o 0 77.9474 6.23283   80.1647    -53.157     21.3522    -53.157      
1 1 1 8  1  20 o 0 69.2677 7.61227   69.1676    -152.628    18.6793    -152.628     
1 1 1 8  1  21 f 1 26.3622 12.0438   6.73084    151.174     25.1801    -28.8255     
1 1 1 8  1  22 o 0 25.0329 11.8475   ?          ?           ?          ?            
1 1 1 8  1  23 o 0 22.7165 11.0261   ?          ?           ?          ?            
1 1 1 8  2  0  o 0 954.518 31.215    942.448    0           9.79693    180          
1 1 1 8  2  1  o 0 606.223 15.0581   662.978    -61.2668    129.108    -61.2668     
1 1 1 8  2  2  o 0 532.861 13.5656   468.292    -5.76428    109.821    174.236      
1 1 1 8  2  3  o 0 57.2772 6.73358   25.2225    111.108     105.386    111.108      
1 1 1 8  2  4  o 0 178.631 6.26567   121.641    16.4693     87.7807    -163.531     
1 1 1 8  2  5  o 0 328.904 10.2209   374.995    -73.9558    125.985    -73.9558     
1 1 1 8  2  6  o 0 516.912 15.5223   498.168    140.705     34.0205    140.705      
1 1 1 8  2  7  o 0 288.868 10.1283   293.842    172.581     69.0363    172.581      
1 1 1 8  2  8  o 0 473.454 15.1454   457.703    54.8946     83.6168    54.8946      
1 1 1 8  2  9  o 0 251.678 7.49913   140.457    -7.68839    146.596    172.312      
1 1 1 8  2  10 o 0 528.142 15.7907   527.476    -154.762    108.375    -154.762     
1 1 1 8  2  11 o 0 293.057 8.78011   255.6      -76.5428    6.71289    -76.5428     
1 1 1 8  2  12 o 0 335.14  9.75046   302.802    77.2226     34.8589    77.2226      
1 1 1 8  2  13 o 0 325.06  8.82787   389.189    -161.218    181.313    -161.218     
1 1 1 8  2  14 o 0 117.609 4.56939   84.4211    20.6296     25.9584    -159.37      
1 1 1 8  2  15 o 0 106.375 5.08091   78.0617    -87.892     21.2998    92.108       
1 1 1 8  2  16 o 0 178.064 5.31398   170.352    154.333     45.3001    154.333      
1 1 1 8  2  17 o 0 97.0738 4.8939    117.76     -41.6446    49.2543    -41.6446     
1 1 1 8  2  18 o 0 60.5454 7.90494   41.4611    -2.2683     25.1103    177.732      
1 1 1 8  2  19 o 0 89.0947 5.99102   86.3825    -86.9323    11.0548    -86.9323     
1 1 1 8  2  20 o 0 24.1394 10.5835   10.5675    8.65154     10.5736    -171.348     
1 1 1 8  2  21 o 0 33.8408 12.9375   26.5673    163.207     4.65214    163.207      
1 1 1 8  2  22 o 0 35.0958 14.5983   ?          ?           ?          ?            
1 1 1 8  2  23 o 0 10.0192 4.98281   ?          ?           ?          ?            
1 1 1 8  3  0  o 0 245.351 7.90695   244.752    180         76.3428    -3.7915e-14  
1 1 1 8  3  1  o 0 245.545 6.51384   240.332    -166.639    11.7509    -166.639     
1 1 1 8  3  2  o 0 631.816 15.702    594.349    -57.3534    51.6281    122.647      
1 1 1 8  3  3  o 0 50.8216 6.75571   112.062    -49.5845    298.24     -49.5845     
1 1 1 8  3  4  o 0 529.304 15.5856   408.663    46.0974     213.316    -133.903     
1 1 1 8  3  5  o 0 227.961 6.93741   158.04     -88.0661    111.734    91.9339      
1 1 1 8  3  6  o 0 270.649 8.34888   159.26     76.5968     177.515    -103.403     
1 1 1 8  3  7  o 0 279.236 8.90769   268.915    -76.566     37.3555    -76.566      
1 1 1 8  3  8  o 0 294.586 8.18963   262.296    70.9905     15.703     70.9905      
1 1 1 8  3  9  o 0 253.53  7.87875   226.736    -134.991    28.2069    -134.991     
1 1 1 8  3  10 o 0 118.168 5.23163   85.4895    -74.1328    17.5456    -74.1328     
1 1 1 8  3  11 o 0 360.219 11.3493   343.004    168.914     61.4429    168.914      
1 1 1 8  3  12 o 0 146.573 5.48371   71.156     129.576     99.7542    -50.4243     
1 1 1 8  3  13 o 0 249.523 7.41741   280.019    -173.863    105.8      -173.863     
1 1 1 8  3  14 f 1 127.43  4.68042   110.871    8.97127     10.9239    8.97127      
1 1 1 8  3  15 o 0 195.863 5.65477   141.106    18.3853     57.5533    -161.615     
1 1 1 8  3  16 o 0 107.254 4.79714   95.3966    -131.915    20.1571    -131.915     
1 1 1 8  3  17 o 0 102.713 4.16781   96.2876    95.8203     9.11446    -84.1797     
1 1 1 8  3  18 o 0 47.8686 7.98557   29.426     -127.767    20.7303    52.2328      
1 1 1 8  3  19 o 0 44.8395 10.2783   42.0982    -170.753    17.327     -170.753     
1 1 1 8  3  20 o 0 35.6001 12.1249   24.5356    -152.351    8.27077    27.649       
1 1 1 8  3  21 o 0 82.9616 10.3881   76.4834    39.1586     13.1984    39.1586      
1 1 1 8  3  22 o 0 35.8932 15.727    ?          ?           ?          ?            
1 1 1 8  4  0  o 0 179.708 6.63107   179.608    180         36.238     -6.07321e-14 
1 1 1 8  4  1  o 0 244.804 6.56353   280.003    -81.1647    96.5275    -81.1647     
1 1 1 8  4  2  o 0 183.25  4.84684   162.814    62.6618     12.0818    -117.338     
1 1 1 8  4  3  o 0 139.056 5.18333   11.9233    166.564     233.421    -13.4361     
1 1 1 8  4  4  o 0 614.126 16.6845   534.682    -29.1309    126.772    150.869      
1 1 1 8  4  5  o 0 502.367 15.4679   437.366    118.817     68.3895    -61.183      
1 1 1 8  4  6  o 0 455.365 12.9255   436.615    154.747     30.3785    154.747      
1 1 1 8  4  7  f 1 471.057 14.8584   394.443    -143.073    72.9229    36.927       
1 1 1 8  4  8  o 0 750.857 20.8485   665.464    -84.7549    6.12422    -84.7549     
1 1 1 8  4  9  o 0 329.018 8.8538    320.807    -93.8651    82.6575    -93.8651     
1 1 1 8  4  10 o 0 226.046 8.04409   170.107    -94.7214    52.2891    85.2786      
1 1 1 8  4  11 o 0 369.979 12.0223   323.004    -33.9618    3.11297    -33.9618     
1 1 1 8  4  12 o 0 85.6283 6.48269   21.9961    31.3327     11.1955    31.3327      
1 1 1 8  4  13 f 1 62.0012 6.85071   16.7909    1.98934     28.6753    -178.011     
1 1 1 8  4  14 o 0 96.303  5.0768    73.2967    -67.8503    2.90048    -67.8503     
1 1 1 8  4  15 o 0 81.099  5.32844   65.5803    -34.9917    4.41202    -34.9917     
1 1 1 8  4  16 o 0 261.975 6.84844   235.942    119.59      30.1753    119.59       
1 1 1 8  4  17 o 0 96.5434 4.75516   124.274    -82.4636    64.2856    -82.4636     
1 1 1 8  4  18 o 0 73.705  6.01629   48.2517    -84.9037    40.2865    95.0963      
1 1 1 8  4  19 o 0 22.1483 9.88102   1.08711    -119.846    6.86839    60.1539      
1 1 1 8  4  20 f 1 52.8393 9.44045   57.2537    73.5612     26.1811    73.5612      
1 1 1 8  4  21 o 0 76.7128 12.3334   54.2932    -123.196    21.2766    56.8044      
1 1 1 8  4  22 o 0 48.5702 12.9644   ?          ?           ?          ?            
1 1 1 8  4  23 o 0 20.5018 9.59933   ?          ?           ?          ?            
1 1 1 8  5  0  o 0 478.257 15.611    479.91     180         17.9802    -180         
1 1 1 8  5  1  o 0 387.825 9.92925   459.057    -64.1412    158.779    -64.1412     
1 1 1 8  5  2  o 0 141.381 5.14937   113.564    -10.1718    19.7761    169.828      
1 1 1 8  5  3  o 0 455.569 11.7823   488.255    -122.876    86.7859    -122.876     
1 1 1 8  5  4  o 0 349.125 10.3477   366.677    -64.9495    63.0474    -64.9495     
1 1 1 8  5  5  o 0 200.585 6.22593   128.777    -82.4693    105.546    97.5307      
1 1 1 8  5  6  o 0 305.612 9.36186   365.899    113.04      180.552    113.04       
1 1 1 8  5  7  o 0 171.591 5.74202   144.372    -168.718    5.80423    -168.718     
1 1 1 8  5  8  o 0 327.509 10.2082   285.943    59.9005     4.19603    59.9005      
1 1 1 8  5  9  o 0 433.594 12.9898   360.999    146.513     23.2344    -33.4867     
1 1 1 8  5  10 o 0 104.386 5.45533   43.6082    130.898     65.8763    -49.1017     
1 1 1 8  5  11 o 0 194.411 6.08052   153.087    -4.19476    26.3891    175.805      
1 1 1 8  5  12 o 0 231.268 6.90109   154.439    160.5       81.7849    -19.5003     
1 1 1 8  5  13 o 0 336.449 9.59311   325.115    168.36      28.7477    168.36       
1 1 1 8  5  14 o 0 30.0316 10.7386   15.0587    168.373     39.2575    168.373      
1 1 1 8  5  15 o 0 229.643 7.10967   195.856    162.792     7.94206    -17.2085     
1 1 1 8  5  16 o 0 79.4555 5.61242   57.131     78.9986     6.82692    -101.001     
1 1 1 8  5  17 o 0 53.3828 8.06341   37.0318    46.6677     21.99      -133.332     
1 1 1 8  5  18 o 0 138.251 5.73103   134.244    131.132     2.67803    131.132      
1 1 1 8  5  19 o 0 97.6551 5.39985   107.945    -146.314    37.4264    -146.314     
1 1 1 8  5  20 o 0 40.1232 13.0635   37.8119    19.1987     11.7238    19.1987      
1 1 1 8  5  21 o 0 63.734  17.0547   ?          ?           ?          ?            
1 1 1 8  5  22 o 0 40.2941 13.0593   ?          ?           ?          ?            
1 1 1 8  6  0  o 0 132.867 4.82538   73.1764    180         34.4381    180          
1 1 1 8  6  1  f 1 855.492 20.0137   907.935    -150.198    108.259    -150.198     
1 1 1 8  6  2  o 0 364.82  9.56141   276.722    91.2157     165.944    -88.7843     
1 1 1 8  6  3  o 0 590.989 15.5823   676.232    -175.275    191.076    -175.275     
1 1 1 8  6  4  o 0 145.665 4.52006   114.974    89.7727     25.1102    -90.2273     
1 1 1 8  6  5  o 0 165.157 5.6968    146.004    15.3499     8.09119    15.3499      
1 1 1 8  6  6  o 0 565.32  16.3692   535.19     -161.737    21.3441    -161.737     
1 1 1 8  6  7  o 0 807.208 22.4464   666.284    158.512     112.456    -21.4884     
1 1 1 8  6  8  o 0 209.083 6.11645   193.606    138.361     39.523     138.361      
1 1 1 8  6  9  o 0 288.753 8.82558   204.809    -98.718     80.4469    81.282       
1 1 1 8  6  10 o 0 194.213 6.50841   167.785    73.9797     7.50743    73.9797      
1 1 1 8  6  11 o 0 428.07  12.5519   393.808    75.7936     38.4853    75.7936      
1 1 1 8  6  12 o 0 119.006 11.6017   27.7543    -32.165     138.389    147.835      
1 1 1 8  6  13 o 0 202.331 5.93114   192.703    125.006     19.8051    125.006      
1 1 1 8  6  14 o 0 108.081 5.58071   86.4383    66.2962     1.47753    66.2962      
1 1 1 8  6  15 o 0 60.3503 6.88618   3.05704    -99.9947    89.6568    80.0053      
1 1 1 8  6  16 o 0 160.436 5.45209   110.469    -179.464    46.7754    0.53637      
1 1 1 8  6  17 o 0 40.2899 9.63126   22.3532    148.144     15.9182    -31.8556     
1 1 1 8  6  18 o 0 19.2183 8.71476   15.8429    164.491     47.7549    164.491      
1 1 1 8  6  19 o 0 23.3644 10.2904   1.8198     149.288     20.2201    -30.712      
1 1 1 8  6  20 o 0 64.4456 10.4272   49.5615    46.4607     14.1055    -133.539     
1 1 1 8  6  21 o 0 30.4811 12.8225   ?          ?           ?          ?            
1 1 1 8  6  22 o 0 32.4267 14.7003   ?          ?           ?          ?            
1 1 1 8  6  23 o 0 36.4276 3.92144   ?          ?           ?          ?            
1 1 1 8  7  0  o 0 398.825 13.6508   406.274    0           43.0483    180          
1 1 1 8  7  1  o 0 359.667 8.34169   424.306    -42.6539    135.859    -42.6539     
1 1 1 8  7  2  o 0 80.9288 4.44474   14.0683    26.8436     80.0634    -153.156     
1 1 1 8  7  3  o 0 39.8704 8.67706   34.8205    57.0682     89.9931    57.0682      
1 1 1 8  7  4  o 0 349.535 9.82269   324.594    61.4645     25.2013    -118.536     
1 1 1 8  7  5  o 0 190.458 6.0401    136.448    49.934      68.8083    -130.066     
1 1 1 8  7  6  o 0 40.1706 9.38971   26.1471    104.866     68.2315    104.866      
1 1 1 8  7  7  o 0 258.066 8.30373   283.409    6.12353     125.617    6.12353      
1 1 1 8  7  8  o 0 500.961 14.4302   498.289    -81.2471    120.977    -81.2471     
1 1 1 8  7  9  o 0 266.235 8.34081   205.637    -5.3401     37.1455    174.66       
1 1 1 8  7  10 o 0 378.651 11.1476   366.674    26.9253     63.361     26.9253      
1 1 1 8  7  11 o 0 230.615 7.67087   199.91     88.2934     3.39639    88.2934      
1 1 1 8  7  12 o 0 87.6121 5.64876   58.7511    -94.2032    13.7471    -94.2032     
1 1 1 8  7  13 o 0 280.317 7.79619   253.713    -52.7128    7.29893    127.287      
1 1 1 8  7  14 o 0 183.622 5.36399   180.962    -49.8054    35.8675    -49.8054     
1 1 1 8  7  15 o 0 138.625 5.35378   96.5591    96.3915     44.0385    -83.6085     
1 1 1 8  7  16 o 0 198.968 5.62055   151.518    63.6745     30.8904    -116.326     
1 1 1 8  7  17 o 0 223.958 6.0554    243.508    -51.9786    35.2232    -51.9786     
1 1 1 8  7  18 o 0 72.5368 6.22972   69.8293    28.7371     8.33909    28.7371      
1 1 1 8  7  19 f 1 54.1924 8.91925   51.509     79.0901     10.5245    79.0901      
1 1 1 8  7  20 o 0 42.1376 12.2078   43.4481    14.6013     20.5306    14.6013      
1 1 1 8  7  21 o 0 122.47  11.0873   ?          ?           ?          ?            
1 1 1 8  7  22 o 0 50.5156 17.6575   ?          ?           ?          ?            
1 1 1 8  8  0  o 0 198.861 10.8277   154.858    180         69.2104    -180         
1 1 1 8  8  1  o 0 264.95  9.40769   268.971    -90         80.6386    -90          
1 1 1 8  8  2  o 0 128.856 6.48102   121.906    180         8.45455    180          
1 1 1 8  8  3  o 0 274.902 10.6103   273.345    -90         1.34532    90           
1 1 1 8  8  4  o 0 336.407 14.2249   322.483    0           106.619    9.08768e-16  
1 1 1 8  8  5  o 0 458.369 18.7677   433.815    -90         5.99796    90           
1 1 1 8  8  6  o 0 127.439 7.21595   107.193    180         17.0441    180          
1 1 1 8  8  7  f 1 718.899 26.4723   644.268    90          82.9091    -90          
1 1 1 8  8  8  o 0 224.251 9.19508   197.654    0           76.9634    180          
1 1 1 8  8  9  o 0 12.4676 9.06196   1.10182    -90         58.1294    90           
1 1 1 8  8  10 o 0 33.6739 17.3669   3.93723    0           25.1405    -180         
1 1 1 8  8  11 o 0 38.507  18.0275   4.12517    90          9.03777    -90          
1 1 1 8  8  12 o 0 111.631 7.29401   95.6717    180         56.6874    1.1871e-14   
1 1 1 8  8  13 o 0 220.437 9.45448   205.166    -90         24.7527    -90          
1 1 1 8  8  14 o 0 222.815 8.72801   201.619    180         36.6036    180          
1 1 1 8  8  15 o 0 124.651 6.97074   109.436    -90         14.6448    90           
1 1 1 8  8  16 o 0 174.576 6.94258   148.401    180         38.6146    180          
1 1 1 8  8  17 f 1 41.9215 14.2148   9.99744    -90         2.32124    -90          
1 1 1 8  8  18 o 0 80.3628 7.64918   78.6617    0           27.5904    1.45441e-14  
1 1 1 8  8  19 o 0 19.6571 12.746    14.0231    -90         25.9377    90           
1 1 1 8  8  20 o 0 32.2324 18.8113   29.0829    0           18.0018    -180         
1 1 1 8  8  21 o 0 13.1765 9.56793   ?          ?           ?          ?            
1 1 1 8  8  22 o 0 16.3029 11.888    ?          ?           ?          ?            
1 1 1 9  0  1  o 0 380.124 13.6665   381.431    -135        59.1965    45           
1 1 1 9  0  2  o 0 359.112 12.6733   358.167    180         53.6612    3.07877e-14  
1 1 1 9  0  3  o 0 769.519 26.9732   766.368    -45         156.884    -45          
1 1 1 9  0  4  o 0 48.9746 13.1773   8.30061    90          20.8054    -90          
1 1 1 9  0  5  o 0 166.824 7.83407   158.642    45          33.17      -135         
1 1 1 9  0  6  o 0 117.775 6.86917   105.665    180         20.001     1.12199e-14  
1 1 1 9  0  7  o 0 167.522 7.53737   153.494    135         28.6542    135          
1 1 1 9  0  8  o 0 446.236 18.0842   394.949    -90         17.7827    90           
1 1 1 9  0  9  o 0 770.839 29.9552   668.81     45          17.0436    -135         
1 1 1 9  0  10 o 0 466.869 17.0902   419.567    0           223.327    4.67951e-15  
1 1 1 9  0  11 o 0 453.943 19.7764   398.189    -45         50.9491    -45          
1 1 1 9  0  12 o 0 247.376 11.6067   211.343    90          43.6146    -90          
1 1 1 9  0  13 o 0 369.361 13.8885   341.719    -135        2.39434    45           
1 1 1 9  0  14 o 0 375.934 17.1053   337.287    180         32.1271    180          
1 1 1 9  0  15 o 0 113.926 7.21288   98.5586    135         41.8079    135          
1 1 1 9  0  16 o 0 113.916 6.45874   95.2195    90          38.8552    90           
1 1 1 9  0  17 o 0 25.3255 14.1627   6.08963    45          6.73469    -135         
1 1 1 9  0  18 o 0 49.2053 13.789    45.9218    180         9.09577    8.07608e-14  
1 1 1 9  0  19 o 0 32.8694 16.1717   13.568     135         2.18013    135          
1 1 1 9  0  20 o 0 25.7235 15.1162   21.5651    90          10.5375    -90          
1 1 1 9  0  21 o 0 46.8344 18.516    39.0302    -135        15.2885    -135         
1 1 1 9  0  22 o 0 47.4717 19.6066   ?          ?           ?          ?            
1 1 1 9  1  0  o 0 450.594 15.9194   450.317    0           5.4347     -180         
1 1 1 9  1  1  o 0 137.525 4.55502   30.1076    45.318      194.368    -134.682     
1 1 1 9  1  2  o 0 73.0922 4.37089   11.2214    8.07843     122.96     8.07843      
1 1 1 9  1  3  o 0 325.419 8.84155   332.022    -133.244    34.0547    -133.244     
1 1 1 9  1  4  o 0 724.108 20.5662   750.032    101.316     85.3652    101.316      
1 1 1 9  1  5  o 0 209.052 6.65214   138.584    30.4225     103.15     -149.577     
1 1 1 9  1  6  o 0 192.381 6.77296   158.527    -35.0837    22.1361    144.916      
1 1 1 9  1  7  o 0 498.884 15.837    479.829    -130.449    47.9224    -130.449     
1 1 1 9  1  8  o 0 596.932 18.5653   518.67     -105.807    11.3954    74.1929      
1 1 1 9  1  9  o 0 127.5   4.9131    88.081     -102.846    8.85831    77.1536      
1 1 1 9  1  10 o 0 781.825 22.995    741.49     2.29252     83.367     2.29252      
1 1 1 9  1  11 o 0 362.454 12.0596   444.908    -174.47     263.901    -174.47      
1 1 1 9  1  12 o 0 155.365 5.96182   46.2172    -35.0568    164.947    144.943      
1 1 1 9  1  13 o 0 128.151 4.7535    78.1903    -58.3592    66.6115    121.641      
1 1 1 9  1  14 o 0 23.0981 10.1135   11.7223    -161.273    26.865     -161.273     
1 1 1 9  1  15 o 0 81.6628 5.65086   50.3759    -47.7291    29.6883    132.271      
1 1 1 9  1  16 o 0 234.731 6.60355   168.754    -95.8012    53.3266    84.1988      
1 1 1 9  1  17 o 0 35.5036 9.97073   14.4047    -130.469    11.2937    49.5309      
1 1 1 9  1  18 o 0 51.3979 8.05752   35.1237    172.715     15.5821    -7.28461     
1 1 1 9  1  19 o 0 60.3313 8.69972   39.8623    146.304     26.2559    -33.6961     
1 1 1 9  1  20 o 0 24.5107 10.543    12.0099    -5.9126     5.74254    174.087      
1 1 1 9  1  21 o 0 51.3339 14.8159   22.1023    52.3814     39.7191    -127.619     
1 1 1 9  1  22 o 0 33.4539 14.2629   ?          ?           ?          ?            
1 1 1 9  2  0  o 0 101.785 6.12871   83.8866    180         12.4648    5.78861e-13  
1 1 1 9  2  1  o 0 394.659 10.5243   387.391    127.514     4.36668    127.514      
1 1 1 9  2  2  o 0 178.656 4.71364   116.041    -20.1892    100.461    159.811      
1 1 1 9  2  3  o 0 355.906 9.86886   479.939    -151.737    279.558    -151.737     
1 1 1 9  2  4  o 0 478.508 13.7301   399.783    176.447     127.84     -3.55262     
1 1 1 9  2  5  o 0 267.385 8.61456   250.197    -21.7231    11.3023    -21.7231     
1 1 1 9  2  6  o 0 130.202 5.34979   111.454    164.348     38.7571    164.348      
1 1 1 9  2  7  o 0 358.775 10.4179   368.362    23.6379     89.3146    23.6379      
1 1 1 9  2  8  o 0 221.579 6.70118   139.872    141.249     97.2829    -38.7512     
1 1 1 9  2  9  o 0 229.681 7.31099   154.684    -142.602    74.5137    37.3978      
1 1 1 9  2  10 o 0 305.798 9.78013   288.009    -152.009    40.6283    -152.009     
1 1 1 9  2  11 o 0 117.651 5.77177   19.7273    41.2613     156.401    -138.739     
1 1 1 9  2  12 f 1 298.803 8.55406   340.242    -152.486    180.24     -152.486     
1 1 1 9  2  13 o 0 204.805 6.09706   252.175    117.764     143.804    117.764      
1 1 1 9  2  14 o 0 160.001 5.14429   165.626    -140.336    62.4761    -140.336     
1 1 1 9  2  15 o 0 58.8007 7.85557   18.7995    20.0615     50.8719    -159.938     
1 1 1 9  2  16 o 0 46.003  9.22137   12.3441    126.587     26.9591    -53.4128     
1 1 1 9  2  17 o 0 299.323 7.07352   360.148    -2.86858    122.162    -2.86858     
1 1 1 9  2  18 o 0 109.701 5.20228   99.5025    74.0889     7.06012    -105.911     
1 1 1 9  2  19 o 0 59.2307 6.89085   40.6549    151.973     22.6936    -28.0267     
1 1 1 9  2  20 o 0 101.989 6.96269   98.978     -134.534    19.1639    -134.534     
1 1 1 9  2  21 o 0 27.4256 11.8478   ?          ?           ?          ?            
1 1 1 9  2  22 o 0 31.1343 14.5729   ?          ?           ?          ?            
1 1 1 9  3  0  o 0 65.1838 7.84286   17.0034    0           17.1206    180          
1 1 1 9  3  1  o 0 787.466 18.0632   710.516    -128.947    128.927    51.0526      
1 1 1 9  3  2  o 0 405.962 10.4176   405.179    0.24186     23.8843    0.24186      
1 1 1 9  3  3  o 0 145.992 4.92459   70.8169    -149.614    123.462    30.3858      
1 1 1 9  3  4  o 0 392.835 11.579    370.861    150.513     13.3803    -29.4866     
1 1 1 9  3  5  o 0 564.59  18.0948   558.539    -59.4644    61.1503    -59.4644     
1 1 1 9  3  6  o 0 153.07  5.39944   128.224    145.74      1.89922    145.74       
1 1 1 9  3  7  o 0 362.173 10.6775   292.215    6.86785     54.2074    -173.132     
1 1 1 9  3  8  o 0 430.062 12.9452   394.49     167.765     40.5017    167.765      
1 1 1 9  3  9  o 0 566.131 16.709    490.595    42.7781     8.35066    42.7781      
1 1 1 9  3  10 o 0 676.899 20.2352   669.069    -56.639     129.712    -56.639      
1 1 1 9  3  11 o 0 194.028 6.28963   108.422    137.274     115.285    -42.7258     
1 1 1 9  3  12 f 1 132.052 4.84159   103.032    45.4564     2.86735    -134.544     
1 1 1 9  3  13 o 0 124.373 6.11004   63.3172    27.3765     90.4599    -152.623     
1 1 1 9  3  14 o 0 73.8286 6.20483   34.0808    -102.684    27.7977    77.3158      
1 1 1 9  3  15 o 0 16.5053 8.01026   10.2846    -133.675    23.642     -133.675     
1 1 1 9  3  16 o 0 132.37  5.35071   132.828    -81.9674    53.1322    -81.9674     
1 1 1 9  3  17 f 1 208.346 5.8402    274.684    -154.416    135.12     -154.416     
1 1 1 9  3  18 o 0 86.1126 4.57189   93.7979    -43.4388    31.0826    -43.4388     
1 1 1 9  3  19 o 0 77.3805 7.2031    68.9472    -149.734    0.715263   30.2661      
1 1 1 9  3  20 o 0 57.205  8.76779   52.1655    101.945     6.9034     101.945      
1 1 1 9  3  21 o 0 36.6479 14.7591   ?          ?           ?          ?            
1 1 1 9  3  22 o 0 36.2342 16.9371   ?          ?           ?          ?            
1 1 1 9  4  0  o 0 52.4902 9.03868   11.4788    0           23.7911    -180         
1 1 1 9  4  1  o 0 534.51  13.3275   687.171    140.063     330.442    140.063      
1 1 1 9  4  2  f 1 541.803 14.1901   601.077    70.1126     141.174    70.1126      
1 1 1 9  4  3  o 0 161.628 5.41561   127.858    149.838     35.6235    -30.1623     
1 1 1 9  4  4  o 0 599.379 17.2523   615.356    157.214     71.8103    157.214      
1 1 1 9  4  5  o 0 456.34  12.0782   385.396    27.3561     79.3151    -152.644     
1 1 1 9  4  6  o 0 622.033 19.1705   495.818    -164.159    159.128    15.8406      
1 1 1 9  4  7  o 0 678.449 20.845    629.246    -28.4416    51.6513    -28.4416     
1 1 1 9  4  8  o 0 500.796 14.5742   455.679    -11.5769    38.0578    -11.5769     
1 1 1 9  4  9  o 0 421.48  12.1393   390.043    63.5541     61.3554    63.5541      
1 1 1 9  4  10 o 0 452.568 13.0409   380.066    28.668      43.3015    -151.332     
1 1 1 9  4  11 o 0 426.759 12.1012   462.687    -38.8645    183.817    -38.8645     
1 1 1 9  4  12 o 0 216.924 6.63569   168.715    -87.0567    24.5068    92.9433      
1 1 1 9  4  13 o 0 84.9217 5.57712   48.3303    -69.5556    32.5324    110.444      
1 1 1 9  4  14 o 0 74.0339 5.87416   7.26457    -2.7403     131.245    -2.7403      
1 1 1 9  4  15 o 0 130.608 4.88574   127.453    18.0056     37.0145    18.0056      
1 1 1 9  4  16 o 0 117.751 4.70482   91.9429    -78.6336    6.2019     101.366      
1 1 1 9  4  17 o 0 96.3728 4.54769   97.4172    -108.925    8.43641    -108.925     
1 1 1 9  4  18 o 0 69.7505 5.61233   74.3198    -43.4548    27.5153    -43.4548     
1 1 1 9  4  19 o 0 89.9057 6.36729   75.5193    149.568     12.3228    -30.4323     
1 1 1 9  4  20 o 0 106.639 7.17279   86.7881    161.595     15.0366    -18.4052     
1 1 1 9  4  21 o 0 38.0212 14.4083   ?          ?           ?          ?            
1 1 1 9  4  22 o 0 42.4962 18.8754   ?          ?           ?          ?            
1 1 1 9  5  0  o 0 9.28331 6.82734   1.45946    180         140.75     1.02338e-14  
1 1 1 9  5  1  o 0 475.976 11.6538   437.567    -166.515    57.9616    13.4854      
1 1 1 9  5  2  o 0 217.204 6.07883   252.398    29.9871     103.883    29.9871      
1 1 1 9  5  3  o 0 322.536 8.46699   301.9      -52.6927    16.1354    127.307      
1 1 1 9  5  4  o 0 502.528 14.1696   473.456    178.628     22.376     -1.3716      
1 1 1 9  5  5  o 0 475.159 12.5585   413.407    121.334     57.9551    -58.6662     
1 1 1 9  5  6  o 0 172.639 5.42088   124.293    -7.99261    50.6607    172.007      
1 1 1 9  5  7  o 0 451.108 13.6762   483.114    -156.368    171.753    -156.368     
1 1 1 9  5  8  o 0 209.817 6.89503   190.292    47.7687     33.0182    47.7687      
1 1 1 9  5  9  o 0 123.642 4.77326   6.579      -173.413    183.11     6.58721      
1 1 1 9  5  10 o 0 129.515 5.6178    76.0458    121.447     51.6552    -58.5528     
1 1 1 9  5  11 o 0 150.12  5.31291   123.586    -77.751     0.769847   102.249      
1 1 1 9  5  12 o 0 171.136 5.78158   144.997    -106.805    10.6307    -106.805     
1 1 1 9  5  13 o 0 218.398 6.74384   214.915    -65.207     36.4084    -65.207      
1 1 1 9  5  14 o 0 239.937 7.26115   219.591    41.874      16.4828    41.874       
1 1 1 9  5  15 o 0 252.471 7.60664   221.268    64.0129     5.819      64.0129      
1 1 1 9  5  16 o 0 69.1972 5.68715   28.8602    -22.5109    47.5143    157.489      
1 1 1 9  5  17 o 0 32.1876 10.5441   1.70499    -25.7848    52.7838    -25.7848     
1 1 1 9  5  18 o 0 60.3865 5.87126   48.5214    -39.5809    8.63919    140.419      
1 1 1 9  5  19 o 0 100.393 5.98644   109.645    20.1548     37.0186    20.1548      
1 1 1 9  5  20 o 0 24.4731 10.9502   11.74      132.704     7.65124    -47.2961     
1 1 1 9  5  21 o 0 45.533  15.0784   ?          ?           ?          ?            
1 1 1 9  5  22 o 0 34.2713 14.9069   ?          ?           ?          ?            
1 1 1 9  6  0  o 0 79.9894 9.41182   64.6538    180         51.6848    7.68353e-14  
1 1 1 9  6  1  o 0 61.9217 5.28891   5.18534    23.4846     47.608     23.4846      
1 1 1 9  6  2  o 0 86.8821 4.49759   4.55689    5.88504     127.139    -174.115     
1 1 1 9  6  3  f 1 210.616 5.46121   136.106    -18.5966    125.707    161.403      
1 1 1 9  6  4  o 0 229.167 7.25656   127.615    35.4952     166.752    -144.505     
1 1 1 9  6  5  o 0 318.387 9.44362   329.048    164.018     74.8942    164.018      
1 1 1 9  6  6  o 0 459.425 12.5953   428.417    119.91      13.3277    119.91       
1 1 1 9  6  7  o 0 186.334 5.50602   198.928    -32.8933    102.233    -32.8933     
1 1 1 9  6  8  o 0 293.238 9.2222    231.943    -132.277    38.6484    47.7228      
1 1 1 9  6  9  o 0 991.689 27.6445   870.638    -35.6624    35.9567    -35.6624     
1 1 1 9  6  10 o 0 194.81  6.67162   209.741    113.846     104.539    113.846      
1 1 1 9  6  11 o 0 432.904 11.7133   408.186    112.946     64.3615    112.946      
1 1 1 9  6  12 o 0 338.491 9.49833   284.468    143.152     2.93816    -36.8482     
1 1 1 9  6  13 o 0 172.663 5.36291   160.137    -106.869    14.6188    -106.869     
1 1 1 9  6  14 o 0 18.7208 8.70963   23.3196    -154.126    55.9764    -154.126     
1 1 1 9  6  15 o 0 192.01  5.77703   176.887    -26.9033    24.5135    -26.9033     
1 1 1 9  6  16 o 0 170.393 9.14938   160.681    129.798     40.6003    129.798      
1 1 1 9  6  17 o 0 87.4384 5.00094   107.285    76.7796     50.6345    76.7796      
1 1 1 9  6  18 o 0 81.7064 4.97232   90.5631    17.6859     33.8637    17.6859      
1 1 1 9  6  19 o 0 77.4793 6.57949   49.5942    -29.0547    41.4605    150.945      
1 1 1 9  6  20 o 0 19.5088 9.10736   1.28635    57.4748     28.6693    57.4748      
1 1 1 9  6  21 o 0 45.4325 14.9671   ?          ?           ?          ?            
1 1 1 9  6  22 o 0 30.0827 14.6232   ?          ?           ?          ?            
1 1 1 9  6  23 o 0 21.1801 6.49845   ?          ?           ?          ?            
1 1 1 9  7  0  o 0 157.321 5.98728   9.37929    0           6.21998    -1.78792e-13 
1 1 1 9  7  1  o 0 371.862 8.61094   366.38     93.1771     0.130331   93.1771      
1 1 1 9  7  2  o 0 505.146 12.4133   551.414    141.189     109.533    141.189      
1 1 1 9  7  3  o 0 72.4249 5.07164   7.631      -64.9384    38.0814    115.062      
1 1 1 9  7  4  o 0 112.628 4.66257   27.7143    27.6203     133.402    -152.38      
1 1 1 9  7  5  o 0 889.877 23.3754   833.361    -30.0066    0.55074    -30.0066     
1 1 1 9  7  6  o 0 380.622 10.7834   451.807    -98.2399    213.302    -98.2399     
1 1 1 9  7  7  f 1 165.664 5.86787   136.192    106.734     3.57358    106.734      
1 1 1 9  7  8  o 0 521.521 14.536    482.113    90.4787     58.004     90.4787      
1 1 1 9  7  9  o 0 316.539 9.77469   249.863    4.60076     33.9799    -175.399     
1 1 1 9  7  10 o 0 357.106 11.7004   312.568    58.3759     1.93079    -121.624     
1 1 1 9  7  11 o 0 229.022 6.79529   227.908    -143.573    67.1303    -143.573     
1 1 1 9  7  12 o 0 195.732 6.20368   186.938    72.8576     53.2491    72.8576      
1 1 1 9  7  13 o 0 204.798 6.245     197.966    47.7175     29.1435    47.7175      
1 1 1 9  7  14 o 0 240.631 7.35923   196.981    -15.0054    34.6483    164.995      
1 1 1 9  7  15 o 0 98.3179 5.50988   61.7998    69.1297     38.7241    -110.87      
1 1 1 9  7  16 o 0 130.567 4.52326   91.7144    -84.6931    29.998     95.3069      
1 1 1 9  7  17 o 0 112.944 4.37234   135.234    -42.2065    50.9736    -42.2065     
1 1 1 9  7  18 o 0 76.3872 6.3778    61.4847    116.433     20.4877    -63.5672     
1 1 1 9  7  19 o 0 24.0024 10.3547   0.728327   -169.538    32.0817    -169.538     
1 1 1 9  7  20 o 0 22.0864 10.0555   4.43063    -166.143    21.4447    13.8566      
1 1 1 9  7  21 o 0 48.2683 17.2203   ?          ?           ?          ?            
1 1 1 9  7  22 f 1 22.8468 10.6044   ?          ?           ?          ?            
1 1 1 9  8  0  o 0 229.256 8.07027   147.575    0           119.917    2.62461e-15  
1 1 1 9  8  1  o 0 307.801 7.44375   284.913    -34.3675    34.3594    145.632      
1 1 1 9  8  2  f 1 396.572 9.3253    324.781    133.376     130.102    -46.6239     
1 1 1 9  8  3  o 0 214.617 5.7297    204.863    68.7465     8.20054    68.7465      
1 1 1 9  8  4  o 0 153.062 4.52741   137.283    21.5153     17.4005    21.5153      
1 1 1 9  8  5  o 0 297.199 8.58972   261.351    74.6776     22.0478    -105.322     
1 1 1 9  8  6  o 0 272.44  7.95008   209.772    159.937     59.4849    -20.0627     
1 1 1 9  8  7  o 0 109.447 5.02733   66.2389    -9.57574    13.0335    -9.57574     
1 1 1 9  8  8  o 0 567.926 15.1925   521.596    -100.193    56.5161    -100.193     
1 1 1 9  8  9  o 0 198.155 6.46829   196.982    -84.4621    59.6565    -84.4621     
1 1 1 9  8  10 o 0 104.382 5.57235   47.396     -98.9518    11.9751    -98.9518     
1 1 1 9  8  11 o 0 78.8889 6.47386   35.0967    -37.3433    9.41274    -37.3433     
1 1 1 9  8  12 o 0 207.921 6.42804   131.718    -154.417    82.3378    25.5827      
1 1 1 9  8  13 o 0 256.289 7.81464   246.548    65.3834     29.0282    65.3834      
1 1 1 9  8  14 o 0 79.2279 6.50276   56.3816    116.31      15.5079    -63.6895     
1 1 1 9  8  15 o 0 65.1066 6.26335   46.8969    -88.8378    18.1036    -88.8378     
1 1 1 9  8  16 o 0 185.069 5.27542   149.724    153.335     7.26495    -26.6647     
1 1 1 9  8  17 o 0 70.3262 6.20583   64.3917    -58.3938    2.34038    121.606      
1 1 1 9  8  18 o 0 37.7319 10.8571   25.1428    -159.512    10.4324    20.4878      
1 1 1 9  8  19 o 0 87.88   6.40759   114.828    14.8359     75.0315    14.8359      
1 1 1 9  8  20 o 0 31.6574 11.953    5.7384     81.4687     40.6796    -98.5313     
1 1 1 9  8  21 o 0 27.1567 12.3408   ?          ?           ?          ?            
1 1 1 9  8  22 o 0 18.1087 8.84496   ?          ?           ?          ?            
1 1 1 9  8  23 o 0 12.477  6.2363    ?          ?           ?          ?            
1 1 1 9  9  0  o 0 346.355 17.5414   350.107    180         15.567     -1.14011e-13 
1 1 1 9  9  1  o 0 169.286 6.22294   167.316    90          48.7043    90           
1 1 1 9  9  2  o 0 302.554 10.8587   301.344    0           127.309    1.10742e-14  
1 1 1 9  9  3  o 0 25.4989 13.8391   5.69331    90          68.5749    -90          
1 1 1 9  9  4  o 0 146.05  6.69049   137.429    180         6.42117    1.50175e-13  
1 1 1 9  9  5  o 0 241.333 9.17159   226.395    -90         61.39      -90          
1 1 1 9  9  6  o 0 543.836 21.7755   490.381    0           87.5889    1.87152e-14  
1 1 1 9  9  7  o 0 349.799 14.1187   310.616    90          3.85745    -90          
1 1 1 9  9  8  o 0 498.632 21.3229   435.376    0           30.5868    -6.84348e-15 
1 1 1 9  9  9  o 0 44.053  16.8636   2.20816    -90         7.27618    90           
1 1 1 9  9  10 o 0 522.87  24.0646   464.989    0           53.6992    180          
1 1 1 9  9  11 o 0 15.4679 10.8688   0.731216   -90         13.6711    90           
1 1 1 9  9  12 o 0 91.5961 7.97971   75.8575    0           19.908     -180         
1 1 1 9  9  13 o 0 327.513 12.0213   301.823    90          64.6111    90           
1 1 1 9  9  14 o 0 99.6939 8.39051   87.4121    180         39.5021    180          
1 1 1 9  9  15 o 0 231.377 8.57669   201.14     90          37.9113    90           
1 1 1 9  9  16 o 0 238.106 8.42689   200.426    180         9.0565     1.61259e-13  
1 1 1 9  9  17 o 0 19.0231 12.1368   2.70086    90          7.24852    -90          
1 1 1 9  9  18 o 0 28.7706 14.1048   4.24465    180         0.109254   -6.10533e-12 
1 1 1 9  9  19 o 0 38.0742 15.8894   32.9991    90          1.07113    -90          
1 1 1 9  9  20 o 0 21.417  14.3285   17.272     0           14.1217    180          
1 1 1 9  9  21 o 0 56.0258 18.8359   ?          ?           ?          ?            
1 1 1 9  9  22 o 0 10.8156 7.41315   ?          ?           ?          ?            
1 1 1 10 0  0  o 0 750.937 32.3325   752.94     180         6.90028    -4.6455e-12  
1 1 1 10 0  1  o 0 521.803 17.7459   520.961    -45         45.9733    -45          
1 1 1 10 0  2  o 0 542.607 18.8953   541.78     90          49.3658    -90          
1 1 1 10 0  3  o 0 177.773 7.92534   151.573    -135        91.4302    -135         
1 1 1 10 0  4  o 0 483.21  21.9008   473.99     180         110.421    3.13995e-14  
1 1 1 10 0  5  o 0 390.018 17.6518   368.937    135         44.8358    -45          
1 1 1 10 0  6  o 0 464.752 19.8736   433.642    90          26.9418    90           
1 1 1 10 0  7  o 0 18.2277 12.3464   0.358223   -135        8.62118    45           
1 1 1 10 0  8  o 0 326.314 13.8813   286.917    180         21.1501    9.02422e-14  
1 1 1 10 0  9  o 0 514.975 22.4521   443.796    -45         19.461     -45          
1 1 1 10 0  10 o 0 271.061 11.7345   241.907    -90         28.166     -90          
1 1 1 10 0  11 o 0 22.3325 14.4155   1.77437    45          15.0215    -135         
1 1 1 10 0  12 o 0 504.173 18.0306   427.583    180         24.4672    1.12628e-13  
1 1 1 10 0  13 o 0 51.6745 14.8623   32.1228    135         36.7721    -45          
1 1 1 10 0  14 o 0 54.7455 12.1054   40.9547    -90         52.6105    90           
1 1 1 10 0  15 o 0 313.921 12.1638   270.404    45          49.1783    -135         
1 1 1 10 0  16 o 0 59.8096 11.9319   3.10928    180         1.05971    180          
1 1 1 10 0  17 o 0 23.7903 14.1635   6.54352    -45         9.17889    135          
1 1 1 10 0  18 o 0 28.1654 14.9986   1.26252    90          0.846449   -90          
1 1 1 10 0  19 o 0 30.9019 16.1539   25.103     45          10.2449    -135         
1 1 1 10 0  20 o 0 43.3087 18.5      35.7356    180         17.4975    180          
1 1 1 10 0  21 f 1 39.3437 17.8356   ?          ?           ?          ?            
1 1 1 10 0  22 o 0 14.8736 11.0496   ?          ?           ?          ?            
1 1 1 10 1  0  o 0 66.0737 6.60954   20.9746    0           20.4779    180          
1 1 1 10 1  1  o 0 517.077 12.6376   421.747    148.942     174.099    -31.0583     
1 1 1 10 1  2  o 0 168.187 5.25255   119.983    6.59783     71.2662    -173.402     
1 1 1 10 1  3  o 0 276.796 8.00388   287.047    -110.159    46.25      -110.159     
1 1 1 10 1  4  o 0 285.066 8.65421   198.624    139.933     147.448    -40.0674     
1 1 1 10 1  5  o 0 162.205 5.32548   60.4913    7.74675     167.92     -172.253     
1 1 1 10 1  6  o 0 477.446 14.1549   397.839    -108.232    84.8261    71.7682      
1 1 1 10 1  7  o 0 112.461 5.72239   65.8822    -167.491    28.7894    12.5093      
1 1 1 10 1  8  o 0 392.826 11.4196   432.058    -113.003    187.769    -113.003     
1 1 1 10 1  9  o 0 436.748 12.5901   382.08     144.069     20.7677    144.069      
1 1 1 10 1  10 o 0 344.352 11.5697   292.403    140.673     18.8261    -39.3267     
1 1 1 10 1  11 o 0 321.413 10.618    281.202    6.61045     9.07168    6.61045      
1 1 1 10 1  12 o 0 351.82  9.74234   232.93     -118.112    126.555    61.8883      
1 1 1 10 1  13 o 0 82.7853 6.15123   52.5251    144.717     10.7187    144.717      
1 1 1 10 1  14 o 0 63.9781 7.15693   16.5787    134.385     42.1871    -45.6149     
1 1 1 10 1  15 f 1 20.6778 9.35682   5.19035    72.7259     13.3243    72.7259      
1 1 1 10 1  16 o 0 193.583 5.43711   163.811    -24.7542    10.2114    -24.7542     
1 1 1 10 1  17 o 0 227.542 6.13449   238.735    -139.434    28.6525    -139.434     
1 1 1 10 1  18 o 0 120.936 5.29839   106.738    60.3848     12.4099    -119.615     
1 1 1 10 1  19 o 0 20.8805 9.50963   0.0270017  -137.851    9.39324    42.1488      
1 1 1 10 1  20 o 0 33.9026 12.7786   26.4967    87.9868     2.54153    87.9868      
1 1 1 10 1  21 o 0 41.6501 12.8859   ?          ?           ?          ?            
1 1 1 10 1  22 o 0 63.9502 17.8726   ?          ?           ?          ?            
1 1 1 10 1  23 o 0 8.28879 3.95725   ?          ?           ?          ?            
1 1 1 10 2  0  o 0 309.498 10.8284   306.345    0           63.0913    1.11208e-13  
1 1 1 10 2  1  o 0 658.514 15.9807   605.446    59.1176     80.8376    -120.882     
1 1 1 10 2  2  o 0 541.606 15.055    561.818    169.753     63.7349    169.753      
1 1 1 10 2  3  o 0 499.992 14.0355   437.446    61.7235     97.102     -118.276     
1 1 1 10 2  4  o 0 147.878 4.99939   111.806    -124.693    80.1596    -124.693     
1 1 1 10 2  5  o 0 348.604 10.3797   308.399    -76.767     26.5213    103.233      
1 1 1 10 2  6  o 0 729.15  21.2984   717.488    -63.4419    88.4536    -63.4419     
1 1 1 10 2  7  o 0 441.287 12.7638   394.983    -28.0531    12.3344    -28.0531     
1 1 1 10 2  8  o 0 358.959 10.3859   392.23     23.755      169.918    23.755       
1 1 1 10 2  9  o 0 546.523 15.5498   482.247    -171.369    31.4304    -171.369     
1 1 1 10 2  10 o 0 231.957 6.79129   181.082    31.6214     35.8603    -148.379     
1 1 1 10 2  11 o 0 131.326 5.71482   95.4798    155.543     21.9991    -24.4569     
1 1 1 10 2  12 o 0 83.1041 5.90851   22.9126    -171.698    76.7737    8.30162      
1 1 1 10 2  13 o 0 58.4089 7.4858    3.46788    65.6824     65.3635    -114.318     
1 1 1 10 2  14 o 0 168.076 5.54987   141.06     -57.6023    4.82842    122.398      
1 1 1 10 2  15 o 0 149.742 4.84316   131.948    178.249     12.4605    178.249      
1 1 1 10 2  16 o 0 133.201 4.29695   139.205    -32.7937    67.6929    -32.7937     
1 1 1 10 2  17 o 0 108.205 4.62453   148.689    48.8232     94.4326    48.8232      
1 1 1 10 2  18 o 0 53.6497 7.80066   43.8333    109.274     0.303617   109.274      
1 1 1 10 2  19 o 0 57.298  7.83225   49.0366    75.871      0.306532   75.871       
1 1 1 10 2  20 o 0 26.7956 11.3546   12.8416    -79.852     12.7375    100.148      
1 1 1 10 2  21 o 0 20.1822 9.52392   ?          ?           ?          ?            
1 1 1 10 2  22 o 0 40.6466 17.7711   ?          ?           ?          ?            
1 1 1 10 3  0  o 0 202.936 7.98398   200.116    0           44.107     1.93044e-14  
1 1 1 10 3  1  o 0 134.078 4.22117   91.5168    15.2059     58.8748    15.2059      
1 1 1 10 3  2  o 0 506.209 12.9823   513.235    83.1309     39.9906    83.1309      
1 1 1 10 3  3  o 0 290.297 8.64896   332.037    63.5052     115.889    63.5052      
1 1 1 10 3  4  o 0 446.894 12.1586   528.434    -132.121    203.208    -132.121     
1 1 1 10 3  5  o 0 291.126 9.2216    220.722    129.692     91.72      -50.3082     
1 1 1 10 3  6  o 0 624.79  17.5591   555.063    -98.7646    39.7747    81.2354      
1 1 1 10 3  7  o 0 245.652 7.54391   270.448    143.011     127.824    143.011      
1 1 1 10 3  8  o 0 116.917 4.88074   74.0829    160.063     15.6309    -19.9366     
1 1 1 10 3  9  o 0 173.476 6.03758   149.16     51.6935     26.7382    51.6935      
1 1 1 10 3  10 o 0 314.749 10.7246   258.552    155.516     32.1486    -24.4837     
1 1 1 10 3  11 o 0 187.309 6.25449   170.309    85.7184     27.2256    85.7184      
1 1 1 10 3  12 o 0 170.331 5.34133   167.411    123.561     62.2924    123.561      
1 1 1 10 3  13 o 0 341.103 9.7165    353.268    -17.8783    86.2333    -17.8783     
1 1 1 10 3  14 f 1 36.6389 10.6103   27.4842    -49.4995    83.7189    -49.4995     
1 1 1 10 3  15 o 0 20.4366 9.15988   13.8963    -12.6086    35.1729    -12.6086     
1 1 1 10 3  16 o 0 157.255 4.68967   117.354    -111.174    22.4341    68.8261      
1 1 1 10 3  17 o 0 31.8544 10.5404   2.94455    -5.57512    38.374     174.425      
1 1 1 10 3  18 o 0 87.1498 6.02794   87.6097    -108.336    16.7797    -108.336     
1 1 1 10 3  19 o 0 75.6184 6.62277   64.783     -1.2764     4.59596    178.724      
1 1 1 10 3  20 o 0 29.9759 11.7032   21.4353    -11.7523    8.19216    -11.7523     
1 1 1 10 3  21 o 0 35.3715 12.8703   ?          ?           ?          ?            
1 1 1 10 3  22 o 0 49.6109 19.869    ?          ?           ?          ?            
1 1 1 10 4  0  o 0 335.213 11.3257   332.649    0           5.76207    180          
1 1 1 10 4  1  o 0 246.645 6.30795   168.104    -125.312    137.325    54.6882      
1 1 1 10 4  2  o 0 201.026 5.34906   200.178    112.557     30.2028    112.557      
1 1 1 10 4  3  o 0 90.728  4.47399   33.1841    47.9767     58.3771    -132.023     
1 1 1 10 4  4  o 0 228.954 6.48301   198.696    10.8703     16.9704    -169.13      
1 1 1 10 4  5  o 0 140.174 5.78619   129.457    16.6639     68.8933    16.6639      
1 1 1 10 4  6  f 1 227.621 6.53513   175.73     18.2667     53.0116    -161.733     
1 1 1 10 4  7  o 0 203.395 6.13637   52.6318    -174.02     244.569    5.97994      
1 1 1 10 4  8  o 0 463.281 14.0906   419.189    -75.2404    37.4004    -75.2404     
1 1 1 10 4  9  o 0 243.296 6.54157   188.516    172.792     25.7775    -7.20845     
1 1 1 10 4  10 o 0 290.745 9.04087   287.891    25.5953     73.995     25.5953      
1 1 1 10 4  11 o 0 48.0691 10.9485   0.943066   179.765     21.4958    179.765      
1 1 1 10 4  12 o 0 189.592 5.95693   95.0387    -163.782    123.826    16.2183      
1 1 1 10 4  13 o 0 148.545 4.95535   138.537    -172.427    21.3098    -172.427     
1 1 1 10 4  14 o 0 141.818 4.91753   114.906    -166.557    16.3851    13.4426      
1 1 1 10 4  15 o 0 101.447 4.76245   62.3109    87.3359     42.4193    -92.6641     
1 1 1 10 4  16 o 0 51.9038 8.61832   19.3109    -82.0817    27.5627    97.9183      
1 1 1 10 4  17 o 0 37.2917 10.6373   16.21      125.993     20.1668    -54.0072     
1 1 1 10 4  18 o 0 112.995 4.85373   100.606    100.127     10.4703    -79.8725     
1 1 1 10 4  19 o 0 52.3143 9.0581    32.8284    -24.5103    24.4816    155.49       
1 1 1 10 4  20 o 0 53.3649 10.9133   49.506     102.074     9.65253    102.074      
1 1 1 10 4  21 o 0 29.0759 12.9803   ?          ?           ?          ?            
1 1 1 10 4  22 o 0 46.2371 18.2956   ?          ?           ?          ?            
1 1 1 10 5  0  o 0 569.972 19.8723   565.94     180         99.4704    -180         
1 1 1 10 5  1  o 0 330.078 8.22503   442.815    -28.9964    255.746    -28.9964     
1 1 1 10 5  2  o 0 536.388 13.3229   452.481    135.999     140.902    -44.0009     
1 1 1 10 5  3  o 0 62.2856 5.92089   13.5662    93.9308     85.8954    93.9308      
1 1 1 10 5  4  o 0 131.523 4.88302   66.357     -172.89     43.2462    -172.89      
1 1 1 10 5  5  o 0 244.833 6.80583   280.48     32.485      128.802    32.485       
1 1 1 10 5  6  o 0 153.293 5.20226   52.6469    55.0596     160.129    -124.94      
1 1 1 10 5  7  o 0 890.536 25.0131   797.793    97.0654     21.5305    97.0654      
1 1 1 10 5  8  o 0 407.142 11.9211   279.904    -172.548    142.836    7.45239      
1 1 1 10 5  9  o 0 280.846 8.42992   268.4      -150.477    71.4745    -150.477     
1 1 1 10 5  10 o 0 325.037 8.87548   300.196    114.938     35.1752    114.938      
1 1 1 10 5  11 o 0 400.757 11.7503   354.765    -59.719     18.2918    -59.719      
1 1 1 10 5  12 o 0 318.656 9.23577   284.678    74.7367     35.8402    74.7367      
1 1 1 10 5  13 o 0 374.547 10.7236   383.956    112.261     85.6538    112.261      
1 1 1 10 5  14 o 0 61.5182 7.36933   3.94195    111.749     108.352    111.749      
1 1 1 10 5  15 o 0 92.6862 5.10477   83.505     177.73      21.5203    177.73       
1 1 1 10 5  16 o 0 153.875 5.00849   133.66     -61.6905    16.6981    -61.6905     
1 1 1 10 5  17 o 0 110.236 4.72119   117.88     -101.388    22.5098    -101.388     
1 1 1 10 5  18 o 0 167.029 5.7719    163.723    141.248     8.4753     141.248      
1 1 1 10 5  19 o 0 69.8236 6.42196   59.4219    26.7151     4.55931    -153.285     
1 1 1 10 5  20 o 0 78.7317 6.66985   90.5219    -94.5179    45.92      -94.5179     
1 1 1 10 5  21 o 0 27.1037 12.2113   ?          ?           ?          ?            
1 1 1 10 5  22 o 0 24.6331 11.8139   ?          ?           ?          ?            
1 1 1 10 5  23 o 0 9.02291 4.38706   ?          ?           ?          ?            
1 1 1 10 6  0  o 0 89.7517 5.88664   76.1115    180         40.7292    -1.65975e-13 
1 1 1 10 6  1  o 0 389.765 9.70722   319.9      -29.2019    121.765    150.798      
1 1 1 10 6  2  o 0 414.237 10.4169   451.489    120.226     100.966    120.226      
1 1 1 10 6  3  o 0 718.698 18.5614   686.392    74.0519     21.7965    -105.948     
1 1 1 10 6  4  o 0 313.76  9.00908   264.358    158.791     50.3934    -21.209      
1 1 1 10 6  5  o 0 474.815 13.6831   409.586    109.911     57.9963    -70.0891     
1 1 1 10 6  6  o 0 393.952 10.8454   420.271    -10.399     127.345    -10.399      
1 1 1 10 6  7  o 0 371.779 10.6925   357.977    77.1641     69.4352    77.1641      
1 1 1 10 6  8  o 0 341.79  9.68851   288.543    -39.6871    7.3998     140.313      
1 1 1 10 6  9  o 0 577.548 16.4154   410.6      -64.6339    161.311    115.366      
1 1 1 10 6  10 o 0 477.286 13.666    458.995    108.259     79.5148    108.259      
1 1 1 10 6  11 o 0 219.822 7.51748   209.451    -154.877    48.5242    -154.877     
1 1 1 10 6  12 o 0 87.5166 5.79155   10.0279    -143.149    113.736    36.851       
1 1 1 10 6  13 o 0 26.0452 10.553    41.9023    -79.1141    99.4722    -79.1141     
1 1 1 10 6  14 o 0 60.4062 7.4899    33.2055    -78.7348    22.4146    101.265      
1 1 1 10 6  15 o 0 230.772 6.2938    236.078    -170.897    78.2465    -170.897     
1 1 1 10 6  16 o 0 113.626 4.37397   100.497    -5.71253    21.4345    -5.71253     
1 1 1 10 6  17 o 0 92.7097 4.47392   95.3964    -92.9064    13.7907    -92.9064     
1 1 1 10 6  18 o 0 111.876 4.83416   123.223    96.2583     35.5113    96.2583      
1 1 1 10 6  19 f 1 66.5992 7.81134   68.9985    68.1229     22.7954    68.1229      
1 1 1 10 6  20 o 0 36.6491 13.0371   34.1155    52.8254     19.7267    52.8254      
1 1 1 10 6  21 o 0 55.178  15.5956   ?          ?           ?          ?            
1 1 1 10 6  22 o 0 18.7195 9.40239   ?          ?           ?          ?            
1 1 1 10 7  0  o 0 633.118 19.2487   630.583    180         283.332    -180         
1 1 1 10 7  1  o 0 149.943 4.08692   96.3868    -72.5295    79.9872    107.47       
1 1 1 10 7  2  o 0 363.675 8.86502   329.437    -122.433    45.3848    57.5668      
1 1 1 10 7  3  f 1 21.4335 9.11887   89.7573    69.7447     190.208    69.7447      
1 1 1 10 7  4  o 0 219.458 5.92914   257.915    159.886     133.474    159.886      
1 1 1 10 7  5  o 0 203.406 6.37564   238.96     -77.1822    136.399    -77.1822     
1 1 1 10 7  6  o 0 302.517 8.42653   167.766    -35.0481    197.498    144.952      
1 1 1 10 7  7  o 0 581.933 15.4659   600.758    99.2858     180.983    99.2858      
1 1 1 10 7  8  o 0 53.6632 8.10681   8.21431    -100.551    33.8422    -100.551     
1 1 1 10 7  9  o 0 303.841 9.67461   285.434    39.8359     35.2987    39.8359      
1 1 1 10 7  10 o 0 121.523 5.70688   35.6385    -89.4057    122.023    90.5943      
1 1 1 10 7  11 o 0 165.238 5.88118   123.223    -154.615    27.9497    25.3854      
1 1 1 10 7  12 o 0 118.494 5.47352   111.388    -25.2528    57.8944    -25.2528     
1 1 1 10 7  13 o 0 221.221 6.56668   235.621    -98.8063    78.0215    -98.8063     
1 1 1 10 7  14 o 0 81.1097 5.66647   70.3882    -68.86      14.0898    -68.86       
1 1 1 10 7  15 o 0 33.4275 10.773    1.13188    175.628     15.7627    175.628      
1 1 1 10 7  16 o 0 135.996 5.06143   138.067    -98.1128    54.0771    -98.1128     
1 1 1 10 7  17 o 0 28.8555 10.4746   0.69057    -79.9163    36.7795    -79.9163     
1 1 1 10 7  18 o 0 35.1044 10.167    19.2881    138.531     16.7396    -41.4687     
1 1 1 10 7  19 o 0 30.4166 12.0021   1.49062    93.6767     51.3724    93.6767      
1 1 1 10 7  20 o 0 52.7206 10.6553   33.2266    -127.998    23.6296    52.0016      
1 1 1 10 7  21 o 0 48.9589 14.7123   ?          ?           ?          ?            
1 1 1 10 7  22 f 1 26.7726 12.1378   ?          ?           ?          ?            
1 1 1 10 8  0  o 0 514.125 15.8134   512.807    0           232.552    2.27156e-14  
1 1 1 10 8  1  o 0 238.554 5.93246   218.259    134.736     19.1199    -45.264      
1 1 1 10 8  2  o 0 260.092 6.78932   246.088    -76.6793    3.36988    103.321      
1 1 1 10 8  3  o 0 45.7691 7.92887   67.3945    103.083     182.911    103.083      
1 1 1 10 8  4  o 0 314.851 8.31154   350.071    -174.285    123.796    -174.285     
1 1 1 10 8  5  o 0 375.819 10.1824   356.84     162.931     25.1861    162.931      
1 1 1 10 8  6  o 0 570.143 16.0409   465.026    -85.5911    84.641     94.4089      
1 1 1 10 8  7  o 0 749.37  20.2232   751.091    -63.6533    185.811    -63.6533     
1 1 1 10 8  8  o 0 97.5564 4.94822   42.4542    51.0975     37.1292    -128.902     
1 1 1 10 8  9  f 1 254.55  8.0072    178.969    107.015     88.538     -72.9849     
1 1 1 10 8  10 o 0 168.707 6.38151   127.289    -87.6138    20.8058    92.3862      
1 1 1 10 8  11 o 0 276.041 7.9878    353.165    -138.963    245.583    -138.963     
1 1 1 10 8  12 o 0 40.4228 11.8802   56.1177    -43.2669    161.337    -43.2669     
1 1 1 10 8  13 o 0 154.785 5.51022   138.296    -61.2185    8.73065    -61.2185     
1 1 1 10 8  14 o 0 221.963 6.56184   210.441    -111.429    30.866     -111.429     
1 1 1 10 8  15 o 0 202.16  6.0496    158.611    -75.0145    27.195     104.985      
1 1 1 10 8  16 o 0 146.788 5.34306   140.351    -25.7749    39.9417    -25.7749     
1 1 1 10 8  17 o 0 34.8828 10.1636   12.3957    177.061     20.1922    -2.93919     
1 1 1 10 8  18 o 0 148.022 5.82851   142.606    -90.7626    3.22309    -90.7626     
1 1 1 10 8  19 o 0 90.0741 6.94574   75.3678    168.521     11.7918    -11.4793     
1 1 1 10 8  20 o 0 35.3351 12.4205   16.0402    138.714     25.6588    -41.286      
1 1 1 10 8  21 o 0 24.3396 11.009    ?          ?           ?          ?            
1 1 1 10 8  22 o 0 20.9057 9.62786   ?          ?           ?          ?            
1 1 1 10 9  0  o 0 593.917 22.123    592.894    180         48.6774    -6.5162e-14  
1 1 1 10 9  1  o 0 289.666 7.3119    268.469    78.3865     10.0429    -101.614     
1 1 1 10 9  2  o 0 15.4716 7.40247   66.0085    19.7181     136.005    19.7181      
1 1 1 10 9  3  f 1 257.801 6.84245   154.788    -50.2126    169.376    129.787      
1 1 1 10 9  4  o 0 453.932 11.492    465.041    -156.888    85.2838    -156.888     
1 1 1 10 9  5  o 0 536.094 13.9571   494.777    -87.1807    0.0482799  92.8193      
1 1 1 10 9  6  o 0 24.7367 10.544    55.6095    175.467     120.547    175.467      
1 1 1 10 9  7  o 0 261.395 7.42867   282.027    -42.2974    124.716    -42.2974     
1 1 1 10 9  8  o 0 373.254 10.5178   208.373    -165.355    222.442    14.6451      
1 1 1 10 9  9  o 0 298.008 9.1893    286.388    160.199     50.7567    160.199      
1 1 1 10 9  10 o 0 394.682 11.698    313.138    -160.945    65.1661    19.0551      
1 1 1 10 9  11 o 0 108.867 5.82563   91.0797    111.657     57.1855    111.657      
1 1 1 10 9  12 o 0 226.725 6.56948   279.63     -43.4922    150.145    -43.4922     
1 1 1 10 9  13 o 0 89.1607 5.65703   56.9681    25.7414     20.3671    -154.259     
1 1 1 10 9  14 o 0 103.402 5.20403   60.3538    51.0256     54.7588    -128.974     
1 1 1 10 9  15 o 0 242.29  6.43223   213.104    22.7594     12.9327    22.7594      
1 1 1 10 9  16 o 0 23.294  9.83943   13.662     91.5223     51.3103    91.5223      
1 1 1 10 9  17 o 0 158.987 4.90275   173.605    138.224     35.1561    138.224      
1 1 1 10 9  18 o 0 122.633 5.69119   106.132    31.0693     20.2824    -148.931     
1 1 1 10 9  19 o 0 54.7195 9.12591   45.6661    -53.8666    1.94206    126.133      
1 1 1 10 9  20 o 0 71.1202 7.73316   81.744     -137.377    42.4269    -137.377     
1 1 1 10 9  21 o 0 25.2394 11.8771   ?          ?           ?          ?            
1 1 1 10 9  22 o 0 21.4009 10.6426   ?          ?           ?          ?            
1 1 1 10 10 0  f 1 585.754 26.8139   570.513    0           221.351    180          
1 1 1 10 10 1  o 0 203.885 7.06637   197.214    -90         56.2423    -90          
1 1 1 10 10 2  o 0 257.647 9.38422   247.556    0           110.374    -2.34153e-15 
1 1 1 10 10 3  o 0 454.426 15.0494   432.405    -90         57.1858    -90          
1 1 1 10 10 4  o 0 437.866 16.5329   411.876    180         17.8467    180          
1 1 1 10 10 5  o 0 185.915 7.43954   168.282    90          88.5919    -90          
1 1 1 10 10 6  o 0 484.219 17.0598   432.16     0           44.7808    180          
1 1 1 10 10 7  o 0 419.093 15.9316   368.285    90          29.8281    90           
1 1 1 10 10 8  o 0 24.8192 14.8217   7.15643    0           93.4372    -180         
1 1 1 10 10 9  o 0 34.4036 17.1903   4.07045    90          24.7335    -90          
1 1 1 10 10 10 o 0 302.062 13.0339   265.719    180         91.2276    180          
1 1 1 10 10 11 f 1 157.945 8.07828   135.875    90          39.295     -90          
1 1 1 10 10 12 f 1 74.0764 9.53349   67.3816    0           59.3518    -180         
1 1 1 10 10 13 o 0 446.151 18.1813   406.634    -90         67.4078    -90          
1 1 1 10 10 14 o 0 72.7439 9.00525   59.9201    0           12.4353    -4.68849e-15 
1 1 1 10 10 15 o 0 32.1594 15.9156   4.53295    -90         5.88254    90           
1 1 1 10 10 16 o 0 219.786 8.28533   226.14     0           30.7527    0            
1 1 1 10 10 17 o 0 70.7771 9.43757   70.2676    90          3.4485     90           
1 1 1 10 10 18 o 0 23.7977 13.8618   10.2003    180         6.12554    -2.05373e-14 
1 1 1 10 10 19 o 0 65.3734 14.0809   60.3172    -90         8.92124    -90          
1 1 1 10 10 20 o 0 80.5121 18.3021   71.3823    0           11.8958    180          
1 1 1 10 10 21 o 0 44.0168 20.8958   ?          ?           ?          ?            
1 1 1 10 10 22 o 0 21.1184 12.2958   ?          ?           ?          ?            
1 1 1 11 0  1  o 0 126.734 5.63512   125.689    -135        58.3284    45           
1 1 1 11 0  2  o 0 28.2042 14.0965   15.7071    180         170.188    -1.43651e-14 
1 1 1 11 0  3  o 0 162.896 7.27725   160.406    135         175.483    -45          
1 1 1 11 0  4  o 0 54.8723 11.5967   31.9817    90          70.9793    -90          
1 1 1 11 0  5  o 0 27.2294 14.8945   9.90663    45          107.469    -135         
1 1 1 11 0  6  o 0 120.795 6.9152    107.306    0           15.7499    -180         
1 1 1 11 0  7  o 0 90.4185 8.53591   72.5008    135         48.8611    -45          
1 1 1 11 0  8  o 0 207.665 12.2112   180.875    90          63.0502    90           
1 1 1 11 0  9  o 0 294.83  13.0899   252.223    45          125.908    45           
1 1 1 11 0  10 o 0 714.521 26.0326   632.926    0           55.8621    -2.42302e-15 
1 1 1 11 0  11 o 0 218.153 9.39158   188.545    135         1.38764    -45          
1 1 1 11 0  12 o 0 188.902 9.3419    158.952    90          14.1242    90           
1 1 1 11 0  13 o 0 129.361 7.51213   117.616    -135        1.61644    -135         
1 1 1 11 0  14 o 0 153.63  8.64694   135.655    180         2.20261    4.86049e-13  
1 1 1 11 0  15 o 0 81.7837 7.56121   67.8861    135         15.652     135          
1 1 1 11 0  16 o 0 23.9341 14.3381   12.6262    -90         48.8579    90           
1 1 1 11 0  17 o 0 76.9957 8.55069   75.4382    -135        15.9739    -135         
1 1 1 11 0  18 o 0 40.6711 15.4739   36.715     0           0.570384   180          
1 1 1 11 0  19 o 0 13.3591 9.5425    4.55472    -45         18.0602    135          
1 1 1 11 0  20 o 0 35.3424 17.3891   11.1344    -90         6.37161    -90          
1 1 1 11 0  21 o 0 18.4751 12.924    ?          ?           ?          ?            
1 1 1 11 0  22 o 0 21.8615 13.2144   ?          ?           ?          ?            
1 1 1 11 1  0  o 0 70.7149 7.37234   45.1774    180         44.0177    1.29639e-13  
1 1 1 11 1  1  o 0 577.606 13.7266   559.601    54.8285     19.5463    -125.171     
1 1 1 11 1  2  o 0 471.592 12.3306   472.981    -115.331    25.0122    -115.331     
1 1 1 11 1  3  o 0 174.609 5.16427   58.3981    -62.4018    209.781    117.598      
1 1 1 11 1  4  o 0 360.272 9.97319   335.091    -100.012    0.491534   79.9882      
1 1 1 11 1  5  o 0 499.477 13.7549   454.567    57.1432     18.1193    -122.857     
1 1 1 11 1  6  o 0 624.629 18.8034   534.543    -2.18713    79.215     177.813      
1 1 1 11 1  7  o 0 586.528 16.9099   579.919    -35.0038    126.764    -35.0038     
1 1 1 11 1  8  o 0 552.482 16.7064   513.545    -137.21     71.2392    -137.21      
1 1 1 11 1  9  o 0 241.202 7.76172   123.361    -161.801    154.449    18.1985      
1 1 1 11 1  10 o 0 464.911 15.6097   435.471    43.894      56.3412    43.894       
1 1 1 11 1  11 o 0 245.11  7.69844   216.527    123.841     18.2949    123.841      
1 1 1 11 1  12 o 0 352.563 9.36788   284.242    149.743     19.7007    -30.2567     
1 1 1 11 1  13 o 0 84.7989 5.38752   21.4165    149.196     93.4909    -30.8036     
1 1 1 11 1  14 f 1 39.5987 10.2758   4.20458    167.315     10.7922    -12.6852     
1 1 1 11 1  15 o 0 98.8431 4.62055   88.0061    -42.7038    20.0895    -42.7038     
1 1 1 11 1  16 o 0 90.0527 4.74297   72.7039    -96.1031    10.0889    -96.1031     
1 1 1 11 1  17 o 0 135.455 5.18548   155.032    102.172     49.5578    102.172      
1 1 1 11 1  18 o 0 125.02  4.28909   120.955    126.267     8.63449    126.267      
1 1 1 11 1  19 o 0 36.6092 10.4893   4.44494    10.4518     50.9523    -169.548     
1 1 1 11 1  20 o 0 59.867  9.59064   60.0065    -166.449    20.9579    -166.449     
1 1 1 11 1  21 o 0 36.3935 13.0392   ?          ?           ?          ?            
1 1 1 11 1  22 o 0 23.5047 11.8408   ?          ?           ?          ?            
1 1 1 11 2  0  o 0 155.907 6.21106   154.156    180         25.0013    4.7179e-13   
1 1 1 11 2  1  o 0 251.422 6.3307    283.494    -93.1714    92.6345    -93.1714     
1 1 1 11 2  2  o 0 133.644 4.38275   68.8383    -177.101    99.3082    2.89886      
1 1 1 11 2  3  o 0 312.703 8.54798   342.998    -99.959     92.7903    -99.959      
1 1 1 11 2  4  o 0 482.169 13.5634   449.305    21.4056     1.91261    -158.594     
1 1 1 11 2  5  o 0 655.711 19.5277   599.145    -127.51     18.9142    52.4903      
1 1 1 11 2  6  o 0 439.613 13.4979   373.565    -84.3586    54.4436    95.6414      
1 1 1 11 2  7  o 0 313.443 9.27117   294.613    130.805     47.9458    130.805      
1 1 1 11 2  8  o 0 209.241 6.57149   235.696    108.91      143.602    108.91       
1 1 1 11 2  9  o 0 681.109 20.0974   573.607    -45.7095    10.3433    134.29       
1 1 1 11 2  10 o 0 210.045 7.12725   136.323    115.891     83.9185    -64.1088     
1 1 1 11 2  11 o 0 273.176 8.89402   190.275    146.065     85.1674    -33.9351     
1 1 1 11 2  12 o 0 180.24  6.09794   92.5202    177.688     110.195    -2.31232     
1 1 1 11 2  13 o 0 116.159 5.24592   64.9004    68.9594     66.6724    -111.041     
1 1 1 11 2  14 o 0 26.0159 10.5262   22.3761    -4.04842    67.1671    -4.04842     
1 1 1 11 2  15 o 0 115.001 4.76553   112.609    -97.7663    40.4788    -97.7663     
1 1 1 11 2  16 o 0 139.207 4.60954   104.555    176.747     14.5638    -3.25291     
1 1 1 11 2  17 o 0 69.191  5.94745   68.993     113.206     13.7448    113.206      
1 1 1 11 2  18 o 0 97.0209 5.30331   108.422    103.375     38.1691    103.375      
1 1 1 11 2  19 o 0 52.8193 9.24155   50.8464    -41.6668    16.2886    -41.6668     
1 1 1 11 2  20 o 0 64.5916 8.29386   64.6927    -23.4733    21.2125    -23.4733     
1 1 1 11 2  21 o 0 26.263  12.4128   ?          ?           ?          ?            
1 1 1 11 2  22 o 0 22.145  10.6002   ?          ?           ?          ?            
1 1 1 11 2  23 o 0 12.4249 5.92251   ?          ?           ?          ?            
1 1 1 11 3  0  o 0 15.6736 10.5542   1.99295    0           65.9368    -180         
1 1 1 11 3  1  o 0 472.027 12.1015   421.144    -17.0183    77.6612    162.982      
1 1 1 11 3  2  o 0 352.289 9.09156   386.8      -120.592    98.9044    -120.592     
1 1 1 11 3  3  o 0 520.575 13.5391   584.656    70.9483     168.121    70.9483      
1 1 1 11 3  4  o 0 308.332 8.99281   328.834    -40.2445    94.3266    -40.2445     
1 1 1 11 3  5  o 0 139.095 4.62935   87.3223    -141.191    57.6613    38.8085      
1 1 1 11 3  6  o 0 480.429 13.243    501.77     -120.584    130.245    -120.584     
1 1 1 11 3  7  o 0 719.728 20.0107   597.427    90.8712     71.1624    -89.1288     
1 1 1 11 3  8  o 0 766.156 21.5278   689.198    92.6902     52.5041    92.6902      
1 1 1 11 3  9  o 0 119.245 5.14902   59.2165    115.171     56.1064    -64.8295     
1 1 1 11 3  10 o 0 607.088 20.1215   588.978    -33.0393    111.509    -33.0393     
1 1 1 11 3  11 o 0 54.4759 9.67017   0.741623   173.817     53.5284    -6.18319     
1 1 1 11 3  12 o 0 161.77  5.51525   100.884    -27.0449    60.0912    152.955      
1 1 1 11 3  13 o 0 221.383 6.12899   224.396    160.881     56.5255    160.881      
1 1 1 11 3  14 o 0 103.213 4.78549   100.529    -25.2111    32.3319    -25.2111     
1 1 1 11 3  15 o 0 173.555 5.86767   173.52     -47.0965    56.7194    -47.0965     
1 1 1 11 3  16 o 0 119.183 4.70945   120.023    -177.44     55.3605    -177.44      
1 1 1 11 3  17 o 0 58.2426 6.53172   50.1185    -97.1533    1.39615    82.8467      
1 1 1 11 3  18 o 0 29.3798 10.999    12.1669    155.952     13.6026    -24.0483     
1 1 1 11 3  19 o 0 40.9789 11.0387   11.0876    171.041     46.2396    -8.95898     
1 1 1 11 3  20 o 0 32.4369 11.709    16.4151    -151.59     17.8745    28.4099      
1 1 1 11 3  21 o 0 21.0307 9.94194   ?          ?           ?          ?            
1 1 1 11 3  22 o 0 20.7324 10.4691   ?          ?           ?          ?            
1 1 1 11 3  23 o 0 23.142  10.0107   ?          ?           ?          ?            
1 1 1 11 4  0  o 0 92.6462 6.33484   68.4813    180         17.6802    1.19801e-13  
1 1 1 11 4  1  o 0 315.609 8.08786   247.14     -96.9723    113.818    83.0277      
1 1 1 11 4  2  o 0 415.985 11.3514   364.03     -103.783    74.2689    76.2167      
1 1 1 11 4  3  o 0 27.8074 10.2331   41.2655    22.8373     91.7718    22.8373      
1 1 1 11 4  4  f 1 552.349 14.9086   542.488    -120.008    57.3526    -120.008     
1 1 1 11 4  5  o 0 190.34  5.84972   165.016    68.494      0.764872   -111.506     
1 1 1 11 4  6  o 0 339.487 10.1466   295.457    136.785     20.3694    -43.2148     
1 1 1 11 4  7  o 0 294.341 8.29922   286.035    159.689     68.4338    159.689      
1 1 1 11 4  8  o 0 474.359 13.8252   467.81     -66.1201    122.165    -66.1201     
1 1 1 11 4  9  o 0 134.615 5.42444   31.3363    -166.181    149.048    13.8189      
1 1 1 11 4  10 o 0 116.146 6.04073   79.8873    -139.391    14.6122    -139.391     
1 1 1 11 4  11 o 0 301.099 9.35899   264.225    -16.5551    15.8506    -16.5551     
1 1 1 11 4  12 f 1 212.425 6.82042   115.741    -55.9013    118.918    124.099      
1 1 1 11 4  13 o 0 90.0735 6.08217   38.6311    131.861     67.1468    -48.1392     
1 1 1 11 4  14 o 0 159.41  5.22944   132.613    109.319     10.7521    -70.6812     
1 1 1 11 4  15 o 0 116.536 4.74608   60.1462    -175.136    73.1767    4.86414      
1 1 1 11 4  16 o 0 145.274 4.78891   101.826    69.6574     31.3203    -110.343     
1 1 1 11 4  17 o 0 84.7211 5.17575   95.9451    144.619     35.3079    144.619      
1 1 1 11 4  18 o 0 26.1614 10.2665   0.231635   -137.41     37.414     42.5895      
1 1 1 11 4  19 o 0 78.718  6.27309   71.9178    63.0193     5.15896    63.0193      
1 1 1 11 4  20 o 0 60.237  10.4865   49.8529    37.4712     2.12742    -142.529     
1 1 1 11 4  21 f 1 46.7854 14.9862   ?          ?           ?          ?            
1 1 1 11 4  22 o 0 19.0216 9.25633   ?          ?           ?          ?            
1 1 1 11 5  0  o 0 266.604 9.80149   262.706    0           69.6992    180          
1 1 1 11 5  1  o 0 164.561 4.42452   180.195    -155.796    82.5491    -155.796     
1 1 1 11 5  2  o 0 207.126 5.62269   131.168    9.62874     125.563    -170.371     
1 1 1 11 5  3  o 0 482.105 12.4865   346.146    9.36275     210.919    -170.637     
1 1 1 11 5  4  o 0 295.614 9.63055   263.132    -90.6029    13.5293    89.3971      
1 1 1 11 5  5  o 0 917.154 24.5243   787.669    -157.789    119.462    22.2106      
1 1 1 11 5  6  o 0 722.576 19.6227   708.549    66.9415     133.935    66.9415      
1 1 1 11 5  7  o 0 342.262 9.6416    262.133    -157.103    67.9625    22.8967      
1 1 1 11 5  8  o 0 588.112 16.2877   525.822    92.6705     40.027     92.6705      
1 1 1 11 5  9  o 0 165.742 5.55348   99.2339    -42.2182    80.3906    137.782      
1 1 1 11 5  10 o 0 249.546 8.09967   181.793    125.59      63.0624    -54.4096     
1 1 1 11 5  11 o 0 234.899 6.70722   217.593    77.8564     40.1823    77.8564      
1 1 1 11 5  12 o 0 168.247 5.59535   125.42     -47.6821    20.4679    132.318      
1 1 1 11 5  13 o 0 239.097 6.07258   190.38     -29.9881    47.0532    150.012      
1 1 1 11 5  14 o 0 85.1645 4.81968   53.9491    36.4352     31.7443    -143.565     
1 1 1 11 5  15 o 0 40.5009 9.63798   11.5771    -3.85069    77.3121    -3.85069     
1 1 1 11 5  16 o 0 56.3698 7.28108   26.9754    84.3357     6.47379    84.3357      
1 1 1 11 5  17 o 0 227.249 6.53745   243.325    132.039     39.8137    132.039      
1 1 1 11 5  18 o 0 98.2095 5.48335   74.735     -91.5046    34.271     88.4954      
1 1 1 11 5  19 o 0 72.326  7.07653   51.3409    -31.272     25.149     148.728      
1 1 1 11 5  20 o 0 120.66  8.86857   133.88     -67.6038    58.3435    -67.6038     
1 1 1 11 5  21 o 0 21.5858 9.93892   ?          ?           ?          ?            
1 1 1 11 5  22 o 0 13.5731 6.60185   ?          ?           ?          ?            
1 1 1 11 6  0  o 0 390.047 14.3253   384.432    0           71.0673    180          
1 1 1 11 6  1  o 0 716.394 16.6397   759.085    145.933     119.515    145.933      
1 1 1 11 6  2  o 0 147.739 4.39812   151.54     101.893     73.4342    101.893      
1 1 1 11 6  3  o 0 401.643 10.4381   350.087    -46.6896    48.0079    133.31       
1 1 1 11 6  4  o 0 509.108 13.1975   406.803    13.5122     131.191    -166.488     
1 1 1 11 6  5  o 0 324.829 8.72247   257.153    -24.202     75.6891    155.798      
1 1 1 11 6  6  o 0 441.072 12.2547   480.086    -28.3082    185.979    -28.3082     
1 1 1 11 6  7  o 0 465.17  13.2049   450.343    3.94951     92.875     3.94951      
1 1 1 11 6  8  o 0 460.986 11.9257   370.669    90.4106     47.7823    -89.5894     
1 1 1 11 6  9  o 0 96.6928 5.67061   0.726242   137.23      147.368    -42.7696     
1 1 1 11 6  10 o 0 308.259 9.2129    249.671    -107.044    31.8253    72.9556      
1 1 1 11 6  11 o 0 161.866 5.7838    139.825    -43.918     15.3869    -43.918      
1 1 1 11 6  12 o 0 235.95  7.11041   210.06     38.5187     33.2824    38.5187      
1 1 1 11 6  13 o 0 164.828 5.89201   106.407    -18.7599    76.6692    161.24       
1 1 1 11 6  14 o 0 95.2032 5.33197   47.2475    -70.0713    65.6536    109.929      
1 1 1 11 6  15 o 0 108.13  4.68986   107.125    155.371     42.7261    155.371      
1 1 1 11 6  16 o 0 63.8965 6.40447   26.9115    40.0882     45.7633    -139.912     
1 1 1 11 6  17 f 1 83.8736 5.94548   75.8318    108.278     6.34125    -71.7223     
1 1 1 11 6  18 o 0 38.833  8.80204   19.3411    -148.407    26.35      31.593       
1 1 1 11 6  19 o 0 33.1988 11.3816   0.915677   114.133     0.348959   114.133      
1 1 1 11 6  20 o 0 73.8543 10.0221   67.9291    -82.2287    9.34868    -82.2287     
1 1 1 11 6  21 o 0 45.2437 16.5215   ?          ?           ?          ?            
1 1 1 11 6  22 o 0 25.3022 11.1132   ?          ?           ?          ?            
1 1 1 11 6  23 o 0 13.7376 6.22304   ?          ?           ?          ?            
1 1 1 11 7  0  o 0 175.481 6.38933   173.046    0           90.332     180          
1 1 1 11 7  1  o 0 314.322 7.47209   377.545    82.3702     156.796    82.3702      
1 1 1 11 7  2  o 0 254.817 7.23641   164.747    -80.9559    142.57     99.0441      
1 1 1 11 7  3  o 0 414.183 10.1457   399.051    -31.0768    27.1347    -31.0768     
1 1 1 11 7  4  o 0 412.726 11.1283   400.076    17.9401     39.4498    17.9401      
1 1 1 11 7  5  o 0 256.691 7.4091    219.742    -66.3302    19.6228    113.67       
1 1 1 11 7  6  o 0 300.984 9.04194   228.713    166.279     66.4987    -13.7215     
1 1 1 11 7  7  o 0 377.035 10.3486   360.905    -50.5597    72.0699    -50.5597     
1 1 1 11 7  8  o 0 435.044 11.6372   363.19     143.285     15.7484    -36.7151     
1 1 1 11 7  9  o 0 127.557 5.63718   70.3934    114.543     60.3813    -65.4566     
1 1 1 11 7  10 o 0 66.2778 8.14418   37.6182    25.8442     160.437    25.8442      
1 1 1 11 7  11 o 0 40.3065 11.7432   37.915     -166.772    119.027    -166.772     
1 1 1 11 7  12 o 0 140.956 5.46838   50.9554    116.097     124.863    -63.9027     
1 1 1 11 7  13 o 0 76.7033 5.9851    40.9713    -162.411    0.441976   -162.411     
1 1 1 11 7  14 o 0 144.319 4.30864   135.511    135.145     24.2623    135.145      
1 1 1 11 7  15 o 0 322.025 8.46665   263.483    -124.985    22.0952    55.0149      
1 1 1 11 7  16 o 0 78.3572 4.72455   28.0343    104.866     69.1387    -75.1336     
1 1 1 11 7  17 o 0 230.404 6.31219   245.762    48.7941     38.5563    48.7941      
1 1 1 11 7  18 o 0 60.6827 6.65189   56.5112    94.5543     4.98881    94.5543      
1 1 1 11 7  19 o 0 72.7209 6.75476   59.6225    -72.55      8.84869    107.45       
1 1 1 11 7  20 o 0 69.6713 8.25525   78.5581    131.765     39.6933    131.765      
1 1 1 11 7  21 o 0 32.4451 12.6766   ?          ?           ?          ?            
1 1 1 11 7  22 o 0 13.3023 6.48308   ?          ?           ?          ?            
1 1 1 11 7  23 o 0 17.2938 1.69168   ?          ?           ?          ?            
1 1 1 11 8  0  o 0 470.975 14.4669   453.375    0           45.888     -1.06179e-13 
1 1 1 11 8  1  o 0 442.389 11.0492   466.256    75.9658     95.5422    75.9658      
1 1 1 11 8  2  o 0 58.0184 6.13774   14.2626    81.1264     70.5645    81.1264      
1 1 1 11 8  3  o 0 371.007 9.0799    361.403    104.198     34.7881    104.198      
1 1 1 11 8  4  o 0 348.555 8.65953   359.241    -168.373    81.1181    -168.373     
1 1 1 11 8  5  o 0 603.759 16.0237   487.118    116.459     134.085    -63.541      
1 1 1 11 8  6  o 0 1001.59 25.6493   913.423    -35.539     52.4694    -35.539      
1 1 1 11 8  7  f 1 282.199 7.79362   224.362    58.2603     32.4552    -121.74      
1 1 1 11 8  8  o 0 654.841 17.9785   580.789    22.8038     40.17      22.8038      
1 1 1 11 8  9  o 0 218.196 6.92675   174.007    156.342     25.3403    -23.658      
1 1 1 11 8  10 o 0 309.175 8.89096   320.86     -66.0478    108.12     -66.0478     
1 1 1 11 8  11 o 0 103.672 5.88992   57.3887    55.5606     45.084     -124.439     
1 1 1 11 8  12 o 0 57.0679 8.92353   9.31297    96.2195     97.3906    96.2195      
1 1 1 11 8  13 o 0 101.602 4.98832   87.2629    -14.9916    27.0205    -14.9916     
1 1 1 11 8  14 o 0 179.255 5.92361   179.029    154.302     48.7773    154.302      
1 1 1 11 8  15 o 0 122.601 4.54597   118.776    -148.376    38.7717    -148.376     
1 1 1 11 8  16 o 0 85.9306 5.33009   77.8062    -148.739    21.59      -148.739     
1 1 1 11 8  17 o 0 163.419 5.39492   201.28     47.5709     85.0093    47.5709      
1 1 1 11 8  18 o 0 118.065 5.09539   98.2694    -178.221    25.3734    1.77876      
1 1 1 11 8  19 f 1 73.3147 6.42871   53.3938    90.6867     22.8869    -89.3133     
1 1 1 11 8  20 o 0 29.0049 12.3992   19.3244    -100.614    1.20209    79.3856      
1 1 1 11 8  21 o 0 47.0679 14.4966   ?          ?           ?          ?            
1 1 1 11 8  22 o 0 19.908  8.43019   ?          ?           ?          ?            
1 1 1 11 9  0  o 0 473.314 16.2589   455.648    180         7.23666    1.08214e-13  
1 1 1 11 9  1  o 0 381.411 9.1651    390.619    17.3532     62.3285    17.3532      
1 1 1 11 9  2  o 0 165.552 4.24803   132.063    11.618      25.756     -168.382     
1 1 1 11 9  3  o 0 334.75  8.10928   301        132.625     17.1099    -47.3751     
1 1 1 11 9  4  o 0 272.563 7.50732   215.615    -59.7619    63.921     120.238      
1 1 1 11 9  5  o 0 330.445 9.1005    258.353    127.288     66.3717    -52.7116     
1 1 1 11 9  6  o 0 429.523 11.4354   331.544    85.4154     90.3583    -94.5846     
1 1 1 11 9  7  o 0 366.035 10.406    330.308    5.02613     32.2423    5.02613      
1 1 1 11 9  8  o 0 503.716 13.5213   533.76     43.3263     212.106    43.3263      
1 1 1 11 9  9  o 0 203.443 6.76603   136.059    -99.7621    74.9665    80.2379      
1 1 1 11 9  10 o 0 209.717 6.87554   211.883    70.4808     69.84      70.4808      
1 1 1 11 9  11 o 0 203.694 6.06167   232.488    123.16      134.627    123.16       
1 1 1 11 9  12 o 0 75.9248 5.83006   37.508     0.226806    31.0579    -179.773     
1 1 1 11 9  13 o 0 120.498 5.15601   67.0788    146.161     69.4926    -33.8393     
1 1 1 11 9  14 o 0 140.452 4.71142   137.209    -160.44     36.2813    -160.44      
1 1 1 11 9  15 o 0 136.936 4.97287   101.844    113.84      23.2741    -66.16       
1 1 1 11 9  16 o 0 172.313 5.7992    191.346    -69.2424    34.9683    -69.2424     
1 1 1 11 9  17 o 0 51.3519 8.25913   32.4582    150.619     24.1886    -29.3815     
1 1 1 11 9  18 o 0 39.724  10.3368   15.0379    35.5569     37.8769    -144.443     
1 1 1 11 9  19 o 0 35.3339 11.4585   15.9068    -132.253    22.7458    47.7466      
1 1 1 11 9  20 o 0 64.6762 9.45604   69.2862    -89.04      29.995     -89.04       
1 1 1 11 9  21 o 0 63.1525 14.7346   ?          ?           ?          ?            
1 1 1 11 9  22 o 0 16.0956 6.77633   ?          ?           ?          ?            
1 1 1 11 10 0  o 0 218.294 8.15624   207.087    180         116.069    180          
1 1 1 11 10 1  o 0 316.051 7.15706   327.758    -169.855    65.0858    -169.855     
1 1 1 11 10 2  o 0 443.524 10.2266   406.925    8.18214     20.2691    -171.818     
1 1 1 11 10 3  o 0 160.251 4.72282   106.436    111.189     66.6576    -68.8108     
1 1 1 11 10 4  o 0 776.11  18.1685   796.833    170.754     153.755    170.754      
1 1 1 11 10 5  o 0 448.518 12.2293   384.703    -91.8975    26.6801    88.1025      
1 1 1 11 10 6  o 0 807.718 19.4784   838.886    -85.2686    254.769    -85.2686     
1 1 1 11 10 7  o 0 374.893 9.77725   325.874    131.958     8.76158    131.958      
1 1 1 11 10 8  o 0 489.953 12.4839   511.577    63.1247     143.947    63.1247      
1 1 1 11 10 9  o 0 121.598 5.42964   75.5639    -26.4605    30.8439    153.539      
1 1 1 11 10 10 o 0 188.302 5.86259   169.951    -32.3305    23.9948    -32.3305     
1 1 1 11 10 11 o 0 222.138 7.13739   168.453    -45.0503    33.3877    134.95       
1 1 1 11 10 12 o 0 286.83  7.67066   255.459    -95.5948    13.5277    84.4052      
1 1 1 11 10 13 o 0 155.54  5.04062   131.165    152.208     4.08758    -27.7921     
1 1 1 11 10 14 o 0 210.839 5.65463   203.583    73.69       42.5372    73.69        
1 1 1 11 10 15 o 0 112.774 4.84065   61.2552    -75.8563    62.6167    104.144      
1 1 1 11 10 16 o 0 159.147 4.98186   194.586    21.0041     70.2729    21.0041      
1 1 1 11 10 17 o 0 196.597 6.0288    243.484    -108.309    104.314    -108.309     
1 1 1 11 10 18 o 0 121.982 5.43336   125.655    172.84      23.3346    172.84       
1 1 1 11 10 19 o 0 15.0837 7.5983    1.75644    -11.6677    12.7569    -11.6677     
1 1 1 11 10 20 o 0 35.9157 12.185    30.1796    135.928     6.36129    135.928      
1 1 1 11 10 21 o 0 47.3867 14.5621   ?          ?           ?          ?            
1 1 1 11 10 22 o 0 14.8851 7.00658   ?          ?           ?          ?            
1 1 1 11 11 0  o 0 588.378 27.2607   565.187    180         174.635    -180         
1 1 1 11 11 1  o 0 394.649 12.1302   377.322    -90         8.9668     -90          
1 1 1 11 11 2  o 0 414.375 14.2363   393.274    180         108.405    180          
1 1 1 11 11 3  o 0 454.399 16.0368   427.187    -90         6.2842     -90          
1 1 1 11 11 4  o 0 110.684 6.20134   99.8911    180         111.897    7.66461e-15  
1 1 1 11 11 5  o 0 789.723 26.9745   706.559    90          181.402    -90          
1 1 1 11 11 6  o 0 19.9853 12.9032   8.14121    0           175.477    180          
1 1 1 11 11 7  o 0 106.425 7.1182    91.7628    -90         99.0766    90           
1 1 1 11 11 8  o 0 201.663 9.76296   181.691    180         62.658     180          
1 1 1 11 11 9  o 0 89.0196 10.4406   62.1267    -90         26.053     90           
1 1 1 11 11 10 o 0 198.725 9.95613   172.718    0           26.1059    -180         
1 1 1 11 11 11 o 0 92.869  8.51189   78.5815    90          53.244     -90          
1 1 1 11 11 12 o 0 34.9097 15.7691   13.5189    180         42.1301    1.35713e-14  
1 1 1 11 11 13 o 0 55.6082 14.3788   46.5792    -90         16.7518    90           
1 1 1 11 11 14 o 0 192.664 9.29776   168.641    180         5.94221    8.25172e-14  
1 1 1 11 11 15 o 0 22.3255 13.5575   7.00039    90          27.7137    -90          
1 1 1 11 11 16 o 0 94.0534 7.95106   95.5553    0           35.1228    -3.02579e-15 
1 1 1 11 11 17 o 0 24.6471 14.3507   10.171     90          13.4623    -90          
1 1 1 11 11 18 o 0 71.6248 8.28664   67.8546    180         1.35613    6.2138e-13   
1 1 1 11 11 19 o 0 84.2079 11.7225   76.7892    90          0.977471   90           
1 1 1 11 11 20 o 0 26.9566 17.4917   23.4883    0           25.5658    180          
1 1 1 11 11 21 o 0 52.808  14.1071   ?          ?           ?          ?            
1 1 1 11 11 22 f 1 15.6551 10.7203   ?          ?           ?          ?            
1 1 1 12 0  0  o 0 622.737 31.434    621.084    180         110.502    180          
1 1 1 12 0  1  o 0 380.817 12.8958   378.132    -45         125.201    -45          
1 1 1 12 0  2  o 0 388.283 13.5582   383.072    -90         10.7752    90           
1 1 1 12 0  3  o 0 320.64  12.2584   313.71     -135        99.0592    45           
1 1 1 12 0  4  f 1 495.976 19.7526   468.642    180         56.7917    6.03649e-14  
1 1 1 12 0  5  o 0 176.04  7.46765   163.795    135         21.866     135          
1 1 1 12 0  6  o 0 57.1504 14.6366   27.8249    90          51.1278    -90          
1 1 1 12 0  7  o 0 568.988 20.9594   502.158    45          2.94388    -135         
1 1 1 12 0  8  o 0 313.99  13.4127   272.068    180         89.3695    180          
1 1 1 12 0  9  o 0 618.772 25.1391   556.211    135         42.8728    135          
1 1 1 12 0  10 f 1 181.536 9.44725   159.488    -90         21.2799    90           
1 1 1 12 0  11 o 0 265.878 11.7847   227.924    -135        57.9557    45           
1 1 1 12 0  12 o 0 78.4864 10.8594   26.6607    0           5.03273    -9.68991e-14 
1 1 1 12 0  13 o 0 329.948 12.8183   297.981    135         70.293     135          
1 1 1 12 0  14 o 0 270.242 9.81251   236.547    90          48.7127    90           
1 1 1 12 0  15 o 0 150.359 6.92333   127.287    45          22.853     45           
1 1 1 12 0  16 o 0 32.3129 14.5195   8.68956    0           11.6667    180          
1 1 1 12 0  17 o 0 20.3285 12.8547   7.05686    -45         16.5971    135          
1 1 1 12 0  18 o 0 89.3226 8.66343   83.4654    -90         32.8272    90           
1 1 1 12 0  19 o 0 29.0153 16.725    10.7785    45          0.697957   -135         
1 1 1 12 0  20 o 0 23.7164 14.9976   17.4093    180         6.15707    -8.04551e-15 
1 1 1 12 0  21 o 0 27.3186 17.3304   ?          ?           ?          ?            
1 1 1 12 0  22 o 0 12.9841 8.53867   ?          ?           ?          ?            
1 1 1 12 1  0  f 1 602.669 20.1929   597.071    180         104.465    180          
1 1 1 12 1  1  o 0 453.482 11.507    465.732    -72.0476    46.6319    -72.0476     
1 1 1 12 1  2  o 0 240.847 6.05738   197.807    -144.956    60.866     35.0437      
1 1 1 12 1  3  o 0 407.479 11.087    428.279    -91.4431    74.9873    -91.4431     
1 1 1 12 1  4  o 0 158.658 4.90494   47.7934    -16.7122    186.603    163.288      
1 1 1 12 1  5  o 0 244.431 7.15312   200.612    83.952      37.8981    -96.048      
1 1 1 12 1  6  o 0 784.224 22.7798   681.193    2.06083     35.3173    -177.939     
1 1 1 12 1  7  o 0 229.328 6.72506   194.036    62.968      1.41829    62.968       
1 1 1 12 1  8  o 0 322.421 10.1823   321.182    101.061     98.7869    101.061      
1 1 1 12 1  9  o 0 248.832 7.88102   227.325    -109.824    24.6934    -109.824     
1 1 1 12 1  10 o 0 437.441 13.5878   395.332    -24.0942    31.0974    -24.0942     
1 1 1 12 1  11 o 0 276.99  8.57426   245.863    12.8448     24.6889    12.8448      
1 1 1 12 1  12 o 0 118.697 5.49643   103.798    29.1736     35.5368    29.1736      
1 1 1 12 1  13 o 0 123.32  5.15095   101.963    103.982     1.02423    103.982      
1 1 1 12 1  14 o 0 21.4261 9.36429   5.64856    -73.5473    14.8799    -73.5473     
1 1 1 12 1  15 o 0 82.3711 4.87282   16.3915    -172.61     99.4276    7.38974      
1 1 1 12 1  16 o 0 94.5247 4.68175   34.969     -68.6646    77.7036    111.335      
1 1 1 12 1  17 o 0 60.3708 6.53914   40.1831    -166.088    27.6459    13.9125      
1 1 1 12 1  18 o 0 28.3692 10.4709   8.58056    101.06      2.51422    -78.9404     
1 1 1 12 1  19 o 0 20.894  9.78791   1.13426    17.925      18.3983    17.925       
1 1 1 12 1  20 f 1 29.0547 12.3328   19.2147    115.995     6.50834    115.995      
1 1 1 12 1  21 o 0 30.9157 13.527    ?          ?           ?          ?            
1 1 1 12 1  22 o 0 16.0965 7.8828    ?          ?           ?          ?            
1 1 1 12 2  0  o 0 641.333 20.0814   632.065    180         131.768    -180         
1 1 1 12 2  1  o 0 438.687 9.9537    521.549    129.071     194.651    129.071      
1 1 1 12 2  2  o 0 343.675 8.79617   265.693    83.6379     128.898    -96.3621     
1 1 1 12 2  3  o 0 351.543 9.95107   296.613    161.335     60.4985    -18.6647     
1 1 1 12 2  4  o 0 205.396 6.13217   159.882    132.936     46.7619    -47.0644     
1 1 1 12 2  5  o 0 163.896 5.5775    128.479    -144.696    21.7773    35.3042      
1 1 1 12 2  6  o 0 690.332 18.4647   606.365    -91.3309    12.7145    88.6691      
1 1 1 12 2  7  o 0 244.226 7.91299   164.716    -69.1609    86.5842    110.839      
1 1 1 12 2  8  o 0 640.525 19.2305   546.039    14.4167     8.38178    -165.583     
1 1 1 12 2  9  o 0 317.087 9.97171   256.244    85.9223     44.9907    -94.0777     
1 1 1 12 2  10 o 0 256.781 7.63961   226.453    61.2522     17.8228    61.2522      
1 1 1 12 2  11 o 0 210.289 7.4434    127.58     -10.1919    97.5354    169.808      
1 1 1 12 2  12 o 0 197.918 5.86607   158.199    -44.9955    3.86649    135.005      
1 1 1 12 2  13 o 0 150.048 5.2942    118.096    12.5558     21.0499    -167.444     
1 1 1 12 2  14 o 0 111.972 5.0813    118.476    14.5591     55.4369    14.5591      
1 1 1 12 2  15 o 0 147.199 4.62423   113.068    -39.6629    17.3468    140.337      
1 1 1 12 2  16 o 0 181.473 5.32602   164.603    57.1469     34.8599    57.1469      
1 1 1 12 2  17 o 0 122.188 4.62934   129.826    10.0521     27.0431    10.0521      
1 1 1 12 2  18 o 0 38.1346 10.3378   28.3745    162.14      10.6985    162.14       
1 1 1 12 2  19 o 0 46.4323 10.2477   39.4258    146.402     6.39377    146.402      
1 1 1 12 2  20 o 0 64.4459 9.40255   57.4574    -126.872    7.42914    -126.872     
1 1 1 12 2  21 o 0 28.137  12.2081   ?          ?           ?          ?            
1 1 1 12 2  22 o 0 22.6039 8.99132   ?          ?           ?          ?            
1 1 1 12 3  0  o 0 365.38  12.9011   358.745    0           77.837     1.93831e-14  
1 1 1 12 3  1  o 0 301.882 8.28827   282.69     20.6362     10.9864    -159.364     
1 1 1 12 3  2  o 0 445.826 10.8152   393.562    12.6612     70.701     -167.339     
1 1 1 12 3  3  o 0 612.772 16.1274   579.745    82.1576     12.4723    82.1576      
1 1 1 12 3  4  o 0 169.416 5.53018   184.851    -131.437    101.883    -131.437     
1 1 1 12 3  5  o 0 407.055 11.3152   347.374    -157.923    48.0631    22.0769      
1 1 1 12 3  6  o 0 265.355 8.10811   221.049    159.452     15.6251    -20.548      
1 1 1 12 3  7  o 0 312.51  8.26303   311.334    -92.1348    89.5752    -92.1348     
1 1 1 12 3  8  o 0 334.347 9.69463   365.378    -31.1334    170.558    -31.1334     
1 1 1 12 3  9  o 0 395.537 11.6106   333.757    43.2301     31.7026    -136.77      
1 1 1 12 3  10 f 1 220.603 7.29712   132.352    -123.444    108.614    56.5555      
1 1 1 12 3  11 o 0 241.376 6.94461   230.49     -130.414    57.5921    -130.414     
1 1 1 12 3  12 o 0 155.497 5.48894   154.51     145.816     69.5366    145.816      
1 1 1 12 3  13 o 0 76.168  7.05556   40.7912    -2.22041    4.71685    177.78       
1 1 1 12 3  14 o 0 219.673 6.40586   220.968    -108.682    61.8977    -108.682     
1 1 1 12 3  15 o 0 142.656 5.36918   92.5158    136.194     51.5874    -43.8059     
1 1 1 12 3  16 o 0 119.25  4.74696   124.567    -99.8306    60.2641    -99.8306     
1 1 1 12 3  17 f 1 162.146 4.68113   176.804    43.0717     40.8125    43.0717      
1 1 1 12 3  18 o 0 142.121 5.27052   143.319    -58.1421    21.9899    -58.1421     
1 1 1 12 3  19 o 0 49.2306 9.57677   41.1209    -165.602    2.7866     -165.602     
1 1 1 12 3  20 o 0 28.646  12.5317   19.1906    175.428     2.37042    175.428      
1 1 1 12 3  21 o 0 56.0306 14.9375   ?          ?           ?          ?            
1 1 1 12 3  22 o 0 10.7036 5.27745   ?          ?           ?          ?            
1 1 1 12 4  0  o 0 121.191 6.2608    112.996    0           11.6609    180          
1 1 1 12 4  1  o 0 417.751 10.1434   372.613    -126.374    60.0314    53.6259      
1 1 1 12 4  2  f 1 361.265 9.75802   461.979    74.6642     241.81     74.6642      
1 1 1 12 4  3  o 0 104.405 4.63224   12.1904    59.1077     146.578    -120.892     
1 1 1 12 4  4  o 0 475.592 13.4612   467.419    10.0282     58.4682    10.0282      
1 1 1 12 4  5  o 0 304.937 8.47632   286.139    82.7911     24.1424    82.7911      
1 1 1 12 4  6  o 0 562.36  16.829    436.875    77.8016     117.934    -102.198     
1 1 1 12 4  7  o 0 391.698 11.29     323.11     -105.242    29.7368    74.758       
1 1 1 12 4  8  o 0 427.871 11.5102   365.582    -129.602    3.58052    -129.602     
1 1 1 12 4  9  o 0 429.779 13.1271   385.785    84.1533     11.9764    84.1533      
1 1 1 12 4  10 o 0 293.152 8.63062   249.379    -125.19     1.80054    54.8105      
1 1 1 12 4  11 o 0 221.909 6.88494   165.194    175.042     40.9659    -4.95757     
1 1 1 12 4  12 o 0 66.0937 7.21947   14.009     -93.7449    121.432    -93.7449     
1 1 1 12 4  13 o 0 165.493 4.89001   90.3464    -134.076    108.888    45.9236      
1 1 1 12 4  14 o 0 26.2018 10.1695   19.8561    -178.512    60.8995    -178.512     
1 1 1 12 4  15 o 0 199.919 6.02375   182.372    16.7569     30.2541    16.7569      
1 1 1 12 4  16 o 0 130.981 4.59166   82.1701    -25.7168    47.5852    154.283      
1 1 1 12 4  17 o 0 72.2805 5.69275   57.1181    105.621     18.7958    -74.3788     
1 1 1 12 4  18 o 0 33.5281 10.6445   9.8425     -50.3489    34.1862    129.651      
1 1 1 12 4  19 o 0 69.625  6.93913   59.6099    -133.273    1.1111     46.7272      
1 1 1 12 4  20 o 0 24.1143 9.99617   8.89079    -46.4307    14.4458    133.569      
1 1 1 12 4  21 o 0 48.2075 13.437    ?          ?           ?          ?            
1 1 1 12 4  22 o 0 20.9034 8.52559   ?          ?           ?          ?            
1 1 1 12 5  0  o 0 253.913 8.99541   248.328    0           45.8607    5.53683e-14  
1 1 1 12 5  1  o 0 249.673 6.28471   210.758    123.459     49.0726    -56.5414     
1 1 1 12 5  2  o 0 389.614 9.62382   369.821    84.1637     14.6922    84.1637      
1 1 1 12 5  3  o 0 280.706 7.91917   330.887    -70.7835    157.297    -70.7835     
1 1 1 12 5  4  f 1 483.454 13.0229   409.997    -142.826    70.5182    37.1745      
1 1 1 12 5  5  o 0 101.802 5.02559   47.971     131.745     48.5866    -48.2551     
1 1 1 12 5  6  o 0 290.282 8.23041   251.558    -22.7982    2.53193    -22.7982     
1 1 1 12 5  7  o 0 598.258 17.4279   593.359    -63.5242    149.722    -63.5242     
1 1 1 12 5  8  o 0 289.271 8.16464   187.961    -18.1273    110.427    161.873      
1 1 1 12 5  9  f 1 134.745 5.89819   72.7127    -76.0926    70.5072    103.907      
1 1 1 12 5  10 o 0 230.691 7.72084   191.503    -164.566    3.777      15.4339      
1 1 1 12 5  11 o 0 401.644 11.0323   279.477    178.566     123.367    -1.43366     
1 1 1 12 5  12 o 0 27.214  11.0978   45.5014    108.87      109.349    108.87       
1 1 1 12 5  13 f 1 131.586 4.94371   92.8915    179.975     36.7555    -0.0251935   
1 1 1 12 5  14 o 0 25.832  10.489    13.2521    -98.3846    41.6746    -98.3846     
1 1 1 12 5  15 o 0 77.3876 5.95144   67.4525    -50.5491    27.3103    -50.5491     
1 1 1 12 5  16 o 0 161.967 4.77673   112.117    95.3862     39.2232    -84.6138     
1 1 1 12 5  17 o 0 115.042 4.66107   138.225    -39.4673    58.985     -39.4673     
1 1 1 12 5  18 o 0 54.6747 7.86535   38.1879    -4.01236    20.2156    175.988      
1 1 1 12 5  19 o 0 21.3594 9.6347    2.20633    -111.889    25.4083    -111.889     
1 1 1 12 5  20 o 0 90.307  7.22992   76.7471    70.3882     1.10334    -109.612     
1 1 1 12 5  21 o 0 31.2161 13.7344   ?          ?           ?          ?            
1 1 1 12 5  22 o 0 22.1174 9.88531   ?          ?           ?          ?            
1 1 1 12 6  0  o 0 422.994 14.0422   413.38     180         32.9073    6.23282e-14  
1 1 1 12 6  1  o 0 296.783 7.16401   236.105    171.905     78.9909    -8.09521     
1 1 1 12 6  2  o 0 399.976 11.0085   358.91     175.654     26.7772    -4.34621     
1 1 1 12 6  3  o 0 372.799 9.71967   377.882    85.6034     70.0702    85.6034      
1 1 1 12 6  4  f 1 819.651 23.0232   767.783    66.8399     20.2908    66.8399      
1 1 1 12 6  5  o 0 90.9723 4.60977   29.9073    104.161     60.755     -75.8393     
1 1 1 12 6  6  o 0 489.514 12.5686   403.824    -5.04153    50.0136    174.958      
1 1 1 12 6  7  o 0 504.248 14.1539   389.825    50.0013     92.1033    -129.999     
1 1 1 12 6  8  o 0 190.08  5.57291   120.531    112.266     68.0453    -67.7342     
1 1 1 12 6  9  o 0 171.497 5.90316   167.883    76.7881     64.3444    76.7881      
1 1 1 12 6  10 o 0 331.171 9.25925   211.921    -153.932    149.344    26.0685      
1 1 1 12 6  11 f 1 179.904 5.78522   182.316    -2.65373    73.8223    -2.65373     
1 1 1 12 6  12 o 0 170.131 5.65854   137.26     -28.8483    28.6667    151.152      
1 1 1 12 6  13 o 0 226.705 6.75267   200.808    -4.15875    1.94518    -4.15875     
1 1 1 12 6  14 o 0 128.965 4.78264   122.036    -14.5777    27.6519    -14.5777     
1 1 1 12 6  15 o 0 43.1738 9.17805   2.43873    28.3186     48.5642    -151.681     
1 1 1 12 6  16 o 0 111.524 4.8152    76.2084    143.523     26.5779    -36.4767     
1 1 1 12 6  17 f 1 80.1867 6.10165   100.535    15.4861     60.9806    15.4861      
1 1 1 12 6  18 o 0 59.893  8.32737   58.807     85.0172     13.0331    85.0172      
1 1 1 12 6  19 o 0 142.872 8.54951   113.428    155.33      30.114     -24.6702     
1 1 1 12 6  20 o 0 39.7024 12.0675   19.743     -34.0093    25.1927    145.991      
1 1 1 12 6  21 o 0 30.4169 13.5828   ?          ?           ?          ?            
1 1 1 12 6  22 o 0 16.5605 8.12989   ?          ?           ?          ?            
1 1 1 12 7  0  o 0 133.498 6.34493   126.632    180         52.8135    1.11041e-13  
1 1 1 12 7  1  o 0 455.387 11.1199   518.92     -65.6453    185.291    -65.6453     
1 1 1 12 7  2  o 0 326.719 7.82485   228.999    -51.1361    147.827    128.864      
1 1 1 12 7  3  f 1 305.217 7.95133   269.676    -31.4002    18.4884    148.6        
1 1 1 12 7  4  o 0 532.226 13.2577   512.764    29.8872     47.5135    29.8872      
1 1 1 12 7  5  o 0 428.367 11.6157   388.465    60.8313     21.1024    60.8313      
1 1 1 12 7  6  o 0 373.343 10.3405   356.053    -101.161    64.9602    -101.161     
1 1 1 12 7  7  o 0 493.24  12.7301   450.028    45.0353     50.5549    45.0353      
1 1 1 12 7  8  o 0 335.211 9.75978   365.029    -97.1792    172.827    -97.1792     
1 1 1 12 7  9  o 0 129.033 5.58448   87.6642    -72.2498    20.7025    107.75       
1 1 1 12 7  10 o 0 103.21  5.42822   79.4524    -89.8319    5.85448    -89.8319     
1 1 1 12 7  11 o 0 61.4086 8.49124   14.06      167.703     18.6792    -12.2974     
1 1 1 12 7  12 o 0 156.148 5.51084   129.537    -113.361    15.8824    66.6389      
1 1 1 12 7  13 o 0 57.1068 7.96378   8.80509    -97.4766    26.2591    82.5234      
1 1 1 12 7  14 f 1 157.726 5.1502    152.508    -96.0837    36.5937    -96.0837     
1 1 1 12 7  15 o 0 85.7819 6.17198   65.269     12.307      1.81344    -167.693     
1 1 1 12 7  16 o 0 35.1282 10.4246   10.1022    -172.302    3.1959     7.69805      
1 1 1 12 7  17 o 0 122.844 4.84868   143.214    -49.8165    52.7292    -49.8165     
1 1 1 12 7  18 o 0 132.43  5.52674   118.913    -22.1433    9.34979    157.857      
1 1 1 12 7  19 o 0 108.78  6.02812   96.3931    145.852     1.1362     -34.1483     
1 1 1 12 7  20 o 0 38.8501 11.1083   30.8691    80.1655     0.919433   80.1655      
1 1 1 12 7  21 o 0 44.4952 14.3785   ?          ?           ?          ?            
1 1 1 12 7  22 o 0 23.0542 10.8872   ?          ?           ?          ?            
1 1 1 12 8  0  o 0 192.637 7.05166   183.526    180         70.631     -6.78092e-14 
1 1 1 12 8  1  o 0 588.982 14.0892   525.27     -42.7066    59.8905    137.293      
1 1 1 12 8  2  o 0 348.865 8.2861    374.076    -129.033    104.94     -129.033     
1 1 1 12 8  3  o 0 203.602 6.37105   137.491    145.45      88.9085    -34.5499     
1 1 1 12 8  4  o 0 175.6   5.1767    138.162    -177.97     25.9326    2.03035      
1 1 1 12 8  5  o 0 570.314 15.0651   548.606    -128.961    87.6899    -128.961     
1 1 1 12 8  6  o 0 781.558 22.3274   763.44     144.743     156.645    144.743      
1 1 1 12 8  7  o 0 416.331 10.9322   371.981    -98.7482    31.0437    -98.7482     
1 1 1 12 8  8  o 0 294.14  8.57877   272.143    156.817     56.6467    156.817      
1 1 1 12 8  9  o 0 83.729  6.80592   21.1795    -62.0572    50.7497    117.943      
1 1 1 12 8  10 o 0 178.487 6.27431   171.053    65.106      46.4838    65.106       
1 1 1 12 8  11 o 0 41.8173 11.183    28.6316    -163.716    99.1905    -163.716     
1 1 1 12 8  12 o 0 112.988 5.34384   99.5965    -160.341    16.567     -160.341     
1 1 1 12 8  13 o 0 53.2975 8.61265   3.25878    69.5344     15.3942    -110.466     
1 1 1 12 8  14 o 0 189.109 6.18619   153.814    72.7332     17.8011    -107.267     
1 1 1 12 8  15 o 0 179.674 5.71287   153.314    25.6122     7.8116     25.6122      
1 1 1 12 8  16 o 0 150.887 4.62252   201.578    6.18796     104.225    6.18796      
1 1 1 12 8  17 o 0 42.4749 9.9812    23.3591    44.1774     19.2895    -135.823     
1 1 1 12 8  18 o 0 22.341  9.79865   1.4165     -61.6713    8.80861    118.329      
1 1 1 12 8  19 o 0 28.2641 11.0687   18.7638    142.102     5.52296    142.102      
1 1 1 12 8  20 o 0 68.2152 9.78525   49.6425    158.89      16.5583    -21.1098     
1 1 1 12 8  21 o 0 27.6931 12.4972   ?          ?           ?          ?            
1 1 1 12 8  22 o 0 22.7119 9.954     ?          ?           ?          ?            
1 1 1 12 9  0  o 0 330.13  12.4285   314.29     0           116.431    5.12641e-14  
1 1 1 12 9  1  o 0 234.214 6.22543   249.352    101.632     77.1651    101.632      
1 1 1 12 9  2  o 0 371.29  9.09864   367.349    21.1513     47.5353    21.1513      
1 1 1 12 9  3  o 0 295.237 7.55709   323.484    -60.6689    113.631    -60.6689     
1 1 1 12 9  4  o 0 174.46  5.0245    194.981    171.496     127.255    171.496      
1 1 1 12 9  5  o 0 624.327 17.014    622.907    -127.712    141.638    -127.712     
1 1 1 12 9  6  o 0 169.215 4.91185   157.041    -118.738    48.3718    -118.738     
1 1 1 12 9  7  o 0 419.892 11.1325   463.247    -50.9644    212.409    -50.9644     
1 1 1 12 9  8  o 0 307.4   8.41644   217.797    -108.346    107.939    71.654       
1 1 1 12 9  9  o 0 105.26  5.72335   59.6377    147.743     2.78339    147.743      
1 1 1 12 9  10 o 0 354.477 9.6466    342.751    53.6588     77.6807    53.6588      
1 1 1 12 9  11 o 0 187.301 5.99784   149.033    50.6135     8.52897    -129.386     
1 1 1 12 9  12 o 0 304.599 8.01451   316.792    -49.4202    80.6158    -49.4202     
1 1 1 12 9  13 o 0 37.1039 10.697    16.8674    70.1079     54.7482    70.1079      
1 1 1 12 9  14 o 0 224.438 6.77292   128.677    129.573     130.775    -50.427      
1 1 1 12 9  15 o 0 59.4553 7.41535   36.3832    -5.46876    0.483475   174.531      
1 1 1 12 9  16 o 0 184.343 5.19611   205.293    -25.821     41.6102    -25.821      
1 1 1 12 9  17 o 0 175.709 6.3905    184.069    131.946     28.7112    131.946      
1 1 1 12 9  18 o 0 82.3076 6.33407   84.5625    -16.854     19.9234    -16.854      
1 1 1 12 9  19 o 0 23.4968 10.1689   6.37988    -42.3395    21.0043    137.66       
1 1 1 12 9  20 o 0 73.8192 7.26559   71.1348    43.5891     17.4687    43.5891      
1 1 1 12 9  21 o 0 33.0541 13.9884   ?          ?           ?          ?            
1 1 1 12 9  22 o 0 14.755  7.29411   ?          ?           ?          ?            
1 1 1 12 10 0  o 0 907.741 30.5751   863.081    0           33.9938    1.13291e-13  
1 1 1 12 10 1  o 0 552.587 11.8054   611.762    113.3       186.352    113.3        
1 1 1 12 10 2  o 0 348.389 8.63176   404.654    -1.79111    170.287    -1.79111     
1 1 1 12 10 3  o 0 85.8982 5.30589   15.5917    81.3871     86.8042    -98.6129     
1 1 1 12 10 4  o 0 449.36  11.0861   349.846    -93.8808    100.437    86.1192      
1 1 1 12 10 5  o 0 195.884 5.33888   117.729    139.843     96.7391    -40.1573     
1 1 1 12 10 6  o 0 608.092 15.7668   565.805    14.8635     72.653     14.8635      
1 1 1 12 10 7  o 0 737.237 19.4361   639.433    -50.386     11.4218    -50.386      
1 1 1 12 10 8  o 0 601.81  15.7347   562.606    178.667     50.2881    178.667      
1 1 1 12 10 9  o 0 374.293 10.5804   371.054    -62.3112    93.6372    -62.3112     
1 1 1 12 10 10 o 0 129.983 5.46456   95.3893    127.925     17.6899    -52.0747     
1 1 1 12 10 11 o 0 59.1063 9.14424   15.0323    95.445      109.424    95.445       
1 1 1 12 10 12 o 0 167.987 5.97225   179.598    153.238     69.0475    153.238      
1 1 1 12 10 13 o 0 125.415 4.75869   108.89     -112.663    2.33195    -112.663     
1 1 1 12 10 14 o 0 200.194 5.84999   215.182    -72.0698    89.2044    -72.0698     
1 1 1 12 10 15 o 0 126.145 5.07258   107.825    107.377     11.6696    107.377      
1 1 1 12 10 16 o 0 95.346  4.66107   107.694    -31.6093    32.0152    -31.6093     
1 1 1 12 10 17 o 0 94.8455 5.81712   95.1344    -107.498    13.1121    -107.498     
1 1 1 12 10 18 o 0 87.6376 6.24832   82.3601    -90.0163    4.78212    -90.0163     
1 1 1 12 10 19 o 0 50.1634 11.014    40.4162    -30.5017    5.23632    149.498      
1 1 1 12 10 20 o 0 70.2749 11.1623   38.1576    -110.845    43.4026    69.1545      
1 1 1 12 10 21 o 0 22.1339 10.4938   ?          ?           ?          ?            
1 1 1 12 10 22 o 0 20.328  9.94392   ?          ?           ?          ?            
1 1 1 12 11 0  o 0 438.283 13.6936   415.878    0           38.7172    4.21084e-14  
1 1 1 12 11 1  o 0 448.401 9.5406    364.517    48.5059     110.322    -131.494     
1 1 1 12 11 2  o 0 466.368 10.8771   488.914    113.042     112.51     113.042      
1 1 1 12 11 3  o 0 314.318 7.78823   322.502    149.981     90.1811    149.981      
1 1 1 12 11 4  o 0 511.173 12.3986   444.471    12.9601     20.5451    -167.04      
1 1 1 12 11 5  o 0 588.857 14.4684   606.481    126.073     177.443    126.073      
1 1 1 12 11 6  o 0 301.549 7.32969   261.018    -73.0848    7.86976    -73.0848     
1 1 1 12 11 7  o 0 257.761 7.32139   266.814    -13.7233    110.291    -13.7233     
1 1 1 12 11 8  o 0 170.046 5.23981   130.253    -14.3868    21.0537    165.613      
1 1 1 12 11 9  o 0 379.212 11.0151   368.897    -77.3805    77.4225    -77.3805     
1 1 1 12 11 10 o 0 242.267 7.43419   171.609    -125.766    66.6252    54.2336      
1 1 1 12 11 11 o 0 210.405 6.60761   167.91     -155.75     8.93966    24.2501      
1 1 1 12 11 12 o 0 56.3511 8.61452   12.1245    -77.786     101.099    -77.786      
1 1 1 12 11 13 o 0 88.2354 5.42169   49.7628    125.035     47.9429    -54.9655     
1 1 1 12 11 14 o 0 49.3742 9.5375    18.4567    38.697      22.6783    -141.303     
1 1 1 12 11 15 f 1 154.24  4.61862   142.942    -114.627    34.1926    -114.627     
1 1 1 12 11 16 o 0 245.313 6.36955   296.937    146.458     103.541    146.458      
1 1 1 12 11 17 o 0 38.8693 10.4484   18.7838    144.451     0.844904   -35.5485     
1 1 1 12 11 18 o 0 24.4885 10.3801   1.44293    8.54319     27.4349    -171.457     
1 1 1 12 11 19 o 0 57.973  9.28045   44.7025    14.5515     11.4767    -165.449     
1 1 1 12 11 20 o 0 30.3614 12.5439   ?          ?           ?          ?            
1 1 1 12 11 21 o 0 23.4481 11.5495   ?          ?           ?          ?            
1 1 1 12 11 22 o 0 22.6652 7.88124   ?          ?           ?          ?            
1 1 1 12 12 0  o 0 891.144 38.1006   843.134    180         119.807    180          
1 1 1 12 12 1  o 0 519.224 16.4899   489.208    -90         120.661    -90          
1 1 1 12 12 2  o 0 783.775 24.2642   714.891    180         70.4105    180          
1 1 1 12 12 3  o 0 557.503 18.6186   503.944    -90         99.2579    90           
1 1 1 12 12 4  o 0 483.893 16.9106   432.679    0           24.2679    -4.46297e-14 
1 1 1 12 12 5  o 0 412.268 14.8549   364.054    90          16.7258    -90          
1 1 1 12 12 6  o 0 704.986 24.6615   613.854    180         86.6785    -1.0054e-14  
1 1 1 12 12 7  o 0 45.0149 16.1334   11.2442    -90         36.1844    90           
1 1 1 12 12 8  o 0 179.627 8.21652   160.139    180         1.15825    9.67688e-13  
1 1 1 12 12 9  o 0 17.5693 11.9941   2.66158    -90         38.3439    90           
1 1 1 12 12 10 o 0 35.1138 16.6888   1.10384    180         3.11279    4.75147e-13  
1 1 1 12 12 11 o 0 310.922 12.0146   290.532    -90         36.7175    90           
1 1 1 12 12 12 o 0 39.6551 16.0447   20.1407    180         47.8915    1.52685e-14  
1 1 1 12 12 13 o 0 37.24   16.8405   30.8573    -90         63.482     90           
1 1 1 12 12 14 o 0 99.0688 7.59551   85.4735    0           7.13701    3.20277e-14  
1 1 1 12 12 15 o 0 140.571 5.89165   117.79     -90         1.51485    -90          
1 1 1 12 12 16 o 0 170.719 7.84988   171.202    180         36.8094    180          
1 1 1 12 12 17 o 0 80.2256 9.14488   77.7523    90          9.03956    90           
1 1 1 12 12 18 o 0 73.4449 9.09039   68.646     180         17.2103    -180         
1 1 1 12 12 19 o 0 25.1271 15.5802   22.3104    90          23.4175    -90          
1 1 1 12 12 20 o 0 39.7186 20.7461   ?          ?           ?          ?            
1 1 1 12 12 21 o 0 31.9139 22.7232   ?          ?           ?          ?            
1 1 1 12 12 22 o 0 5.19182 1.11409   ?          ?           ?          ?            
1 1 1 13 0  1  o 0 313.497 11.4893   309.212    45          0.187633   45           
1 1 1 13 0  2  o 0 59.5803 9.95421   44.2633    0           94.4213    180          
1 1 1 13 0  3  o 0 184.934 7.2263    175.306    -45         65.8239    135          
1 1 1 13 0  4  o 0 493.377 18.5464   462.847    -90         58.7674    -90          
1 1 1 13 0  5  o 0 272.787 9.69875   252.753    -135        23.4784    45           
1 1 1 13 0  6  o 0 406.282 16.1309   361.665    0           109.58     180          
1 1 1 13 0  7  o 0 391.625 17.8369   342.921    -45         87.6437    -45          
1 1 1 13 0  8  o 0 298.404 12.451    256.485    -90         67.9976    90           
1 1 1 13 0  9  o 0 44.605  15.8313   21.3671    -135        78.5551    45           
1 1 1 13 0  10 o 0 164.861 9.29144   143.109    0           5.16046    -1.02923e-13 
1 1 1 13 0  11 o 0 227.566 9.39909   193.395    135         79.0134    -45          
1 1 1 13 0  12 o 0 133.554 7.89653   109.478    90          30.5921    90           
1 1 1 13 0  13 o 0 237.777 9.08003   212.803    -135        70.9189    -135         
1 1 1 13 0  14 o 0 202.514 8.8733    175.631    0           9.93148    180          
1 1 1 13 0  15 o 0 61.1231 11.7407   26.7733    135         8.049      135          
1 1 1 13 0  16 o 0 148.146 6.68311   119.873    90          6.22566    -90          
1 1 1 13 0  17 o 0 73.0696 9.12825   69.6702    45          23.2585    45           
1 1 1 13 0  18 o 0 30.5974 15.0049   21.8454    180         4.25475    8.27443e-14  
1 1 1 13 0  19 o 0 22.1632 14.3851   4.76411    -45         3.57254    135          
1 1 1 13 0  20 o 0 32.806  16.2132   23.6852    -90         7.08052    -90          
1 1 1 13 0  21 o 0 18.7118 12.645    ?          ?           ?          ?            
1 1 1 13 1  0  o 0 294.47  10.8319   289.933    0           126.172    -4.18955e-14 
1 1 1 13 1  1  o 0 191.108 5.06978   237.636    -102.065    150.866    -102.065     
1 1 1 13 1  2  o 0 79.9561 5.06327   18.2072    -175.733    45.5143    4.26677      
1 1 1 13 1  3  o 0 354.157 9.25998   323.875    75.7273     8.87647    -104.273     
1 1 1 13 1  4  o 0 119.997 5.47086   10.8693    -125.272    228.395    -125.272     
1 1 1 13 1  5  o 0 463.944 12.5236   375.782    -178.715    97.285     1.2846       
1 1 1 13 1  6  o 0 614.205 17.1783   544.555    83.8485     5.14493    83.8485      
1 1 1 13 1  7  o 0 379.986 11.0052   323.384    -63.3201    7.40149    116.68       
1 1 1 13 1  8  o 0 633.612 17.8407   487.727    -87.0846    106.684    92.9154      
1 1 1 13 1  9  o 0 608.006 17.0505   587.763    -94.0318    99.4576    -94.0318     
1 1 1 13 1  10 o 0 331.251 10.9031   284.009    -177.456    2.37248    -177.456     
1 1 1 13 1  11 o 0 47.4318 9.67598   12.1364    -74.2652    69.263     -74.2652     
1 1 1 13 1  12 o 0 290.782 9.14053   201.664    138.133     72.0096    -41.8672     
1 1 1 13 1  13 o 0 191.714 5.91059   174.92     -21.9861    18.6477    -21.9861     
1 1 1 13 1  14 o 0 168.734 4.67495   176.173    20.1351     67.5318    20.1351      
1 1 1 13 1  15 o 0 100.588 4.65085   90.1492    -166.269    24.4958    -166.269     
1 1 1 13 1  16 f 1 91.3795 5.17194   92.599     -49.9099    46.839     -49.9099     
1 1 1 13 1  17 o 0 129.624 4.864     150.229    108.194     56.8391    108.194      
1 1 1 13 1  18 o 0 59.7124 7.26081   64.4364    127.307     28.8241    127.307      
1 1 1 13 1  19 o 0 19.8944 9.30832   7.54966    74.8536     36.5446    74.8536      
1 1 1 13 1  20 o 0 70.105  13.7836   38.9029    6.68215     39.2625    -173.318     
1 1 1 13 1  21 o 0 20.5429 10.1395   ?          ?           ?          ?            
1 1 1 13 1  22 f 1 27.8185 10.3118   ?          ?           ?          ?            
1 1 1 13 2  0  o 0 380.211 12.4716   372.435    180         60.5735    180          
1 1 1 13 2  1  o 0 131.968 4.25762   69.691     136.743     91.9891    -43.2569     
1 1 1 13 2  2  o 0 414.202 10.0509   461.64     81.2732     152.003    81.2732      
1 1 1 13 2  3  o 0 139.188 4.33548   79.248     -10.0773    54.9892    -10.0773     
1 1 1 13 2  4  o 0 278.724 8.07509   248.778    78.4716     6.50883    -101.528     
1 1 1 13 2  5  o 0 315.644 8.75037   269.628    -3.6621     29.4141    176.338      
1 1 1 13 2  6  o 0 832.884 23.6531   808.235    139.602     147.631    139.602      
1 1 1 13 2  7  o 0 571.108 16.3682   477.663    -119.727    33.8295    60.2731      
1 1 1 13 2  8  o 0 427.282 12.3747   383.47     21.9725     44.1042    21.9725      
1 1 1 13 2  9  o 0 500.631 14.9861   526.786    163.409     172.459    163.409      
1 1 1 13 2  10 o 0 42.5243 11.6563   22.8288    -53.1618    86.1117    -53.1618     
1 1 1 13 2  11 o 0 272.829 8.41029   165.959    92.7932     125.81     -87.2068     
1 1 1 13 2  12 o 0 65.3967 7.27672   2.14229    -41.5943    92.131     -41.5943     
1 1 1 13 2  13 o 0 163.679 5.141     133.607    144.159     13.0236    -35.8408     
1 1 1 13 2  14 o 0 97.9062 5.53672   54.5027    -9.14733    52.7142    170.853      
1 1 1 13 2  15 o 0 102.65  5.40515   105.17     7.92021     55.4077    7.92021      
1 1 1 13 2  16 o 0 105.56  5.09937   62.4554    138.981     42.4187    -41.0191     
1 1 1 13 2  17 o 0 64.5689 6.98273   50.9044    92.7552     13.0017    -87.2448     
1 1 1 13 2  18 o 0 128.427 5.0961    131.003    86.27       26.5111    86.27        
1 1 1 13 2  19 f 1 31.2827 11.0763   6.6663     -138.827    33.0383    41.1735      
1 1 1 13 2  20 o 0 34.2029 12.7612   27.3362    -31.132     5.93502    -31.132      
1 1 1 13 2  21 o 0 61.6605 10.6212   ?          ?           ?          ?            
1 1 1 13 2  22 o 0 14.9722 7.09521   ?          ?           ?          ?            
1 1 1 13 3  0  o 0 499.459 16.7399   487.282    0           225.361    180          
1 1 1 13 3  1  o 0 235.387 5.82621   256.871    44.4114     79.2468    44.4114      
1 1 1 13 3  2  o 0 148.311 5.13514   135.548    77.2892     29.8706    77.2892      
1 1 1 13 3  3  o 0 122.211 4.3622    28.2881    -92.7365    269.427    -92.7365     
1 1 1 13 3  4  o 0 838.555 21.5038   837.679    157.138     126.297    157.138      
1 1 1 13 3  5  o 0 513.037 14.2797   499.269    107.849     65.9696    107.849      
1 1 1 13 3  6  o 0 854.577 22.9588   788.395    105.796     73.3079    105.796      
1 1 1 13 3  7  o 0 151.054 5.1933    34.0042    -146.971    179.429    33.0288      
1 1 1 13 3  8  o 0 272.009 9.16323   272.141    -154.993    96.9607    -154.993     
1 1 1 13 3  9  o 0 80.8993 6.4119    33.9832    157.725     187.754    157.725      
1 1 1 13 3  10 o 0 304.244 8.94985   286.544    -128.417    51.7746    -128.417     
1 1 1 13 3  11 o 0 260.495 8.2418    223.195    -87.1122    12.1636    -87.1122     
1 1 1 13 3  12 o 0 137.143 5.17936   103.446    82.4689     30.5553    -97.5311     
1 1 1 13 3  13 o 0 72.9379 7.26778   31.8608    -126.375    30.9674    53.6249      
1 1 1 13 3  14 o 0 206.999 5.94141   165.985    -170.662    23.4311    9.33752      
1 1 1 13 3  15 o 0 141.1   4.68514   130.768    110.66      32.5305    110.66       
1 1 1 13 3  16 f 1 43.1445 10.0204   8.75087    92.5        43.6213    -87.5        
1 1 1 13 3  17 o 0 85.4176 4.96699   96.8195    -17.1873    39.2607    -17.1873     
1 1 1 13 3  18 o 0 67.4856 6.61743   54.8934    50.8496     10.3117    -129.15      
1 1 1 13 3  19 o 0 73.2834 7.10963   70.5749    -141.127    16.3534    -141.127     
1 1 1 13 3  20 f 1 66.2003 9.61028   68.601     105.541     28.4633    105.541      
1 1 1 13 3  21 o 0 27.6805 11.9374   ?          ?           ?          ?            
1 1 1 13 3  22 o 0 23.866  11.0564   ?          ?           ?          ?            
1 1 1 13 4  0  o 0 523.882 17.4195   497.201    180         110.236    -180         
1 1 1 13 4  1  o 0 158.073 4.82645   141.474    58.6105     15.7757    58.6105      
1 1 1 13 4  2  o 0 431.716 10.5041   386.145    40.3474     29.6253    -139.653     
1 1 1 13 4  3  o 0 113.007 4.81643   45.3876    -170.224    90.8929    9.77572      
1 1 1 13 4  4  o 0 269.528 7.91112   121.977    -62.0525    244.303    117.948      
1 1 1 13 4  5  o 0 463.566 12.514    337.159    135.553     166.376    -44.4472     
1 1 1 13 4  6  o 0 107.657 4.85922   52.8864    87.9064     46.6092    -92.0936     
1 1 1 13 4  7  o 0 295.431 8.55836   318.386    -113.121    142.367    -113.121     
1 1 1 13 4  8  o 0 235.778 6.98594   211.604    158.439     38.8637    158.439      
1 1 1 13 4  9  o 0 361.573 9.95391   326.911    177.379     23.5911    177.379      
1 1 1 13 4  10 o 0 474.553 14.1235   430.483    -23.6033    41.5846    -23.6033     
1 1 1 13 4  11 o 0 47.1876 10.7591   18.6656    -140.687    87.3943    -140.687     
1 1 1 13 4  12 o 0 106.253 5.04158   31.6452    14.7285     118.687    -165.272     
1 1 1 13 4  13 o 0 84.4674 5.48934   38.3305    -110.823    51.4047    69.1766      
1 1 1 13 4  14 o 0 107.901 5.13282   98.5491    64.5798     21.3095    64.5798      
1 1 1 13 4  15 o 0 94.1826 5.02583   57.815     9.51138     33.635     -170.489     
1 1 1 13 4  16 o 0 29.868  11.024    0.457528   121.981     33.2995    121.981      
1 1 1 13 4  17 o 0 92.6314 5.37151   85.7442    -171.763    0.945052   8.23672      
1 1 1 13 4  18 o 0 91.7975 5.65968   100.235    -46.5001    34.7331    -46.5001     
1 1 1 13 4  19 o 0 42.6467 11.0406   34.6365    -178.754    6.2431     -178.754     
1 1 1 13 4  20 o 0 40.5869 12.929    23.3947    43.4881     18.2687    -136.512     
1 1 1 13 4  21 o 0 38.5252 16.6912   ?          ?           ?          ?            
1 1 1 13 4  22 o 0 19.4963 9.27765   ?          ?           ?          ?            
1 1 1 13 5  0  o 0 704.963 21.9416   667.625    180         67.2857    -4.25712e-14 
1 1 1 13 5  1  o 0 388.128 8.5698    398.51     -35.7758    76.8924    -35.7758     
1 1 1 13 5  2  o 0 653.617 15.7236   731.03     14.4531     244.845    14.4531      
1 1 1 13 5  3  o 0 738.744 18.4404   584.922    -104.377    199.552    75.6228      
1 1 1 13 5  4  o 0 33.2089 10.609    52.4564    130.559     122.712    130.559      
1 1 1 13 5  5  o 0 289.815 8.1734    238.705    110.805     25.235     -69.195      
1 1 1 13 5  6  o 0 434.178 11.607    390.247    -120.511    26.9378    -120.511     
1 1 1 13 5  7  o 0 99.3692 5.56055   5.81495    124.14      136.37     -55.86       
1 1 1 13 5  8  o 0 716.963 18.8914   647.771    -69.7067    80.0052    -69.7067     
1 1 1 13 5  9  o 0 234.201 7.45621   143.439    116.566     114.802    -63.4336     
1 1 1 13 5  10 o 0 227.646 7.20731   204.501    -154.573    24.3122    -154.573     
1 1 1 13 5  11 o 0 134.065 5.33965   97.9396    41.7666     15.8428    -138.233     
1 1 1 13 5  12 o 0 55.3974 8.70284   5.98249    -98.2188    37.1693    81.7812      
1 1 1 13 5  13 o 0 86.0833 5.40655   16.2752    171.33      105.038    -8.67007     
1 1 1 13 5  14 o 0 123.917 4.66986   145.742    -103.334    94.0366    -103.334     
1 1 1 13 5  15 o 0 50.4123 9.23618   16.8114    -126.6      108.818    -126.6       
1 1 1 13 5  16 o 0 59.1532 6.83793   28.3036    179.217     53.9916    -0.782696    
1 1 1 13 5  17 o 0 168.127 4.95701   174.892    -112.305    27.5649    -112.305     
1 1 1 13 5  18 o 0 123.558 5.78538   124.976    -55.3958    22.6137    -55.3958     
1 1 1 13 5  19 o 0 22.103  10.1097   0.727343   -61.2975    15.6588    118.702      
1 1 1 13 5  20 o 0 22.7796 10.5759   8.59605    -116.661    3.15021    63.3392      
1 1 1 13 5  21 o 0 45.2613 15.1209   ?          ?           ?          ?            
1 1 1 13 5  22 o 0 22.2277 11.3598   ?          ?           ?          ?            
1 1 1 13 6  0  o 0 55.5567 11.0971   21.9939    180         41.2262    2.46742e-14  
1 1 1 13 6  1  o 0 199.63  4.90472   150.482    -82.8067    56.5127    97.1933      
1 1 1 13 6  2  o 0 316.225 8.23203   297.386    29.1415     16.3419    29.1415      
1 1 1 13 6  3  o 0 574.836 14.044    496.998    -81.66      66.7569    98.34        
1 1 1 13 6  4  o 0 244.068 6.35391   162.933    -149.324    110.03     30.6758      
1 1 1 13 6  5  o 0 212.206 6.02305   214.091    -119.87     76.3771    -119.87      
1 1 1 13 6  6  o 0 269.025 7.25267   291.693    141.434     132.564    141.434      
1 1 1 13 6  7  f 1 389.566 10.6526   298.104    -84.0854    68.1192    95.9146      
1 1 1 13 6  8  o 0 288.048 8.37629   277.17     77.6417     80.425     77.6417      
1 1 1 13 6  9  o 0 308.144 9.32281   277.643    -53.6166    23.9612    -53.6166     
1 1 1 13 6  10 o 0 229.759 7.30296   153.9      49.1559     82.2249    -130.844     
1 1 1 13 6  11 o 0 177.003 5.51693   193.357    107.907     107.752    107.907      
1 1 1 13 6  12 o 0 228.498 7.12037   235.225    84.1028     62.0571    84.1028      
1 1 1 13 6  13 o 0 115.608 4.96416   105.211    -31.7314    31.4003    -31.7314     
1 1 1 13 6  14 o 0 171.687 5.47336   173.801    -105.086    56.9946    -105.086     
1 1 1 13 6  15 o 0 117.094 4.58693   108.753    164.165     31.475     164.165      
1 1 1 13 6  16 o 0 121.834 4.28155   161.461    38.7872     86.9152    38.7872      
1 1 1 13 6  17 o 0 112.439 5.49841   106.07     -102.001    0.243597   77.9994      
1 1 1 13 6  18 o 0 40.6657 10.2762   32.3871    -127.169    2.98496    -127.169     
1 1 1 13 6  19 o 0 79.1642 7.0911    41.8436    -67.7697    56.4346    112.23       
1 1 1 13 6  20 f 1 36.4344 12.566    28.7378    44.7943     2.4988     44.7943      
1 1 1 13 6  21 o 0 28.8183 12.9424   ?          ?           ?          ?            
1 1 1 13 6  22 o 0 16.806  8.47964   ?          ?           ?          ?            
1 1 1 13 7  0  o 0 333.751 11.7968   315.186    180         86.9855    -7.44248e-14 
1 1 1 13 7  1  o 0 666.486 15.429    586.706    60.1385     73.9777    -119.861     
1 1 1 13 7  2  o 0 195.289 5.00813   192.769    -54.0274    46.5675    -54.0274     
1 1 1 13 7  3  o 0 688.972 16.477    656.519    -137.351    41.8834    -137.351     
1 1 1 13 7  4  o 0 632.214 16.5175   581.934    -95.6761    9.08894    -95.6761     
1 1 1 13 7  5  f 1 1044.44 26.708    909.737    -15.1122    26.1497    164.888      
1 1 1 13 7  6  o 0 164.777 5.32892   60.8022    -89.5903    151.015    90.4097      
1 1 1 13 7  7  o 0 440.736 11.3846   326.662    -145.097    98.8812    34.9031      
1 1 1 13 7  8  o 0 255.136 7.12127   178.948    -107.558    87.3177    72.4423      
1 1 1 13 7  9  o 0 296.516 8.99515   217.787    179.451     75.863     -0.548914    
1 1 1 13 7  10 o 0 191.453 5.65254   209.692    -140.684    106.27     -140.684     
1 1 1 13 7  11 o 0 42.6495 14.7997   7.68738    121.347     36.9213    121.347      
1 1 1 13 7  12 o 0 69.3804 6.96986   15.9718    -74.9634    67.9664    105.037      
1 1 1 13 7  13 o 0 275.561 8.03528   260.788    -164.352    37.8517    -164.352     
1 1 1 13 7  14 o 0 145.631 4.60861   112.292    127.038     21.3881    -52.9619     
1 1 1 13 7  15 o 0 61.8033 6.45795   33.9771    147.286     17.937     -32.7138     
1 1 1 13 7  16 o 0 201.233 5.68993   255.176    -105.113    110.396    -105.113     
1 1 1 13 7  17 o 0 124.031 5.46132   136.551    -34.8184    38.8694    -34.8184     
1 1 1 13 7  18 o 0 89.2891 6.27828   70.8068    104.974     21.242     -75.0256     
1 1 1 13 7  19 o 0 46.3902 10.9116   36.8405    -158.796    4.52298    21.2043      
1 1 1 13 7  20 o 0 27.4242 11.6358   2.74104    106.8       36.6488    -73.1996     
1 1 1 13 7  21 o 0 40.3848 14.2306   ?          ?           ?          ?            
1 1 1 13 7  22 o 0 20.0485 8.51211   ?          ?           ?          ?            
1 1 1 13 8  0  o 0 17.6398 11.305    0.776894   0           20.0286    -180         
1 1 1 13 8  1  o 0 191.986 4.70324   146.463    15.0027     48.1643    -164.997     
1 1 1 13 8  2  o 0 205.968 5.61579   220.345    6.73202     84.1033    6.73202      
1 1 1 13 8  3  o 0 207.883 5.51641   210.772    141.869     61.5754    141.869      
1 1 1 13 8  4  o 0 124.628 4.65582   55.2603    69.9172     87.1627    -110.083     
1 1 1 13 8  5  o 0 485.617 13.2189   388.575    7.54189     73.7838    -172.458     
1 1 1 13 8  6  o 0 359.897 9.80233   357.765    67.5338     100.168    67.5338      
1 1 1 13 8  7  o 0 319.552 9.35223   260.562    -157.71     17.0201    22.2896      
1 1 1 13 8  8  o 0 140.449 5.02936   117.464    -122.634    71.1233    -122.634     
1 1 1 13 8  9  o 0 440.77  13.1935   377.761    39.0339     11.0031    -140.966     
1 1 1 13 8  10 o 0 118.946 6.1257    90.192     91.1475     5.13033    -88.8525     
1 1 1 13 8  11 o 0 157.207 5.61344   56.4177    84.7605     143.41     -95.2395     
1 1 1 13 8  12 o 0 330.2   8.90583   336.719    -120.829    76.5387    -120.829     
1 1 1 13 8  13 o 0 117.349 5.25761   102.073    15.5164     4.83102    15.5164      
1 1 1 13 8  14 o 0 146.153 4.82753   132.898    145.818     20.6739    145.818      
1 1 1 13 8  15 o 0 167.492 4.9759    162.281    82.5523     50.8778    82.5523      
1 1 1 13 8  16 o 0 256.314 6.56571   260.98     -106.591    10.0084    -106.591     
1 1 1 13 8  17 o 0 77.5711 5.40182   85.7014    -8.15507    33.5381    -8.15507     
1 1 1 13 8  18 o 0 62.8556 7.08651   58.6421    35.9554     7.30185    35.9554      
1 1 1 13 8  19 o 0 34.6509 12.8152   21.635     13.3656     12.5621    -166.634     
1 1 1 13 8  20 o 0 22.2931 10.5477   8.00745    18.8958     4.57325    -161.104     
1 1 1 13 8  21 o 0 54.4254 11.9663   ?          ?           ?          ?            
1 1 1 13 8  22 o 0 21.0128 8.35248   ?          ?           ?          ?            
1 1 1 13 9  0  o 0 336.859 10.5277   317.269    180         62.0714    180          
1 1 1 13 9  1  o 0 513.544 11.9409   412.242    7.67727     131.768    -172.323     
1 1 1 13 9  2  o 0 147.585 4.60775   101.847    34.0764     45.3185    -145.924     
1 1 1 13 9  3  o 0 246.851 6.9086    176.599    121.582     89.3223    -58.4181     
1 1 1 13 9  4  o 0 145.168 5.27563   131.283    82.3666     49.1008    82.3666      
1 1 1 13 9  5  o 0 164.06  5.27076   8.8082     46.8266     259.267    -133.173     
1 1 1 13 9  6  o 0 264.903 7.31068   208.215    157.238     31.1536    -22.7624     
1 1 1 13 9  7  o 0 258.583 6.97428   243.038    -60.3055    59.7545    -60.3055     
1 1 1 13 9  8  o 0 598.871 16.939    576.166    -56.6239    89.8004    -56.6239     
1 1 1 13 9  9  o 0 204.114 6.29101   216.377    -64.1766    105.117    -64.1766     
1 1 1 13 9  10 o 0 341.411 9.05601   336.895    88.5015     94.6362    88.5015      
1 1 1 13 9  11 o 0 191.942 5.89027   165.459    170.883     20.2336    170.883      
1 1 1 13 9  12 o 0 32.3494 11.6044   19.3192    -118.889    53.2525    -118.889     
1 1 1 13 9  13 o 0 158.915 5.25985   150.058    -155.718    25.1201    -155.718     
1 1 1 13 9  14 o 0 174.733 5.08952   140.367    -30.4843    15.464     149.516      
1 1 1 13 9  15 o 0 182.948 5.08103   163.012    -73.5291    25.5831    -73.5291     
1 1 1 13 9  16 o 0 164.407 5.04064   220.091    96.1088     117.277    96.1088      
1 1 1 13 9  17 o 0 160.522 5.06202   178.001    -126.6      50.2749    -126.6       
1 1 1 13 9  18 o 0 37.3067 10.8419   26.8709    137.313     8.66338    137.313      
1 1 1 13 9  19 o 0 64.4054 7.06413   49.473     26.1454     13.2435    -153.855     
1 1 1 13 9  20 o 0 23.6722 11.0609   10.4001    -59.2741    5.3081     120.726      
1 1 1 13 9  21 f 1 37.8653 15.6241   ?          ?           ?          ?            
1 1 1 13 9  22 o 0 20.0367 7.94669   ?          ?           ?          ?            
1 1 1 13 10 0  o 0 306.422 10.0352   288.052    180         5.20243    -180         
1 1 1 13 10 1  o 0 366.341 8.55012   372.971    -81.6917    72.4334    -81.6917     
1 1 1 13 10 2  o 0 488.59  10.9359   536.177    8.35262     173.729    8.35262      
1 1 1 13 10 3  o 0 143.531 4.52323   67.684     73.5599     101.851    -106.44      
1 1 1 13 10 4  o 0 827.875 18.9746   808.645    63.721      149.277    63.721       
1 1 1 13 10 5  o 0 635.659 14.3548   577.104    24.9646     42.3908    24.9646      
1 1 1 13 10 6  o 0 588.508 14.7783   466.722    -136.926    82.0816    43.074       
1 1 1 13 10 7  o 0 213.928 6.53699   178.828    -163.79     10.5147    -163.79      
1 1 1 13 10 8  o 0 585.332 15.8493   590.829    -78.9064    147.159    -78.9064     
1 1 1 13 10 9  o 0 290.959 8.68938   266.184    36.5007     31.682     36.5007      
1 1 1 13 10 10 o 0 69.9313 7.18203   25.9591    96.7033     6.0121     -83.2967     
1 1 1 13 10 11 o 0 256.558 7.78158   164.39     76.8        94.2507    -103.2       
1 1 1 13 10 12 o 0 132.347 5.13694   109.273    128.426     4.47343    -51.5735     
1 1 1 13 10 13 o 0 67.7692 6.7102    27.3474    -61.2929    53.2398    118.707      
1 1 1 13 10 14 o 0 151.163 4.78684   136.941    86.1588     21.1334    86.1588      
1 1 1 13 10 15 o 0 72.7406 6.47725   54.6947    -19.4971    6.98997    -19.4971     
1 1 1 13 10 16 f 1 166.859 5.22965   199.255    138.904     70.1779    138.904      
1 1 1 13 10 17 o 0 164.439 5.53958   167.673    -133.227    22.1583    -133.227     
1 1 1 13 10 18 o 0 70.2816 7.03068   55.2362    166.789     15.0123    -13.2112     
1 1 1 13 10 19 o 0 51.8252 10.5017   51.0753    12.5305     15.2842    12.5305      
1 1 1 13 10 20 o 0 27.4799 12.0693   ?          ?           ?          ?            
1 1 1 13 10 21 o 0 34.8855 14.6943   ?          ?           ?          ?            
1 1 1 13 10 22 o 0 17.8661 8.00296   ?          ?           ?          ?            
1 1 1 13 11 0  o 0 36.5994 14.6886   20.4654    0           126.192    180          
1 1 1 13 11 1  o 0 348.026 7.73429   250.4      -38.3844    139.766    141.616      
1 1 1 13 11 2  o 0 422.715 9.84252   452.613    -79.5704    152.215    -79.5704     
1 1 1 13 11 3  o 0 501.798 12.1135   458.51     -26.4347    25.0541    -26.4347     
1 1 1 13 11 4  o 0 967.501 22.849    850.262    -87.7214    12.6008    92.2786      
1 1 1 13 11 5  o 0 342.022 8.80905   202.647    -74.849     186.161    105.151      
1 1 1 13 11 6  o 0 337.943 8.5928    342.121    51.1696     113.417    51.1696      
1 1 1 13 11 7  o 0 407.044 10.1263   444.858    139.748     167.68     139.748      
1 1 1 13 11 8  o 0 172.643 5.19752   134.984    -156.563    13.2301    23.4373      
1 1 1 13 11 9  o 0 235.243 7.37289   228.901    156.945     58.8693    156.945      
1 1 1 13 11 10 o 0 116.917 5.22253   79.4851    -164.176    59.6967    -164.176     
1 1 1 13 11 11 o 0 193.996 6.16422   187.317    57.4885     27.0571    57.4885      
1 1 1 13 11 12 o 0 109.722 5.34718   75.9275    60.7002     27.2149    -119.3       
1 1 1 13 11 13 o 0 88.0169 5.50133   25.1375    25.9734     20.5314    25.9734      
1 1 1 13 11 14 o 0 153.413 4.60421   122.706    -72.6053    11.4072    107.395      
1 1 1 13 11 15 o 0 158.766 5.31902   134.073    137.772     7.40136    137.772      
1 1 1 13 11 16 o 0 202.393 5.9592    263.862    -155.602    129.387    -155.602     
1 1 1 13 11 17 o 0 68.782  6.6202    62.264     3.77452     1.60485    -176.225     
1 1 1 13 11 18 o 0 31.435  11.1942   14.2881    -92.6829    15.1867    87.3171      
1 1 1 13 11 19 o 0 50.1135 11.4598   54.9909    2.98895     28.6089    2.98895      
1 1 1 13 11 20 o 0 52.9435 13.3214   ?          ?           ?          ?            
1 1 1 13 11 21 f 1 39.7637 16.5535   ?          ?           ?          ?            
1 1 1 13 11 22 f 1 11.8622 4.93149   ?          ?           ?          ?            
1 1 1 13 12 0  o 0 322.764 11.9642   294.01     0           70.7341    3.53661e-14  
1 1 1 13 12 1  o 0 249.106 5.86845   115.234    -147.419    210.926    32.581       
1 1 1 13 12 2  o 0 185.4   5.20586   162.647    43.29       14.8457    43.29        
1 1 1 13 12 3  o 0 490.355 12.0745   432.02     -72.4572    4.83504    107.543      
1 1 1 13 12 4  o 0 987.532 22.9409   861.207    -61.5148    20.7718    118.485      
1 1 1 13 12 5  o 0 99.9059 5.79076   19.6914    -112.872    107.372    67.1279      
1 1 1 13 12 6  o 0 327.836 8.71206   197.326    134.878     161.753    -45.122      
1 1 1 13 12 7  o 0 584.893 14.5285   514.188    131.013     16.4843    -48.9867     
1 1 1 13 12 8  o 0 456.832 12.8594   462.02     -173.503    126.636    -173.503     
1 1 1 13 12 9  o 0 141.93  4.90466   145.594    60.7373     69.9131    60.7373      
1 1 1 13 12 10 f 1 458.356 12.2873   380.975    -175.593    12.2441    4.40729      
1 1 1 13 12 11 o 0 165.047 5.5461    92.8566    -28.8088    109.576    151.191      
1 1 1 13 12 12 o 0 159.365 4.92106   122.498    75.4883     29.9049    -104.512     
1 1 1 13 12 13 o 0 126.411 5.28925   88.2826    5.4142      38.477     -174.586     
1 1 1 13 12 14 o 0 77.4781 6.28879   53.9649    39.2898     10.242     -140.71      
1 1 1 13 12 15 o 0 176.394 4.67326   115.572    101.387     58.8439    -78.6126     
1 1 1 13 12 16 o 0 144.114 4.28826   175.097    45.7142     70.4277    45.7142      
1 1 1 13 12 17 o 0 74.3686 6.22826   58.9122    139.615     19.8096    -40.3845     
1 1 1 13 12 18 o 0 136.691 6.29064   144.385    -27.2239    39.3803    -27.2239     
1 1 1 13 12 19 o 0 32.2331 12.0538   15.1236    -134.36     21.2294    45.6404      
1 1 1 13 12 20 o 0 38.8553 14.3347   ?          ?           ?          ?            
1 1 1 13 12 21 o 0 19.093  9.7305    ?          ?           ?          ?            
1 1 1 13 12 22 o 0 16.5063 7.6928    ?          ?           ?          ?            
1 1 1 13 13 0  o 0 437.931 18.7541   397.247    180         161.66     2.24149e-14  
1 1 1 13 13 1  o 0 1009.16 27.8891   912.015    90          57.2202    90           
1 1 1 13 13 2  o 0 544.292 17.4653   488.798    180         25.4151    -2.83888e-14 
1 1 1 13 13 3  f 1 952.648 29.7922   848.219    90          31.1472    90           
1 1 1 13 13 4  o 0 625.221 18.4472   550.854    180         23.1746    180          
1 1 1 13 13 5  o 0 72.5392 8.84286   19.1199    -90         12.1168    90           
1 1 1 13 13 6  o 0 447.464 17.0259   406.644    0           2.90151    7.28755e-13  
1 1 1 13 13 7  o 0 33.4172 16.9282   8.27983    90          55.1155    -90          
1 1 1 13 13 8  o 0 73.8778 11.5804   16.2231    180         1.92735    180          
1 1 1 13 13 9  o 0 581.69  21.2163   501.969    90          82.7407    -90          
1 1 1 13 13 10 f 1 204.473 9.04628   172.832    180         60.7704    180          
1 1 1 13 13 11 o 0 423.313 14.7911   389.817    90          14.5555    -90          
1 1 1 13 13 12 o 0 21.0024 13.2064   10.0843    0           49.9841    180          
1 1 1 13 13 13 o 0 82.1716 7.96205   71.9041    90          35.8059    -90          
1 1 1 13 13 14 o 0 13.3788 9.57295   0.999368   180         12.1828    5.75588e-16  
1 1 1 13 13 15 o 0 39.3824 15.7915   35.0478    -90         10.986     90           
1 1 1 13 13 16 o 0 100.408 6.79916   99.0699    0           52.5014    -1.98043e-15 
1 1 1 13 13 17 o 0 110.558 6.78535   105.592    90          12.3033    90           
1 1 1 13 13 18 o 0 15.5293 10.9206   4.73966    0           12.4669    -180         
1 1 1 13 13 19 f 1 18.5286 12.3737   15.7977    -90         32.1318    90           
1 1 1 13 13 20 o 0 27.3855 18.4115   ?          ?           ?          ?            
1 1 1 13 13 21 o 0 13.7934 10.069    ?          ?           ?          ?            
1 1 1 13 13 22 o 0 8.72216 5.66135   ?          ?           ?          ?            
1 1 1 14 0  0  o 0 126.431 9.21218   115.871    180         122.272    -2.86344e-14 
1 1 1 14 0  1  o 0 286.002 9.43262   273.256    -45         119.89     135          
1 1 1 14 0  2  o 0 25.9525 14.3472   1.43836    90          16.3645    -90          
1 1 1 14 0  3  o 0 141.308 6.75778   54.5626    -135        30.3847    -135         
1 1 1 14 0  4  o 0 54.8043 11.3615   43.6137    180         136.58     1.03385e-14  
1 1 1 14 0  5  o 0 125.768 6.22013   106.868    -45         0.827921   135          
1 1 1 14 0  6  o 0 442.083 16.242    390.34     90          125.578    90           
1 1 1 14 0  7  o 0 868.141 33.0039   753.841    45          5.30909    45           
1 1 1 14 0  8  o 0 119.91  7.58211   99.8843    0           32.5421    180          
1 1 1 14 0  9  o 0 232.729 10.3982   205.659    -45         66.7529    135          
1 1 1 14 0  10 o 0 191.907 8.34155   165.09     -90         98.7825    -90          
1 1 1 14 0  11 o 0 74.7209 9.41445   55.7624    45          18.7328    -135         
1 1 1 14 0  12 o 0 70.2621 10.8636   60.5535    180         47.925     -3.7041e-15  
1 1 1 14 0  13 o 0 267.78  10.7864   237.372    135         13.9922    135          
1 1 1 14 0  14 o 0 99.9967 7.48774   85.5341    -90         22.7808    -90          
1 1 1 14 0  15 f 1 98.9325 7.25861   82.1427    -135        67.7813    45           
1 1 1 14 0  16 o 0 122.426 5.93234   121.193    180         4.02809    1.11132e-13  
1 1 1 14 0  17 o 0 131.626 8.47022   125.433    -45         11.7674    -45          
1 1 1 14 0  18 o 0 36.6456 15.86     32.5239    90          11.3499    -90          
1 1 1 14 0  19 o 0 17.6673 11.9183   1.91544    45          3.28098    -135         
1 1 1 14 0  20 o 0 23.8932 15.343    5.50936    180         0.459454   -180         
1 1 1 14 0  21 o 0 32.27   22.141    ?          ?           ?          ?            
1 1 1 14 1  0  o 0 254.207 9.1839    242.566    0           34.198     180          
1 1 1 14 1  1  o 0 527.501 12.1298   547.094    -115.517    100.554    -115.517     
1 1 1 14 1  2  o 0 376.456 9.49478   240.995    61.0968     220.51     -118.903     
1 1 1 14 1  3  o 0 461.227 12.0505   383.361    112.721     89.016     -67.2793     
1 1 1 14 1  4  o 0 98.281  4.86887   25.985     6.11985     213.749    6.11985      
1 1 1 14 1  5  o 0 605.986 15.3802   560.83     64.2837     46.3187    64.2837      
1 1 1 14 1  6  f 1 443.698 12.8305   366.719    151.436     39.7196    -28.5644     
1 1 1 14 1  7  o 0 798.91  21.2745   668.546    -179.542    42.6694    0.457822     
1 1 1 14 1  8  o 0 58.4728 7.8868    3.27695    -98.3957    20.7778    -98.3957     
1 1 1 14 1  9  o 0 174.039 5.49054   165.877    147.355     55.8202    147.355      
1 1 1 14 1  10 o 0 171.661 6.07395   103.127    98.6622     80.3445    -81.3378     
1 1 1 14 1  11 o 0 85.1017 6.15416   53.4047    53.2288     7.61885    53.2288      
1 1 1 14 1  12 o 0 220.686 6.89875   243.803    -57.3373    98.1624    -57.3373     
1 1 1 14 1  13 o 0 183.884 5.21606   159.87     -10.9481    5.6631     -10.9481     
1 1 1 14 1  14 o 0 165.085 5.28999   89.7469    88.1171     99.8517    -91.8829     
1 1 1 14 1  15 o 0 128.24  4.66059   80.5189    -61.9723    45.769     118.028      
1 1 1 14 1  16 o 0 83.6784 5.83205   94.261     -11.831     33.6147    -11.831      
1 1 1 14 1  17 o 0 31.2529 11.0161   5.1578     134.654     25.5113    -45.3458     
1 1 1 14 1  18 f 1 57.7888 7.96068   32.3526    -84.0747    36.1015    95.9253      
1 1 1 14 1  19 o 0 63.2625 13.6461   46.8209    175.233     12.0794    -4.76677     
1 1 1 14 1  20 o 0 17.8414 8.75375   0.803875   -146.371    2.59645    33.6289      
1 1 1 14 1  21 o 0 19.4663 9.15022   ?          ?           ?          ?            
1 1 1 14 2  0  o 0 754.891 24.2122   716.689    180         45.0599    -3.12502e-14 
1 1 1 14 2  1  o 0 505.589 11.4301   544.803    -14.2407    143.287    -14.2407     
1 1 1 14 2  2  o 0 214.297 5.29918   96.3102    -128.54     197.199    51.4597      
1 1 1 14 2  3  o 0 399.234 10.5786   445.589    -42.1024    159.863    -42.1024     
1 1 1 14 2  4  o 0 213.638 6.27163   225.387    -23.9757    82.0284    -23.9757     
1 1 1 14 2  5  o 0 398.748 10.2237   323.345    -48.2279    53.8802    131.772      
1 1 1 14 2  6  o 0 544.002 15.2365   425.17     -86.8621    98.4201    93.1379      
1 1 1 14 2  7  o 0 65.5309 8.13188   0.214678   75.4146     30.9542    75.4146      
1 1 1 14 2  8  o 0 127.766 5.15765   28.6626    -127.321    141.084    52.6785      
1 1 1 14 2  9  o 0 441.107 12.1058   387.41     -60.0134    5.63777    -60.0134     
1 1 1 14 2  10 o 0 324.121 9.31318   283.86     117.147     15.2439    117.147      
1 1 1 14 2  11 o 0 389.159 11.6226   308.941    55.1699     32.3914    -124.83      
1 1 1 14 2  12 o 0 262.901 7.60149   288.424    -100.114    107.485    -100.114     
1 1 1 14 2  13 o 0 140.023 5.06297   133.222    14.8712     38.2953    14.8712      
1 1 1 14 2  14 o 0 90.1919 5.20558   73.1414    -96.5133    4.29963    -96.5133     
1 1 1 14 2  15 o 0 219.584 6.20258   155.706    174.729     50.4501    -5.27126     
1 1 1 14 2  16 o 0 80.0834 5.2726    94.5753    -12.6986    43.3316    -12.6986     
1 1 1 14 2  17 o 0 74.5194 6.37307   81.3209    -21.7188    33.2442    -21.7188     
1 1 1 14 2  18 o 0 29.6157 11.0003   10.2073    111.69      20.1339    -68.3096     
1 1 1 14 2  19 o 0 58.9937 7.90269   55.7627    0.790848    15.9687    0.790848     
1 1 1 14 2  20 o 0 52.9268 12.7261   47.394     126.216     10.3568    126.216      
1 1 1 14 2  21 o 0 62.4993 12.5178   ?          ?           ?          ?            
1 1 1 14 2  22 o 0 20.9932 10.2848   ?          ?           ?          ?            
1 1 1 14 3  0  o 0 364.788 10.9773   344.882    0           104.718    -180         
1 1 1 14 3  1  o 0 595.464 14.1853   608.017    79.133      102.549    79.133       
1 1 1 14 3  2  o 0 90.4764 4.46534   15.7179    -96.8665    101.988    83.1335      
1 1 1 14 3  3  o 0 146.176 4.80063   137.611    -81.7793    82.9737    -81.7793     
1 1 1 14 3  4  o 0 238.429 6.75172   154.716    125.307     115.94     -54.6933     
1 1 1 14 3  5  o 0 212.333 6.49935   137.745    -13.9517    86.1041    166.048      
1 1 1 14 3  6  o 0 476.183 12.8923   459.463    75.8738     94.1823    75.8738      
1 1 1 14 3  7  o 0 337.934 9.46506   265.243    -79.5366    42.0579    100.463      
1 1 1 14 3  8  o 0 353.186 9.98571   360.991    85.5861     136.84     85.5861      
1 1 1 14 3  9  o 0 227.415 6.87993   172.181    -41.3024    40.4938    138.698      
1 1 1 14 3  10 o 0 331.458 10.604    255.122    176.632     55.1473    -3.36813     
1 1 1 14 3  11 o 0 174.828 5.42737   79.2931    27.2793     127.366    -152.721     
1 1 1 14 3  12 o 0 149.35  5.59466   148.822    -38.3193    44.4191    -38.3193     
1 1 1 14 3  13 o 0 93.2999 5.08099   57.6045    89.5122     26.0215    -90.4878     
1 1 1 14 3  14 o 0 114.049 4.82246   78.2536    -63.934     31.8571    116.066      
1 1 1 14 3  15 o 0 69.8201 6.79065   34.0049    -1.65016    35.9343    178.35       
1 1 1 14 3  16 o 0 180.158 5.97691   173.405    20.5621     8.17968    -159.438     
1 1 1 14 3  17 o 0 185.823 5.95663   197.11     -12.6373    41.653     -12.6373     
1 1 1 14 3  18 o 0 106.836 5.56857   118.166    -38.8237    44.1088    -38.8237     
1 1 1 14 3  19 o 0 27.1904 11.1972   11.9822    176.35      16.2887    -3.65041     
1 1 1 14 3  20 o 0 25.6704 11.6431   4.49831    78.2956     1.59102    78.2956      
1 1 1 14 3  21 o 0 27.6746 12.2327   ?          ?           ?          ?            
1 1 1 14 3  22 o 0 13.0727 6.31609   ?          ?           ?          ?            
1 1 1 14 4  0  o 0 352.722 11.3707   332.353    0           5.23615    -180         
1 1 1 14 4  1  o 0 314.399 7.8054    307.527    -139.053    39.0859    -139.053     
1 1 1 14 4  2  o 0 439.495 10.5586   542.188    -79.1266    278.78     -79.1266     
1 1 1 14 4  3  o 0 321.051 7.92148   282.192    19.0144     17.7244    -160.986     
1 1 1 14 4  4  o 0 76.9828 5.40216   8.58247    -146.266    13.4588    33.7336      
1 1 1 14 4  5  f 1 886.055 22.6474   809.424    1.50857     56.5194    1.50857      
1 1 1 14 4  6  o 0 209.892 6.22172   146.963    -48.457     56.5466    131.543      
1 1 1 14 4  7  o 0 117.166 4.77758   16.494     -0.731      148.828    179.269      
1 1 1 14 4  8  o 0 450.353 12.6839   422.443    -132.94     47.2186    -132.94      
1 1 1 14 4  9  o 0 301.962 8.56017   237.229    -96.3705    44.6571    83.6295      
1 1 1 14 4  10 o 0 43.3135 11.6381   12.6766    -95.8965    57.5361    -95.8965     
1 1 1 14 4  11 o 0 265.299 7.4641    228.343    88.7998     18.8227    88.7998      
1 1 1 14 4  12 o 0 130.296 4.79711   110.555    8.21245     2.21301    8.21245      
1 1 1 14 4  13 o 0 160.759 4.74345   137.869    149.409     4.65949    149.409      
1 1 1 14 4  14 o 0 116.484 4.42753   104.261    116.768     18.3079    116.768      
1 1 1 14 4  15 o 0 99.4428 4.38972   102.546    94.2971     60.0943    94.2971      
1 1 1 14 4  16 o 0 78.9595 4.9652    87.5205    25.8664     29.5768    25.8664      
1 1 1 14 4  17 o 0 59.0365 6.69287   48.65      -73.1989    3.58871    106.801      
1 1 1 14 4  18 o 0 54.7387 8.50972   50.7889    -170.902    9.64693    -170.902     
1 1 1 14 4  19 o 0 126.176 7.07396   133.171    -12.6063    44.7967    -12.6063     
1 1 1 14 4  20 o 0 36.307  13.8862   32.3278    6.55407     16.9674    6.55407      
1 1 1 14 4  21 o 0 23.5866 10.7467   ?          ?           ?          ?            
1 1 1 14 4  22 f 1 10.8632 5.41165   ?          ?           ?          ?            
1 1 1 14 5  0  o 0 300.071 9.28875   281.979    0           51.4248    -7.90373e-14 
1 1 1 14 5  1  o 0 243.428 6.06923   280.285    51.0914     130.153    51.0914      
1 1 1 14 5  2  o 0 375.6   8.91227   294.068    -173.747    101.109    6.25253      
1 1 1 14 5  3  o 0 568.009 15.034    496.668    48.2587     48.3877    -131.741     
1 1 1 14 5  4  o 0 321.282 8.02939   246.166    3.09725     84.604     -176.903     
1 1 1 14 5  5  o 0 719.295 18.4021   687.641    -158.564    112.495    -158.564     
1 1 1 14 5  6  o 0 992.151 26.7988   915.677    63.3448     107.58     63.3448      
1 1 1 14 5  7  o 0 295.942 8.41228   255.551    -124.736    16.1993    -124.736     
1 1 1 14 5  8  o 0 131.765 5.05321   58.3804    172.241     95.9219    -7.75902     
1 1 1 14 5  9  o 0 323.749 10.5675   339.642    -141.147    126.695    -141.147     
1 1 1 14 5  10 o 0 76.0057 6.53158   37.003     -13.2175    19.9281    166.782      
1 1 1 14 5  11 o 0 85.2272 6.24374   48.5612    106.905     16.5882    -73.0948     
1 1 1 14 5  12 f 1 51.8408 8.78019   21.1863    -174.951    110.677    -174.951     
1 1 1 14 5  13 o 0 312.949 7.90468   327.291    -68.6603    107.989    -68.6603     
1 1 1 14 5  14 o 0 102.256 5.46393   64.8395    62          37.6465    -118         
1 1 1 14 5  15 o 0 91.6042 4.92416   59.402     -55.3538    23.7615    124.646      
1 1 1 14 5  16 o 0 34.6786 10.4355   11.1546    165.38      24.2064    -14.6198     
1 1 1 14 5  17 o 0 52.4065 8.24176   27.0271    25.7704     36.4129    -154.23      
1 1 1 14 5  18 o 0 49.8564 8.08107   34.4227    130.996     15.8512    -49.0043     
1 1 1 14 5  19 o 0 44.5683 11.5499   28.0005    -93.5838    18.7175    86.4162      
1 1 1 14 5  20 o 0 28.7249 11.631    19.0048    -31.0118    3.98165    -31.0118     
1 1 1 14 5  21 o 0 27.3195 12.5972   ?          ?           ?          ?            
1 1 1 14 5  22 o 0 26.2335 6.88369   ?          ?           ?          ?            
1 1 1 14 6  0  o 0 353.236 12.8604   331.201    0           55.7851    180          
1 1 1 14 6  1  o 0 453.574 10.4191   401.157    -84.0429    36.0404    95.9571      
1 1 1 14 6  2  f 1 373.238 11.1649   336.008    160.944     10.0027    -19.056      
1 1 1 14 6  3  o 0 318.534 7.73397   260.44     0.196304    54.2627    -179.804     
1 1 1 14 6  4  o 0 392.696 10.4174   378.206    -119.269    68.8547    -119.269     
1 1 1 14 6  5  o 0 96.1983 6.08199   18.2517    58.2943     102.621    -121.706     
1 1 1 14 6  6  o 0 624.281 14.7115   532.432    77.3348     13.7734    -102.665     
1 1 1 14 6  7  o 0 620.294 16.4077   494.239    85.1322     68.0315    -94.8678     
1 1 1 14 6  8  f 1 99.3252 5.5954    45.3691    -6.72104    40.5289    173.279      
1 1 1 14 6  9  o 0 230.478 7.74047   190.097    151.571     6.61813    -28.4288     
1 1 1 14 6  10 o 0 249.234 6.84738   234.387    -1.17703    51.0789    -1.17703     
1 1 1 14 6  11 o 0 99.4711 5.7454    54.2178    98.5192     39.2768    -81.4808     
1 1 1 14 6  12 o 0 329.693 8.77381   332.287    -2.44298    71.8975    -2.44298     
1 1 1 14 6  13 o 0 202.131 6.03156   122.642    60.0125     108.79     -119.988     
1 1 1 14 6  14 o 0 173.619 5.39564   130.688    -88.5795    31.8725    91.4205      
1 1 1 14 6  15 o 0 144.936 4.80014   120.106    123.599     5.92251    123.599      
1 1 1 14 6  16 o 0 224.086 6.41557   249.01     -159.082    55.1435    -159.082     
1 1 1 14 6  17 o 0 89.1716 4.76894   96.1938    66.7248     30.67      66.7248      
1 1 1 14 6  18 o 0 54.2597 7.26603   51.9161    -167.673    13.3759    -167.673     
1 1 1 14 6  19 o 0 47.5882 10.1787   22.3651    16.6484     36.3304    -163.352     
1 1 1 14 6  20 o 0 23.4827 10.3836   1.98738    -113.665    29.4598    66.3353      
1 1 1 14 6  21 o 0 32.9898 12.708    ?          ?           ?          ?            
1 1 1 14 6  22 o 0 23.315  9.97339   ?          ?           ?          ?            
1 1 1 14 7  0  o 0 226.931 8.23578   212.352    180         16.0594    180          
1 1 1 14 7  1  o 0 480.209 10.9866   533.174    -48.7253    182.008    -48.7253     
1 1 1 14 7  2  o 0 953.225 23.0031   995.903    -179.849    231.515    -179.849     
1 1 1 14 7  3  o 0 712.499 18.137    654.846    168.292     6.0877     168.292      
1 1 1 14 7  4  o 0 80.5145 5.54068   17.6557    18.3863     43.9303    -161.614     
1 1 1 14 7  5  o 0 242.822 6.71822   138.315    -14.2402    137.702    165.76       
1 1 1 14 7  6  o 0 337.181 9.19837   281.071    -44.6143    11.3108    135.386      
1 1 1 14 7  7  o 0 143.436 5.79378   66.4112    70.2973     92.0571    -109.703     
1 1 1 14 7  8  o 0 431.25  11.802    468.62     116.525     181.762    116.525      
1 1 1 14 7  9  o 0 146.052 5.3614    70.749     111.791     93.2736    -68.2087     
1 1 1 14 7  10 o 0 207.151 6.30289   142.953    96.5506     59.7878    -83.4494     
1 1 1 14 7  11 o 0 193.648 5.75754   130.331    -47.045     54.0318    132.955      
1 1 1 14 7  12 o 0 66.8058 7.13691   24.2638    -164.871    24.8445    15.1293      
1 1 1 14 7  13 o 0 99.5681 4.60582   99.1619    139.823     38.1264    139.823      
1 1 1 14 7  14 o 0 180.787 5.36744   124.936    39.074      55.8174    -140.926     
1 1 1 14 7  15 o 0 63.6001 6.3371    31.2328    102.222     16.2482    102.222      
1 1 1 14 7  16 o 0 74.1912 5.71219   76.4333    178.333     16.7132    178.333      
1 1 1 14 7  17 o 0 115.111 5.1136    109.251    -170.881    3.3178     -170.881     
1 1 1 14 7  18 o 0 58.2374 7.79243   63.7451    145.416     31.9222    145.416      
1 1 1 14 7  19 o 0 58.6271 9.76864   52.4009    167.945     4.96052    167.945      
1 1 1 14 7  20 o 0 57.5789 14.148    34.9618    -171.779    25.0607    8.22134      
1 1 1 14 7  21 o 0 25.9677 11.9326   ?          ?           ?          ?            
1 1 1 14 7  22 o 0 18.5701 8.79377   ?          ?           ?          ?            
1 1 1 14 8  0  o 0 79.3269 7.41518   12.1361    0           4.06908    -180         
1 1 1 14 8  1  o 0 361.725 8.5706    425.531    -39.1232    194.123    -39.1232     
1 1 1 14 8  2  o 0 377.551 9.11756   226.931    -76.6959    236.14     103.304      
1 1 1 14 8  3  o 0 838.818 20.2061   724.542    -156.688    84.5086    23.3115      
1 1 1 14 8  4  o 0 525.622 13.3814   511.517    -144.96     100.583    -144.96      
1 1 1 14 8  5  o 0 473.663 12.5829   424.691    121.23      28.29      121.23       
1 1 1 14 8  6  o 0 238.2   7.04159   145.328    -137.202    108.578    42.7979      
1 1 1 14 8  7  o 0 581.092 15.1461   587.046    164.87      192.074    164.87       
1 1 1 14 8  8  o 0 81.2442 6.42381   5.56229    86.0233     93.2843    -93.9767     
1 1 1 14 8  9  o 0 84.4119 6.82607   42.3893    81.6511     36.9088    -98.3489     
1 1 1 14 8  10 o 0 353.593 9.73651   310.759    -35.9613    24.352     -35.9613     
1 1 1 14 8  11 o 0 247.705 7.17386   221.791    119.515     39.5829    119.515      
1 1 1 14 8  12 o 0 168.869 5.73884   180.818    148.364     74.289     148.364      
1 1 1 14 8  13 f 1 112.296 4.71917   100.748    140.591     14.2442    140.591      
1 1 1 14 8  14 o 0 140.643 4.79338   77.8137    56.5113     79.9264    -123.489     
1 1 1 14 8  15 o 0 151.371 5.15498   139.511    -76.6335    35.4118    -76.6335     
1 1 1 14 8  16 o 0 85.348  5.23887   87.803     -32.3393    15.3297    -32.3393     
1 1 1 14 8  17 o 0 61.2616 6.54625   56.822     117.44      10.2334    117.44       
1 1 1 14 8  18 o 0 78.5855 6.66612   73.4009    152.753     7.16353    152.753      
1 1 1 14 8  19 o 0 18.7987 8.99409   1.66046    -32.9926    16.9496    147.007      
1 1 1 14 8  20 o 0 54.8993 11.5365   25.6003    95.4726     39.4307    -84.5274     
1 1 1 14 8  21 o 0 28.9897 12.2757   ?          ?           ?          ?            
1 1 1 14 8  22 o 0 19.0166 8.41603   ?          ?           ?          ?            
1 1 1 14 9  0  o 0 760.027 24.2178   708.338    180         94.2871    180          
1 1 1 14 9  1  o 0 182.941 4.72634   148.752    -100.58     20.0025    79.4196      
1 1 1 14 9  2  o 0 94.741  4.7893    29.8381    170.624     76.0356    -9.37556     
1 1 1 14 9  3  o 0 302.36  7.71943   160.099    -163.743    209.927    16.2573      
1 1 1 14 9  4  o 0 170.929 4.63705   148.469    -76.191     22.1551    -76.191      
1 1 1 14 9  5  f 1 182.138 5.51979   161.23     14.712      29.6654    14.712       
1 1 1 14 9  6  o 0 604.353 16.3518   534.393    145.829     33.3835    145.829      
1 1 1 14 9  7  o 0 453.18  11.9134   451.677    -61.2467    98.0163    -61.2467     
1 1 1 14 9  8  o 0 388.339 10.1045   344.583    -76.3933    12.2322    -76.3933     
1 1 1 14 9  9  o 0 525.951 14.6606   436.113    -29.7277    37.0973    150.272      
1 1 1 14 9  10 o 0 107.535 5.81534   11.864     -65.107     148.171    114.893      
1 1 1 14 9  11 f 1 174.589 5.82359   174.459    -91.8523    40.9721    -91.8523     
1 1 1 14 9  12 o 0 151.757 5.36029   126.434    142.204     6.57236    -37.7963     
1 1 1 14 9  13 o 0 71.3431 6.04937   26.0902    168.318     62.5822    -11.6817     
1 1 1 14 9  14 o 0 186.341 5.74678   146.208    -106.284    21.0469    73.7164      
1 1 1 14 9  15 o 0 41.1892 9.96472   0.0790239  65.9365     47.6513    -114.064     
1 1 1 14 9  16 o 0 68.3322 7.19572   48.1198    4.17404     30.6925    -175.826     
1 1 1 14 9  17 o 0 137.703 6.08597   147.954    111.783     35.7651    111.783      
1 1 1 14 9  18 o 0 49.4161 8.87474   22.787     -85.4975    39.6229    94.5025      
1 1 1 14 9  19 o 0 18.7905 9.1335    1.4876     -38.5432    2.58073    141.457      
1 1 1 14 9  20 o 0 80.9531 13.922    ?          ?           ?          ?            
1 1 1 14 9  21 o 0 20.0777 9.27782   ?          ?           ?          ?            
1 1 1 14 9  22 o 0 18.4653 5.98664   ?          ?           ?          ?            
1 1 1 14 10 0  o 0 108.086 6.43953   9.74711    180         2.77774    180          
1 1 1 14 10 1  o 0 301.668 6.79969   262.35     103.471     6.97092    -76.5293     
1 1 1 14 10 2  o 0 401.669 8.9399    305.902    107.779     100.226    -72.2212     
1 1 1 14 10 3  o 0 381.936 9.12673   242.924    80.3606     185.787    -99.6394     
1 1 1 14 10 4  o 0 315.101 7.59766   256.025    -114.843    31.5738    65.1567      
1 1 1 14 10 5  o 0 448.32  10.7918   407.238    -136.138    42.6273    -136.138     
1 1 1 14 10 6  o 0 460.868 11.5739   457.809    -60.6659    133.269    -60.6659     
1 1 1 14 10 7  o 0 410.741 11.1977   439.021    129.616     153.63     129.616      
1 1 1 14 10 8  o 0 341.507 9.69376   364.184    -36.5379    141.078    -36.5379     
1 1 1 14 10 9  o 0 179.529 5.70687   106.904    136.516     87.6129    -43.4844     
1 1 1 14 10 10 o 0 202.577 6.22419   130.505    -90.4911    73.9822    89.5089      
1 1 1 14 10 11 o 0 198.76  5.78343   136.93     -34.7383    83.9614    145.262      
1 1 1 14 10 12 o 0 98.1032 5.12944   60.4142    121.524     34.0914    -58.4755     
1 1 1 14 10 13 o 0 65.2407 7.15672   48.2821    -2.54639    16.1725    -2.54639     
1 1 1 14 10 14 o 0 108.289 5.19995   90.51      23.5702     6.95999    23.5702      
1 1 1 14 10 15 o 0 181.644 5.8523    180.669    47.2993     64.9554    47.2993      
1 1 1 14 10 16 o 0 117.898 4.82624   130.346    95.6796     34.4067    95.6796      
1 1 1 14 10 17 o 0 15.8494 7.74267   11.0396    86.9829     34.9663    86.9829      
1 1 1 14 10 18 o 0 67.0264 7.9891    59.8468    7.57609     2.7553     7.57609      
1 1 1 14 10 19 o 0 26.4413 11.2612   8.80595    178.594     22.0238    -1.40593     
1 1 1 14 10 20 o 0 33.5698 14.1381   ?          ?           ?          ?            
1 1 1 14 10 21 o 0 28.6521 14.0138   ?          ?           ?          ?            
1 1 1 14 10 22 o 0 22.4353 10.5141   ?          ?           ?          ?            
1 1 1 14 11 0  o 0 160.484 6.70728   144.939    0           64.9406    -180         
1 1 1 14 11 1  o 0 459.829 10.0586   417.291    -31.6058    15.5612    -31.6058     
1 1 1 14 11 2  o 0 205.413 5.50861   160.556    144.002     28.1034    -35.9977     
1 1 1 14 11 3  o 0 369.078 8.4592    350.041    45.3935     56.7575    45.3935      
1 1 1 14 11 4  o 0 286.696 7.40122   282.954    50.8081     78.4601    50.8081      
1 1 1 14 11 5  o 0 437.182 10.8432   391.345    -93.8145    32.7903    -93.8145     
1 1 1 14 11 6  f 1 583.556 14.6294   582.956    16.3541     174.161    16.3541      
1 1 1 14 11 7  o 0 338.773 9.5308    362.379    -148.836    134.465    -148.836     
1 1 1 14 11 8  o 0 542.238 13.7374   396.841    75.8146     152.698    -104.185     
1 1 1 14 11 9  o 0 429.281 10.8266   354.992    47.4382     25.3157    -132.562     
1 1 1 14 11 10 f 1 266.778 7.15174   235.768    -48.04      29.2853    -48.04       
1 1 1 14 11 11 o 0 163.604 5.47839   180.279    -44.8122    80.2969    -44.8122     
1 1 1 14 11 12 o 0 116.715 5.27002   77.9606    123.501     36.1607    -56.4989     
1 1 1 14 11 13 o 0 40.1628 10.0527   3.90179    35.5668     7.71366    -144.433     
1 1 1 14 11 14 o 0 148.161 5.10813   115.213    -41.698     14.6496    138.302      
1 1 1 14 11 15 o 0 80.1547 5.86119   57.5426    -174.472    10.1652    5.52786      
1 1 1 14 11 16 o 0 52.6879 7.86679   37.4352    99.8679     15.9483    -80.1321     
1 1 1 14 11 17 o 0 97.2022 5.73301   80.5616    36.9029     20.1191    -143.097     
1 1 1 14 11 18 o 0 66.0332 8.00752   53.1616    -160.661    9.02371    19.3389      
1 1 1 14 11 19 o 0 75.8078 11.9733   64.0641    164.089     2.72276    -15.911      
1 1 1 14 11 20 o 0 25.596  11.4593   ?          ?           ?          ?            
1 1 1 14 11 21 o 0 17.164  8.70353   ?          ?           ?          ?            
1 1 1 14 12 0  o 0 441.902 14.6813   397.713    180         59.0626    180          
1 1 1 14 12 1  o 0 250.015 5.55514   160.966    -123.215    114.036    56.7846      
1 1 1 14 12 2  o 0 174.611 5.23897   105.864    1.36892     81.2034    -178.631     
1 1 1 14 12 3  o 0 525.091 12.4997   460.334    -125.334    0.309466   54.6664      
1 1 1 14 12 4  o 0 383.546 8.80625   306.413    -71.4575    49.2075    108.543      
1 1 1 14 12 5  o 0 796.988 19.6116   695.183    -124.432    17.0043    -124.432     
1 1 1 14 12 6  o 0 260.662 6.35225   265.469    -94.0714    78.7211    -94.0714     
1 1 1 14 12 7  o 0 148.869 4.96803   140.741    -72.547     73.9047    -72.547      
1 1 1 14 12 8  o 0 158.717 5.20821   97.205     -90.8433    72.3138    89.1567      
1 1 1 14 12 9  o 0 223.353 6.22721   194.963    97.0283     16.4405    97.0283      
1 1 1 14 12 10 o 0 25.6268 10.8093   50.6189    174.781     118.57     174.781      
1 1 1 14 12 11 o 0 278.494 8.27844   271.912    -146.99     42.4245    -146.99      
1 1 1 14 12 12 o 0 84.0329 5.67984   67.2815    -68.555     1.06397    111.445      
1 1 1 14 12 13 o 0 85.7819 5.6328    82.0366    -26.1932    36.0212    -26.1932     
1 1 1 14 12 14 o 0 99.7253 4.33549   84.1318    151.161     11.6326    151.161      
1 1 1 14 12 15 o 0 118.07  5.10058   134.901    -78.1177    37.4026    -78.1177     
1 1 1 14 12 16 o 0 73.7186 6.10809   78.2609    -66.7609    24.1512    -66.7609     
1 1 1 14 12 17 o 0 35.9218 11.2578   24.6228    -55.449     6.36136    -55.449      
1 1 1 14 12 18 f 1 101.368 5.65828   101.303    60.0115     21.6566    60.0115      
1 1 1 14 12 19 o 0 23.9821 10.729    10.6938    144.32      8.21219    -35.6798     
1 1 1 14 12 20 o 0 34.0067 14.4297   ?          ?           ?          ?            
1 1 1 14 12 21 o 0 19.5242 9.55363   ?          ?           ?          ?            
1 1 1 14 13 0  o 0 100.776 6.68864   86.8393    180         58.9508    8.42824e-14  
1 1 1 14 13 1  o 0 156.742 4.73148   27.4367    -99.5955    210.658    80.4045      
1 1 1 14 13 2  o 0 422.188 9.14816   290.97     29.3045     160.007    -150.696     
1 1 1 14 13 3  o 0 375.622 8.99286   238.227    -175.502    176.871    4.49793      
1 1 1 14 13 4  o 0 455.245 9.91239   400.814    157.205     16.739     157.205      
1 1 1 14 13 5  o 0 694.766 16.4615   648.392    -157.698    106.444    -157.698     
1 1 1 14 13 6  o 0 478.996 12.0557   488.977    109.78      126.014    109.78       
1 1 1 14 13 7  o 0 639.147 17.2185   607.745    -160.979    90.1472    -160.979     
1 1 1 14 13 8  o 0 240.441 6.64602   199.138    1.53196     11.6758    -178.468     
1 1 1 14 13 9  o 0 259.858 7.36989   272.266    142.396     111.508    142.396      
1 1 1 14 13 10 o 0 113.646 4.93817   104.594    -117.162    25.46      -117.162     
1 1 1 14 13 11 o 0 144.718 4.92194   122.935    -165.322    1.67518    14.6777      
1 1 1 14 13 12 o 0 180.692 5.38439   148.811    -91.4308    18.1381    88.5692      
1 1 1 14 13 13 o 0 195.047 5.27376   153.161    -59.4523    26.6237    120.548      
1 1 1 14 13 14 o 0 56.0149 7.82256   15.4491    136.631     49.1453    -43.3688     
1 1 1 14 13 15 o 0 92.6646 4.85313   94.1601    -39.6666    9.35908    -39.6666     
1 1 1 14 13 16 o 0 59.5071 8.09824   34.0103    14.9781     39.3042    -165.022     
1 1 1 14 13 17 o 0 128.971 5.53513   142.778    -26.3842    45.8126    -26.3842     
1 1 1 14 13 18 f 1 51.3611 10.645    40.3953    94.1093     8.33337    -85.8907     
1 1 1 14 13 19 o 0 57.5364 11.9901   46.2584    -161.364    4.43311    18.6359      
1 1 1 14 13 20 o 0 51.4274 14.0089   ?          ?           ?          ?            
1 1 1 14 13 21 o 0 27.4896 11.771    ?          ?           ?          ?            
1 1 1 14 14 0  o 0 613.372 26.5181   546.573    0           4.7418     -1.32353e-13 
1 1 1 14 14 1  o 0 233.914 8.78658   195.59     90          140.234    90           
1 1 1 14 14 2  o 0 830.473 26.7616   733.251    0           16.1873    180          
1 1 1 14 14 3  o 0 621.058 21.4975   543.893    90          63.9726    -90          
1 1 1 14 14 4  o 0 115.273 6.32978   89.2536    180         0.764045   8.19672e-13  
1 1 1 14 14 5  o 0 34.339  16.5285   12.2039    -90         78.8457    90           
1 1 1 14 14 6  o 0 101.981 7.7847    69.0854    180         3.21829    -1.52788e-13 
1 1 1 14 14 7  o 0 92.4346 11.4896   80.1601    -90         28.9258    90           
1 1 1 14 14 8  o 0 215.972 9.26629   186.961    0           8.74748    -180         
1 1 1 14 14 9  o 0 190.799 7.6314    162.069    90          3.36923    90           
1 1 1 14 14 10 o 0 219.22  8.46495   203.228    0           61.3305    7.84812e-15  
1 1 1 14 14 11 o 0 206.829 7.32209   187.464    90          59.3895    90           
1 1 1 14 14 12 o 0 229.871 9.80501   203.326    0           10.4071    0            
1 1 1 14 14 13 o 0 92.342  6.42433   79.4827    -90         4.69479    90           
1 1 1 14 14 14 o 0 26.1713 14.8954   7.99864    180         20.8305    4.42209e-14  
1 1 1 14 14 15 o 0 28.6824 14.6132   15.1394    -90         11.9374    90           
1 1 1 14 14 16 o 0 112.9   7.75146   109.809    0           18.5695    0            
1 1 1 14 14 17 o 0 37.3059 16.6118   34.1275    -90         11.4872    90           
1 1 1 14 14 18 o 0 18.9393 12.7628   16.1575    0           26.4489    180          
1 1 1 14 14 19 o 0 41.5592 20.1174   36.2698    90          12.165     -90          
1 1 1 14 14 20 o 0 65.9671 21.4314   ?          ?           ?          ?            
1 1 1 15 0  1  o 0 313.235 9.50584   296.961    45          56.4209    45           
1 1 1 15 0  2  o 0 154.033 6.33777   144.139    180         2.81856    5.56059e-13  
1 1 1 15 0  3  o 0 598.111 22.4566   558.225    135         81.84      -45          
1 1 1 15 0  4  o 0 92.956  6.53196   6.31806    90          0.218466   90           
1 1 1 15 0  5  o 0 519.985 17.6535   461.97     -135        8.45897    45           
1 1 1 15 0  6  o 0 918.109 33.1673   803.656    0           16.8042    -180         
1 1 1 15 0  7  o 0 322.521 12.5856   277.582    -45         8.8148     135          
1 1 1 15 0  8  o 0 99.563  8.0095    31.3422    -90         3.83759    -90          
1 1 1 15 0  9  o 0 304.785 15.5377   266.842    45          36.8163    45           
1 1 1 15 0  10 o 0 107.375 7.51715   85.4713    0           23.1136    1.0816e-14   
1 1 1 15 0  11 o 0 36.4321 16.81     14.0468    135         39.8651    -45          
1 1 1 15 0  12 o 0 255.943 9.82568   231.371    -90         20.6338    -90          
1 1 1 15 0  13 o 0 172.612 8.18576   151.47     -135        22.5237    -135         
1 1 1 15 0  14 o 0 203.972 8.56133   173.387    0           54.6019    4.24686e-15  
1 1 1 15 0  15 o 0 222.848 10.4725   183.102    135         30.0973    -45          
1 1 1 15 0  16 o 0 43.3608 12.6314   34.0045    -90         1.08722    -90          
1 1 1 15 0  17 o 0 30.8568 14.4137   2.18714    45          0.860324   -135         
1 1 1 15 0  18 o 0 59.5042 12.2387   53.868     180         13.4365    3.90852e-14  
1 1 1 15 0  19 o 0 82.0847 11.6739   71.2199    -45         3.72181    135          
1 1 1 15 0  20 o 0 20.9676 14.0271   8.43171    90          2.24191    -90          
1 1 1 15 0  21 o 0 19.1281 13.2238   ?          ?           ?          ?            
1 1 1 15 1  0  o 0 280.178 9.76783   265.398    180         4.34494    -180         
1 1 1 15 1  1  o 0 312.639 6.96208   259.706    96.0657     58.3588    -83.9343     
1 1 1 15 1  2  o 0 420.748 10.2152   307.225    77.6497     165.992    -102.35      
1 1 1 15 1  3  o 0 273.106 7.3525    203.465    67.7        87.9251    -112.3       
1 1 1 15 1  4  o 0 592.984 14.9685   555.116    17.397      26.5849    17.397       
1 1 1 15 1  5  o 0 520.915 13.6292   445.533    103.122     24.2192    -76.8778     
1 1 1 15 1  6  o 0 601.977 16.4361   553.426    -73.4996    62.574     -73.4996     
1 1 1 15 1  7  o 0 453.966 12.2061   464.716    -76.2778    159.949    -76.2778     
1 1 1 15 1  8  o 0 186.576 6.64659   105.867    169.913     105.245    -10.087      
1 1 1 15 1  9  o 0 420.355 12.5447   376.633    -155.104    27.189     -155.104     
1 1 1 15 1  10 o 0 165.166 6.28937   91.3139    -41.3207    90.1336    138.679      
1 1 1 15 1  11 o 0 73.1243 6.65719   21.7112    24.9955     2.6604     24.9955      
1 1 1 15 1  12 o 0 324.622 8.36928   320.465    22.9781     61.1946    22.9781      
1 1 1 15 1  13 o 0 185.628 5.50302   177.736    -154.039    43.1555    -154.039     
1 1 1 15 1  14 o 0 94.1508 4.76526   51.8894    43.0564     47.6915    -136.944     
1 1 1 15 1  15 o 0 62.9126 6.93025   35.456     -24.2525    14.8228    155.748      
1 1 1 15 1  16 o 0 111.664 4.50579   125.194    165.947     38.6513    165.947      
1 1 1 15 1  17 o 0 143.755 5.15032   148.205    42.4804     29.679     42.4804      
1 1 1 15 1  18 o 0 91.3444 6.38479   70.0999    -120.38     21.8967    59.6197      
1 1 1 15 1  19 o 0 24.8879 10.489    11.2835    91.7985     10.0672    -88.2015     
1 1 1 15 1  20 o 0 20.6745 9.71951   5.16898    94.3685     9.98111    -85.6315     
1 1 1 15 1  21 o 0 21.1803 10.491    ?          ?           ?          ?            
1 1 1 15 1  22 o 0 19.3374 9.11718   ?          ?           ?          ?            
1 1 1 15 2  0  o 0 503.095 16.9152   474.202    180         112.245    180          
1 1 1 15 2  1  o 0 317.156 7.31926   268.726    10.4997     45.8981    -169.5       
1 1 1 15 2  2  o 0 140.802 4.36473   94.7093    -178.271    45.6712    1.72949      
1 1 1 15 2  3  o 0 124.106 4.47505   87.2269    -142.412    16.7374    37.588       
1 1 1 15 2  4  o 0 535.862 14.4977   601.034    -3.05208    230.106    -3.05208     
1 1 1 15 2  5  o 0 191.006 5.68917   193.106    -46.2603    79.1272    -46.2603     
1 1 1 15 2  6  o 0 657.938 17.6575   619.454    50.7465     99.8926    50.7465      
1 1 1 15 2  7  o 0 337.525 9.6954    264.454    90.8095     39.2157    -89.1905     
1 1 1 15 2  8  o 0 165.017 5.54131   119.91     -153.077    31.4346    26.9227      
1 1 1 15 2  9  o 0 87.0715 8.8339    15.9237    -74.5005    81.5758    105.5        
1 1 1 15 2  10 o 0 220.337 7.14254   171.097    -174.966    25.3866    5.03397      
1 1 1 15 2  11 o 0 62.8166 8.64122   10.0895    107.562     53.5083    -72.4381     
1 1 1 15 2  12 o 0 321.25  8.31776   325.48     14.8832     77.6296    14.8832      
1 1 1 15 2  13 o 0 154.839 5.01624   109.383    162.838     47.5419    -17.1624     
1 1 1 15 2  14 o 0 211.333 5.64137   189.397    125.189     23.8484    125.189      
1 1 1 15 2  15 o 0 168.02  5.14403   153.494    -156.168    36.9354    -156.168     
1 1 1 15 2  16 o 0 103.723 4.53041   114.732    -174.842    33.4989    -174.842     
1 1 1 15 2  17 o 0 93.4924 4.77183   75.674     155.183     19.4166    -24.8175     
1 1 1 15 2  18 o 0 28.9855 11.5763   10.4292    -83.3144    15.8539    96.6856      
1 1 1 15 2  19 o 0 24.2642 10.8763   10.6178    -2.66884    0.157014   177.331      
1 1 1 15 2  20 o 0 29.3443 12.3798   10.7127    111.368     21.7095    -68.6321     
1 1 1 15 2  21 o 0 27.9313 12.8272   ?          ?           ?          ?            
1 1 1 15 2  22 o 0 17.0751 7.01033   ?          ?           ?          ?            
1 1 1 15 3  0  o 0 118.671 6.28271   52.127     0           18.703     1.38211e-14  
1 1 1 15 3  1  o 0 463.921 10.9406   456.539    61.7131     55.3669    61.7131      
1 1 1 15 3  2  o 0 428.486 10.9218   394.301    -92.0504    2.17247    -92.0504     
1 1 1 15 3  3  o 0 323.387 8.55089   253.392    -142.234    78.2604    37.7658      
1 1 1 15 3  4  o 0 343.343 9.23567   388.172    -81.5648    181.814    -81.5648     
1 1 1 15 3  5  o 0 489.507 13.1623   419.299    -116.776    14.8408    63.2239      
1 1 1 15 3  6  o 0 224.679 6.88044   180.737    -112.297    11.8021    67.7028      
1 1 1 15 3  7  o 0 312.139 8.38604   246.898    20.7724     28.5352    -159.228     
1 1 1 15 3  8  o 0 235.062 7.09133   210.038    52.9919     19.7051    52.9919      
1 1 1 15 3  9  o 0 145.424 6.17299   90.9452    -17.4433    47.5634    162.557      
1 1 1 15 3  10 o 0 256.591 7.8079    239.765    -109.609    50.8376    -109.609     
1 1 1 15 3  11 o 0 254.897 6.89947   201.247    -134.791    14.5328    45.2089      
1 1 1 15 3  12 o 0 339.939 8.7116    302.745    -16.7221    2.93353    163.278      
1 1 1 15 3  13 o 0 166.411 4.92032   167.729    78.7307     50.8232    78.7307      
1 1 1 15 3  14 o 0 177.276 5.13472   182.684    151.589     70.8799    151.589      
1 1 1 15 3  15 o 0 171.518 5.25032   134.426    35.2065     8.49012    -144.794     
1 1 1 15 3  16 o 0 57.4502 7.56434   46.4835    -6.312      7.41014    173.688      
1 1 1 15 3  17 o 0 117.126 5.02475   86.0154    -71.3422    45.6557    108.658      
1 1 1 15 3  18 o 0 60.6834 6.92844   67.6735    15.8143     36.7222    15.8143      
1 1 1 15 3  19 o 0 28.1726 11.4582   11.5404    88.1217     19.3042    -91.8783     
1 1 1 15 3  20 o 0 28.5315 11.051    16.643     -87.1823    6.37261    -87.1823     
1 1 1 15 3  21 o 0 38.0411 14.0109   ?          ?           ?          ?            
1 1 1 15 3  22 o 0 30.7131 7.83089   ?          ?           ?          ?            
1 1 1 15 4  0  o 0 108.839 5.81194   99.4781    0           60.5133    -180         
1 1 1 15 4  1  o 0 183.9   4.90925   89.4934    -79.0757    147.801    100.924      
1 1 1 15 4  2  f 1 409.391 10.0853   382.372    -150.603    17.0891    -150.603     
1 1 1 15 4  3  o 0 230.035 6.29746   146.367    133.218     116.018    -46.7817     
1 1 1 15 4  4  o 0 399.753 10.767    278.547    41.5973     143.849    -138.403     
1 1 1 15 4  5  f 1 319.3   8.40361   367.537    -42.768     193.992    -42.768      
1 1 1 15 4  6  o 0 302.401 8.23294   297.226    -94.8949    86.0655    -94.8949     
1 1 1 15 4  7  o 0 276.385 7.72901   274.643    78.3902     95.2575    78.3902      
1 1 1 15 4  8  o 0 495.471 13.6777   469.594    -115.506    68.0695    -115.506     
1 1 1 15 4  9  o 0 589.356 17.3405   508.145    101.872     3.52664    -78.1277     
1 1 1 15 4  10 o 0 172.662 7.48446   141.127    121.798     0.464214   121.798      
1 1 1 15 4  11 o 0 252.622 7.05508   154.834    -162.963    104.408    17.0367      
1 1 1 15 4  12 o 0 85.4841 5.69068   48.4484    176.723     29.7958    -3.27743     
1 1 1 15 4  13 o 0 119.149 5.11838   113.928    -148.127    29.5836    -148.127     
1 1 1 15 4  14 o 0 115.193 4.70759   123.81     -29.4506    66.991     -29.4506     
1 1 1 15 4  15 o 0 167.179 5.3244    131.678    -112.147    6.71724    67.8531      
1 1 1 15 4  16 o 0 154.233 4.9059    171.47     -91.2781    44.0993    -91.2781     
1 1 1 15 4  17 o 0 40.9738 9.11247   6.94156    -96.8771    53.0462    83.1229      
1 1 1 15 4  18 o 0 84.0553 5.96694   81.4708    -97.3722    14.7222    -97.3722     
1 1 1 15 4  19 o 0 25.4955 10.2741   13.3078    156.449     5.82867    -23.5505     
1 1 1 15 4  20 o 0 40.6387 12.5204   18.86      -165.615    26.4453    14.3855      
1 1 1 15 4  21 o 0 35.8819 14.8497   ?          ?           ?          ?            
1 1 1 15 4  22 o 0 12.3435 4.33729   ?          ?           ?          ?            
1 1 1 15 5  0  o 0 652.546 20.334    608.282    180         10.7098    180          
1 1 1 15 5  1  o 0 362.654 8.54077   373.687    5.84126     86.9485    5.84126      
1 1 1 15 5  2  o 0 84.3824 4.94516   21.6577    -156.805    58.654     23.1945      
1 1 1 15 5  3  o 0 568.973 13.5511   561.104    32.1835     88.1282    32.1835      
1 1 1 15 5  4  f 1 413.94  10.5666   361.918    7.97414     1.20333    7.97414      
1 1 1 15 5  5  o 0 215.56  6.13424   201.258    -34.25      46.8933    -34.25       
1 1 1 15 5  6  o 0 258.429 7.20385   237.45     -123.306    45.2926    -123.306     
1 1 1 15 5  7  o 0 39.277  11.0886   54.2598    -116.445    136.093    -116.445     
1 1 1 15 5  8  f 1 129.03  5.31217   41.9476    -77.6322    123.825    102.368      
1 1 1 15 5  9  o 0 268.982 8.3393    227.206    32.2714     1.21949    32.2714      
1 1 1 15 5  10 o 0 296.115 7.99025   194.457    102.441     109.133    -77.5588     
1 1 1 15 5  11 o 0 201.654 6.23541   186.902    39.2416     50.8822    39.2416      
1 1 1 15 5  12 o 0 121.647 4.96504   78.598     70.0893     46.3971    -109.911     
1 1 1 15 5  13 o 0 184.513 5.73322   173.616    0.613122    29.6637    0.613122     
1 1 1 15 5  14 o 0 156.235 5.23226   104.129    52.848      52.4383    -127.152     
1 1 1 15 5  15 o 0 195.483 5.57785   154.88     -66.5114    7.85326    113.489      
1 1 1 15 5  16 o 0 58.4728 7.58199   46.1753    -146.118    10.9024    33.8818      
1 1 1 15 5  17 o 0 26.5127 10.2546   17.2935    30.718      71.9677    30.718       
1 1 1 15 5  18 o 0 47.7023 8.17852   27.1481    66.8747     26.0039    -113.125     
1 1 1 15 5  19 o 0 30.6192 12.0707   13.4433    -30.9743    20.7011    149.026      
1 1 1 15 5  20 f 1 33.2246 13.2119   22.1547    18.7394     4.10121    -161.261     
1 1 1 15 5  21 o 0 42.3415 18.0142   ?          ?           ?          ?            
1 1 1 15 5  22 o 0 17.3092 8.3296    ?          ?           ?          ?            
1 1 1 15 6  0  o 0 506.586 15.9096   470.917    0           75.5497    1.05758e-13  
1 1 1 15 6  1  o 0 477.908 10.4777   495.056    -129.616    115.008    -129.616     
1 1 1 15 6  2  o 0 585.612 13.6934   588.15     -83.1949    106.383    -83.1949     
1 1 1 15 6  3  o 0 581.886 14.4127   501.018    126.724     53.888     -53.2762     
1 1 1 15 6  4  o 0 264.321 7.06434   245.135    -43.2392    40.418     -43.2392     
1 1 1 15 6  5  o 0 327.821 8.64453   206.822    -53.6694    148.963    126.331      
1 1 1 15 6  6  o 0 665.434 17.5813   540.229    -120.691    59.8717    59.3085      
1 1 1 15 6  7  o 0 735.955 19.2254   661.377    -130.722    79.5351    -130.722     
1 1 1 15 6  8  o 0 259.538 7.58633   219.179    95.5245     5.36626    -84.4755     
1 1 1 15 6  9  o 0 507.857 15.2949   447.21     -62.1671    18.2282    -62.1671     
1 1 1 15 6  10 o 0 453.267 11.7792   402.191    78.2485     39.6659    78.2485      
1 1 1 15 6  11 o 0 294.505 8.22216   270.023    -113.617    59.296     -113.617     
1 1 1 15 6  12 o 0 73.8305 6.14714   36.4282    84.2901     8.39975    -95.7099     
1 1 1 15 6  13 o 0 86.2416 5.49735   81.2484    83.2127     30.7091    83.2127      
1 1 1 15 6  14 o 0 96.8425 6.69415   54.2982    -51.5484    47.6399    128.452      
1 1 1 15 6  15 o 0 86.8248 5.28894   79.3197    -72.7711    35.43      -72.7711     
1 1 1 15 6  16 o 0 64.2804 6.50831   64.8533    -29.1268    17.7016    -29.1268     
1 1 1 15 6  17 o 0 85.5322 5.21606   75.3369    177.943     4.13864    -2.05695     
1 1 1 15 6  18 o 0 33.4588 11.2284   5.53204    -129.118    42.0876    50.8823      
1 1 1 15 6  19 o 0 23.7631 10.3012   6.74728    -86.8669    0.651038   -86.8669     
1 1 1 15 6  20 o 0 31.8888 12.797    22.4113    -171.968    11.7695    -171.968     
1 1 1 15 6  21 o 0 31.3896 14.3713   ?          ?           ?          ?            
1 1 1 15 6  22 o 0 18.128  7.8833    ?          ?           ?          ?            
1 1 1 15 7  0  o 0 598.385 18.8296   554.824    0           8.51458    180          
1 1 1 15 7  1  o 0 185.007 4.62506   84.1299    78.145      158.326    -101.855     
1 1 1 15 7  2  o 0 147.531 4.47558   43.1938    102.906     167.056    -77.0945     
1 1 1 15 7  3  o 0 435.309 10.5851   378.117    129.724     7.73608    -50.2758     
1 1 1 15 7  4  o 0 490.846 11.344    373.169    92.3026     109.934    -87.6974     
1 1 1 15 7  5  o 0 846.553 21.2342   670.589    -89.0537    126.872    90.9463      
1 1 1 15 7  6  o 0 533.455 14.3647   521.705    -137.399    135.612    -137.399     
1 1 1 15 7  7  f 1 132.795 5.10987   40.3527    10.4776     125.043    -169.522     
1 1 1 15 7  8  f 1 156.012 5.62199   107.326    53.2878     36.6146    -126.712     
1 1 1 15 7  9  o 0 99.749  6.18406   63.2323    -146.485    39.1933    -146.485     
1 1 1 15 7  10 o 0 209.922 6.07067   173.222    -27.9602    0.896192   -27.9602     
1 1 1 15 7  11 o 0 210.117 6.18928   158.905    -76.2225    60.4324    103.778      
1 1 1 15 7  12 o 0 121.116 5.34851   66.125     -167.997    71.2002    12.0026      
1 1 1 15 7  13 o 0 90.8055 5.64825   88.6599    126.988     65.6038    126.988      
1 1 1 15 7  14 o 0 171.405 5.47499   112.436    -165.461    61.5082    14.5386      
1 1 1 15 7  15 o 0 248.655 6.90436   208.906    144.304     12.4011    144.304      
1 1 1 15 7  16 o 0 88.708  5.25072   77.8841    20.1582     11.4718    -159.842     
1 1 1 15 7  17 o 0 60.2602 7.21117   65.0261    80.9264     25.8252    80.9264      
1 1 1 15 7  18 o 0 27.7264 10.7819   8.30496    -71.2792    17.5214    108.721      
1 1 1 15 7  19 o 0 36.5463 11.5082   22.3654    171.763     13.7293    -8.23716     
1 1 1 15 7  20 o 0 77.4764 9.95933   ?          ?           ?          ?            
1 1 1 15 7  21 o 0 33.6545 14.2705   ?          ?           ?          ?            
1 1 1 15 7  22 o 0 11.1991 5.49766   ?          ?           ?          ?            
1 1 1 15 8  0  o 0 71.0674 13.3984   61.8824    180         127.894    -2.67262e-15 
1 1 1 15 8  1  o 0 163.207 4.82223   103.772    125.097     72.1801    -54.9032     
1 1 1 15 8  2  o 0 522.003 11.9687   423.959    -167.638    76.7125    12.3624      
1 1 1 15 8  3  o 0 430.357 9.95683   415.525    67.2614     79.03      67.2614      
1 1 1 15 8  4  o 0 579.365 13.8832   482.874    141.07      44.0247    -38.9298     
1 1 1 15 8  5  o 0 566.761 13.8879   432.432    -153.388    112.127    26.6115      
1 1 1 15 8  6  o 0 278.964 7.6881    236.496    -107.784    9.07777    -107.784     
1 1 1 15 8  7  o 0 412.92  11.3542   432.604    145.292     139.107    145.292      
1 1 1 15 8  8  o 0 228.985 6.57946   202.213    44.565      20.2808    44.565       
1 1 1 15 8  9  o 0 101.837 5.2316    16.6412    -115.048    198.967    -115.048     
1 1 1 15 8  10 o 0 152.363 5.55861   108.577    120.499     27.4886    -59.501      
1 1 1 15 8  11 o 0 264.157 7.4206    187.447    -141.819    104.092    38.1815      
1 1 1 15 8  12 f 1 169.712 5.7346    103.222    -30.1046    87.9501    149.895      
1 1 1 15 8  13 o 0 210.804 5.72351   216.715    -93.6657    71.5527    -93.6657     
1 1 1 15 8  14 o 0 93.2967 5.85697   68.0942    -45.8196    10.9036    134.18       
1 1 1 15 8  15 o 0 168.979 5.10339   138.143    -149.306    1.80785    -149.306     
1 1 1 15 8  16 o 0 65.0127 6.57334   49.5094    12.2253     18.9889    -167.775     
1 1 1 15 8  17 o 0 121.432 5.09227   116.445    64.1753     6.06304    64.1753      
1 1 1 15 8  18 o 0 146.805 7.6953    120.08     74.4576     25.5422    -105.542     
1 1 1 15 8  19 o 0 39.4321 10.5649   25.8741    43.8674     12.0593    -136.133     
1 1 1 15 8  20 o 0 26.6131 11.9877   ?          ?           ?          ?            
1 1 1 15 8  21 o 0 33.949  13.1163   ?          ?           ?          ?            
1 1 1 15 8  22 o 0 16.5677 7.91853   ?          ?           ?          ?            
1 1 1 15 9  0  o 0 277.569 9.95645   249.528    0           6.6695     4.61568e-13  
1 1 1 15 9  1  o 0 65.7711 7.51804   39.4181    -11.6838    164.759    -11.6838     
1 1 1 15 9  2  o 0 184.802 4.85422   145.376    53.803      17.0725    -126.197     
1 1 1 15 9  3  o 0 794.833 18.0707   643.296    47.2016     112.274    -132.798     
1 1 1 15 9  4  o 0 1045.42 22.8297   938.277    71.2049     52.2471    71.2049      
1 1 1 15 9  5  o 0 276.279 7.22514   305.302    141.439     154.003    141.439      
1 1 1 15 9  6  o 0 169.461 5.22225   140.251    148.699     17.2696    148.699      
1 1 1 15 9  7  o 0 192.158 5.79908   129.291    27.9932     66.2023    -152.007     
1 1 1 15 9  8  o 0 432.591 12.2325   417.404    -98.3435    87.0794    -98.3435     
1 1 1 15 9  9  o 0 245.211 7.36272   242.412    -131.375    73.8451    -131.375     
1 1 1 15 9  10 o 0 142.303 4.96566   147.266    82.2394     82.7036    82.2394      
1 1 1 15 9  11 o 0 73.3313 6.39591   35.1961    155.598     22.7111    -24.4019     
1 1 1 15 9  12 o 0 91.1782 5.24349   11.8012    134.718     125.016    -45.282      
1 1 1 15 9  13 o 0 118.337 4.80819   72.1301    83.5056     54.6467    -96.4944     
1 1 1 15 9  14 o 0 115.427 4.60668   90.9332    -165.581    4.3427     14.4191      
1 1 1 15 9  15 o 0 245.109 6.71504   207.006    -100.721    14.3465    -100.721     
1 1 1 15 9  16 o 0 91.9019 4.98131   94.0592    71.3344     16.3099    71.3344      
1 1 1 15 9  17 o 0 38.3753 10.4935   29.0787    -153.088    1.31524    -153.088     
1 1 1 15 9  18 o 0 88.0754 7.50927   74.2179    -69.8679    7.84269    110.132      
1 1 1 15 9  19 o 0 38.586  11.0964   21.5995    81.5907     19.4764    -98.4093     
1 1 1 15 9  20 o 0 27.2039 11.8965   ?          ?           ?          ?            
1 1 1 15 9  21 o 0 29.8084 14.6698   ?          ?           ?          ?            
1 1 1 15 9  22 o 0 7.94573 3.73512   ?          ?           ?          ?            
1 1 1 15 10 0  o 0 231.843 8.16971   207.689    180         73.0133    -180         
1 1 1 15 10 1  o 0 604.946 14.1818   618.457    148.133     164.308    148.133      
1 1 1 15 10 2  o 0 207.852 5.51265   187.599    -103.007    27.5289    -103.007     
1 1 1 15 10 3  o 0 552.882 12.6298   491.337    10.862      16.3277    10.862       
1 1 1 15 10 4  o 0 486.411 11.5225   407.802    149.063     24.9286    -30.9366     
1 1 1 15 10 5  o 0 396.045 10.1121   272.792    162.516     129.195    -17.4838     
1 1 1 15 10 6  o 0 371.423 9.52794   350.9      88.2632     81.3514    88.2632      
1 1 1 15 10 7  o 0 477.681 12.2042   487.18     -37.9743    136.21     -37.9743     
1 1 1 15 10 8  o 0 202.498 6.50035   157.504    -19.3754    19.9444    160.625      
1 1 1 15 10 9  o 0 175.156 5.71365   167.631    158.186     50.4367    158.186      
1 1 1 15 10 10 o 0 97.5394 5.03127   26.3208    -65.8144    96.8575    114.186      
1 1 1 15 10 11 o 0 243.648 6.4276    229.753    60.5689     23.9288    60.5689      
1 1 1 15 10 12 f 1 69.7671 7.0144    29.0434    145.695     17.1182    -34.3051     
1 1 1 15 10 13 o 0 199.281 5.40565   178.836    156.259     17.2939    156.259      
1 1 1 15 10 14 o 0 160.056 5.32967   137.688    132.911     12.1945    132.911      
1 1 1 15 10 15 o 0 123.178 4.64108   133.488    -45.3587    24.3053    -45.3587     
1 1 1 15 10 16 o 0 172.262 5.36623   197.533    -168.839    62.9427    -168.839     
1 1 1 15 10 17 o 0 72.9463 6.23365   54.5731    -86.8982    23.7061    93.1018      
1 1 1 15 10 18 o 0 45.3649 9.74937   29.2791    153.153     15.7771    -26.8466     
1 1 1 15 10 19 o 0 79.1178 10.3186   77.5958    -34.3348    20.2062    -34.3348     
1 1 1 15 10 20 o 0 34.0787 14.1509   ?          ?           ?          ?            
1 1 1 15 10 21 o 0 13.9781 6.9104    ?          ?           ?          ?            
1 1 1 15 10 22 o 0 5.68258 2.88929   ?          ?           ?          ?            
1 1 1 15 11 0  o 0 683.036 19.9593   609.993    0           73.4422    1.40184e-13  
1 1 1 15 11 1  o 0 491.269 9.7114    393.39     -139.938    80.2838    40.0624      
1 1 1 15 11 2  o 0 414.139 9.47847   363.993    -31.7108    4.74167    -31.7108     
1 1 1 15 11 3  o 0 164.005 4.76372   121.324    30.0403     21.5838    -149.96      
1 1 1 15 11 4  o 0 394.074 8.50815   381.187    72.3233     88.6472    72.3233      
1 1 1 15 11 5  o 0 470.95  11.3078   476.296    149.688     153.471    149.688      
1 1 1 15 11 6  o 0 292.004 7.91133   292.372    -144.724    76.5923    -144.724     
1 1 1 15 11 7  o 0 434.879 11.5392   412.054    7.38457     64.9038    7.38457      
1 1 1 15 11 8  o 0 207.991 6.50703   155.757    -113.056    40.7944    66.9442      
1 1 1 15 11 9  o 0 357.479 8.91213   273.552    -143.84     57.4495    36.1599      
1 1 1 15 11 10 o 0 328.896 9.01387   191.493    -87.2545    161.879    92.7455      
1 1 1 15 11 11 o 0 226.661 6.57554   171.809    -143.537    60.4557    36.4626      
1 1 1 15 11 12 o 0 208.423 6.57141   211.259    73.6997     58.505     73.6997      
1 1 1 15 11 13 o 0 75.0393 6.57569   50.6011    -6.78425    13.9577    173.216      
1 1 1 15 11 14 o 0 32.4193 10.5208   2.93355    91.5146     22.4659    91.5146      
1 1 1 15 11 15 o 0 102.596 4.89571   132.311    129.341     68.8812    129.341      
1 1 1 15 11 16 o 0 99.1152 4.32373   106.796    -25.1318    28.6332    -25.1318     
1 1 1 15 11 17 o 0 71.5738 6.9103    73.9906    -98.2303    20.4141    -98.2303     
1 1 1 15 11 18 o 0 52.4324 8.9917    27.7964    -151.175    33.7108    28.8247      
1 1 1 15 11 19 o 0 43.826  14.1505   29.9593    168.406     11.7486    -11.5942     
1 1 1 15 11 20 o 0 15.6384 7.87678   ?          ?           ?          ?            
1 1 1 15 11 21 o 0 22.3799 8.81034   ?          ?           ?          ?            
1 1 1 15 12 0  o 0 21.8124 13.3249   7.84655    0           137.803    -180         
1 1 1 15 12 1  o 0 133.545 4.32636   48.7347    13.4884     118.667    -166.512     
1 1 1 15 12 2  o 0 525.285 11.4782   510.329    -174.527    103.303    -174.527     
1 1 1 15 12 3  o 0 54.9536 8.06569   13.753     -13.1948    57.8206    -13.1948     
1 1 1 15 12 4  o 0 493.155 11.9204   445.06     170.119     44.6479    170.119      
1 1 1 15 12 5  o 0 125.119 4.94607   9.14545    -128.29     178.741    51.7099      
1 1 1 15 12 6  o 0 149.839 4.43183   75.0554    124.433     97.5331    -55.5667     
1 1 1 15 12 7  o 0 202.896 5.62898   202.158    -84.7164    73.3059    -84.7164     
1 1 1 15 12 8  o 0 130.651 4.77909   104.391    65.2519     0.431204   65.2519      
1 1 1 15 12 9  o 0 163.801 4.96215   145.834    123.132     28.3889    123.132      
1 1 1 15 12 10 o 0 69.5698 7.45181   28.0197    72.3804     32.1766    -107.62      
1 1 1 15 12 11 o 0 287.536 7.40053   228.418    -52.5037    57.3842    127.496      
1 1 1 15 12 12 o 0 130.626 4.97787   110.166    164.329     2.28847    -15.6707     
1 1 1 15 12 13 o 0 291.815 7.90232   228.209    53.4764     42.8033    -126.524     
1 1 1 15 12 14 o 0 143.931 4.77628   94.3272    -118.822    46.2585    61.178       
1 1 1 15 12 15 o 0 30.2812 10.5221   4.93078    -150.459    12.0256    29.5414      
1 1 1 15 12 16 o 0 33.8896 11.0461   6.8117     62.476      3.2608     -117.524     
1 1 1 15 12 17 o 0 58.8412 7.56444   37.7904    -64.8271    29.0853    115.173      
1 1 1 15 12 18 o 0 81.0943 8.22696   78.5764    40.8761     13.7757    40.8761      
1 1 1 15 12 19 o 0 32.8999 12.9106   25.2922    152.249     3.11875    152.249      
1 1 1 15 12 20 o 0 43.3377 15.2381   ?          ?           ?          ?            
1 1 1 15 12 21 o 0 15.9794 8.00626   ?          ?           ?          ?            
1 1 1 15 13 0  o 0 159.252 6.55828   140.875    0           52.8348    180          
1 1 1 15 13 1  o 0 552.029 12.0289   513.532    -104.524    60.5265    -104.524     
1 1 1 15 13 2  o 0 737.25  15.3235   663.536    -165.684    39.3707    -165.684     
1 1 1 15 13 3  o 0 71.4234 6.26225   9.67483    39.3396     102.201    39.3396      
1 1 1 15 13 4  f 1 586.84  13.9898   523.161    108.865     41.9637    108.865      
1 1 1 15 13 5  o 0 716.879 16.8003   603.588    50.3748     80.0624    -129.625     
1 1 1 15 13 6  o 0 115.586 5.11448   63.0681    96.4509     28.2837    96.4509      
1 1 1 15 13 7  o 0 193.438 5.28326   154.719    54.3383     18.7673    -125.662     
1 1 1 15 13 8  o 0 226.286 6.16726   197.004    -19.7616    14.0493    -19.7616     
1 1 1 15 13 9  o 0 96.579  5.54754   72.6641    -61.9912    17.6218    -61.9912     
1 1 1 15 13 10 o 0 146.223 5.04105   105.716    154.869     44.5374    -25.1313     
1 1 1 15 13 11 o 0 136.193 4.43366   124.7      -59.003     23.6662    -59.003      
1 1 1 15 13 12 o 0 206.977 5.68981   205.498    -116.858    52.8702    -116.858     
1 1 1 15 13 13 o 0 199.093 5.5099    124.081    116.477     88.8875    -63.5227     
1 1 1 15 13 14 o 0 80.1534 5.80466   57.7549    -172.983    3.8603     7.01663      
1 1 1 15 13 15 o 0 151.605 4.43461   188.861    -133.358    81.2198    -133.358     
1 1 1 15 13 16 o 0 107.276 4.80211   107.209    -109.292    13.7936    -109.292     
1 1 1 15 13 17 o 0 31.889  10.9763   16.3322    21.1568     10.459     -158.843     
1 1 1 15 13 18 o 0 25.1117 10.4633   5.29665    -52.11      27.691     127.89       
1 1 1 15 13 19 o 0 22.7719 10.359    5.15122    -107.106    20.4542    72.8936      
1 1 1 15 13 20 o 0 29.0616 13.2759   ?          ?           ?          ?            
1 1 1 15 13 21 o 0 14.3787 6.90842   ?          ?           ?          ?            
1 1 1 15 14 0  o 0 845.375 25.1573   743.92     180         12.5786    -4.37816e-13 
1 1 1 15 14 1  o 0 296.351 6.79639   208.333    77.0343     92.4556    -102.966     
1 1 1 15 14 2  o 0 209.065 5.48817   196.393    -122.34     50.5658    -122.34      
1 1 1 15 14 3  o 0 64.3512 6.77458   4.11253    17.94       51.8731    17.94        
1 1 1 15 14 4  o 0 389.116 9.58964   410.603    0.236681    127.408    0.236681     
1 1 1 15 14 5  o 0 630.811 14.921    550.265    72.4165     24.7313    -107.583     
1 1 1 15 14 6  o 0 459.263 10.5064   530.181    67.9078     260.142    67.9078      
1 1 1 15 14 7  o 0 435.558 11.0696   377.509    -81.2151    1.07272    -81.2151     
1 1 1 15 14 8  o 0 319.752 8.26233   237.618    -156.548    66.5911    23.4522      
1 1 1 15 14 9  o 0 201.192 6.13581   191.152    -124.371    56.8573    -124.371     
1 1 1 15 14 10 o 0 84.4741 5.95956   52.1684    53.706      17.8728    -126.294     
1 1 1 15 14 11 o 0 160.324 4.8299    137.875    100.266     2.66615    100.266      
1 1 1 15 14 12 o 0 134.97  4.78347   88.8918    129.038     51.8732    -50.9624     
1 1 1 15 14 13 o 0 72.2966 6.04775   54.2168    -73.3252    4.13042    -73.3252     
1 1 1 15 14 14 o 0 156.225 5.12856   107.495    158.568     40.7127    -21.4323     
1 1 1 15 14 15 o 0 22.0147 9.48187   8.91336    126.023     35.6895    126.023      
1 1 1 15 14 16 o 0 88.1545 5.5145    85.7782    151.221     7.0475     151.221      
1 1 1 15 14 17 o 0 37.4541 11.6435   13.7484    -72.6211    33.8983    107.379      
1 1 1 15 14 18 o 0 47.7183 11.1726   43.1606    -35.1229    6.61025    -35.1229     
1 1 1 15 14 19 o 0 27.029  11.6169   15.2447    -61.4555    3.78802    -61.4555     
1 1 1 15 14 20 o 0 45.958  15.5376   ?          ?           ?          ?            
1 1 1 15 14 21 o 0 18.0556 8.09359   ?          ?           ?          ?            
1 1 1 15 15 0  o 0 940.827 37.9639   822.491    0           24.8296    6.90567e-14  
1 1 1 15 15 1  o 0 60.9902 11.3754   35.1062    90          59.3203    -90          
1 1 1 15 15 2  o 0 615.609 19.7368   533.645    180         27.2609    1.21993e-13  
1 1 1 15 15 3  o 0 740.353 22.3501   636.798    -90         76.3854    -90          
1 1 1 15 15 4  o 0 196.347 7.80479   164.139    180         101.55     180          
1 1 1 15 15 5  o 0 168.135 7.47299   149.648    -90         12.0517    90           
1 1 1 15 15 6  f 1 715.122 24.4813   628.694    180         134.286    180          
1 1 1 15 15 7  o 0 462.012 16.039    399.963    90          27.4866    -90          
1 1 1 15 15 8  o 0 59.9728 11.8938   42.5682    0           37.6908    -180         
1 1 1 15 15 9  o 0 439.112 15.9068   408.548    90          16.0052    90           
1 1 1 15 15 10 f 1 68.9597 11.0544   32.4555    180         3.09921    -2.71374e-13 
1 1 1 15 15 11 o 0 255.991 10.3151   228.079    -90         14.2832    -90          
1 1 1 15 15 12 o 0 113.027 7.07601   98.2714    180         9.66588    7.13377e-14  
1 1 1 15 15 13 o 0 72.85   9.01953   46.7713    -90         19.6214    -90          
1 1 1 15 15 14 o 0 159.813 6.30394   131.574    0           4.09785    180          
1 1 1 15 15 15 o 0 69.247  10.0369   67.6818    90          17.7217    90           
1 1 1 15 15 16 o 0 52.8736 12.3769   50.2762    180         5.30556    180          
1 1 1 15 15 17 o 0 16.9053 11.4663   0.119127   -90         0.232045   90           
1 1 1 15 15 18 o 0 38.1209 18.4263   33.7966    180         1.44615    -7.47241e-14 
1 1 1 15 15 19 o 0 25.9093 17.5913   ?          ?           ?          ?            
1 1 1 15 15 20 o 0 26.5506 18.6588   ?          ?           ?          ?            
1 1 1 15 15 21 o 0 12.6783 8.72926   ?          ?           ?          ?            
1 1 1 16 0  0  o 0 846.574 34.7645   799.847    0           87.6737    2.04665e-13  
1 1 1 16 0  1  o 0 460.093 14.765    432.587    135         26.0408    -45          
1 1 1 16 0  2  f 1 536.505 18.7321   500.93     -90         98.9256    -90          
1 1 1 16 0  3  o 0 370.392 12.2712   342.734    -135        15.9155    45           
1 1 1 16 0  4  o 0 236.547 9.53883   210.873    0           84.4347    7.14737e-15  
1 1 1 16 0  5  o 0 589.345 23.3117   518.913    -45         23.2419    -45          
1 1 1 16 0  6  o 0 295.613 12.0848   256.396    90          38.6787    90           
1 1 1 16 0  7  o 0 343.302 13.5065   292.705    -135        26.2981    -135         
1 1 1 16 0  8  o 0 136.108 7.47656   119.568    180         29.6065    2.83375e-14  
1 1 1 16 0  9  o 0 410.739 17.0254   356.097    135         101.234    -45          
1 1 1 16 0  10 o 0 356.996 14.2955   302.331    90          40.4959    -90          
1 1 1 16 0  11 o 0 192.588 9.27304   158.978    -135        58.3793    45           
1 1 1 16 0  12 o 0 114.616 6.51153   39.2135    180         24.4084    180          
1 1 1 16 0  13 o 0 47.2651 13.5066   10.8897    -45         0.870906   135          
1 1 1 16 0  14 o 0 21.2203 13.5127   4.09885    -90         17.7262    90           
1 1 1 16 0  15 o 0 24.4877 14.6819   4.86985    45          14.6511    -135         
1 1 1 16 0  16 o 0 48.2262 13.0677   13.4902    180         5.58467    180          
1 1 1 16 0  17 o 0 40.9839 13.9123   33.712     135         8.06424    -45          
1 1 1 16 0  18 o 0 57.4253 14.2075   51.3894    90          21.7714    -90          
1 1 1 16 0  19 o 0 97.1065 11.6208   83.2676    45          2.48878    45           
1 1 1 16 0  20 o 0 20.0913 13.9556   5.7809     180         1.84468    2.76598e-14  
1 1 1 16 0  21 o 0 24.0318 17.1256   ?          ?           ?          ?            
1 1 1 16 1  0  o 0 622.132 19.6353   584.687    0           6.75264    -1.02703e-12 
1 1 1 16 1  1  o 0 325.893 7.67814   233.9      163.682     131.789    -16.3183     
1 1 1 16 1  2  o 0 506.111 11.7199   396.473    -91.9724    140.771    88.0276      
1 1 1 16 1  3  o 0 438.717 10.7922   352.015    -101.098    96.2772    78.9017      
1 1 1 16 1  4  o 0 217.811 6.11588   89.399     -50.8596    196.551    129.14       
1 1 1 16 1  5  o 0 374.728 9.87583   292.083    -84.0755    64.3929    95.9245      
1 1 1 16 1  6  o 0 281.785 8.2966    273.884    -155.545    76.396     -155.545     
1 1 1 16 1  7  o 0 253.459 7.38465   163.48     18.7866     92.332     -161.213     
1 1 1 16 1  8  o 0 407.392 10.7878   374.958    125.8       39.2509    125.8        
1 1 1 16 1  9  o 0 59.1444 9.24243   5.95927    -154.694    6.98249    25.3055      
1 1 1 16 1  10 f 1 249.657 6.91095   250.802    113.741     89.5618    113.741      
1 1 1 16 1  11 o 0 92.9917 5.57519   65.3558    -26.6825    13.9008    -26.6825     
1 1 1 16 1  12 o 0 117.269 5.3567    84.1329    98.4904     23.1774    -81.5096     
1 1 1 16 1  13 f 1 90.693  5.67317   74.6383    -17.3469    5.04376    -17.3469     
1 1 1 16 1  14 o 0 218.595 6.01815   186.702    158.622     9.98792    158.622      
1 1 1 16 1  15 o 0 120.04  4.81918   75.9779    27.1439     36.4404    -152.856     
1 1 1 16 1  16 o 0 44.5519 8.8536    31.1944    -126.835    0.786082   53.1649      
1 1 1 16 1  17 o 0 66.7176 6.46994   48.9792    116.981     17.7153    -63.0191     
1 1 1 16 1  18 o 0 88.6337 5.76784   64.2069    -117.748    26.955     62.252       
1 1 1 16 1  19 o 0 22.9434 10.1961   8.45025    64.8025     10.6113    -115.198     
1 1 1 16 1  20 o 0 23.3532 10.946    9.4436     -96.1581    5.26684    83.8419      
1 1 1 16 1  21 o 0 29.6535 13.4879   ?          ?           ?          ?            
1 1 1 16 1  22 o 0 18.0535 7.7816    ?          ?           ?          ?            
1 1 1 16 2  0  o 0 279.996 9.74456   261.873    0           38.2273    180          
1 1 1 16 2  1  o 0 224.984 5.82683   237.797    117.839     80.354     117.839      
1 1 1 16 2  2  o 0 378.95  9.67138   340.594    173.191     9.49963    -6.80938     
1 1 1 16 2  3  o 0 415.059 10.4507   425.813    -82.2075    101.091    -82.2075     
1 1 1 16 2  4  o 0 935.397 22.5966   854.862    33.4142     58.1013    33.4142      
1 1 1 16 2  5  o 0 79.1019 5.88822   14.3267    -65.8512    50.8606    114.149      
1 1 1 16 2  6  o 0 501.455 12.2946   449.312    33.2591     41.3383    33.2591      
1 1 1 16 2  7  o 0 540.914 14.5589   450.576    150.402     10.4871    -29.5982     
1 1 1 16 2  8  o 0 479.851 13.5197   502.595    21.6278     167.934    21.6278      
1 1 1 16 2  9  o 0 194.83  6.22435   137.94     32.6546     51.7095    -147.345     
1 1 1 16 2  10 o 0 237.522 6.82182   242.3      84.1222     94.4074    84.1222      
1 1 1 16 2  11 o 0 235.59  7.84619   180.459    -103.974    19.7895    76.0256      
1 1 1 16 2  12 o 0 246.667 6.99379   228.095    139.431     23.9295    139.431      
1 1 1 16 2  13 o 0 300.745 8.19273   270.475    -34.3767    21.4962    -34.3767     
1 1 1 16 2  14 o 0 160.02  4.93862   167.119    148.141     73.5767    148.141      
1 1 1 16 2  15 o 0 61.247  6.72264   8.87463    -104.226    71.8001    75.7742      
1 1 1 16 2  16 o 0 134.661 4.21937   151.528    7.5885      47.225     7.5885       
1 1 1 16 2  17 f 1 139.108 4.56933   115.379    -179.261    25.6516    0.738935     
1 1 1 16 2  18 o 0 69.5642 7.53411   59.5718    -31.9385    0.223236   148.061      
1 1 1 16 2  19 o 0 78.0691 6.75817   67.85      148.559     3.94893    148.559      
1 1 1 16 2  20 o 0 42.3917 11.6353   21.0846    96.0962     23.8615    -83.9038     
1 1 1 16 2  21 o 0 31.9917 14.4006   ?          ?           ?          ?            
1 1 1 16 2  22 o 0 14.6774 7.25088   ?          ?           ?          ?            
1 1 1 16 3  0  o 0 303.633 10.221    282.748    0           54.0602    2.38408e-14  
1 1 1 16 3  1  o 0 620.981 14.6022   567.632    -16.8652    9.69162    163.135      
1 1 1 16 3  2  f 1 700.82  15.727    674.527    -87.3243    63.9126    -87.3243     
1 1 1 16 3  3  o 0 1322.42 30.6379   1209.57    -69.7616    66.7575    -69.7616     
1 1 1 16 3  4  o 0 777.756 18.7772   693.938    158.775     20.9649    158.775      
1 1 1 16 3  5  o 0 214.06  6.03312   218.993    -84.7884    90.3429    -84.7884     
1 1 1 16 3  6  o 0 292.527 7.91238   183.064    -131.173    126.949    48.8266      
1 1 1 16 3  7  o 0 234.668 7.59471   118.379    8.04254     149.287    -171.957     
1 1 1 16 3  8  o 0 205.287 6.37589   177.153    -130.423    12.9559    -130.423     
1 1 1 16 3  9  o 0 274.429 8.19622   260.062    80.8106     54.8228    80.8106      
1 1 1 16 3  10 o 0 172.422 5.40001   107.792    77.7559     65.8632    -102.244     
1 1 1 16 3  11 o 0 178.855 5.1978    178.925    -103.716    79.5075    -103.716     
1 1 1 16 3  12 o 0 126.52  5.10537   81.1191    107.626     49.1794    -72.3742     
1 1 1 16 3  13 f 1 195.414 5.64173   163.514    47.2482     7.5883     -132.752     
1 1 1 16 3  14 o 0 236.101 6.26312   221.853    36.7679     50.4358    36.7679      
1 1 1 16 3  15 o 0 174.701 5.04489   155.864    68.327      33.102     68.327       
1 1 1 16 3  16 o 0 103.935 4.34272   98.1747    92.0677     0.498038   92.0677      
1 1 1 16 3  17 f 1 50.5731 7.82745   40.6692    -88.4515    5.48577    -88.4515     
1 1 1 16 3  18 o 0 110.424 5.60292   103.313    128.583     11.2294    128.583      
1 1 1 16 3  19 o 0 84.3372 7.07616   79.4075    -12.1871    15.939     -12.1871     
1 1 1 16 3  20 o 0 43.9937 13.8892   ?          ?           ?          ?            
1 1 1 16 3  21 o 0 24.3556 11.9032   ?          ?           ?          ?            
1 1 1 16 3  22 o 0 19.6936 9.46216   ?          ?           ?          ?            
1 1 1 16 4  0  o 0 666.906 19.7488   618.624    0           54.3564    1.51634e-13  
1 1 1 16 4  1  o 0 949.153 20.551    922.766    -171.524    97.0278    -171.524     
1 1 1 16 4  2  o 0 124.673 4.39061   97.7705    69.6173     38.7246    69.6173      
1 1 1 16 4  3  f 1 175.411 4.81023   127.269    -112.976    35.9143    67.0236      
1 1 1 16 4  4  o 0 512.737 12.9313   494.879    -144.604    96.5991    -144.604     
1 1 1 16 4  5  f 1 120.35  5.09333   49.1802    -65.6622    85.6827    114.338      
1 1 1 16 4  6  o 0 206.934 5.93558   149.459    90.3214     39.3505    -89.6786     
1 1 1 16 4  7  o 0 333.924 9.10446   285.175    -73.9727    17.557     -73.9727     
1 1 1 16 4  8  o 0 224.931 6.88546   159.852    33.2181     60.7905    -146.782     
1 1 1 16 4  9  o 0 114.533 5.90579   61.6064    -104.576    59.0913    75.4242      
1 1 1 16 4  10 o 0 121.136 5.91828   19.1119    -31.3039    156.323    148.696      
1 1 1 16 4  11 o 0 314.233 8.70067   264.9      -95.1568    18.7495    -95.1568     
1 1 1 16 4  12 o 0 141.594 4.72275   122.945    -174.115    10.0009    -174.115     
1 1 1 16 4  13 f 1 75.4724 6.0171    17.5       -44.1914    87.4016    135.809      
1 1 1 16 4  14 o 0 235.288 5.60879   246.662    -13.8238    102.393    -13.8238     
1 1 1 16 4  15 o 0 144.187 5.17681   85.6442    -87.9314    58.5616    92.0686      
1 1 1 16 4  16 o 0 75.8196 5.88129   69.1693    -77.829     0.0188995  -77.829      
1 1 1 16 4  17 o 0 123.314 4.91548   130.473    -125.167    33.2338    -125.167     
1 1 1 16 4  18 o 0 93.8547 5.12917   98.1768    -162.588    32.1449    -162.588     
1 1 1 16 4  19 o 0 31.0195 11.8263   15.9706    91.0859     15.1796    -88.9141     
1 1 1 16 4  20 o 0 71.8129 7.97466   ?          ?           ?          ?            
1 1 1 16 4  21 o 0 30.5017 13.6547   ?          ?           ?          ?            
1 1 1 16 4  22 o 0 17.868  8.16025   ?          ?           ?          ?            
1 1 1 16 5  0  o 0 30.2419 15.1399   5.77481    0           47.5709    180          
1 1 1 16 5  1  o 0 190.212 5.06531   55.4922    -83.5051    226.326    96.4949      
1 1 1 16 5  2  o 0 534.541 12.5204   460.048    93.1975     50.7442    -86.8025     
1 1 1 16 5  3  o 0 412.866 10.9287   285.618    45.8898     151.572    -134.11      
1 1 1 16 5  4  o 0 76.1799 5.91231   1.54601    109.764     2.39083    -70.2363     
1 1 1 16 5  5  o 0 473.4   11.9426   347.953    -157.573    117.591    22.4268      
1 1 1 16 5  6  o 0 350.321 8.80585   344.27     90.5807     102.157    90.5807      
1 1 1 16 5  7  o 0 403.005 11.0976   468.139    121.623     231.55     121.623      
1 1 1 16 5  8  o 0 264.224 7.71993   171.703    -169.156    108.337    10.844       
1 1 1 16 5  9  o 0 487.372 14.0431   444.922    -152.335    55.9873    -152.335     
1 1 1 16 5  10 o 0 219.793 6.95301   140.657    -31.7025    81.1641    148.298      
1 1 1 16 5  11 o 0 99.743  5.33657   48.7832    -13.5039    67.1416    166.496      
1 1 1 16 5  12 f 1 284.184 7.87339   273.411    158.537     47.6662    158.537      
1 1 1 16 5  13 o 0 98.7135 5.47768   93.2967    157.628     29.8447    157.628      
1 1 1 16 5  14 o 0 82.7305 5.42773   34.359     -101.807    61.6916    78.1935      
1 1 1 16 5  15 o 0 36.4894 10.7223   0.776827   -153.324    31.393     -153.324     
1 1 1 16 5  16 o 0 28.3787 10.4223   1.77056    163.646     22.1639    -16.354      
1 1 1 16 5  17 f 1 33.633  11.1903   4.4009     -27.1084    65.5231    -27.1084     
1 1 1 16 5  18 o 0 17.9908 8.49361   10.7915    38.463      39.9307    38.463       
1 1 1 16 5  19 f 1 45.4851 10.5526   39.7001    -102.119    6.52043    -102.119     
1 1 1 16 5  20 o 0 46.4106 12.8675   ?          ?           ?          ?            
1 1 1 16 5  21 o 0 30.2812 14.1992   ?          ?           ?          ?            
1 1 1 16 5  22 o 0 15.7295 7.96931   ?          ?           ?          ?            
1 1 1 16 6  0  o 0 500.999 16.6834   461.617    180         92.4248    -180         
1 1 1 16 6  1  o 0 447.759 9.64431   426.088    84.1391     39.8455    84.1391      
1 1 1 16 6  2  o 0 108.201 4.40327   40.811     -2.43957    80.6247    177.56       
1 1 1 16 6  3  o 0 304.452 7.59235   293.276    59.5809     63.9916    59.5809      
1 1 1 16 6  4  o 0 664.53  15.5642   611.996    19.9786     69.0108    19.9786      
1 1 1 16 6  5  o 0 473.869 11.7927   355.64     -124.428    100.486    55.5721      
1 1 1 16 6  6  o 0 503.395 12.9527   523.47     -169.759    197.893    -169.759     
1 1 1 16 6  7  o 0 189.14  5.75227   123.33     88.7799     72.5059    -91.2201     
1 1 1 16 6  8  o 0 170.843 5.91844   104.598    20.9819     70.82      -159.018     
1 1 1 16 6  9  o 0 330.097 10.3594   278.269    89.0629     3.74223    -90.9371     
1 1 1 16 6  10 o 0 205.241 6.04216   136.02     -175.723    64.3983    4.27696      
1 1 1 16 6  11 o 0 23.4604 10.1315   61.4165    161.121     139.64     161.121      
1 1 1 16 6  12 o 0 61.4201 6.97541   11.4284    32.8958     10.2586    -147.104     
1 1 1 16 6  13 o 0 62.8835 7.04039   43.5194    166.823     6.22913    166.823      
1 1 1 16 6  14 o 0 178.94  5.44267   132.506    -109.467    31.0914    70.5333      
1 1 1 16 6  15 o 0 114.539 4.46149   71.3352    -173.965    40.0983    6.03524      
1 1 1 16 6  16 o 0 176.814 4.64592   186.935    124.626     33.6227    124.626      
1 1 1 16 6  17 o 0 121.136 5.26844   125.384    112.436     27.0522    112.436      
1 1 1 16 6  18 f 1 24.6426 10.2562   4.4224     88.9319     10.6187    -91.0681     
1 1 1 16 6  19 o 0 26.0633 11.0065   10.1756    -15.9692    16.8781    164.031      
1 1 1 16 6  20 o 0 56.4684 12.6566   ?          ?           ?          ?            
1 1 1 16 6  21 o 0 34.1988 15.2005   ?          ?           ?          ?            
1 1 1 16 7  0  o 0 663.952 19.796    594.439    0           30.2296    1.32932e-13  
1 1 1 16 7  1  o 0 135.469 4.34222   42.4191    -37.3888    29.5264    -37.3888     
1 1 1 16 7  2  o 0 400.357 8.90735   308.479    111.548     84.064     -68.4519     
1 1 1 16 7  3  o 0 786.973 18.4367   669.936    -110.97     39.2123    69.0298      
1 1 1 16 7  4  o 0 274.711 7.11015   176.732    -55.1155    113.994    124.885      
1 1 1 16 7  5  o 0 524.654 12.2288   408.779    -6.91693    79.7252    173.083      
1 1 1 16 7  6  o 0 256.798 6.91388   178.768    -154.318    66.6169    25.6823      
1 1 1 16 7  7  o 0 330.469 9.55645   298.469    116.35      22.7855    116.35       
1 1 1 16 7  8  o 0 295.528 8.27759   299.301    -132.122    99.2615    -132.122     
1 1 1 16 7  9  o 0 244.488 7.59042   195.198    -9.80497    19.9451    170.195      
1 1 1 16 7  10 o 0 250.646 7.3675    231.473    22.6168     52.2068    22.6168      
1 1 1 16 7  11 o 0 118.65  5.09428   86.964     -173.674    24.0415    6.3259       
1 1 1 16 7  12 o 0 141.001 4.99821   123.422    15.9348     13.6017    15.9348      
1 1 1 16 7  13 o 0 85.0474 5.70541   40.2746    36.007      57.3256    -143.993     
1 1 1 16 7  14 o 0 108.53  4.7814    112.457    45.4236     58.8221    45.4236      
1 1 1 16 7  15 o 0 73.4281 6.23559   52.063     -38.3053    7.85988    141.695      
1 1 1 16 7  16 f 1 112.526 4.19586   128.842    -92.8471    46.5088    -92.8471     
1 1 1 16 7  17 o 0 64.0726 6.94163   57.6437    -64.4006    1.89528    -64.4006     
1 1 1 16 7  18 o 0 59.0318 9.9275    40.8627    136.413     19.0136    -43.5874     
1 1 1 16 7  19 o 0 58.6498 12.4018   31.3313    174.098     36.246     -5.90189     
1 1 1 16 7  20 o 0 33.9034 12.9075   ?          ?           ?          ?            
1 1 1 16 7  21 o 0 28.2129 14.0021   ?          ?           ?          ?            
1 1 1 16 8  0  o 0 630.336 19.5812   562.6      180         95.4863    -6.79905e-14 
1 1 1 16 8  1  o 0 78.6565 7.41936   15.3378    137.748     39.7193    -42.2518     
1 1 1 16 8  2  o 0 763.013 17.2595   616.072    37.424      111.374    -142.576     
1 1 1 16 8  3  o 0 821.268 19.1593   678.03     -11.8993    79.3263    168.101      
1 1 1 16 8  4  o 0 363.963 9.39254   369.149    10.609      119.004    10.609       
1 1 1 16 8  5  o 0 348.994 8.83032   271.16     88.9159     47.1861    -91.0841     
1 1 1 16 8  6  o 0 213.55  5.93432   195.886    -35.8995    51.1702    -35.8995     
1 1 1 16 8  7  o 0 127.821 4.82077   49.2284    74.4913     105.219    -105.509     
1 1 1 16 8  8  o 0 130.563 6.00578   40.6099    -120.913    125.925    59.0868      
1 1 1 16 8  9  o 0 115.27  5.5312    40.9165    -92.0452    102.491    87.9548      
1 1 1 16 8  10 o 0 141.055 5.16589   93.9057    -91.9381    34.7427    88.0619      
1 1 1 16 8  11 o 0 210.084 5.92502   195.334    111.434     19.6179    111.434      
1 1 1 16 8  12 o 0 76.9773 5.70989   35.2789    -104.861    35.4919    75.1388      
1 1 1 16 8  13 o 0 119.42  5.09591   72.0709    53.4277     55.087     -126.572     
1 1 1 16 8  14 o 0 178.857 5.37934   153.71     130.789     13.3911    130.789      
1 1 1 16 8  15 o 0 90.8085 4.86545   62.1599    6.55674     17.6897    -173.443     
1 1 1 16 8  16 o 0 31.6262 10.5777   5.31963    173.853     27.9327    -6.14677     
1 1 1 16 8  17 o 0 54.0795 7.73191   57.3881    -111.319    26.3131    -111.319     
1 1 1 16 8  18 o 0 29.1446 10.901    11.7408    70.0481     9.1075     -109.952     
1 1 1 16 8  19 o 0 47.0048 9.83041   51.8731    -64.87      37.9278    -64.87       
1 1 1 16 8  20 o 0 58.2191 15.0306   ?          ?           ?          ?            
1 1 1 16 8  21 o 0 19.0003 9.69661   ?          ?           ?          ?            
1 1 1 16 9  0  o 0 24.8544 14.9372   2.19248    0           27.4588    -180         
1 1 1 16 9  1  o 0 57.8742 6.69308   12.5473    13.5911     62.4451    13.5911      
1 1 1 16 9  2  o 0 720.773 15.8323   625.077    -79.9847    14.2169    100.015      
1 1 1 16 9  3  o 0 560.416 13.0314   426.444    -8.73449    120.58     171.266      
1 1 1 16 9  4  o 0 362.468 8.53116   373.927    -36.1797    133.606    -36.1797     
1 1 1 16 9  5  o 0 618.068 15.1311   487.888    111.01      76.5635    -68.9896     
1 1 1 16 9  6  f 1 623.404 15.1156   584.93     117.305     61.1827    117.305      
1 1 1 16 9  7  o 0 205.11  6.06778   176.352    140.231     11.4602    140.231      
1 1 1 16 9  8  o 0 287.376 8.27521   218.886    13.3176     53.6869    -166.682     
1 1 1 16 9  9  o 0 91.4236 6.45347   57.9471    -143.295    27.3969    -143.295     
1 1 1 16 9  10 o 0 73.4025 6.64418   28.6326    -33.8792    0.648186   -33.8792     
1 1 1 16 9  11 o 0 194.59  6.04543   165.786    177.003     10.2465    -2.9966      
1 1 1 16 9  12 o 0 75.2387 6.47482   62.7554    32.8296     12.8154    32.8296      
1 1 1 16 9  13 o 0 182.769 5.79691   165.401    -40.8057    22.178     -40.8057     
1 1 1 16 9  14 o 0 49.2278 9.46005   2.83664    179.575     75.4796    179.575      
1 1 1 16 9  15 o 0 120.137 4.4274    148.539    -30.1597    64.3712    -30.1597     
1 1 1 16 9  16 f 1 178.031 5.39547   166.182    35.2643     9.13457    -144.736     
1 1 1 16 9  17 o 0 61.5959 6.87753   70.4442    -54.4675    37.5895    -54.4675     
1 1 1 16 9  18 o 0 51.0763 8.75331   40.6131    -49.4534    2.43439    130.547      
1 1 1 16 9  19 o 0 49.3661 12.9504   48.0993    0.396696    17.1417    0.396696     
1 1 1 16 9  20 o 0 42.9906 15.078    ?          ?           ?          ?            
1 1 1 16 9  21 o 0 20.8809 10.5464   ?          ?           ?          ?            
1 1 1 16 10 0  o 0 394.957 11.9565   350.116    0           71.5488    5.39921e-14  
1 1 1 16 10 1  o 0 321.597 7.16193   316.39     57.8996     78.7135    57.8996      
1 1 1 16 10 2  o 0 357.946 8.17165   272.064    -98.9115    74.8552    81.0885      
1 1 1 16 10 3  o 0 200.943 5.59994   118.18     -53.8764    98.7004    126.124      
1 1 1 16 10 4  o 0 181.484 4.67851   81.143     -128.9      136.131    51.1002      
1 1 1 16 10 5  o 0 129.187 4.71758   99.7692    1.04978     40.5198    1.04978      
1 1 1 16 10 6  o 0 433.395 11.197    354.457    146.276     55.3526    -33.7235     
1 1 1 16 10 7  o 0 407.158 10.3533   387.746    143.253     70.8414    143.253      
1 1 1 16 10 8  o 0 404.47  11.4901   343.48     49.5063     6.28752    -130.494     
1 1 1 16 10 9  o 0 227.179 6.70066   196.357    45.4388     17.3582    45.4388      
1 1 1 16 10 10 o 0 150.642 5.5061    107.447    -175.551    22.261     4.44858      
1 1 1 16 10 11 o 0 261.949 6.96941   234.226    -81.8473    3.36686    -81.8473     
1 1 1 16 10 12 o 0 28.6804 10.6294   19.1596    -139.713    65.4551    -139.713     
1 1 1 16 10 13 o 0 147.382 4.60763   129.924    78.117      14.4936    78.117       
1 1 1 16 10 14 o 0 205.1   5.54964   161.551    -19.5792    14.2274    160.421      
1 1 1 16 10 15 o 0 290.59  6.6002    349.769    73.9446     121.853    73.9446      
1 1 1 16 10 16 o 0 87.0462 5.13102   95.9179    28.0665     33.894     28.0665      
1 1 1 16 10 17 o 0 47.3723 9.16846   34.6136    36.771      10.5818    -143.229     
1 1 1 16 10 18 o 0 54.2508 9.46467   41.6334    -58.7146    6.96177    121.285      
1 1 1 16 10 19 o 0 21.3113 9.81184   4.05019    0.108086    1.58648    -179.892     
1 1 1 16 10 20 o 0 28.7271 12.1114   ?          ?           ?          ?            
1 1 1 16 10 21 o 0 13.956  6.74552   ?          ?           ?          ?            
1 1 1 16 11 0  o 0 978.42  25.8911   863.862    0           100.097    6.75338e-14  
1 1 1 16 11 1  o 0 563.871 12.5609   467.739    91.361      50.1837    -88.639      
1 1 1 16 11 2  o 0 451.109 9.58042   325.524    84.024      130.795    -95.976      
1 1 1 16 11 3  o 0 539.802 12.0985   474.876    80.652      20.1261    80.652       
1 1 1 16 11 4  o 0 187.906 4.95326   101.197    -80.7737    105.203    99.2263      
1 1 1 16 11 5  o 0 300.579 7.75684   208.635    57.3022     82.8943    -122.698     
1 1 1 16 11 6  f 1 620.456 15.6213   508.177    -36.1558    79.3642    143.844      
1 1 1 16 11 7  o 0 231.293 6.45296   220.153    -81.6574    55.7581    -81.6574     
1 1 1 16 11 8  o 0 191.784 5.66433   115.266    169.412     90.6331    -10.5881     
1 1 1 16 11 9  o 0 129.61  5.16499   84.2822    -138.61     35.6349    41.3904      
1 1 1 16 11 10 o 0 201.859 5.61071   180.757    114.781     1.06736    114.781      
1 1 1 16 11 11 o 0 260.832 6.92005   259.314    80.936      58.6841    80.936       
1 1 1 16 11 12 o 0 122.909 5.32694   48.8869    18.4671     112.38     -161.533     
1 1 1 16 11 13 o 0 190.701 5.72001   144.523    38.095      32.1268    -141.905     
1 1 1 16 11 14 o 0 61.6824 6.58499   33.102     63.0959     18.6014    -116.904     
1 1 1 16 11 15 o 0 39.1133 10.195    21.0119    -115.94     3.44819    64.06        
1 1 1 16 11 16 o 0 74.0743 6.43509   66.1604    -178.646    0.873683   1.3537       
1 1 1 16 11 17 o 0 139.54  5.99824   144.634    151.618     32.9724    151.618      
1 1 1 16 11 18 o 0 75.9224 7.04052   67.0832    -123.567    1.21047    -123.567     
1 1 1 16 11 19 o 0 28.4236 12.0377   13.907     57.9908     13.5226    -122.009     
1 1 1 16 11 20 o 0 33.8678 14.2614   ?          ?           ?          ?            
1 1 1 16 11 21 f 1 21.1252 10.4193   ?          ?           ?          ?            
1 1 1 16 12 0  o 0 1039.5  28.321    913.599    0           44.8214    1.33654e-13  
1 1 1 16 12 1  o 0 333.906 7.49958   273.996    -5.51725    26.0675    174.483      
1 1 1 16 12 2  o 0 340.211 7.49308   248.682    -138.542    85.4935    41.4581      
1 1 1 16 12 3  o 0 279.477 6.71386   286.268    -73.0227    107.42     -73.0227     
1 1 1 16 12 4  o 0 674.336 15.7888   538.792    -77.124     71.1001    102.876      
1 1 1 16 12 5  o 0 96.2241 5.5149    24.5023    -3.35292    89.9904    176.647      
1 1 1 16 12 6  o 0 648.624 17.3026   564.701    -46.5002    11.122     133.5        
1 1 1 16 12 7  f 1 413.763 10.9188   424.001    -177.969    133.984    -177.969     
1 1 1 16 12 8  o 0 193.807 5.78568   163.542    -170.093    6.58776    -170.093     
1 1 1 16 12 9  o 0 197.103 5.47853   128.01     -99.6004    66.3558    80.3996      
1 1 1 16 12 10 o 0 249.549 6.6793    269.728    130.125     93.3853    130.125      
1 1 1 16 12 11 o 0 91.6734 5.59722   49.3971    85.3089     43.2229    -94.6911     
1 1 1 16 12 12 o 0 300.469 7.51025   300.426    -40.0552    79.6192    -40.0552     
1 1 1 16 12 13 o 0 24.1154 10.066    28.5246    107.877     77.9694    107.877      
1 1 1 16 12 14 o 0 228.099 6.54648   210.874    139.72      49.4294    139.72       
1 1 1 16 12 15 o 0 79.0329 5.95102   58.1715    -166.089    33.0446    13.9114      
1 1 1 16 12 16 o 0 75.5382 6.17131   78.7587    -165.763    24.2787    -165.763     
1 1 1 16 12 17 o 0 87.5349 6.58189   88.18      51.5317     19.4854    51.5317      
1 1 1 16 12 18 o 0 36.017  11.5411   26.9838    115.703     3.14402    -64.2966     
1 1 1 16 12 19 o 0 38.9712 11.9872   8.45416    -75.0699    46.5388    104.93       
1 1 1 16 12 20 o 0 36.1962 14.6792   ?          ?           ?          ?            
1 1 1 16 12 21 o 0 36.8473 3.83748   ?          ?           ?          ?            
1 1 1 16 13 0  o 0 89.9026 7.46941   73.6895    0           65.3642    -180         
1 1 1 16 13 1  o 0 588.545 13.1916   453.622    167.205     112.763    -12.795      
1 1 1 16 13 2  o 0 178.243 4.73711   99.4726    111.63      93.1972    -68.3698     
1 1 1 16 13 3  o 0 475.687 10.5286   391.674    119.625     27.0941    -60.375      
1 1 1 16 13 4  o 0 242.079 6.20783   179.171    -144.536    63.9244    35.4637      
1 1 1 16 13 5  o 0 260.477 6.14962   264.35     101.216     83.1573    101.216      
1 1 1 16 13 6  o 0 169.647 5.02128   97.0448    -114.721    86.0291    65.2793      
1 1 1 16 13 7  o 0 127.464 5.12489   129.683    164.973     73.6548    164.973      
1 1 1 16 13 8  o 0 330.489 8.65634   276.675    -102.739    3.22052    77.2607      
1 1 1 16 13 9  o 0 167.945 4.82022   119.76     -178.884    29.8791    1.11612      
1 1 1 16 13 10 o 0 104.707 5.34035   55.3417    -44.8062    62.7906    135.194      
1 1 1 16 13 11 o 0 211.552 5.75887   152.549    71.9381     63.2835    -108.062     
1 1 1 16 13 12 o 0 150.43  5.2383    125.797    -41.9335    3.07124    138.067      
1 1 1 16 13 13 o 0 38.2578 11.0332   0.724892   -7.48631    35.0014    172.514      
1 1 1 16 13 14 o 0 47.1158 9.26934   16.3671    97.1935     35.5155    -82.8065     
1 1 1 16 13 15 o 0 23.0419 9.64125   15.7449    -45.9933    58.8069    -45.9933     
1 1 1 16 13 16 o 0 27.6992 10.7703   3.44052    92.9569     34.047     -87.0431     
1 1 1 16 13 17 o 0 72.5233 6.23092   76.2276    50.5382     25.9791    50.5382      
1 1 1 16 13 18 o 0 46.5835 10.6261   49.2222    -159.829    24.1127    -159.829     
1 1 1 16 13 19 o 0 31.8373 12.2719   24.49      118.934     6.92635    118.934      
1 1 1 16 13 20 o 0 49.9622 15.7805   ?          ?           ?          ?            
1 1 1 16 13 21 o 0 15.2894 7.33459   ?          ?           ?          ?            
1 1 1 16 14 0  o 0 301.064 8.81765   261.64     180         1.28747    180          
1 1 1 16 14 1  f 1 450.874 9.168     421.988    -5.69198    71.7674    -5.69198     
1 1 1 16 14 2  o 0 434.221 8.6169    424.137    -61.3164    110.003    -61.3164     
1 1 1 16 14 3  o 0 465.302 10.3257   449.415    135.675     65.3531    135.675      
1 1 1 16 14 4  o 0 689.91  15.4512   656.05     73.9598     80.9751    73.9598      
1 1 1 16 14 5  o 0 352.03  8.28463   334.21     14.3473     56.4356    14.3473      
1 1 1 16 14 6  o 0 318.668 8.18968   315.802    -117.577    82.1583    -117.577     
1 1 1 16 14 7  o 0 65.2793 7.74511   11.1309    104.47      61.748     -75.5298     
1 1 1 16 14 8  o 0 321.642 8.41245   339.772    100.732     143.684    100.732      
1 1 1 16 14 9  o 0 155.945 4.67818   127.572    -73.3517    19.4541    106.648      
1 1 1 16 14 10 o 0 199.219 5.73969   186.912    24.3766     24.744     24.3766      
1 1 1 16 14 11 o 0 97.4617 5.35472   79.0688    123.824     2.915      -56.1764     
1 1 1 16 14 12 o 0 120.585 4.65165   134.504    -4.9787     76.1882    -4.9787      
1 1 1 16 14 13 o 0 30.0289 10.8653   4.41795    78.2363     21.4966    78.2363      
1 1 1 16 14 14 o 0 24.2859 10.0679   9.19578    -70.4019    45.0668    -70.4019     
1 1 1 16 14 15 o 0 203.96  5.56204   238.633    34.4346     80.9712    34.4346      
1 1 1 16 14 16 o 0 67.5689 6.99659   45.1059    -100.583    33.24      79.4175      
1 1 1 16 14 17 o 0 28.5338 11.3597   2.73909    -144.86     0.233884   35.14        
1 1 1 16 14 18 f 1 40.7344 12.6685   39.4473    -59.5593    16.0202    -59.5593     
1 1 1 16 14 19 o 0 24.0807 11.16     ?          ?           ?          ?            
1 1 1 16 14 20 o 0 29.2639 11.7258   ?          ?           ?          ?            
1 1 1 16 15 0  o 0 673.669 19.648    581.478    0           163.961    9.0123e-15   
1 1 1 16 15 1  o 0 366.578 8.27621   332.483    -155.274    44.8008    -155.274     
1 1 1 16 15 2  f 1 346.392 8.04656   364.464    -166.406    114.818    -166.406     
1 1 1 16 15 3  o 0 441.649 9.89773   371.127    -148.924    44.1894    31.076       
1 1 1 16 15 4  o 0 361.997 9.20994   249.764    12.0761     136.887    -167.924     
1 1 1 16 15 5  o 0 154.216 5.14822   127.196    -87.8318    13.0472    -87.8318     
1 1 1 16 15 6  o 0 190.732 5.54376   105.809    -2.78732    111.534    177.213      
1 1 1 16 15 7  f 1 175.453 5.47877   103.324    77.5269     84.2751    -102.473     
1 1 1 16 15 8  o 0 96.1381 5.46642   68.0346    -38.0574    3.59232    -38.0574     
1 1 1 16 15 9  o 0 300.555 7.57011   253.975    30.9696     38.0578    -149.03      
1 1 1 16 15 10 o 0 340.254 9.20103   352.907    -29.9692    100.369    -29.9692     
1 1 1 16 15 11 o 0 268.684 6.75267   216.118    23.9984     37.441     -156.002     
1 1 1 16 15 12 o 0 190.822 4.89897   165.685    159.89      8.95765    159.89       
1 1 1 16 15 13 o 0 136.928 4.70767   83.3044    -164.633    56.6549    15.3671      
1 1 1 16 15 14 o 0 126.18  4.43387   123.365    -80.294     1.63732    99.706       
1 1 1 16 15 15 o 0 87.7493 5.63238   78.0105    81.8103     7.67447    -98.1897     
1 1 1 16 15 16 o 0 24.6342 10.2749   0.778991   81.9782     34.8194    81.9782      
1 1 1 16 15 17 o 0 59.632  7.38552   56.3255    175.711     12.0458    175.711      
1 1 1 16 15 18 o 0 56.0227 10.7699   56.718     130.366     20.3914    130.366      
1 1 1 16 15 19 o 0 55.0661 15.4687   ?          ?           ?          ?            
1 1 1 16 15 20 o 0 34.5286 17.1409   ?          ?           ?          ?            
1 1 1 16 16 0  o 0 937.16  37.123    849.978    180         12.872     3.38729e-13  
1 1 1 16 16 1  o 0 22.9475 14.32     4.65077    -90         70.1608    90           
1 1 1 16 16 2  o 0 314.605 9.56358   283.124    180         53.3132    180          
1 1 1 16 16 3  o 0 210.46  8.10139   187.96     90          23.5891    90           
1 1 1 16 16 4  o 0 294.164 10.5211   260.257    180         74.0828    180          
1 1 1 16 16 5  o 0 142.906 7.54621   70.7026    -90         52.2289    -90          
1 1 1 16 16 6  o 0 185.866 7.63151   160.376    0           11.3063    -180         
1 1 1 16 16 7  o 0 287.238 10.4366   244.084    90          87.6453    90           
1 1 1 16 16 8  o 0 18.2476 12.4312   2.96865    0           39.5475    180          
1 1 1 16 16 9  o 0 172.011 6.78833   155.623    90          88.767     90           
1 1 1 16 16 10 o 0 246.684 9.04673   220.693    0           32.3189    -1.44915e-14 
1 1 1 16 16 11 o 0 354.833 10.9206   310.366    90          64.3774    90           
1 1 1 16 16 12 o 0 22.7449 13.3571   7.67504    180         29.2748    1.83958e-15  
1 1 1 16 16 13 o 0 102.4   6.91716   85.125     90          7.95522    -90          
1 1 1 16 16 14 o 0 110.579 6.92858   110.459    180         5.8346     180          
1 1 1 16 16 15 o 0 112.36  6.82631   108.903    90          28.2245    90           
1 1 1 16 16 16 f 1 43.7058 16.1632   40.1138    0           0.512908   180          
1 1 1 16 16 17 o 0 18.2139 12.2802   2.40682    -90         3.74898    90           
1 1 1 16 16 18 o 0 21.1629 13.2327   5.37628    180         0.925064   1.32763e-13  
1 1 1 16 16 19 o 0 85.5883 36.2776   ?          ?           ?          ?            
1 1 1 16 16 20 o 0 25.5029 17.6427   ?          ?           ?          ?            
1 1 1 17 0  1  o 0 111.369 6.39816   103.112    -135        96.188     45           
1 1 1 17 0  2  f 1 68.156  8.77124   29.706     180         28.3888    -1.88697e-17 
1 1 1 17 0  3  o 0 954.235 30.7278   852.807    -45         119.765    -45          
1 1 1 17 0  4  o 0 342.535 12.1011   302.72     -90         46.5953    -90          
1 1 1 17 0  5  o 0 116.886 6.96493   85.0207    -135        10.3925    -135         
1 1 1 17 0  6  o 0 96.3457 7.33773   81.5925    0           102.139    180          
1 1 1 17 0  7  o 0 85.645  8.13135   49.4352    -45         17.3053    135          
1 1 1 17 0  8  o 0 635.213 24.4584   556.91     -90         145.099    -90          
1 1 1 17 0  9  o 0 378.259 13.7322   324.57     45          25.5089    45           
1 1 1 17 0  10 o 0 227.535 10.4053   190.677    0           15.9929    6.16219e-14  
1 1 1 17 0  11 o 0 330.393 12.3846   300.654    -45         49.9886    -45          
1 1 1 17 0  12 o 0 121.151 6.78971   105.013    90          26.4302    90           
1 1 1 17 0  13 o 0 95.917  7.90373   82.1085    -135        13.9634    -135         
1 1 1 17 0  14 o 0 109.406 6.55549   85.5839    180         54.353     180          
1 1 1 17 0  15 o 0 58.2439 9.94196   45.0392    -45         8.88692    -45          
1 1 1 17 0  16 o 0 16.3597 10.9888   4.82664    90          19.8559    -90          
1 1 1 17 0  17 o 0 22.9273 14.107    17.3764    45          22.0751    -135         
1 1 1 17 0  18 o 0 105.6   9.33632   93.3686    0           27.4136    1.05831e-14  
1 1 1 17 0  19 o 0 20.27   13.0205   10.4979    -45         4.65433    135          
1 1 1 17 0  20 o 0 38.6209 22.1636   ?          ?           ?          ?            
1 1 1 17 0  21 o 0 31.0347 20.1193   ?          ?           ?          ?            
1 1 1 17 1  0  o 0 271.554 8.37122   253.065    0           61.4425    2.86367e-13  
1 1 1 17 1  1  f 1 224.901 5.65641   216.423    -52.9408    36.098     -52.9408     
1 1 1 17 1  2  o 0 429.622 10.5663   381.179    -146.59     0.146393   33.4098      
1 1 1 17 1  3  o 0 571.858 14.958    505.165    -145.292    0.883412   34.7078      
1 1 1 17 1  4  o 0 605.818 14.7806   660.509    -178.434    262.454    -178.434     
1 1 1 17 1  5  o 0 292.968 7.64951   231.549    42.2169     34.2709    -137.783     
1 1 1 17 1  6  o 0 374.982 9.83092   350.83     -2.34641    70.2113    -2.34641     
1 1 1 17 1  7  o 0 565.805 15.9056   521.497    -49.4628    40.5157    -49.4628     
1 1 1 17 1  8  o 0 208.009 6.17114   169.377    -99.73      6.78995    80.27        
1 1 1 17 1  9  o 0 177.828 5.96067   201.666    -14.8836    120.729    -14.8836     
1 1 1 17 1  10 o 0 228.915 6.67048   201.45     139.077     29.1348    139.077      
1 1 1 17 1  11 o 0 147.842 5.28312   78.2572    32.713      101.473    -147.287     
1 1 1 17 1  12 o 0 175.904 5.5588    159.444    164.539     21.0547    164.539      
1 1 1 17 1  13 o 0 330.156 8.70749   317.468    152.135     70.9106    152.135      
1 1 1 17 1  14 o 0 229.249 6.33578   224.758    14.1619     73.1694    14.1619      
1 1 1 17 1  15 o 0 115.636 4.78884   113.444    -54.0045    47.3551    -54.0045     
1 1 1 17 1  16 o 0 46.4641 9.42132   34.2421    62.9602     0.838565   62.9602      
1 1 1 17 1  17 o 0 110.878 5.35142   104.29     38.9845     7.53961    38.9845      
1 1 1 17 1  18 o 0 102.164 5.57577   87.6844    -98.9233    2.12664    81.0767      
1 1 1 17 1  19 o 0 14.5082 7.27152   10.6717    43.4785     37.7269    43.4785      
1 1 1 17 1  20 o 0 36.4929 14.7658   ?          ?           ?          ?            
1 1 1 17 1  21 o 0 39.4482 17.1424   ?          ?           ?          ?            
1 1 1 17 1  22 o 0 9.36842 4.48382   ?          ?           ?          ?            
1 1 1 17 2  0  o 0 123.046 6.04077   113.734    180         85.8797    5.89852e-14  
1 1 1 17 2  1  o 0 353.23  7.52868   258.847    165.519     125.118    -14.4806     
1 1 1 17 2  2  o 0 170.131 4.99943   109.087    -111.102    66.2839    68.8983      
1 1 1 17 2  3  f 1 352.428 8.49951   294.194    144.619     25.9574    -35.3808     
1 1 1 17 2  4  o 0 273.689 8.48846   207.041    -66.0112    53.5686    113.989      
1 1 1 17 2  5  o 0 425.821 10.3663   360.747    89.0974     7.87247    -90.9026     
1 1 1 17 2  6  o 0 343.602 8.35668   294.741    -134.097    13.3626    -134.097     
1 1 1 17 2  7  o 0 221.749 6.28534   171.228    35.3549     35.9609    -144.645     
1 1 1 17 2  8  o 0 238.913 7.11246   191.685    -93.4311    18.7287    86.5689      
1 1 1 17 2  9  f 1 242.876 7.49678   175.014    -49.0014    58.3306    130.999      
1 1 1 17 2  10 f 1 309.829 8.64707   235.06     -73.7057    42.4771    106.294      
1 1 1 17 2  11 o 0 253.806 7.15999   211.213    -18.7477    31.2059    161.252      
1 1 1 17 2  12 o 0 128.235 4.94941   102.826    -140.124    3.21845    39.8764      
1 1 1 17 2  13 o 0 162.464 5.00514   130.757    105.863     11.7254    -74.1369     
1 1 1 17 2  14 o 0 119.761 4.86253   73.6537    -128.847    45.3085    51.1529      
1 1 1 17 2  15 o 0 61.3064 6.32375   39.999     -42.1922    9.68633    137.808      
1 1 1 17 2  16 o 0 77.7844 5.1996    83.8651    -94.302     30.1103    -94.302      
1 1 1 17 2  17 o 0 39.4422 10.3079   3.19727    89.2283     60.6965    -90.7717     
1 1 1 17 2  18 o 0 73.4581 7.26284   55.7936    52.9272     14.1925    -127.073     
1 1 1 17 2  19 o 0 19.8932 9.45299   4.08784    156.574     5.8577     -23.4257     
1 1 1 17 2  20 o 0 73.4043 14.0932   ?          ?           ?          ?            
1 1 1 17 2  21 o 0 34.0933 13.7927   ?          ?           ?          ?            
1 1 1 17 2  22 o 0 6.86798 3.40754   ?          ?           ?          ?            
1 1 1 17 3  0  o 0 133.063 6.35154   77.55      0           34.5978    -1.12162e-14 
1 1 1 17 3  1  o 0 357.972 7.90684   261.113    35.1311     110.089    -144.869     
1 1 1 17 3  2  o 0 328.665 8.32213   304.06     -12.7021    35.4743    -12.7021     
1 1 1 17 3  3  o 0 308.204 7.6647    338.194    109.931     149.762    109.931      
1 1 1 17 3  4  o 0 245.139 6.38836   184.529    102.141     45.3478    -77.8593     
1 1 1 17 3  5  o 0 157.207 5.37412   97.2497    -12.1315    55.842     167.868      
1 1 1 17 3  6  o 0 43.7657 10.0718   32.5576    28.8022     90.0162    28.8022      
1 1 1 17 3  7  o 0 392.307 10.5762   419.628    167.501     155.243    167.501      
1 1 1 17 3  8  o 0 196.489 6.23963   119.483    -13.0041    88.0719    166.996      
1 1 1 17 3  9  o 0 238.534 7.00634   254.268    171.198     113.196    171.198      
1 1 1 17 3  10 o 0 180.956 5.94688   86.5506    -86.1178    121.385    93.8822      
1 1 1 17 3  11 o 0 123.6   4.78777   115.903    93.5894     31.861     93.5894      
1 1 1 17 3  12 o 0 146.445 5.05729   110.45     -134.694    24.2207    45.3063      
1 1 1 17 3  13 o 0 89.4162 5.19759   37.6928    123.573     70.0804    -56.4273     
1 1 1 17 3  14 o 0 110.335 4.66188   48.0585    -67.3864    81.4221    112.614      
1 1 1 17 3  15 o 0 27.0374 10.4037   0.625556   -13.1843    6.67518    166.816      
1 1 1 17 3  16 o 0 74.1434 5.97502   77.1183    83.4032     23.5595    83.4032      
1 1 1 17 3  17 o 0 98.1793 5.48506   74.3839    -64.5537    29.7164    115.446      
1 1 1 17 3  18 o 0 33.1522 11.6928   18.376     90.4069     5.39581    -89.5931     
1 1 1 17 3  19 o 0 46.127  11.3383   30.4855    -124.738    13.4936    55.2619      
1 1 1 17 3  20 o 0 28.0827 12.7689   ?          ?           ?          ?            
1 1 1 17 3  21 o 0 38.4525 18.6151   ?          ?           ?          ?            
1 1 1 17 4  0  o 0 108.04  23.3596   89.4028    180         21.7998    -2.65653e-13 
1 1 1 17 4  1  o 0 371.964 8.45755   287.109    124.535     80.5132    -55.4651     
1 1 1 17 4  2  o 0 471.407 10.7965   470.887    178.309     115.089    178.309      
1 1 1 17 4  3  o 0 355.652 8.84904   276.206    67.8113     63.6398    -112.189     
1 1 1 17 4  4  o 0 550.46  13.3248   415.953    110.553     121.027    -69.4472     
1 1 1 17 4  5  o 0 262.551 7.15459   185.122    46.7109     69.5138    -133.289     
1 1 1 17 4  6  o 0 620.275 15.7562   523.589    -144.427    0.685636   35.573       
1 1 1 17 4  7  o 0 929.185 23.8622   965.431    43.1905     290.202    43.1905      
1 1 1 17 4  8  o 0 245.403 8.02287   206.348    76.9916     1.36465    76.9916      
1 1 1 17 4  9  o 0 339.293 9.39793   323.636    111.247     75.3716    111.247      
1 1 1 17 4  10 o 0 121.146 5.56895   82.9846    172.37      19.4594    -7.62959     
1 1 1 17 4  11 o 0 85.3834 5.95505   50.1597    -74.77      19.3478    -74.77       
1 1 1 17 4  12 o 0 101.94  5.29855   86.8152    63.7507     34.7637    63.7507      
1 1 1 17 4  13 o 0 90.4136 5.58058   25.3307    86.9796     97.5023    -93.0204     
1 1 1 17 4  14 o 0 81.11   5.21232   46.3865    -50.3214    31.4457    129.679      
1 1 1 17 4  15 o 0 49.905  8.53611   33.615     -89.9569    2.7053     -89.9569     
1 1 1 17 4  16 o 0 88.9793 4.7253    77.8452    117.605     8.36579    -62.3954     
1 1 1 17 4  17 o 0 74.4935 6.13412   71.1834    58.2992     10.2373    58.2992      
1 1 1 17 4  18 o 0 44.8523 10.4179   30.4741    46.4054     10.2801    -133.595     
1 1 1 17 4  19 o 0 40.2654 12.0751   11.2823    63.374      42.8097    -116.626     
1 1 1 17 4  20 o 0 54.8356 16.6633   ?          ?           ?          ?            
1 1 1 17 4  21 o 0 23.5266 11.4912   ?          ?           ?          ?            
1 1 1 17 5  0  o 0 120.727 6.05787   104.862    180         26.8352    1.41911e-13  
1 1 1 17 5  1  o 0 306.055 7.1917    326.673    -144.08     125.819    -144.08      
1 1 1 17 5  2  o 0 641.953 14.3446   607.334    -134.228    86.6561    -134.228     
1 1 1 17 5  3  o 0 261.941 7.03278   227.038    -101.638    9.89953    -101.638     
1 1 1 17 5  4  o 0 219.967 5.60724   93.7393    -144.178    182.877    35.8225      
1 1 1 17 5  5  o 0 715.272 17.4943   618.15     9.9076      13.7561    9.9076       
1 1 1 17 5  6  o 0 597.273 15.135    540.49     -148.415    75.8884    -148.415     
1 1 1 17 5  7  o 0 271.865 7.57232   294.94     -21.0788    129.848    -21.0788     
1 1 1 17 5  8  o 0 364.543 10.8803   323.551    140.764     24.95      140.764      
1 1 1 17 5  9  o 0 260.619 7.17485   236.44     70.025      37.9065    70.025       
1 1 1 17 5  10 o 0 163.354 5.29561   119.604    151.295     21.0468    -28.705      
1 1 1 17 5  11 o 0 114.482 5.07492   44.6172    170.05      104.888    -9.95015     
1 1 1 17 5  12 o 0 135.568 5.47313   75.3164    -2.62489    76.3782    177.375      
1 1 1 17 5  13 o 0 221.95  5.89674   195.298    -25.6007    14.2504    -25.6007     
1 1 1 17 5  14 o 0 42.5367 10.538    5.97921    176.105     34.0678    -3.89453     
1 1 1 17 5  15 o 0 135.416 4.80059   96.6366    -55.6154    21.4705    124.385      
1 1 1 17 5  16 o 0 94.8765 5.0325    91.5114    -149.835    7.8199     -149.835     
1 1 1 17 5  17 o 0 74.8999 5.70412   80.4017    128.396     29.0457    128.396      
1 1 1 17 5  18 o 0 36.9977 11.4098   22.6506    36.7818     8.51909    -143.218     
1 1 1 17 5  19 o 0 36.7733 10.4302   21.0523    154.941     15.5381    -25.0586     
1 1 1 17 5  20 o 0 35.6267 14.5206   ?          ?           ?          ?            
1 1 1 17 5  21 o 0 14.0423 6.92338   ?          ?           ?          ?            
1 1 1 17 5  22 o 0 25.867  7.73489   ?          ?           ?          ?            
1 1 1 17 6  0  o 0 16.3612 11.1521   0.924263   180         27.8653    -1.26682e-14 
1 1 1 17 6  1  o 0 497.293 10.8613   369.31     64.9412     135.999    -115.059     
1 1 1 17 6  2  o 0 911.246 20.7076   830.854    -27.205     61.3306    -27.205      
1 1 1 17 6  3  o 0 626.38  14.8315   561.54     88.3663     34.8204    88.3663      
1 1 1 17 6  4  o 0 551.929 13.3433   419.578    -150.253    109.988    29.7475      
1 1 1 17 6  5  f 1 195.671 5.64242   167.74     -121.941    22.442     -121.941     
1 1 1 17 6  6  o 0 77.279  5.59463   9.49177    -176.758    15.2337    3.24204      
1 1 1 17 6  7  o 0 187.335 5.50197   131.287    120.869     48.8528    -59.1311     
1 1 1 17 6  8  o 0 253.263 7.63806   179.329    -169.264    66.8922    10.736       
1 1 1 17 6  9  o 0 125.035 5.21509   78.2068    -144.395    41.1267    35.6055      
1 1 1 17 6  10 o 0 217.375 6.74935   187.949    -116.481    24.6809    -116.481     
1 1 1 17 6  11 o 0 222.094 6.25261   228.908    30.9985     68.1988    30.9985      
1 1 1 17 6  12 o 0 132.037 4.35918   131.109    -89.9556    55.1655    -89.9556     
1 1 1 17 6  13 o 0 194.492 5.28396   142.746    -40.0068    43.3597    139.993      
1 1 1 17 6  14 o 0 123.939 4.69992   94.2412    -162.686    9.78334    17.3138      
1 1 1 17 6  15 o 0 224.286 5.83793   267.056    133.35      91.134     133.35       
1 1 1 17 6  16 o 0 163.034 5.2357    181.115    40.2691     53.2872    40.2691      
1 1 1 17 6  17 o 0 77.178  5.45944   59.6736    -109.546    19.1966    70.4542      
1 1 1 17 6  18 o 0 27.2946 11.2706   3.62982    -131.093    47.3115    -131.093     
1 1 1 17 6  19 o 0 18.511  9.01741   2.37351    -172.03     7.86949    7.96991      
1 1 1 17 6  20 o 0 42.3869 14.6586   ?          ?           ?          ?            
1 1 1 17 6  21 o 0 15.9475 7.84385   ?          ?           ?          ?            
1 1 1 17 7  0  o 0 303.735 11.4509   269.334    180         24.3319    -4.78642e-14 
1 1 1 17 7  1  o 0 1067.21 21.9504   990.222    -140.492    99.6295    -140.492     
1 1 1 17 7  2  o 0 135.12  4.20024   110.328    118.365     27.4911    118.365      
1 1 1 17 7  3  o 0 740.049 16.8112   719.491    179.357     155.981    179.357      
1 1 1 17 7  4  o 0 164.507 5.09177   136.292    -105.392    16.112     -105.392     
1 1 1 17 7  5  f 1 279.611 6.68908   288.061    -179.447    117.386    -179.447     
1 1 1 17 7  6  o 0 181.111 5.53013   180.269    -74.7476    69.3275    -74.7476     
1 1 1 17 7  7  o 0 183.672 5.39199   166.215    92.8657     35.6872    92.8657      
1 1 1 17 7  8  o 0 495.777 13.5601   463.709    79.1681     76.266     79.1681      
1 1 1 17 7  9  o 0 267.238 7.41928   220.282    78.9144     4.38728    -101.086     
1 1 1 17 7  10 o 0 158.597 4.76223   125.782    52.7207     2.06544    52.7207      
1 1 1 17 7  11 o 0 209.001 6.1935    207.506    -58.4884    50.2065    -58.4884     
1 1 1 17 7  12 o 0 149.529 4.91191   155.582    -80.3736    57.5454    -80.3736     
1 1 1 17 7  13 o 0 23.1047 9.89429   3.34149    164.946     9.44207    164.946      
1 1 1 17 7  14 o 0 71.7637 6.46433   26.5749    -160.134    55.7019    19.8659      
1 1 1 17 7  15 o 0 84.8164 5.15463   105.733    -140.443    56.7938    -140.443     
1 1 1 17 7  16 o 0 140.121 5.22562   147.659    72.0044     31.2456    72.0044      
1 1 1 17 7  17 o 0 87.142  6.40019   85.4528    -35.6546    14.5138    -35.6546     
1 1 1 17 7  18 o 0 34.9669 11.107    19.4993    -174.823    10.5042    5.17674      
1 1 1 17 7  19 o 0 22.0443 10.5293   2.63287    129.582     24.5449    -50.4182     
1 1 1 17 7  20 o 0 28.4535 12.0346   ?          ?           ?          ?            
1 1 1 17 7  21 o 0 23.3182 11.0144   ?          ?           ?          ?            
1 1 1 17 8  0  o 0 989.078 31.2075   873.938    180         57.4879    180          
1 1 1 17 8  1  f 1 237.978 5.43738   119.957    59.3816     167.485    -120.618     
1 1 1 17 8  2  o 0 287.246 6.51903   222.76     -27.1212    44.8375    152.879      
1 1 1 17 8  3  o 0 393.878 9.12236   310.32     -145.808    54.2435    34.1918      
1 1 1 17 8  4  o 0 692.199 15.8573   527.603    -171.256    129.935    8.74405      
1 1 1 17 8  5  o 0 442.287 11.9179   398.582    102.154     54.2375    102.154      
1 1 1 17 8  6  o 0 428.662 10.9655   356.748    67.8547     39.5723    -112.145     
1 1 1 17 8  7  o 0 154.759 5.68843   128.424    -118.633    16.571     -118.633     
1 1 1 17 8  8  o 0 84.9892 5.87679   54.372     -35.9683    5.99859    -35.9683     
1 1 1 17 8  9  o 0 317.885 8.91174   286.11     -145.783    42.5401    -145.783     
1 1 1 17 8  10 o 0 276.147 7.03733   234.507    -29.995     20.1219    -29.995      
1 1 1 17 8  11 o 0 163.503 5.34534   101.151    -54.9487    81.3079    125.051      
1 1 1 17 8  12 o 0 144.066 4.63463   162.65     30.3554     84.3571    30.3554      
1 1 1 17 8  13 o 0 38.2578 10.5736   4.15207    134.653     51.6475    134.653      
1 1 1 17 8  14 o 0 31.6523 10.5775   16.7431    -162.973    65.9738    -162.973     
1 1 1 17 8  15 o 0 71.5639 5.99799   76.1132    102.788     23.1444    102.788      
1 1 1 17 8  16 o 0 108.885 4.68641   124.943    -66.1073    49.1135    -66.1073     
1 1 1 17 8  17 o 0 21.5878 9.71109   0.159407   49.4201     15.882     -130.58      
1 1 1 17 8  18 o 0 32.1553 12.4431   2.19784    -44.5538    45.2389    135.446      
1 1 1 17 8  19 o 0 36.6659 14.5939   3.29796    81.6039     52.7652    -98.3961     
1 1 1 17 8  20 o 0 47.9403 14.6022   ?          ?           ?          ?            
1 1 1 17 8  21 o 0 22.8285 8.16256   ?          ?           ?          ?            
1 1 1 17 9  0  o 0 516.768 16.5684   454.908    180         85.597     -1.5619e-14  
1 1 1 17 9  1  o 0 390.791 8.48947   319.055    78.5552     38.0763    -101.445     
1 1 1 17 9  2  o 0 335.727 6.95597   238.838    6.24966     97.9862    -173.75      
1 1 1 17 9  3  o 0 514.499 11.9835   384.883    -53.3571    113.688    126.643      
1 1 1 17 9  4  o 0 72.4261 5.55966   6.22299    120.532     94.3181    120.532      
1 1 1 17 9  5  o 0 394.406 9.52459   372.596    -91.3425    87.8232    -91.3425     
1 1 1 17 9  6  o 0 683.697 16.4732   626.635    36.2919     48.8845    36.2919      
1 1 1 17 9  7  o 0 468.613 12.6211   352.325    -63.6803    105.444    116.32       
1 1 1 17 9  8  o 0 120.399 5.65974   58.3708    124.459     76.3567    -55.5413     
1 1 1 17 9  9  o 0 99.8053 5.69361   44.8573    29.6018     61.5949    -150.398     
1 1 1 17 9  10 o 0 245.921 6.65912   301.271    84.1305     166.056    84.1305      
1 1 1 17 9  11 o 0 204.426 5.59759   205.962    -43.5529    58.278     -43.5529     
1 1 1 17 9  12 o 0 222.8   5.57998   220.362    -175.882    56.4881    -175.882     
1 1 1 17 9  13 o 0 94.3165 5.66943   77.0414    -117.944    6.0704     -117.944     
1 1 1 17 9  14 o 0 203.441 5.87048   181.606    -91.4114    32.2777    -91.4114     
1 1 1 17 9  15 o 0 73.2912 5.6205    74.9473    -125.056    16.3466    -125.056     
1 1 1 17 9  16 o 0 107.42  4.72414   75.2188    -168.947    50.381     11.0527      
1 1 1 17 9  17 o 0 20.8679 9.28234   5.24279    35.6495     33.7356    35.6495      
1 1 1 17 9  18 o 0 29.299  11.2548   17.0495    160.691     9.59558    -19.3092     
1 1 1 17 9  19 o 0 80.141  9.62168   66.4797    -7.14283    1.32133    172.857      
1 1 1 17 9  20 o 0 27.567  11.9257   ?          ?           ?          ?            
1 1 1 17 9  21 o 0 14.2185 6.61629   ?          ?           ?          ?            
1 1 1 17 10 0  o 0 326.885 9.81677   286.597    0           46.5855    9.12044e-14  
1 1 1 17 10 1  o 0 804.586 17.1377   765.106    -66.3916    129.937    -66.3916     
1 1 1 17 10 2  o 0 160.595 5.00616   48.8547    162.434     166.094    -17.566      
1 1 1 17 10 3  o 0 481.902 10.6477   422.156    -31.5871    21.869     -31.5871     
1 1 1 17 10 4  o 0 662.826 14.6298   572.324    -94.049     19.1643    -94.049      
1 1 1 17 10 5  o 0 102.401 5.42787   34.0384    -5.15645    82.8106    174.844      
1 1 1 17 10 6  o 0 372.944 9.65532   344.418    26.8658     42.1458    26.8658      
1 1 1 17 10 7  o 0 274.156 7.64348   240.957    43.9826     20.2411    43.9826      
1 1 1 17 10 8  o 0 187.41  6.23406   166.375    -121.19     25.1338    -121.19      
1 1 1 17 10 9  o 0 238.409 6.52799   177.583    -117.626    36.5299    62.3744      
1 1 1 17 10 10 o 0 203.864 6.18314   232.501    -35.1359    108.457    -35.1359     
1 1 1 17 10 11 o 0 87.9641 5.21547   40.7772    -89.1635    53.9681    90.8365      
1 1 1 17 10 12 f 1 150.751 4.64784   123.747    -17.4812    8.43161    162.519      
1 1 1 17 10 13 o 0 476.381 10.8817   405.734    -178.355    5.30642    -178.355     
1 1 1 17 10 14 o 0 81.8004 6.00142   37.0603    -117.11     51.2828    62.8898      
1 1 1 17 10 15 o 0 40.6461 9.54898   24.0687    84.6211     6.47967    -95.3789     
1 1 1 17 10 16 o 0 77.3438 5.38465   80.5799    -127.913    24.7467    -127.913     
1 1 1 17 10 17 o 0 55.6382 9.16651   59.0702    39.863      28.0011    39.863       
1 1 1 17 10 18 o 0 54.4904 9.83856   45.525     117.101     1.30398    -62.8994     
1 1 1 17 10 19 o 0 58.8644 9.60474   33.2991    -150.378    30.9338    29.6216      
1 1 1 17 10 20 o 0 25.0655 11.5854   ?          ?           ?          ?            
1 1 1 17 10 21 o 0 13.9593 6.98345   ?          ?           ?          ?            
1 1 1 17 11 0  o 0 233.224 8.24432   203.57     180         1.8527     -1.09981e-12 
1 1 1 17 11 1  o 0 454.589 10.0754   299.393    72.5164     185.281    -107.484     
1 1 1 17 11 2  o 0 481.368 10.7234   387.675    133.137     49.7898    -46.863      
1 1 1 17 11 3  o 0 833.708 17.6826   782.814    177.336     140.094    177.336      
1 1 1 17 11 4  o 0 189.879 5.31729   113.622    -2.71888    79.4047    177.281      
1 1 1 17 11 5  o 0 287.11  7.11022   287.38     -158.906    80.2178    -158.906     
1 1 1 17 11 6  f 1 265.805 7.48817   253.748    45.0344     57.5546    45.0344      
1 1 1 17 11 7  o 0 448.004 11.6978   346.527    -75.9135    77.4692    104.087      
1 1 1 17 11 8  o 0 231.738 5.96537   183.993    117.369     17.4704    -62.6307     
1 1 1 17 11 9  o 0 169.19  5.44909   96.8705    -150.675    79.0643    29.3248      
1 1 1 17 11 10 o 0 166.744 5.26766   131.343    25.534      28.4375    -154.466     
1 1 1 17 11 11 o 0 170.75  4.95511   156.897    139.422     24.3307    139.422      
1 1 1 17 11 12 o 0 253.29  7.02384   249.149    80.0437     63.376     80.0437      
1 1 1 17 11 13 o 0 334.576 8.52169   285.178    -96.0944    7.96071    -96.0944     
1 1 1 17 11 14 o 0 116.314 4.64539   69.0885    -84.2514    48.9682    95.7486      
1 1 1 17 11 15 o 0 130.738 4.79785   137.623    -100.858    23.7554    -100.858     
1 1 1 17 11 16 o 0 83.4873 5.54369   84.4023    -94.3143    19.4537    -94.3143     
1 1 1 17 11 17 o 0 86.2144 5.08814   91.3871    -27.6468    30.297     -27.6468     
1 1 1 17 11 18 o 0 25.8984 10.8305   14.2083    106.991     1.31466    106.991      
1 1 1 17 11 19 o 0 40.9554 11.4971   40.5613    162.219     25.342     162.219      
1 1 1 17 11 20 o 0 36.2308 13.2477   ?          ?           ?          ?            
1 1 1 17 12 0  o 0 466.806 13.0022   405.43     0           106.349    4.38572e-14  
1 1 1 17 12 1  o 0 616.196 13.0246   585.338    -128.069    110.739    -128.069     
1 1 1 17 12 2  o 0 427.034 9.57798   387.899    -31.2082    50.0838    -31.2082     
1 1 1 17 12 3  o 0 263.402 6.31269   213.237    -74.1152    9.48227    105.885      
1 1 1 17 12 4  f 1 660.902 14.974    742.275    50.2421     308.669    50.2421      
1 1 1 17 12 5  o 0 129.993 4.44038   87.3682    30.6506     23.0345    -149.349     
1 1 1 17 12 6  o 0 229.973 6.05836   219.164    144.358     56.611     144.358      
1 1 1 17 12 7  o 0 271.574 6.81999   240.243    71.1997     21.1451    71.1997      
1 1 1 17 12 8  o 0 172.628 5.18874   92.5284    45.5356     98.0508    -134.464     
1 1 1 17 12 9  o 0 87.9943 6.17447   54.5238    -132.585    19.9626    -132.585     
1 1 1 17 12 10 o 0 75.6863 6.57329   33.8063    -177.882    38.0261    2.11812      
1 1 1 17 12 11 o 0 311.879 8.72066   325.541    -35.9807    107.163    -35.9807     
1 1 1 17 12 12 o 0 100.234 5.02211   94.2035    -55.5666    29.4131    -55.5666     
1 1 1 17 12 13 o 0 132.007 4.51953   90.5101    -5.18397    34.2855    174.816      
1 1 1 17 12 14 o 0 41.184  10.0412   12.6237    163.387     30.5752    -16.613      
1 1 1 17 12 15 o 0 104.849 4.8168    110.743    -164.073    23.5167    -164.073     
1 1 1 17 12 16 o 0 73.6154 6.35238   71.8971    146.109     10.5735    146.109      
1 1 1 17 12 17 o 0 52.6106 8.84365   43.6997    94.2159     0.513398   -85.7841     
1 1 1 17 12 18 o 0 65.536  7.88764   47.8106    9.75475     16.8791    -170.245     
1 1 1 17 12 19 o 0 32.3536 13.1478   ?          ?           ?          ?            
1 1 1 17 12 20 o 0 19.0856 9.53448   ?          ?           ?          ?            
1 1 1 17 12 21 o 0 21.27   10.215    ?          ?           ?          ?            
1 1 1 17 13 0  o 0 669.6   20.5992   578.311    180         45.9564    -180         
1 1 1 17 13 1  o 0 557.405 11.1863   527.38     -128.439    102.459    -128.439     
1 1 1 17 13 2  o 0 548.153 12.5152   479.746    -4.66343    27.8727    -4.66343     
1 1 1 17 13 3  o 0 531.403 12.1811   512.274    -56.1623    76.3812    -56.1623     
1 1 1 17 13 4  o 0 540.492 11.5464   601.042    1.96937     248.535    1.96937      
1 1 1 17 13 5  o 0 165.897 5.04889   138.094    -101.415    10.7244    -101.415     
1 1 1 17 13 6  f 1 343.064 8.4364    325.656    -171.487    61.8418    -171.487     
1 1 1 17 13 7  o 0 235.224 6.00652   218.22     -131.776    43.7771    -131.776     
1 1 1 17 13 8  o 0 148.148 6.65181   146.92     73.4411     66.2122    73.4411      
1 1 1 17 13 9  o 0 121.765 5.21207   94.5615    -27.3638    16.0579    152.636      
1 1 1 17 13 10 o 0 272.892 6.97931   263.151    -112.746    43.1842    -112.746     
1 1 1 17 13 11 o 0 83.6281 5.51482   59.8847    63.932      14.7022    -116.068     
1 1 1 17 13 12 o 0 241.811 6.18445   156.458    -103.312    99.3701    76.688       
1 1 1 17 13 13 o 0 157.748 4.84453   147.737    -18.6579    39.1332    -18.6579     
1 1 1 17 13 14 o 0 51.4729 8.86604   36.7041    148.048     16.3433    -31.9522     
1 1 1 17 13 15 o 0 60.4565 6.22041   18.9176    45.1899     72.9525    -134.81      
1 1 1 17 13 16 o 0 37.2321 10.4183   22.5103    26.3874     13.635     -153.613     
1 1 1 17 13 17 o 0 34.5206 11.7505   20.0088    -157.822    5.01623    -157.822     
1 1 1 17 13 18 o 0 25.611  10.5732   2.34554    141.851     44.7192    141.851      
1 1 1 17 13 19 o 0 20.4097 9.59713   ?          ?           ?          ?            
1 1 1 17 13 20 o 0 75.0326 11.2513   ?          ?           ?          ?            
1 1 1 17 13 21 o 0 9.40249 4.44832   ?          ?           ?          ?            
1 1 1 17 14 0  o 0 323.925 10.2564   278.006    180         64.996     180          
1 1 1 17 14 1  o 0 180.662 4.75799   176.024    37.627      54.2905    37.627       
1 1 1 17 14 2  o 0 271.415 6.33445   234.145    -56.9071    6.55178    123.093      
1 1 1 17 14 3  o 0 370.966 8.50085   337.49     -149.506    22.1789    -149.506     
1 1 1 17 14 4  o 0 162.857 5.41365   102.365    -105.761    63.2318    74.2389      
1 1 1 17 14 5  o 0 140.654 6.25483   82.1618    -62.7943    57.8256    117.206      
1 1 1 17 14 6  o 0 499.274 12.0406   453.683    130.867     49.004     130.867      
1 1 1 17 14 7  o 0 88.5492 5.56948   0.703897   96.0529     136.209    -83.9471     
1 1 1 17 14 8  f 1 141.566 4.43332   125.306    159.732     32.2432    159.732      
1 1 1 17 14 9  o 0 221.705 5.61623   186.327    -124.299    23.4606    55.7008      
1 1 1 17 14 10 o 0 118.349 4.72134   82.1361    -30.5377    30.1605    149.462      
1 1 1 17 14 11 o 0 173.267 5.03904   176.704    175.553     57.5583    175.553      
1 1 1 17 14 12 o 0 163.116 5.01822   132.969    33.8232     6.63636    -146.177     
1 1 1 17 14 13 o 0 137.104 4.47609   123.655    -171.655    27.7883    -171.655     
1 1 1 17 14 14 o 0 46.6604 9.19013   22.7237    9.80526     35.4601    -170.195     
1 1 1 17 14 15 o 0 17.0795 8.1747    21.8987    -75.5679    58.1653    -75.5679     
1 1 1 17 14 16 o 0 141.169 5.55504   154.829    -4.43204    48.1878    -4.43204     
1 1 1 17 14 17 o 0 78.1583 6.76688   82.9922    -95.5803    31.1107    -95.5803     
1 1 1 17 14 18 o 0 19.2735 9.36576   3.40676    -175.853    7.02666    4.14713      
1 1 1 17 14 19 o 0 29.4734 13.9461   ?          ?           ?          ?            
1 1 1 17 14 20 f 1 21.4363 10.833    ?          ?           ?          ?            
1 1 1 17 15 0  o 0 172.58  7.52308   155.454    0           2.52983    1.22844e-12  
1 1 1 17 15 1  o 0 510.141 10.7607   469.289    -165.213    28.2406    -165.213     
1 1 1 17 15 2  o 0 321.105 7.23221   246.487    -20.2087    71.237     159.791      
1 1 1 17 15 3  o 0 402.219 8.96239   403.748    22.086      103.876    22.086       
1 1 1 17 15 4  o 0 274.396 6.61148   220.146    98.843      29.5441    -81.157      
1 1 1 17 15 5  f 1 202.125 5.6474    127.125    -121.005    89.0883    58.9949      
1 1 1 17 15 6  o 0 188.077 5.2584    199.505    49.7751     92.8291    49.7751      
1 1 1 17 15 7  o 0 262.034 6.94769   139.305    120.235     158.8      -59.7649     
1 1 1 17 15 8  o 0 88.771  5.35932   46.4719    113.306     31.4522    -66.6942     
1 1 1 17 15 9  o 0 75.9851 6.27963   36.449     -87.1837    31.3012    92.8163      
1 1 1 17 15 10 o 0 197.467 5.38456   191.658    -91.0494    44.6781    -91.0494     
1 1 1 17 15 11 f 1 103.058 4.11657   108.688    37.596      55.9266    37.596       
1 1 1 17 15 12 f 1 123.688 4.54441   110.912    -126.646    21.4826    -126.646     
1 1 1 17 15 13 o 0 101.409 4.31637   69.8248    34.3408     18.7087    -145.659     
1 1 1 17 15 14 o 0 180.64  5.38771   191.764    -56.4054    28.6432    -56.4054     
1 1 1 17 15 15 o 0 68.1699 6.25727   66.3516    -89.2655    13.6305    -89.2655     
1 1 1 17 15 16 o 0 19.7698 9.17212   2.10533    -5.17079    17.5837    -5.17079     
1 1 1 17 15 17 f 1 49.4166 9.22156   34.783     -165.552    11.8099    14.448       
1 1 1 17 15 18 o 0 33.9412 12.8032   27.8002    163.354     7.10472    163.354      
1 1 1 17 15 19 o 0 31.594  12.1689   ?          ?           ?          ?            
1 1 1 17 15 20 o 0 20.7041 9.26217   ?          ?           ?          ?            
1 1 1 17 16 0  o 0 660.4   20.0112   591.236    0           12.2675    180          
1 1 1 17 16 1  o 0 213.472 4.79037   170.852    -151.688    21.8673    28.3116      
1 1 1 17 16 2  o 0 221.764 5.39124   237.4      130.002     106.871    130.002      
1 1 1 17 16 3  o 0 295.747 6.59565   223.07     33.9724     64.1281    -146.028     
1 1 1 17 16 4  o 0 295.831 6.70857   229.543    -160.225    51.4037    19.7755      
1 1 1 17 16 5  o 0 270.648 6.04517   232.642    173.272     5.52903    173.272      
1 1 1 17 16 6  o 0 141     4.75406   96.6646    -41.1806    33.482     138.819      
1 1 1 17 16 7  o 0 272.976 6.91771   184.803    -64.2087    82.4668    115.791      
1 1 1 17 16 8  o 0 440.191 11.4204   468.603    -49.2627    133.554    -49.2627     
1 1 1 17 16 9  o 0 64.4248 7.32756   3.98421    -41.6396    82.4459    138.36       
1 1 1 17 16 10 o 0 234.551 6.28022   235.834    27.7947     62.3497    27.7947      
1 1 1 17 16 11 o 0 87.6975 5.05556   4.73133    -156.625    135.709    23.375       
1 1 1 17 16 12 o 0 43.0711 10.0512   3.1916     43.8341     62.5183    43.8341      
1 1 1 17 16 13 f 1 185.994 5.45449   148.302    169.634     6.01061    -10.3656     
1 1 1 17 16 14 o 0 67.898  5.67038   60.6319    40.9012     1.94798    -139.099     
1 1 1 17 16 15 o 0 132.466 4.93232   155.757    -134.518    64.6459    -134.518     
1 1 1 17 16 16 o 0 82.9643 6.28624   76.8179    23.0583     4.95367    23.0583      
1 1 1 17 16 17 o 0 31.959  12.3412   24.3162    -12.7116    1.48231    -12.7116     
1 1 1 17 16 18 o 0 48.6684 15.9072   14.0133    -135.047    53.1906    44.9527      
1 1 1 17 16 19 o 0 31.7465 12.7473   ?          ?           ?          ?            
1 1 1 17 16 20 o 0 24.6033 8.93326   ?          ?           ?          ?            
1 1 1 17 17 0  o 0 112.695 11.0319   49.8949    180         21.9512    2.37161e-14  
1 1 1 17 17 1  o 0 181.666 6.44592   30.3501    90          22.5995    90           
1 1 1 17 17 2  o 0 43.0258 17.118    4.03209    0           14.1735    180          
1 1 1 17 17 3  o 0 144.431 6.7804    126.356    90          98.3323    -90          
1 1 1 17 17 4  o 0 287.039 9.18996   248.792    0           127.164    1.88575e-15  
1 1 1 17 17 5  o 0 99.2126 7.62394   39.9003    -90         19.1952    -90          
1 1 1 17 17 6  o 0 346.696 12.1582   293.194    0           18.9592    6.45608e-14  
1 1 1 17 17 7  o 0 41.7249 17.6019   4.53335    -90         7.79574    90           
1 1 1 17 17 8  o 0 119.378 6.96457   108.732    0           17.2758    180          
1 1 1 17 17 9  o 0 247.596 10.0853   221.709    -90         20.1433    -90          
1 1 1 17 17 10 o 0 93.9482 6.82414   39.1936    0           27.8198    1.69108e-14  
1 1 1 17 17 11 o 0 91.7404 6.20702   77.4099    90          24.395     90           
1 1 1 17 17 12 o 0 175.08  7.02309   146.521    0           34.8065    0            
1 1 1 17 17 13 o 0 25.5928 13.8766   14.6252    90          18.9142    -90          
1 1 1 17 17 14 o 0 33.1935 15.6348   25.4531    0           15.6852    180          
1 1 1 17 17 15 o 0 129.521 7.1591    123.086    -90         3.87931    -90          
1 1 1 17 17 16 o 0 21.5228 13.5677   6.99952    180         6.30372    2.31517e-14  
1 1 1 17 17 17 o 0 39.6428 20.8695   34.8981    -90         4.8356     -90          
1 1 1 17 17 18 o 0 17.8451 12.6154   5.36678    180         3.60568    -5.92968e-14 
1 1 1 17 17 19 o 0 19.9113 14.199    ?          ?           ?          ?            
1 1 1 18 0  0  o 0 734.904 36.1875   664.752    180         45.2131    180          
1 1 1 18 0  1  o 0 53.9518 16.6876   7.51503    -45         14.1575    135          
1 1 1 18 0  2  o 0 741.617 24.4063   662.561    -90         77.1676    -90          
1 1 1 18 0  3  o 0 911.376 29.7186   806.67     45          54.5285    45           
1 1 1 18 0  4  o 0 865.87  29.4526   757.731    180         48.0327    9.98542e-14  
1 1 1 18 0  5  o 0 215.623 8.56953   186.171    -45         10.3597    -45          
1 1 1 18 0  6  o 0 663.441 22.2122   564.068    90          19.3265    90           
1 1 1 18 0  7  o 0 79.6986 9.08594   17.7297    -135        6.02235    45           
1 1 1 18 0  8  o 0 218.688 10.2277   189.701    180         24.8444    3.29576e-14  
1 1 1 18 0  9  o 0 346.992 13.42     294.532    135         1.01693    -45          
1 1 1 18 0  10 o 0 195.07  9.46828   161.677    -90         5.27767    -90          
1 1 1 18 0  11 o 0 120.898 6.46108   108.772    -135        58.7392    45           
1 1 1 18 0  12 o 0 241.368 9.54891   211.166    0           47.5198    -9.85012e-15 
1 1 1 18 0  13 o 0 29.4667 14.795    3.25383    -45         5.62135    135          
1 1 1 18 0  14 o 0 125.782 7.43818   103.341    90          30.2525    90           
1 1 1 18 0  15 o 0 19.6679 12.4977   0.252444   -135        0.611788   45           
1 1 1 18 0  16 o 0 24.1151 14.1627   14.1997    0           23.6726    180          
1 1 1 18 0  17 o 0 67.2198 9.47409   61.1113    135         14.4953    135          
1 1 1 18 0  18 o 0 21.1565 13.5272   3.74631    90          3.40403    -90          
1 1 1 18 0  19 o 0 36.4224 17.9499   30.445     45          18.8576    -135         
1 1 1 18 0  20 o 0 14.5701 10.4386   ?          ?           ?          ?            
1 1 1 18 0  21 o 0 9.93597 7.35266   ?          ?           ?          ?            
1 1 1 18 1  0  o 0 438.235 13.8234   394.502    0           101.834    6.09805e-14  
1 1 1 18 1  1  o 0 286.889 6.77274   232.272    -0.676642   36.816     179.323      
1 1 1 18 1  2  o 0 145.162 4.40414   84.7187    -134.308    65.7401    45.6924      
1 1 1 18 1  3  o 0 559.109 13.088    552.467    -178.28     126.858    -178.28      
1 1 1 18 1  4  o 0 289.019 7.71475   225.301    78.9728     41.3865    -101.027     
1 1 1 18 1  5  o 0 242.501 6.31376   189.459    105.092     23.8112    -74.9078     
1 1 1 18 1  6  o 0 131.58  4.54397   100.498    129.02      20.6297    129.02       
1 1 1 18 1  7  o 0 268.397 7.23532   240.257    -43.4388    21.7243    -43.4388     
1 1 1 18 1  8  o 0 159.942 6.01342   148.673    -10.7704    57.7535    -10.7704     
1 1 1 18 1  9  o 0 171.285 5.71326   75.7113    -166.074    130.746    13.9264      
1 1 1 18 1  10 o 0 307.972 8.41313   235.337    -62.1274    33.5419    117.873      
1 1 1 18 1  11 o 0 439.382 12.2658   469.55     15.7398     154.423    15.7398      
1 1 1 18 1  12 o 0 105.107 5.35333   66.8687    -54.2631    30.5055    125.737      
1 1 1 18 1  13 o 0 89.8528 5.73095   83.9539    124.995     33.2675    124.995      
1 1 1 18 1  14 o 0 122.281 4.73542   99.1819    -85.0359    5.86515    -85.0359     
1 1 1 18 1  15 o 0 108.27  5.05599   120.494    -149.12     35.8637    -149.12      
1 1 1 18 1  16 o 0 122.819 4.71709   134.646    -76.9289    43.0604    -76.9289     
1 1 1 18 1  17 o 0 71.0359 5.34259   68.3219    -150.537    13.6489    -150.537     
1 1 1 18 1  18 o 0 32.6098 11.5205   6.46274    -85.4855    35.7629    94.5145      
1 1 1 18 1  19 o 0 37.6272 13.5802   34.1347    138.941     17.307     138.941      
1 1 1 18 1  20 o 0 21.5487 10.039    ?          ?           ?          ?            
1 1 1 18 1  21 o 0 18.7506 9.20781   ?          ?           ?          ?            
1 1 1 18 1  22 o 0 18.5261 8.91759   ?          ?           ?          ?            
1 1 1 18 2  0  o 0 754.444 21.3278   676.027    180         21.2289    1.81931e-13  
1 1 1 18 2  1  o 0 713.744 16.7313   623.743    -146.399    20.2154    33.6011      
1 1 1 18 2  2  o 0 735.676 16.1933   699.645    59.0967     101.694    59.0967      
1 1 1 18 2  3  o 0 778.101 18.8032   788.976    -171.448    217.259    -171.448     
1 1 1 18 2  4  o 0 95.2729 5.31789   29.0174    117.785     70.8219    -62.2146     
1 1 1 18 2  5  o 0 302.347 7.50035   180.267    -179.793    148.891    0.206525     
1 1 1 18 2  6  o 0 214.992 5.99059   208.769    64.6907     77.3949    64.6907      
1 1 1 18 2  7  o 0 300.834 8.31833   247.853    125.838     22.1417    -54.1622     
1 1 1 18 2  8  o 0 227.655 7.11608   160.617    -126.306    64.5217    53.6944      
1 1 1 18 2  9  o 0 130.028 4.92729   66.7264    110.867     74.4511    -69.1327     
1 1 1 18 2  10 o 0 275.932 7.74407   125.04     -163.543    201.739    16.4566      
1 1 1 18 2  11 o 0 142.786 5.07382   134.249    168.799     30.8376    168.799      
1 1 1 18 2  12 o 0 86.3353 5.47632   50.8283    160.265     20.7672    -19.7347     
1 1 1 18 2  13 f 1 170.036 4.82062   167.737    8.02133     53.998     8.02133      
1 1 1 18 2  14 o 0 26.9599 10.6589   19.9282    97.2025     62.3372    97.2025      
1 1 1 18 2  15 o 0 33.4568 10.8039   6.36755    94.0954     33.9534    -85.9046     
1 1 1 18 2  16 o 0 56.1349 7.9635    52.8978    123.92      19.8454    123.92       
1 1 1 18 2  17 o 0 72.0021 6.28707   66.429     -129.675    7.34367    -129.675     
1 1 1 18 2  18 o 0 68.1706 6.73634   60.5555    11.6629     7.72881    11.6629      
1 1 1 18 2  19 o 0 83.9645 8.83368   67.1234    -99.1189    4.5404     80.8811      
1 1 1 18 2  20 o 0 25.0249 11.6638   ?          ?           ?          ?            
1 1 1 18 2  21 o 0 18.4282 7.99779   ?          ?           ?          ?            
1 1 1 18 3  0  o 0 23.6568 13.6982   1.26218    0           17.5403    180          
1 1 1 18 3  1  o 0 432.349 9.87206   348.685    75.6376     62.3301    -104.362     
1 1 1 18 3  2  o 0 292.728 6.70269   272.925    27.9505     43.8251    27.9505      
1 1 1 18 3  3  o 0 515.048 11.9522   509.104    92.5541     125.641    92.5541      
1 1 1 18 3  4  o 0 101.696 5.05299   12.3839    -0.362011   126.761    179.638      
1 1 1 18 3  5  o 0 200.647 5.82561   202.149    98.8646     89.408     98.8646      
1 1 1 18 3  6  o 0 173.045 6.21305   140.545    -112.434    13.7365    -112.434     
1 1 1 18 3  7  o 0 311.661 9.02608   271.873    159.132     8.40868    159.132      
1 1 1 18 3  8  o 0 61.9277 9.40236   9.40171    -112.278    6.7616     67.7217      
1 1 1 18 3  9  o 0 200.81  6.13961   144.961    -137.855    40.4285    42.145       
1 1 1 18 3  10 o 0 106.111 5.48626   52.6531    95.1459     54.2853    -84.8541     
1 1 1 18 3  11 o 0 177.361 5.06942   156.637    134.008     7.50119    134.008      
1 1 1 18 3  12 o 0 26.8913 10.7869   19.3025    56.5944     46.9685    56.5944      
1 1 1 18 3  13 o 0 117.62  4.78341   102.414    -7.53302    14.8619    -7.53302     
1 1 1 18 3  14 o 0 84.113  5.79729   42.3363    19.8374     44.346     -160.163     
1 1 1 18 3  15 o 0 35.2986 10.9441   13.4201    156.68      8.37109    -23.3199     
1 1 1 18 3  16 o 0 30.5131 11.2333   4.72874    -151.403    9.78515    28.597       
1 1 1 18 3  17 o 0 127.014 5.05018   122.543    -143.363    15.8906    -143.363     
1 1 1 18 3  18 o 0 35.9271 12.3819   1.94092    150.624     53.0369    -29.3759     
1 1 1 18 3  19 o 0 56.5323 10.2587   52.7996    15.8859     15.1876    15.8859      
1 1 1 18 3  20 f 1 35.4877 13.7094   ?          ?           ?          ?            
1 1 1 18 3  21 o 0 15.4673 7.75126   ?          ?           ?          ?            
1 1 1 18 4  0  o 0 605.576 17.4856   538        0           118.145    1.84936e-14  
1 1 1 18 4  1  o 0 680.428 15.6731   677.87     176.422     158.698    176.422      
1 1 1 18 4  2  o 0 654.482 14.183    606.759    65.5561     69.5532    65.5561      
1 1 1 18 4  3  o 0 348.432 8.1115    321.42     -91.211     47.2962    -91.211      
1 1 1 18 4  4  o 0 695.625 16.9289   624.711    -72.0854    54.7353    -72.0854     
1 1 1 18 4  5  o 0 354.679 8.66302   199.619    -133.967    197.794    46.0326      
1 1 1 18 4  6  o 0 358.438 9.35584   431.99     -11.522     243.521    -11.522      
1 1 1 18 4  7  o 0 143.79  5.43305   125.898    -151.027    73.8126    -151.027     
1 1 1 18 4  8  o 0 208.507 5.99905   228.128    -86.8238    112.744    -86.8238     
1 1 1 18 4  9  o 0 114.875 5.85728   101.898    29.3051     39.8793    29.3051      
1 1 1 18 4  10 o 0 162.878 5.11558   102.495    -16.9526    53.3779    163.047      
1 1 1 18 4  11 o 0 251.246 6.71382   199.688    -71.4432    43.8103    108.557      
1 1 1 18 4  12 o 0 212.979 5.75899   174.531    164.881     18.6179    -15.1192     
1 1 1 18 4  13 o 0 261.656 6.83736   218.054    -94.1435    4.62429    85.8565      
1 1 1 18 4  14 o 0 94.5498 5.00603   46.4273    48.7735     54.7987    -131.226     
1 1 1 18 4  15 o 0 67.045  6.44152   73.1933    109.042     30.5907    109.042      
1 1 1 18 4  16 f 1 29.7008 10.7491   3.82256    -79.9589    11.1049    100.041      
1 1 1 18 4  17 o 0 35.2427 10.4634   12.3649    123.572     5.5505     123.572      
1 1 1 18 4  18 o 0 29.0355 11.9177   11.2663    -170.623    9.12262    9.37667      
1 1 1 18 4  19 o 0 29.4582 10.9369   18.9432    -99.7909    1.79044    80.2091      
1 1 1 18 4  20 o 0 44.074  14.1466   ?          ?           ?          ?            
1 1 1 18 4  21 o 0 14.2487 6.64705   ?          ?           ?          ?            
1 1 1 18 5  0  o 0 264.965 8.18933   234.456    180         0.643059   4.89597e-12  
1 1 1 18 5  1  o 0 223.259 5.62546   158.914    156.296     60.4412    -23.7041     
1 1 1 18 5  2  f 1 543.948 12.1551   481.708    44.3722     18.1839    44.3722      
1 1 1 18 5  3  o 0 453.828 11.4491   416.3      -16.8245    53.3134    -16.8245     
1 1 1 18 5  4  o 0 749.308 17.7666   677.045    -6.56397    70.9131    -6.56397     
1 1 1 18 5  5  o 0 569.738 13.5491   462.317    -156.533    37.5029    23.4673      
1 1 1 18 5  6  o 0 754.784 19.0663   678.418    -42.0766    21.9991    -42.0766     
1 1 1 18 5  7  o 0 404.157 11.0989   363.747    -128.18     30.7383    -128.18      
1 1 1 18 5  8  o 0 228.299 6.71506   252.177    -5.43607    126.35     -5.43607     
1 1 1 18 5  9  f 1 477.033 13.5125   400.666    101.001     2.27953    101.001      
1 1 1 18 5  10 o 0 242.414 6.4578    247.209    -164.424    106.565    -164.424     
1 1 1 18 5  11 o 0 114.696 4.86466   47.5194    66.8013     96.9618    -113.199     
1 1 1 18 5  12 o 0 123.276 4.83153   103.547    -177.793    0.772382   -177.793     
1 1 1 18 5  13 o 0 146.064 4.73451   101.029    -144.05     39.7614    35.9503      
1 1 1 18 5  14 o 0 143.193 4.67195   116.061    -149.478    3.5805     -149.478     
1 1 1 18 5  15 o 0 67.6575 6.04953   57.6755    149.781     7.62754    -30.2193     
1 1 1 18 5  16 o 0 105.619 5.22687   92.3377    138.013     10.2904    -41.9873     
1 1 1 18 5  17 o 0 108.904 4.47135   94.4901    25.1        7.12889    -154.9       
1 1 1 18 5  18 o 0 60.1823 10.3902   51.9861    -45.7419    5.14247    -45.7419     
1 1 1 18 5  19 o 0 44.3876 12.23     34.2197    -28.7762    1.30228    151.224      
1 1 1 18 5  20 o 0 54.836  11.2642   ?          ?           ?          ?            
1 1 1 18 5  21 o 0 19.9561 9.31616   ?          ?           ?          ?            
1 1 1 18 6  0  f 1 103.456 6.11442   32.2524    180         6.02762    -180         
1 1 1 18 6  1  o 0 268.999 6.11881   254.299    11.2461     52.7131    11.2461      
1 1 1 18 6  2  o 0 621.551 13.5563   519.965    -79.4039    38.3501    100.596      
1 1 1 18 6  3  o 0 175.442 5.2576    66.5987    -99.0926    155.975    80.9074      
1 1 1 18 6  4  o 0 363.605 9.17432   292.964    162.441     27.4245    -17.5588     
1 1 1 18 6  5  o 0 780.462 17.97     771.384    83.7431     226.427    83.7431      
1 1 1 18 6  6  o 0 351.113 8.90373   347.242    113.697     85.7908    113.697      
1 1 1 18 6  7  o 0 311.034 8.75367   308.097    -116.14     88.8272    -116.14      
1 1 1 18 6  8  o 0 413.253 10.6205   389.473    -11.9509    76.7879    -11.9509     
1 1 1 18 6  9  o 0 197.597 5.53567   151.678    159.652     18.6135    -20.3478     
1 1 1 18 6  10 o 0 211.302 6.1529    173.331    46.8052     9.17265    46.8052      
1 1 1 18 6  11 o 0 125.736 4.93938   82.4685    13.9232     44.5639    -166.077     
1 1 1 18 6  12 o 0 180.717 5.23914   130.145    -36.3644    49.6784    143.636      
1 1 1 18 6  13 o 0 141.689 4.25187   115.688    -116.452    1.42268    63.5481      
1 1 1 18 6  14 f 1 70.2323 6.34534   53.9489    -70.9237    21.678     -70.9237     
1 1 1 18 6  15 o 0 85.3792 5.5012    89.0979    29.7038     19.7255    29.7038      
1 1 1 18 6  16 o 0 23.3711 10.2068   4.33157    17.6959     23.6685    17.6959      
1 1 1 18 6  17 o 0 47.2691 8.42678   24.2085    39.778      31.5897    -140.222     
1 1 1 18 6  18 o 0 42.0483 11.106    33.4186    4.40643     17.1249    4.40643      
1 1 1 18 6  19 o 0 30.4358 12.6134   9.28965    -135.7      27.6798    44.2996      
1 1 1 18 6  20 o 0 37.0981 13.4937   ?          ?           ?          ?            
1 1 1 18 6  21 o 0 23.2864 9.89369   ?          ?           ?          ?            
1 1 1 18 7  0  o 0 368.34  11.7084   323.4      0           139.049    6.25717e-15  
1 1 1 18 7  1  o 0 381.902 7.88678   326.406    178.743     5.21605    -1.25665     
1 1 1 18 7  2  o 0 318.22  7.66879   277.534    74.875      14.208     74.875       
1 1 1 18 7  3  o 0 236.262 5.98005   208.24     43.0017     26.6212    43.0017      
1 1 1 18 7  4  o 0 229.749 6.02136   213.119    -67.0295    53.5203    -67.0295     
1 1 1 18 7  5  o 0 476.233 11.6455   436.881    50.8749     78.2809    50.8749      
1 1 1 18 7  6  o 0 488.017 12.237    474.505    -133.426    96.9779    -133.426     
1 1 1 18 7  7  o 0 242.614 7.12556   193.151    84.6606     20.0941    -95.3394     
1 1 1 18 7  8  o 0 100.707 5.42495   42.9871    93.9178     69.9177    -86.0822     
1 1 1 18 7  9  o 0 141.553 5.06874   150.615    66.0726     101.557    66.0726      
1 1 1 18 7  10 o 0 304.371 8.58627   320.229    -136.642    93.2213    -136.642     
1 1 1 18 7  11 o 0 32.1188 11.4433   20.6894    156.301     56.5204    156.301      
1 1 1 18 7  12 o 0 144.116 5.06653   160.793    -174.701    82.6368    -174.701     
1 1 1 18 7  13 o 0 27.3115 10.6064   40.1925    -69.3861    112.488    -69.3861     
1 1 1 18 7  14 o 0 147.722 4.68108   61.2885    169.698     115.391    -10.3018     
1 1 1 18 7  15 o 0 123.178 4.67216   162.761    9.23848     92.8229    9.23848      
1 1 1 18 7  16 o 0 108.581 5.36278   99.9199    163.103     0.28199    -16.8972     
1 1 1 18 7  17 o 0 66.8368 6.74006   52.3944    -80.5744    11.9674    99.4256      
1 1 1 18 7  18 o 0 68.544  9.77338   55.693     172.828     6.13686    -7.17162     
1 1 1 18 7  19 f 1 53.3075 11.1075   48.2738    9.73176     11.4715    9.73176      
1 1 1 18 7  20 o 0 68.6886 9.86091   ?          ?           ?          ?            
1 1 1 18 7  21 o 0 17.0607 7.91487   ?          ?           ?          ?            
1 1 1 18 8  0  o 0 1066.07 31.6544   932.299    0           5.2556     -1.4126e-12  
1 1 1 18 8  1  f 1 233.708 5.534     166.091    -73.5509    60.6745    106.449      
1 1 1 18 8  2  o 0 307.658 7.16764   244.18     -4.72223    32.832     175.278      
1 1 1 18 8  3  f 1 377.557 8.97283   275.562    148.346     88.8445    -31.6544     
1 1 1 18 8  4  f 1 493.73  11.0933   505.106    -127.762    179.67     -127.762     
1 1 1 18 8  5  o 0 469.86  11.4319   387.296    92.9678     54.6015    -87.0322     
1 1 1 18 8  6  o 0 43.518  11.1301   64.2838    -58.7597    168.79     -58.7597     
1 1 1 18 8  7  o 0 261.912 7.14779   222.21     61.946      5.73378    61.946       
1 1 1 18 8  8  o 0 411.123 10.5054   332.076    70.6195     30.6589    -109.38      
1 1 1 18 8  9  o 0 111.717 4.8726    13.8231    -158.1      148.42     21.9004      
1 1 1 18 8  10 o 0 163.489 4.81389   128.571    -139.247    27.7945    40.7534      
1 1 1 18 8  11 o 0 179.105 5.32028   152.503    42.5138     1.26087    -137.486     
1 1 1 18 8  12 o 0 110.955 5.05341   111.697    -71.9641    44.7123    -71.9641     
1 1 1 18 8  13 o 0 131.521 4.79092   123.506    116.63      34.7662    116.63       
1 1 1 18 8  14 o 0 151.443 4.87264   127.664    63.5996     14.3486    63.5996      
1 1 1 18 8  15 o 0 74.2501 5.86085   87.5449    83.6086     45.8253    83.6086      
1 1 1 18 8  16 o 0 128.972 4.49798   147.43     -129.706    57.0694    -129.706     
1 1 1 18 8  17 o 0 30.8439 10.788    11.2485    -128.545    21.2518    51.4553      
1 1 1 18 8  18 o 0 26.0169 11.2433   13.1904    150.029     9.00575    -29.9708     
1 1 1 18 8  19 o 0 19.9021 9.4543    4.22143    122.812     9.43513    -57.1884     
1 1 1 18 8  20 f 1 23.7083 11.3584   ?          ?           ?          ?            
1 1 1 18 8  21 o 0 17.2219 7.71017   ?          ?           ?          ?            
1 1 1 18 9  0  o 0 340.402 10.1676   296.452    180         19.4375    -2.94346e-14 
1 1 1 18 9  1  o 0 312.747 6.71206   268.153    132.514     5.87324    132.514      
1 1 1 18 9  2  f 1 307.277 7.05155   263.164    -124.808    8.80788    -124.808     
1 1 1 18 9  3  o 0 262.082 6.54309   117.205    -108.306    204.392    71.6943      
1 1 1 18 9  4  o 0 721.056 15.5475   578.904    5.75209     59.3119    -174.248     
1 1 1 18 9  5  o 0 96.0489 4.93348   40.3368    126.188     3.56715    -53.8117     
1 1 1 18 9  6  o 0 217.861 6.10718   148.567    24.6786     69.3042    -155.321     
1 1 1 18 9  7  o 0 305.838 7.89143   251.657    5.41562     17.5093    -174.584     
1 1 1 18 9  8  o 0 204.903 5.97602   193.46     70.021      51.7255    70.021       
1 1 1 18 9  9  o 0 202.871 5.56534   177.055    84.1046     27.7895    84.1046      
1 1 1 18 9  10 f 1 122.725 5.16051   95.4058    -133.499    13.1551    46.5005      
1 1 1 18 9  11 o 0 260.688 7.24496   279.105    -102.696    106.87     -102.696     
1 1 1 18 9  12 o 0 141.219 5.03336   147.302    55.1775     60.8679    55.1775      
1 1 1 18 9  13 o 0 38.685  10.5436   1.11807    150.507     43.236     150.507      
1 1 1 18 9  14 o 0 29.3788 10.073    7.43268    127.565     31.2806    127.565      
1 1 1 18 9  15 o 0 28.3015 10.5214   0.538482   152.562     28.3842    -27.4381     
1 1 1 18 9  16 o 0 94.8886 5.09949   101.659    37.7447     32.6788    37.7447      
1 1 1 18 9  17 o 0 68.8484 7.42876   64.1727    -35.8033    9.29084    -35.8033     
1 1 1 18 9  18 o 0 96.6757 7.72336   110.48     32.948      54.6813    32.948       
1 1 1 18 9  19 o 0 33.5506 12.7667   9.99114    87.3642     32.1418    -92.6358     
1 1 1 18 9  20 o 0 29.7256 12.1012   ?          ?           ?          ?            
1 1 1 18 9  21 o 0 19.4841 8.04675   ?          ?           ?          ?            
1 1 1 18 10 0  o 0 107.646 5.93838   90.547     0           49.9683    180          
1 1 1 18 10 1  o 0 470.371 10.651    418.001    -171.666    31.6391    -171.666     
1 1 1 18 10 2  f 1 394.717 8.3576    259.879    -121.474    150.475    58.5255      
1 1 1 18 10 3  o 0 625.338 13.9964   544.666    -168.958    29.7957    -168.958     
1 1 1 18 10 4  o 0 240.875 6.70401   181.429    101.928     53.1253    -78.0716     
1 1 1 18 10 5  o 0 537.634 13.4059   464.391    -17.0306    14.1704    162.969      
1 1 1 18 10 6  f 1 203.279 5.73734   131.19     -143.5      76.4057    36.5         
1 1 1 18 10 7  o 0 123.653 4.96902   122.975    -82.9485    74.7887    -82.9485     
1 1 1 18 10 8  o 0 280.614 8.69004   234.91     -152.213    3.37777    -152.213     
1 1 1 18 10 9  o 0 77.4525 6.46371   21.9815    160.2       159.869    160.2        
1 1 1 18 10 10 o 0 86.2494 6.3706    52.6945    -94.8362    20.503     85.1638      
1 1 1 18 10 11 o 0 220.116 5.95762   209.202    -5.45468    40.6758    -5.45468     
1 1 1 18 10 12 f 1 253.43  6.5842    227.658    -160.094    23.0718    -160.094     
1 1 1 18 10 13 o 0 238.137 5.98493   189.629    135.581     15.8917    -44.4187     
1 1 1 18 10 14 o 0 139.67  4.78588   97.6206    107.511     28.6372    -72.4889     
1 1 1 18 10 15 o 0 25.5725 9.92214   0.0196777  121.611     1.56337    121.611      
1 1 1 18 10 16 o 0 21.5048 9.639     0.27496    -152.073    14.4847    27.9272      
1 1 1 18 10 17 o 0 29.3718 11.7022   2.61639    169.702     50.6736    169.702      
1 1 1 18 10 18 o 0 30.8566 11.9167   4.36615    -55.6317    40.8018    124.368      
1 1 1 18 10 19 o 0 78.0664 8.46996   62.7625    115.088     3.20256    -64.9124     
1 1 1 18 10 20 o 0 32.8824 12.5642   ?          ?           ?          ?            
1 1 1 18 10 21 o 0 20.7313 7.70339   ?          ?           ?          ?            
1 1 1 18 11 0  o 0 297.67  9.63277   256.834    180         31.6439    1.71401e-14  
1 1 1 18 11 1  o 0 94.3319 5.21175   27.1116    -53.7921    71.5361    126.208      
1 1 1 18 11 2  o 0 535.589 11.1306   512.254    -153.519    116.785    -153.519     
1 1 1 18 11 3  o 0 543.729 12.6025   428.375    -110.095    59.2905    69.9053      
1 1 1 18 11 4  o 0 283.875 6.76414   275.008    -125.807    60.6779    -125.807     
1 1 1 18 11 5  o 0 567.746 12.5445   554.812    -79.3771    118.594    -79.3771     
1 1 1 18 11 6  o 0 692.8   16.331    588.539    -118.672    20.0869    61.3281      
1 1 1 18 11 7  o 0 243.179 5.94363   249.966    128.775     95.5252    128.775      
1 1 1 18 11 8  o 0 226.783 5.86606   218.593    -158.377    67.1977    -158.377     
1 1 1 18 11 9  o 0 174.732 5.34834   133.027    147.854     10.7268    -32.146      
1 1 1 18 11 10 o 0 89.7528 5.74466   29.9477    -165.93     83.6684    14.0697      
1 1 1 18 11 11 o 0 72.2595 6.10524   40.1589    -40.7205    33.6429    139.279      
1 1 1 18 11 12 o 0 124.608 5.10235   96.9066    -158.935    11.798     21.0654      
1 1 1 18 11 13 o 0 176.553 5.47333   100.025    -117.219    90.3722    62.7809      
1 1 1 18 11 14 o 0 154.99  4.50373   126.518    57.9399     5.30969    57.9399      
1 1 1 18 11 15 o 0 216.096 6.02616   215.195    116.662     13.6855    116.662      
1 1 1 18 11 16 o 0 55.9465 7.75321   43.2744    -15.0952    11.5478    164.905      
1 1 1 18 11 17 o 0 60.6871 7.72124   47.657     132.269     8.39294    -47.7306     
1 1 1 18 11 18 o 0 37.4872 13.2015   27.3909    -152.638    4.18849    27.3618      
1 1 1 18 11 19 o 0 31.1908 13.215    ?          ?           ?          ?            
1 1 1 18 11 20 o 0 30.1428 14.5843   ?          ?           ?          ?            
1 1 1 18 12 0  o 0 235.285 7.55008   201.922    180         160.857    1.80053e-14  
1 1 1 18 12 1  o 0 345.928 7.1784    304.337    80.9051     28.16      80.9051      
1 1 1 18 12 2  f 1 396.589 9.13363   256.491    138.327     154.101    -41.6735     
1 1 1 18 12 3  o 0 487.169 11.0805   444.394    76.5575     26.1928    76.5575      
1 1 1 18 12 4  o 0 228.971 5.62215   166.542    58.5236     57.3462    -121.476     
1 1 1 18 12 5  o 0 109.276 5.07042   45.9942    57.6265     68.0357    -122.374     
1 1 1 18 12 6  o 0 46.4192 10.772    5.50666    -137.211    41.3517    -137.211     
1 1 1 18 12 7  o 0 21.6042 9.99713   45.9544    139.084     102.657    139.084      
1 1 1 18 12 8  o 0 90.9799 6.15862   58.3936    -86.25      25.7439    -86.25       
1 1 1 18 12 9  o 0 239.591 5.91076   193.184    51.8159     43.3013    -128.184     
1 1 1 18 12 10 o 0 140.818 4.85531   127.607    77.3998     21.6063    77.3998      
1 1 1 18 12 11 o 0 72.8314 5.72417   48.7793    -27.4542    14.5724    152.546      
1 1 1 18 12 12 f 1 68.3954 7.09126   1.56434    21.1769     105.28     -158.823     
1 1 1 18 12 13 o 0 21.9516 9.6076    16.6425    -162.275    43.9764    -162.275     
1 1 1 18 12 14 f 1 234.886 5.96642   275.192    178.938     85.1841    178.938      
1 1 1 18 12 15 o 0 98.4404 5.40502   86.0262    -175.879    11.942     4.12068      
1 1 1 18 12 16 o 0 36.7881 10.1165   22.7011    52.8932     11.1197    -127.107     
1 1 1 18 12 17 o 0 22.3694 9.79645   0.0630685  -18.1065    21.7969    -18.1065     
1 1 1 18 12 18 o 0 24.663  10.8248   12.2504    161.152     3.65685    -18.8478     
1 1 1 18 12 19 o 0 26.5892 11.6537   ?          ?           ?          ?            
1 1 1 18 12 20 o 0 32.9802 15.1104   ?          ?           ?          ?            
1 1 1 18 12 21 o 0 16.125  8.04794   ?          ?           ?          ?            
1 1 1 18 13 0  o 0 120.8   6.25214   108.991    180         121.443    1.464e-14    
1 1 1 18 13 1  o 0 175.666 5.3234    167.934    51.634      49.7508    51.634       
1 1 1 18 13 2  o 0 312.957 7.31909   245.384    -50.4561    58.5592    129.544      
1 1 1 18 13 3  o 0 111.937 4.51753   49.5413    103.434     69.1671    -76.5659     
1 1 1 18 13 4  o 0 285.079 6.31141   211.337    -128.747    67.454     51.2529      
1 1 1 18 13 5  o 0 350.902 8.53648   242.145    4.61492     117.575    -175.385     
1 1 1 18 13 6  o 0 44.2262 10.8308   43.2688    -80.5521    141.22     -80.5521     
1 1 1 18 13 7  o 0 84.8549 6.52071   32.0499    -50.4681    59.226     129.532      
1 1 1 18 13 8  o 0 43.9515 10.439    9.2766     37.1139     47.0822    37.1139      
1 1 1 18 13 9  o 0 128.725 4.72469   100.928    -107.83     14.6622    72.1696      
1 1 1 18 13 10 o 0 151.788 5.07985   136.785    162.344     19.7331    162.344      
1 1 1 18 13 11 o 0 225.594 5.96477   201.109    -165.724    14.3094    -165.724     
1 1 1 18 13 12 o 0 48.8261 9.52707   6.93732    137.04      52.7475    -42.96       
1 1 1 18 13 13 o 0 135.145 4.66638   111.133    122.273     6.67402    122.273      
1 1 1 18 13 14 o 0 188.278 5.39651   212.077    39.0257     54.5231    39.0257      
1 1 1 18 13 15 o 0 118.953 4.72937   138.126    74.5724     54.7403    74.5724      
1 1 1 18 13 16 o 0 58.6877 7.88403   59.5189    13.5775     19.2537    13.5775      
1 1 1 18 13 17 o 0 27.6195 11.11     8.92241    -29.708     12.5913    150.292      
1 1 1 18 13 18 o 0 22.6033 10.5683   8.60318    -1.09843    4.43551    178.902      
1 1 1 18 13 19 o 0 34.6506 15.2441   ?          ?           ?          ?            
1 1 1 18 13 20 o 0 20.3565 10.2518   ?          ?           ?          ?            
1 1 1 18 14 0  o 0 101.689 7.34648   87.8728    180         57.9657    5.5649e-14   
1 1 1 18 14 1  o 0 119.502 4.68075   50.7728    66.6543     85.9477    -113.346     
1 1 1 18 14 2  o 0 110.803 4.56417   21.7814    101.913     130.307    -78.0865     
1 1 1 18 14 3  o 0 587.032 12.6676   596.553    -45.2844    163.718    -45.2844     
1 1 1 18 14 4  o 0 139.958 5.14512   68.6734    142.455     85.8337    -37.5451     
1 1 1 18 14 5  o 0 344.515 7.90338   404.116    86.6032     222.014    86.6032      
1 1 1 18 14 6  o 0 273.371 7.02523   199.551    -16.4974    60.9268    163.503      
1 1 1 18 14 7  f 1 166.947 5.21732   83.3371    -117.377    105.054    62.6233      
1 1 1 18 14 8  f 1 158.047 4.43842   91.0337    -88.0811    98.292     91.9189      
1 1 1 18 14 9  o 0 50.987  9.06562   12.1045    97.5779     83.6376    97.5779      
1 1 1 18 14 10 o 0 81.1865 6.52081   39.6607    23.6155     12.7731    23.6155      
1 1 1 18 14 11 o 0 99.4136 4.65168   75.676     -1.37478    10.0443    178.625      
1 1 1 18 14 12 o 0 167.752 5.01181   115.937    170.502     46.1104    -9.49833     
1 1 1 18 14 13 o 0 31.0591 10.4365   2.24726    27.342      13.8018    27.342       
1 1 1 18 14 14 o 0 153.878 5.03739   141.695    11.8022     16.2833    -168.198     
1 1 1 18 14 15 o 0 149.391 4.60509   159.084    10.1837     37.1711    10.1837      
1 1 1 18 14 16 o 0 42.4651 10.6486   23.6578    -165.427    23.1496    14.5725      
1 1 1 18 14 17 o 0 26.3698 11.236    15.5494    89.3745     1.06814    89.3745      
1 1 1 18 14 18 o 0 67.1161 10.5528   62.9898    -130.843    14.1351    -130.843     
1 1 1 18 14 19 o 0 31.2392 13.587    ?          ?           ?          ?            
1 1 1 18 14 20 o 0 24.7242 9.93777   ?          ?           ?          ?            
1 1 1 18 15 0  f 1 194.55  7.53659   173.311    180         56.4602    -1.01697e-14 
1 1 1 18 15 1  o 0 23.9188 10.3692   67.9096    -104.995    146.253    -104.995     
1 1 1 18 15 2  o 0 461.161 9.90842   450.853    86.5352     95.8752    86.5352      
1 1 1 18 15 3  o 0 187.907 5.4631    111.896    -62.1577    89.545     117.842      
1 1 1 18 15 4  o 0 269.629 7.08883   228.748    -31.28      3.40041    148.72       
1 1 1 18 15 5  o 0 206.333 5.61353   168.495    -126.17     7.55063    53.8298      
1 1 1 18 15 6  o 0 89.0096 5.72845   45.8497    -65.0371    22.7703    -65.0371     
1 1 1 18 15 7  o 0 87.3971 6.15112   6.41583    -108.135    146.513    -108.135     
1 1 1 18 15 8  o 0 99.1166 5.60738   71.4263    0.156302    12.8935    -179.844     
1 1 1 18 15 9  o 0 280.677 6.36175   274.604    -171.671    53.9156    -171.671     
1 1 1 18 15 10 o 0 217.918 5.55939   165.769    114.3       47.4046    -65.7001     
1 1 1 18 15 11 o 0 79.8753 5.81328   71.0005    -99.1515    26.3066    -99.1515     
1 1 1 18 15 12 o 0 125.36  4.91865   112.305    1.76521     23.9336    1.76521      
1 1 1 18 15 13 o 0 54.3157 8.04363   38.3042    -167.329    0.878262   -167.329     
1 1 1 18 15 14 o 0 187.211 5.03632   222.899    -115.137    83.0944    -115.137     
1 1 1 18 15 15 f 1 28.8072 10.6172   8.067      54.2417     63.4262    54.2417      
1 1 1 18 15 16 o 0 91.1654 6.19896   81.6736    167.661     0.157545   -12.3394     
1 1 1 18 15 17 o 0 43.8805 13.4483   10.613     127.079     53.6533    -52.9213     
1 1 1 18 15 18 o 0 27.1031 11.9177   14.1175    48.5128     4.49276    48.5128      
1 1 1 18 15 19 o 0 53.6027 15.664    ?          ?           ?          ?            
1 1 1 18 15 20 f 1 15.0583 7.3744    ?          ?           ?          ?            
1 1 1 18 16 0  o 0 211.718 7.28566   187.037    180         30.321     180          
1 1 1 18 16 1  o 0 270.282 6.27999   237.397    5.90928     13.029     5.90928      
1 1 1 18 16 2  f 1 210.353 5.66471   148.573    41.8138     55.7533    -138.186     
1 1 1 18 16 3  o 0 196.168 5.20134   186.076    -126.96     43.311     -126.96      
1 1 1 18 16 4  f 1 114.377 5.19985   14.5449    64.7002     217.576    64.7002      
1 1 1 18 16 5  o 0 417.167 9.55497   299.52     -130.235    108.35     49.7649      
1 1 1 18 16 6  o 0 232.516 6.19989   135.28     66.9721     114.107    -113.028     
1 1 1 18 16 7  o 0 160.104 5.37586   137.814    -25.6025    24.9253    -25.6025     
1 1 1 18 16 8  o 0 263.613 6.38708   264.466    55.3252     59.6629    55.3252      
1 1 1 18 16 9  o 0 231.647 5.30098   218.837    141.192     35.0547    141.192      
1 1 1 18 16 10 o 0 326.017 7.7015    286.031    168.408     6.05354    168.408      
1 1 1 18 16 11 o 0 86.0776 5.53054   49.0861    150.232     38.5918    -29.7684     
1 1 1 18 16 12 o 0 63.5606 6.75452   26.3073    -1.5904     39.8943    178.41       
1 1 1 18 16 13 o 0 145.739 4.8129    187.218    129.211     89.1456    129.211      
1 1 1 18 16 14 f 1 50.1319 9.52166   41.254     -95.3412    18.6064    -95.3412     
1 1 1 18 16 15 o 0 52.2015 7.42615   49.4626    -104.072    10.5459    -104.072     
1 1 1 18 16 16 o 0 44.7947 10.0025   35.5483    -147.512    0.133674   32.4877      
1 1 1 18 16 17 o 0 27.2639 10.7399   16.2565    154.498     4.29039    -25.5017     
1 1 1 18 16 18 o 0 22.9207 10.9037   7.98       -42.8914    11.9195    137.109      
1 1 1 18 16 19 o 0 31.7679 13.3217   ?          ?           ?          ?            
1 1 1 18 16 20 o 0 10.4475 5.14962   ?          ?           ?          ?            
1 1 1 18 17 0  o 0 37.8847 16.5618   25.6153    180         85.9774    2.34802e-15  
1 1 1 18 17 1  o 0 263.234 5.82598   178.453    -38.6451    96.4882    141.355      
1 1 1 18 17 2  o 0 302.252 6.20692   349.553    -142.082    184.346    -142.082     
1 1 1 18 17 3  o 0 125.065 4.76448   91.0165    143.1       16.9505    -36.9004     
1 1 1 18 17 4  o 0 171.688 4.83892   185.041    -81.8256    96.5182    -81.8256     
1 1 1 18 17 5  o 0 106.985 5.19224   27.0515    114.508     114.569    -65.4924     
1 1 1 18 17 6  o 0 126.082 4.77131   117.191    -71.1946    50.4694    -71.1946     
1 1 1 18 17 7  o 0 203.185 5.28263   194.461    80.587      28.6314    80.587       
1 1 1 18 17 8  o 0 214.018 5.03174   202.379    -29.5906    30.3556    -29.5906     
1 1 1 18 17 9  o 0 188.829 5.04524   171.923    -71.1043    15.8524    -71.1043     
1 1 1 18 17 10 o 0 228.533 5.68848   241.73     -70.1504    93.5809    -70.1504     
1 1 1 18 17 11 o 0 126.287 4.44774   98.007     -38.4098    9.8915     141.59       
1 1 1 18 17 12 o 0 103.239 4.83699   73.8927    -48.738     13.338     131.262      
1 1 1 18 17 13 o 0 85.2646 5.16854   91.6443    65.8028     23.6043    65.8028      
1 1 1 18 17 14 o 0 71.7313 6.19312   73.6421    110.864     20.93      110.864      
1 1 1 18 17 15 o 0 83.7512 5.73802   74.2188    172.135     3.87403    -7.86502     
1 1 1 18 17 16 o 0 146.253 6.24691   157.653    139.383     52.939     139.383      
1 1 1 18 17 17 o 0 34.7883 11.8536   24.3691    -157.036    5.20264    22.9644      
1 1 1 18 17 18 o 0 21.5044 10.2268   ?          ?           ?          ?            
1 1 1 18 17 19 o 0 44.1441 16.4802   ?          ?           ?          ?            
1 1 1 18 17 20 o 0 8.33512 3.98814   ?          ?           ?          ?            
1 1 1 18 18 0  o 0 413.669 17.1529   358.744    180         86.4418    3.13549e-14  
1 1 1 18 18 1  o 0 507.148 14.7148   438.895    90          85.7025    90           
1 1 1 18 18 2  o 0 137.163 6.11565   118.15     0           22.8346    180          
1 1 1 18 18 3  o 0 270.002 8.17958   231.023    -90         68.5783    90           
1 1 1 18 18 4  o 0 185.81  7.09853   157.557    180         10.9152    7.8687e-14   
1 1 1 18 18 5  o 0 407.879 12.4765   342.042    -90         187.161    -90          
1 1 1 18 18 6  o 0 166.642 6.99893   153.684    180         5.02466    -7.41582e-14 
1 1 1 18 18 7  o 0 306.818 9.13171   278.748    -90         5.57151    -90          
1 1 1 18 18 8  o 0 259.212 8.21001   231.552    180         69.5885    180          
1 1 1 18 18 9  o 0 42.5857 15.6366   36.85      -90         85.1175    90           
1 1 1 18 18 10 o 0 243.479 8.16007   209.095    180         2.00334    180          
1 1 1 18 18 11 o 0 67.7639 9.64002   56.5373    -90         27.3227    90           
1 1 1 18 18 12 o 0 57.4079 10.2196   46.9812    0           22.423     180          
1 1 1 18 18 13 o 0 44.6924 15.2109   29.7023    90          5.80837    90           
1 1 1 18 18 14 o 0 23.5091 13.6719   4.12826    0           5.8755     180          
1 1 1 18 18 15 o 0 131.635 9.84378   122.496    -90         18.6102    90           
1 1 1 18 18 16 o 0 36.106  17.1722   29.1224    180         1.29369    2.90442e-14  
1 1 1 18 18 17 o 0 37.7231 19.9424   31         -90         10.1871    -90          
1 1 1 18 18 18 o 0 42.5791 22.8673   ?          ?           ?          ?            
1 1 1 18 18 19 o 0 23.7395 16.6165   ?          ?           ?          ?            
1 1 1 19 0  1  o 0 65.9157 8.88481   38.5913    45          50.0644    -135         
1 1 1 19 0  2  o 0 125.574 7.61431   108.833    0           25.743     -180         
1 1 1 19 0  3  o 0 114.813 7.21473   86.7384    -45         3.99277    -45          
1 1 1 19 0  4  o 0 55.4743 11.6256   1.97544    90          3.37281    -90          
1 1 1 19 0  5  o 0 360.438 12.6865   307.954    45          129.603    -135         
1 1 1 19 0  6  o 0 42.8518 16.0221   3.26801    180         11.5878    -4.30856e-14 
1 1 1 19 0  7  o 0 44.2806 17.8439   8.64671    -45         28.7025    135          
1 1 1 19 0  8  o 0 96.076  7.87231   80.2947    90          10.9097    -90          
1 1 1 19 0  9  o 0 188.893 8.15183   158.524    -135        15.6361    -135         
1 1 1 19 0  10 o 0 451.143 16.2306   369.618    180         17.957     180          
1 1 1 19 0  11 o 0 345.147 11.8731   306.943    135         63.6988    135          
1 1 1 19 0  12 o 0 30.3342 16.1113   0.769556   -90         1.2005     90           
1 1 1 19 0  13 o 0 256.698 9.68022   215.253    45          25.8321    45           
1 1 1 19 0  14 o 0 83.5867 8.49929   67.7267    0           13.0955    -180         
1 1 1 19 0  15 o 0 16.9209 11.326    4.25542    -45         15.8861    135          
1 1 1 19 0  16 o 0 198.541 8.54535   185.383    90          21.8124    90           
1 1 1 19 0  17 o 0 149.881 8.71405   134.588    -135        15.4822    -135         
1 1 1 19 0  18 o 0 18.5169 12.2953   13.0244    180         31.8838    2.8663e-15   
1 1 1 19 0  19 o 0 49.0561 19.2981   40.4246    -45         9.26304    -45          
1 1 1 19 0  20 o 0 20.8424 14.4168   ?          ?           ?          ?            
1 1 1 19 0  21 o 0 16.3171 11.7534   ?          ?           ?          ?            
1 1 1 19 1  0  o 0 741.912 21.5019   661.538    0           7.59067    -5.50305e-12 
1 1 1 19 1  1  o 0 568.77  12.869    540.544    90.0278     79.1172    90.0278      
1 1 1 19 1  2  o 0 339.703 8.62119   266.056    -127.173    56.1676    52.8267      
1 1 1 19 1  3  o 0 657.449 15.728    535.156    63.9762     72.0112    -116.024     
1 1 1 19 1  4  o 0 167.735 4.67823   160.164    79.1108     66.6108    79.1108      
1 1 1 19 1  5  o 0 497.257 12.2273   353.679    126.27      133.575    -53.7298     
1 1 1 19 1  6  o 0 535.056 14.5303   503.746    -127.948    64.2866    -127.948     
1 1 1 19 1  7  o 0 160.92  5.55447   48.3299    48.0126     169.383    -131.987     
1 1 1 19 1  8  o 0 195.916 5.79951   158.748    -163.031    7.58424    16.9692      
1 1 1 19 1  9  o 0 398.085 10.6188   349.881    -35.0345    37.5422    -35.0345     
1 1 1 19 1  10 o 0 335.013 8.66536   275.918    128.453     9.0818     128.453      
1 1 1 19 1  11 o 0 61.9451 8.42076   6.80031    -88.553     100.956    -88.553      
1 1 1 19 1  12 o 0 115.994 4.76844   95.243     69.0943     0.75744    -110.906     
1 1 1 19 1  13 o 0 108.844 5.05255   77.5497    -66.277     18.7802    113.723      
1 1 1 19 1  14 f 1 239.784 5.70216   213.092    -75.7694    40.9452    -75.7694     
1 1 1 19 1  15 f 1 103.071 4.51595   106.153    -87.3623    19.5676    -87.3623     
1 1 1 19 1  16 o 0 69.2999 5.77262   31.9763    110.536     59.222     -69.4644     
1 1 1 19 1  17 o 0 124.345 5.7921    111.735    165.282     2.7118     165.282      
1 1 1 19 1  18 o 0 56.4271 8.27195   45.1259    -139.776    0.0320665  40.2243      
1 1 1 19 1  19 o 0 75.526  9.16786   61.4448    76.1958     0.719956   76.1958      
1 1 1 19 1  20 o 0 27.0861 12.2526   ?          ?           ?          ?            
1 1 1 19 1  21 o 0 18.6447 8.78711   ?          ?           ?          ?            
1 1 1 19 2  0  o 0 411.682 12.7972   365.433    0           33.2806    2.40522e-13  
1 1 1 19 2  1  o 0 481.613 10.5447   461.888    -60.6184    81.6309    -60.6184     
1 1 1 19 2  2  o 0 97.2458 4.87524   45.5926    32.9545     13.1284    -147.046     
1 1 1 19 2  3  o 0 256.211 6.25946   138.071    -126.741    158.594    53.2592      
1 1 1 19 2  4  o 0 280.592 7.33937   193.832    -33.1144    83.7509    146.886      
1 1 1 19 2  5  o 0 215.769 5.74031   199.404    -4.18897    53.6057    -4.18897     
1 1 1 19 2  6  o 0 433.723 11.3382   428.368    -166.522    98.0987    -166.522     
1 1 1 19 2  7  o 0 344.207 9.06911   276.454    -26.1453    36.7461    153.855      
1 1 1 19 2  8  o 0 355.572 9.69196   335.182    30.773      68.7778    30.773       
1 1 1 19 2  9  o 0 188.79  6.09205   104.961    -28.1239    97.9999    151.876      
1 1 1 19 2  10 o 0 198.143 6.32237   153.181    -106.837    44.9177    73.1628      
1 1 1 19 2  11 o 0 354.771 8.90936   335.677    160.677     47.0599    160.677      
1 1 1 19 2  12 o 0 80.6237 5.75377   42.434     32.6908     43.9592    -147.309     
1 1 1 19 2  13 f 1 71.8647 10.7767   51.8789    25.6364     1.11684    25.6364      
1 1 1 19 2  14 o 0 98.8431 4.85056   72.5889    -160.202    5.26806    19.7983      
1 1 1 19 2  15 o 0 59.4831 6.23948   45.442     -120.798    13.5008    59.2016      
1 1 1 19 2  16 o 0 78.0707 5.64005   67.4656    35.2305     2.90281    -144.77      
1 1 1 19 2  17 o 0 78.9797 6.4331    76.8619    67.2687     17.0676    67.2687      
1 1 1 19 2  18 o 0 31.3291 12.0524   7.53194    -138.333    34.4313    41.6674      
1 1 1 19 2  19 o 0 32.8199 13.2803   23.8135    -166.903    2.24773    -166.903     
1 1 1 19 2  20 o 0 26.3397 11.4537   ?          ?           ?          ?            
1 1 1 19 2  21 o 0 21.5539 8.88401   ?          ?           ?          ?            
1 1 1 19 3  0  o 0 260.577 8.88197   230.29     0           46.7372    180          
1 1 1 19 3  1  o 0 477.088 10.6301   431.631    -10.9588    32.2109    -10.9588     
1 1 1 19 3  2  o 0 733.852 16.4874   687.317    124.699     97.9716    124.699      
1 1 1 19 3  3  o 0 537.874 11.1771   480.733    165.712     36.9019    165.712      
1 1 1 19 3  4  o 0 374.446 9.12197   280.588    63.5659     71.8904    -116.434     
1 1 1 19 3  5  o 0 454.651 12.0407   340.637    -114.733    81.3117    65.2675      
1 1 1 19 3  6  o 0 255.872 7.67311   259.376    -3.55095    85.7505    -3.55095     
1 1 1 19 3  7  o 0 117.678 5.4711    58.4931    122.876     57.8482    -57.1239     
1 1 1 19 3  8  o 0 139.351 5.41501   73.4879    25.3981     79.3379    -154.602     
1 1 1 19 3  9  o 0 272.575 7.38322   274.275    94.2676     102.503    94.2676      
1 1 1 19 3  10 o 0 101.172 5.38692   86.1145    84.142      23.8134    84.142       
1 1 1 19 3  11 o 0 187.649 5.64885   155.492    -149.018    11.0144    30.9825      
1 1 1 19 3  12 o 0 145.295 5.19636   128.562    -27.0877    13.6784    -27.0877     
1 1 1 19 3  13 o 0 29.4227 10.2513   5.39849    -61.8055    23.9263    -61.8055     
1 1 1 19 3  14 o 0 90.1263 5.18803   85.9111    -48.1264    47.849     -48.1264     
1 1 1 19 3  15 o 0 179.043 5.71888   202.146    125.756     60.4862    125.756      
1 1 1 19 3  16 o 0 28.7527 10.5264   2.73776    -31.4545    14.1675    148.546      
1 1 1 19 3  17 f 1 112.935 6.22363   126.571    2.49915     53.8385    2.49915      
1 1 1 19 3  18 o 0 50.9271 9.3434    50.8877    129.475     19.7855    129.475      
1 1 1 19 3  19 o 0 27.1932 11.613    15.1204    71.9061     3.76661    71.9061      
1 1 1 19 3  20 o 0 72.7514 9.47346   ?          ?           ?          ?            
1 1 1 19 3  21 o 0 15.8235 7.60127   ?          ?           ?          ?            
1 1 1 19 4  0  o 0 847.237 24.2933   745.569    180         85.5254    180          
1 1 1 19 4  1  o 0 673.991 14.791    587.885    -44.2378    0.650216   -44.2378     
1 1 1 19 4  2  o 0 564.88  12.0485   503.484    132.708     30.7268    132.708      
1 1 1 19 4  3  o 0 536.12  13.2543   517.935    -78.3013    118.593    -78.3013     
1 1 1 19 4  4  o 0 249.505 6.43433   248.983    130.839     91.6074    130.839      
1 1 1 19 4  5  o 0 129.372 4.913     99.3847    37.0498     34.7634    37.0498      
1 1 1 19 4  6  o 0 463.349 11.7727   470.142    51.7031     133.605    51.7031      
1 1 1 19 4  7  o 0 91.9093 6.60518   13.8697    -30.1335    100.156    149.867      
1 1 1 19 4  8  o 0 158.02  5.4976    125.012    -98.0594    5.6226     81.9406      
1 1 1 19 4  9  o 0 159.211 6.17557   109.615    82.9251     34.8248    -97.0749     
1 1 1 19 4  10 o 0 138.14  5.02852   141.195    94.2653     55.1132    94.2653      
1 1 1 19 4  11 o 0 77.0361 6.81029   23.1026    117.204     67.6004    -62.7962     
1 1 1 19 4  12 o 0 132.15  4.61112   140.886    -40.556     65.4573    -40.556      
1 1 1 19 4  13 o 0 62.5144 7.25234   34.3218    -126.98     18.8183    53.0203      
1 1 1 19 4  14 o 0 134.152 4.19983   88.4306    139.599     35.0205    -40.4009     
1 1 1 19 4  15 o 0 80.6765 5.26896   74.9924    -6.63952    1.86719    -6.63952     
1 1 1 19 4  16 o 0 90.6582 5.94937   65.3984    -171.224    33.4301    8.77568      
1 1 1 19 4  17 o 0 44.3207 10.2698   19.6067    54.1512     34.2404    -125.849     
1 1 1 19 4  18 o 0 30.7318 11.2665   21.3687    84.8591     0.848175   -95.1409     
1 1 1 19 4  19 o 0 70.2057 12.1484   58.9374    161.057     4.09988    161.057      
1 1 1 19 4  20 o 0 39.9498 15.3662   ?          ?           ?          ?            
1 1 1 19 4  21 o 0 15.0052 7.36648   ?          ?           ?          ?            
1 1 1 19 5  0  o 0 49.1046 12.7005   21.06      180         58.4848    -9.28508e-14 
1 1 1 19 5  1  o 0 128.195 4.18723   98.6222    104.567     20.4822    104.567      
1 1 1 19 5  2  o 0 306.336 6.8059    255.912    107.873     7.10143    -72.1266     
1 1 1 19 5  3  o 0 364.545 8.57658   307.122    23.8341     2.38748    -156.166     
1 1 1 19 5  4  o 0 662.271 15.8407   546.793    -113.395    28.2178    66.6052      
1 1 1 19 5  5  o 0 170.523 5.17466   105.197    -63.0472    74.219     116.953      
1 1 1 19 5  6  o 0 406.888 9.94847   469.621    97.2378     238.667    97.2378      
1 1 1 19 5  7  o 0 230.747 6.94712   227.879    -100.897    78.2419    -100.897     
1 1 1 19 5  8  o 0 100.989 6.18636   62.481     123.79      25.8251    -56.2103     
1 1 1 19 5  9  o 0 177.397 5.31969   171.352    169.598     62.8328    169.598      
1 1 1 19 5  10 o 0 97.3459 5.44698   29.5439    -144.153    102.071    35.8475      
1 1 1 19 5  11 o 0 192.684 4.97699   173.999    99.8262     18.8313    99.8262      
1 1 1 19 5  12 o 0 100.412 4.66866   68.4322    64.7669     26.8996    -115.233     
1 1 1 19 5  13 o 0 137.409 4.81408   128.951    -16.189     36.6664    -16.189      
1 1 1 19 5  14 o 0 143.503 4.73951   114.363    142.272     2.44951    142.272      
1 1 1 19 5  15 o 0 91.7206 5.13137   80.5858    78.282      10.1511    -101.718     
1 1 1 19 5  16 f 1 66.0661 6.06795   62.2467    22.7134     13.0318    22.7134      
1 1 1 19 5  17 o 0 22.9341 9.88244   8.60314    -71.1931    48.4785    -71.1931     
1 1 1 19 5  18 o 0 41.3059 10.4926   23.032     66.2911     21.286     -113.709     
1 1 1 19 5  19 o 0 33.9917 11.7484   19.7627    -94.6094    11.0552    85.3906      
1 1 1 19 5  20 o 0 30.3054 13.1601   ?          ?           ?          ?            
1 1 1 19 5  21 o 0 14.3553 7.07208   ?          ?           ?          ?            
1 1 1 19 6  0  o 0 181.233 7.62947   158.16     180         187.262    -2.18542e-15 
1 1 1 19 6  1  o 0 745.14  16.2853   637.798    -47.9138    14.2411    132.086      
1 1 1 19 6  2  o 0 117.099 4.23519   76.987     -76.5252    2.76505    103.475      
1 1 1 19 6  3  o 0 539.312 11.6028   477.723    -153.605    38.8562    -153.605     
1 1 1 19 6  4  o 0 439.214 9.9425    404.723    -7.92777    73.8073    -7.92777     
1 1 1 19 6  5  o 0 143.941 5.13031   113.635    1.59765     4.33905    1.59765      
1 1 1 19 6  6  o 0 507.303 12.8131   397.855    95.0504     85.7026    -84.9496     
1 1 1 19 6  7  o 0 291.275 7.81213   252.063    -106.124    9.38605    -106.124     
1 1 1 19 6  8  o 0 169.351 5.42319   136.715    -13.0948    0.784101   166.905      
1 1 1 19 6  9  o 0 399.113 9.83372   346.278    67.927      35.1024    67.927       
1 1 1 19 6  10 o 0 166.398 5.10446   152.797    -67.0311    19.1906    -67.0311     
1 1 1 19 6  11 o 0 172.162 4.86624   186.109    91.6578     87.1571    91.6578      
1 1 1 19 6  12 f 1 88.3444 5.11251   76.3701    122.903     15.9438    122.903      
1 1 1 19 6  13 o 0 97.7629 4.97041   74.6136    170.098     3.47671    -9.90157     
1 1 1 19 6  14 o 0 118.542 4.62738   81.4403    -176.801    21.9675    3.19911      
1 1 1 19 6  15 o 0 132.014 4.69802   146.027    160.109     41.6264    160.109      
1 1 1 19 6  16 o 0 57.5325 7.72522   43.1007    -148.22     10.0577    31.7805      
1 1 1 19 6  17 o 0 34.0522 10.7227   20.6347    -16.6447    0.561691   -16.6447     
1 1 1 19 6  18 o 0 23.2964 10.5507   6.79423    162.803     0.0349382  162.803      
1 1 1 19 6  19 o 0 65.2225 11.7966   56.4769    -156.05     7.77483    -156.05      
1 1 1 19 6  20 o 0 17.5431 8.67509   ?          ?           ?          ?            
1 1 1 19 6  21 o 0 15.4131 7.348     ?          ?           ?          ?            
1 1 1 19 7  0  o 0 32.1542 15.6372   2.36436    0           16.7237    180          
1 1 1 19 7  1  f 1 330.387 7.46708   326.29     -40.3798    94.4806    -40.3798     
1 1 1 19 7  2  o 0 508.404 10.6876   465.321    101.637     64.0637    101.637      
1 1 1 19 7  3  f 1 311.18  7.80254   230.013    30.2328     60.2812    -149.767     
1 1 1 19 7  4  o 0 328.483 8.03308   255.318    -139.422    33.8914    40.5784      
1 1 1 19 7  5  o 0 314.633 7.85307   256.764    92.257      31.3494    -87.743      
1 1 1 19 7  6  o 0 99.2603 5.57322   26.8753    160.693     208.268    160.693      
1 1 1 19 7  7  o 0 406.204 10.9566   332.116    177.894     28.6612    -2.106       
1 1 1 19 7  8  o 0 370.411 9.13908   364.957    9.30871     111.309    9.30871      
1 1 1 19 7  9  o 0 281.695 7.73079   279.275    -62.2928    101.378    -62.2928     
1 1 1 19 7  10 o 0 168.058 5.00265   145.118    -2.78949    0.42667    -2.78949     
1 1 1 19 7  11 o 0 127.728 4.84428   76.6689    113.813     57.7665    -66.1865     
1 1 1 19 7  12 o 0 70.8455 5.83529   46.9134    47.5662     11.7832    -132.434     
1 1 1 19 7  13 o 0 42.0568 10.2828   29.7147    -123.482    119.67     -123.482     
1 1 1 19 7  14 o 0 244.893 6.209     198.211    6.57557     1.631      6.57557      
1 1 1 19 7  15 o 0 217.725 5.93411   259.168    -14.2924    99.8815    -14.2924     
1 1 1 19 7  16 o 0 100.409 5.07072   103.904    -25.7204    27.3684    -25.7204     
1 1 1 19 7  17 o 0 101.706 5.7371    102.799    53.0086     26.3582    53.0086      
1 1 1 19 7  18 o 0 31.8092 11.7625   12.5393    41.6776     24.7475    -138.322     
1 1 1 19 7  19 o 0 32.376  12.1024   16.0034    17.0467     16.1303    -162.953     
1 1 1 19 7  20 o 0 32.9765 12.1046   ?          ?           ?          ?            
1 1 1 19 7  21 o 0 26.5672 8.16191   ?          ?           ?          ?            
1 1 1 19 8  0  o 0 785.732 23.5354   679.881    0           9.44624    180          
1 1 1 19 8  1  o 0 327.516 6.94528   326.719    177.337     103.055    177.337      
1 1 1 19 8  2  o 0 282.91  6.18479   234.779    85.713      1.89384    -94.287      
1 1 1 19 8  3  o 0 577.425 12.3694   503.648    172.228     32.5715    172.228      
1 1 1 19 8  4  o 0 34.1592 11.3419   33.6032    -17.4362    79.8937    -17.4362     
1 1 1 19 8  5  o 0 217.816 6.36861   205.051    -85.4247    47.5891    -85.4247     
1 1 1 19 8  6  o 0 226.587 5.9891    186.558    -7.98082    3.75992    172.019      
1 1 1 19 8  7  o 0 160.313 5.55176   158.506    -35.427     60.9889    -35.427      
1 1 1 19 8  8  o 0 269.779 6.71168   243.699    -26.1476    41.9401    -26.1476     
1 1 1 19 8  9  f 1 294.696 7.87661   237.741    -33.7472    4.06038    146.253      
1 1 1 19 8  10 o 0 170.289 5.14065   173.861    56.1974     58.2785    56.1974      
1 1 1 19 8  11 o 0 35.9825 11.1675   4.45169    102.194     14.3011    102.194      
1 1 1 19 8  12 o 0 277.733 6.81546   218.093    -172.23     36.2456    7.77022      
1 1 1 19 8  13 o 0 27.8406 10.8962   5.32637    124.459     20.2834    124.459      
1 1 1 19 8  14 o 0 187.696 5.26745   149.515    19.9691     1.67808    -160.031     
1 1 1 19 8  15 o 0 92.4029 4.756     104.079    29.1445     39.0987    29.1445      
1 1 1 19 8  16 f 1 171.066 6.55214   147.655    -80.1549    22.5968    99.8451      
1 1 1 19 8  17 o 0 43.7222 10.4382   25.5943    88.8331     19.6551    -91.1669     
1 1 1 19 8  18 o 0 100.006 8.44456   93.1962    -89.9271    15.2088    -89.9271     
1 1 1 19 8  19 o 0 24.742  11.0553   10.5227    -15.9611    9.99407    164.039      
1 1 1 19 8  20 o 0 32.5869 13.7066   ?          ?           ?          ?            
1 1 1 19 8  21 o 0 19.9796 9.45604   ?          ?           ?          ?            
1 1 1 19 9  0  o 0 52.1123 12.4231   18.3217    180         41.3312    4.65406e-14  
1 1 1 19 9  1  o 0 230.758 5.67214   125.124    -17.9664    133.633    162.034      
1 1 1 19 9  2  o 0 488.778 10.9589   471.361    -149.219    117.768    -149.219     
1 1 1 19 9  3  o 0 673.618 14.125    448.679    -65.0239    238.077    114.976      
1 1 1 19 9  4  o 0 418.651 9.98961   406.838    119.565     80.9485    119.565      
1 1 1 19 9  5  o 0 318.551 8.23364   264.032    155.502     19.2867    -24.4984     
1 1 1 19 9  6  o 0 259.43  6.95634   196.446    -27.8201    42.9131    152.18       
1 1 1 19 9  7  o 0 234.076 6.48883   221.151    76.7742     53.6304    76.7742      
1 1 1 19 9  8  f 1 285.742 8.1957    261.489    -172.523    52.157     -172.523     
1 1 1 19 9  9  o 0 285.39  7.16875   260.282    178.458     59.4546    178.458      
1 1 1 19 9  10 o 0 30.8594 10.9216   38.331     84.2845     99.1018    84.2845      
1 1 1 19 9  11 o 0 115.678 4.71805   105.274    162.583     18.6465    162.583      
1 1 1 19 9  12 o 0 132.598 4.93218   91.2386    -134.765    37.1729    45.2349      
1 1 1 19 9  13 o 0 127.155 4.45985   86.5728    -108.013    31.0773    71.9868      
1 1 1 19 9  14 o 0 86.3337 5.01764   75.45      -92.2356    19.6098    -92.2356     
1 1 1 19 9  15 o 0 173.355 5.05851   192.697    120.044     55.163     120.044      
1 1 1 19 9  16 o 0 57.0143 7.1605    53.8569    58.8091     10.0678    58.8091      
1 1 1 19 9  17 o 0 90.2632 5.44734   66.6344    119.289     25.5212    -60.7106     
1 1 1 19 9  18 o 0 27.2366 11.3401   16.7189    75.8229     1.39236    75.8229      
1 1 1 19 9  19 o 0 35.0882 14.398    ?          ?           ?          ?            
1 1 1 19 9  20 o 0 68.5137 14.9613   ?          ?           ?          ?            
1 1 1 19 9  21 o 0 15.32   7.4157    ?          ?           ?          ?            
1 1 1 19 10 0  o 0 70.5285 8.43698   34.4918    0           31.1182    -180         
1 1 1 19 10 1  o 0 218.398 5.69282   226.841    149.855     107.084    149.855      
1 1 1 19 10 2  o 0 189.377 4.71943   189.606    25.7365     89.4724    25.7365      
1 1 1 19 10 3  o 0 188.52  4.78854   172.371    -179.191    33.3039    -179.191     
1 1 1 19 10 4  o 0 327.901 8.14993   293.351    95.147      19.4359    95.147       
1 1 1 19 10 5  o 0 286.166 7.1837    206.351    -110.245    75.6693    69.7548      
1 1 1 19 10 6  o 0 403.361 9.25804   400.174    -35.5291    111.312    -35.5291     
1 1 1 19 10 7  o 0 171.768 5.29643   124.074    -145.113    32.335     34.8874      
1 1 1 19 10 8  o 0 207.215 5.84148   197.985    -14.2516    62.5685    -14.2516     
1 1 1 19 10 9  o 0 72.1623 6.45425   33.4784    -92.2794    20.8005    87.7206      
1 1 1 19 10 10 o 0 96.6625 5.26681   45.3073    -6.94654    63.6364    173.053      
1 1 1 19 10 11 o 0 120.842 5.01425   62.6729    125.33      79.0768    -54.6701     
1 1 1 19 10 12 o 0 100.604 5.07032   92.4905    70.321      27.5551    70.321       
1 1 1 19 10 13 o 0 151.685 4.40286   123.167    171.542     1.98261    171.542      
1 1 1 19 10 14 o 0 86.7705 5.34428   99.1199    -90.6722    36.694     -90.6722     
1 1 1 19 10 15 f 1 139.381 4.64493   156.945    -63.0882    51.4756    -63.0882     
1 1 1 19 10 16 o 0 83.2292 6.34757   102.632    14.1776     58.963     14.1776      
1 1 1 19 10 17 o 0 117.755 6.67119   95.3614    1.7252      17.7294    -178.275     
1 1 1 19 10 18 f 1 50.7817 12.1033   43.3077    119.682     3.77061    119.682      
1 1 1 19 10 19 o 0 21.7386 10.2987   ?          ?           ?          ?            
1 1 1 19 10 20 o 0 34.6702 14.6985   ?          ?           ?          ?            
1 1 1 19 11 0  o 0 96.2235 7.53046   53.0051    180         3.69588    -1.33683e-13 
1 1 1 19 11 1  o 0 488.507 10.6194   485.257    -68.9126    149.49     -68.9126     
1 1 1 19 11 2  o 0 472.045 10.6495   363.84     161.822     109.638    -18.1777     
1 1 1 19 11 3  o 0 639.544 13.152    587.602    174.391     46.0715    174.391      
1 1 1 19 11 4  o 0 375.64  8.67727   324.215    125.986     2.03667    -54.014      
1 1 1 19 11 5  o 0 259.981 6.34203   263.251    92.5081     93.5853    92.5081      
1 1 1 19 11 6  o 0 57.645  8.96876   8.94729    -75.3815    30.4067    104.618      
1 1 1 19 11 7  o 0 157.287 4.62592   114.026    57.9456     25.2924    -122.054     
1 1 1 19 11 8  o 0 160.787 4.64955   129.048    45.2448     4.46988    45.2448      
1 1 1 19 11 9  o 0 206.23  5.65801   193.801    -72.4874    24.8735    -72.4874     
1 1 1 19 11 10 o 0 242.859 6.16817   185.177    92.5647     53.495     -87.4353     
1 1 1 19 11 11 o 0 172.949 4.925     130.969    136.142     33.0228    -43.858      
1 1 1 19 11 12 o 0 111.115 4.97411   117.394    36.4158     62.8244    36.4158      
1 1 1 19 11 13 o 0 163.172 4.64962   153.35     -1.83859    45.2019    -1.83859     
1 1 1 19 11 14 o 0 231.183 5.89167   270.497    77.0004     87.0891    77.0004      
1 1 1 19 11 15 o 0 25.5351 9.87385   8.44462    16.2201     46.4013    16.2201      
1 1 1 19 11 16 f 1 74.9943 6.09162   58.1183    -123.38     18.0087    56.6204      
1 1 1 19 11 17 o 0 82.9751 8.12915   54.7369    -134.366    35.254     45.6344      
1 1 1 19 11 18 o 0 56.6255 8.2033    41.0223    71.0562     11.9313    -108.944     
1 1 1 19 11 19 f 1 63.5987 13.783    ?          ?           ?          ?            
1 1 1 19 11 20 o 0 32.8685 14.7298   ?          ?           ?          ?            
1 1 1 19 12 0  o 0 259.434 9.2645    232.922    0           55.3256    3.37519e-14  
1 1 1 19 12 1  o 0 289.203 6.62417   153.466    56.3467     201.035    -123.653     
1 1 1 19 12 2  o 0 550.45  12.3903   580.265    62.1867     189.655    62.1867      
1 1 1 19 12 3  f 1 433.948 9.96879   381.024    67.3062     4.51603    67.3062      
1 1 1 19 12 4  o 0 247.789 6.30183   230.964    132.876     46.1774    132.876      
1 1 1 19 12 5  o 0 299.002 7.37726   307.878    -175.198    107.64     -175.198     
1 1 1 19 12 6  o 0 204.964 5.32355   201.885    -82.6888    67.0123    -82.6888     
1 1 1 19 12 7  o 0 351.625 8.52436   361.341    148.454     139.303    148.454      
1 1 1 19 12 8  o 0 152.788 5.22375   118.995    -146.972    0.592618   33.028       
1 1 1 19 12 9  o 0 183.803 5.15082   162.126    -94.4513    4.70932    -94.4513     
1 1 1 19 12 10 o 0 56.8258 7.92269   1.74064    1.54633     61.6803    -178.454     
1 1 1 19 12 11 o 0 213.69  5.51043   186.65     126.653     8.91361    126.653      
1 1 1 19 12 12 o 0 18.1039 8.58926   13.0823    -43.9879    31.1184    -43.9879     
1 1 1 19 12 13 o 0 181.957 4.95836   136.85     41.2683     19.7662    -138.732     
1 1 1 19 12 14 f 1 50.3128 8.57069   19.4538    81.578      50.4675    -98.422      
1 1 1 19 12 15 o 0 167.436 5.17157   154.622    -41.8204    6.70041    138.18       
1 1 1 19 12 16 o 0 64.8956 7.11509   64.5856    105.167     17.1588    105.167      
1 1 1 19 12 17 o 0 74.7198 8.99456   58.9934    -164.882    10.3171    15.118       
1 1 1 19 12 18 o 0 44.2559 12.8886   26.9695    -149.73     17.7428    30.2698      
1 1 1 19 12 19 o 0 22.5176 10.2448   ?          ?           ?          ?            
1 1 1 19 12 20 o 0 14.2416 6.92078   ?          ?           ?          ?            
1 1 1 19 12 21 o 0 15.7677 7.89862   ?          ?           ?          ?            
1 1 1 19 13 0  o 0 128.71  6.31039   103.328    0           18.4132    -6.96311e-14 
1 1 1 19 13 1  o 0 220.286 5.15222   250.389    117.887     140.297    117.887      
1 1 1 19 13 2  o 0 399.505 8.71265   376.672    -18.1876    57.0063    -18.1876     
1 1 1 19 13 3  o 0 213.376 5.26999   224.669    104.122     102.003    104.122      
1 1 1 19 13 4  o 0 259.598 6.07752   197.468    -173.981    43.1852    6.01861      
1 1 1 19 13 5  o 0 407.938 9.66146   384.39     -155.365    73.0847    -155.365     
1 1 1 19 13 6  o 0 282.044 6.25215   188.893    61.1323     94.6876    -118.868     
1 1 1 19 13 7  o 0 172.452 5.39353   139.12     -98.098     2.36752    -98.098      
1 1 1 19 13 8  o 0 257.466 6.66106   276.502    37.7639     92.5801    37.7639      
1 1 1 19 13 9  o 0 217.253 5.34834   243.141    -74.5121    110.707    -74.5121     
1 1 1 19 13 10 o 0 57.4046 7.69646   29.0748    -93.9983    22.5431    86.0017      
1 1 1 19 13 11 o 0 247.608 6.36556   177.268    -92.6049    67.5469    87.3951      
1 1 1 19 13 12 f 1 26.0239 10.7616   8.48248    -136.469    27.6543    -136.469     
1 1 1 19 13 13 o 0 41.4545 8.85904   19.0418    -117.885    13.8515    62.1148      
1 1 1 19 13 14 o 0 93.9755 5.4781    96.9901    81.8809     18.0557    81.8809      
1 1 1 19 13 15 o 0 127.632 4.71044   111.737    63.7631     14.2393    -116.237     
1 1 1 19 13 16 o 0 75.3503 5.75517   64.481     2.6016      4.27497    -177.398     
1 1 1 19 13 17 o 0 58.3043 8.73913   57.8192    -118.282    17.2267    -118.282     
1 1 1 19 13 18 o 0 34.4368 12.2193   20.9859    96.5931     10.6428    -83.4069     
1 1 1 19 13 19 o 0 47.5985 17.4878   ?          ?           ?          ?            
1 1 1 19 13 20 o 0 21.8329 10.3889   ?          ?           ?          ?            
1 1 1 19 13 21 o 0 9.83316 3.7473    ?          ?           ?          ?            
1 1 1 19 14 0  o 0 19.5767 12.8353   1.72401    180         35.8582    -5.05211e-14 
1 1 1 19 14 1  o 0 218.327 6.47033   217.163    -48.7303    71.7033    -48.7303     
1 1 1 19 14 2  o 0 254.653 5.87772   147.894    176.024     140.395    -3.97634     
1 1 1 19 14 3  o 0 329.341 8.32624   280.296    132.376     2.54271    -47.6245     
1 1 1 19 14 4  o 0 304.149 7.22321   241.537    78.7039     36.0884    -101.296     
1 1 1 19 14 5  o 0 199.691 5.14752   190.958    -7.9189     53.5142    -7.9189      
1 1 1 19 14 6  o 0 267.962 6.07024   214.789    80.5294     14.8329    -99.4706     
1 1 1 19 14 7  o 0 154.875 4.32003   140.412    53.9012     40.4758    53.9012      
1 1 1 19 14 8  o 0 380.846 9.15618   381.465    151.391     76.5616    151.391      
1 1 1 19 14 9  o 0 234.896 5.76137   196.274    92.6973     17.8801    -87.3027     
1 1 1 19 14 10 o 0 177.852 5.3257    134.516    173.351     36.5675    -6.64855     
1 1 1 19 14 11 o 0 57.5475 7.40157   33.62      -177.124    1.71078    2.87602      
1 1 1 19 14 12 o 0 120.225 4.53293   89.479     -150.18     13.3061    29.82        
1 1 1 19 14 13 o 0 25.8719 10.3635   4.70107    -95.8629    32.8384    -95.8629     
1 1 1 19 14 14 o 0 182.046 5.17275   177.37     -44.3319    3.63493    -44.3319     
1 1 1 19 14 15 o 0 125.549 5.13756   145.259    -158.629    57.6227    -158.629     
1 1 1 19 14 16 o 0 79.2861 6.56778   79.5139    -64.4471    20.1145    -64.4471     
1 1 1 19 14 17 o 0 82.4936 7.12985   82.9465    -85.4617    23.611     -85.4617     
1 1 1 19 14 18 o 0 21.4271 10.202    6.5628     47.8174     8.53586    -132.183     
1 1 1 19 14 19 o 0 48.576  15.6609   ?          ?           ?          ?            
1 1 1 19 14 20 o 0 28.8128 5.44273   ?          ?           ?          ?            
1 1 1 19 15 0  o 0 334.077 11.493    293.773    180         91.4072    -180         
1 1 1 19 15 1  f 1 282.386 6.37945   273.49     179.272     67.5841    179.272      
1 1 1 19 15 2  o 0 481.309 11.0776   461.091    -34.5121    91.0786    -34.5121     
1 1 1 19 15 3  o 0 272.728 6.26206   194.088    118.072     77.6403    -61.9278     
1 1 1 19 15 4  o 0 414.179 9.17179   387.816    -68.5783    70.4213    -68.5783     
1 1 1 19 15 5  o 0 258.065 5.73484   180.828    167.747     69.3607    -12.2529     
1 1 1 19 15 6  o 0 479.576 10.9674   381.941    -94.92      35.1382    85.08        
1 1 1 19 15 7  o 0 180.387 5.33173   171.528    -130.661    25.4726    -130.661     
1 1 1 19 15 8  o 0 192.737 4.90957   130.738    -178.371    77.3864    1.62944      
1 1 1 19 15 9  o 0 100.928 5.10462   85.0491    -47.8888    31.6741    -47.8888     
1 1 1 19 15 10 o 0 201.316 5.12478   213.804    49.4516     85.0082    49.4516      
1 1 1 19 15 11 o 0 131.909 4.33685   102.469    -147.752    11.3714    32.2482      
1 1 1 19 15 12 o 0 113.232 4.88582   77.4209    -42.2663    24.5622    137.734      
1 1 1 19 15 13 o 0 22.4543 9.6849    4.34298    145.903     20.6478    145.903      
1 1 1 19 15 14 o 0 86.7005 5.5755    97.0759    -108.719    36.9603    -108.719     
1 1 1 19 15 15 o 0 37.9945 10.1552   18.9586    -29.359     24.0399    150.641      
1 1 1 19 15 16 o 0 106.157 6.1039    114.712    98.28       41.2762    98.28        
1 1 1 19 15 17 o 0 21.9513 9.80051   5.61505    70.131      1.56597    -109.869     
1 1 1 19 15 18 f 1 17.7939 8.62787   2.99502    -111.683    26.8358    -111.683     
1 1 1 19 15 19 o 0 23.8272 10.9197   ?          ?           ?          ?            
1 1 1 19 15 20 o 0 14.6757 7.20536   ?          ?           ?          ?            
1 1 1 19 16 0  o 0 263.777 8.83369   230.027    180         0.958339   -180         
1 1 1 19 16 1  o 0 203.749 5.06571   222.514    16.8668     106.294    16.8668      
1 1 1 19 16 2  f 1 149.066 4.30112   123.343    -26.2574    3.91062    -26.2574     
1 1 1 19 16 3  o 0 188.58  5.11437   190.668    -111.023    72.2922    -111.023     
1 1 1 19 16 4  o 0 476.64  10.7845   401.884    119.924     3.65812    -60.0761     
1 1 1 19 16 5  o 0 41.8794 11.5992   39.9776    -84.6428    127.229    -84.6428     
1 1 1 19 16 6  o 0 423.812 9.32054   393.767    -167.484    88.5742    -167.484     
1 1 1 19 16 7  o 0 269.577 6.692     265.649    -95.6809    48.697     -95.6809     
1 1 1 19 16 8  o 0 90.7507 5.54168   60.3509    -145.301    12.7592    34.6994      
1 1 1 19 16 9  o 0 193.354 5.13742   210.739    56.2848     88.7681    56.2848      
1 1 1 19 16 10 o 0 128.189 4.40623   111.59     176.672     11.1159    176.672      
1 1 1 19 16 11 o 0 114.687 4.54477   72.7657    17.2381     40.1623    -162.762     
1 1 1 19 16 12 o 0 165.123 4.81425   158.729    -9.59723    53.6762    -9.59723     
1 1 1 19 16 13 f 1 137.038 4.60617   154.306    -111.374    43.3796    -111.374     
1 1 1 19 16 14 o 0 104.964 4.3485    117.766    -46.5481    41.9439    -46.5481     
1 1 1 19 16 15 o 0 85.2388 6.182     89.8518    -57.3754    26.6312    -57.3754     
1 1 1 19 16 16 o 0 56.1963 8.75694   53.8328    22.4157     15.7149    22.4157      
1 1 1 19 16 17 o 0 20.2946 9.39912   3.55954    110.143     16.5712    -69.8569     
1 1 1 19 16 18 o 0 30.5077 12.5071   ?          ?           ?          ?            
1 1 1 19 16 19 o 0 37.3579 13.6721   ?          ?           ?          ?            
1 1 1 19 16 20 f 1 13.5538 6.44383   ?          ?           ?          ?            
1 1 1 19 17 0  o 0 139.345 6.21209   119.841    0           31.5981    2.85692e-14  
1 1 1 19 17 1  o 0 390.762 8.11648   420.904    166.14      175.244    166.14       
1 1 1 19 17 2  o 0 192.172 4.94393   71.414     46.3785     179.968    -133.622     
1 1 1 19 17 3  o 0 350.096 7.40843   274.895    -98.8604    41.3737    81.1396      
1 1 1 19 17 4  o 0 249.161 5.88373   261.643    96.3255     114.071    96.3255      
1 1 1 19 17 5  o 0 234.28  5.46223   211.753    92.8667     42.0588    92.8667      
1 1 1 19 17 6  o 0 202.599 4.82815   179.479    134.475     2.02344    -45.5253     
1 1 1 19 17 7  o 0 214.761 5.46213   170.265    -76.8543    38.6855    103.146      
1 1 1 19 17 8  o 0 138.106 4.52881   129.366    -36.0622    33.4003    -36.0622     
1 1 1 19 17 9  o 0 171.229 4.84824   177.091    171.592     63.2528    171.592      
1 1 1 19 17 10 o 0 121.936 4.53429   69.9482    8.48725     61.9748    -171.513     
1 1 1 19 17 11 o 0 81.5865 5.47003   37.8141    -150.18     51.1448    29.8202      
1 1 1 19 17 12 o 0 82.2408 5.11953   63.3703    48.5975     0.29218    -131.403     
1 1 1 19 17 13 o 0 44.0105 8.63789   29.6762    155.394     5.77656    -24.6059     
1 1 1 19 17 14 o 0 78.7744 5.67052   73.5158    79.2488     5.92635    79.2488      
1 1 1 19 17 15 o 0 20.7701 9.59592   3.81358    -29.7187    28.8776    -29.7187     
1 1 1 19 17 16 o 0 49.0237 10.5606   40.2739    17.4051     2.14898    17.4051      
1 1 1 19 17 17 o 0 51.0035 12.2459   39.6447    166.273     4.60715    -13.7269     
1 1 1 19 17 18 o 0 27.5914 12.1928   ?          ?           ?          ?            
1 1 1 19 17 19 o 0 27.9184 13.3764   ?          ?           ?          ?            
1 1 1 19 17 20 o 0 12.4889 5.82416   ?          ?           ?          ?            
1 1 1 19 18 0  o 0 242.31  8.21041   207.308    180         27.1272    -180         
1 1 1 19 18 1  o 0 226.279 5.26965   200.821    14.8059     25.1722    14.8059      
1 1 1 19 18 2  o 0 141.607 4.89338   152.93     -124.366    102.823    -124.366     
1 1 1 19 18 3  o 0 337.977 7.66749   230.664    -75.0782    104.263    104.922
[truncated: 947,350 more chars]
