# Supplementary material for: Compact tape-driven sample delivery system for serial femtosecond crystallography
Source: J Appl Crystallogr. 2026 Feb 9;59(Pt 2):291–302. doi: 10.1107/S1600576726000063 (PMC13060467; doi:10.1107/S1600576726000063)
Supplement: Supplementary file 2 [file j-59-00291-sup2.zip › 9v3o_sf.cif]

data_r9v3osf
# 
_audit.revision_id     1_0 
_audit.creation_date   ? 
_audit.update_record   'Initial release' 
# 
_cell.entry_id      9v3o 
_cell.length_a      79.500 
_cell.length_b      79.500 
_cell.length_c      38.200 
_cell.angle_alpha   90.000 
_cell.angle_beta    90.000 
_cell.angle_gamma   90.000 
# 
_diffrn_radiation_wavelength.id           1 
_diffrn_radiation_wavelength.wavelength   1.24 
# 
_entry.id   9v3o 
# 
_exptl_crystal.id   1 
# 
_reflns_scale.group_code   1 
# 
_symmetry.entry_id               9v3o 
_symmetry.space_group_name_H-M   'P 43 21 2' 
_symmetry.Int_Tables_number      96 
# 
loop_
_refln.crystal_id 
_refln.wavelength_id 
_refln.scale_group_code 
_refln.index_h 
_refln.index_k 
_refln.index_l 
_refln.status 
_refln.pdbx_r_free_flag 
_refln.F_meas_au 
_refln.F_meas_sigma_au 
_refln.pdbx_FWT 
_refln.pdbx_PHWT 
_refln.pdbx_DELFWT 
_refln.pdbx_DELPHWT 
1 1 1 0  0  4  o 0 389.362 31.6891   391.575    180          106.908     2.57003e-14  
1 1 1 0  0  8  o 0 754.645 85.6908   729.749    0            303.411     8.25894e-15  
1 1 1 0  0  12 o 0 193.076 26.7269   167.978    180          6.36942     -180         
1 1 1 0  0  16 o 0 597.188 48.207    562.135    0            66.0179     -4.11671e-15 
1 1 1 0  0  20 o 0 39.8488 27.4632   34.101     180          37.0472     6.4587e-15   
1 1 1 1  0  1  o 0 296.646 22.1691   307.005    -135         170.126     45           
1 1 1 1  0  2  o 0 690.929 27.6502   707.447    180          92.2766     180          
1 1 1 1  0  3  o 0 631.558 24.9632   642.09     -45          120.606     -45          
1 1 1 1  0  4  o 0 435.578 21.6934   447.953    90           151.985     90           
1 1 1 1  0  5  o 0 117.439 10.2368   24.5056    -135         9.84217     -135         
1 1 1 1  0  6  o 0 257.373 15.554    258.281    180          33.5281     4.44866e-14  
1 1 1 1  0  7  o 0 113.807 8.77202   41.042     135          13.9876     135          
1 1 1 1  0  8  o 0 302.444 17.1398   292.63     -90          65.9921     -90          
1 1 1 1  0  9  o 0 316.407 18.4921   293.696    -135         42.1439     -135         
1 1 1 1  0  10 o 0 111.617 9.82034   100.954    180          70.1094     3.6275e-15   
1 1 1 1  0  11 o 0 118.06  8.60784   111.198    135          163.546     -45          
1 1 1 1  0  12 o 0 507.725 28.9718   470.476    -90          42.5601     90           
1 1 1 1  0  13 o 0 124.392 9.65687   111.935    -135         19.2743     -135         
1 1 1 1  0  14 o 0 63.955  14.6543   39.2395    0            15.8391     -180         
1 1 1 1  0  15 o 0 69.2076 12.0919   6.14751    -45          2.7849      -45          
1 1 1 1  0  16 o 0 120.295 9.07749   112.914    -90          20.9183     -90          
1 1 1 1  0  17 o 0 109.832 8.99753   100.759    45           43.8197     -135         
1 1 1 1  0  18 o 0 45.2113 15.3195   39.1543    0            0.414732    0            
1 1 1 1  0  19 o 0 49.4291 13.9055   52.1769    -45          4.21174     -45          
1 1 1 1  0  20 o 0 15.571  11.1823   7.07633    90           11.3824     -90          
1 1 1 1  0  21 o 0 19.2692 13.5605   9.68904    -135         7.1975      45           
1 1 1 1  0  22 o 0 23.4825 16.7723   ?          ?            ?           ?            
1 1 1 1  1  1  o 0 486.482 23.7417   492.586    -90          60.3038     90           
1 1 1 1  1  2  o 0 809.211 30.538    816.589    0            151.547     3.47908e-14  
1 1 1 1  1  3  o 0 34.4833 14.2104   12.6342    -90          77.9702     90           
1 1 1 1  1  4  o 0 109.789 7.3147    111.908    0            165.887     180          
1 1 1 1  1  5  o 0 282.279 14.3954   286.385    90           26.3697     -90          
1 1 1 1  1  6  o 0 333.309 21.3817   332.976    0            69.772      180          
1 1 1 1  1  7  o 0 164.104 10.061    155.665    -90          52.2018     -90          
1 1 1 1  1  8  o 0 104.569 8.41999   72.9342    0            4.35018     1.07964e-13  
1 1 1 1  1  9  o 0 549.268 28.4647   508.856    -90          47.6951     90           
1 1 1 1  1  10 o 0 126.685 8.51782   115.443    0            74.6652     180          
1 1 1 1  1  11 o 0 216.665 11.8515   204.011    90           48.2095     -90          
1 1 1 1  1  12 o 0 126.988 9.99932   116.328    180          23.9786     180          
1 1 1 1  1  13 o 0 216.556 12.6197   197.137    -90          51.0912     -90          
1 1 1 1  1  14 o 0 188.14  10.1028   184.465    180          31.3677     180          
1 1 1 1  1  15 o 0 58.095  13.8716   48.5119    90           8.91885     -90          
1 1 1 1  1  16 f 1 164.54  10.2578   154.745    180          4.32055     180          
1 1 1 1  1  17 o 0 45.236  19.4797   41.467     -90          57.7999     90           
1 1 1 1  1  18 o 0 82.5902 10.9426   91.0934    180          3.56949     3.64842e-14  
1 1 1 1  1  19 o 0 85.3356 10.9318   91.799     -90          32.776      -90          
1 1 1 1  1  20 o 0 34.991  18.2317   25.4155    180          10.32       180          
1 1 1 1  1  21 f 1 24.8716 16.5308   9.31662    90           0.00929574  -90          
1 1 1 1  1  22 o 0 34.2781 20.7111   ?          ?            ?           ?            
1 1 1 2  0  1  o 0 196.516 9.66319   153.745    -45          111.705     -45          
1 1 1 2  0  2  o 0 160.428 17.5998   165.457    -90          182.432     90           
1 1 1 2  0  3  o 0 13.8761 9.59073   2.43559    45           101.514     -135         
1 1 1 2  0  4  o 0 188.992 9.68229   193.044    0            75.8396     -3.23615e-14 
1 1 1 2  0  5  o 0 245.377 16.0729   250.975    135          45.6701     -45          
1 1 1 2  0  6  o 0 150.094 9.41985   142.388    90           45.78       90           
1 1 1 2  0  7  o 0 187.332 10.8513   183.466    45           179.515     -135         
1 1 1 2  0  8  o 0 366.521 21.4638   354.688    180          86.2535     180          
1 1 1 2  0  9  o 0 308.913 15.5139   286.646    -45          16.5245     135          
1 1 1 2  0  10 f 1 596.825 30.6415   545.824    -90          1.9131      -90          
1 1 1 2  0  11 o 0 30.2514 18.0761   7.47298    -135         60.5592     45           
1 1 1 2  0  12 o 0 293.815 18.7397   271.832    0            27.4269     -180         
1 1 1 2  0  13 o 0 65.5161 16.2335   38.3157    135          13.5338     -45          
1 1 1 2  0  14 o 0 101.563 9.0903    61.28      -90          27.3648     -90          
1 1 1 2  0  15 f 1 39.8907 18.6767   36.6847    45           85.9439     -135         
1 1 1 2  0  16 o 0 36.6893 17.6814   23.3605    0            31.9256     180          
1 1 1 2  0  17 f 1 33.2201 16.6362   9.67259    135          3.91551     -45          
1 1 1 2  0  18 o 0 51.5298 15.984    56.0899    -90          33.7429     90           
1 1 1 2  0  19 o 0 24.2563 15.0018   9.76775    45           6.20862     -135         
1 1 1 2  0  20 o 0 112.283 14.8372   116.75     0            25.5167     0            
1 1 1 2  0  21 o 0 24.7333 16.268    17.05      135          3.03885     -45          
1 1 1 2  0  22 o 0 50.057  13.044    ?          ?            ?           ?            
1 1 1 2  1  0  o 0 479.978 35.1608   501.723    180          333.805     5.91603e-14  
1 1 1 2  1  1  f 1 458.042 10.9206   416.597    -46.231      103.816     133.769      
1 1 1 2  1  2  f 1 611.729 18.9153   620.963    37.0507      0.462678    37.0507      
1 1 1 2  1  3  o 0 195.852 7.14212   159.474    -35.1832     58.1615     144.817      
1 1 1 2  1  4  o 0 285.52  11.3998   413.158    153.121      272.234     153.121      
1 1 1 2  1  5  o 0 303.078 11.2453   253.031    40.5685      93.6712     -139.431     
1 1 1 2  1  6  o 0 302.405 11.0338   240.716    148.846      112.136     -31.1545     
1 1 1 2  1  7  o 0 335.922 13.9173   250.341    156.023      145.223     -23.9771     
1 1 1 2  1  8  o 0 161.973 7.16005   125.104    7.30839      38.2327     -172.692     
1 1 1 2  1  9  f 1 148.671 7.23795   51.0095    92.4333      155.902     -87.5667     
1 1 1 2  1  10 o 0 253.444 9.82231   234.879    118.051      23.1173     118.051      
1 1 1 2  1  11 o 0 313.873 12.1378   390.817    167.938      211.729     167.938      
1 1 1 2  1  12 o 0 286.34  11.8866   282.907    29.9056      44.9803     29.9056      
1 1 1 2  1  13 o 0 273.992 10.7362   250.748    176.494      12.1875     176.494      
1 1 1 2  1  14 o 0 58.4041 10.6277   12.6656    -41.0451     111.681     -41.0451     
1 1 1 2  1  15 o 0 108.337 7.13298   110.601    -113.261     28.8649     -113.261     
1 1 1 2  1  16 o 0 99.7472 6.83222   83.5652    95.146       6.67444     -84.854      
1 1 1 2  1  17 o 0 84.407  7.48719   63.2112    -89.263      20.5423     90.737       
1 1 1 2  1  18 o 0 30.1553 11.616    0.383236   136.769      38.6034     136.769      
1 1 1 2  1  19 o 0 23.8698 10.7621   1.40074    -168.325     24.0234     11.6752      
1 1 1 2  1  20 o 0 109.498 6.15237   159.081    -18.2454     94.7391     -18.2454     
1 1 1 2  1  21 o 0 46.5324 14.1496   30.0773    -1.77728     28.9857     178.223      
1 1 1 2  1  22 o 0 31.8987 13.872    ?          ?            ?           ?            
1 1 1 2  1  23 o 0 23.8136 10.535    ?          ?            ?           ?            
1 1 1 2  2  0  o 0 568.684 31.4954   591.837    180          22.7064     -180         
1 1 1 2  2  1  o 0 938.946 29.0172   956.76     90           106.42      -90          
1 1 1 2  2  2  o 0 853.459 26.8037   861.091    0            28.8216     -180         
1 1 1 2  2  3  o 0 1004.5  38.9902   1008.5     -90          96.6249     -90          
1 1 1 2  2  4  o 0 17.8996 11.6587   5.11437    180          128.346     -9.87395e-15 
1 1 1 2  2  5  o 0 238.867 13.8432   239.716    -90          34.1148     90           
1 1 1 2  2  6  o 0 318.966 16.848    317.717    0            96.7002     3.39839e-14  
1 1 1 2  2  7  o 0 371.618 20.4486   361.396    90           40.7598     90           
1 1 1 2  2  8  o 0 161.794 8.20366   155.527    180          23.9883     1.29851e-13  
1 1 1 2  2  9  o 0 203.764 11.8553   182.884    -90          104.876     -90          
1 1 1 2  2  10 o 0 326.711 17.4612   297.919    180          67.0002     -1.27907e-14 
1 1 1 2  2  11 f 1 646.144 33.4778   607.022    -90          36.7175     90           
1 1 1 2  2  12 o 0 91.1178 11.9366   59.6222    180          15.8221     180          
1 1 1 2  2  13 o 0 63.4607 17.0615   48.3591    90           36.8508     -90          
1 1 1 2  2  14 o 0 329.417 15.5888   322.353    0            12.974      180          
1 1 1 2  2  15 o 0 234.031 11.5238   224.457    90           6.07184     90           
1 1 1 2  2  16 o 0 10.8545 7.99735   3.11868    180          68.3198     -3.65145e-15 
1 1 1 2  2  17 o 0 197.593 11.9987   181.354    90           25.9273     -90          
1 1 1 2  2  18 o 0 37.0832 17.5223   19.7784    0            3.71139     180          
1 1 1 2  2  19 o 0 94.9732 14.8245   102.02     -90          3.77644     -90          
1 1 1 2  2  20 o 0 22.5851 14.3083   10.3624    180          2.50045     2.90788e-14  
1 1 1 2  2  21 o 0 47.5658 19.4928   48.1335    -90          11.8664     -90          
1 1 1 2  2  22 o 0 28.0383 19.2695   ?          ?            ?           ?            
1 1 1 3  0  1  o 0 253.059 9.35976   263.438    45           140.555     45           
1 1 1 3  0  2  o 0 300.193 3.19857   213.792    180          190.111     180          
1 1 1 3  0  3  o 0 467.723 21.2006   479.613    -45          120.771     -45          
1 1 1 3  0  4  o 0 19.936  12.9875   3.19199    -90          62.682      90           
1 1 1 3  0  5  o 0 336.841 18.3488   342.382    45           64.028      45           
1 1 1 3  0  6  o 0 450.955 25.0385   453.603    0            48.6219     180          
1 1 1 3  0  7  o 0 586.494 31.6833   574.545    135          161.448     135          
1 1 1 3  0  8  o 0 340.084 17.7938   329.013    90           50.7653     -90          
1 1 1 3  0  9  o 0 230.331 12.6037   213.564    -135         10.5738     45           
1 1 1 3  0  10 o 0 157.714 11.1632   17.4433    180          11.7094     -180         
1 1 1 3  0  11 o 0 549.657 29.8494   516.483    135          90.5436     135          
1 1 1 3  0  12 o 0 491.717 25.3955   454.02     90           14.1058     90           
1 1 1 3  0  13 o 0 55.2003 19.4546   22.7171    -135         16.6135     45           
1 1 1 3  0  14 o 0 316.963 14.3129   308.979    180          49.4504     180          
1 1 1 3  0  15 o 0 21.1959 14.1927   0.428855   135          2.06523     -45          
1 1 1 3  0  16 o 0 103.58  7.76001   96.5889    90           3.28933     -90          
1 1 1 3  0  17 o 0 92.7219 10.2774   84.4619    45           11.8853     -135         
1 1 1 3  0  18 o 0 55.8221 16.5302   44.8645    0            17.2945     -1.46938e-14 
1 1 1 3  0  19 o 0 92.808  9.1335    98.6973    -45          43.6589     -45          
1 1 1 3  0  20 o 0 106.566 13.5936   110.277    90           20.2185     90           
1 1 1 3  0  21 o 0 17.1933 12.3871   10.5046    -135         13.8353     45           
1 1 1 3  0  22 o 0 39.9605 25.217    ?          ?            ?           ?            
1 1 1 3  1  0  o 0 439.111 17.7514   457.311    180          78.7787     -3.9754e-13  
1 1 1 3  1  1  o 0 466.72  12.4577   486.839    -49.488      12.9842     -49.488      
1 1 1 3  1  2  o 0 342.067 7.60316   354.218    159.939      18.086      159.939      
1 1 1 3  1  3  o 0 81.4449 5.43      23.6178    -138.554     30.564      41.4457      
1 1 1 3  1  4  o 0 210.39  7.90002   149.614    -127.354     117.098     52.6464      
1 1 1 3  1  5  o 0 365.967 13.3637   431.843    53.8495      137.594     53.8495      
1 1 1 3  1  6  o 0 166.477 7.01494   146.941    99.166       12.9889     -80.834      
1 1 1 3  1  7  o 0 424.409 15.9428   405.372    122.86       8.72848     -57.1403     
1 1 1 3  1  8  o 0 625.656 25.0799   613.715    132.238      26.3201     132.238      
1 1 1 3  1  9  o 0 178.379 8.17393   100.5      110.985      112.347     -69.0151     
1 1 1 3  1  10 o 0 360.443 13.5771   372.602    -112.761     100.118     -112.761     
1 1 1 3  1  11 o 0 406.222 15.6861   397.925    -50.8648     43.2166     -50.8648     
1 1 1 3  1  12 o 0 369.101 14.3537   378.838    -54.808      83.3554     -54.808      
1 1 1 3  1  13 o 0 79.295  9.00947   42.1332    -138.817     22.57       41.1831      
1 1 1 3  1  14 o 0 129.595 6.18272   101.443    -124.934     31.7512     55.0655      
1 1 1 3  1  15 o 0 175.775 7.03733   183.388    -10.2563     39.3478     -10.2563     
1 1 1 3  1  16 o 0 73.5218 7.43066   26.8273    -103.684     71.5235     76.3164      
1 1 1 3  1  17 o 0 29.849  11.4042   5.33696    120.611      46.9383     120.611      
1 1 1 3  1  18 o 0 20.0654 9.48405   10.3338    48.8941      31.8719     48.8941      
1 1 1 3  1  19 o 0 49.6846 10.8999   55.4718    -1.45896     22.8567     -1.45896     
1 1 1 3  1  20 o 0 57.1801 10.835    80.8447    125.507      63.1728     125.507      
1 1 1 3  1  21 o 0 35.6859 14.9467   29.6714    13.753       2.41881     -166.247     
1 1 1 3  1  22 o 0 33.0063 16.2088   ?          ?            ?           ?            
1 1 1 3  1  23 o 0 19.5404 9.2817    ?          ?            ?           ?            
1 1 1 3  2  0  o 0 369.201 12.8734   385.159    180          69.4971     -5.80003e-14 
1 1 1 3  2  1  o 0 352.988 10.1443   449.7      -93.3173     188.101     -93.3173     
1 1 1 3  2  2  o 0 598.566 18.5938   679.522    37.3245      147.095     37.3245      
1 1 1 3  2  3  o 0 654.157 21.4475   703.499    -153.809     91.6169     -153.809     
1 1 1 3  2  4  o 0 579.805 19.6403   604.103    -85.7924     30.5691     -85.7924     
1 1 1 3  2  5  o 0 280.722 10.7952   212.912    0.778795     126.835     -179.221     
1 1 1 3  2  6  o 0 327.668 13.8306   252.096    -52.617      139.108     127.383      
1 1 1 3  2  7  o 0 521.215 18.2369   501.984    -9.23893     2.73544     170.761      
1 1 1 3  2  8  o 0 365.801 13.8316   266.191    -161.373     162.816     18.6267      
1 1 1 3  2  9  o 0 226.19  9.54875   176.204    160.273      49.6771     -19.7274     
1 1 1 3  2  10 o 0 373.147 13.8322   318.04     -55.2481     33.9692     124.752      
1 1 1 3  2  11 o 0 210.05  8.21077   209.346    40.7544      47.502      40.7544      
1 1 1 3  2  12 o 0 209.974 9.16398   207.223    -179.386     39.6703     -179.386     
1 1 1 3  2  13 o 0 128.365 12.6078   110.259    90.4186      8.68715     90.4186      
1 1 1 3  2  14 o 0 92.7103 8.13966   53.4729    91.7055      49.2184     -88.2945     
1 1 1 3  2  15 o 0 38.4058 12.5228   1.99259    30.6425      43.0055     30.6425      
1 1 1 3  2  16 o 0 147.701 6.60058   143.112    -98.428      19.2962     -98.428      
1 1 1 3  2  17 o 0 121.782 6.12178   102.011    -88.3402     13.137      91.6598      
1 1 1 3  2  18 o 0 30.2293 11.7383   2.56785    -111.684     23.6591     68.3158      
1 1 1 3  2  19 o 0 30.942  12.2508   7.18263    -104.304     0.309077    -104.304     
1 1 1 3  2  20 o 0 29.2911 11.7559   14.0575    -95.1107     23.4124     84.8893      
1 1 1 3  2  21 o 0 32.5838 13.2713   27.8338    153.662      6.70932     153.662      
1 1 1 3  2  22 o 0 36.2148 13.6547   ?          ?            ?           ?            
1 1 1 3  2  23 o 0 24.6228 11.9943   ?          ?            ?           ?            
1 1 1 3  3  0  o 0 269.968 16.8841   280.214    180          14.7744     2.27482e-12  
1 1 1 3  3  1  o 0 196.33  16.5448   53.4962    -90          41.9247     -90          
1 1 1 3  3  2  o 0 491.089 21.1327   496.19     0            197.644     -2.41354e-14 
1 1 1 3  3  3  o 0 1010.52 38.6392   1013.52    90           36.6311     90           
1 1 1 3  3  4  o 0 168.692 9.57752   164.025    180          70.1597     -180         
1 1 1 3  3  5  o 0 50.7428 17.3167   17.3231    -90          39.7021     90           
1 1 1 3  3  6  o 0 96.8935 7.14516   63.2602    0            2.47734     180          
1 1 1 3  3  7  o 0 78.3573 9.32405   24.1766    90           9.014       -90          
1 1 1 3  3  8  o 0 143.644 12.2052   104.97     180          50.6124     180          
1 1 1 3  3  9  o 0 247.266 17.8132   227.655    90           102.47      90           
1 1 1 3  3  10 f 1 26.9944 16.1345   0.828604   0            8.42673     -180         
1 1 1 3  3  11 o 0 335.995 17.7474   314.695    90           17.4663     90           
1 1 1 3  3  12 o 0 328.619 16.2069   302.894    180          205.5       1.02585e-14  
1 1 1 3  3  13 o 0 156.669 10.0937   141.916    -90          56.6221     90           
1 1 1 3  3  14 o 0 33.1731 18.5417   24.5102    0            117.838     180          
1 1 1 3  3  15 o 0 219.373 12.9106   209.825    -90          78.1009     90           
1 1 1 3  3  16 o 0 219.224 10.7659   205.264    0            2.86759     180          
1 1 1 3  3  17 o 0 206.185 11.0314   188.753    -90          12.1205     -90          
1 1 1 3  3  18 o 0 25.2287 16.0539   5.12342    180          7.06192     5.09061e-15  
1 1 1 3  3  19 o 0 22.7233 14.6215   9.78717    -90          8.59071     90           
1 1 1 3  3  20 o 0 40.0755 19.693    41.5218    180          1.25093     1.59717e-13  
1 1 1 3  3  21 o 0 18.041  12.0079   12.0005    -90          14.0427     90           
1 1 1 3  3  22 o 0 29.4581 18.5415   ?          ?            ?           ?            
1 1 1 3  3  23 o 0 20.0332 2.05499   ?          ?            ?           ?            
1 1 1 4  0  0  o 0 905.18  44.3515   929.238    180          60.7861     -180         
1 1 1 4  0  1  o 0 164.486 13.9267   170.847    -45          29.9706     135          
1 1 1 4  0  2  o 0 753.005 29.9487   780.281    -90          58.5829     90           
1 1 1 4  0  3  o 0 581.369 25.366    597.2      45           68.521      45           
1 1 1 4  0  4  o 0 21.5156 13.2549   5.27929    0            89.3048     -180         
1 1 1 4  0  5  o 0 273.462 15.3154   278.206    135          70.0357     -45          
1 1 1 4  0  6  o 0 307.418 16.3611   309.309    90           44.5521     -90          
1 1 1 4  0  7  o 0 409.967 23.8342   401.504    -135         12.2896     -135         
1 1 1 4  0  8  o 0 436.678 23.2208   422.132    0            24.4088     2.21569e-14  
1 1 1 4  0  9  o 0 648.691 32.3522   600.726    135          109.416     135          
1 1 1 4  0  10 o 0 304.958 15.658    278.1      90           7.7057      -90          
1 1 1 4  0  11 o 0 457.321 26.276    428.837    45           9.0508      -135         
1 1 1 4  0  12 o 0 184.108 12.4491   169.568    0            44.8779     0            
1 1 1 4  0  13 o 0 39.304  20.2947   6.45725    -45          14.2139     135          
1 1 1 4  0  14 o 0 16.1214 11.4507   3.42348    90           62.0493     -90          
1 1 1 4  0  15 o 0 206.677 9.77223   196.529    -135         19.1612     -135         
1 1 1 4  0  16 o 0 118.738 9.73667   109.711    180          49.951      180          
1 1 1 4  0  17 o 0 123.141 9.17053   111.705    -45          35.7989     -45          
1 1 1 4  0  18 o 0 27.696  15.0129   8.6308     -90          8.69176     90           
1 1 1 4  0  19 o 0 21.7518 13.8936   15.0795    -135         19.8226     45           
1 1 1 4  0  20 o 0 37.3058 17.1696   36.4015    0            6.9186      5.29521e-14  
1 1 1 4  0  21 o 0 71.6781 15.2458   71.6953    135          13.6343     135          
1 1 1 4  0  22 o 0 61.9999 17.5959   ?          ?            ?           ?            
1 1 1 4  0  23 o 0 11.0484 8.01361   ?          ?            ?           ?            
1 1 1 4  1  0  o 0 90.1624 6.64432   91.81      0            127.318     180          
1 1 1 4  1  1  o 0 70.7448 17.6779   111.217    -132.994     349.385     -132.994     
1 1 1 4  1  2  o 0 791.94  23.4631   852.725    105.879      76.9399     105.879      
1 1 1 4  1  3  o 0 359.16  12.6997   341.787    154.877      39.1989     -25.1229     
1 1 1 4  1  4  o 0 299.061 10.7635   314.055    134.423      26.6852     134.423      
1 1 1 4  1  5  o 0 260.85  10.4539   275.535    -176.669     40.6894     -176.669     
1 1 1 4  1  6  o 0 253.405 9.34279   293.567    152.937      100.734     152.937      
1 1 1 4  1  7  o 0 298.485 11.2025   324.636    23.0632      82.6181     23.0632      
1 1 1 4  1  8  o 0 200.656 8.5712    167.747    -127.528     32.0826     52.4723      
1 1 1 4  1  9  o 0 406.941 16.6239   290.098    144.026      164.459     -35.9737     
1 1 1 4  1  10 o 0 471.667 17.528    397.92     79.5169      55.8368     -100.483     
1 1 1 4  1  11 o 0 404.525 14.4077   311.252    -41.2833     127.363     138.717      
1 1 1 4  1  12 o 0 113.491 7.62939   50.8088    89.6352      92.3043     -90.3648     
1 1 1 4  1  13 o 0 221.916 7.49439   214.129    -55.9283     38.7166     -55.9283     
1 1 1 4  1  14 o 0 345.649 11.797    304.074    60.3793      57.566      -119.621     
1 1 1 4  1  15 o 0 76.8639 8.43805   2.62163    115.87       131.982     -64.1301     
1 1 1 4  1  16 o 0 195.967 7.21848   208.742    5.02441      60.4541     5.02441      
1 1 1 4  1  17 o 0 137.751 5.79653   138.638    -45.4104     32.818      -45.4104     
1 1 1 4  1  18 o 0 40.6384 11.6187   19.4511    -123.508     0.578718    56.4917      
1 1 1 4  1  19 o 0 41.0528 12.655    22.7225    27.8263      31.4632     -152.174     
1 1 1 4  1  20 o 0 45.4419 11.8602   53.6602    -103.04      25.6978     -103.04      
1 1 1 4  1  21 o 0 43.6854 16.0565   35.4918    -33.4337     9.86227     146.566      
1 1 1 4  1  22 f 1 27.7835 13.2019   ?          ?            ?           ?            
1 1 1 4  2  0  o 0 110.092 15.0334   96.902     180          1.51445     180          
1 1 1 4  2  1  o 0 556.309 12.4969   716.03     -98.5667     289.823     -98.5667     
1 1 1 4  2  2  o 0 824.724 24.0339   861.692    -7.42558     37.5779     -7.42558     
1 1 1 4  2  3  o 0 648.91  20.0097   715.989    -4.28881     121.241     -4.28881     
1 1 1 4  2  4  o 0 270.56  9.40408   258.697    -173.111     21.9086     6.88899      
1 1 1 4  2  5  f 1 442.82  16.6863   399.938    61.1021      84.3671     -118.898     
1 1 1 4  2  6  o 0 224.156 8.96651   223.825    -93.3709     20.4631     -93.3709     
1 1 1 4  2  7  o 0 288.245 11.6651   338.017    87.1821      134.26      87.1821      
1 1 1 4  2  8  o 0 704.219 25.8756   697.668    48.0644      46.5248     48.0644      
1 1 1 4  2  9  o 0 188.297 8.1475    153.721    -22.3792     19.2591     157.621      
1 1 1 4  2  10 o 0 130.817 7.55156   106.827    44.3029      19.39       44.3029      
1 1 1 4  2  11 o 0 395.41  17.0928   455.818    -13.8281     184.759     -13.8281     
1 1 1 4  2  12 o 0 469.081 18.6183   408.944    -128.413     40.7899     51.5874      
1 1 1 4  2  13 o 0 77.3395 8.80746   38.1778    123.999      2.26661     123.999      
1 1 1 4  2  14 o 0 64.6851 9.28499   0.794972   -151.467     100.515     -151.467     
1 1 1 4  2  15 o 0 176.8   7.69196   147.607    104.106      35.0278     -75.8943     
1 1 1 4  2  16 o 0 215.512 7.28039   192.015    -127.674     11.9397     52.3259      
1 1 1 4  2  17 o 0 117.52  5.54763   132.912    178.957      60.6635     178.957      
1 1 1 4  2  18 o 0 51.3361 11.7885   44.4194    -97.354      0.168149    82.646       
1 1 1 4  2  19 f 1 31.752  11.6424   4.29057    -72.9474     0.681421    -72.9474     
1 1 1 4  2  20 o 0 56.6936 12.1759   64.2999    -174.42      18.2941     -174.42      
1 1 1 4  2  21 o 0 29.4652 13.0584   12.8221    57.919       5.56267     57.919       
1 1 1 4  2  22 o 0 33.1908 16.2976   ?          ?            ?           ?            
1 1 1 4  3  0  o 0 806.818 23.2559   838.607    0            26.7562     180          
1 1 1 4  3  1  o 0 696.423 22.2902   694.347    -44.5455     39.3778     135.455      
1 1 1 4  3  2  o 0 688.169 20.9861   681.342    -164.374     32.4382     15.6256      
1 1 1 4  3  3  o 0 685.53  21.7041   635.85     -141.069     105.594     38.9309      
1 1 1 4  3  4  o 0 272.704 10.4065   280.935    11.5095      22.6299     11.5095      
1 1 1 4  3  5  o 0 335.273 12.2529   336.909    -174.195     14.0889     -174.195     
1 1 1 4  3  6  o 0 63.0047 7.5574    21.8812    45.7117      118.693     45.7117      
1 1 1 4  3  7  o 0 235.496 9.74111   255.473    145.737      76.1426     145.737      
1 1 1 4  3  8  o 0 670.651 23.9065   634.546    -100.534     25.2457     -100.534     
1 1 1 4  3  9  o 0 263.749 10.069    202.077    154.234      68.3049     -25.7657     
1 1 1 4  3  10 o 0 433.183 15.5619   460.282    58.0176      144.995     58.0176      
1 1 1 4  3  11 o 0 257.19  9.9854    282.223    146.436      104.105     146.436      
1 1 1 4  3  12 o 0 488.372 17.8768   500.926    -115.417     109.174     -115.417     
1 1 1 4  3  13 o 0 138.222 7.05176   154.473    142.674      101.588     142.674      
1 1 1 4  3  14 o 0 101.358 7.01749   87.7166    -175.257     13.5069     -175.257     
1 1 1 4  3  15 o 0 188.731 6.93171   172.463    130.101      8.12069     -49.899      
1 1 1 4  3  16 o 0 48.6297 12.4771   11.6186    -103.738     42.0485     76.2623      
1 1 1 4  3  17 o 0 155.777 6.11445   154.095    144.941      29.2815     144.941      
1 1 1 4  3  18 o 0 62.0452 8.43758   51.8053    -171.473     18.5817     8.52726      
1 1 1 4  3  19 o 0 33.4969 12.3718   9.97875    31.1311      39.8015     -148.869     
1 1 1 4  3  20 o 0 80.9805 9.31019   95.4621    -171.532     27.5257     -171.532     
1 1 1 4  3  21 o 0 35.6155 15.3759   22.057     174.317      20.254      -5.68285     
1 1 1 4  3  22 o 0 32.4803 15.4685   ?          ?            ?           ?            
1 1 1 4  4  0  o 0 1221.68 55.7578   1263.82    180          21.0555     180          
1 1 1 4  4  1  o 0 257.258 11.419    263.054    90           96.3907     90           
1 1 1 4  4  2  o 0 240.787 11.4397   243.417    180          96.6127     3.62628e-14  
1 1 1 4  4  3  f 1 269.277 12.5931   274.853    -90          53.4363     -90          
1 1 1 4  4  4  o 0 263.009 13.1306   266.472    0            24.1838     -180         
1 1 1 4  4  5  o 0 642.584 33.9368   641.15     90           1.90107     -90          
1 1 1 4  4  6  o 0 67.9782 10.6933   34.8338    0            33.3189     180          
1 1 1 4  4  7  o 0 40.0032 16.6716   1.15263    -90          4.70951     90           
1 1 1 4  4  8  o 0 123.686 8.59722   51.564     180          22.0367     180          
1 1 1 4  4  9  o 0 150.962 10.0422   135.957    -90          20.5239     -90          
1 1 1 4  4  10 o 0 108.43  9.62105   37.9423    0            10.2468     -1.23375e-13 
1 1 1 4  4  11 o 0 511.934 28.465    477.669    90           47.2452     -90          
1 1 1 4  4  12 o 0 213.783 12.6028   196.31     0            67.3384     -180         
1 1 1 4  4  13 o 0 19.6798 13.6933   4.9667     90           59.4629     -90          
1 1 1 4  4  14 o 0 16.3225 11.6261   2.1114     180          36.8751     4.01763e-16  
1 1 1 4  4  15 o 0 85.9834 11.2898   81.9451    -90          95.6659     90           
1 1 1 4  4  16 o 0 34.3926 18.579    10.9188    0            14.1973     180          
1 1 1 4  4  17 o 0 186.506 9.68845   170.148    -90          9.8494      90           
1 1 1 4  4  18 o 0 130.657 8.49595   143.055    0            26.503      2.86356e-14  
1 1 1 4  4  19 o 0 143.339 10.7833   153.092    90           4.80988     90           
1 1 1 4  4  20 o 0 55.5827 15.5572   57.7771    0            16.5517     0            
1 1 1 4  4  21 o 0 34.6878 18.9576   13.8841    90           6.68091     90           
1 1 1 4  4  22 o 0 7.71395 5.65176   ?          ?            ?           ?            
1 1 1 5  0  1  o 0 632.609 29.4491   655.255    -135         59.279      -135         
1 1 1 5  0  2  o 0 332.123 14.3671   343.695    0            202.181     -2.92761e-15 
1 1 1 5  0  3  o 0 30.1883 14.4659   4.54032    -45          36.2885     135          
1 1 1 5  0  4  o 0 475.619 24.2269   492.92     90           57.0084     -90          
1 1 1 5  0  5  o 0 645.742 32.7983   656.941    -135         22.7624     -135         
1 1 1 5  0  6  o 0 157.432 8.39539   65.9334    180          42.8891     180          
1 1 1 5  0  7  o 0 17.8385 11.9842   0.735712   135          18.0866     -45          
1 1 1 5  0  8  o 0 564.71  29.8305   529.713    -90          20.1778     90           
1 1 1 5  0  9  o 0 260.214 15.1648   240.553    -135         63.4648     45           
1 1 1 5  0  10 o 0 96.7851 11.362    40.9819    180          2.42074     180          
1 1 1 5  0  11 o 0 28.6122 17.4156   5.45071    135          49.49       -45          
1 1 1 5  0  12 o 0 384.032 18.4714   352.711    -90          61.4983     90           
1 1 1 5  0  13 o 0 160.59  9.79673   137.452    -135         87.129      -135         
1 1 1 5  0  14 o 0 203.761 10.3011   197.277    180          83.1154     180          
1 1 1 5  0  15 o 0 92.7273 9.73172   80.9465    135          38.2577     135          
1 1 1 5  0  16 o 0 69.5225 13.4599   51.2456    -90          13.3757     -90          
1 1 1 5  0  17 o 0 33.2993 17.7615   29.3778    45           61.0006     -135         
1 1 1 5  0  18 o 0 30.5158 16.8753   18.3198    180          14.864      -8.39476e-15 
1 1 1 5  0  19 o 0 28.3225 15.4561   1.30299    135          0.184062    -45          
1 1 1 5  0  20 o 0 92.4251 13.3548   94.6172    90           31.0105     90           
1 1 1 5  0  21 o 0 36.4423 20.0481   36.0117    45           10.5368     -135         
1 1 1 5  0  22 o 0 37.9112 23.2548   ?          ?            ?           ?            
1 1 1 5  0  23 o 0 13.2361 9.15423   ?          ?            ?           ?            
1 1 1 5  1  0  o 0 797.506 25.445    824.088    0            52.906      3.67003e-13  
1 1 1 5  1  2  o 0 890.031 25.115    969.702    -165.405     106.737     -165.405     
1 1 1 5  1  3  o 0 535.8   17.2165   567.722    12.7538      47.0856     12.7538      
1 1 1 5  1  4  o 0 641.857 20.4825   748.048    -53.4823     178.706     -53.4823     
1 1 1 5  1  5  o 0 514.026 18.4666   505.509    -35.3391     23.0205     144.661      
1 1 1 5  1  6  o 0 540.927 19.8075   559.223    87.8477      41.8792     87.8477      
1 1 1 5  1  7  o 0 127.243 6.09488   41.6379    -75.2505     142.966     104.749      
1 1 1 5  1  8  o 0 61.9233 9.27679   10.4557    141.557      74.0365     141.557      
1 1 1 5  1  9  f 1 580.902 23.8583   476.399    7.40929      113.47      -172.591     
1 1 1 5  1  10 o 0 473.609 17.7804   394.129    48.7269      65.2538     -131.273     
1 1 1 5  1  11 o 0 233.59  10.9309   244.667    7.93784      74.0941     7.93784      
1 1 1 5  1  12 o 0 635.589 22.4468   643.946    -115.036     124.798     -115.036     
1 1 1 5  1  13 o 0 63.0267 12.196    15.9139    102.756      32.4585     -77.2436     
1 1 1 5  1  14 o 0 65.1127 10.105    21.059     -94.3736     29.4725     85.6264      
1 1 1 5  1  15 o 0 95.1303 7.34253   93.04      107.83       23.6518     107.83       
1 1 1 5  1  16 o 0 241.836 8.97288   252.922    -27.6913     63.6464     -27.6913     
1 1 1 5  1  17 o 0 55.3412 11.7078   37.5016    -152.976     11.4633     27.0235      
1 1 1 5  1  18 o 0 187.549 7.6999    212.99     115.039      24.1322     115.039      
1 1 1 5  1  19 o 0 26.3093 10.8877   13.9996    -156.697     73.9866     -156.697     
1 1 1 5  1  20 o 0 27.2139 11.758    5.79843    10.3025      1.85597     10.3025      
1 1 1 5  1  21 o 0 28.4637 12.3834   17.4157    -94.3284     8.85599     85.6716      
1 1 1 5  1  22 o 0 27.8742 13.559    ?          ?            ?           ?            
1 1 1 5  1  23 o 0 7.87479 3.98994   ?          ?            ?           ?            
1 1 1 5  2  0  o 0 431.595 20.2571   447.867    180          37.8475     -180         
1 1 1 5  2  1  o 0 1064.45 26.9843   939.973    85.5462      322.335     -94.4538     
1 1 1 5  2  2  o 0 425.793 12.7314   408.945    81.7746      47.9664     -98.2254     
1 1 1 5  2  3  o 0 216.946 8.45776   179.463    -122.931     65.2342     57.0689      
1 1 1 5  2  4  o 0 187.579 6.70994   174.135    87.2757      13.4201     -92.7243     
1 1 1 5  2  5  o 0 293.985 10.7259   264.783    10.7352      50.4915     -169.265     
1 1 1 5  2  6  o 0 419.574 15.3862   403.372    -13.197      9.1994      166.803      
1 1 1 5  2  7  o 0 437.447 15.6619   470.301    92.527       100.043     92.527       
1 1 1 5  2  8  o 0 510.617 20.2221   552.686    -42.5587     161.168     -42.5587     
1 1 1 5  2  9  o 0 157.772 6.88155   133.019    -140.964     3.7001      -140.964     
1 1 1 5  2  10 o 0 576.087 20.9689   560.716    155.801      83.0193     155.801      
1 1 1 5  2  11 o 0 367.076 13.836    352.644    48.8023      31.0434     48.8023      
1 1 1 5  2  12 o 0 249.235 12.155    200.856    -126.793     47.247      53.2069      
1 1 1 5  2  13 o 0 395.582 13.7571   289.863    -45.7578     127.976     134.242      
1 1 1 5  2  14 o 0 172.931 7.22688   176.597    -22.6399     34.6974     -22.6399     
1 1 1 5  2  15 o 0 54.0539 11.8883   23.2239    -142.632     29.6892     37.3683      
1 1 1 5  2  16 o 0 85.2413 7.81138   69.6558    -23.4296     2.14274     156.57       
1 1 1 5  2  17 o 0 54.1143 11.4247   43.873     18.6984      14.7861     18.6984      
1 1 1 5  2  18 o 0 91.0186 6.64583   114.791    92.6154      45.0464     92.6154      
1 1 1 5  2  19 o 0 53.5734 10.3425   50.1564    -129.856     2.8635      50.1441      
1 1 1 5  2  20 o 0 115.368 8.09404   147.988    -16.3934     62.1149     -16.3934     
1 1 1 5  2  21 o 0 32.8206 13.6063   21.7947    -115.116     11.8131     -115.116     
1 1 1 5  2  22 o 0 23.9995 11.6427   ?          ?            ?           ?            
1 1 1 5  2  23 o 0 20.0058 6.91169   ?          ?            ?           ?            
1 1 1 5  3  1  f 1 192.674 6.14197   118.973    -108.275     142.784     71.7246      
1 1 1 5  3  2  f 1 558.15  16.8738   572.36     -149.272     11.3261     -149.272     
1 1 1 5  3  3  o 0 589.086 18.4371   617.002    4.19281      26.4958     4.19281      
1 1 1 5  3  4  o 0 435.698 15.4323   421.714    68.0414      37.613      -111.959     
1 1 1 5  3  5  o 0 400.93  16.3391   405.21     -155.424     15.6447     -155.424     
1 1 1 5  3  6  o 0 140.742 6.52383   58.2906    -135.643     138.51      44.3566      
1 1 1 5  3  7  o 0 542.787 18.5529   560.774    -48.4413     77.2269     -48.4413     
1 1 1 5  3  8  o 0 424.846 14.5638   431.886    -13.824      83.1004     -13.824      
1 1 1 5  3  9  o 0 290.801 10.2489   192.729    -108.981     138.378     71.0187      
1 1 1 5  3  10 o 0 205.922 8.16361   232.534    -80.5319     124.578     -80.5319     
1 1 1 5  3  11 o 0 668.477 27.3579   675.048    155.656      110.05      155.656      
1 1 1 5  3  12 o 0 221.666 8.10036   157.995    91.6303      81.6961     -88.3697     
1 1 1 5  3  13 o 0 99.6835 7.02694   37.3708    127.675      88.0249     -52.3248     
1 1 1 5  3  14 o 0 228.226 8.55383   230.142    53.3198      29.67       53.3198      
1 1 1 5  3  15 o 0 134.89  6.772     133.623    -131.655     22.0296     -131.655     
1 1 1 5  3  16 o 0 90.4139 6.82221   75.2076    -141.636     2.07628     38.3638      
1 1 1 5  3  17 o 0 181.018 5.8529    144.278    115.398      36.3368     -64.6015     
1 1 1 5  3  18 o 0 131.078 6.36864   150.636    -106.236     23.2067     -106.236     
1 1 1 5  3  19 o 0 28.1278 11.8215   5.70497    -85.354      31.7965     94.646       
1 1 1 5  3  20 o 0 46.6948 13.5035   44.9978    98.5287      1.09984     98.5287      
1 1 1 5  3  21 o 0 51.4879 14.6668   57.0623    173.942      18.9261     173.942      
1 1 1 5  3  22 o 0 24.4273 11.751    ?          ?            ?           ?            
1 1 1 5  4  0  o 0 281.9   12.3877   291.668    180          16.489      -180         
1 1 1 5  4  1  o 0 211.521 6.62531   182.08     -37.3212     51.2557     142.679      
1 1 1 5  4  2  o 0 832.798 23.6358   769.097    -82.8067     149.343     97.1933      
1 1 1 5  4  3  o 0 1041.27 31.9718   1075.57    27.1595      20.5473     27.1595      
1 1 1 5  4  4  o 0 332.72  11.4428   461.847    -74.6138     269.763     -74.6138     
1 1 1 5  4  5  f 1 55.3445 9.41183   23.7659    -26.1661     96.5509     -26.1661     
1 1 1 5  4  6  o 0 370.695 13.9774   325.263    44.9015      62.6693     -135.098     
1 1 1 5  4  7  o 0 541.656 19.9247   507.506    -48.3213     23.9628     131.679      
1 1 1 5  4  8  o 0 514.99  19.5499   457.975    15.5682      32.4744     -164.432     
1 1 1 5  4  9  o 0 465.929 16.2448   411.265    153.363      23.3859     -26.6371     
1 1 1 5  4  10 o 0 427.125 16.4734   417.869    84.7072      73.4743     84.7072      
1 1 1 5  4  11 o 0 81.4546 9.1264    4.93946    -35.6919     2.96285     144.308      
1 1 1 5  4  12 o 0 145.509 7.31045   91.8621    127.7        69.6686     -52.3005     
1 1 1 5  4  13 o 0 178.747 7.70676   168.43     90.0399      29.9868     90.0399      
1 1 1 5  4  14 o 0 50.9338 10.8426   0.685297   170.67       13.215      -9.33009     
1 1 1 5  4  15 o 0 51.3492 10.929    9.5509     39.1852      102.709     39.1852      
1 1 1 5  4  16 o 0 84.1344 7.26846   75.0139    -174.214     13.6563     -174.214     
1 1 1 5  4  17 o 0 136.901 6.29787   107.788    -5.76794     28.3845     174.232      
1 1 1 5  4  18 f 1 175.564 7.94914   229.064    104.347      81.8331     104.347      
1 1 1 5  4  19 o 0 74.4447 7.53996   76.7972    -133.08      2.61589     -133.08      
1 1 1 5  4  20 o 0 88.1233 8.17292   92.7325    -67.491      6.89605     -67.491      
1 1 1 5  4  21 o 0 34.5648 14.2064   ?          ?            ?           ?            
1 1 1 5  4  22 o 0 47.1585 18.4104   ?          ?            ?           ?            
1 1 1 5  5  0  o 0 351.584 22.1018   362.057    180          116.921     180          
1 1 1 5  5  1  o 0 25.2765 13.6885   8.63868    90           105.788     -90          
1 1 1 5  5  2  o 0 96.668  11.0501   21.5074    180          2.46907     -180         
1 1 1 5  5  3  o 0 119.03  7.65872   111.613    90           0.854242    90           
1 1 1 5  5  4  o 0 281.097 12.2029   281.847    180          150.667     2.14656e-14  
1 1 1 5  5  5  o 0 286.815 14.6711   285.244    90           29.671      90           
1 1 1 5  5  6  o 0 94.3234 8.0421    86.6721    0            63.5688     -180         
1 1 1 5  5  7  o 0 139.053 10.6369   133.16     90           38.4553     -90          
1 1 1 5  5  8  o 0 664.664 31.7124   614.583    0            18.2273     -2.70839e-14 
1 1 1 5  5  9  o 0 146.919 9.01596   8.53376    90           5.31271     90           
1 1 1 5  5  10 o 0 782.727 43.8393   705.652    180          101.155     180          
1 1 1 5  5  11 o 0 133.891 10.1079   123.572    90           38.6044     -90          
1 1 1 5  5  12 o 0 362.413 20.0933   331.287    0            22.1559     1.15048e-14  
1 1 1 5  5  13 o 0 279.861 14.3535   251.433    -90          7.31259     -90          
1 1 1 5  5  14 f 1 176.592 10.1631   170.92     0            19.0438     5.81304e-14  
1 1 1 5  5  15 o 0 109.476 9.46541   103.862    90           8.31806     -90          
1 1 1 5  5  16 o 0 16.3656 11.6306   0.403304   180          3.53137     8.0135e-16   
1 1 1 5  5  17 o 0 74.3172 12.9555   82.8963    90           6.08291     -90          
1 1 1 5  5  18 o 0 92.3881 8.35801   99.9661    180          50.68       180          
1 1 1 5  5  19 o 0 65.6631 13.0687   69.7809    90           11.4465     90           
1 1 1 5  5  20 o 0 21.5413 14.4423   2.50993    0            0.696479    180          
1 1 1 5  5  21 o 0 36.1829 22.8456   ?          ?            ?           ?            
1 1 1 5  5  22 o 0 34.1167 19.0407   ?          ?            ?           ?            
1 1 1 6  0  0  o 0 21.7913 13.7658   0.621326   180          20.676      1.75129e-13  
1 1 1 6  0  1  o 0 35.5857 13.3769   18.1399    135          109.582     -45          
1 1 1 6  0  2  o 0 61.0648 10.6205   48.3195    90           90.8779     -90          
1 1 1 6  0  3  o 0 749.499 32.3049   783.164    -135         31.8406     -135         
1 1 1 6  0  4  o 0 700.988 33.8961   725.824    180          206.154     180          
1 1 1 6  0  5  o 0 259.272 12.8006   263.523    -45          53.0042     135          
1 1 1 6  0  6  o 0 468.644 27.2847   463.746    -90          20.1783     -90          
1 1 1 6  0  7  o 0 429.789 24.6483   419.903    -135         17.6021     -135         
1 1 1 6  0  8  o 0 222.771 11.7278   208.568    180          37.2407     3.92973e-14  
1 1 1 6  0  9  o 0 338.794 16.6178   312.483    135          65.3052     -45          
1 1 1 6  0  10 o 0 641.669 31.7614   582.361    90           25.5061     90           
1 1 1 6  0  11 o 0 97.2997 10.8432   21.6242    -135         2.67569     -135         
1 1 1 6  0  12 o 0 305.919 16.2509   280.028    180          16.8931     180          
1 1 1 6  0  13 o 0 191.056 10.3315   171.45     135          46.331      -45          
1 1 1 6  0  14 o 0 333.613 17.21     321.733    90           36.4508     -90          
1 1 1 6  0  15 o 0 91.3732 11.8685   85.2421    -135         14.8989     -135         
1 1 1 6  0  16 o 0 192.831 9.82519   177.611    0            46.4215     2.90661e-15  
1 1 1 6  0  17 o 0 29.6982 17.5434   16.0778    135          15.4824     -45          
1 1 1 6  0  18 o 0 83.9349 12.2036   90.2513    -90          10.178      -90          
1 1 1 6  0  19 o 0 33.1062 18.5533   32.6184    45           17.9536     -135         
1 1 1 6  0  20 o 0 20.9388 13.3046   13.7686    0            8.28443     -180         
1 1 1 6  0  21 o 0 33.3869 20.1287   32.218     -45          6.57267     135          
1 1 1 6  0  22 f 1 27.5885 18.4295   ?          ?            ?           ?            
1 1 1 6  1  0  o 0 650.681 26.9494   669.792    180          127.617     -180         
1 1 1 6  1  1  o 0 185.214 6.52126   184.179    78.2928      11.4288     78.2928      
1 1 1 6  1  2  o 0 304.461 9.82347   302.619    159.559      8.443       -20.4408     
1 1 1 6  1  3  o 0 532.574 18.1172   574.641    148.216      47.8105     148.216      
1 1 1 6  1  4  o 0 474.023 16.6604   470.384    -112.814     28.9296     67.1861      
1 1 1 6  1  5  o 0 212.386 8.01046   248.08     97.5581      93.8822     97.5581      
1 1 1 6  1  6  o 0 52.5055 9.31444   38.5129    -13.3967     130.087     -13.3967     
1 1 1 6  1  7  o 0 799.668 28.6955   867.4      -140.62      181.848     -140.62      
1 1 1 6  1  8  o 0 352.85  13.7234   326.364    -156.39      4.53856     -156.39      
1 1 1 6  1  9  o 0 235.803 9.14124   239.008    157.225      63.9585     157.225      
1 1 1 6  1  10 o 0 290.589 12.069    225.656    53.8397      63.8165     -126.16      
1 1 1 6  1  11 o 0 390.317 17.015    406.479    156.615      97.0799     156.615      
1 1 1 6  1  12 o 0 99.8836 8.35449   30.7264    27.2051      105.55      -152.795     
1 1 1 6  1  13 o 0 206.388 8.21539   175.144    59.4128      9.28831     -120.587     
1 1 1 6  1  14 o 0 165.384 7.33523   168.673    85.1576      35.8881     85.1576      
1 1 1 6  1  15 o 0 51.5671 11.2798   22.1346    -16.593      15.3482     163.407      
1 1 1 6  1  16 o 0 117.82  6.95072   123.346    -33.9023     43.8994     -33.9023     
1 1 1 6  1  17 o 0 65.4151 8.61805   46.0802    -123.65      15.1633     56.3502      
1 1 1 6  1  18 o 0 131.83  6.57989   159.205    -55.1939     41.7136     -55.1939     
1 1 1 6  1  19 o 0 24.021  10.9265   0.927951   63.6352      26.5859     -116.365     
1 1 1 6  1  20 o 0 41.113  11.9887   39.7782    -46.75       5.16873     -46.75       
1 1 1 6  1  21 o 0 34.6826 14.4339   11.4088    105.83       7.57227     105.83       
1 1 1 6  1  22 o 0 20.2537 10.0243   ?          ?            ?           ?            
1 1 1 6  1  23 o 0 14.6886 6.49303   ?          ?            ?           ?            
1 1 1 6  2  0  o 0 297.694 14.2728   307.686    0            34.5367     -1.41094e-13 
1 1 1 6  2  1  o 0 704.185 20.6003   716.122    56.4638      17.9875     -123.536     
1 1 1 6  2  2  o 0 318.918 9.76459   437.593    144.579      241.931     144.579      
1 1 1 6  2  3  o 0 369.785 11.9695   318.297    -130.409     120.929     49.591       
1 1 1 6  2  4  o 0 389.823 15.1776   344.896    -154.103     101.838     25.8969      
1 1 1 6  2  5  o 0 146.895 6.65917   17.2498    -72.0577     245.772     107.942      
1 1 1 6  2  6  o 0 194.14  7.84024   140.913    -72.6754     81.8441     107.325      
1 1 1 6  2  7  o 0 482.462 16.7826   505.549    60.4594      82.6798     60.4594      
1 1 1 6  2  8  o 0 529.624 20.9605   512.224    165.47       44.8825     165.47       
1 1 1 6  2  9  o 0 237.64  8.92486   148.147    99.3125      127.818     -80.6875     
1 1 1 6  2  10 f 1 237.69  10.4643   153.028    -156.952     111.372     23.0481      
1 1 1 6  2  11 o 0 297.169 10.6622   331.151    -112.255     126.657     -112.255     
1 1 1 6  2  12 o 0 199.137 8.47178   180.058    -13.1075     8.05122     -13.1075     
1 1 1 6  2  13 o 0 138.221 6.52016   93.8315    121.532      45.7838     -58.468      
1 1 1 6  2  14 o 0 150.587 7.09966   146.358    -171.839     20.9246     -171.839     
1 1 1 6  2  15 o 0 83.0144 6.71412   76.0929    47.0937      16.8995     47.0937      
1 1 1 6  2  16 o 0 154.315 6.63315   151.876    -172.843     28.0225     -172.843     
1 1 1 6  2  17 o 0 89.5418 7.18831   68.6436    -13.8644     16.799      166.136      
1 1 1 6  2  18 o 0 91.5262 6.87294   108.816    118.043      31.6574     118.043      
1 1 1 6  2  19 o 0 104.856 6.7063    93.8746    -57.5764     28.6114     122.424      
1 1 1 6  2  20 o 0 74.146  10.4504   90.3246    -113.902     34.599      -113.902     
1 1 1 6  2  21 o 0 22.5749 10.7039   1.10097    -47.6446     0.420203    132.355      
1 1 1 6  2  22 o 0 26.5105 12.3449   ?          ?            ?           ?            
1 1 1 6  3  0  o 0 361.734 15.2958   374.208    0            113.052     6.72798e-14  
1 1 1 6  3  1  o 0 195.429 6.63991   76.0037    -160.159     237.029     19.8406      
1 1 1 6  3  2  o 0 951.864 26.4292   1011.79    -91.9723     79.7576     -91.9723     
1 1 1 6  3  3  o 0 342.461 10.8871   390.929    5.33668      88.9553     5.33668      
1 1 1 6  3  4  o 0 243.067 9.12479   256.595    -167.681     39.5276     -167.681     
1 1 1 6  3  5  o 0 302.608 10.7218   295.898    -13.0919     2.42417     166.908      
1 1 1 6  3  6  o 0 319.558 11.1296   284.759    -82.7399     44.5149     97.2601      
1 1 1 6  3  7  o 0 440.5   15.857    448.88     -49.85       54.3409     -49.85       
1 1 1 6  3  8  o 0 434.173 16.8785   397.948    18.7317      2.22319     -161.268     
1 1 1 6  3  9  o 0 449.015 17.4901   395.013    33.5265      25.0735     -146.473     
1 1 1 6  3  10 o 0 83.7247 8.12359   10.6029    -96.1262     144.206     -96.1262     
1 1 1 6  3  11 o 0 88.2842 8.48174   29.1187    153.745      55.8055     -26.2554     
1 1 1 6  3  12 o 0 337.388 13.9874   323.965    -10.1207     38.7747     -10.1207     
1 1 1 6  3  13 o 0 207.501 8.0077    201.166    170.104      42.8884     170.104      
1 1 1 6  3  14 o 0 130.994 6.12333   97.6172    86.4833      40.3911     -93.5167     
1 1 1 6  3  15 o 0 30.9296 12.3747   25.3408    -154.606     85.7027     -154.606     
1 1 1 6  3  16 o 0 93.1203 6.55495   78.1285    87.5251      0.953103    -92.4749     
1 1 1 6  3  17 o 0 51.3056 10.8244   31.7102    -66.7179     15.8965     -66.7179     
1 1 1 6  3  18 f 1 77.9868 7.03831   83.5099    20.4405      10.9285     20.4405      
1 1 1 6  3  19 o 0 73.2726 9.48446   75.9412    78.9922      4.80924     78.9922      
1 1 1 6  3  20 o 0 53.9806 11.6434   50.3574    166.486      4.12327     -13.5135     
1 1 1 6  3  21 o 0 22.499  10.612    ?          ?            ?           ?            
1 1 1 6  3  22 o 0 24.2155 11.8914   ?          ?            ?           ?            
1 1 1 6  4  0  f 1 300.26  13.8413   310.073    180          123.818     180          
1 1 1 6  4  1  o 0 665.399 18.8811   729.434    160.311      98.765      160.311      
1 1 1 6  4  2  o 0 295.375 9.51894   325.774    -166.043     55.2523     -166.043     
1 1 1 6  4  3  o 0 208.222 8.28809   269.597    140.876      148.682     140.876      
1 1 1 6  4  4  f 1 368.5   12.8663   341.996    36.0367      49.5498     -143.963     
1 1 1 6  4  5  o 0 336.837 12.1851   335.301    -61.4184     9.38771     -61.4184     
1 1 1 6  4  6  o 0 253.835 9.23033   212.709    -21.2798     55.1087     158.72       
1 1 1 6  4  7  o 0 288.091 11.8753   255.038    -159.089     32.5384     20.9113      
1 1 1 6  4  8  o 0 489.036 18.3791   490.944    150.536      84.4365     150.536      
1 1 1 6  4  9  o 0 168.858 6.77753   140.94     27.3561      2.00486     -152.644     
1 1 1 6  4  10 o 0 456.471 16.9423   433.869    37.9977      53.604      37.9977      
1 1 1 6  4  11 o 0 182.736 7.60411   124.955    -136.96      70.7418     43.0404      
1 1 1 6  4  12 o 0 477.486 17.6897   417.395    40.0119      31.8391     -139.988     
1 1 1 6  4  13 o 0 169.683 7.02012   123.154    -24.6052     45.8487     155.395      
1 1 1 6  4  14 o 0 367.702 11.7793   333.029    -137.802     36.9151     42.1982      
1 1 1 6  4  15 o 0 41.5379 12.7659   5.04926    97.5565      15.1437     -82.4435     
1 1 1 6  4  16 o 0 110.662 6.27732   88.971     -11.3666     15.5739     168.633      
1 1 1 6  4  17 o 0 49.1756 11.4856   36.3507    -115.996     16.8265     64.0041      
1 1 1 6  4  18 o 0 42.6569 11.9231   8.1114     88.5305      2.33521     88.5305      
1 1 1 6  4  19 o 0 51.0183 12.9443   47.357     117.362      1.99955     -62.6383     
1 1 1 6  4  20 o 0 46.3387 12.9678   53.473     111.616      22.503      111.616      
1 1 1 6  4  21 o 0 54.7456 13.8751   ?          ?            ?           ?            
1 1 1 6  4  22 o 0 27.0898 12.6407   ?          ?            ?           ?            
1 1 1 6  4  23 o 0 17.3229 8.67126   ?          ?            ?           ?            
1 1 1 6  5  0  o 0 239.174 11.1738   246.112    0            30.5752     3.09855e-14  
1 1 1 6  5  1  o 0 440.279 13.5598   507.257    -109.742     125.802     -109.742     
1 1 1 6  5  2  o 0 563.349 18.0184   659.322    -106.565     165.322     -106.565     
1 1 1 6  5  3  f 1 266.585 8.46131   372.362    -31.5651     230.913     -31.5651     
1 1 1 6  5  4  o 0 741.586 26.0148   721.191    -123.359     42.1722     56.6414      
1 1 1 6  5  5  o 0 317.083 12.0639   313.863    -81.2159     9.84501     -81.2159     
1 1 1 6  5  6  o 0 477.104 17.7566   470.609    -19.3951     23.0487     -19.3951     
1 1 1 6  5  7  o 0 191.829 8.05165   77.7606    -10.8268     199.422     169.173      
1 1 1 6  5  8  o 0 524.871 18.8182   528.964    -168.814     96.7509     -168.814     
1 1 1 6  5  9  o 0 117.037 6.21561   65.843     -172.127     32.4659     -172.127     
1 1 1 6  5  10 o 0 172.632 7.23389   116.849    43.7343      71.1071     -136.266     
1 1 1 6  5  11 o 0 474.236 17.1245   447.914    -51.6552     25.887      -51.6552     
1 1 1 6  5  12 o 0 80.3954 8.90169   39.5438    -109.521     36.496      70.4791      
1 1 1 6  5  13 o 0 52.662  11.6604   2.14612    -125.5       22.2604     54.5002      
1 1 1 6  5  14 o 0 101.986 6.72982   77.5877    -138.525     14.4214     41.4755      
1 1 1 6  5  15 o 0 214.579 7.48492   197.277    -122.061     4.8778      57.9392      
1 1 1 6  5  16 o 0 101.121 6.96649   111.971    11.6689      60.4998     11.6689      
1 1 1 6  5  17 o 0 82.1757 7.70049   93.52      1.76423      17.1424     1.76423      
1 1 1 6  5  18 o 0 111.334 6.33798   141.935    -97.4583     52.619      -97.4583     
1 1 1 6  5  19 o 0 59.6318 11.0286   53.6256    37.4057      10.5303     -142.594     
1 1 1 6  5  20 o 0 94.9842 8.99452   121.857    122.018      52.7434     122.018      
1 1 1 6  5  21 o 0 45.9272 15.6699   ?          ?            ?           ?            
1 1 1 6  5  22 o 0 54.3709 16.0084   ?          ?            ?           ?            
1 1 1 6  5  23 o 0 8.22318 4.08024   ?          ?            ?           ?            
1 1 1 6  6  0  f 1 138.637 14.2253   62.8424    0            5.85015     8.91963e-13  
1 1 1 6  6  1  o 0 287.505 13.2083   297.659    90           1.99547     90           
1 1 1 6  6  2  o 0 114.947 7.50193   78.633     0            20.1717     1.85905e-13  
1 1 1 6  6  3  o 0 315.502 15.3469   320.617    90           77.5951     90           
1 1 1 6  6  4  o 0 16.7126 11.4517   1.37093    0            38.6542     180          
1 1 1 6  6  5  o 0 1016.97 46.7104   1007.51    -90          105.096     -90          
1 1 1 6  6  6  f 1 233.14  13.1461   225.418    0            63.5176     3.60582e-14  
1 1 1 6  6  7  f 1 641.52  32.6998   614.202    -90          201.296     -90          
1 1 1 6  6  8  o 0 122.571 8.86959   110.618    180          31.0831     2.51994e-14  
1 1 1 6  6  9  o 0 382.558 23.0383   347.725    90           30.9901     90           
1 1 1 6  6  10 o 0 381.433 19.1313   357.647    180          1.72285     180          
1 1 1 6  6  11 o 0 203.27  11.6685   187.806    90           60.0554     90           
1 1 1 6  6  12 o 0 246.845 10.8543   224.445    180          22.3915     3.0206e-14   
1 1 1 6  6  13 o 0 41.3189 19.2514   26.5912    90           64.6515     -90          
1 1 1 6  6  14 o 0 89.5901 11.3838   77.2945    180          0.977414    180          
1 1 1 6  6  15 o 0 63.2607 14.9655   51.6271    -90          0.503923    -90          
1 1 1 6  6  16 o 0 143.015 8.94629   132.15     0            35.8205     180          
1 1 1 6  6  17 o 0 345.373 16.035    383.509    90           96.5865     90           
1 1 1 6  6  18 o 0 62.4749 15.1215   67.1745    0            3.54366     180          
1 1 1 6  6  19 o 0 96.3057 10.9601   101.898    -90          30.1227     -90          
1 1 1 6  6  20 o 0 29.4647 19.2519   2.42627    0            0.773078    5.85874e-14  
1 1 1 6  6  21 o 0 38.2144 19.8643   ?          ?            ?           ?            
1 1 1 6  6  22 o 0 34.4364 24.4743   ?          ?            ?           ?            
1 1 1 6  6  23 f 1 9.58004 5.25141   ?          ?            ?           ?            
1 1 1 7  0  1  o 0 306.042 13.184    314.426    -135         152.354     -135         
1 1 1 7  0  2  o 0 352.976 18.7997   362.98     0            133.357     -180         
1 1 1 7  0  3  o 0 157.608 9.83222   164.167    -45          55.6872     135          
1 1 1 7  0  4  o 0 159.935 9.28082   163.947    -90          86.5865     90           
1 1 1 7  0  5  f 1 69.3477 9.98454   63.4662    -135         113.095     45           
1 1 1 7  0  6  o 0 383.972 20.2559   379.215    180          104.268     180          
1 1 1 7  0  7  o 0 58.3873 13.8725   25.464     -45          39.9338     135          
1 1 1 7  0  8  o 0 113.068 9.43216   95.0374    -90          3.90894     90           
1 1 1 7  0  9  o 0 107.806 9.90725   98.1907    45           86.5802     -135         
1 1 1 7  0  10 o 0 322.47  15.9109   291.739    0            68.1956     4.15874e-16  
1 1 1 7  0  11 o 0 424.015 23.8611   394.032    -45          46.3537     -45          
1 1 1 7  0  12 o 0 88.4528 12.9004   78.9705    -90          35.7274     90           
1 1 1 7  0  13 o 0 21.555  14.5719   0.28606    -135         2.72506     45           
1 1 1 7  0  14 o 0 212.783 11.1029   204.244    180          103.565     180          
1 1 1 7  0  15 o 0 40.439  18.0869   18.8259    135          14.1582     -45          
1 1 1 7  0  16 o 0 106.805 9.5757    96.8256    90           38.2549     90           
1 1 1 7  0  17 o 0 23.415  15.1631   0.635581   -135         1.09949     45           
1 1 1 7  0  18 o 0 131.585 10.8311   140.739    180          5.18713     180          
1 1 1 7  0  19 f 1 111.714 8.61923   116.239    -45          33.3436     -45          
1 1 1 7  0  20 o 0 16.1844 11.6659   3.80409    -90          4.92828     90           
1 1 1 7  0  21 o 0 81.8862 17.4594   ?          ?            ?           ?            
1 1 1 7  0  22 f 1 21.2677 13.8185   ?          ?            ?           ?            
1 1 1 7  1  0  o 0 176.364 8.34263   180.824    180          102.306     3.49339e-14  
1 1 1 7  1  1  o 0 170.517 6.019     60.4173    -103.19      214.325     76.8104      
1 1 1 7  1  2  o 0 442.79  14.038    451.864    -22.4588     2.99698     -22.4588     
1 1 1 7  1  3  o 0 127.197 6.06916   95.8321    162.731      36.6508     -17.269      
1 1 1 7  1  4  o 0 576.019 19.9755   618.842    -39.3871     67.4386     -39.3871     
1 1 1 7  1  5  o 0 420.79  14.2632   407.901    94.5289      25.9848     -85.4711     
1 1 1 7  1  6  o 0 106.422 6.19291   43.0634    -103.86      16.557      -103.86      
1 1 1 7  1  7  f 1 237.675 9.27362   172.312    -9.17418     103.52      170.826      
1 1 1 7  1  8  o 0 458.283 17.1507   432.955    -16.6502     20.2225     -16.6502     
1 1 1 7  1  9  o 0 107.366 6.24645   66.0563    -146.124     11.9784     -146.124     
1 1 1 7  1  10 o 0 637.708 21.7761   626.144    50.7475      106.215     50.7475      
1 1 1 7  1  11 o 0 296.284 12.5149   237.915    -93.9717     62.5848     86.0283      
1 1 1 7  1  12 o 0 209.657 9.19029   169.669    -20.5838     32.6771     159.416      
1 1 1 7  1  13 o 0 148.975 7.13174   117.429    -33.8198     16.3443     146.18       
1 1 1 7  1  14 o 0 115.318 5.94695   105.184    118.176      16.2742     118.176      
1 1 1 7  1  15 o 0 116.776 6.42415   135.695    147.931      70.6168     147.931      
1 1 1 7  1  16 o 0 227.392 8.42375   213.644    64.2297      15.6748     64.2297      
1 1 1 7  1  17 o 0 97.1323 6.25417   106.977    120.401      9.84955     120.401      
1 1 1 7  1  18 f 1 72.3701 8.79579   67.4284    155.081      8.41925     -24.9185     
1 1 1 7  1  19 o 0 106.656 7.18388   116.079    82.2736      14.6695     82.2736      
1 1 1 7  1  20 o 0 79.5862 8.83315   86.9639    -22.463      16.9654     -22.463      
1 1 1 7  1  21 o 0 18.7923 9.30637   ?          ?            ?           ?            
1 1 1 7  1  22 o 0 59.3398 20.3593   ?          ?            ?           ?            
1 1 1 7  1  23 o 0 18.122  7.72186   ?          ?            ?           ?            
1 1 1 7  2  0  o 0 288.949 12.2455   297.354    0            101.933     -180         
1 1 1 7  2  1  o 0 657.554 20.4195   664.883    30.1899      19.0396     -149.81      
1 1 1 7  2  2  o 0 188.134 7.06529   137.81     120.152      98.2879     -59.8475     
1 1 1 7  2  3  o 0 456.638 15.775    595.454    -172.824     256.928     -172.824     
1 1 1 7  2  4  o 0 35.308  10.4638   95.2428    126.241      225.25      126.241      
1 1 1 7  2  5  o 0 442.542 16.0164   401.187    145.475      81.4097     -34.525      
1 1 1 7  2  6  o 0 217.554 8.22789   234.757    -25.2842     66.2659     -25.2842     
1 1 1 7  2  7  f 1 514.885 17.9787   602.241    100.715      215.681     100.715      
1 1 1 7  2  8  o 0 815.588 28.8454   750.104    121.618      11.8985     -58.3819     
1 1 1 7  2  9  o 0 1074.54 38.7399   1081.33    -108.47      196.998     -108.47      
1 1 1 7  2  10 o 0 484.664 17.8143   427.674    -98.1186     11.6098     81.8814      
1 1 1 7  2  11 o 0 173.233 7.9005    137.376    -101.598     24.0419     78.4016      
1 1 1 7  2  12 o 0 498.544 16.3809   479.392    -1.1306      55.4449     -1.1306      
1 1 1 7  2  13 o 0 201.474 8.22681   175.218    -4.52161     1.93333     -4.52161     
1 1 1 7  2  14 o 0 264.776 9.90183   283.592    -62.9084     69.2176     -62.9084     
1 1 1 7  2  15 o 0 141.351 6.23929   185.047    -108.926     124.228     -108.926     
1 1 1 7  2  16 f 1 108.921 6.69598   99.2279    145.882      11.4518     145.882      
1 1 1 7  2  17 o 0 77.1149 7.1261    69.0891    -64.1773     21.2629     115.823      
1 1 1 7  2  18 o 0 71.8628 8.43967   63.8398    -66.0541     15.2181     113.946      
1 1 1 7  2  19 o 0 42.0877 11.6715   31.6275    151.636      12.2016     -28.3644     
1 1 1 7  2  20 o 0 53.8597 11.8727   57.3279    43.6809      12.188      43.6809      
1 1 1 7  2  21 o 0 52.805  16.3393   ?          ?            ?           ?            
1 1 1 7  2  22 o 0 36.7731 17.0103   ?          ?            ?           ?            
1 1 1 7  2  23 o 0 18.8212 8.69408   ?          ?            ?           ?            
1 1 1 7  3  0  o 0 526.159 21.1869   542.137    0            127.788     3.81059e-14  
1 1 1 7  3  1  o 0 389.919 12.4431   485.947    75.821       183.921     75.821       
1 1 1 7  3  2  o 0 865.238 24.8125   767.134    104.088      264.007     -75.9121     
1 1 1 7  3  3  o 0 475.369 15.3492   486.268    176.554      0.37776     -3.44597     
1 1 1 7  3  4  o 0 276.145 10.3985   313.436    -159.602     85.1061     -159.602     
1 1 1 7  3  5  o 0 545.508 18.2969   497.116    52.0205      94.5106     -127.98      
1 1 1 7  3  6  o 0 469.81  15.5105   447.622    -38.8115     15.6524     141.188      
1 1 1 7  3  7  o 0 671.579 22.918    634.819    12.7326      23.1376     -167.267     
1 1 1 7  3  8  o 0 585.413 22.8842   586.483    97.7691      94.404      97.7691      
1 1 1 7  3  9  o 0 508.239 18.8712   526.093    121.27       131.442     121.27       
1 1 1 7  3  10 o 0 363.84  13.6621   359.032    -107.82      44.5296     -107.82      
1 1 1 7  3  11 o 0 135.627 8.03607   38.789     156.653      154.842     -23.3468     
1 1 1 7  3  12 o 0 270.465 9.23228   290.368    124.383      99.2935     124.383      
1 1 1 7  3  13 o 0 306.892 10.1534   254.169    17.298       32.7624     -162.702     
1 1 1 7  3  14 o 0 139.864 6.10764   101.659    -110.809     49.9358     69.1914      
1 1 1 7  3  15 o 0 56.2199 11.3562   12.7938    -19.286      3.42602     -19.286      
1 1 1 7  3  16 o 0 63.6391 10.3058   35.0212    114.377      26.8704     -65.6231     
1 1 1 7  3  17 o 0 102.297 6.04989   114.611    -24.9317     12.8581     -24.9317     
1 1 1 7  3  18 o 0 44.1043 11.7721   16.3862    -57.8389     46.7889     122.161      
1 1 1 7  3  19 f 1 90.0418 8.27437   88.8156    -143.508     5.47642     36.4921      
1 1 1 7  3  20 o 0 48.0505 11.715    54.414     -97.7667     20.5317     -97.7667     
1 1 1 7  3  21 o 0 32.9668 13.6592   ?          ?            ?           ?            
1 1 1 7  3  22 o 0 26.0581 12.3656   ?          ?            ?           ?            
1 1 1 7  3  23 o 0 14.4904 6.37064   ?          ?            ?           ?            
1 1 1 7  4  0  o 0 421.213 18.7562   433.578    0            86.175      2.44886e-14  
1 1 1 7  4  1  o 0 108.784 5.11193   16.048     8.98673      169.593     -171.013     
1 1 1 7  4  2  o 0 597.292 18.1912   593.423    -28.0324     45.3219     151.968      
1 1 1 7  4  3  o 0 721.68  24.2362   849.289    83.9893      221.759     83.9893      
1 1 1 7  4  4  o 0 165.501 6.33712   122.164    -76.0642     67.2611     103.936      
1 1 1 7  4  5  o 0 277.667 10.9393   332.458    -140.87      130.092     -140.87      
1 1 1 7  4  6  f 1 258.797 9.73475   257.183    175.995      27.0131     175.995      
1 1 1 7  4  7  o 0 337.791 12.0102   348.536    -175.831     59.39       -175.831     
1 1 1 7  4  8  o 0 345.173 13.8385   240.189    -117.719     148.822     62.2814      
1 1 1 7  4  9  o 0 156.269 7.11798   132.699    170.104      9.58566     170.104      
1 1 1 7  4  10 o 0 351.944 14.0808   327.122    -40.9723     4.19601     -40.9723     
1 1 1 7  4  11 o 0 95.2174 8.19407   20.2717    -138.095     103.806     41.905       
1 1 1 7  4  12 o 0 520.675 18.9826   493.427    56.3276      45.1751     56.3276      
1 1 1 7  4  13 o 0 211.211 9.32855   192.062    92.528       18.7708     92.528       
1 1 1 7  4  14 o 0 15.5611 7.83463   41.1494    146.686      86.7653     146.686      
1 1 1 7  4  15 o 0 107.614 6.14725   102.501    18.443       16.7342     18.443       
1 1 1 7  4  16 o 0 124.21  6.30037   104.76     -172.227     8.81032     7.77318      
1 1 1 7  4  17 o 0 146.378 5.89077   202.27     -171.376     89.8656     -171.376     
1 1 1 7  4  18 o 0 102.529 6.19134   114.53     -76.764      17.5668     -76.764      
1 1 1 7  4  19 o 0 70.7095 7.83791   59.0029    -153.816     24.0609     26.1844      
1 1 1 7  4  20 o 0 43.1295 13.3913   17.1516    24.3468      48.9195     -155.653     
1 1 1 7  4  21 o 0 27.0464 12.748    ?          ?            ?           ?            
1 1 1 7  4  22 o 0 27.8872 13.692    ?          ?            ?           ?            
1 1 1 7  4  23 o 0 11.8027 5.86889   ?          ?            ?           ?            
1 1 1 7  5  0  o 0 732.646 29.8691   766.085    0            20.3224     3.84998e-13  
1 1 1 7  5  1  o 0 536.967 15.3837   625.67     135.292      143.186     135.292      
1 1 1 7  5  2  o 0 122.725 5.25989   86.2354    -10.0833     44.4346     169.917      
1 1 1 7  5  3  o 0 254.013 8.39427   263.68     -167.908     30.1331     -167.908     
1 1 1 7  5  4  o 0 316.864 10.4053   274.61     -94.7373     75.9487     85.2627      
1 1 1 7  5  5  o 0 269.085 9.53856   335.673    -118.602     158.987     -118.602     
1 1 1 7  5  6  o 0 159.205 6.95496   137.372    -59.4871     6.13762     120.513      
1 1 1 7  5  7  o 0 500.713 17.6529   489.886    -39.1413     26.6825     -39.1413     
1 1 1 7  5  8  o 0 138.805 6.08949   126.905    74.2064      67.2107     74.2064      
1 1 1 7  5  9  o 0 420.51  14.9677   395.267    7.6214       35.1443     7.6214       
1 1 1 7  5  10 o 0 223.159 9.43074   165.034    -89.5477     72.9003     90.4523      
1 1 1 7  5  11 o 0 392.451 14.0524   301.565    -44.8163     116.048     135.184      
1 1 1 7  5  12 o 0 171.537 7.70242   196.613    -147.629     104.841     -147.629     
1 1 1 7  5  13 o 0 215.44  8.53983   216.186    -174.876     23.3694     -174.876     
1 1 1 7  5  14 o 0 63.8046 9.71094   18.2617    165.115      33.9769     -14.8851     
1 1 1 7  5  15 o 0 29.5487 11.7176   18.5877    -23.7022     63.5349     -23.7022     
1 1 1 7  5  16 o 0 30.6347 12.0525   20.0676    -10.4538     70.4643     -10.4538     
1 1 1 7  5  17 o 0 71.1612 8.99383   81.7468    -77.6423     22.9566     -77.6423     
1 1 1 7  5  18 o 0 101.645 7.12583   128.736    -176.397     49.8762     -176.397     
1 1 1 7  5  19 f 1 83.5297 7.37099   95.8997    133.448      23.5601     133.448      
1 1 1 7  5  20 o 0 61.116  10.796    75.8279    -116.657     34.43       -116.657     
1 1 1 7  5  21 o 0 29.1799 12.2066   ?          ?            ?           ?            
1 1 1 7  5  22 o 0 59.2179 10.3188   ?          ?            ?           ?            
1 1 1 7  5  23 o 0 19.6025 8.23213   ?          ?            ?           ?            
1 1 1 7  6  0  o 0 348.794 14.7721   363.267    0            87.7818     -2.90858e-14 
1 1 1 7  6  1  o 0 594.329 19.0364   787.743    33.3961      354.994     33.3961      
1 1 1 7  6  2  o 0 538.344 18.1822   667.245    131.945      239.101     131.945      
1 1 1 7  6  3  o 0 309.07  10.4598   312.625    154.178      15.3997     154.178      
1 1 1 7  6  4  o 0 549.826 19.0863   527.439    -13.9617     37.71       166.038      
1 1 1 7  6  5  o 0 254.735 9.81394   275.12     27.8384      72.5331     27.8384      
1 1 1 7  6  6  o 0 437.657 15.1455   407.907    -174.313     21.1595     5.6875       
1 1 1 7  6  7  o 0 671.903 23.3197   682.198    -172.966     85.828      -172.966     
1 1 1 7  6  8  o 0 347.404 12.4132   399.813    -24.5346     177.247     -24.5346     
1 1 1 7  6  9  o 0 238.568 9.66602   199.914    30.7522      17.0238     -149.248     
1 1 1 7  6  10 o 0 350.672 13.4174   429.645    -108.468     221.019     -108.468     
1 1 1 7  6  11 o 0 228.502 8.65914   251.007    -105.824     94.7933     -105.824     
1 1 1 7  6  12 o 0 228.633 8.49336   176.161    -9.82532     52.8979     170.175      
1 1 1 7  6  13 o 0 195.046 6.94874   234.47     -55.4645     106.794     -55.4645     
1 1 1 7  6  14 o 0 53.2883 10.5811   0.378812   178.526      53.0732     178.526      
1 1 1 7  6  15 o 0 128.008 5.65645   137.952    -15.8385     48.8844     -15.8385     
1 1 1 7  6  16 o 0 110.068 5.50732   74.6724    45.8137      43.3198     -134.186     
1 1 1 7  6  17 o 0 127.124 6.0116    138.66     108.044      3.55441     108.044      
1 1 1 7  6  18 o 0 51.9609 9.88527   47.2026    -33.4604     15.5786     -33.4604     
1 1 1 7  6  19 o 0 37.4598 12.6019   20.9662    -22.9982     24.4395     157.002      
1 1 1 7  6  20 f 1 56.3969 10.9957   69.1645    -60.0037     31.4109     -60.0037     
1 1 1 7  6  21 f 1 68.0059 13.5587   ?          ?            ?           ?            
1 1 1 7  6  22 o 0 37.5843 15.9332   ?          ?            ?           ?            
1 1 1 7  7  0  o 0 721.833 42.4929   748.191    180          82.2452     -9.39739e-14 
1 1 1 7  7  1  o 0 67.7041 15.8689   2.57319    90           1.99627     -90          
1 1 1 7  7  2  o 0 456.725 19.1509   462.723    0            70.4768     1.32601e-14  
1 1 1 7  7  3  o 0 435.427 17.5209   437.211    -90          68.7904     90           
1 1 1 7  7  4  o 0 135.44  8.11885   126.972    0            21.9835     -1.30638e-14 
1 1 1 7  7  5  o 0 242.021 12.0713   235.085    90           51.1414     90           
1 1 1 7  7  6  o 0 1090.87 51.7997   1049.55    180          5.19385     180          
1 1 1 7  7  7  o 0 508.26  27.3268   470.265    90           10.7048     90           
1 1 1 7  7  8  o 0 362.276 20.4876   331.441    180          18.1911     1.97606e-13  
1 1 1 7  7  9  o 0 141.979 9.54773   127.884    90           38.5555     -90          
1 1 1 7  7  10 o 0 301.247 16.6003   280.776    180          37.5713     2.23206e-14  
1 1 1 7  7  11 o 0 169.438 9.12985   155.602    -90          66.837      90           
1 1 1 7  7  12 o 0 121.622 8.91237   109.873    180          48.2953     1.29963e-14  
1 1 1 7  7  13 o 0 144.725 8.51826   140.902    90           19.794      90           
1 1 1 7  7  14 o 0 81.8201 11.6401   73.8482    180          19.8641     -180         
1 1 1 7  7  15 o 0 74.4315 9.62521   68.8124    90           12.3147     -90          
1 1 1 7  7  16 o 0 48.1193 18.0079   15.1894    0            2.67511     180          
1 1 1 7  7  17 o 0 76.2357 12.0809   84.113     -90          11.9292     90           
1 1 1 7  7  18 o 0 59.854  18.4397   63.0917    180          26.0829     -180         
1 1 1 7  7  19 f 1 25.9402 16.1697   7.39107    -90          2.91547     90           
1 1 1 7  7  20 o 0 20.7387 13.9114   14.7433    180          10.1963     1.01458e-14  
1 1 1 7  7  21 o 0 57.482  25.7959   ?          ?            ?           ?            
1 1 1 7  7  22 o 0 111.087 19.1459   ?          ?            ?           ?            
1 1 1 8  0  0  o 0 914.685 52.9062   929.313    180          119.949     -180         
1 1 1 8  0  1  o 0 932.24  35.7634   953.552    135          90.8827     -45          
1 1 1 8  0  2  o 0 873.79  37.6672   911.348    -90          32.6232     90           
1 1 1 8  0  3  o 0 102.274 8.28249   56.7939    -135         7.49373     -135         
1 1 1 8  0  4  o 0 462.763 23.8513   473.026    0            79.1243     -1.53817e-14 
1 1 1 8  0  5  f 1 164.746 8.75718   163.717    -45          45.9519     -45          
1 1 1 8  0  6  o 0 385.187 23.4823   379.375    90           23.1158     90           
1 1 1 8  0  7  o 0 383.202 20.0903   372.485    -135         22.6702     45           
1 1 1 8  0  8  f 1 149.858 10.0112   120.444    0            54.4221     -4.33807e-14 
1 1 1 8  0  9  o 0 362.871 21.9964   332.608    -45          9.09298     -45          
1 1 1 8  0  10 o 0 408.079 18.8876   384.564    -90          3.84596     -90          
1 1 1 8  0  11 o 0 871.65  42.4551   806.769    45           122.568     45           
1 1 1 8  0  12 o 0 196.904 12.1225   176.987    0            117.309     -5.86248e-16 
1 1 1 8  0  13 o 0 310.477 15.8136   276.174    -45          22.7638     -45          
1 1 1 8  0  14 o 0 78.0387 11.5515   56.0977    90           2.48628     -90          
1 1 1 8  0  15 o 0 115.523 8.83972   107.835    -135         9.90328     -135         
1 1 1 8  0  16 o 0 33.688  18.4961   8.89356    0            12.1821     -180         
1 1 1 8  0  17 o 0 112.278 9.24142   122.573    -45          27.4892     -45          
1 1 1 8  0  18 f 1 272.267 13.5041   289.407    -90          74.3894     -90          
1 1 1 8  0  19 o 0 30.8891 17.8656   29.3327    -135         19.0493     45           
1 1 1 8  0  20 o 0 43.8743 19.2919   41.8529    180          17.1061     180          
1 1 1 8  0  21 o 0 55.2461 22.1495   ?          ?            ?           ?            
1 1 1 8  0  22 o 0 34.7912 21.1375   ?          ?            ?           ?            
1 1 1 8  0  23 o 0 14.7204 10.7216   ?          ?            ?           ?            
1 1 1 8  1  0  o 0 515.493 21.6184   526.329    180          121.611     180          
1 1 1 8  1  1  o 0 574.33  15.7456   651.07     132.168      110.727     132.168      
1 1 1 8  1  2  f 1 321.412 10.1221   336.434    -162.203     16.3125     -162.203     
1 1 1 8  1  3  o 0 346.454 12.3275   357.609    -52.9537     9.29021     -52.9537     
1 1 1 8  1  4  o 0 231.075 9.3773    126.736    128.031      204.984     -51.969      
1 1 1 8  1  5  o 0 404.618 14.1774   447.938    132.4        90.756      132.4        
1 1 1 8  1  6  o 0 564.574 20.946    617.138    84.5088      132.888     84.5088      
1 1 1 8  1  7  o 0 261.523 10.9489   257.497    -76.8952     24.3585     -76.8952     
1 1 1 8  1  8  o 0 445.753 16.7088   336.454    150.789      148.258     -29.2114     
1 1 1 8  1  9  o 0 509.355 17.8227   502.275    76.0836      80.3294     76.0836      
1 1 1 8  1  10 o 0 444.609 15.4892   414.81     -149.274     1.39175     -149.274     
1 1 1 8  1  11 o 0 347.242 15.1519   383.735    91.3326      139.623     91.3326      
1 1 1 8  1  12 o 0 358.978 14.1532   343.432    -179.683     42.0241     -179.683     
1 1 1 8  1  13 o 0 128.628 6.56202   116.227    121.764      26.5164     121.764      
1 1 1 8  1  14 o 0 213.756 8.46422   255.815    27.2659      119.887     27.2659      
1 1 1 8  1  15 o 0 201.993 8.0026    185.284    -0.135148    0.660114    179.865      
1 1 1 8  1  16 f 1 160.019 6.5701    162.023    70.2967      41.2616     70.2967      
1 1 1 8  1  17 o 0 74.8292 7.27085   64.7194    114.161      23.6923     -65.8394     
1 1 1 8  1  18 o 0 24.6632 10.6949   3.17494    -10.7461     18.3845     -10.7461     
1 1 1 8  1  19 o 0 38.6081 13.8567   21.786     -63.0687     24.8464     116.931      
1 1 1 8  1  20 o 0 53.8793 11.3591   60.8487    -148.927     21.0424     -148.927     
1 1 1 8  1  21 o 0 59.7413 10.5427   ?          ?            ?           ?            
1 1 1 8  1  22 o 0 42.7122 18.3803   ?          ?            ?           ?            
1 1 1 8  2  0  o 0 938.976 38.2875   961.826    0            0.111896    -180         
1 1 1 8  2  1  o 0 571.66  18.1111   612.026    -63.789      36.8288     -63.789      
1 1 1 8  2  2  o 0 562.695 17.1516   593.039    -6.89087     21.4158     -6.89087     
1 1 1 8  2  3  o 0 57.8241 8.24239   15.5251    114.526      78.5043     114.526      
1 1 1 8  2  4  o 0 170.636 7.1641    126.605    21.9379      71.9267     -158.062     
1 1 1 8  2  5  o 0 335.608 10.6049   404.279    -69.536      149.48      -69.536      
1 1 1 8  2  6  o 0 492.398 16.4118   489.304    140.337      22.097      140.337      
1 1 1 8  2  7  o 0 268.788 10.6769   238.378    168.209      28.8636     -11.7906     
1 1 1 8  2  8  o 0 496.451 17.3082   504.109    58.6378      96.2569     58.6378      
1 1 1 8  2  9  o 0 265.417 9.76963   148.683    -5.72309     176.99      174.277      
1 1 1 8  2  10 o 0 513.745 19.3685   528.185    -148.786     99.1242     -148.786     
1 1 1 8  2  11 o 0 277.687 12.7075   228.802    -78.4627     47.8158     101.537      
1 1 1 8  2  12 o 0 322.523 10.6302   286.914    77.2975      4.15294     -102.702     
1 1 1 8  2  13 o 0 298.537 10.8808   357.078    -155.166     142.457     -155.166     
1 1 1 8  2  14 o 0 86.4587 8.88471   25.7464    28.9598      93.5419     -151.04      
1 1 1 8  2  15 o 0 122.376 5.8774    80.4401    -88.4048     59.5438     91.5952      
1 1 1 8  2  16 o 0 169.4   6.39959   180.894    153.987      61.8017     153.987      
1 1 1 8  2  17 o 0 97.357  6.24946   129.872    -34.8297     59.8982     -34.8297     
1 1 1 8  2  18 o 0 68.9197 7.80161   51.0067    -13.4257     34.6488     166.574      
1 1 1 8  2  19 o 0 84.3839 7.81591   100.017    -92.0298     32.3208     -92.0298     
1 1 1 8  2  20 o 0 22.165  10.0838   6.82199    21.6484      9.94744     -158.352     
1 1 1 8  2  21 o 0 28.87   12.826    ?          ?            ?           ?            
1 1 1 8  2  22 f 1 36.8618 16.8073   ?          ?            ?           ?            
1 1 1 8  2  23 o 0 21.5201 9.87852   ?          ?            ?           ?            
1 1 1 8  3  0  o 0 243.094 10.8563   253.973    180          27.1457     -1.46486e-13 
1 1 1 8  3  1  o 0 238.449 8.43474   202.739    -170.863     76.3458     9.13684      
1 1 1 8  3  2  o 0 577.408 17.6004   545.579    -57.2099     102.075     122.79       
1 1 1 8  3  3  o 0 45.0445 9.16277   127.752    -39.2607     321.51      -39.2607     
1 1 1 8  3  4  o 0 546.37  17.0002   503.856    47.944       92.5569     -132.056     
1 1 1 8  3  5  o 0 236.71  8.51209   198.915    -81.8089     60.8462     98.1911      
1 1 1 8  3  6  o 0 288.032 11.107    175.192    80.0389      201.775     -99.9611     
1 1 1 8  3  7  o 0 276.118 9.97333   305.475    -79.1721     96.7663     -79.1721     
1 1 1 8  3  8  o 0 251.82  10.4295   236.903    78.48        24.7991     78.48        
1 1 1 8  3  9  o 0 238.937 9.17298   226.387    -141.936     35.3196     -141.936     
1 1 1 8  3  10 f 1 122.845 6.16037   92.272     -76.5965     43.8077     -76.5965     
1 1 1 8  3  11 o 0 332.02  12.0777   349.246    168.793      94.2116     168.793      
1 1 1 8  3  12 o 0 147.952 7.08544   85.7079    126.796      84.5499     -53.2036     
1 1 1 8  3  13 o 0 235.083 9.55107   259.182    -173.593     72.5129     -173.593     
1 1 1 8  3  14 o 0 126.098 6.04823   87.4687    -2.80695     48.9693     177.193      
1 1 1 8  3  15 o 0 170.393 7.03418   128.98     26.166       54.248      -153.834     
1 1 1 8  3  16 o 0 86.3723 7.15284   66.2505    -115.854     10.1853     64.1458      
1 1 1 8  3  17 o 0 84.7639 6.15272   73.0108    91.3929      30.7938     -88.6071     
1 1 1 8  3  18 o 0 36.5511 12.2375   11.6433    -113.095     29.7606     66.9052      
1 1 1 8  3  19 o 0 47.8943 10.2601   50.2426    -152.75      18.4391     -152.75      
1 1 1 8  3  20 o 0 40.0679 14.4886   38.1949    -145.798     5.2554      -145.798     
1 1 1 8  3  21 o 0 37.2617 15.6282   ?          ?            ?           ?            
1 1 1 8  3  22 o 0 33.3698 16.1054   ?          ?            ?           ?            
1 1 1 8  4  0  o 0 211.284 14.3335   220.617    180          77.498      -1.16707e-14 
1 1 1 8  4  1  o 0 254.74  8.10345   317.073    -86.7305     127.205     -86.7305     
1 1 1 8  4  2  o 0 168.019 5.68713   157.735    57.7189      4.30246     -122.281     
1 1 1 8  4  3  o 0 162.435 6.25309   62.7239    166.278      188.218     -13.7221     
1 1 1 8  4  4  o 0 662.118 21.7709   655.981    -28.4072     18.1598     151.593      
1 1 1 8  4  5  o 0 500.254 18.8813   453.891    115.926      68.9607     -64.0739     
1 1 1 8  4  6  o 0 461.88  15.4632   492.823    151.759      96.6812     151.759      
1 1 1 8  4  7  f 1 468.476 16.7915   440.434    -143.349     11.4694     36.6514      
1 1 1 8  4  8  o 0 679.57  24.3514   603.944    -77.503      39.8112     102.497      
1 1 1 8  4  9  o 0 334.371 12.2997   327.233    -83.2782     59.2165     -83.2782     
1 1 1 8  4  10 o 0 220.368 8.91397   192.777    -100.336     8.89936     79.6644      
1 1 1 8  4  11 o 0 367.159 14.2404   360.781    -29.7924     52.1962     -29.7924     
1 1 1 8  4  12 o 0 79.0622 9.74308   35.3271    75.3111      8.01403     75.3111      
1 1 1 8  4  13 o 0 52.1607 12.5239   1.79299    1.18571      25.6452     -178.814     
1 1 1 8  4  14 o 0 80.2078 8.01261   38.7283    -78.1482     45.229      101.852      
1 1 1 8  4  15 o 0 80.1361 7.61161   51.9361    -46.2623     31.4038     133.738      
1 1 1 8  4  16 o 0 231.167 7.80162   218.745    121.162      20.7265     121.162      
1 1 1 8  4  17 o 0 101.019 6.3793    135.079    -87.4381     61.2966     -87.4381     
1 1 1 8  4  18 o 0 64.7123 11.0366   54.3664    -71.8699     16.9538     108.13       
1 1 1 8  4  19 f 1 25.463  11.4761   4.43473    -155.096     19.9947     24.9038      
1 1 1 8  4  20 o 0 31.8033 12.5964   25.4334    80.8156      0.733276    80.8156      
1 1 1 8  4  21 o 0 77.8612 12.7225   ?          ?            ?           ?            
1 1 1 8  4  22 o 0 41.4976 18.6935   ?          ?            ?           ?            
1 1 1 8  5  0  o 0 464.259 20.0037   483.726    180          4.15064     -180         
1 1 1 8  5  1  o 0 359.749 10.866    442.106    -62.4978     152.612     -62.4978     
1 1 1 8  5  2  o 0 135.509 5.18349   130.677    3.1796       30.5869     3.1796       
1 1 1 8  5  3  o 0 432.632 14.1133   470.529    -126.52      74.2124     -126.52      
1 1 1 8  5  4  o 0 366.149 12.4083   438.964    -75.1328     157.042     -75.1328     
1 1 1 8  5  5  o 0 182.688 7.18215   115.711    -71.3063     108.61      108.694      
1 1 1 8  5  6  o 0 308.288 10.7728   365.496    107.436      151.664     107.436      
1 1 1 8  5  7  o 0 167.534 6.72754   174.228    -178.815     74.9483     -178.815     
1 1 1 8  5  8  o 0 302.703 11.4767   261.954    63.3874      20.1323     -116.613     
1 1 1 8  5  9  o 0 443.668 16.7094   387.298    145.703      21.5415     -34.297      
1 1 1 8  5  10 o 0 64.8247 12.1067   18.742     -44.584      112.556     -44.584      
1 1 1 8  5  11 o 0 201.256 7.45198   175.963    7.14648      6.42731     -172.854     
1 1 1 8  5  12 o 0 184.839 7.9431    107.796    167.243      108.927     -12.7571     
1 1 1 8  5  13 o 0 262.179 10.2504   215.041    165.783      71.9866     -14.2168     
1 1 1 8  5  14 o 0 35.7293 12.5417   7.90906    143.167      52.2335     143.167      
1 1 1 8  5  15 o 0 222.237 7.90246   218.838    159.172      28.5776     159.172      
1 1 1 8  5  16 o 0 75.2028 7.46824   52.3712    68.829       15.1418     -111.171     
1 1 1 8  5  17 o 0 44.1649 11.1649   18.1536    56.2072      44.465      -123.793     
1 1 1 8  5  18 o 0 129.999 7.10284   151.807    132.027      29.8667     132.027      
1 1 1 8  5  19 o 0 83.9208 7.28776   114.504    -150.701     64.3056     -150.701     
1 1 1 8  5  20 o 0 37.7183 13.9531   38.5161    3.18416      16.1797     3.18416      
1 1 1 8  5  21 o 0 38.8055 16.4898   ?          ?            ?           ?            
1 1 1 8  5  22 o 0 30.2559 13.5214   ?          ?            ?           ?            
1 1 1 8  6  0  o 0 162.682 7.75686   163.731    180          55.7285     -180         
1 1 1 8  6  1  o 0 900.041 25.2188   1051.86    -150.963     248.651     -150.963     
1 1 1 8  6  2  o 0 409.568 13.7691   405.177    86.0229      13.3426     -93.9771     
1 1 1 8  6  3  o 0 575.579 19.594    642.178    -171.853     130.846     -171.853     
1 1 1 8  6  4  o 0 134.057 5.97467   116.287    68.7584      4.82614     68.7584      
1 1 1 8  6  5  o 0 156.258 6.47549   158.838    18.5114      52.3823     18.5114      
1 1 1 8  6  6  o 0 549.475 19.607    570.035    -162.824     87.5258     -162.824     
1 1 1 8  6  7  o 0 754.081 27.2319   647.464    160.143      98.549      -19.8574     
1 1 1 8  6  8  o 0 211.806 7.28383   196.66     145.303      25.9388     145.303      
1 1 1 8  6  9  o 0 249.145 8.5424    161.666    -100.341     114.79      79.6592      
1 1 1 8  6  10 o 0 166.387 7.64802   131.043    87.1038      24.0687     -92.8962     
1 1 1 8  6  11 o 0 384.796 15.6777   363.561    67.655       27.7181     67.655       
1 1 1 8  6  12 o 0 144.253 6.74889   95.563     -37.9158     55.3988     142.084      
1 1 1 8  6  13 o 0 203.934 8.42902   235.897    125.038      91.9114     125.038      
1 1 1 8  6  14 o 0 113.79  6.89853   116.368    63.3261      30.1491     63.3261      
1 1 1 8  6  15 o 0 55.9666 10.6644   11.7761    -117.071     64.27       62.9295      
1 1 1 8  6  16 o 0 147.292 6.71347   106.061    171.969      49.7745     -8.03063     
1 1 1 8  6  17 o 0 30.1733 12.4012   0.578477   161.64       34.7092     -18.36       
1 1 1 8  6  18 o 0 35.3773 12.2977   20.4105    1.0061       20.0819     -178.994     
1 1 1 8  6  19 o 0 32.081  12.1681   17.4598    133.697      9.85816     -46.303      
1 1 1 8  6  20 o 0 50.0983 15.5528   42.9029    46.1141      10.0292     -133.886     
1 1 1 8  6  21 o 0 41.1106 15.1432   ?          ?            ?           ?            
1 1 1 8  6  22 o 0 29.6042 13.3868   ?          ?            ?           ?            
1 1 1 8  6  23 o 0 14.5902 7.39057   ?          ?            ?           ?            
1 1 1 8  7  0  o 0 350.634 15.6515   359.672    0            37.4551     180          
1 1 1 8  7  1  o 0 322.636 9.98871   309.381    -37.398      26.9316     142.602      
1 1 1 8  7  2  f 1 84.0591 10.3198   27.2015    23.4817      22.7644     -156.518     
1 1 1 8  7  3  o 0 54.4979 8.24346   10.6902    87.7752      47.4242     87.7752      
1 1 1 8  7  4  f 1 337.764 13.0364   276.334    59.9923      108.772     -120.008     
1 1 1 8  7  5  o 0 185.821 7.29448   166.137    47.0386      5.26054     -132.961     
1 1 1 8  7  6  o 0 68.5423 6.37127   1.75967    88.8341      73.1027     88.8341      
1 1 1 8  7  7  o 0 251.65  9.13168   265.404    0.176855     85.8422     0.176855     
1 1 1 8  7  8  o 0 475.984 17.9823   483.43     -76.8048     107.269     -76.8048     
1 1 1 8  7  9  o 0 247.219 8.93266   212.667    -9.51933     4.56096     170.481      
1 1 1 8  7  10 o 0 351.071 13.6437   347.94     24.3321      56.0091     24.3321      
1 1 1 8  7  11 o 0 216.47  8.4631    226.61     90.6426      70.6397     90.6426      
1 1 1 8  7  12 o 0 74.8204 8.31038   24.8625    -69.8949     56.9641     110.105      
1 1 1 8  7  13 o 0 262.942 9.15372   258.977    -55.8326     17.522      -55.8326     
1 1 1 8  7  14 o 0 175.744 7.50334   195.896    -52.0997     66.6006     -52.0997     
1 1 1 8  7  15 o 0 142.089 6.04063   131.449    95.8746      7.22385     95.8746      
1 1 1 8  7  16 o 0 182.805 6.93932   154.655    66.1326      17.9857     -113.867     
1 1 1 8  7  17 o 0 198.686 7.48575   225.977    -53.1084     20.7207     -53.1084     
1 1 1 8  7  18 o 0 76.8749 8.65725   89.8831    27.1273      23.2746     27.1273      
1 1 1 8  7  19 o 0 47.0418 11.3306   44.6651    84.6289      4.80561     84.6289      
1 1 1 8  7  20 o 0 58.1282 14.0866   80.8422    -14.5055     57.6194     -14.5055     
1 1 1 8  7  21 o 0 69.7238 21.383    ?          ?            ?           ?            
1 1 1 8  7  22 o 0 43.3421 21.4914   ?          ?            ?           ?            
1 1 1 8  8  0  o 0 219.46  13.1527   190.397    180          95.3314     180          
1 1 1 8  8  1  o 0 228.948 10.6845   232.363    -90          30.0118     -90          
1 1 1 8  8  2  o 0 137.839 7.77752   138.392    180          52.8193     2.38232e-14  
1 1 1 8  8  3  o 0 272.736 13.9831   272.374    -90          3.29017     -90          
1 1 1 8  8  4  o 0 353.148 17.2742   344.313    0            99.2276     -1.23587e-15 
1 1 1 8  8  5  o 0 430.24  20.8684   415.577    -90          23.5744     90           
1 1 1 8  8  6  o 0 146.921 9.77816   130.364    180          43.4058     180          
1 1 1 8  8  7  o 0 771.492 37.6375   709.407    90           16.362      -90          
1 1 1 8  8  8  o 0 216.324 10.6798   196.636    0            0.741738    -180         
1 1 1 8  8  9  o 0 33.7636 18.0542   3.78761    -90          23.3874     90           
1 1 1 8  8  10 o 0 39.5338 18.4806   9.24259    0            39.9366     -180         
1 1 1 8  8  11 f 1 37.0774 19.1285   5.17293    90           13.3741     -90          
1 1 1 8  8  12 o 0 102.024 10.1194   89.9629    180          11.8359     5.33331e-14  
1 1 1 8  8  13 o 0 182.605 10.7726   176.766    -90          11.8345     -90          
1 1 1 8  8  14 o 0 181.318 10.3605   172.277    180          32.0922     180          
1 1 1 8  8  15 o 0 118.203 8.52066   110.094    -90          8.99507     90           
1 1 1 8  8  16 o 0 160.375 9.25658   146.251    180          45.009      180          
1 1 1 8  8  17 o 0 60.6996 17.9184   30.9603    -90          17.3382     -90          
1 1 1 8  8  18 o 0 37.2888 20.1476   39.2241    0            23.0151     180          
1 1 1 8  8  19 o 0 19.6503 13.5778   14.3237    -90          27.6542     90           
1 1 1 8  8  20 o 0 34.1584 17.4049   34.1494    0            7.30155     180          
1 1 1 8  8  21 o 0 39.4926 21.4025   ?          ?            ?           ?            
1 1 1 9  0  1  o 0 384.761 18.3103   398.991    -135         90.2602     45           
1 1 1 9  0  2  o 0 356.371 15.8839   369.906    180          45.3395     6.3586e-14   
1 1 1 9  0  3  o 0 774.109 33.529    794.15     -45          211.192     -45          
1 1 1 9  0  4  o 0 51.1013 13.381    10.8873    90           23.5433     -90          
1 1 1 9  0  5  o 0 188.16  10.2652   186.814    45           4.2676      -135         
1 1 1 9  0  6  o 0 99.4683 8.09155   90.6274    180          41.5208     1.2445e-14   
1 1 1 9  0  7  o 0 155.186 9.05529   149.8      135          12.2229     -45          
1 1 1 9  0  8  o 0 446.544 21.5277   414.166    -90          44.0501     90           
1 1 1 9  0  9  o 0 720.399 34.4703   657.689    45           3.67963     45           
1 1 1 9  0  10 o 0 449.492 20.5481   421.791    0            277.352     0            
1 1 1 9  0  11 o 0 424.402 21.5891   391.034    -45          49.8642     -45          
1 1 1 9  0  12 o 0 208.567 11.9451   188.452    90           59.0015     -90          
1 1 1 9  0  13 o 0 316.395 17.9686   307.329    -135         28.0991     45           
1 1 1 9  0  14 o 0 388.195 18.6686   368.852    180          65.8961     180          
1 1 1 9  0  15 o 0 115.517 7.53204   107.2      135          15.345      135          
1 1 1 9  0  16 o 0 100.612 11.2032   90.9477    90           9.93258     90           
1 1 1 9  0  17 o 0 14.2677 10.1285   2.40309    45           15.4058     -135         
1 1 1 9  0  18 o 0 37.7491 18.1205   31.4647    180          13.3144     1.6582e-14   
1 1 1 9  0  19 o 0 19.0327 12.6575   4.96313    135          7.85256     -45          
1 1 1 9  0  20 o 0 42.5201 19.0595   41.3817    90           10.7708     90           
1 1 1 9  0  21 o 0 22.7864 15.5643   ?          ?            ?           ?            
1 1 1 9  0  22 o 0 37.5427 25.2232   ?          ?            ?           ?            
1 1 1 9  0  23 o 0 17.9936 8.55562   ?          ?            ?           ?            
1 1 1 9  1  0  o 0 436.4   20.3831   451.842    0            46.239      -9.9837e-14  
1 1 1 9  1  1  o 0 131.466 5.85026   1.59108    53.0562      252.12      -126.944     
1 1 1 9  1  2  f 1 79.7127 4.81043   11.786     -177.521     89.3565     2.47887      
1 1 1 9  1  3  o 0 317.633 10.3902   320.178    -132.505     2.88426     -132.505     
1 1 1 9  1  4  o 0 707.937 24.7259   777.649    102.63       122.456     102.63       
1 1 1 9  1  5  o 0 204.531 8.1265    173.712    28.3935      38.7013     -151.606     
1 1 1 9  1  6  o 0 180.621 7.53843   178.8      -20.5845     31.4654     -20.5845     
1 1 1 9  1  7  o 0 444.815 15.0829   439.858    -121.673     29.0397     -121.673     
1 1 1 9  1  8  o 0 600.851 21.9227   566.477    -108.73      26.7935     -108.73      
1 1 1 9  1  9  o 0 127.09  6.15068   86.5159    -112.967     25.5818     67.033       
1 1 1 9  1  10 o 0 727.377 28.8949   730.604    2.16937      103.378     2.16937      
1 1 1 9  1  11 o 0 335.538 11.7956   415.588    -171.323     224.302     -171.323     
1 1 1 9  1  12 o 0 155.765 7.23261   45.9183    -35.4988     180.56      144.501      
1 1 1 9  1  13 o 0 125.453 7.06422   79.7355    -56.2305     68.0196     123.769      
1 1 1 9  1  14 o 0 31.5684 12.5065   9.84098    -139.904     26.3809     -139.904     
1 1 1 9  1  15 o 0 81.4058 7.20145   69.6441    -49.645      7.90993     -49.645      
1 1 1 9  1  16 o 0 208.797 7.80009   164.851    -94.2489     43.7133     85.7511      
1 1 1 9  1  17 o 0 23.5885 10.7248   14.5556    48.5213      54.9431     48.5213      
1 1 1 9  1  18 f 1 52.9578 11.1399   40.7681    168.885      13.3808     -11.1147     
1 1 1 9  1  19 o 0 43.2296 11.817    27.0596    149.232      24.8245     -30.7679     
1 1 1 9  1  20 o 0 35.6152 13.0552   33.7643    -11.7421     13.414      -11.7421     
1 1 1 9  1  21 o 0 33.426  14.3388   ?          ?            ?           ?            
1 1 1 9  1  22 o 0 29.7284 13.622    ?          ?            ?           ?            
1 1 1 9  2  0  o 0 108.869 7.35492   111.181    180          74.8429     6.15699e-14  
1 1 1 9  2  1  o 0 383.95  12.5017   452.965    124.286      120.553     124.286      
1 1 1 9  2  2  o 0 148.537 5.30734   72.6325    -20.324      141.722     159.676      
1 1 1 9  2  3  o 0 319.353 11.0691   418.599    -144.474     204.019     -144.474     
1 1 1 9  2  4  o 0 504.536 17.9641   533.247    175.17       52.0471     175.17       
1 1 1 9  2  5  f 1 263.565 10.0517   268.764    -18.4781     33.693      -18.4781     
1 1 1 9  2  6  f 1 144.702 6.17377   147.823    -170.22      74.0732     -170.22      
1 1 1 9  2  7  o 0 319.79  11.7876   377.936    28.7328      156.44      28.7328      
1 1 1 9  2  8  o 0 224.556 9.71101   139.936    141.246      121.548     -38.7537     
1 1 1 9  2  9  o 0 222.472 8.55635   131.994    -138.204     127.691     41.7961      
1 1 1 9  2  10 o 0 344.032 12.3736   378.09     -147.289     126.564     -147.289     
1 1 1 9  2  11 o 0 124.717 7.03893   10.7054    37.3477      197.803     -142.652     
1 1 1 9  2  12 o 0 263.465 10.9765   276.87     -153.003     88.9639     -153.003     
1 1 1 9  2  13 o 0 200.887 7.99238   241.894    120.271      111.935     120.271      
1 1 1 9  2  14 o 0 153.421 6.81328   158.25     -132.091     45.2188     -132.091     
1 1 1 9  2  15 o 0 54.2805 10.555    6.5068     8.61285      71.8441     -171.387     
1 1 1 9  2  16 o 0 32.6207 12.267    8.90738    -42.8801     42.8012     -42.8801     
1 1 1 9  2  17 o 0 261.169 9.3236    327.502    -4.32489     90.8329     -4.32489     
1 1 1 9  2  18 o 0 111.459 5.82423   116.813    82.118       5.18234     82.118       
1 1 1 9  2  19 o 0 58.0993 8.87042   43.0447    144.223      26.4167     -35.7774     
1 1 1 9  2  20 o 0 78.0484 9.09581   93.464     -132.518     35.8475     -132.518     
1 1 1 9  2  21 o 0 25.7525 11.7548   ?          ?            ?           ?            
1 1 1 9  2  22 o 0 43.0726 12.418    ?          ?            ?           ?            
1 1 1 9  3  0  o 0 59.2802 11.1728   24.2182    0            35.0421     180          
1 1 1 9  3  1  o 0 694.007 23.2095   619.286    -127.322     198.969     52.6776      
1 1 1 9  3  2  o 0 364.655 11.0501   365.002    -4.17648     13.5221     175.824      
1 1 1 9  3  3  o 0 147.455 5.55644   92.6114    -153.793     91.5392     26.2075      
1 1 1 9  3  4  o 0 389.287 13.3213   357.285    153.649      62.3888     -26.3514     
1 1 1 9  3  5  o 0 575.961 19.8013   625.114    -61.4086     123.214     -61.4086     
1 1 1 9  3  6  o 0 150.19  6.37612   134.552    152.091      9.69064     152.091      
1 1 1 9  3  7  o 0 373.779 13.3792   319.207    5.77908      50.3498     -174.221     
1 1 1 9  3  8  o 0 411.171 14.2494   375.13     171.583      1.75381     171.583      
1 1 1 9  3  9  o 0 572.555 21.5817   554.615    40.8181      76.5872     40.8181      
1 1 1 9  3  10 o 0 613.116 23.7519   619.982    -53.9553     101.344     -53.9553     
1 1 1 9  3  11 o 0 173.726 8.30604   100.024    129.798      108.948     -50.2016     
1 1 1 9  3  12 o 0 102.563 7.20703   69.431     35.4611      22.6814     -144.539     
1 1 1 9  3  13 o 0 138.866 6.66193   106.827    23.6768      39.5067     -156.323     
1 1 1 9  3  14 f 1 76.6737 7.5303    52.396     -98.6015     24.4428     81.3985      
1 1 1 9  3  15 o 0 30.1136 11.8524   8.11525    16.2919      32.3194     16.2919      
1 1 1 9  3  16 o 0 122.777 6.65221   130.796    -84.9404     53.0918     -84.9404     
1 1 1 9  3  17 o 0 181.254 6.94754   242.677    -149.877     97.0554     -149.877     
1 1 1 9  3  18 f 1 91.7653 5.88532   133.166    -37.3101     82.1067     -37.3101     
1 1 1 9  3  19 f 1 68.9331 11.8693   64.4873    -152.172     6.22053     27.8276      
1 1 1 9  3  20 o 0 52.7847 11.3534   53.4789    104.955      7.77692     104.955      
1 1 1 9  3  21 o 0 28.721  13.0585   ?          ?            ?           ?            
1 1 1 9  3  22 o 0 35.7106 15.7239   ?          ?            ?           ?            
1 1 1 9  4  0  o 0 77.7991 7.00073   23.3427    0            8.95387     -180         
1 1 1 9  4  1  o 0 530.721 15.9318   710.776    141.544      331.817     141.544      
1 1 1 9  4  2  o 0 534.245 18.2731   671.516    73.5318      259.09      73.5318      
1 1 1 9  4  3  o 0 157.212 5.77926   132.191    148.514      27.5317     -31.4859     
1 1 1 9  4  4  o 0 580.632 19.8125   632.31     154.385      103.161     154.385      
1 1 1 9  4  5  o 0 430.322 13.8812   403.553    25.5803      28.5499     -154.42      
1 1 1 9  4  6  o 0 603.763 21.764    529.771    -163.285     106.224     16.7147      
1 1 1 9  4  7  o 0 637.445 23.5794   569.117    -31.8715     43.2789     148.128      
1 1 1 9  4  8  o 0 466.151 16.5384   400.18     -10.4147     48.6224     169.585      
1 1 1 9  4  9  o 0 401.798 14.1789   380.156    61.77        42.4966     61.77        
1 1 1 9  4  10 o 0 414.193 16.861    358.962    25.6367      45.4518     -154.363     
1 1 1 9  4  11 o 0 423.339 14.9729   453.143    -35.9323     136.793     -35.9323     
1 1 1 9  4  12 o 0 226.649 8.63084   221.304    -81.5429     46.0638     -81.5429     
1 1 1 9  4  13 o 0 80.36   8.48966   46.1761    -70.4563     25.7198     109.544      
1 1 1 9  4  14 o 0 70.957  8.34999   1.48857    -6.6123      128.01      -6.6123      
1 1 1 9  4  15 o 0 121.215 5.64342   128.081    7.41816      45.0387     7.41816      
1 1 1 9  4  16 o 0 122.21  6.03114   104.795    -107.621     1.90595     72.3791      
1 1 1 9  4  17 o 0 90.3496 6.17845   95.6891    -111.378     4.68744     -111.378     
1 1 1 9  4  18 o 0 49.5794 11.0997   45.6891    -76.5754     32.3096     -76.5754     
1 1 1 9  4  19 o 0 73.741  8.41427   71.4876    152.966      2.66595     -27.034      
1 1 1 9  4  20 o 0 99.8476 9.78452   116.539    156.901      36.1482     156.901      
1 1 1 9  4  21 o 0 44.1707 15.4627   ?          ?            ?           ?            
1 1 1 9  4  22 f 1 45.7735 18.9461   ?          ?            ?           ?            
1 1 1 9  5  0  o 0 14.1089 9.85822   3.2744     180          132.864     -2.14586e-14 
1 1 1 9  5  1  f 1 479.601 15.4084   487.564    -162.754     8.33391     17.246       
1 1 1 9  5  2  o 0 210.104 7.39075   237.026    32.2129      71.8378     32.2129      
1 1 1 9  5  3  o 0 304.007 10.6043   286.894    -46.2494     28.2041     133.751      
1 1 1 9  5  4  f 1 432.389 13.1779   345.029    178.52       169.007     -1.47982     
1 1 1 9  5  5  o 0 475.087 16.1617   445.523    120.912      29.5688     -59.0876     
1 1 1 9  5  6  o 0 160.534 6.73987   136.375    -13.4128     10.3757     166.587      
1 1 1 9  5  7  o 0 450.778 15.5947   511.43     -160.143     197.45      -160.143     
1 1 1 9  5  8  o 0 204.703 8.30878   187.079    45.93        20.2506     45.93        
1 1 1 9  5  9  o 0 140.767 6.03134   41.4628    -171.544     153.653     8.45629      
1 1 1 9  5  10 o 0 126.59  6.7691    87.6344    121.26       26.1969     -58.7399     
1 1 1 9  5  11 o 0 150.226 6.77463   145.388    -65.0224     35.2853     -65.0224     
1 1 1 9  5  12 o 0 163.829 7.27341   137.674    -118.187     4.86697     61.8132      
1 1 1 9  5  13 o 0 208.427 8.08793   226.396    -71.3582     63.718      -71.3582     
1 1 1 9  5  14 o 0 223.331 8.17089   215.904    46.3931      14.0561     46.3931      
1 1 1 9  5  15 o 0 250.077 9.19596   246.898    60.9398      34.8598     60.9398      
1 1 1 9  5  16 o 0 58.7696 9.58587   5.10489    154.302      105.434     154.302      
1 1 1 9  5  17 o 0 31.7145 11.8725   13.5328    -35.2869     80.7301     -35.2869     
1 1 1 9  5  18 o 0 66.3595 7.63016   81.4821    -36.9522     33.2167     -36.9522     
1 1 1 9  5  19 o 0 87.7232 7.82203   102.706    16.3556      30.9055     16.3556      
1 1 1 9  5  20 o 0 24.5916 10.9943   10.7       119.403      12.3964     -60.5973     
1 1 1 9  5  21 o 0 70.5145 16.8389   ?          ?            ?           ?            
1 1 1 9  5  22 o 0 40.7044 16.2083   ?          ?            ?           ?            
1 1 1 9  6  0  o 0 82.1141 8.04855   51.9065    180          21.1555     2.90922e-14  
1 1 1 9  6  1  o 0 72.9322 5.48445   9.59515    153.593      33.762      -26.407      
1 1 1 9  6  2  o 0 105.59  5.23783   39.4641    13.5277      102.999     -166.472     
1 1 1 9  6  3  o 0 199.817 7.1769    132.021    -20.858      121.94      159.142      
1 1 1 9  6  4  o 0 224.784 8.24394   134.521    28.9702      159.36      -151.03      
1 1 1 9  6  5  o 0 305.1   10.997    328.919    170.742      79.6275     170.742      
1 1 1 9  6  6  o 0 442.869 16.8264   386.348    121.752      71.7491     -58.2481     
1 1 1 9  6  7  o 0 159.868 6.81669   168.485    -49.4401     94.7378     -49.4401     
1 1 1 9  6  8  o 0 291.772 9.87005   263.464    -128.7       7.68614     -128.7       
1 1 1 9  6  9  o 0 940.724 31.6511   891.132    -35.7016     92.4846     -35.7016     
1 1 1 9  6  10 o 0 179.843 8.64082   201.862    100.357      112.687     100.357      
1 1 1 9  6  11 o 0 367.139 13.7001   321.032    117.687      22.0279     -62.3131     
1 1 1 9  6  12 o 0 317.345 10.7082   290.17     141.663      18.4057     141.663      
1 1 1 9  6  13 o 0 176.372 7.45256   178.058    -112.212     31.2137     -112.212     
1 1 1 9  6  14 o 0 37.4432 12.5506   0.057581   174.332      26.1025     174.332      
1 1 1 9  6  15 o 0 170.893 6.55275   158.859    -19.1009     8.25707     -19.1009     
1 1 1 9  6  16 o 0 142.245 6.152     149.13     121.232      51.4718     121.232      
1 1 1 9  6  17 o 0 62.7062 9.1209    62.7614    82.9664      5.78907     82.9664      
1 1 1 9  6  18 o 0 68.0732 8.35921   85.0799    9.8144       36.6786     9.8144       
1 1 1 9  6  19 o 0 75.6256 8.9975    61.2731    -25.5176     28.447      154.482      
1 1 1 9  6  20 o 0 34.3434 13.6825   31.3704    -136.937     11.9123     -136.937     
1 1 1 9  6  21 o 0 43.6474 15.3532   ?          ?            ?           ?            
1 1 1 9  6  22 o 0 36.3136 16.6185   ?          ?            ?           ?            
1 1 1 9  7  0  o 0 138.699 7.36652   117.905    180          46.3373     -180         
1 1 1 9  7  1  o 0 354.533 11.7714   358.227    100.195      6.95123     100.195      
1 1 1 9  7  2  o 0 503.78  15.6588   550.954    137.087      92.5685     137.087      
1 1 1 9  7  3  o 0 62.0934 6.75109   8.56045    147.11       69.2907     147.11       
1 1 1 9  7  4  f 1 84.0621 6.64313   37.6281    -154.21      215.675     -154.21      
1 1 1 9  7  5  o 0 974.11  30.2034   1043.48    -28.3484     204.097     -28.3484     
1 1 1 9  7  6  o 0 357.372 12.4345   422.615    -100.643     175.393     -100.643     
1 1 1 9  7  7  o 0 170.926 7.38991   166.637    117.427      49.8052     117.427      
1 1 1 9  7  8  o 0 510.921 17.73     463.816    84.6808      5.65031     84.6808      
1 1 1 9  7  9  o 0 342.676 11.7815   330.527    7.28392      58.1916     7.28392      
1 1 1 9  7  10 o 0 311.427 11.8808   255.174    57.3222      54.2184     -122.678     
1 1 1 9  7  11 o 0 227.315 8.78414   242.373    -150.947     83.9325     -150.947     
1 1 1 9  7  12 o 0 201.157 7.58871   191.706    67.3498      36.2121     67.3498      
1 1 1 9  7  13 o 0 189.481 7.70249   190.148    43.4126      29.2107     43.4126      
1 1 1 9  7  14 o 0 228.978 9.11715   226.489    -4.29038     25.6347     -4.29038     
1 1 1 9  7  15 o 0 94.4454 6.61982   72.3039    65.3686      17.3766     -114.631     
1 1 1 9  7  16 o 0 108.126 7.03556   71.0023    -91.328      48.8239     88.672       
1 1 1 9  7  17 o 0 103.079 6.32816   126.327    -49.689      38.6033     -49.689      
1 1 1 9  7  18 o 0 66.7183 8.49956   64.8732    123.992      4.33238     -56.0077     
1 1 1 9  7  19 o 0 25.1742 11.4463   1.37499    -1.49707     30.8557     178.503      
1 1 1 9  7  20 o 0 27.5147 11.8465   16.8202    -177.066     0.72754     -177.066     
1 1 1 9  7  21 o 0 27.519  13.1035   ?          ?            ?           ?            
1 1 1 9  7  22 o 0 22.1723 11.114    ?          ?            ?           ?            
1 1 1 9  8  0  o 0 240.063 11.1696   234.056    0            167.667     2.67627e-14  
1 1 1 9  8  1  o 0 321.935 9.84461   285.19     -38.4741     69.6917     141.526      
1 1 1 9  8  2  o 0 337.003 10.2514   255.564    130.351      156.56      -49.6495     
1 1 1 9  8  3  o 0 196.359 7.65727   172.657    74.6406      25.2943     -105.359     
1 1 1 9  8  4  o 0 144.396 5.86724   133.795    47.5842      25.2902     47.5842      
1 1 1 9  8  5  o 0 288.891 11.1329   244.844    68.6821      54.6239     -111.318     
1 1 1 9  8  6  o 0 250.526 9.76503   182.733    162.446      85.906      -17.5536     
1 1 1 9  8  7  o 0 102.122 6.64399   57.7584    -7.42817     14.4189     172.572      
1 1 1 9  8  8  o 0 541.818 19.1572   495.982    -100.991     17.1733     -100.991     
1 1 1 9  8  9  f 1 217.697 8.9798    228.69     -95.0361     74.045      -95.0361     
1 1 1 9  8  10 o 0 108.318 7.97055   62.1671    -45.9622     18.8843     -45.9622     
1 1 1 9  8  11 o 0 62.1171 11.3058   11.3159    1.02107      11.0783     -178.979     
1 1 1 9  8  12 f 1 190.702 7.13179   98.8445    -152.173     134.35      27.8269      
1 1 1 9  8  13 o 0 233.686 8.58573   220.084    60.806       0.736167    60.806       
1 1 1 9  8  14 o 0 72.7837 7.78843   50.2863    122.615      18.4196     -57.3845     
1 1 1 9  8  15 o 0 46.4575 11.3904   12.7416    -63.4809     16.197      116.519      
1 1 1 9  8  16 o 0 173.641 6.02879   153.619    147.201      3.3638      -32.7995     
1 1 1 9  8  17 o 0 64.5931 8.93326   64.6024    -60.6657     4.39832     -60.6657     
1 1 1 9  8  18 o 0 19.563  9.36811   5.65491    20.2698      28.8961     20.2698      
1 1 1 9  8  19 o 0 70.4619 10.132    97.4909    -0.463794    65.3126     -0.463794    
1 1 1 9  8  20 o 0 20.0783 9.89959   4.82403    -103.583     40.0801     -103.583     
1 1 1 9  8  21 o 0 28.8908 12.4551   ?          ?            ?           ?            
1 1 1 9  8  22 o 0 30.887  14.5309   ?          ?            ?           ?            
1 1 1 9  9  0  o 0 399.869 22.2849   404.69     180          37.1403     180          
1 1 1 9  9  1  o 0 148.279 7.18519   147.774    90           2.54249     90           
1 1 1 9  9  2  o 0 277.639 11.8367   277.657    0            109.412     2.85969e-14  
1 1 1 9  9  3  o 0 50.2464 26.8901   8.00567    90           18.0264     -90          
1 1 1 9  9  4  o 0 134.408 8.04382   128.607    180          20.889      3.17417e-14  
1 1 1 9  9  5  o 0 212.409 11.0722   203.746    -90          41.8815     -90          
1 1 1 9  9  6  o 0 541.261 22.2821   499.565    0            62.4258     3.98211e-14  
1 1 1 9  9  7  o 0 328.464 16.2862   299.902    90           19.715      -90          
1 1 1 9  9  8  o 0 463.891 21.2957   418.621    0            31.2459     -7.89408e-15 
1 1 1 9  9  9  o 0 19.6194 13.4187   1.42165    -90          28.6894     90           
1 1 1 9  9  10 o 0 485.449 26.5554   445.997    0            46.3948     180          
1 1 1 9  9  11 o 0 28.7914 17.4778   2.1444     -90          10.535      90           
1 1 1 9  9  12 o 0 91.0251 13.0313   77.5766    0            13.8009     180          
1 1 1 9  9  13 o 0 300.661 15.1224   288.772    90           61.2067     90           
1 1 1 9  9  14 o 0 108.16  10.3171   101.109    180          38.7682     180          
1 1 1 9  9  15 o 0 176.418 10.4081   163.023    90           11.3668     90           
1 1 1 9  9  16 o 0 191.292 11.7486   173.07     180          32.1351     3.98227e-14  
1 1 1 9  9  17 o 0 22.23   14.214    1.10814    90           2.24977     -90          
1 1 1 9  9  18 o 0 19.8074 13.4969   2.0709     180          2.77399     -7.74299e-14 
1 1 1 9  9  19 o 0 17.1099 12.01     8.37353    90           20.0517     -90          
1 1 1 9  9  20 o 0 21.321  14.9572   10.9129    0            4.70098     180          
1 1 1 9  9  21 o 0 38.4001 20.5103   ?          ?            ?           ?            
1 1 1 9  9  22 f 1 8.40468 6.21267   ?          ?            ?           ?            
1 1 1 10 0  0  o 0 771.082 44.9253   791.806    180          53.5359     -180         
1 1 1 10 0  1  o 0 580.543 25.2091   598.999    -45          109.041     -45          
1 1 1 10 0  2  o 0 535.461 20.8244   548.537    90           26.7316     90           
1 1 1 10 0  3  o 0 172.558 10.3382   124.333    -135         82.0323     -135         
1 1 1 10 0  4  o 0 474.65  22.8071   481.107    180          77.6467     5.19036e-14  
1 1 1 10 0  5  f 1 389.276 19.9863   384.931    135          28.2487     -45          
1 1 1 10 0  6  o 0 405.259 23.7432   396.08     90           27.4501     90           
1 1 1 10 0  7  o 0 21.32   13.7616   1.04201    -135         17.6268     45           
1 1 1 10 0  8  o 0 313.078 15.8511   289.108    180          6.43303     3.50654e-13  
1 1 1 10 0  9  o 0 453.111 25.4043   411.779    -45          8.68435     135          
1 1 1 10 0  10 o 0 248.15  14.2203   231.738    -90          42.5758     -90          
1 1 1 10 0  11 o 0 28.6978 17.6665   0.857354   45           4.2354      -135         
1 1 1 10 0  12 o 0 466.507 26.6308   419.273    180          17.6225     1.91324e-13  
1 1 1 10 0  13 o 0 66.2122 14.6904   57.6797    135          48.0614     -45          
1 1 1 10 0  14 o 0 50.217  18.6263   45.5305    -90          50.0095     90           
1 1 1 10 0  15 o 0 303.76  13.5994   280.238    45           11.0855     -135         
1 1 1 10 0  16 o 0 39.7282 16.6625   0.223641   180          0.146527    1.07095e-14  
1 1 1 10 0  17 o 0 53.8837 17.3191   24.7273    -45          11.1161     -45          
1 1 1 10 0  18 o 0 37.4239 17.6171   12.5402    90           4.05102     90           
1 1 1 10 0  19 o 0 22.7479 14.6535   16.6462    45           20.3934     -135         
1 1 1 10 0  20 o 0 20.0762 13.6613   8.98763    180          5.20336     2.07765e-14  
1 1 1 10 0  21 o 0 50.1121 14.9548   ?          ?            ?           ?            
1 1 1 10 0  22 o 0 28.9914 15.8779   ?          ?            ?           ?            
1 1 1 10 1  0  o 0 51.2217 16.3092   22.2681    0            51.3872     180          
1 1 1 10 1  1  o 0 485.493 15.5573   408.32     150.769      179.758     -29.231      
1 1 1 10 1  2  o 0 163.877 6.45551   121.721    12.7731      69.2153     -167.227     
1 1 1 10 1  3  o 0 260.424 9.18339   292.08     -112.198     72.5029     -112.198     
1 1 1 10 1  4  o 0 302.115 10.7746   241.861    146.249      116.109     -33.7508     
1 1 1 10 1  5  o 0 151.99  6.49965   59.6958    1.97143      162.19      -178.029     
1 1 1 10 1  6  o 0 473.462 16.9409   485.007    -108.898     55.3182     -108.898     
1 1 1 10 1  7  o 0 122.362 6.45779   97.5698    -166.251     35.1965     -166.251     
1 1 1 10 1  8  o 0 357.69  12.781    421.067    -102.61      198.319     -102.61      
1 1 1 10 1  9  o 0 455.483 15.8344   435.754    136.647      53.6089     136.647      
1 1 1 10 1  10 o 0 379.552 13.0632   407.967    139.916      120.237     139.916      
1 1 1 10 1  11 o 0 295.709 12.142    248.29     5.06109      37.9242     -174.939     
1 1 1 10 1  12 o 0 351.289 12.7448   238.24     -124.25      149.534     55.7498      
1 1 1 10 1  13 o 0 72.2816 9.91651   31.4881    154.054      5.21678     -25.9464     
1 1 1 10 1  14 f 1 82.9581 7.00914   55.3763    112.251      31.9283     -67.7486     
1 1 1 10 1  15 o 0 32.0441 12.5375   6.63888    138.231      32.4833     138.231      
1 1 1 10 1  16 f 1 175.117 6.23709   189.439    -18.3569     72.6404     -18.3569     
1 1 1 10 1  17 o 0 209.813 7.37034   244.315    -135.04      40.2532     -135.04      
1 1 1 10 1  18 o 0 102.119 6.49732   104.657    57.8085      0.28372     -122.192     
1 1 1 10 1  19 o 0 38.2258 13.1331   24.918     -135.487     10.6994     -135.487     
1 1 1 10 1  20 o 0 37.4719 14.3066   35.8178    101.023      9.87193     101.023      
1 1 1 10 1  21 o 0 35.1135 14.0839   ?          ?            ?           ?            
1 1 1 10 1  22 o 0 44.4117 19.7347   ?          ?            ?           ?            
1 1 1 10 2  0  o 0 312.625 12.6319   322.902    0            111.035     7.66024e-14  
1 1 1 10 2  1  o 0 651.517 20.1333   700.77     62.2895      60.1715     62.2895      
1 1 1 10 2  2  o 0 573.914 16.9521   679.022    166.86       191.122     166.86       
1 1 1 10 2  3  o 0 515.767 17.8429   509.841    61.3169      22.9573     -118.683     
1 1 1 10 2  4  o 0 133.726 6.15883   126.363    -131.692     66.3369     -131.692     
1 1 1 10 2  5  o 0 354.103 12.1132   364.593    -76.2201     44.2241     -76.2201     
1 1 1 10 2  6  o 0 754.095 24.615    839.219    -62.0047     216.907     -62.0047     
1 1 1 10 2  7  o 0 426.079 14.724    434.024    -32.0869     82.9038     -32.0869     
1 1 1 10 2  8  o 0 296.517 11.0772   322.264    24.2935      115.876     24.2935      
1 1 1 10 2  9  o 0 567.926 19.5135   581.708    -176.444     142.08      -176.444     
1 1 1 10 2  10 o 0 215.298 9.50388   170.176    36.7252      43.8583     -143.275     
1 1 1 10 2  11 o 0 128.414 7.0529    105.166    156.333      5.20072     -23.6669     
1 1 1 10 2  12 o 0 62.6827 10.8079   15.2552    -1.37677     122.064     -1.37677     
1 1 1 10 2  13 o 0 55.6161 10.547    1.06112    75.3972      60.6343     -104.603     
1 1 1 10 2  14 o 0 170.723 6.4894    148.645    -61.6432     18.163      118.357      
1 1 1 10 2  15 o 0 143.134 6.17662   133.182    171.885      11.3968     171.885      
1 1 1 10 2  16 o 0 123.746 5.50328   140.989    -46.2585     75.9809     -46.2585     
1 1 1 10 2  17 o 0 85.477  7.01068   100.711    62.3132      29.5857     62.3132      
1 1 1 10 2  18 f 1 60.8464 8.18812   79.1323    101.237      48.2558     101.237      
1 1 1 10 2  19 o 0 23.689  10.3202   5.77928    -123.374     45.4251     -123.374     
1 1 1 10 2  20 o 0 33.8693 14.5891   29.9029    -64.8916     8.75941     -64.8916     
1 1 1 10 2  21 o 0 41.4599 14.8159   ?          ?            ?           ?            
1 1 1 10 2  22 o 0 23.8555 11.5211   ?          ?            ?           ?            
1 1 1 10 3  0  o 0 208.112 11.3669   215.153    0            16.8222     3.46435e-13  
1 1 1 10 3  1  o 0 121.827 5.5033    104.711    5.8967       40.7258     5.8967       
1 1 1 10 3  2  o 0 491.319 16.199    510.515    80.7859      24.9733     80.7859      
1 1 1 10 3  3  o 0 306.25  11.2691   396.412    67.1639      191.376     67.1639      
1 1 1 10 3  4  o 0 435.836 16.019    523        -135.137     180.258     -135.137     
1 1 1 10 3  5  f 1 307.053 10.7083   294.651    129.592      0.171281    -50.408      
1 1 1 10 3  6  o 0 620.886 21.062    589.91     -99.6396     18.8268     80.3604      
1 1 1 10 3  7  o 0 234.64  8.73608   283.773    125.757      160.432     125.757      
1 1 1 10 3  8  o 0 118.177 6.38529   82.006     -174.433     10.5055     5.56721      
1 1 1 10 3  9  o 0 155.928 6.52866   138.02     73.2761      25.898      73.2761      
1 1 1 10 3  10 o 0 305.366 11.0369   255.821    154.094      44.3301     -25.9059     
1 1 1 10 3  11 o 0 180.257 7.46963   171.453    95.0664      28.1476     95.0664      
1 1 1 10 3  12 o 0 158.622 7.23955   132.639    126.778      4.3831      -53.222      
1 1 1 10 3  13 o 0 341.054 11.8011   364.252    -18.3829     78.6483     -18.3829     
1 1 1 10 3  14 o 0 56.9047 11.2318   15.9231    144.742      58.0243     -35.2585     
1 1 1 10 3  15 o 0 30.0284 12.1976   8.95906    -55.3311     35.0282     -55.3311     
1 1 1 10 3  16 o 0 137.039 7.30275   107.905    -107.506     22.9901     72.4942      
1 1 1 10 3  17 o 0 32.28   11.8151   2.5259     -14.6503     39.2327     165.35       
1 1 1 10 3  18 o 0 104.434 5.77155   140.012    -115.144     67.2932     -115.144     
1 1 1 10 3  19 o 0 26.3667 11.4732   10.4944    166.875      64.9882     166.875      
1 1 1 10 3  20 o 0 30.292  12.6419   21.9009    -4.89889     6.28822     -4.89889     
1 1 1 10 3  21 o 0 37.8382 17.0005   ?          ?            ?           ?            
1 1 1 10 3  22 o 0 58.5532 19.9196   ?          ?            ?           ?            
1 1 1 10 4  0  o 0 336.198 13.8598   344.772    0            3.43278     180          
1 1 1 10 4  1  o 0 233.38  7.40849   200.172    -130.359     61.2007     49.6414      
1 1 1 10 4  2  o 0 192.458 6.96072   160.554    123.083      50.906      -56.9168     
1 1 1 10 4  3  o 0 113.751 5.28989   88.3477    16.4627      12.5497     16.4627      
1 1 1 10 4  4  o 0 223.639 8.67721   210.478    -2.91025     2.10971     177.09       
1 1 1 10 4  5  o 0 115.29  6.34783   86.5014    27.8617      26.7027     27.8617      
1 1 1 10 4  6  o 0 203.619 7.87323   152.979    10.072       70.4541     -169.928     
1 1 1 10 4  7  o 0 187.356 8.04398   90.3991    -167.502     152.112     12.4978      
1 1 1 10 4  8  o 0 457.841 17.1159   430.386    -77.1648     31.3282     -77.1648     
1 1 1 10 4  9  o 0 223.843 9.19832   182.759    161.039      21.6138     -18.9611     
1 1 1 10 4  10 o 0 300.893 12.5157   335.038    27.3322      129.061     27.3322      
1 1 1 10 4  11 o 0 80.0587 9.30313   30.3676    -4.98486     9.45928     -4.98486     
1 1 1 10 4  12 o 0 163.204 6.83043   100.268    -164.75      80.6116     15.2501      
1 1 1 10 4  13 o 0 141.376 6.53315   119.871    -175.259     15.2719     4.74051      
1 1 1 10 4  14 o 0 127.498 6.5778    98.7999    -165.714     34.0497     14.2862      
1 1 1 10 4  15 o 0 77.8621 8.14453   11.9873    87.3401      110.289     -92.6599     
1 1 1 10 4  16 o 0 49.7127 12.0602   15.2386    -78.8922     31.9397     101.108      
1 1 1 10 4  17 o 0 24.0125 10.6384   7.00208    -64.4151     32.1444     -64.4151     
1 1 1 10 4  18 o 0 115.766 7.03422   128.096    100.806      16.9558     100.806      
1 1 1 10 4  19 o 0 55.8361 13.3087   41.7259    -15.2495     23.3607     164.751      
1 1 1 10 4  20 o 0 44.8304 13.0715   45.1606    109.31       9.72761     109.31       
1 1 1 10 4  21 o 0 30.7359 14.178    ?          ?            ?           ?            
1 1 1 10 4  22 o 0 38.4127 18.3436   ?          ?            ?           ?            
1 1 1 10 5  0  o 0 580.418 28.5798   594.291    180          160.754     180          
1 1 1 10 5  1  o 0 316.69  9.96777   440.609    -30.7722     257.722     -30.7722     
1 1 1 10 5  2  o 0 506.162 17.6513   490.321    140.119      40.4319     -39.8809     
1 1 1 10 5  3  o 0 51.7594 10.8801   38.6115    107.338      128.636     107.338      
1 1 1 10 5  4  o 0 129.449 5.65275   86.6992    127.724      53.6847     127.724      
1 1 1 10 5  5  o 0 230.603 8.70831   251.065    44.4764      75.2165     44.4764      
1 1 1 10 5  6  o 0 135.54  7.03304   50.7957    60.631       138.762     -119.369     
1 1 1 10 5  7  o 0 931.128 30.9905   904.71     101.067      91.7156     101.067      
1 1 1 10 5  8  o 0 418.886 15.0015   313.83     -173.883     128.981     6.11678      
1 1 1 10 5  9  o 0 265.318 9.76967   234.05     -156.501     5.59842     -156.501     
1 1 1 10 5  10 o 0 295.251 12.3065   264.005    116.116      5.37661     -63.8837     
1 1 1 10 5  11 o 0 418.04  14.2605   375.962    -59.5973     3.52768     120.403      
1 1 1 10 5  12 o 0 311.627 11.0889   330.806    77.1633      113.714     77.1633      
1 1 1 10 5  13 o 0 334.164 11.3256   342.444    108.063      49.6763     108.063      
1 1 1 10 5  14 o 0 52.3499 11.4176   11.3913    -83.6151     56.1756     96.3849      
1 1 1 10 5  15 o 0 83.7304 6.84739   61.566     -173.527     16.1508     6.47255      
1 1 1 10 5  16 o 0 144.411 6.71229   132.202    -59.654      9.11778     -59.654      
1 1 1 10 5  17 f 1 104.918 6.10049   137.252    -109.179     59.2088     -109.179     
1 1 1 10 5  18 o 0 140.066 6.6111    138.238    139.003      15.3745     -40.9966     
1 1 1 10 5  19 o 0 67.181  9.72579   63.4935    30.0654      3.46683     -149.935     
1 1 1 10 5  20 o 0 44.9984 13.6473   46.8546    -82.616      13.1848     -82.616      
1 1 1 10 5  21 o 0 24.2524 11.332    ?          ?            ?           ?            
1 1 1 10 5  22 o 0 35.5537 17.6477   ?          ?            ?           ?            
1 1 1 10 6  0  o 0 92.6303 6.93323   39.3823    180          0.376124    -2.3859e-13  
1 1 1 10 6  1  o 0 381.7   12.6137   324.83     -24.9791     118.027     155.021      
1 1 1 10 6  2  o 0 363.334 11.9855   375.818    116.542      28.0834     116.542      
1 1 1 10 6  3  o 0 627.461 19.8583   575.707    76.7416      103.097     -103.258     
1 1 1 10 6  4  o 0 331.47  11.8207   320.892    150.066      4.2684      150.066      
1 1 1 10 6  5  o 0 472.467 16.3991   474.055    110.624      39.9454     110.624      
1 1 1 10 6  6  o 0 373.215 12.8564   407.988    -7.38645     112.425     -7.38645     
1 1 1 10 6  7  o 0 389.172 13.1225   420.713    81.0177      136.642     81.0177      
1 1 1 10 6  8  o 0 302.68  11.2506   231.087    -45.3077     77.2182     134.692      
1 1 1 10 6  9  o 0 533.268 18.4487   426.774    -64.3373     96.2404     115.663      
1 1 1 10 6  10 o 0 475.641 16.3669   478.806    102.39       88.5544     102.39       
1 1 1 10 6  11 o 0 207.837 8.24459   197.828    -167.084     30.5513     -167.084     
1 1 1 10 6  12 o 0 91.0053 8.60635   14.9301    30.4895      179.887     30.4895      
1 1 1 10 6  13 o 0 27.5666 11.9661   31.2655    -92.5236     75.9664     -92.5236     
1 1 1 10 6  14 o 0 44.2225 12.9694   5.30713    -69.2716     44.1696     110.728      
1 1 1 10 6  15 o 0 224.604 8.38982   256.048    -169.553     105.666     -169.553     
1 1 1 10 6  16 o 0 95.8999 7.04911   88.5518    -4.17661     12.5433     -4.17661     
1 1 1 10 6  17 o 0 85.7311 6.70115   85.7113    -87.2469     3.83247     92.7531      
1 1 1 10 6  18 o 0 94.8362 8.65845   119.011    99.4605      45.1177     99.4605      
1 1 1 10 6  19 o 0 51.3822 11.1103   43.0078    67.6584      9.8787      -112.342     
1 1 1 10 6  20 o 0 45.546  14.9553   44.6616    3.97799      34.9007     3.97799      
1 1 1 10 6  21 o 0 33.7334 14.8132   ?          ?            ?           ?            
1 1 1 10 6  22 o 0 20.367  10.189    ?          ?            ?           ?            
1 1 1 10 7  0  o 0 540.423 24.7292   549.868    180          208.322     -180         
1 1 1 10 7  1  o 0 135.842 5.0686    76.0793    -85.4921     97.9401     94.5079      
1 1 1 10 7  2  o 0 360.29  11.0792   315.151    -120.03      85.4309     59.97        
1 1 1 10 7  3  o 0 19.6585 9.05231   105.713    68.8994      222.051     68.8994      
1 1 1 10 7  4  o 0 224.252 7.77067   267.314    151.424      125.178     151.424      
1 1 1 10 7  5  o 0 216.711 7.3023    273.702    -62.8337     165.637     -62.8337     
1 1 1 10 7  6  f 1 282.537 9.45571   140.634    -41.4127     233.96      138.587      
1 1 1 10 7  7  o 0 583.271 19.5235   624.097    100.451      185.616     100.451      
1 1 1 10 7  8  o 0 51.9573 11.6966   7.59246    -28.6111     29.6441     -28.6111     
1 1 1 10 7  9  o 0 295.056 10.8418   308.221    45.1592      81.0694     45.1592      
1 1 1 10 7  10 f 1 101.842 8.18136   6.86388    -98.9427     149.898     81.0573      
1 1 1 10 7  11 o 0 153.026 7.00212   130.749    -154.348     0.218381    -154.348     
1 1 1 10 7  12 o 0 102.596 6.98163   86.0516    -18.7503     28.58       -18.7503     
1 1 1 10 7  13 o 0 192.451 8.10759   198.232    -87.4551     42.1547     -87.4551     
1 1 1 10 7  14 o 0 86.1968 7.72837   77.6223    -49.444      12.1547     -49.444      
1 1 1 10 7  15 o 0 25.6085 11.3428   14.5194    166.773      42.4958     166.773      
1 1 1 10 7  16 o 0 131.356 6.39692   126.673    -95.944      22.815      -95.944      
1 1 1 10 7  17 f 1 50.421  11.5128   42.7353    99.9191      0.855542    99.9191      
1 1 1 10 7  18 o 0 50.3847 10.3963   57.5352    148.407      30.6232     148.407      
1 1 1 10 7  19 o 0 36.5638 13.0393   12.3905    -82.7704     40.3765     97.2296      
1 1 1 10 7  20 o 0 46.8288 14.1768   40.9194    -128.403     5.13533     51.5971      
1 1 1 10 7  21 o 0 30.5316 14.0869   ?          ?            ?           ?            
1 1 1 10 7  22 o 0 31.877  11.9503   ?          ?            ?           ?            
1 1 1 10 8  0  o 0 509.561 25.3458   516.201    0            223.741     -5.7008e-15  
1 1 1 10 8  1  o 0 234.175 8.12175   206.556    137.798      42.4984     -42.2019     
1 1 1 10 8  2  o 0 238.334 8.48886   167.029    -75.4465     129.881     104.553      
1 1 1 10 8  3  o 0 47.2776 9.9164    48.9452    67.9694      142.848     67.9694      
1 1 1 10 8  4  o 0 314.556 10.3859   362.524    -174.616     130.919     -174.616     
1 1 1 10 8  5  f 1 344.584 11.0103   286.266    167.865      79.7935     -12.1354     
1 1 1 10 8  6  o 0 535.84  18.3879   432.921    -87.943      118.475     92.057       
1 1 1 10 8  7  o 0 633.782 20.7738   621.31     -59.8911     90.7575     -59.8911     
1 1 1 10 8  8  o 0 100.584 6.18076   54.4883    31.0296      11.2719     -148.97      
1 1 1 10 8  9  o 0 211.902 8.03041   168.706    99.4699      39.7755     -80.5301     
1 1 1 10 8  10 o 0 138.342 8.38789   112.858    -86.9837     10.814      93.0163      
1 1 1 10 8  11 o 0 267.854 10.028    347.644    -137.857     228.653     -137.857     
1 1 1 10 8  12 o 0 40.8036 12.4008   51.4576    -24.0124     152.124     -24.0124     
1 1 1 10 8  13 o 0 151.655 6.82948   155.473    -51.0038     41.1122     -51.0038     
1 1 1 10 8  14 o 0 206.655 7.68339   181.971    -110.684     18.0591     69.3162      
1 1 1 10 8  15 o 0 198.651 8.1871    168.139    -71.4409     23.0438     108.559      
1 1 1 10 8  16 o 0 133.646 5.67173   135.164    -31.2671     36.1915     -31.2671     
1 1 1 10 8  17 o 0 50.5657 10.2648   44.2658    165.033      8.03601     165.033      
1 1 1 10 8  18 o 0 143.105 7.39192   168.519    -90.1526     39.3914     -90.1526     
1 1 1 10 8  19 o 0 80.3836 10.6432   90.7067    178.876      20.7691     178.876      
1 1 1 10 8  20 o 0 31.2478 13.4052   16.3561    130.991      21.2211     -49.0094     
1 1 1 10 8  21 o 0 29.8276 12.9915   ?          ?            ?           ?            
1 1 1 10 8  22 o 0 38.0202 7.70455   ?          ?            ?           ?            
1 1 1 10 9  0  o 0 557.813 24.8917   562.272    180          89.0253     -5.35772e-14 
1 1 1 10 9  1  o 0 302.959 10.1148   267.668    69.4486      51.1297     -110.551     
1 1 1 10 9  2  o 0 36.4843 10.7159   63.9982    21.4392      155.629     21.4392      
1 1 1 10 9  3  o 0 252.281 8.27986   144.029    -47.0562     192.121     132.944      
1 1 1 10 9  4  o 0 421.51  13.328    426.852    -148.627     49.3356     -148.627     
1 1 1 10 9  5  o 0 526.493 16.525    502.135    -91.5178     4.19185     -91.5178     
1 1 1 10 9  6  o 0 43.2846 12.8858   28.9559    -163.349     80.7598     -163.349     
1 1 1 10 9  7  o 0 244.69  9.2022    231.949    -29.9161     36.2125     -29.9161     
1 1 1 10 9  8  o 0 368.354 12.1395   202.742    -162.872     249.373     17.1281      
1 1 1 10 9  9  o 0 290.289 10.8578   288.627    155.145      53.9563     155.145      
1 1 1 10 9  10 o 0 367.515 13.936    278.137    -160.911     110.427     19.089       
1 1 1 10 9  11 o 0 71.5889 10.1252   21.5147    126.732      0.650858    -53.2683     
1 1 1 10 9  12 o 0 192.031 8.17088   237.049    -39.9325     121.478     -39.9325     
1 1 1 10 9  13 o 0 85.6917 7.4627    58.5423    22.4363      4.49785     -157.564     
1 1 1 10 9  14 o 0 122.061 5.58536   110.872    39.5837      4.1515      39.5837      
1 1 1 10 9  15 o 0 221.572 7.51189   224.524    24.2288      48.7229     24.2288      
1 1 1 10 9  16 o 0 22.275  10.2148   25.4707    101.582      76.569      101.582      
1 1 1 10 9  17 o 0 140.974 6.92609   164.898    135.098      32.2591     135.098      
1 1 1 10 9  18 o 0 119.066 7.14149   131.537    33.3067      16.6918     33.3067      
1 1 1 10 9  19 o 0 42.4132 14.6496   42.9327    -50.3539     8.35206     -50.3539     
1 1 1 10 9  20 o 0 47.687  15.2745   54.3789    -136.874     23.5191     -136.874     
1 1 1 10 9  21 f 1 32.2327 13.9452   ?          ?            ?           ?            
1 1 1 10 9  22 o 0 15.0777 7.38407   ?          ?            ?           ?            
1 1 1 10 10 0  o 0 536.833 36.7958   530.147    0            162.777     180          
1 1 1 10 10 1  o 0 216.298 10.0888   212.475    -90          69.3225     -90          
1 1 1 10 10 2  o 0 268.021 11.3924   261.803    0            121.089     -9.98338e-16 
1 1 1 10 10 3  o 0 405.103 20.7211   392.725    -90          35.6724     -90          
1 1 1 10 10 4  o 0 425.439 18.8133   408.886    180          16.3777     1.68075e-13  
1 1 1 10 10 5  f 1 196.27  10.3163   181.567    90           104.538     -90          
1 1 1 10 10 6  o 0 465.224 25.009    426.025    0            101.292     180          
1 1 1 10 10 7  o 0 392.461 20.6119   355.474    90           42.3527     90           
1 1 1 10 10 8  o 0 59.913  17.6913   43.0687    0            91.5348     180          
1 1 1 10 10 9  o 0 26.5563 16.6859   0.746769   90           7.87133     -90          
1 1 1 10 10 10 o 0 285.33  14.6944   259.93     180          87.9565     180          
1 1 1 10 10 11 o 0 146.926 8.24358   131.836    90           53.1294     -90          
1 1 1 10 10 12 o 0 35.9646 19.1777   22.2947    0            77.547      180          
1 1 1 10 10 13 o 0 470.954 20.2745   448.4      -90          114.197     -90          
1 1 1 10 10 14 o 0 20.7986 13.8077   3.96737    0            20.3333     -180         
1 1 1 10 10 15 o 0 24.5851 15.05     2.17724    -90          7.26252     90           
1 1 1 10 10 16 o 0 189.892 10.3949   209.28     0            28.9691     0            
1 1 1 10 10 17 o 0 56.8628 15.5427   59.0837    90           2.33406     90           
1 1 1 10 10 18 o 0 17.0115 11.7243   7.42357    180          17.548      -2.29733e-14 
1 1 1 10 10 19 o 0 28.2003 16.7604   22.3127    -90          0.359367    -90          
1 1 1 10 10 20 o 0 79.4572 16.4634   79.5456    0            12.1792     0            
1 1 1 10 10 21 o 0 60.2137 31.8485   ?          ?            ?           ?            
1 1 1 10 10 22 o 0 24.5152 12.1458   ?          ?            ?           ?            
1 1 1 11 0  1  o 0 128.135 7.34197   127.959    -135         21.8509     45           
1 1 1 11 0  2  o 0 63.2706 14.6349   51.9782    180          94.3274     -1.13069e-14 
1 1 1 11 0  3  o 0 148.84  9.47126   151.064    135          101.581     -45          
1 1 1 11 0  4  o 0 52.7869 14.19     32.303     90           77.7271     -90          
1 1 1 11 0  5  o 0 33.9576 16.186    18.7517    45           130.864     -135         
1 1 1 11 0  6  o 0 111.638 8.26569   104.211    0            33.548      180          
1 1 1 11 0  7  o 0 81.4716 10.986    68.443     135          69.0968     -45          
1 1 1 11 0  8  o 0 184.182 10.6506   167.007    90           65.1556     90           
1 1 1 11 0  9  o 0 263.61  14.9582   237.881    45           140.678     45           
1 1 1 11 0  10 o 0 770.545 36.5295   715.739    0            131.122     2.7949e-15   
1 1 1 11 0  11 o 0 205.068 11.0867   186.941    135          0.123019    -45          
1 1 1 11 0  12 o 0 201.991 11.6456   180.479    90           41.6514     90           
1 1 1 11 0  13 o 0 128.305 8.78522   123.127    -135         32.9004     45           
1 1 1 11 0  14 o 0 182.476 9.82573   171.266    180          32.39       180          
1 1 1 11 0  15 o 0 55.8534 14.2902   43.7866    135          10.9123     -45          
1 1 1 11 0  16 o 0 30.7175 16.9568   20.9897    -90          22.8595     90           
1 1 1 11 0  17 o 0 87.3141 10.6231   93.345     -135         18.601      -135         
1 1 1 11 0  18 o 0 42.8824 17.4802   44.0975    0            12.8557     180          
1 1 1 11 0  19 o 0 23.2659 15.0548   13.8044    -45          12.9468     135          
1 1 1 11 0  20 o 0 23.2826 15.3372   9.93949    -90          1.65687     90           
1 1 1 11 0  21 o 0 17.6687 12.6188   ?          ?            ?           ?            
1 1 1 11 0  22 o 0 33.6042 23.3921   ?          ?            ?           ?            
1 1 1 11 1  0  o 0 40.7038 14.852    5.92133    180          23.3581     4.84152e-13  
1 1 1 11 1  1  o 0 566.054 16.0358   579.377    51.7675      11.5618     51.7675      
1 1 1 11 1  2  o 0 516.854 17.1544   615.349    -118.287     187.142     -118.287     
1 1 1 11 1  3  o 0 147.312 6.27825   22.5328    -63.6243     237.256     116.376      
1 1 1 11 1  4  o 0 341.012 12.4924   350.708    -104.193     37.7161     -104.193     
1 1 1 11 1  5  o 0 504.383 17.9286   507.769    56.3995      32.8718     56.3995      
1 1 1 11 1  6  o 0 608.866 22.3591   588.865    -1.30812     1.96433     -1.30812     
1 1 1 11 1  7  f 1 556.284 18.9126   650.027    -32.1816     273.723     -32.1816     
1 1 1 11 1  8  f 1 537.707 19.147    528.36     -135.114     77.7547     -135.114     
1 1 1 11 1  9  o 0 234.853 9.71169   92.0572    -161.83      229.531     18.1697      
1 1 1 11 1  10 o 0 490.234 18.5293   525.425    46.3962      150.512     46.3962      
1 1 1 11 1  11 o 0 253.158 10.1916   247.151    124.064      43.182      124.064      
1 1 1 11 1  12 o 0 328.787 11.5737   289.916    148.951      0.649884    -31.0485     
1 1 1 11 1  13 o 0 75.1776 8.82408   14.6226    140.067      91.3005     -39.9327     
1 1 1 11 1  14 o 0 36.6171 12.8108   0.183117   -75.8452     18.4807     -75.8452     
1 1 1 11 1  15 o 0 81.5685 7.61385   63.5477    -24.2678     5.39144     155.732      
1 1 1 11 1  16 o 0 91.5649 6.49421   86.2255    -106.761     17.6586     -106.761     
1 1 1 11 1  17 o 0 140.557 6.01054   196.049    97.7904      100.158     97.7904      
1 1 1 11 1  18 o 0 112.34  5.74044   125.054    128.093      20.7965     128.093      
1 1 1 11 1  19 o 0 33.8106 13.2403   0.761259   1.09011      58.3804     -178.91      
1 1 1 11 1  20 o 0 49.157  14.3239   52.4224    -155.003     16.5342     -155.003     
1 1 1 11 1  21 f 1 30.4159 13.6847   ?          ?            ?           ?            
1 1 1 11 1  22 o 0 17.7321 8.99513   ?          ?            ?           ?            
1 1 1 11 2  0  o 0 155.234 8.95719   157.444    180          3.84123     1.20289e-12  
1 1 1 11 2  1  o 0 248.799 7.58106   319.167    -102.159     157.428     -102.159     
1 1 1 11 2  2  o 0 124.147 5.74831   50.0484    -171.607     127.625     8.39258      
1 1 1 11 2  3  o 0 319.387 11.3333   349.224    -107.955     66.1345     -107.955     
1 1 1 11 2  4  o 0 448.668 15.6469   446.77     23.3002      14.2863     23.3002      
1 1 1 11 2  5  o 0 628.484 24.0022   611.134    -129.995     3.46289     50.0046      
1 1 1 11 2  6  o 0 421.67  14.8965   376.873    -83.6813     54.3392     96.3187      
1 1 1 11 2  7  o 0 292.027 10.5024   226.492    133.218      77.9084     -46.7821     
1 1 1 11 2  8  o 0 225.686 7.97512   283.447    119.012      194.004     119.012      
1 1 1 11 2  9  o 0 609.966 23.4657   490.033    -48.0183     113.99      131.982      
1 1 1 11 2  10 o 0 196.853 7.92964   120.903    118.918      107.302     -61.0824     
1 1 1 11 2  11 o 0 283.337 10.6436   250.184    147.391      7.25333     -32.609      
1 1 1 11 2  12 o 0 180.3   7.48393   113.239    171.994      85.3035     -8.00579     
1 1 1 11 2  13 f 1 113.614 7.52327   70.9162    65.0743      57.7993     -114.926     
1 1 1 11 2  14 f 1 41.6328 13.1321   0.0160184  -18.4887     50.329      -18.4887     
1 1 1 11 2  15 o 0 120.869 5.95693   128.023    -99.5055     48.7481     -99.5055     
1 1 1 11 2  16 o 0 129.995 6.40745   105.944    172.047      15.7638     -7.95319     
1 1 1 11 2  17 o 0 55.9703 11.244    39.5522    96.3904      26.9995     -83.6096     
1 1 1 11 2  18 o 0 97.2569 6.28286   135.474    98.0009      76.6857     98.0009      
1 1 1 11 2  19 o 0 32.6169 12.2005   16.8187    -56.9383     14.6386     123.062      
1 1 1 11 2  20 o 0 48.5044 13.3304   56.4979    -16.8806     28.3442     -16.8806     
1 1 1 11 2  21 o 0 46.7392 15.2198   ?          ?            ?           ?            
1 1 1 11 2  22 o 0 32.7659 15.8381   ?          ?            ?           ?            
1 1 1 11 3  0  o 0 29.7549 14.8648   6.14029    0            51.0776     -180         
1 1 1 11 3  1  o 0 445.164 13.9946   433.185    -15.3985     32.8695     164.602      
1 1 1 11 3  2  o 0 331.577 10.7132   333.241    -117.324     4.86587     -117.324     
1 1 1 11 3  3  o 0 496.059 17.6376   544.01     71.9661      94.1998     71.9661      
1 1 1 11 3  4  o 0 304.239 10.4373   372.287    -24.7488     162.892     -24.7488     
1 1 1 11 3  5  o 0 143.251 5.90778   112.638    -139.253     24.5457     40.7467      
1 1 1 11 3  6  o 0 444.396 14.8515   485.376    -124.094     122.613     -124.094     
1 1 1 11 3  7  o 0 701.21  24.2477   644.521    88.6423      4.97076     -91.3577     
1 1 1 11 3  8  o 0 748.66  25.7576   753.284    93.0114      144.471     93.0114      
1 1 1 11 3  9  f 1 116.175 6.58653   69.9607    128.047      33.2104     -51.9532     
1 1 1 11 3  10 o 0 607.664 22.288    635.482    -36.7474     154.288     -36.7474     
1 1 1 11 3  11 o 0 38.4354 13.5692   26.2104    -17.2328     83.2842     -17.2328     
1 1 1 11 3  12 o 0 150.274 6.87787   99.5057    -32.6681     56.0236     147.332      
1 1 1 11 3  13 o 0 209.834 7.71981   203.573    155.081      17.1597     155.081      
1 1 1 11 3  14 f 1 87.4221 8.48221   78.5844    -41.6372     11.5138     -41.6372     
1 1 1 11 3  15 o 0 161.106 6.92421   163.715    -56.419      41.1448     -56.419      
1 1 1 11 3  16 o 0 120.759 5.98386   126.124    163.369      43.4943     163.369      
1 1 1 11 3  17 o 0 51.546  10.7102   38.0778    -101.005     17.0648     78.995       
1 1 1 11 3  18 o 0 34.5237 12.1452   16.7865    175.287      4.65171     175.287      
1 1 1 11 3  19 o 0 61.6501 9.59865   64.6119    167.933      13.6757     167.933      
1 1 1 11 3  20 o 0 36.7586 13.6415   33.6026    -142.175     6.50178     -142.175     
1 1 1 11 3  21 o 0 25.9221 12.059    ?          ?            ?           ?            
1 1 1 11 3  22 o 0 32.8281 14.8504   ?          ?            ?           ?            
1 1 1 11 4  0  o 0 109.847 7.57329   102.104    180          13.9927     1.51989e-13  
1 1 1 11 4  1  o 0 302.797 9.13988   266.403    -98.6279     71.5636     81.3721      
1 1 1 11 4  2  o 0 430.161 13.2203   454.088    -107.038     45.3794     -107.038     
1 1 1 11 4  3  o 0 38.2069 10.062    44.5934    -27.2318     112.371     -27.2318     
1 1 1 11 4  4  o 0 535.116 18.1011   560.95     -118.586     76.4389     -118.586     
1 1 1 11 4  5  o 0 175.108 6.66826   155.707    76.8         4.73877     -103.2       
1 1 1 11 4  6  o 0 309.567 11.8756   273.542    145.278      36.8876     -34.7216     
1 1 1 11 4  7  o 0 270.352 10.2627   267.978    151.536      52.8892     151.536      
1 1 1 11 4  8  o 0 501.057 16.074    535.504    -60.0558     167.382     -60.0558     
1 1 1 11 4  9  o 0 110.787 7.20419   53.1994    -165.538     60.1943     14.4621      
1 1 1 11 4  10 o 0 109.802 7.31196   72.9954    -151.08      3.77111     -151.08      
1 1 1 11 4  11 o 0 301.404 11.2708   296.188    -3.80663     54.1592     -3.80663     
1 1 1 11 4  12 o 0 222.716 8.43538   155.709    -61.3215     76.5242     118.679      
1 1 1 11 4  13 o 0 87.5931 7.45621   40.5625    127.877      62.8168     -52.1229     
1 1 1 11 4  14 o 0 150.858 6.34764   139.301    109.614      4.48417     109.614      
1 1 1 11 4  15 o 0 106.807 6.02721   57.678     176.645      71.7044     -3.35494     
1 1 1 11 4  16 o 0 124.867 6.15785   95.8169    73.8304      26.8942     -106.17      
1 1 1 11 4  17 o 0 78.9208 7.08983   86.5622    137.172      16.69       137.172      
1 1 1 11 4  18 o 0 49.8249 11.5598   47.8344    -129.85      3.71788     -129.85      
1 1 1 11 4  19 o 0 57.9211 10.4571   45.4469    66.5233      19.3091     -113.477     
1 1 1 11 4  20 o 0 40.629  12.4114   33.7211    39.4         4.94707     -140.6       
1 1 1 11 4  21 o 0 28.2537 12.8333   ?          ?            ?           ?            
1 1 1 11 4  22 o 0 22.2829 11.0592   ?          ?            ?           ?            
1 1 1 11 5  0  o 0 272.187 13.1451   277.108    0            4.09593     1.47185e-12  
1 1 1 11 5  1  o 0 173.93  6.24105   196.146    -155.734     75.9809     -155.734     
1 1 1 11 5  2  o 0 202.092 7.01425   132.945    2.73778      126.65      -177.262     
1 1 1 11 5  3  o 0 488.294 14.6252   414.124    7.04877      130.87      -172.951     
1 1 1 11 5  4  o 0 322.18  10.8295   311.257    -92.2714     3.34203     -92.2714     
1 1 1 11 5  5  o 0 882.559 28.2758   804.045    -157.403     101.165     22.5973      
1 1 1 11 5  6  o 0 641.159 22.8175   681.418    68.7861      174.192     68.7861      
1 1 1 11 5  7  o 0 307.552 10.8794   225.179    -159.6       105.431     20.4         
1 1 1 11 5  8  o 0 530.241 18.4641   494.718    92.4994      33.6956     92.4994      
1 1 1 11 5  9  o 0 164.535 7.54047   69.0412    -47.5334     153.257     132.467      
1 1 1 11 5  10 o 0 239.771 10.1934   180.688    125.45       65.8431     -54.5502     
1 1 1 11 5  11 o 0 194.535 7.99344   154.219    74.823       32.7158     -105.177     
1 1 1 11 5  12 o 0 153.216 7.15585   104.096    -37.88       51.2729     142.12       
1 1 1 11 5  13 o 0 219.353 8.18784   191.5      -36.4173     25.9806     143.583      
1 1 1 11 5  14 o 0 69.794  9.61606   36.4178    39.8469      42.1427     -140.153     
1 1 1 11 5  15 o 0 41.3775 13.1073   11.1372    -16.0872     78.8619     -16.0872     
1 1 1 11 5  16 o 0 25.822  11.1785   6.78779    -102.827     36.4572     -102.827     
1 1 1 11 5  17 o 0 206.414 8.41444   237.951    132.77       37.4496     132.77       
1 1 1 11 5  18 o 0 86.3291 8.70454   83.8445    -89.9765     7.19352     90.0235      
1 1 1 11 5  19 o 0 61.8209 10.9151   40.564     -28.4491     38.515      151.551      
1 1 1 11 5  20 o 0 77.6902 11.551    88.0986    -66.4626     27.3338     -66.4626     
1 1 1 11 5  21 o 0 34.7447 16.4414   ?          ?            ?           ?            
1 1 1 11 5  22 o 0 16.3759 7.73676   ?          ?            ?           ?            
1 1 1 11 6  0  o 0 408.419 16.6858   414.768    0            42.6179     -180         
1 1 1 11 6  1  f 1 643.307 19.5789   704.077    141.792      111.75      141.792      
1 1 1 11 6  2  o 0 158.909 5.68264   174.009    102.142      71.9788     102.142      
1 1 1 11 6  3  o 0 391.311 12.3912   382.075    -43.5388     3.30692     -43.5388     
1 1 1 11 6  4  o 0 516.969 16.5264   458.354    14.6166      86.062      -165.383     
1 1 1 11 6  5  o 0 300.105 11.4575   277.494    -30.7259     12.0052     149.274      
1 1 1 11 6  6  o 0 464.632 15.3364   546.685    -25.0991     241.886     -25.0991     
1 1 1 11 6  7  o 0 482.757 16.3452   486.115    0.988701     95.3421     0.988701     
1 1 1 11 6  8  o 0 446.298 15.275    395.485    86.2702      8.59629     -93.7298     
1 1 1 11 6  9  o 0 93.2335 7.26775   14.1164    144.331      114.596     -35.6693     
1 1 1 11 6  10 o 0 283.305 11.3394   245.223    -103.652     16.4443     76.3479      
1 1 1 11 6  11 o 0 162.728 6.8982    138.177    -58.9076     2.92238     121.092      
1 1 1 11 6  12 o 0 222.418 8.42792   212.379    31.2851      41.8702     31.2851      
1 1 1 11 6  13 o 0 161.117 6.53897   122.937    -18.9817     48.3453     161.018      
1 1 1 11 6  14 o 0 78.2519 8.21304   21.466     -77.3624     93.0121     102.638      
1 1 1 11 6  15 o 0 106.163 6.91056   106.768    156.545      35.3507     156.545      
1 1 1 11 6  16 o 0 49.3038 11.7034   2.9946     40.3484      73.957      -139.652     
1 1 1 11 6  17 o 0 88.4382 6.24526   113.665    109.013      52.3191     109.013      
1 1 1 11 6  18 o 0 25.7855 11.0737   3.7133     32.6913      47.9689     32.6913      
1 1 1 11 6  19 o 0 31.9977 12.5635   14.428     -102.009     0.041334    -102.009     
1 1 1 11 6  20 o 0 60.3351 12.5455   66.3144    -86.1191     19.5217     -86.1191     
1 1 1 11 6  21 o 0 44.4901 15.3124   ?          ?            ?           ?            
1 1 1 11 6  22 o 0 15.0934 7.37527   ?          ?            ?           ?            
1 1 1 11 7  0  o 0 158.5   7.41075   160.411    0            113.631     180          
1 1 1 11 7  1  o 0 316.192 10.4347   396.684    78.308       174.148     78.308       
1 1 1 11 7  2  o 0 255.419 8.53817   223.95     -86.5342     41.8927     93.4658      
1 1 1 11 7  3  o 0 432.719 14.1      482.337    -36.168      126.64      -36.168      
1 1 1 11 7  4  o 0 444.089 13.6307   487.203    15.7932      121.35      15.7932      
1 1 1 11 7  5  o 0 217.92  7.96245   211.692    -74.1708     24.5393     -74.1708     
1 1 1 11 7  6  f 1 292.884 10.3042   277.193    165.626      26.6928     165.626      
1 1 1 11 7  7  o 0 325.56  11.1013   263.224    -55.3635     57.8248     124.636      
1 1 1 11 7  8  o 0 424.805 13.3424   380.573    141.027      3.81476     141.027      
1 1 1 11 7  9  o 0 138.797 8.84313   105.323    108.448      16.1936     -71.5518     
1 1 1 11 7  10 o 0 80.4988 8.62897   18.2513    -148.318     90.1597     31.6824      
1 1 1 11 7  11 o 0 42.8173 14.5693   31.0316    179.134      107.947     179.134      
1 1 1 11 7  12 o 0 139.51  6.09315   70.598     117.276      93.6237     -62.7243     
1 1 1 11 7  13 o 0 73.7832 7.83543   36.6093    -157.693     13.234      22.307       
1 1 1 11 7  14 o 0 131.901 6.03173   141.446    118.125      49.358      118.125      
1 1 1 11 7  15 o 0 325.236 10.3737   314.141    -122.161     37.9502     -122.161     
1 1 1 11 7  16 o 0 72.7422 7.22494   19.2747    103.457      85.5611     -76.5426     
1 1 1 11 7  17 f 1 219.723 8.2532    260.721    50.8441      54.6624     50.8441      
1 1 1 11 7  18 o 0 68.7048 8.51487   88.171     107.909      44.8118     107.909      
1 1 1 11 7  19 o 0 59.8484 11.8449   62.2143    -73.0409     8.38633     -73.0409     
1 1 1 11 7  20 o 0 59.3465 11.9414   76.2996    113.297      44.5655     113.297      
1 1 1 11 7  21 o 0 29.7388 14.0306   ?          ?            ?           ?            
1 1 1 11 7  22 o 0 11.0765 5.54739   ?          ?            ?           ?            
1 1 1 11 8  0  o 0 441.425 20.347    438.28     0            50.3006     3.99763e-14  
1 1 1 11 8  1  o 0 417.165 12.0641   452.775    72.8771      91.096      72.8771      
1 1 1 11 8  2  o 0 52.7838 8.62841   29.8927    107.853      106.549     107.853      
1 1 1 11 8  3  o 0 376.459 12.5217   409.577    101.706      96.5384     101.706      
1 1 1 11 8  4  o 0 316.368 9.83654   316.445    -165.307     34.2544     -165.307     
1 1 1 11 8  5  o 0 595.594 18.9017   498.568    113.745      138.253     -66.255      
1 1 1 11 8  6  o 0 1000.79 31.3542   985.522    -35.5202     132.015     -35.5202     
1 1 1 11 8  7  o 0 241.864 8.9532    167.384    53.0937      92.2151     -126.906     
1 1 1 11 8  8  f 1 632.586 21.1534   550.639    22.7011      29.5622     -157.299     
1 1 1 11 8  9  o 0 231.959 9.4971    217.086    161.05       22.8771     161.05       
1 1 1 11 8  10 o 0 313.706 11.1803   333.033    -64.69       102.543     -64.69       
1 1 1 11 8  11 o 0 97.1364 7.43953   61.1765    61.8338      27.8212     -118.166     
1 1 1 11 8  12 o 0 64.9888 11.0502   2.53937    -86.7849     92.6924     93.2151      
1 1 1 11 8  13 o 0 79.5623 8.37737   47.439     -4.87944     2.53357     175.121      
1 1 1 11 8  14 o 0 160.422 6.77887   150.146    160.912      9.53085     160.912      
1 1 1 11 8  15 o 0 109.378 6.0346    108.696    -140.605     32.7469     -140.605     
1 1 1 11 8  16 o 0 90.7307 6.24909   84.5061    -136.603     16.0826     -136.603     
1 1 1 11 8  17 o 0 158.244 6.94249   215.594    48.7095      99.731      48.7095      
1 1 1 11 8  18 o 0 100.347 7.77954   85.8901    178.622      33.7022     -1.37771     
1 1 1 11 8  19 o 0 72.5858 11.4093   80.5818    90.7704      18.346      90.7704      
1 1 1 11 8  20 o 0 25.3592 12.1021   12.6782    -102.621     6.61157     77.3788      
1 1 1 11 8  21 o 0 41.6111 18.2756   ?          ?            ?           ?            
1 1 1 11 8  22 o 0 15.12   7.26841   ?          ?            ?           ?            
1 1 1 11 9  0  o 0 511.842 22.1884   505.764    180          44.7853     180          
1 1 1 11 9  1  o 0 381.507 11.4261   373.215    19.9146      6.10407     19.9146      
1 1 1 11 9  2  o 0 164.897 6.17471   134.201    24.5133      29.4953     -155.487     
1 1 1 11 9  3  o 0 312.07  9.38992   331.732    128.254      72.223      128.254      
1 1 1 11 9  4  o 0 265.264 9.46909   193.595    -60.1742     111.066     119.826      
1 1 1 11 9  5  o 0 308.625 10.2735   275.375    124.211      8.63283     -55.7888     
1 1 1 11 9  6  o 0 436.296 14.2407   363.087    81.7512      65.586      -98.2488     
1 1 1 11 9  7  o 0 371.275 12.8008   327.383    6.32948      7.93523     -173.671     
1 1 1 11 9  8  o 0 473.639 15.9557   520.281    41.4935      203.412     41.4935      
1 1 1 11 9  9  o 0 200.429 7.3108    170.756    -111.913     8.4751      68.0875      
1 1 1 11 9  10 f 1 181.885 7.72171   209.871    71.229       109.934     71.229       
1 1 1 11 9  11 o 0 208.958 7.8095    249.013    111.608      143.017     111.608      
1 1 1 11 9  12 o 0 52.9105 11.9519   4.09036    -175.669     66.316      -175.669     
1 1 1 11 9  13 o 0 118.617 7.5369    71.4556    139.841      65.2546     -40.1587     
1 1 1 11 9  14 o 0 119.204 6.76226   116.498    -160.837     23.8929     -160.837     
1 1 1 11 9  15 o 0 145.482 5.92957   128.31     130.049      0.223695    130.049      
1 1 1 11 9  16 o 0 163.939 6.41173   194.387    -71.4089     35.4425     -71.4089     
1 1 1 11 9  17 o 0 45.3417 12.2676   22.1482    159.276      36.287      -20.7241     
1 1 1 11 9  18 o 0 28.6508 11.9964   0.039878   44.4768      47.7759     -135.523     
1 1 1 11 9  19 o 0 31.465  12.8581   22.8435    -140.039     6.58339     39.9614      
1 1 1 11 9  20 o 0 37.8999 14.2112   37.0734    -88.117      12.0351     -88.117      
1 1 1 11 9  21 o 0 63.1916 17.4355   ?          ?            ?           ?            
1 1 1 11 10 0  o 0 227.651 12.6039   199.18     180          149.201     180          
1 1 1 11 10 1  o 0 296.111 9.26248   251.363    -162.77      64.609      17.2295      
1 1 1 11 10 2  o 0 410.829 12.2251   353.668    11.2879      83.4878     -168.712     
1 1 1 11 10 3  o 0 148.974 5.47126   100.371    98.906       62.6349     -81.094      
1 1 1 11 10 4  o 0 790.059 24.0427   872.36     171.374      237.268     171.374      
1 1 1 11 10 5  o 0 442.048 13.8192   417.131    -90.1854     28.3148     -90.1854     
1 1 1 11 10 6  o 0 767.366 25.6109   817.128    -86.6963     240.229     -86.6963     
1 1 1 11 10 7  o 0 332.862 12.3374   282.869    139.54       23.769      -40.46       
1 1 1 11 10 8  o 0 447.74  16.5708   475.266    66.4417      126.665     66.4417      
1 1 1 11 10 9  o 0 112.713 7.39079   58.1279    -21.9052     58.0255     158.095      
1 1 1 11 10 10 o 0 172.023 7.58462   143.035    -31.0126     12.4092     148.987      
1 1 1 11 10 11 o 0 215.661 8.52952   162.426    -42.2444     50.6217     137.756      
1 1 1 11 10 12 o 0 264.664 9.82322   235.487    -96.2075     30.0337     83.7925      
1 1 1 11 10 13 o 0 144.804 5.85057   129.958    153.205      5.16173     -26.7945     
1 1 1 11 10 14 o 0 210.1   7.75905   200.056    71.4493      16.4521     71.4493      
1 1 1 11 10 15 o 0 89.8231 7.154     20.2388    -79.6162     114.605     100.384      
1 1 1 11 10 16 o 0 152.146 6.10039   207.913    14.9003      90.8695     14.9003      
1 1 1 11 10 17 o 0 157.725 7.10078   194.236    -108.319     57.6465     -108.319     
1 1 1 11 10 18 o 0 104.207 7.04653   113.542    173.333      14.6948     173.333      
1 1 1 11 10 19 o 0 37.73   11.967    34.7963    117.048      22.1194     117.048      
1 1 1 11 10 20 o 0 30.9756 13.3898   ?          ?            ?           ?            
1 1 1 11 10 21 o 0 36.9562 17.0624   ?          ?            ?           ?            
1 1 1 11 10 22 o 0 33.1792 10.4464   ?          ?            ?           ?            
1 1 1 11 11 0  o 0 570.176 35.7864   557.202    180          203.386     180          
1 1 1 11 11 1  o 0 366.978 14.3843   357.201    -90          1.73409     -90          
1 1 1 11 11 2  o 0 393.184 16.7905   380.466    180          87.7899     180          
1 1 1 11 11 3  o 0 401.486 17.8624   385.666    -90          38.0743     -90          
1 1 1 11 11 4  o 0 114.496 8.17351   105.916    180          167.767     3.07463e-15  
1 1 1 11 11 5  o 0 826.096 35.4298   757.464    90           138.106     -90          
1 1 1 11 11 6  o 0 27.5917 16.3582   11.6372    0            123.061     180          
1 1 1 11 11 7  o 0 113.608 8.10877   101.791    -90          122.755     90           
1 1 1 11 11 8  o 0 202.276 10.2139   186.367    180          79.3384     180          
1 1 1 11 11 9  o 0 104.081 11.4905   92.1357    -90          4.14214     -90          
1 1 1 11 11 10 o 0 177.485 11.3459   160.178    0            68.5686     180          
1 1 1 11 11 11 f 1 77.8355 12.2553   68.0904    90           66.8507     -90          
1 1 1 11 11 12 f 1 34.2084 17.9613   13.4693    180          46.3399     2.0395e-15   
1 1 1 11 11 13 o 0 41.4956 18.3035   34.183     -90          45.8411     90           
1 1 1 11 11 14 o 0 166.975 10.5133   154.528    180          19.6716     1.35259e-14  
1 1 1 11 11 15 o 0 48.3012 17.0451   23.9259    90           6.13715     -90          
1 1 1 11 11 16 o 0 103.331 9.6163    112.761    0            38.9919     1.64917e-15  
1 1 1 11 11 17 o 0 20.5184 13.8155   9.22329    90           12.1497     -90          
1 1 1 11 11 18 o 0 25.9266 16.3757   24.6847    180          32.2148     1.58876e-14  
1 1 1 11 11 19 o 0 36.5145 17.5288   37.0451    90           17.3564     -90          
1 1 1 11 11 20 o 0 34.2853 17.5795   ?          ?            ?           ?            
1 1 1 11 11 21 o 0 27.8714 19.292    ?          ?            ?           ?            
1 1 1 12 0  0  o 0 697.792 48.7651   704.187    180          194.44      180          
1 1 1 12 0  1  o 0 330.858 16.6815   334.969    -45          159.766     -45          
1 1 1 12 0  2  o 0 352.418 16.4904   356.824    -90          10.9507     -90          
1 1 1 12 0  3  o 0 345     15.024    348.123    -135         32.6698     45           
1 1 1 12 0  4  o 0 485.581 25.7141   479.486    180          36.3309     9.59418e-14  
1 1 1 12 0  5  o 0 172.159 9.50456   166.968    135          41.2569     135          
1 1 1 12 0  6  o 0 68.4328 11.9552   40.2154    90           40.8678     -90          
1 1 1 12 0  7  o 0 506.868 24.7266   470.042    45           34.5974     -135         
1 1 1 12 0  8  o 0 284.073 13.922    259.551    180          72.9033     180          
1 1 1 12 0  9  o 0 569.996 28.7356   535.7      135          87.3617     135          
1 1 1 12 0  10 o 0 164.509 10.2818   150.787    -90          22.8979     -90          
1 1 1 12 0  11 o 0 242.927 12.8806   220.099    -135         16.4531     45           
1 1 1 12 0  12 o 0 86.2371 13.3905   13.3058    0            4.4665      -6.35827e-14 
1 1 1 12 0  13 o 0 292.354 14.304    278.816    135          54.2327     135          
1 1 1 12 0  14 o 0 222.469 11.7441   207.372    90           18.9518     90           
1 1 1 12 0  15 o 0 132.836 9.18836   120.868    45           5.07667     45           
1 1 1 12 0  16 o 0 24.568  15.0444   2.63952    180          3.93662     4.70472e-15  
1 1 1 12 0  17 o 0 15.3249 10.7967   3.30965    -45          18.0768     135          
1 1 1 12 0  18 o 0 94.1178 9.01073   97.156     -90          8.67144     90           
1 1 1 12 0  19 o 0 26.0296 14.8482   6.48814    45           2.46039     -135         
1 1 1 12 0  20 o 0 34.1016 18.8071   31.2507    180          1.6793      180          
1 1 1 12 0  21 o 0 41.4011 24.552    ?          ?            ?           ?            
1 1 1 12 0  22 o 0 11.2547 8.06688   ?          ?            ?           ?            
1 1 1 12 1  0  f 1 580.085 26.5058   586.792    180          15.3207     -180         
1 1 1 12 1  1  o 0 449.615 13.4967   448.416    -72.3723     5.59441     107.628      
1 1 1 12 1  2  o 0 221.934 7.84799   192.474    -145.688     46.842      34.3116      
1 1 1 12 1  3  o 0 392.028 11.8043   435.72     -100.91      92.797      -100.91      
1 1 1 12 1  4  o 0 165.522 6.25447   70.2343    -15.4454     169.068     164.555      
1 1 1 12 1  5  o 0 208.977 7.22114   139.005    83.9443      114.694     -96.0557     
1 1 1 12 1  6  o 0 734.787 24.3186   673.809    1.52288      26.1159     -178.477     
1 1 1 12 1  7  o 0 221.905 9.30117   181.395    52.2449      31.3843     -127.755     
1 1 1 12 1  8  f 1 303.918 11.1175   325.404    101.283      112.397     101.283      
1 1 1 12 1  9  o 0 250.139 10.1286   266.214    -99.5227     82.8567     -99.5227     
1 1 1 12 1  10 o 0 415.146 16.5181   362.711    -24.4082     31.5951     155.592      
1 1 1 12 1  11 o 0 261.682 9.74373   291.562    14.4264      121.258     14.4264      
1 1 1 12 1  12 o 0 98.9721 7.58905   67.9871    14.8498      13.6878     -165.15      
1 1 1 12 1  13 o 0 121.846 6.54939   98.0922    99.3838      15.582      -80.6162     
1 1 1 12 1  14 o 0 28.9456 12.1585   5.34632    -33.1552     19.8767     -33.1552     
1 1 1 12 1  15 o 0 77.5515 8.33593   42.7668    -174.842     42.1707     5.15835      
1 1 1 12 1  16 o 0 72.3963 9.22466   2.46654    -74.9624     118.626     105.038      
1 1 1 12 1  17 o 0 75.6087 7.81594   69.9386    -162.261     9.7905      17.7388      
1 1 1 12 1  18 o 0 40.8209 11.2781   27.0037    87.001       14.8249     87.001       
1 1 1 12 1  19 o 0 29.0392 12.2768   10.9321    -159.075     8.10174     20.9248      
1 1 1 12 1  20 o 0 23.9525 10.8165   7.46993    118.43       1.69798     -61.57       
1 1 1 12 1  21 f 1 22.7793 10.9922   ?          ?            ?           ?            
1 1 1 12 1  22 o 0 19.5684 8.96692   ?          ?            ?           ?            
1 1 1 12 2  0  o 0 590.275 24.6522   598.012    180          62.6655     -180         
1 1 1 12 2  1  o 0 429.673 13.5845   515.449    124.508      171.438     124.508      
1 1 1 12 2  2  o 0 374.015 11.4185   374.619    85.8956      3.19214     85.8956      
1 1 1 12 2  3  o 0 356.464 12.2729   312.961    157.305      71.0542     -22.6953     
1 1 1 12 2  4  o 0 201.605 6.55677   200.402    140.47       27.2874     140.47       
1 1 1 12 2  5  o 0 147.256 6.05259   86.7873    -150.283     90.8        29.7172      
1 1 1 12 2  6  o 0 659.383 23.498    606.488    -89.2886     16.0599     90.7114      
1 1 1 12 2  7  o 0 228.607 7.74297   115.797    -58.0855     178.913     121.915      
1 1 1 12 2  8  o 0 679.242 22.3863   630.466    16.0531      29.524      16.0531      
1 1 1 12 2  9  o 0 282.138 10.5577   232.254    87.0451      51.4754     -92.9549     
1 1 1 12 2  10 o 0 246.086 8.90202   246.633    69.1908      58.7324     69.1908      
1 1 1 12 2  11 o 0 211.871 8.5112    156.682    -14.4929     60.4564     165.507      
1 1 1 12 2  12 o 0 196.855 7.82629   150.758    -48.3164     37.1329     131.684      
1 1 1 12 2  13 o 0 131.257 6.34011   114.075    4.15591      1.97116     -175.844     
1 1 1 12 2  14 o 0 97.3905 6.96169   108.392    19.6625      62.717      19.6625      
1 1 1 12 2  15 o 0 128.957 6.09824   94.0444    -45.5991     38.3475     134.401      
1 1 1 12 2  16 o 0 177.994 7.77054   189.475    59.0411      67.7222     59.0411      
1 1 1 12 2  17 o 0 116.35  6.18597   153.814    15.3006      70.6036     15.3006      
1 1 1 12 2  18 o 0 35.3992 12.1122   24.279     -178.542     3.24097     1.45789      
1 1 1 12 2  19 o 0 25.9195 11.2629   3.64371    152.472      25.5621     -27.5283     
1 1 1 12 2  20 o 0 34.5345 14.005    23.5055    -135.448     11.7796     44.5521      
1 1 1 12 2  21 o 0 33.0091 14.089    ?          ?            ?           ?            
1 1 1 12 2  22 o 0 23.8647 11.2455   ?          ?            ?           ?            
1 1 1 12 3  0  o 0 353.783 15.562    358.624    0            118.666     6.26755e-14  
1 1 1 12 3  1  o 0 295.319 9.83809   283.864    22.7416      17.105      -157.258     
1 1 1 12 3  2  o 0 451.097 14.9366   450.072    15.4373      2.89803     -164.563     
1 1 1 12 3  3  f 1 618.774 18.7583   632.485    78.1543      46.0884     78.1543      
1 1 1 12 3  4  o 0 153.985 6.20294   161.468    -117.637     106.842     -117.637     
1 1 1 12 3  5  o 0 386.539 13.4266   339.968    -157.241     62.259      22.7591      
1 1 1 12 3  6  o 0 257.65  9.43803   265.44     161.136      67.9738     161.136      
1 1 1 12 3  7  o 0 292.933 10.1474   287.371    -90.3663     49.4786     -90.3663     
1 1 1 12 3  8  o 0 344.445 11.7852   386.397    -26.9222     162.098     -26.9222     
1 1 1 12 3  9  o 0 398.161 13.4215   371.193    41.9805      7.62965     41.9805      
1 1 1 12 3  10 o 0 208.005 8.83845   127.223    -119.919     113.44      60.0814      
1 1 1 12 3  11 o 0 223.834 8.90308   200.858    -126.398     8.03252     -126.398     
1 1 1 12 3  12 o 0 134.779 6.95067   108.115    161.235      4.74426     -18.7647     
1 1 1 12 3  13 o 0 89.639  6.97106   63.7212    -17.8098     23.18       -17.8098     
1 1 1 12 3  14 o 0 200.513 7.66473   197.543    -117.416     28.3539     -117.416     
1 1 1 12 3  15 o 0 143.845 6.6603    125.062    138.293      3.08848     -41.707      
1 1 1 12 3  16 o 0 112.298 6.61249   126.36     -75.9692     62.7883     -75.9692     
1 1 1 12 3  17 o 0 164.397 5.93475   203.012    40.6427      62.3594     40.6427      
1 1 1 12 3  18 f 1 121.718 7.1727    162.484    -55.4965     78.8241     -55.4965     
1 1 1 12 3  19 o 0 31.7123 12.682    15.4305    -169.295     13.9033     10.7054      
1 1 1 12 3  20 o 0 31.1618 12.4827   24.0048    -179.714     5.4381      -179.714     
1 1 1 12 3  21 o 0 59.0734 17.8145   ?          ?            ?           ?            
1 1 1 12 3  22 o 0 15.1205 7.38356   ?          ?            ?           ?            
1 1 1 12 4  0  o 0 124.064 6.88406   123.837    0            38.7775     -180         
1 1 1 12 4  1  o 0 398.783 12.8029   363.895    -121.01      70.1844     58.9898      
1 1 1 12 4  2  o 0 365.217 10.8101   448.07     76.1735      174.402     76.1735      
1 1 1 12 4  3  o 0 113.209 5.71296   4.10166    72.0992      194.31      -107.901     
1 1 1 12 4  4  o 0 493.591 16.8673   537.828    13.6408      118.07      13.6408      
1 1 1 12 4  5  o 0 304.053 10.1111   303.522    89.9916      31.7198     89.9916      
1 1 1 12 4  6  o 0 586.347 21.9536   537.674    78.5422      10.0521     -101.458     
1 1 1 12 4  7  o 0 416.047 14.7877   405.587    -102.521     56.3479     -102.521     
1 1 1 12 4  8  o 0 442.329 14.8768   435.375    -134.475     78.612      -134.475     
1 1 1 12 4  9  o 0 423.474 16.0963   408.95     83.6106      37.4668     83.6106      
1 1 1 12 4  10 o 0 273.912 10.1378   255.84     -115.725     17.8366     -115.725     
1 1 1 12 4  11 o 0 207.807 8.08741   179.397    174.492      4.78746     -5.50794     
1 1 1 12 4  12 o 0 73.0791 9.68272   9.6835     -102.694     131.519     -102.694     
1 1 1 12 4  13 o 0 151.882 6.77663   85.1577    -140.616     106.741     39.384       
1 1 1 12 4  14 o 0 43.2662 12.4746   7.70504    10.69        17.4305     -169.31      
1 1 1 12 4  15 f 1 177.265 7.39101   159.935    19.8071      4.44901     19.8071      
1 1 1 12 4  16 o 0 132.834 5.74321   91.3763    -22.6618     48.883      157.338      
1 1 1 12 4  17 o 0 53.3685 11.9453   39.8737    94.6219      17.6593     -85.3781     
1 1 1 12 4  18 o 0 33.0942 11.9753   15.2491    -56.7944     23.2766     123.206      
1 1 1 12 4  19 o 0 70.6597 10.3223   72.2386    -144.787     9.71428     -144.787     
1 1 1 12 4  20 o 0 50.2841 14.0858   57.7271    -49.5944     26.6288     -49.5944     
1 1 1 12 4  21 f 1 28.6033 13.8701   ?          ?            ?           ?            
1 1 1 12 4  22 o 0 27.0303 8.80272   ?          ?            ?           ?            
1 1 1 12 5  0  o 0 222.968 11.071    225.575    0            38.4006     3.30056e-14  
1 1 1 12 5  1  o 0 248.171 7.30727   215.701    121.524      54.4657     -58.4762     
1 1 1 12 5  2  o 0 361.951 12.375    335.186    80.1219      36.2703     -99.8781     
1 1 1 12 5  3  o 0 278.372 9.17566   326.501    -70.1036     124.786     -70.1036     
1 1 1 12 5  4  o 0 516.443 15.6427   504.407    -139.81      8.50302     -139.81      
1 1 1 12 5  5  o 0 115.226 5.39544   87.0842    109.237      12.4443     109.237      
1 1 1 12 5  6  o 0 296.748 9.74593   276.686    -22.6537     16.3101     -22.6537     
1 1 1 12 5  7  o 0 562.123 18.6532   585.746    -63.6134     149.483     -63.6134     
1 1 1 12 5  8  o 0 281.801 10.0099   228.152    -9.59522     40.2845     170.405      
1 1 1 12 5  9  o 0 118.974 7.33315   60.9899    -81.4458     70.1708     98.5542      
1 1 1 12 5  10 o 0 232.494 9.94722   216.778    -170.651     18.4905     -170.651     
1 1 1 12 5  11 o 0 370.725 14.9247   263.914    172.869      133.9       -7.13107     
1 1 1 12 5  12 o 0 48.7094 13.1253   17.7828    118.311      89.0137     118.311      
1 1 1 12 5  13 o 0 122.81  6.85126   97.9555    178.014      17.1669     -1.98625     
1 1 1 12 5  14 o 0 29.0291 12.0196   6.81186    -98.6639     25.2226     -98.6639     
1 1 1 12 5  15 f 1 79.7576 7.38242   73.4955    -73.2706     32.2246     -73.2706     
1 1 1 12 5  16 o 0 151.619 6.94201   98.4425    95.9389      68.6772     -84.0611     
1 1 1 12 5  17 o 0 113.015 5.73436   145.111    -37.7576     59.9517     -37.7576     
1 1 1 12 5  18 o 0 50.3324 11.9919   25.348     -4.5537      46.5249     175.446      
1 1 1 12 5  19 o 0 24.4644 11.3224   9.98452    68.4628      14.6739     -111.537     
1 1 1 12 5  20 o 0 49.0783 15.1883   35.7319    71.5089      19.4407     -108.491     
1 1 1 12 5  21 o 0 41.522  15.6196   ?          ?            ?           ?            
1 1 1 12 5  22 o 0 18.0492 8.58092   ?          ?            ?           ?            
1 1 1 12 6  0  o 0 413.038 17.5854   416.903    180          0.339376    8.61959e-12  
1 1 1 12 6  1  o 0 273.414 9.20046   205.559    171.306      118.993     -8.69405     
1 1 1 12 6  2  o 0 385.33  12.8846   367.276    171.38       16.1364     -8.62        
1 1 1 12 6  3  o 0 399.987 12.5106   447.93     79.4517      123.438     79.4517      
1 1 1 12 6  4  f 1 826.733 28.3045   820.008    67.8012      37.4576     67.8012      
1 1 1 12 6  5  o 0 81.6954 7.39802   20.019     47.4859      59.5435     -132.514     
1 1 1 12 6  6  o 0 482.833 16.0417   454.765    -7.03602     25.0461     -7.03602     
1 1 1 12 6  7  o 0 476.07  15.9874   380.731    52.298       100.546     -127.702     
1 1 1 12 6  8  o 0 170.228 6.74531   112.471    110.865      61.9985     -69.1345     
1 1 1 12 6  9  o 0 179.095 7.01031   182.606    83.7612      64.2651     83.7612      
1 1 1 12 6  10 o 0 329.919 11.4722   212.613    -149.282     171.631     30.7182      
1 1 1 12 6  11 o 0 184.943 7.32592   187.192    -4.65251     58.2346     -4.65251     
1 1 1 12 6  12 o 0 161.086 6.83486   145.987    -32.0609     3.75434     147.939      
1 1 1 12 6  13 o 0 224.714 8.52489   226.757    -2.93128     39.4731     -2.93128     
1 1 1 12 6  14 o 0 118.035 6.96533   119.832    0.0725105    34.1466     0.0725105    
1 1 1 12 6  15 o 0 41.1647 13.5606   0.92505    20.0649      43.425      -159.935     
1 1 1 12 6  16 o 0 96.7653 6.70022   83.4198    136.241      2.66905     136.241      
1 1 1 12 6  17 o 0 58.5461 9.86607   54.5237    10.4846      2.32684     10.4846      
1 1 1 12 6  18 o 0 41.9733 12.0424   36.4991    69.2413      2.42766     69.2413      
1 1 1 12 6  19 o 0 130.114 9.09137   146.665    159.847      33.4945     159.847      
1 1 1 12 6  20 o 0 38.9831 13.6923   29.1858    -38.206      10.5152     141.794      
1 1 1 12 6  21 o 0 34.2449 14.8507   ?          ?            ?           ?            
1 1 1 12 6  22 o 0 25.969  12.1109   ?          ?            ?           ?            
1 1 1 12 7  0  o 0 116.675 8.79889   113.545    180          48.7803     9.97179e-14  
1 1 1 12 7  1  o 0 427.37  13.6182   508.629    -70.3964     184.693     -70.3964     
1 1 1 12 7  2  o 0 309.183 9.64354   247.944    -50.0388     100.894     129.961      
1 1 1 12 7  3  o 0 307.717 9.43967   283.016    -29.3752     22.0843     150.625      
1 1 1 12 7  4  o 0 512.251 16.7995   540.963    29.7833      98.9297     29.7833      
1 1 1 12 7  5  o 0 431.07  14.921    414.616    63.4106      35.9445     63.4106      
1 1 1 12 7  6  o 0 381.196 11.6719   425.061    -92.4304     161.51      -92.4304     
1 1 1 12 7  7  o 0 475.071 16.1066   487.545    46.7507      120.412     46.7507      
1 1 1 12 7  8  o 0 332.617 11.3428   400.604    -109.192     223.216     -109.192     
1 1 1 12 7  9  o 0 125.792 6.24584   76.5678    -64.7435     49.4963     115.256      
1 1 1 12 7  10 o 0 113.258 8.18257   102.003    -97.9089     28.0161     -97.9089     
1 1 1 12 7  11 o 0 77.4883 8.36937   39.1423    -139.716     0.88145     -139.716     
1 1 1 12 7  12 f 1 155.754 7.36604   132.588    -101.497     19.8822     78.5026      
1 1 1 12 7  13 o 0 65.5437 9.57507   16.7006    -109.2       52.0258     70.7999      
1 1 1 12 7  14 o 0 149.328 5.86205   139.033    -94.0385     10.1924     -94.0385     
1 1 1 12 7  15 o 0 83.4318 7.46744   62.6555    22.0331      10.3182     -157.967     
1 1 1 12 7  16 o 0 28.3418 11.7739   0.978682   -31.0012     28.7929     -31.0012     
1 1 1 12 7  17 o 0 105.643 5.78436   119.916    -44.94       24.3234     -44.94       
1 1 1 12 7  18 o 0 125.197 7.64496   143.847    -27.0972     32.7283     -27.0972     
1 1 1 12 7  19 o 0 89.925  8.32262   96.6305    145.592      15.5556     145.592      
1 1 1 12 7  20 o 0 31.7588 13.371    22.2913    92.944       6.6621      -87.056      
1 1 1 12 7  21 o 0 66.7785 12.6331   ?          ?            ?           ?            
1 1 1 12 7  22 o 0 16.5141 7.13232   ?          ?            ?           ?            
1 1 1 12 8  0  o 0 181.546 9.68998   179.208    180          88.643      -3.62628e-14 
1 1 1 12 8  1  o 0 580.979 16.3874   557.711    -46.0188     21.326      133.981      
1 1 1 12 8  2  o 0 323.558 9.49063   378.857    -125.917     140.828     -125.917     
1 1 1 12 8  3  o 0 189.046 6.85019   122.252    146.125      105.662     -33.8752     
1 1 1 12 8  4  o 0 170.317 7.29901   113.543    174.537      81.0073     -5.46278     
1 1 1 12 8  5  o 0 563.706 17.296    584.69     -126.578     132.318     -126.578     
1 1 1 12 8  6  o 0 764.227 26.8967   749.175    143.496      102.796     143.496      
1 1 1 12 8  7  o 0 397.464 12.3968   369.583    -106.187     29.2632     -106.187     
1 1 1 12 8  8  o 0 299.064 9.65392   305.677    158.071      92.3316     158.071      
1 1 1 12 8  9  o 0 70.7381 13.1333   0.514289   120.791      76.6191     120.791      
1 1 1 12 8  10 o 0 162.483 7.28453   151.134    66.9182      23.8313     66.9182      
1 1 1 12 8  11 o 0 36.2374 12.761    40.9396    -153.872     115.936     -153.872     
1 1 1 12 8  12 o 0 107.072 6.89019   95.2144    -173.293     16.1615     -173.293     
1 1 1 12 8  13 o 0 30.3573 12.4428   2.97559    -132.478     12.9044     -132.478     
1 1 1 12 8  14 o 0 194.038 6.69942   175.386    74.3034      1.75433     -105.697     
1 1 1 12 8  15 o 0 169.893 6.7739    169.482    27.4488      39.7649     27.4488      
1 1 1 12 8  16 o 0 146.497 5.17934   213.397    8.46622      117.547     8.46622      
1 1 1 12 8  17 o 0 43.2029 12.7881   26.9089    59.6238      11.4579     -120.376     
1 1 1 12 8  18 o 0 26.7377 11.4975   6.34286    -42.1038     20.6334     137.896      
1 1 1 12 8  19 o 0 26.5623 11.9302   15.3393    98.6686      4.08975     -81.3314     
1 1 1 12 8  20 o 0 38.2107 15.735    16.2937    163.906      36.8541     -16.0943     
1 1 1 12 8  21 o 0 38.4926 14.4733   ?          ?            ?           ?            
1 1 1 12 8  22 o 0 15.1606 7.60584   ?          ?            ?           ?            
1 1 1 12 9  0  o 0 336.12  14.2088   330.259    0            149.287     3.5528e-14   
1 1 1 12 9  1  o 0 225.319 7.10761   213.15     89.4673      4.07151     89.4673      
1 1 1 12 9  2  o 0 365.402 11.2441   382.383    25.5264      65.2603     25.5264      
1 1 1 12 9  3  o 0 259.558 8.29089   278.933    -62.7332     74.9455     -62.7332     
1 1 1 12 9  4  o 0 194.754 6.93107   240.271    147.08       154.154     147.08       
1 1 1 12 9  5  o 0 657.048 19.6789   751.801    -123.697     299.34      -123.697     
1 1 1 12 9  6  o 0 144.842 6.00054   138.288    -112.302     72.2056     -112.302     
1 1 1 12 9  7  o 0 370.635 12.6709   432.842    -52.2205     212.618     -52.2205     
1 1 1 12 9  8  o 0 275.625 9.9211    222.386    -111.53      55.2816     68.4701      
1 1 1 12 9  9  o 0 104.085 7.94224   59.5953    167.129      7.20892     167.129      
1 1 1 12 9  10 o 0 319.904 11.9255   302.298    55.0707      33.8615     55.0707      
1 1 1 12 9  11 f 1 167.06  6.93998   113.993    51.0985      57.6046     -128.902     
1 1 1 12 9  12 o 0 258.275 9.70091   253.817    -52.3788     22.036      -52.3788     
1 1 1 12 9  13 o 0 34.2057 12.7084   8.10223    57.8727      46.4326     57.8727      
1 1 1 12 9  14 o 0 215.192 7.43501   121.057    128.979      150.938     -51.0208     
1 1 1 12 9  15 o 0 63.5138 8.14026   41.2533    1.64907      5.48831     -178.351     
1 1 1 12 9  16 o 0 160.402 5.97101   182.093    -24.3013     21.3519     -24.3013     
1 1 1 12 9  17 o 0 149.857 7.21235   178.83     125.595      46.1595     125.595      
1 1 1 12 9  18 o 0 61.6926 11.3513   57.9697    -22.3829     3.49182     157.617      
1 1 1 12 9  19 o 0 46.3357 12.8537   50.9875    -54.97       18.2828     -54.97       
1 1 1 12 9  20 o 0 60.7366 12.3553   ?          ?            ?           ?            
1 1 1 12 9  21 o 0 26.6473 12.2186   ?          ?            ?           ?            
1 1 1 12 9  22 o 0 20.8465 8.17342   ?          ?            ?           ?            
1 1 1 12 10 0  o 0 920.73  39.6774   899.991    0            30.554      2.219e-13    
1 1 1 12 10 1  o 0 505.161 15.2093   520.268    111.799      64.9214     111.799      
1 1 1 12 10 2  o 0 335.786 10.4718   389.969    -8.60161     145.19      -8.60161     
1 1 1 12 10 3  o 0 97.5187 6.16535   52.1006    93.421       12.3533     -86.579      
1 1 1 12 10 4  o 0 407.412 14.396    321.44     -96.6459     103.785     83.3541      
1 1 1 12 10 5  o 0 199.772 8.17146   126.533    135.143      97.9454     -44.857      
1 1 1 12 10 6  o 0 590.254 18.3171   578.164    17.198       91.4908     17.198       
1 1 1 12 10 7  o 0 745.876 24.1248   694.217    -51.214      54.904      -51.214      
1 1 1 12 10 8  o 0 575.671 16.6733   556.794    179.209      53.9114     179.209      
1 1 1 12 10 9  o 0 364.339 11.8585   370.283    -65.4098     81.7927     -65.4098     
1 1 1 12 10 10 o 0 128.162 7.65254   93.689     128.648      26.1726     -51.352      
1 1 1 12 10 11 o 0 69.1974 9.25126   3.11097    -77.165      93.9998     102.835      
1 1 1 12 10 12 o 0 164.278 6.38072   189.331    143.36       87.3421     143.36       
1 1 1 12 10 13 o 0 118.18  6.31921   100.344    -111.688     10.5533     68.3121      
1 1 1 12 10 14 o 0 182.697 7.15354   204.705    -71.9161     82.1809     -71.9161     
1 1 1 12 10 15 o 0 117.805 6.06719   100.537    110.813      0.594772    -69.1871     
1 1 1 12 10 16 o 0 58.7556 11.6782   50.3546    -27.721      11.3198     152.279      
1 1 1 12 10 17 o 0 79.5392 7.31591   87.4865    -111.181     13.5495     -111.181     
1 1 1 12 10 18 o 0 89.992  7.80008   95.9427    -87.4522     11.686      -87.4522     
1 1 1 12 10 19 o 0 67.0896 12.4677   86.4443    -30.0996     45.1019     -30.0996     
1 1 1 12 10 20 o 0 62.4993 11.3591   ?          ?            ?           ?            
1 1 1 12 10 21 o 0 21.3697 10.4982   ?          ?            ?           ?            
1 1 1 12 10 22 o 0 24.4221 4.7014    ?          ?            ?           ?            
1 1 1 12 11 0  o 0 382.283 16.4277   371.563    0            13.4537     -180         
1 1 1 12 11 1  o 0 433.653 12.8788   348.271    50.0079      135.501     -129.992     
1 1 1 12 11 2  o 0 481.106 14.3169   570.651    112.966      225.568     112.966      
1 1 1 12 11 3  o 0 324.221 9.63986   345.857    145.413      103.897     145.413      
1 1 1 12 11 4  o 0 459.765 12.9771   386.781    13.8448      66.0548     -166.155     
1 1 1 12 11 5  o 0 609.118 18.4414   689.184    126.578      274.606     126.578      
1 1 1 12 11 6  o 0 261.726 9.80368   178.997    -73.9072     102.919     106.093      
1 1 1 12 11 7  o 0 224.963 7.77174   233.796    -18.9634     88.8602     -18.9634     
1 1 1 12 11 8  o 0 156.567 8.01378   74.9755    -28.7696     120.519     151.23       
1 1 1 12 11 9  o 0 351.916 12.8465   338.297    -81.0451     43.0031     -81.0451     
1 1 1 12 11 10 o 0 243.172 8.26728   206.8      -123.973     13.5811     56.0267      
1 1 1 12 11 11 o 0 215.016 6.84047   175.257    -148.443     19.2655     31.5572      
1 1 1 12 11 12 o 0 46.7988 13.4519   25.3078    -72.479      106.543     -72.479      
1 1 1 12 11 13 o 0 69.3504 7.88639   33.5479    140.358      47.5748     -39.6424     
1 1 1 12 11 14 o 0 33.3989 12.2996   5.55705    -158.506     32.9699     -158.506     
1 1 1 12 11 15 o 0 141.924 5.64285   144.407    -115.008     39.2501     -115.008     
1 1 1 12 11 16 o 0 219.185 7.51041   278.172    148.296      86.566      148.296      
1 1 1 12 11 17 o 0 49.7982 10.3656   56.3654    158.07       31.6857     158.07       
1 1 1 12 11 18 o 0 27.2389 11.3911   7.44146    18.4906      8.13384     -161.509     
1 1 1 12 11 19 o 0 40.037  13.1455   29.5285    3.47526      14.4373     -176.525     
1 1 1 12 11 20 f 1 31.7089 13.8882   ?          ?            ?           ?            
1 1 1 12 11 21 f 1 27.3114 12.9111   ?          ?            ?           ?            
1 1 1 12 12 0  o 0 852.451 43.3977   823.54     180          115.246     180          
1 1 1 12 12 1  o 0 474.939 19.1162   457.178    -90          96.8862     -90          
1 1 1 12 12 2  o 0 702.471 28.4669   653.441    180          37.412      5.21146e-14  
1 1 1 12 12 3  o 0 577.235 23.5603   533.218    -90          28.1916     90           
1 1 1 12 12 4  o 0 450.004 19.7538   412.301    0            35.722      -2.81649e-14 
1 1 1 12 12 5  o 0 416.278 18.9101   377.902    90           4.14974     90           
1 1 1 12 12 6  o 0 806.644 34.9601   724.874    180          9.90691     180          
1 1 1 12 12 7  o 0 29.954  16.2713   3.52261    -90          28.593      90           
1 1 1 12 12 8  o 0 214.065 12.7869   196.503    180          3.58643     3.84451e-13  
1 1 1 12 12 9  o 0 15.5664 11.2828   0.75009    -90          14.4023     90           
1 1 1 12 12 10 o 0 29.2397 17.5042   9.0566     180          44.9865     3.99246e-14  
1 1 1 12 12 11 o 0 317.292 16.009    306.352    -90          20.8872     90           
1 1 1 12 12 12 o 0 36.1267 18.2238   14.8469    180          44.7071     1.15926e-14  
1 1 1 12 12 13 o 0 23.0966 14.7691   10.2652    -90          44.4261     90           
1 1 1 12 12 14 o 0 87.7493 9.20074   79.8493    0            1.33932     3.02702e-13  
1 1 1 12 12 15 o 0 135.344 8.21965   121.482    -90          15.2469     -90          
1 1 1 12 12 16 o 0 159.858 9.76906   172.634    180          26.4564     180          
1 1 1 12 12 17 o 0 78.454  11.4307   82.8515    90           5.35691     90           
1 1 1 12 12 18 o 0 74.5547 11.8249   76.8698    180          24.2194     -180         
1 1 1 12 12 19 o 0 35.3866 18.42     33.8432    90           3.05434     90           
1 1 1 12 12 20 o 0 39.6364 23.3073   ?          ?            ?           ?            
1 1 1 12 12 21 o 0 38.6469 1.76783   ?          ?            ?           ?            
1 1 1 13 0  1  o 0 365.627 15.815    367.935    45           48.7921     45           
1 1 1 13 0  2  o 0 29.5631 16.7424   13.5495    0            122.95      180          
1 1 1 13 0  3  o 0 164.729 12.2705   162.667    -45          85.279      135          
1 1 1 13 0  4  o 0 478.501 25.1468   469.476    -90          2.56018     90           
1 1 1 13 0  5  o 0 250.42  11.9711   243.458    -135         3.05787     -135         
1 1 1 13 0  6  o 0 413.904 19.977    386.562    0            111.535     -180         
1 1 1 13 0  7  o 0 394.851 17.9393   363.913    -45          78.437      -45          
1 1 1 13 0  8  o 0 292.92  13.6894   265.978    -90          33.8924     90           
1 1 1 13 0  9  o 0 60.4506 14.4648   33.289     -135         51.8258     45           
1 1 1 13 0  10 o 0 169.393 10.2001   155.398    0            12.6298     0            
1 1 1 13 0  11 o 0 226.308 10.9717   203.678    135          65.5801     -45          
1 1 1 13 0  12 o 0 134.87  10.6267   117.05     90           39.7226     90           
1 1 1 13 0  13 o 0 235.253 10.6913   222.768    -135         64.6936     -135         
1 1 1 13 0  14 o 0 193.235 8.91158   178.8      0            30.8799     180          
1 1 1 13 0  15 o 0 22.6203 14.9459   3.70951    135          15.4421     -45          
1 1 1 13 0  16 o 0 125.715 9.61832   110.644    90           19.7334     -90          
1 1 1 13 0  17 o 0 78.9024 11.4699   82.8897    45           14.863      45           
1 1 1 13 0  18 o 0 14.7384 10.4477   6.51686    180          22.8594     2.00035e-15  
1 1 1 13 0  19 o 0 25.1887 16.8168   7.20729    -45          0.306876    -45          
1 1 1 13 0  20 o 0 22.2376 15.264    8.99083    -90          2.44672     90           
1 1 1 13 0  21 o 0 35.6472 20.9642   ?          ?            ?           ?            
1 1 1 13 0  22 o 0 7.4482  5.43084   ?          ?            ?           ?            
1 1 1 13 1  0  o 0 263.244 12.7852   264.728    0            74.6284     -1.00984e-13 
1 1 1 13 1  1  o 0 188.035 6.21725   224.141    -103.4       106.652     -103.4       
1 1 1 13 1  2  o 0 60.7675 8.25133   13.8199    -6.90843     83.5515     -6.90843     
1 1 1 13 1  3  o 0 328.084 10.659    297.594    74.4417      40.7142     -105.558     
1 1 1 13 1  4  o 0 117.913 5.60849   11.7298    -131.556     236.433     -131.556     
1 1 1 13 1  5  o 0 460.81  16.3117   418.154    -176.814     50.306      3.1857       
1 1 1 13 1  6  o 0 562.082 18.4895   512.413    84.701       16.84       -95.299      
1 1 1 13 1  7  o 0 372.98  12.0312   331.271    -69.6503     13.8915     110.35       
1 1 1 13 1  8  f 1 588.741 19.4883   486.365    -81.8551     89.1044     98.1449      
1 1 1 13 1  9  o 0 587.038 18.7091   605.718    -93.1362     123.724     -93.1362     
1 1 1 13 1  10 o 0 330.771 13.241    300.83     174.625      2.32299     174.625      
1 1 1 13 1  11 o 0 46.6392 13.6626   9.63694    -50.3994     56.6066     -50.3994     
1 1 1 13 1  12 o 0 319.653 10.705    256.569    128.519      43.8726     -51.4808     
1 1 1 13 1  13 o 0 186.247 7.36773   177.663    -25.6323     16.6065     -25.6323     
1 1 1 13 1  14 o 0 153.759 7.03147   168.293    13.3683      62.8736     13.3683      
1 1 1 13 1  15 o 0 101.234 5.51768   99.5085    -169.222     33.0667     -169.222     
1 1 1 13 1  16 o 0 77.2151 7.9342    63.972     -40.8717     1.63399     -40.8717     
1 1 1 13 1  17 o 0 123.65  6.1119    154.121    105.15       56.2857     105.15       
1 1 1 13 1  18 o 0 67.09   8.40666   80.0489    115.16       33.334      115.16       
1 1 1 13 1  19 o 0 26.9578 11.8151   13.2249    -98.814      15.226      81.186       
1 1 1 13 1  20 o 0 71.8368 13.5926   66.8601    9.94349      0.914009    -170.057     
1 1 1 13 1  21 o 0 27.7458 13.731    ?          ?            ?           ?            
1 1 1 13 1  22 o 0 25.0092 10.2228   ?          ?            ?           ?            
1 1 1 13 2  0  o 0 317.66  12.9903   319.823    180          84.4807     180          
1 1 1 13 2  1  o 0 117.837 5.52707   64.7722    129.845      75.9531     -50.1551     
1 1 1 13 2  2  o 0 417.156 13.0087   500.665    87.3713      187.511     87.3713      
1 1 1 13 2  3  o 0 118.35  5.74066   87.2728    1.00621      37.8295     1.00621      
1 1 1 13 2  4  o 0 266.055 8.76145   236.993    84.1969      32.0644     -95.8031     
1 1 1 13 2  5  o 0 323.858 10.6865   265.727    -8.4368      85.2827     171.563      
1 1 1 13 2  6  o 0 829.952 27.0244   883.615    137.347      227.674     137.347      
1 1 1 13 2  7  o 0 599.115 19.4978   604.725    -119.033     115.944     -119.033     
1 1 1 13 2  8  o 0 387.312 13.9779   371.364    29.7909      52.1674     29.7909      
1 1 1 13 2  9  o 0 467.875 17.1322   513.967    164.986      166.828     164.986      
1 1 1 13 2  10 o 0 57.3344 12.311    1.52398    128.003      63.6032     -51.9968     
1 1 1 13 2  11 o 0 292.851 10.0469   240.052    96.3555      38.823      -83.6445     
1 1 1 13 2  12 o 0 66.8974 10.266    0.515106   -46.5587     96.2097     -46.5587     
1 1 1 13 2  13 o 0 161.472 6.71237   152.674    149.083      16.3719     149.083      
1 1 1 13 2  14 o 0 112.317 6.26715   65.8737    -5.1499      67.4574     174.85       
1 1 1 13 2  15 o 0 107.694 6.41122   122.415    4.16279      93.876      4.16279      
1 1 1 13 2  16 o 0 106.818 6.62018   76.9901    148.887      28.6193     -31.1125     
1 1 1 13 2  17 o 0 57.5101 8.85547   47.9791    86.0935      9.65564     -93.9065     
1 1 1 13 2  18 o 0 92.9276 7.07326   93.5286    88.8086      1.73031     88.8086      
1 1 1 13 2  19 o 0 22.7167 10.5517   6.26365    -123.819     18.2201     56.181       
1 1 1 13 2  20 o 0 54.5779 12.864    68.6349    -40.4069     43.3671     -40.4069     
1 1 1 13 2  21 o 0 21.0459 10.1805   ?          ?            ?           ?            
1 1 1 13 2  22 o 0 11.5643 5.72968   ?          ?            ?           ?            
1 1 1 13 3  0  o 0 471.123 20.8618   474.478    0            225.193     180          
1 1 1 13 3  1  o 0 242.563 7.5659    303.124    57.8748      144.358     57.8748      
1 1 1 13 3  2  o 0 147.993 5.79325   138.091    77.8831      19.6125     77.8831      
1 1 1 13 3  3  o 0 127.175 5.96593   14.2649    85.0172      202.874     -94.9828     
1 1 1 13 3  4  o 0 847.272 28.6987   917.373    158.599      185.374     158.599      
1 1 1 13 3  5  o 0 483.018 16.6611   495.137    106.885      65.2049     106.885      
1 1 1 13 3  6  o 0 890.592 30.354    924.416    105.256      199.944     105.256      
1 1 1 13 3  7  o 0 154.679 6.38983   66.0029    -158.184     133.759     21.8156      
1 1 1 13 3  8  o 0 259.34  9.54142   291.909    -141.443     137.464     -141.443     
1 1 1 13 3  9  o 0 74.8858 8.2302    51.5362    162.831      218.667     162.831      
1 1 1 13 3  10 o 0 293.595 11.4882   256.724    -127.954     15.3597     52.0459      
1 1 1 13 3  11 o 0 230.497 8.46055   200.464    -77.9778     2.67417     102.022      
1 1 1 13 3  12 o 0 147.025 6.79177   101.585    86.6822      66.7261     -93.3178     
1 1 1 13 3  13 o 0 62.0329 10.2428   9.18271    -125.518     61.2432     54.4823      
1 1 1 13 3  14 o 0 182.952 6.67639   172.362    -174.011     13.6155     -174.011     
1 1 1 13 3  15 o 0 125.794 6.58828   122.437    115.877      29.5016     115.877      
1 1 1 13 3  16 o 0 38.4732 12.5755   8.36333    108.286      35.5998     -71.7136     
1 1 1 13 3  17 o 0 73.3165 8.49034   74.4236    0.343602     7.17229     0.343602     
1 1 1 13 3  18 o 0 55.0964 10.7946   46.3753    51.5457      11.6918     -128.454     
1 1 1 13 3  19 o 0 61.6782 9.99291   80.2938    -150.182     46.5972     -150.182     
1 1 1 13 3  20 o 0 31.8321 12.3109   14.8445    109.576      24.3448     -70.4241     
1 1 1 13 3  21 o 0 29.2564 13.5613   ?          ?            ?           ?            
1 1 1 13 3  22 o 0 15.5898 7.44525   ?          ?            ?           ?            
1 1 1 13 4  0  o 0 501.983 22.0427   497.725    180          124.511     -180         
1 1 1 13 4  1  o 0 143.522 6.02252   147.007    68.1659      66.9457     68.1659      
1 1 1 13 4  2  o 0 468.757 14.7453   464.09     40.4936      11.0488     40.4936      
1 1 1 13 4  3  o 0 102.616 5.76159   29.4222    -171.021     111.971     8.979        
1 1 1 13 4  4  o 0 261.617 9.44673   147.736    -66.4352     202.897     113.565      
1 1 1 13 4  5  o 0 393.123 13.1119   232.857    130.788      284.861     -49.2119     
1 1 1 13 4  6  o 0 120.729 5.87277   80.8296    101.349      25.0859     -78.6506     
1 1 1 13 4  7  o 0 293.486 10.216    298.124    -110.59      75.4119     -110.59      
1 1 1 13 4  8  o 0 227.666 8.73793   219.131    155.31       47.9516     155.31       
1 1 1 13 4  9  o 0 342.795 14.6304   326.531    173.242      29.3964     173.242      
1 1 1 13 4  10 o 0 454.273 16.211    432.153    -27.499      41.4079     -27.499      
1 1 1 13 4  11 o 0 59.4448 12.6829   5.27701    47.7967      58.4011     -132.203     
1 1 1 13 4  12 o 0 109.878 5.93585   33.0532    16.9119      131.305     -163.088     
1 1 1 13 4  13 o 0 84.2806 8.55917   41.8119    -133.081     48.349      46.9193      
1 1 1 13 4  14 o 0 86.6568 8.29164   71.2221    68.5064      1.27729     -111.494     
1 1 1 13 4  15 o 0 83.3507 6.80857   50.5603    16.1939      36.4656     -163.806     
1 1 1 13 4  16 o 0 24.8027 11.0079   6.79969    129.292      32.7215     129.292      
1 1 1 13 4  17 o 0 89.9997 6.5849    87.961     -169.974     4.7203      10.0265      
1 1 1 13 4  18 o 0 75.8313 7.88459   84.4608    -43.8519     20.9928     -43.8519     
1 1 1 13 4  19 o 0 33.8166 12.0265   29.9423    -179.213     8.65112     -179.213     
1 1 1 13 4  20 o 0 27.3396 11.3825   7.99688    41.6075      28.5925     -138.392     
1 1 1 13 4  21 o 0 44.3949 16.0386   ?          ?            ?           ?            
1 1 1 13 4  22 o 0 17.2329 8.42838   ?          ?            ?           ?            
1 1 1 13 5  0  o 0 706.275 30.413    699.242    180          1.12879     180          
1 1 1 13 5  1  o 0 359.085 10.655    382.795    -27.5591     68.2105     -27.5591     
1 1 1 13 5  2  o 0 667.414 19.4284   773.12     12.641       238.897     12.641       
1 1 1 13 5  3  o 0 722.475 22.1321   581.717    -104.395     246.047     75.6048      
1 1 1 13 5  4  o 0 27.9876 10.973    61.8756    140.438      137.879     140.438      
1 1 1 13 5  5  o 0 288.459 9.76743   266.261    103.502      7.90827     103.502      
1 1 1 13 5  6  o 0 411.427 15.6555   413.974    -122.956     79.1536     -122.956     
1 1 1 13 5  7  o 0 108.355 6.10447   20.355     129.369      132.95      -50.6309     
1 1 1 13 5  8  o 0 670.671 23.6324   656.044    -69.517      113.686     -69.517      
1 1 1 13 5  9  o 0 214.541 7.69203   107.582    123.076      168.711     -56.9243     
1 1 1 13 5  10 o 0 227.294 8.7055    224.101    -156.098     46.4233     -156.098     
1 1 1 13 5  11 o 0 114.236 6.70028   74.2075    48.4826      37.1921     -131.517     
1 1 1 13 5  12 o 0 34.7046 13.3409   20.0896    62.7826      58.2822     62.7826      
1 1 1 13 5  13 o 0 82.2682 7.53777   18.3864    175.904      98.0155     -4.09597     
1 1 1 13 5  14 o 0 110.936 6.24107   133.954    -103.002     93.8438     -103.002     
1 1 1 13 5  15 o 0 26.8631 11.5544   54.0021    -119.671     141.829     -119.671     
1 1 1 13 5  16 o 0 52.616  10.5834   26.5965    170.388      48.0941     -9.61167     
1 1 1 13 5  17 o 0 158.996 7.61289   185.888    -116.758     42.2821     -116.758     
1 1 1 13 5  18 f 1 117.624 7.69064   130.098    -60.904      23.152      -60.904      
1 1 1 13 5  19 o 0 27.6745 11.8514   17.4267    -53.9752     1.58544     126.025      
1 1 1 13 5  20 o 0 29.2692 11.9006   18.0675    -149.692     5.40617     -149.692     
1 1 1 13 5  21 o 0 33.5786 15.0672   ?          ?            ?           ?            
1 1 1 13 6  0  o 0 73.7881 8.63745   49.8139    180          41.1961     1.65067e-13  
1 1 1 13 6  1  o 0 201.134 6.82842   177.728    -79.5969     20.6558     100.403      
1 1 1 13 6  2  o 0 308.943 10.9866   288.68     30.1319      16.1684     -149.868     
1 1 1 13 6  3  o 0 598.373 19.0524   569.785    -82.1656     20.8234     97.8344      
1 1 1 13 6  4  o 0 244.885 8.08414   190.911    -157.805     77.2817     22.1948      
1 1 1 13 6  5  o 0 194.064 6.98577   206.237    -127.642     80.9691     -127.642     
1 1 1 13 6  6  o 0 279.888 8.89332   285.276    136.354      72.4098     136.354      
1 1 1 13 6  7  o 0 402.624 13.6975   385.321    -83.9579     49.8822     -83.9579     
1 1 1 13 6  8  o 0 276.213 9.80534   294.947    70.9726      113.827     70.9726      
1 1 1 13 6  9  f 1 289.098 11.3815   285.227    -48.9185     52.6374     -48.9185     
1 1 1 13 6  10 o 0 231.316 9.51255   198.988    54.6002      11.8485     -125.4       
1 1 1 13 6  11 o 0 165.599 11.5952   174.275    115.756      73.4601     115.756      
1 1 1 13 6  12 o 0 234.202 7.77833   257.18     89.3129      77.5557     89.3129      
1 1 1 13 6  13 o 0 96.5529 7.63923   74.3255    -23.9502     0.0585018   156.05       
1 1 1 13 6  14 o 0 157.862 6.82231   175.55     -96.85       71.164      -96.85       
1 1 1 13 6  15 o 0 98.5922 7.13347   98.8281    156.11       38.9532     156.11       
1 1 1 13 6  16 o 0 108.197 6.30874   147.282    35.5436      72.7738     35.5436      
1 1 1 13 6  17 o 0 110.141 6.94551   113.189    -102.079     1.77717     -102.079     
1 1 1 13 6  18 o 0 30.6218 12.3343   14.001     -120.484     13.718      59.5157      
1 1 1 13 6  19 o 0 49.1799 13.8434   12.875     -71.1151     68.8573     108.885      
1 1 1 13 6  20 o 0 35.5734 14.8356   30.6811    23.4887      3.93676     23.4887      
1 1 1 13 6  21 o 0 23.7351 11.331    ?          ?            ?           ?            
1 1 1 13 6  22 o 0 17.881  7.64406   ?          ?            ?           ?            
1 1 1 13 7  0  o 0 344.43  14.6475   339.127    180          36.6917     -7.16903e-14 
1 1 1 13 7  1  o 0 646.264 18.1596   599.525    61.521       64.7368     -118.479     
1 1 1 13 7  2  o 0 190.231 6.58873   189.938    -58.9169     33.7768     -58.9169     
1 1 1 13 7  3  o 0 653.241 20.0213   649.203    -137.927     36.0406     -137.927     
1 1 1 13 7  4  o 0 605.647 18.8543   593.688    -99.9744     27.9515     -99.9744     
1 1 1 13 7  5  o 0 892.608 26.7053   761.047    -17.8268     127.068     162.173      
1 1 1 13 7  6  o 0 155.712 6.11911   43.5161    -93.0109     182.546     86.9891      
1 1 1 13 7  7  o 0 437.907 13.4727   355.503    -147.729     73.0009     32.2708      
1 1 1 13 7  8  o 0 243.631 9.94301   188.941    -112.801     62.0926     67.1992      
1 1 1 13 7  9  o 0 289.859 10.9297   258.772    -179.451     1.61554     0.548832     
1 1 1 13 7  10 o 0 169.637 7.21619   194.793    -140.404     106.543     -140.404     
1 1 1 13 7  11 o 0 48.6297 12.4722   1.11641    159.484      21.024      159.484      
1 1 1 13 7  12 o 0 80.8362 8.74489   37.5293    -85.3597     50.9226     94.6403      
1 1 1 13 7  13 o 0 272.206 8.28454   291.938    -163.074     78.2377     -163.074     
1 1 1 13 7  14 o 0 143.028 6.46141   119.781    127.182      15.0892     -52.8181     
1 1 1 13 7  15 o 0 64.6899 7.43826   40.7302    145.237      15.6051     145.237      
1 1 1 13 7  16 o 0 190.097 7.19364   254.317    -113.057     104.06      -113.057     
1 1 1 13 7  17 o 0 116.246 7.07181   137.508    -46.961      38.6873     -46.961      
1 1 1 13 7  18 o 0 78.365  8.02021   67.0214    108.484      21.2858     -71.516      
1 1 1 13 7  19 o 0 61.611  7.69476   66.8399    -162.099     16.5667     -162.099     
1 1 1 13 7  20 o 0 45.8194 13.3025   45.6541    107.988      10.6935     107.988      
1 1 1 13 7  21 o 0 43.2391 16.3945   ?          ?            ?           ?            
1 1 1 13 8  0  o 0 51.6344 23.2889   3.93681    0            8.10161     -180         
1 1 1 13 8  1  f 1 190.608 6.16835   159.648    19.7835      32.7434     -160.216     
1 1 1 13 8  2  o 0 197.958 6.53832   226.84     -11.2378     100.244     -11.2378     
1 1 1 13 8  3  o 0 179.697 6.76229   157.972    143.876      7.58236     -36.1236     
1 1 1 13 8  4  o 0 125.417 5.1949    99.682     71.5031      11.814      71.5031      
1 1 1 13 8  5  o 0 490.663 15.5684   437.234    3.57485      22.5797     -176.425     
1 1 1 13 8  6  o 0 353.867 11.6426   373.641    68.3852      115.385     68.3852      
1 1 1 13 8  7  f 1 317.062 10.4333   317.929    -156.729     78.8977     -156.729     
1 1 1 13 8  8  o 0 145.612 6.61857   136.171    -109.525     44.2591     -109.525     
1 1 1 13 8  9  o 0 446.896 14.5942   420.102    46.1162      30.9446     46.1162      
1 1 1 13 8  10 o 0 121.828 6.69687   104.741    90.8802      12.9922     90.8802      
1 1 1 13 8  11 o 0 166.133 6.41571   64.0636    84.7161      157.407     -95.2839     
1 1 1 13 8  12 o 0 303.592 10.118    297.121    -124.806     22.6699     -124.806     
1 1 1 13 8  13 o 0 107.757 6.90288   81.6338    17.0381      27.7913     -162.962     
1 1 1 13 8  14 o 0 128.851 5.87241   117.937    149.436      9.85803     149.436      
1 1 1 13 8  15 o 0 155.002 6.55969   152.628    85.9698      36.1662     85.9698      
1 1 1 13 8  16 o 0 238.533 8.82901   252.497    -108.403     5.94702     71.5966      
1 1 1 13 8  17 o 0 62.3096 8.44802   68.4748    -8.01309     31.3242     -8.01309     
1 1 1 13 8  18 o 0 52.3668 12.8545   38.6515    29.5075      21.831      -150.493     
1 1 1 13 8  19 o 0 21.3171 10.1379   2.05649    9.29962      25.608      -170.7       
1 1 1 13 8  20 o 0 34.9288 13.706    ?          ?            ?           ?            
1 1 1 13 8  21 o 0 43.2376 19.8066   ?          ?            ?           ?            
1 1 1 13 8  22 o 0 15.3977 7.87233   ?          ?            ?           ?            
1 1 1 13 9  0  o 0 346.286 15.1737   338.099    180          52.6496     180          
1 1 1 13 9  1  o 0 471.336 13.8421   388.285    4.61799      133.683     -175.382     
1 1 1 13 9  2  o 0 166.829 5.98677   130.326    48.8492      39.0257     -131.151     
1 1 1 13 9  3  o 0 277.997 10.1223   234.503    120.831      52.4155     -59.1693     
1 1 1 13 9  4  o 0 142.016 6.6605    128.737    78.5191      36.4546     78.5191      
1 1 1 13 9  5  o 0 171.486 6.52614   67.0357    30.0652      165.456     -149.935     
1 1 1 13 9  6  o 0 242.011 8.77721   204.208    156.49       15.2018     -23.51       
1 1 1 13 9  7  o 0 244.055 8.73093   254.228    -58.6203     91.512      -58.6203     
1 1 1 13 9  8  o 0 558.504 19.4629   547.99     -51.3664     70.1598     -51.3664     
1 1 1 13 9  9  o 0 183.932 8.14952   192.951    -62.4407     67.081      -62.4407     
1 1 1 13 9  10 f 1 316.642 10.3954   328.914    89.574       97.8773     89.574       
1 1 1 13 9  11 o 0 171.988 7.12982   138.024    173.101      14.9295     -6.89907     
1 1 1 13 9  12 o 0 59.3912 10.0517   11.2438    44.1788      26.6996     -135.821     
1 1 1 13 9  13 o 0 153.05  5.7753    151.863    -164.905     27.0845     -164.905     
1 1 1 13 9  14 o 0 146.136 6.90439   111.901    -34.1045     36.2474     145.895      
1 1 1 13 9  15 o 0 160.729 7.25627   147.36     -69.3008     14.7198     -69.3008     
1 1 1 13 9  16 o 0 144.466 6.54186   194.635    96.168       86.3748     96.168       
1 1 1 13 9  17 o 0 157.993 5.91579   200.206    -130.909     72.2645     -130.909     
1 1 1 13 9  18 o 0 26.1251 11.1      6.00131    152.383      13.8767     -27.6173     
1 1 1 13 9  19 f 1 38.9012 12.6238   22.9682    24.6381      25.3814     -155.362     
1 1 1 13 9  20 o 0 28.2558 11.9087   ?          ?            ?           ?            
1 1 1 13 9  21 o 0 20.1575 9.96387   ?          ?            ?           ?            
1 1 1 13 9  22 o 0 10.6409 5.38436   ?          ?            ?           ?            
1 1 1 13 10 0  o 0 290.192 12.096    281.893    180          7.75716     -4.93895e-13 
1 1 1 13 10 1  o 0 376.317 11.4655   391.667    -84.8058     66.3479     -84.8058     
1 1 1 13 10 2  o 0 452.814 13.9546   506.02     9.83084      150.331     9.83084      
1 1 1 13 10 3  o 0 141.28  5.18021   90.0732    64.5399      57.2401     -115.46      
1 1 1 13 10 4  o 0 733.894 22.8962   729.986    61.0211      112.828     61.0211      
1 1 1 13 10 5  o 0 613.329 18.1715   624.367    27.094       136.076     27.094       
1 1 1 13 10 6  o 0 525.19  17.4411   412.767    -135.4       116.599     44.5997      
1 1 1 13 10 7  o 0 214.731 8.84178   192.37     -169.259     20.959      -169.259     
1 1 1 13 10 8  o 0 542.408 17.851    582.053    -82.3467     173.595     -82.3467     
1 1 1 13 10 9  o 0 278.209 10.5109   252.331    38.8732      7.71574     38.8732      
1 1 1 13 10 10 o 0 62.1228 10.3211   3.54461    -50.26       2.64953     129.74       
1 1 1 13 10 11 o 0 255.785 9.31069   187.66     78.2524      67.3371     -101.748     
1 1 1 13 10 12 o 0 115.802 5.97492   104.198    125.269      15.319      125.269      
1 1 1 13 10 13 o 0 54.2879 11.5841   15.1425    -52.0018     51.4009     127.998      
1 1 1 13 10 14 o 0 126.969 5.88656   137.097    86.8395      56.2292     86.8395      
1 1 1 13 10 15 o 0 66.836  9.95867   56.7483    23.1266      6.7331      23.1266      
1 1 1 13 10 16 o 0 150.24  6.62985   180.397    135.612      44.3337     135.612      
1 1 1 13 10 17 o 0 135.581 7.48058   150.139    -133.531     19.553      -133.531     
1 1 1 13 10 18 o 0 71.3216 9.66022   70.5948    166.408      2.33081     166.408      
1 1 1 13 10 19 o 0 31.8691 13.6172   23.6102    25.2653      4.49104     -154.735     
1 1 1 13 10 20 o 0 28.2455 13.2191   ?          ?            ?           ?            
1 1 1 13 10 21 o 0 37.1331 16.6252   ?          ?            ?           ?            
1 1 1 13 11 0  o 0 53.5101 13.9504   37.9213    0            99.6369     -180         
1 1 1 13 11 1  o 0 319.482 10.6079   194.521    -37.0796     216.948     142.92       
1 1 1 13 11 2  o 0 423.367 11.8334   478.939    -74.6818     181.819     -74.6818     
1 1 1 13 11 3  o 0 461.003 14.2523   391.085    -27.2804     62.2746     152.72       
1 1 1 13 11 4  o 0 979.148 31.3762   920.35     -85.6842     49.6935     -85.6842     
1 1 1 13 11 5  o 0 317.512 10.6041   200.821    -73.0354     165.679     106.965      
1 1 1 13 11 6  o 0 322.118 10.0019   326.226    59.7761      87.6315     59.7761      
1 1 1 13 11 7  o 0 357.235 12.4537   386.899    136.219      123.971     136.219      
1 1 1 13 11 8  o 0 169.981 7.18245   136.936    -148.593     14.1632     31.4072      
1 1 1 13 11 9  o 0 237.098 8.15558   250.736    160.99       84.9533     160.99       
1 1 1 13 11 10 o 0 107.666 7.13305   25.4636    -105.067     18.5301     -105.067     
1 1 1 13 11 11 o 0 188.882 7.70491   212.518    63.9069      78.9113     63.9069      
1 1 1 13 11 12 o 0 103.243 6.30527   71.9207    52.1523      27.8217     -127.848     
1 1 1 13 11 13 o 0 116.868 5.38245   113.649    0.25213      98.1233     0.25213      
1 1 1 13 11 14 f 1 150.386 5.85052   126.29     -69.2735     13.4621     110.727      
1 1 1 13 11 15 o 0 141.954 6.49487   135.156    128.331      22.4049     128.331      
1 1 1 13 11 16 o 0 183.522 6.13757   261.048    -161.929     135.385     -161.929     
1 1 1 13 11 17 o 0 40.9538 12.8284   21.0768    -6.39535     33.875      173.605      
1 1 1 13 11 18 o 0 38.4074 13.6676   30.4547    -80.3235     4.34436     -80.3235     
1 1 1 13 11 19 o 0 27.7495 11.8803   16.5212    22.8257      2.14868     22.8257      
1 1 1 13 11 20 o 0 48.4676 16.0165   ?          ?            ?           ?            
1 1 1 13 11 21 o 0 49.2204 22.2582   ?          ?            ?           ?            
1 1 1 13 12 0  o 0 321.537 14.4919   299.985    0            122.951     3.67776e-14  
1 1 1 13 12 1  f 1 253.706 7.74963   121.506    -145.031     218.357     34.9691      
1 1 1 13 12 2  o 0 199.97  6.5833    203.189    32.3505      62.0339     32.3505      
1 1 1 13 12 3  o 0 451.742 12.8517   382.287    -76.3492     57.7078     103.651      
1 1 1 13 12 4  o 0 908.351 25.2329   792.928    -62.5284     65.8659     117.472      
1 1 1 13 12 5  o 0 79.6472 8.87267   2.0423     -117.671     101.525     62.329       
1 1 1 13 12 6  o 0 310.714 10.5223   215.628    134.998      114.127     -45.0018     
1 1 1 13 12 7  o 0 595.869 20.1906   528.131    129.645      38.4404     -50.3555     
1 1 1 13 12 8  o 0 387.86  13.045    402.575    -170.004     109.061     -170.004     
1 1 1 13 12 9  o 0 132.796 6.40956   134.632    47.1562      57.9344     47.1562      
1 1 1 13 12 10 o 0 446.315 14.1848   382.806    -179.871     21.4896     0.128954     
1 1 1 13 12 11 o 0 158.593 6.75798   77.775     -20.8764     137.877     159.124      
1 1 1 13 12 12 o 0 144.706 6.846     130.269    72.8488      5.87324     72.8488      
1 1 1 13 12 13 o 0 113.203 5.78766   56.8372    8.8045       88.0244     -171.195     
1 1 1 13 12 14 o 0 46.0354 12.4807   8.96891    24.5078      37.42       -155.492     
1 1 1 13 12 15 o 0 166.304 6.90386   118.453    103.771      55.6046     -76.2293     
1 1 1 13 12 16 o 0 128.576 6.73107   152.333    41.0053      37.0327     41.0053      
1 1 1 13 12 17 o 0 68.4651 7.90747   70.0395    135.037      4.7447      135.037      
1 1 1 13 12 18 o 0 105.733 9.26032   117.363    -29.2768     23.9149     -29.2768     
1 1 1 13 12 19 o 0 29.1677 12.7903   15.0156    -137.596     18.1708     42.4039      
1 1 1 13 12 20 o 0 43.2271 16.2926   ?          ?            ?           ?            
1 1 1 13 12 21 o 0 16.0588 8.19231   ?          ?            ?           ?            
1 1 1 13 12 22 o 0 9.30462 3.7477    ?          ?            ?           ?            
1 1 1 13 13 0  o 0 404.554 29.3114   375.037    180          98.6453     6.34942e-14  
1 1 1 13 13 1  o 0 998.164 35.6395   922.295    90           79.6062     90           
1 1 1 13 13 2  o 0 523.048 21.6244   480.831    180          27.6296     -5.44571e-14 
1 1 1 13 13 3  o 0 994.22  46.3469   907.92     90           53.4873     90           
1 1 1 13 13 4  o 0 564.475 25.2394   511.399    180          9.63866     5.04882e-13  
1 1 1 13 13 5  o 0 34.831  18.1915   1.19719    -90          6.83566     90           
1 1 1 13 13 6  o 0 510.166 22.7953   474.051    0            90.1606     3.37225e-14  
1 1 1 13 13 7  o 0 38.248  19.5679   8.56071    90           40.0281     -90          
1 1 1 13 13 8  o 0 31.2943 18.7126   5.1333     180          20.7844     1.73298e-15  
1 1 1 13 13 9  o 0 596.498 28.3946   534.436    90           24.9685     -90          
1 1 1 13 13 10 o 0 202.341 10.1412   178.639    180          89.0292     180          
1 1 1 13 13 11 o 0 425.977 19.6742   406.662    90           9.00411     90           
1 1 1 13 13 12 o 0 21.5902 14.0616   6.79187    0            32.8007     -180         
1 1 1 13 13 13 o 0 90.896  10.2582   83.8257    90           31.6703     -90          
1 1 1 13 13 14 o 0 14.9986 10.7435   1.13721    180          12.1        -1.03998e-14 
1 1 1 13 13 15 o 0 49.9666 17.9601   51.4557    -90          6.58628     90           
1 1 1 13 13 16 o 0 73.3966 9.00619   74.7338    0            33.9828     0            
1 1 1 13 13 17 o 0 90.3188 9.93268   94.2868    90           4.45733     -90          
1 1 1 13 13 18 f 1 25.1722 15.6978   9.13987    0            0.23539     0            
1 1 1 13 13 19 o 0 25.7053 15.5664   23.0919    -90          10.8966     90           
1 1 1 13 13 20 f 1 30.7607 18.6368   ?          ?            ?           ?            
1 1 1 13 13 21 o 0 11.4383 8.32497   ?          ?            ?           ?            
1 1 1 14 0  0  o 0 114.853 12.1171   105.251    180          128.057     -9.55667e-14 
1 1 1 14 0  1  o 0 278.119 13.0731   273.931    -45          115.611     135          
1 1 1 14 0  2  o 0 74.2496 8.58302   30.568     -90          17.4923     90           
1 1 1 14 0  3  o 0 145.022 8.752     114.864    -135         53.2314     -135         
1 1 1 14 0  4  o 0 47.1009 14.9596   32.4987    180          116.194     1.96252e-15  
1 1 1 14 0  5  o 0 125.154 9.24688   113.656    -45          11.9269     135          
1 1 1 14 0  6  o 0 379.217 19.1614   351.775    90           61.0008     90           
1 1 1 14 0  7  o 0 823.93  39.7884   754.262    45           17.8844     -135         
1 1 1 14 0  8  o 0 171.629 26.7855   154.715    0            24.0068     -180         
1 1 1 14 0  9  o 0 211.935 11.3507   196.568    -45          82.0254     135          
1 1 1 14 0  10 o 0 173.508 9.81019   157.543    -90          75.3185     -90          
1 1 1 14 0  11 o 0 55.7238 18.212    31.2447    45           26.5716     -135         
1 1 1 14 0  12 o 0 53.9181 18.3441   42.2397    180          57.3666     2.71643e-15  
1 1 1 14 0  13 o 0 276.142 14.3589   259.501    135          40.6983     135          
1 1 1 14 0  14 o 0 75.0117 12.5531   68.2878    -90          19.1694     90           
1 1 1 14 0  15 o 0 109.467 8.97733   98.0496    -135         34.2256     45           
1 1 1 14 0  16 o 0 122.809 8.30195   131.722    180          0.243626    180          
1 1 1 14 0  17 o 0 105.151 8.55612   109.756    -45          2.14593     135          
1 1 1 14 0  18 o 0 21.3752 14.5199   9.40406    90           10.7612     -90          
1 1 1 14 0  19 o 0 28.2985 17.1083   21.9151    45           0.103005    45           
1 1 1 14 0  20 f 1 33.1657 19.2332   2.39294    180          1.10634     180          
1 1 1 14 0  21 o 0 48.942  23.5598   ?          ?            ?           ?            
1 1 1 14 1  0  o 0 260.38  12.0253   256.337    0            6.39991     2.5761e-12   
1 1 1 14 1  1  o 0 499.121 15.8625   488.035    -115.624     0.164968    -115.624     
1 1 1 14 1  2  o 0 365.933 11.3491   254.455    62.1053      202.892     -117.895     
1 1 1 14 1  3  o 0 455.706 15.0342   450.759    114.079      17.1421     114.079      
1 1 1 14 1  4  o 0 114.793 5.42728   3.37056    -173.859     196.415     6.14051      
1 1 1 14 1  5  o 0 544.584 18.9818   505.612    68.1297      2.30456     -111.87      
1 1 1 14 1  6  o 0 404.881 13.5801   334.292    147.359      72.9155     -32.6409     
1 1 1 14 1  7  o 0 752.248 24.6467   672.846    179.96       24.7362     -0.0398398   
1 1 1 14 1  8  o 0 60.4598 9.84467   7.35312    -82.8019     53.2377     -82.8019     
1 1 1 14 1  9  o 0 148.11  7.6309    126.671    152.937      11.6009     152.937      
1 1 1 14 1  10 o 0 160.606 6.29473   124.416    106.621      30.0391     -73.3793     
1 1 1 14 1  11 o 0 67.3487 10.562    22.1051    27.8367      32.8837     -152.163     
1 1 1 14 1  12 o 0 208.376 8.00171   250.533    -51.6019     118.42      -51.6019     
1 1 1 14 1  13 o 0 169.003 6.22013   162.215    -17.3301     22.8132     -17.3301     
1 1 1 14 1  14 o 0 163.562 6.67718   108.207    93.4625      77.8974     -86.5375     
1 1 1 14 1  15 o 0 137.581 6.22882   104.411    -60.3398     29.7396     119.66       
1 1 1 14 1  16 o 0 67.3103 9.77752   66.257     -26.1203     2.34532     -26.1203     
1 1 1 14 1  17 o 0 38.2907 12.5137   13.458     127.246      31.1763     -52.754      
1 1 1 14 1  18 o 0 67.8409 8.33492   67.5954    -79.1153     5.18346     -79.1153     
1 1 1 14 1  19 o 0 59.437  11.8664   64.6763    177.19       18.519      177.19       
1 1 1 14 1  20 o 0 25.4198 12.0993   4.8813     126.803      0.637912    126.803      
1 1 1 14 1  21 o 0 33.1217 14.8802   ?          ?            ?           ?            
1 1 1 14 1  22 o 0 29.5704 9.34354   ?          ?            ?           ?            
1 1 1 14 2  0  o 0 787.488 32.9139   775.885    180          11.4219     -180         
1 1 1 14 2  1  o 0 482.386 14.4729   525.218    -13.9609     108.796     -13.9609     
1 1 1 14 2  2  o 0 210.953 6.85692   113.366    -124.164     174.463     55.8362      
1 1 1 14 2  3  o 0 377.229 12.987    406.201    -46.0885     85.9183     -46.0885     
1 1 1 14 2  4  o 0 189.428 6.55727   228.864    -2.39125     132.159     -2.39125     
1 1 1 14 2  5  o 0 377.665 13.0512   304.669    -47.0377     88.0493     132.962      
1 1 1 14 2  6  o 0 536.511 19.3185   440.947    -92.0703     103.812     87.9297      
1 1 1 14 2  7  o 0 52.716  10.4447   18.4668    40.4222      69.9355     40.4222      
1 1 1 14 2  8  o 0 113.611 6.0947    9.05444    55.9098      204.723     55.9098      
1 1 1 14 2  9  o 0 410.374 15.413    376.162    -62.7818     2.67566     -62.7818     
1 1 1 14 2  10 o 0 297.241 11.318    284.702    128.812      37.4399     128.812      
1 1 1 14 2  11 o 0 355.112 13.0814   332.382    51.6922      38.1222     51.6922      
1 1 1 14 2  12 o 0 241.503 8.59959   252.734    -103.918     53.6531     -103.918     
1 1 1 14 2  13 o 0 130.785 6.56627   138.835    3.05062      62.7558     3.05062      
1 1 1 14 2  14 o 0 95.1568 6.46601   94.1629    -120.748     32.8786     -120.748     
1 1 1 14 2  15 o 0 223.088 7.78115   191.157    176.293      12.1629     -3.70661     
1 1 1 14 2  16 o 0 91.3743 6.79497   113.923    -25.2576     44.5945     -25.2576     
1 1 1 14 2  17 o 0 44.8511 10.728    23.9605    -31.6688     27.7951     148.331      
1 1 1 14 2  18 o 0 23.7761 10.6598   2.08907    -56.7433     35.0537     -56.7433     
1 1 1 14 2  19 o 0 33.9368 13.0603   28.2774    -11.2896     1.95631     -11.2896     
1 1 1 14 2  20 o 0 25.8985 11.9088   12.0968    134.439      11.9504     -45.5612     
1 1 1 14 2  21 o 0 26.6455 12.036    ?          ?            ?           ?            
1 1 1 14 2  22 o 0 25.8197 12.4576   ?          ?            ?           ?            
1 1 1 14 3  0  o 0 339.631 16.3964   334.642    0            43.1697     -180         
1 1 1 14 3  1  o 0 534.978 15.8622   524.833    80.3109      3.01735     80.3109      
1 1 1 14 3  2  o 0 92.1602 5.55925   15.9929    -99.7168     114.987     80.2832      
1 1 1 14 3  3  o 0 159.413 6.3078    177.117    -74.7254     98.4806     -74.7254     
1 1 1 14 3  4  o 0 250.956 8.15444   213.871    109.502      44.0018     -70.4976     
1 1 1 14 3  5  o 0 200.953 7.31087   139.024    -16.9973     80.4922     163.003      
1 1 1 14 3  6  o 0 435.337 15.0543   448.764    73.7278      104.538     73.7278      
1 1 1 14 3  7  o 0 326.108 11.6773   287.876    -81.9704     6.37449     98.0296      
1 1 1 14 3  8  o 0 325.072 13.497    353.498    88.2903      139.304     88.2903      
1 1 1 14 3  9  o 0 206.66  8.38091   176.444    -41.1541     9.41723     138.846      
1 1 1 14 3  10 o 0 327.668 11.3686   266.434    177.66       55.2534     -2.33973     
1 1 1 14 3  11 o 0 178.923 7.60522   97.3299    28.8641      114.635     -151.136     
1 1 1 14 3  12 o 0 142.224 6.15294   142.617    -30.4391     34.472      -30.4391     
1 1 1 14 3  13 o 0 86.3521 7.06674   47.3041    72.2448      39.5007     -107.755     
1 1 1 14 3  14 f 1 105.668 5.73688   68.9696    -58.1663     46.0236     121.834      
1 1 1 14 3  15 o 0 83.6112 7.63327   68.4196    12.3666      4.82829     12.3666      
1 1 1 14 3  16 o 0 165.592 6.61022   174.127    22.178       2.24193     -157.822     
1 1 1 14 3  17 o 0 171.223 7.7884    190.173    -12.6706     27.4274     -12.6706     
1 1 1 14 3  18 o 0 109.427 6.29299   150.18     -49.7954     85.1882     -49.7954     
1 1 1 14 3  19 f 1 39.6275 13.7632   41.1284    -179.332     18.1137     -179.332     
1 1 1 14 3  20 o 0 30.6991 13.8858   11.695     -167.234     5.98862     -167.234     
1 1 1 14 3  21 o 0 33.5859 14.9611   ?          ?            ?           ?            
1 1 1 14 3  22 o 0 22.9958 11.4414   ?          ?            ?           ?            
1 1 1 14 4  0  o 0 303.288 13.2265   298.607    0            13.2989     180          
1 1 1 14 4  1  o 0 321.446 9.72648   316.024    -139.532     12.5893     -139.532     
1 1 1 14 4  2  o 0 460.743 14.5014   587.069    -73.486      283.339     -73.486      
1 1 1 14 4  3  o 0 308.096 10.5076   321.952    23.1381      57.864      23.1381      
1 1 1 14 4  4  o 0 85.7766 6.14673   8.1513     -108.917     2.07022     71.0834      
1 1 1 14 4  5  o 0 906.962 27.313    924.025    3.77198      164.697     3.77198      
1 1 1 14 4  6  o 0 221.081 8.15255   201.113    -54.3233     14.4259     -54.3233     
1 1 1 14 4  7  o 0 91.1675 7.23969   11.2082    174.475      163.748     174.475      
1 1 1 14 4  8  o 0 407.187 16.3776   352.405    -135.592     48.0151     44.4081      
1 1 1 14 4  9  o 0 303.067 11.3649   238.902    -96.5417     68.9449     83.4583      
1 1 1 14 4  10 o 0 63.5544 11.0491   16.9561    65.8473      31.0403     -114.153     
1 1 1 14 4  11 o 0 266.211 9.35286   264.6      84.1982      65.9253     84.1982      
1 1 1 14 4  12 o 0 124.037 6.4373    109.576    16.5793      4.38259     16.5793      
1 1 1 14 4  13 o 0 149.674 5.8096    139.34     140.638      7.14723     140.638      
1 1 1 14 4  14 o 0 109.407 5.75135   109.468    105.848      33.57       105.848      
1 1 1 14 4  15 o 0 78.495  7.77981   67.5782    84.1529      18.7552     84.1529      
1 1 1 14 4  16 o 0 59.1705 11.0353   60.8564    37.33        16.6932     37.33        
1 1 1 14 4  17 o 0 63.2645 8.34518   69.9532    -64.5719     40.497      -64.5719     
1 1 1 14 4  18 o 0 67.299  10.0226   82.3865    -175.866     39.4033     -175.866     
1 1 1 14 4  19 o 0 102.858 9.24092   129.082    -7.56954     58.8926     -7.56954     
1 1 1 14 4  20 o 0 35.5073 14.1488   32.157     1.9368       14.1246     1.9368       
1 1 1 14 4  21 o 0 27.8958 13.5733   ?          ?            ?           ?            
1 1 1 14 4  22 o 0 21.5043 10.1319   ?          ?            ?           ?            
1 1 1 14 5  0  o 0 278.047 13.4786   273.325    0            29.068      3.94347e-14  
1 1 1 14 5  1  o 0 244.402 7.67203   287.289    49.3803      118.507     49.3803      
1 1 1 14 5  2  o 0 369.213 12.0308   286.665    -166.868     139.811     13.1323      
1 1 1 14 5  3  o 0 564.496 17.5339   488.405    50.9628      114.427     -129.037     
1 1 1 14 5  4  o 0 308.447 10.0529   245.23     6.68642      93.0878     -173.314     
1 1 1 14 5  5  o 0 674.506 22.1719   648.558    -151.545     51.754      -151.545     
1 1 1 14 5  6  o 0 960.257 32.8602   932.588    64.4207      108.593     64.4207      
1 1 1 14 5  7  o 0 323.067 11.013    322.366    -125.496     73.5767     -125.496     
1 1 1 14 5  8  o 0 127.54  6.30895   74.9867    165.593      59.6293     -14.4069     
1 1 1 14 5  9  o 0 346.575 12.8561   388.726    -143.004     155.923     -143.004     
1 1 1 14 5  10 o 0 73.7485 8.81116   34.507     -21.2075     10.6376     158.792      
1 1 1 14 5  11 o 0 90.0505 7.98973   55.9031    99.506       18.6229     -80.494      
1 1 1 14 5  12 o 0 40.1952 13.5207   33.3436    -161.319     108.018     -161.319     
1 1 1 14 5  13 o 0 290.362 9.37364   321.737    -64.8685     105.813     -64.8685     
1 1 1 14 5  14 o 0 100.924 6.55983   64.7166    62.8007      44.9388     -117.199     
1 1 1 14 5  15 o 0 96.8715 6.80408   70.106     -55.6327     21.0794     124.367      
1 1 1 14 5  16 f 1 56.8452 9.26743   55.6331    164.143      11.3698     164.143      
1 1 1 14 5  17 o 0 42.6388 11.7802   17.9697    13.833       35.773      -166.167     
1 1 1 14 5  18 o 0 38.8868 12.7692   23.9379    141.833      19.0394     -38.167      
1 1 1 14 5  19 o 0 39.2066 14.0793   30.3534    -94.9431     9.0945      85.0569      
1 1 1 14 5  20 o 0 30.8407 13.5782   ?          ?            ?           ?            
1 1 1 14 5  21 o 0 37.7696 16.9049   ?          ?            ?           ?            
1 1 1 14 5  22 o 0 20.9956 10.1457   ?          ?            ?           ?            
1 1 1 14 6  0  o 0 333.658 16.8248   327.216    0            4.22403     180          
1 1 1 14 6  1  o 0 459.916 15.3342   432.597    -83.1712     26.8345     96.8288      
1 1 1 14 6  2  o 0 380.961 11.5473   356.514    156.386      19.4858     -23.6135     
1 1 1 14 6  3  o 0 306.075 8.85233   258.094    2.32472      64.8995     -177.675     
1 1 1 14 6  4  o 0 404.074 12.6153   400.204    -116.741     56.4416     -116.741     
1 1 1 14 6  5  o 0 102.202 5.81712   39.1917    81.6152      76.5543     -98.3848     
1 1 1 14 6  6  o 0 569.11  18.0823   529.595    73.2564      26.2241     73.2564      
1 1 1 14 6  7  o 0 619.039 18.1654   567.065    86.7633      23.7657     86.7633      
1 1 1 14 6  8  o 0 91.5336 8.45597   22.0862    9.76851      89.4145     -170.231     
1 1 1 14 6  9  o 0 204.461 7.96362   166.794    146.875      22.2115     -33.1252     
1 1 1 14 6  10 f 1 217.602 8.38465   195.384    -5.26366     9.7846      -5.26366     
1 1 1 14 6  11 o 0 93.826  10.085    61.7185    94.0181      14.2654     -85.9819     
1 1 1 14 6  12 o 0 304.423 10.631    317.551    -5.74989     64.0726     -5.74989     
1 1 1 14 6  13 o 0 185.049 6.84411   113.864    51.7727      112.594     -128.227     
1 1 1 14 6  14 o 0 180.443 6.25009   161.721    -86.7489     0.673875    -86.7489     
1 1 1 14 6  15 o 0 129.229 5.50998   94.74      120.584      32.9478     -59.4161     
1 1 1 14 6  16 o 0 227.934 7.79563   291.464    -154.724     99.1517     -154.724     
1 1 1 14 6  17 o 0 75.2505 7.83328   81.1932    66.1017      19.0141     66.1017      
1 1 1 14 6  18 o 0 47.2235 13.1973   46.4377    -177.824     12.2081     -177.824     
1 1 1 14 6  19 f 1 41.4815 14.5013   27.5526    17.0177      20.7319     -162.982     
1 1 1 14 6  20 o 0 30.3875 12.9473   ?          ?            ?           ?            
1 1 1 14 6  21 o 0 32.7392 15.157    ?          ?            ?           ?            
1 1 1 14 6  22 o 0 23.1211 8.47506   ?          ?            ?           ?            
1 1 1 14 7  0  o 0 215.595 10.5351   210.663    180          58.4104     -180         
1 1 1 14 7  1  o 0 461.095 14.2522   499.24     -49.7004     108.781     -49.7004     
1 1 1 14 7  2  o 0 954.325 29.5586   1089.02    -179.57      329.355     -179.57      
1 1 1 14 7  3  o 0 686.596 19.969    663.979    169.331      8.85012     169.331      
1 1 1 14 7  4  o 0 80.1158 6.57933   11.4509    -25.0698     78.7916     154.93       
1 1 1 14 7  5  f 1 254.157 9.69048   167.549    -11.5043     120.576     168.496      
1 1 1 14 7  6  o 0 309.597 10.6031   242.242    -52.3861     67.9063     127.614      
1 1 1 14 7  7  o 0 129.158 6.33666   47.0273    52.2558      116.888     -127.744     
1 1 1 14 7  8  o 0 371.406 13.4774   383.307    114.377      90.6325     114.377      
1 1 1 14 7  9  o 0 128.514 6.93875   58.0739    114.216      105.532     -65.7837     
1 1 1 14 7  10 o 0 199.767 7.82597   145.113    91.3017      58.5622     -88.6983     
1 1 1 14 7  11 o 0 172.215 7.18782   133.49     -45.2982     24.4839     134.702      
1 1 1 14 7  12 o 0 58.7508 11.3234   10.155     -131.088     33.5317     48.9115      
1 1 1 14 7  13 o 0 80.0662 8.2875    69.043     142.576      9.98919     142.576      
1 1 1 14 7  14 o 0 179.754 6.92162   137.513    37.6643      46.7696     -142.336     
1 1 1 14 7  15 o 0 44.275  11.0072   4.48776    58.1416      4.9154      -121.858     
1 1 1 14 7  16 o 0 70.0113 7.54496   68.8998    177.847      1.34874     177.847      
1 1 1 14 7  17 o 0 90.3034 7.03815   74.6972    -173.54      34.4449     6.45994      
1 1 1 14 7  18 o 0 44.5918 12.8637   41.4437    125.789      8.36996     125.789      
1 1 1 14 7  19 o 0 47.4552 14.6917   46.0426    158.371      5.67938     158.371      
1 1 1 14 7  20 o 0 46.9987 17.7417   ?          ?            ?           ?            
1 1 1 14 7  21 o 0 36.3671 16.9186   ?          ?            ?           ?            
1 1 1 14 8  0  o 0 86.9357 19.2106   59.8086    0            20.3971     -180         
1 1 1 14 8  1  o 0 345.871 10.8006   415.536    -33.3377     175.201     -33.3377     
1 1 1 14 8  2  o 0 401.071 12.089    279.928    -78.4304     207.95      101.57       
1 1 1 14 8  3  o 0 876.63  26.2042   891.978    -155.272     104.769     -155.272     
1 1 1 14 8  4  o 0 573.613 18.8445   604.898    -139.394     155.989     -139.394     
1 1 1 14 8  5  o 0 452.27  14.9411   400.436    120.793      19.684      -59.207      
1 1 1 14 8  6  o 0 201.382 7.50971   138.791    -138.318     70.9863     41.6819      
1 1 1 14 8  7  o 0 552.507 17.5696   609.332    167.285      238.905     167.285      
1 1 1 14 8  8  o 0 90.524  7.53338   16.3475    82.0881      100.044     -97.9119     
1 1 1 14 8  9  o 0 85.6724 7.68108   56.7728    77.8355      4.08128     77.8355      
1 1 1 14 8  10 o 0 329.754 12.084    275.351    -35.9889     32.8735     144.011      
1 1 1 14 8  11 o 0 256.533 8.57499   235.013    119.996      28.1497     119.996      
1 1 1 14 8  12 o 0 165.668 7.26791   196.676    142.607      104.28      142.607      
1 1 1 14 8  13 o 0 95.4154 6.49256   74.1962    126.331      15.8337     -53.6691     
1 1 1 14 8  14 f 1 117.039 6.91736   51.4139    58.7271      102.996     -121.273     
1 1 1 14 8  15 o 0 156.916 5.63409   159.593    -75.9136     45.1569     -75.9136     
1 1 1 14 8  16 o 0 79.4883 7.31247   85.4452    -32.5262     13.4015     -32.5262     
1 1 1 14 8  17 o 0 67.8509 8.01551   79.9253    105.172      28.4415     105.172      
1 1 1 14 8  18 o 0 66.5462 9.98569   54.6203    153.294      19.4237     -26.7065     
1 1 1 14 8  19 o 0 19.6    9.60618   1.90565    -31.4399     16.4711     148.56       
1 1 1 14 8  20 o 0 61.4082 17.4706   ?          ?            ?           ?            
1 1 1 14 8  21 o 0 27.243  12.7092   ?          ?            ?           ?            
1 1 1 14 8  22 o 0 6.07914 3.04258   ?          ?            ?           ?            
1 1 1 14 9  0  o 0 780.487 30.7288   756.746    180          100.752     180          
1 1 1 14 9  1  o 0 167.769 6.56224   126.14     -101.513     49.6933     78.4865      
1 1 1 14 9  2  o 0 94.9879 5.90777   39.6596    148.634      57.5543     -31.3663     
1 1 1 14 9  3  o 0 336.03  10.7123   232.131    -156.511     150.601     23.4894      
1 1 1 14 9  4  o 0 166.286 6.76291   171.295    -89.5542     75.2655     -89.5542     
1 1 1 14 9  5  f 1 200.254 6.85702   161.536    28.8431      23.3037     -151.157     
1 1 1 14 9  6  o 0 605.511 20.1592   604.185    150.563      123.25      150.563      
1 1 1 14 9  7  o 0 456.145 16.975    522.12     -64.8817     205.903     -64.8817     
1 1 1 14 9  8  o 0 374.764 13.0953   361.343    -75.7563     44.9569     -75.7563     
1 1 1 14 9  9  o 0 463.585 15.3247   354.932    -32.1631     125.498     147.837      
1 1 1 14 9  10 f 1 104.176 6.79804   34.8245    -69.7868     101.102     110.213      
1 1 1 14 9  11 o 0 161.771 6.92742   149.157    -82.3724     3.01732     -82.3724     
1 1 1 14 9  12 o 0 136.238 6.18408   106.626    142.931      27.225      -37.0687     
1 1 1 14 9  13 o 0 67.4957 7.91469   27.2807    167.905      56.0638     -12.0945     
1 1 1 14 9  14 o 0 183.408 6.63509   170.738    -105.127     15.5623     -105.127     
1 1 1 14 9  15 o 0 52.9021 10.8645   36.2193    81.545       5.78647     -98.455      
1 1 1 14 9  16 o 0 65.317  8.56346   51.1514    7.30899      25.3511     -172.691     
1 1 1 14 9  17 o 0 131.214 7.37484   169.57     109.589      71.0258     109.589      
1 1 1 14 9  18 o 0 52.4292 11.06     41.8163    -73.0051     13.9288     106.995      
1 1 1 14 9  19 o 0 42.2873 11.5419   42.8461    -58.7875     30.4866     -58.7875     
1 1 1 14 9  20 o 0 50.5092 15.0085   ?          ?            ?           ?            
1 1 1 14 9  21 o 0 35.2196 13.9497   ?          ?            ?           ?            
1 1 1 14 10 0  o 0 102.014 7.85346   6.09876    0            1.3245      -9.59327e-13 
1 1 1 14 10 1  o 0 280.281 8.40763   235.278    105.429      40.3164     -74.5712     
1 1 1 14 10 2  o 0 383.955 10.3726   344.762    103.43       14.7992     -76.5701     
1 1 1 14 10 3  o 0 399.28  12.0725   289.937    82.3349      149.846     -97.6651     
1 1 1 14 10 4  o 0 262.415 8.48727   197.383    -115.241     73.2136     64.7587      
1 1 1 14 10 5  o 0 411.538 14.0417   357.429    -134.129     22.9845     45.8708      
1 1 1 14 10 6  o 0 456.729 13.943    474.178    -64.5581     138.485     -64.5581     
1 1 1 14 10 7  o 0 368.803 12.0486   377.091    130.999      82.4433     130.999      
1 1 1 14 10 8  f 1 333.729 10.4691   383.629    -42.1339     173.078     -42.1339     
1 1 1 14 10 9  o 0 163.355 7.27491   102.363    145.499      78.6853     -34.5013     
1 1 1 14 10 10 o 0 193.06  7.14593   123.063    -88.6665     87.4277     91.3335      
1 1 1 14 10 11 o 0 184.475 7.29915   126.531    -36.9681     90.0357     143.032      
1 1 1 14 10 12 o 0 93.868  6.84304   61.3775    109.566      26.7571     -70.4345     
1 1 1 14 10 13 o 0 65.4149 9.14879   47.4986    -9.63036     8.6782      -9.63036     
1 1 1 14 10 14 o 0 99.3275 6.09995   85.8186    19.4566      5.7713      19.4566      
1 1 1 14 10 15 o 0 163.658 6.50564   170.653    52.2989      56.4777     52.2989      
1 1 1 14 10 16 o 0 97.2359 6.72746   112.73     99.0206      28.8252     99.0206      
1 1 1 14 10 17 o 0 23.8008 11.0205   0.32331    -75.4012     27.4418     104.599      
1 1 1 14 10 18 o 0 81.3358 8.25716   105.553    18.5854      55.9915     18.5854      
1 1 1 14 10 19 o 0 31.032  12.7578   23.98      -172.82      3.55378     -172.82      
1 1 1 14 10 20 o 0 49.5422 13.4835   ?          ?            ?           ?            
1 1 1 14 10 21 o 0 38.7984 19.1886   ?          ?            ?           ?            
1 1 1 14 11 0  o 0 144.825 9.09668   134.993    0            124.082     180          
1 1 1 14 11 1  o 0 428.004 12.4331   405.86     -37.6044     25.4305     -37.6044     
1 1 1 14 11 2  o 0 189.678 7.02604   131.454    149.952      70.1827     -30.0476     
1 1 1 14 11 3  o 0 313.885 9.17338   280.397    45.0108      3.63558     -134.989     
1 1 1 14 11 4  o 0 294.522 8.39264   327.166    39.4851      135.636     39.4851      
1 1 1 14 11 5  o 0 424.116 13.1964   426.554    -98.108      97.8213     -98.108      
1 1 1 14 11 6  o 0 529.739 16.405    528.944    13.6528      119.983     13.6528      
1 1 1 14 11 7  o 0 320.231 11.4109   340.864    -141.042     105.879     -141.042     
1 1 1 14 11 8  o 0 525.927 18.486    448.316    75.7113      57.1224     -104.289     
1 1 1 14 11 9  o 0 384.264 12.0884   316.708    45.5851      51.2298     -134.415     
1 1 1 14 11 10 o 0 263.58  8.91876   240.972    -54.3651     24.6976     -54.3651     
1 1 1 14 11 11 o 0 147.44  6.19826   165.707    -40.3115     76.1099     -40.3115     
1 1 1 14 11 12 o 0 118.005 7.5796    80.1634    126.153      52.2508     -53.8469     
1 1 1 14 11 13 o 0 27.8513 11.4946   4.91178    -100.947     16.8412     -100.947     
1 1 1 14 11 14 o 0 136.661 7.08365   111.079    -37.6073     16.0553     142.393      
1 1 1 14 11 15 o 0 85.9985 6.97424   61.3208    -162.867     22.2083     17.1329      
1 1 1 14 11 16 o 0 62.3153 9.65354   62.5989    99.3469      10.4252     99.3469      
1 1 1 14 11 17 o 0 93.3334 7.10484   85.6373    36.4784      17.5824     -143.522     
1 1 1 14 11 18 o 0 33.8278 13.2399   6.92692    -156.945     44.6318     23.0548      
1 1 1 14 11 19 o 0 62.468  14.4838   62.0158    143.865      6.01031     143.865      
1 1 1 14 11 20 o 0 25.4319 12.1441   ?          ?            ?           ?            
1 1 1 14 11 21 o 0 13.7649 6.88852   ?          ?            ?           ?            
1 1 1 14 12 0  o 0 423.985 19.1398   392.891    180          57.0974     180          
1 1 1 14 12 1  o 0 240.404 6.87915   148.038    -119.141     135.694     60.8594      
1 1 1 14 12 2  o 0 159.15  5.7307    104.206    -0.747955    62.7307     179.252      
1 1 1 14 12 3  o 0 529.624 16.3314   493.113    -125.907     26.2575     -125.907     
1 1 1 14 12 4  o 0 359.674 10.0417   340.894    -68.0559     41.4414     -68.0559     
1 1 1 14 12 5  o 0 809.967 25.4538   761.058    -124.526     73.1842     -124.526     
1 1 1 14 12 6  o 0 229.859 7.91777   209.585    -96.7136     10.3539     -96.7136     
1 1 1 14 12 7  o 0 144.286 6.49858   133.789    -97.7262     46.87       -97.7262     
1 1 1 14 12 8  o 0 163.235 7.10612   96.2978    -90.4227     92.3931     89.5773      
1 1 1 14 12 9  o 0 212.43  8.15758   185.559    91.7948      2.20465     91.7948      
1 1 1 14 12 10 o 0 45.8303 12.5756   10.7579    177.223      57.2427     177.223      
1 1 1 14 12 11 o 0 269.534 8.54025   268.621    -144.811     34.0525     -144.811     
1 1 1 14 12 12 o 0 67.9627 10.0783   42.9092    -68.3065     21.669      111.693      
1 1 1 14 12 13 o 0 80.9532 7.38296   58.2575    -106.774     40.5676     -106.774     
1 1 1 14 12 14 o 0 76.6469 9.51472   58.5961    148.544      1.50427     -31.4556     
1 1 1 14 12 15 o 0 114.751 5.79603   151.884    -76.1535     65.5391     -76.1535     
1 1 1 14 12 16 o 0 76.3011 7.85047   89.5188    -74.0839     33.0743     -74.0839     
1 1 1 14 12 17 o 0 34.9571 13.576    16.0583    -31.2327     5.18773     -31.2327     
1 1 1 14 12 18 o 0 92.7229 7.73201   110.967    58.9504      38.7055     58.9504      
1 1 1 14 12 19 o 0 20.0202 9.61996   2.9561     149.525      13.3218     -30.4752     
1 1 1 14 12 20 o 0 40.4027 18.3663   ?          ?            ?           ?            
1 1 1 14 12 21 o 0 12.4927 6.15772   ?          ?            ?           ?            
1 1 1 14 13 0  o 0 101.844 8.27686   85.3864    180          27.2068     -4.60816e-14 
1 1 1 14 13 1  f 1 166.707 6.04532   31.2512    -101.56      230.138     78.4402      
1 1 1 14 13 2  o 0 422.323 11.3838   315.81     22.5174      132.338     -157.483     
1 1 1 14 13 3  o 0 361.435 11.1606   246.853    -174.372     153.922     5.62825      
1 1 1 14 13 4  o 0 500.102 14.4605   507.649    153.288      123.333     153.288      
1 1 1 14 13 5  o 0 663.168 18.761    618.825    -155.46      60.084      -155.46      
1 1 1 14 13 6  o 0 443.509 13.1471   467.922    111.271      127.105     111.271      
1 1 1 14 13 7  o 0 569.474 18.752    559.202    -162.507     85.8675     -162.507     
1 1 1 14 13 8  o 0 211.468 7.91741   192.479    9.10489      15.0104     9.10489      
1 1 1 14 13 9  o 0 231.866 8.49229   263.839    133.59       129.897     133.59       
1 1 1 14 13 10 o 0 115.233 7.40099   116.541    -104.361     48.8279     -104.361     
1 1 1 14 13 11 o 0 136.638 6.61794   96.3156    -163.542     50.7968     16.4576      
1 1 1 14 13 12 o 0 168.739 6.54142   154.137    -84.5375     1.50572     -84.5375     
1 1 1 14 13 13 o 0 180.654 6.91189   147.997    -60.3829     28.1907     119.617      
1 1 1 14 13 14 o 0 45.8014 12.4975   2.17767    -23.8384     67.7827     -23.8384     
1 1 1 14 13 15 o 0 93.1946 6.86581   115.342    -48.1447     41.5751     -48.1447     
1 1 1 14 13 16 o 0 57.7958 9.81808   33.1578    14.4476      44.5197     -165.552     
1 1 1 14 13 17 o 0 80.259  9.21427   75.3358    -28.01       9.32871     151.99       
1 1 1 14 13 18 o 0 52.7754 12.6377   60.2068    86.1301      22.1599     86.1301      
1 1 1 14 13 19 o 0 36.1922 13.3868   24.2899    -159.083     14.8539     20.9175      
1 1 1 14 13 20 o 0 32.935  14.3706   ?          ?            ?           ?            
1 1 1 14 13 21 o 0 8.42285 4.25035   ?          ?            ?           ?            
1 1 1 14 14 0  o 0 632.846 36.6873   578.815    0            87.2125     1.39154e-13  
1 1 1 14 14 1  o 0 192.526 8.52759   170.128    90           90.1017     90           
1 1 1 14 14 2  o 0 807.625 36.8076   732.928    0            12.517      180          
1 1 1 14 14 3  f 1 662.694 28.163    597.594    90           14.6883     -90          
1 1 1 14 14 4  o 0 88.3329 16.4374   39.9074    180          5.90591     4.261e-14    
1 1 1 14 14 5  o 0 51.6737 14.8221   27.5678    -90          68.1339     90           
1 1 1 14 14 6  o 0 104.175 10.7059   84.8484    180          16.1567     4.11193e-14  
1 1 1 14 14 7  o 0 82.4984 12.8176   72.8323    -90          42.0527     90           
1 1 1 14 14 8  o 0 238.964 10.1265   214.33     0            10.2623     180          
1 1 1 14 14 9  o 0 185.149 10.8717   163.881    90           14.0271     -90          
1 1 1 14 14 10 o 0 204.412 9.71864   195.761    0            62.6389     8.96575e-15  
1 1 1 14 14 11 o 0 211.665 10.3745   199.462    90           112.828     90           
1 1 1 14 14 12 o 0 207.207 11.8612   192.183    0            34.4892     0            
1 1 1 14 14 13 o 0 106.764 9.52532   96.9665    -90          25.3106     -90          
1 1 1 14 14 14 o 0 16.8583 11.6983   6.63217    180          30.8461     1.42899e-14  
1 1 1 14 14 15 o 0 17.3369 11.8787   8.58847    -90          37.6382     90           
1 1 1 14 14 16 o 0 85.5556 13.317    90.2018    0            7.83981     0            
1 1 1 14 14 17 o 0 47.4349 17.2695   48.1565    -90          0.216446    90           
1 1 1 14 14 18 o 0 30.9916 17.6829   30.2695    0            9.81374     180          
1 1 1 14 14 19 o 0 55.5088 27.9041   ?          ?            ?           ?            
1 1 1 14 14 20 o 0 33.0077 19.5182   ?          ?            ?           ?            
1 1 1 14 14 21 o 0 22.1171 13.8875   ?          ?            ?           ?            
1 1 1 15 0  1  o 0 287.454 12.4335   281.202    45           85.3977     45           
1 1 1 15 0  2  o 0 124.668 7.53997   120.53     180          46.2645     -3.62562e-14 
1 1 1 15 0  3  o 0 620.551 33.4579   604.108    135          117.421     -45          
1 1 1 15 0  4  o 0 86.6337 9.34495   47.0976    90           10.6619     -90          
1 1 1 15 0  5  o 0 491.562 22.4601   457.786    -135         37.4259     45           
1 1 1 15 0  6  f 1 931.299 46.0809   857.595    0            67.3872     0            
1 1 1 15 0  7  o 0 296.692 14.0222   269.622    -45          0.68696     -45          
1 1 1 15 0  8  o 0 101.553 9.44232   71.5042    -90          1.84614     90           
1 1 1 15 0  9  o 0 317.991 13.7965   292.746    45           84.9144     45           
1 1 1 15 0  10 f 1 126.031 9.05467   104.513    0            49.3946     1.06289e-14  
1 1 1 15 0  11 o 0 40.6922 18.4017   26.6366    135          74.2355     -45          
1 1 1 15 0  12 o 0 248.58  12.3189   236.918    -90          37.6712     -90          
1 1 1 15 0  13 o 0 202.562 9.51172   188.814    -135         50.0502     -135         
1 1 1 15 0  14 o 0 193.809 10.0036   176.448    0            38.9273     7.0297e-15   
1 1 1 15 0  15 o 0 193.369 9.86141   171.721    135          35.1506     -45          
1 1 1 15 0  16 f 1 30.4024 16.6534   19.9714    -90          17.7873     90           
1 1 1 15 0  17 o 0 19.2723 12.7636   3.95195    -135         12.1835     45           
1 1 1 15 0  18 o 0 41.451  20.2082   41.1053    180          14.3967     1.21678e-14  
1 1 1 15 0  19 o 0 60.8235 15.5941   59.3259    -45          4.21731     -45          
1 1 1 15 0  20 o 0 19.9857 14.0726   ?          ?            ?           ?            
1 1 1 15 0  21 o 0 30.4642 20.3195   ?          ?            ?           ?            
1 1 1 15 1  0  o 0 255.774 13.3657   250.134    180          3.01426     -180         
1 1 1 15 1  1  f 1 296.724 8.69548   228.969    93.6899      111.364     -86.3101     
1 1 1 15 1  2  o 0 420.801 12.786    351.416    76.2445      111.154     -103.756     
1 1 1 15 1  3  o 0 280.731 9.1876    239.092    67.6678      54.8574     -112.332     
1 1 1 15 1  4  o 0 612.435 19.7313   635.013    16.1723      93.4822     16.1723      
1 1 1 15 1  5  o 0 499.521 15.7363   479.948    114.675      38.6217     114.675      
1 1 1 15 1  6  o 0 558.892 18.3213   519.61     -74.0833     18.17       -74.0833     
1 1 1 15 1  7  o 0 424.774 14.8006   429.472    -80.594      98.1673     -80.594      
1 1 1 15 1  8  o 0 203.141 8.09041   139.162    168.311      85.2362     -11.6889     
1 1 1 15 1  9  o 0 421.829 16.4876   427.637    -155.037     89.8155     -155.037     
1 1 1 15 1  10 o 0 148.12  7.80762   65.903     -44.1715     125.072     135.828      
1 1 1 15 1  11 o 0 68.696  10.5017   25.2994    28.9441      19.614      -151.056     
1 1 1 15 1  12 f 1 289.589 10.0072   281.122    15.9116      19.1458     15.9116      
1 1 1 15 1  13 o 0 147.661 6.63524   143.886    -150.441     22.0934     -150.441     
1 1 1 15 1  14 f 1 72.9276 8.34797   43.056     45.7395      30.9084     -134.261     
1 1 1 15 1  15 o 0 40.3015 12.0327   2.51429    -9.46344     30.4024     170.537      
1 1 1 15 1  16 o 0 103.099 6.28268   114.436    164.466      18.5949     164.466      
1 1 1 15 1  17 o 0 128.878 6.76789   140.846    47.3192      21.7176     47.3192      
1 1 1 15 1  18 o 0 83.5935 8.27704   77.934     -106.342     6.77074     73.6582      
1 1 1 15 1  19 f 1 24.5584 11.4144   10.9745    101.26       6.07897     -78.7403     
1 1 1 15 1  20 o 0 35.6975 14.7344   ?          ?            ?           ?            
1 1 1 15 1  21 o 0 26.3923 13.0064   ?          ?            ?           ?            
1 1 1 15 2  0  o 0 511.141 21.5146   500.106    180          102.17      180          
1 1 1 15 2  1  o 0 279.501 9.17989   215.841    6.67731      103.072     -173.323     
1 1 1 15 2  2  o 0 134.68  6.35486   88.1435    165.12       58.5605     -14.8796     
1 1 1 15 2  3  o 0 127.793 6.64611   112.476    -171.783     33.6835     -171.783     
1 1 1 15 2  4  o 0 514.287 17.9309   638.903    -3.94143     296.51      -3.94143     
1 1 1 15 2  5  o 0 172.096 6.32487   174.42     -51.6907     62.6366     -51.6907     
1 1 1 15 2  6  o 0 601.226 20.1527   593.998    46.4156      91.0713     46.4156      
1 1 1 15 2  7  o 0 322.173 11.2377   280.456    93.1764      11.182      -86.8236     
1 1 1 15 2  8  f 1 147.795 6.52418   127.981    -140.041     13.516      -140.041     
1 1 1 15 2  9  f 1 99.8526 8.79436   36.2131    -74.8215     76.1019     105.179      
1 1 1 15 2  10 o 0 224.824 7.6304    200.7      176.118      6.26912     176.118      
1 1 1 15 2  11 o 0 93.0284 7.59927   57.6964    90.2865      22.6859     -89.7135     
1 1 1 15 2  12 o 0 269.404 10.0716   287.329    12.7911      72.4077     12.7911      
1 1 1 15 2  13 o 0 146.629 6.26589   99.7453    147.473      66.643      -32.5268     
1 1 1 15 2  14 o 0 188.098 6.81125   171.285    127.19       6.945       127.19       
1 1 1 15 2  15 o 0 160.48  6.20324   166.02     -152.182     56.6234     -152.182     
1 1 1 15 2  16 f 1 99.6284 6.03217   113.017    171.855      23.8203     171.855      
1 1 1 15 2  17 o 0 52.0444 12.3515   13.64      158.793      70.4231     -21.2071     
1 1 1 15 2  18 o 0 35.81   13.0666   24.4994    -67.2668     2.11621     -67.2668     
1 1 1 15 2  19 o 0 18.7822 9.06301   1.36338    -19.2647     10.1966     160.735      
1 1 1 15 2  20 o 0 32.4275 12.8898   ?          ?            ?           ?            
1 1 1 15 2  21 o 0 45.0429 14.7996   ?          ?            ?           ?            
1 1 1 15 2  22 o 0 16.3145 7.69956   ?          ?            ?           ?            
1 1 1 15 3  0  o 0 131.236 8.57784   16.8319    0            8.83428     1.35196e-14  
1 1 1 15 3  1  o 0 460.084 13.7422   481.461    58.2717      72.5655     58.2717      
1 1 1 15 3  2  o 0 430.24  13.9886   460.609    -95.9372     92.5293     -95.9372     
1 1 1 15 3  3  o 0 333.773 10.7571   317.653    -151.595     0.211689    28.4045      
1 1 1 15 3  4  o 0 335.814 10.7269   348.812    -93.7112     82.8108     -93.7112     
1 1 1 15 3  5  o 0 425.62  14.3396   339.777    -118.945     101.15      61.0545      
1 1 1 15 3  6  o 0 248.068 9.15006   271.75     -92.2674     110.898     -92.2674     
1 1 1 15 3  7  o 0 315.223 10.0777   234.509    14.3547      90.4229     -165.645     
1 1 1 15 3  8  o 0 230.677 9.68051   205.736    65.979       0.598032    -114.021     
1 1 1 15 3  9  o 0 157.597 7.99154   135.528    -2.96421     11.5571     -2.96421     
1 1 1 15 3  10 o 0 248.521 9.48102   246.292    -97.6764     55.692      -97.6764     
1 1 1 15 3  11 o 0 256.136 7.90321   232.848    -140.553     22.3481     -140.553     
1 1 1 15 3  12 o 0 332.143 10.5262   318.378    -19.1794     12.8275     -19.1794     
1 1 1 15 3  13 o 0 157.584 6.70942   173.383    79.2233      64.2025     79.2233      
1 1 1 15 3  14 o 0 156.291 6.40389   160.763    157.714      47.0206     157.714      
1 1 1 15 3  15 o 0 163.299 7.2616    136.469    45.3948      9.79891     -134.605     
1 1 1 15 3  16 o 0 65.0851 8.59191   73.9041    -12.4798     31.7679     -12.4798     
1 1 1 15 3  17 o 0 99.0729 6.51069   62.197     -75.5951     74.8593     104.405      
1 1 1 15 3  18 o 0 51.3211 9.36935   56.495     14.1075      28.0098     14.1075      
1 1 1 15 3  19 o 0 37.041  13.3791   30.3787    99.5192      2.35977     -80.4808     
1 1 1 15 3  20 o 0 25.7064 12.3561   ?          ?            ?           ?            
1 1 1 15 3  21 o 0 20.2133 10.0841   ?          ?            ?           ?            
1 1 1 15 3  22 o 0 15.2976 7.18249   ?          ?            ?           ?            
1 1 1 15 4  0  o 0 77.3314 9.01705   68.3222    0            85.2854     180          
1 1 1 15 4  1  o 0 163.239 6.05811   99.7556    -80.7509     99.1199     99.2491      
1 1 1 15 4  2  o 0 389.382 11.5138   396.537    -149.049     46.0663     -149.049     
1 1 1 15 4  3  o 0 220.689 7.87062   162.597    135.91       86.4477     -44.0905     
1 1 1 15 4  4  o 0 394.282 12.4664   340.839    33.6785      44.9113     -146.322     
1 1 1 15 4  5  o 0 299.94  9.13829   373.334    -30.1009     214.781     -30.1009     
1 1 1 15 4  6  o 0 322.007 10.7253   333.859    -88.3382     93.8745     -88.3382     
1 1 1 15 4  7  o 0 237.304 8.42815   225.671    74.3256      41.9811     74.3256      
1 1 1 15 4  8  o 0 512.575 18.8186   593.508    -116.905     245.153     -116.905     
1 1 1 15 4  9  o 0 554.535 20.4587   513.459    104.951      17.4732     104.951      
1 1 1 15 4  10 o 0 162.378 6.42615   136.658    117.494      3.97722     -62.5057     
1 1 1 15 4  11 o 0 266.496 8.87498   202.631    -159.828     57.2689     20.1718      
1 1 1 15 4  12 o 0 92.0932 6.60164   64.5351    -170.32      13.8355     9.6798       
1 1 1 15 4  13 o 0 108.361 5.86456   98.7209    -152.394     9.21132     -152.394     
1 1 1 15 4  14 o 0 99.8636 7.07618   111.245    -62.0563     71.2631     -62.0563     
1 1 1 15 4  15 o 0 143.088 6.19669   115.39     -109.425     14.9954     70.5745      
1 1 1 15 4  16 o 0 148.063 5.9888    172.75     -90.2987     37.0336     -90.2987     
1 1 1 15 4  17 o 0 32.6243 11.7108   12.5335    -96.9706     28.8744     83.0294      
1 1 1 15 4  18 o 0 70.3605 8.83711   75.5174    -91.2976     17.5394     -91.2976     
1 1 1 15 4  19 o 0 35.7504 13.2054   33.1455    152.884      15.5188     152.884      
1 1 1 15 4  20 o 0 44.5309 14.1207   ?          ?            ?           ?            
1 1 1 15 4  21 o 0 43.2348 16.8142   ?          ?            ?           ?            
1 1 1 15 4  22 o 0 13.811  6.80987   ?          ?            ?           ?            
1 1 1 15 5  0  o 0 617.41  25.9199   602.362    180          32.8633     180          
1 1 1 15 5  1  f 1 337.345 10.3153   329.248    5.08153      13.3867     5.08153      
1 1 1 15 5  2  o 0 97.3098 5.88442   52.182     -153.224     19.0791     26.7763      
1 1 1 15 5  3  o 0 556.612 17.0247   593.464    29.3165      120.542     29.3165      
1 1 1 15 5  4  o 0 425.548 14.0605   380.156    13.2058      22.6037     -166.794     
1 1 1 15 5  5  o 0 213.837 7.76122   214.738    -28.182      58.3586     -28.182      
1 1 1 15 5  6  f 1 237.399 8.48315   222.94     -116.846     31.6608     -116.846     
1 1 1 15 5  7  o 0 38.6674 12.5557   44.3664    -100.364     112.179     -100.364     
1 1 1 15 5  8  o 0 127.503 6.88778   32.9099    -78.0196     150.314     101.98       
1 1 1 15 5  9  o 0 264.189 10.101    259.977    31.1117      48.0779     31.1117      
1 1 1 15 5  10 o 0 294.79  11.6437   188.93     101.958      144.455     -78.0425     
1 1 1 15 5  11 o 0 181.545 7.19043   177.452    42.6179      50.8443     42.6179      
1 1 1 15 5  12 o 0 108.711 7.3631    69.8572    73.0266      46.1194     -106.973     
1 1 1 15 5  13 o 0 189.863 7.1958    192.485    5.90726      40.3667     5.90726      
1 1 1 15 5  14 o 0 137.992 5.94312   97.2342    53.8831      48.3088     -126.117     
1 1 1 15 5  15 o 0 193.652 6.48825   190.821    -54.0269     45.6845     -54.0269     
1 1 1 15 5  16 o 0 45.3951 11.0209   23.9783    -135.89      31.1627     44.1099      
1 1 1 15 5  17 o 0 38.4122 12.772    23.5272    -150.648     19.9288     29.3515      
1 1 1 15 5  18 o 0 27.6804 11.4868   6.45957    -119.327     58.6092     -119.327     
1 1 1 15 5  19 o 0 44.1274 12.6534   39.5892    -21.9739     0.345554    -21.9739     
1 1 1 15 5  20 f 1 22.7167 10.4643   ?          ?            ?           ?            
1 1 1 15 5  21 o 0 29.2058 13.5926   ?          ?            ?           ?            
1 1 1 15 5  22 o 0 16.0708 8.02928   ?          ?            ?           ?            
1 1 1 15 6  0  o 0 439.554 17.3326   427.802    0            8.1779      -180         
1 1 1 15 6  1  o 0 433.175 13.0595   461.603    -131.008     91.8411     -131.008     
1 1 1 15 6  2  f 1 516.366 17.1146   567.979    -87.1903     145.527     -87.1903     
1 1 1 15 6  3  o 0 559.676 17.2181   553.811    129.151      38.3467     129.151      
1 1 1 15 6  4  o 0 258.031 8.23291   258.349    -42.8749     55.9886     -42.8749     
1 1 1 15 6  5  o 0 293.362 9.13024   160.194    -53.8947     208.646     126.105      
1 1 1 15 6  6  o 0 649.157 21.501    589.158    -118.795     6.36609     -118.795     
1 1 1 15 6  7  o 0 719.179 21.9677   674.072    -131.331     65.5846     -131.331     
1 1 1 15 6  8  o 0 243.625 8.98592   213.582    95.9728      6.46419     -84.0272     
1 1 1 15 6  9  o 0 522.34  18.5003   502.584    -64.582      60.5397     -64.582      
1 1 1 15 6  10 o 0 452.739 14.8025   423.057    80.0458      42.2708     80.0458      
1 1 1 15 6  11 o 0 263.489 9.42199   247.262    -116.46      41.3846     -116.46      
1 1 1 15 6  12 o 0 84.0343 8.33059   53.284     95.1049      13.8951     -84.8951     
1 1 1 15 6  13 o 0 84.7111 6.60602   75.0375    84.9733      51.7452     84.9733      
1 1 1 15 6  14 o 0 100.138 6.65491   73.2359    -49.1428     23.3718     130.857      
1 1 1 15 6  15 o 0 76.8793 7.73971   74.664     -92.9852     26.0122     -92.9852     
1 1 1 15 6  16 o 0 67.6481 7.68388   73.7175    -48.1341     21.1453     -48.1341     
1 1 1 15 6  17 o 0 67.545  9.33276   56.2905    172.04       20.6138     -7.95986     
1 1 1 15 6  18 o 0 30.1646 12.039    6.6522     -135.37      34.2775     44.6305      
1 1 1 15 6  19 o 0 43.636  13.0646   32.8455    8.80377      25.8436     8.80377      
1 1 1 15 6  20 o 0 25.2424 11.715    ?          ?            ?           ?            
1 1 1 15 6  21 o 0 32.6765 14.4979   ?          ?            ?           ?            
1 1 1 15 6  22 o 0 24.5925 10.9156   ?          ?            ?           ?            
1 1 1 15 7  0  o 0 548.867 22.429    532.523    0            35.9654     180          
1 1 1 15 7  1  o 0 176.89  6.40011   126.659    83.2966      69.1309     -96.7034     
1 1 1 15 7  2  o 0 134.631 5.63466   56.4074    91.534       124.909     -88.466      
1 1 1 15 7  3  f 1 421.759 12.6523   416.552    122.798      57.8379     122.798      
1 1 1 15 7  4  f 1 447.964 13.1358   332.562    88.4943      154.766     -91.5057     
1 1 1 15 7  5  o 0 805.076 24.4968   662.98     -84.2509     141.39      95.7491      
1 1 1 15 7  6  o 0 519.097 16.1321   511.132    -139.217     92.1914     -139.217     
1 1 1 15 7  7  o 0 118.671 6.49497   67.7391    -1.08461     44.3224     178.915      
1 1 1 15 7  8  o 0 136.397 7.69452   103.281    61.4799      11.8633     -118.52      
1 1 1 15 7  9  o 0 100.135 8.14498   33.7724    165.131      22.4051     165.131      
1 1 1 15 7  10 o 0 208.235 7.57049   180.63     -38.1613     1.31285     -38.1613     
1 1 1 15 7  11 o 0 185.259 7.42129   128.124    -86.3624     89.0239     93.6376      
1 1 1 15 7  12 o 0 106.435 6.93235   38.5401    -161.845     108.017     18.1554      
1 1 1 15 7  13 o 0 110.663 6.33599   126.709    127.339      69.8983     127.339      
1 1 1 15 7  14 o 0 152.377 6.43425   96.8356    -171.579     75.4377     8.42064      
1 1 1 15 7  15 o 0 251.863 8.75667   251.665    143.069      61.4957     143.069      
1 1 1 15 7  16 o 0 87.693  6.73735   90.1792    10.9135      4.61767     10.9135      
1 1 1 15 7  17 o 0 45.0242 11.1729   38.2011    91.287       4.02311     -88.713      
1 1 1 15 7  18 o 0 27.5781 12.0083   8.43694    -70.2143     12.7499     109.786      
1 1 1 15 7  19 f 1 41.3323 13.7593   35.7322    -167.573     1.37268     12.427       
1 1 1 15 7  20 f 1 54.776  15.7312   ?          ?            ?           ?            
1 1 1 15 7  21 o 0 24.4352 11.8266   ?          ?            ?           ?            
1 1 1 15 7  22 o 0 12.0134 5.90554   ?          ?            ?           ?            
1 1 1 15 8  0  o 0 35.4569 15.603    21.5108    180          142.076     -1.2942e-14  
1 1 1 15 8  1  o 0 175.804 6.82879   145.296    114.814      25.475      -65.1859     
1 1 1 15 8  2  o 0 523.187 15.1055   445.944    -168.319     77.3464     11.6807      
1 1 1 15 8  3  o 0 414.363 11.6483   420.424    68.8351      83.319      68.8351      
1 1 1 15 8  4  o 0 567.411 16.9635   528.85     138.555      21.6114     138.555      
1 1 1 15 8  5  o 0 585.525 18.3068   503.934    -152.412     51.6021     27.5881      
1 1 1 15 8  6  o 0 256.962 8.79251   231.699    -120.508     16.6271     -120.508     
1 1 1 15 8  7  o 0 408.285 13.0932   484.191    147.197      223.552     147.197      
1 1 1 15 8  8  o 0 197.332 7.54077   164.881    46.1194      11.8452     -133.881     
1 1 1 15 8  9  o 0 109.992 6.43438   12.0873    55.6948      162.533     -124.305     
1 1 1 15 8  10 o 0 144.74  6.898     135.624    111.578      34.1119     111.578      
1 1 1 15 8  11 o 0 249.794 9.48786   207.917    -144.506     53.8008     35.4939      
1 1 1 15 8  12 o 0 162.714 6.25022   112.154    -33.266      69.3004     146.734      
1 1 1 15 8  13 o 0 221.502 7.6379    256.637    -97.2462     113.082     -97.2462     
1 1 1 15 8  14 o 0 86.0264 7.17891   72.2094    -41.9409     6.62088     -41.9409     
1 1 1 15 8  15 o 0 169.284 6.56406   150.263    -152.623     6.10662     -152.623     
1 1 1 15 8  16 o 0 67.1595 8.09032   57.3436    -2.45901     15.3296     177.541      
1 1 1 15 8  17 o 0 105.23  7.18742   110.023    64.668       7.65258     64.668       
1 1 1 15 8  18 o 0 147.105 8.43153   154.191    76.6461      15.9153     76.6461      
1 1 1 15 8  19 o 0 53.5519 12.9976   48.3969    27.8136      2.25945     -152.186     
1 1 1 15 8  20 o 0 27.1426 12.9788   ?          ?            ?           ?            
1 1 1 15 8  21 o 0 46.2429 15.5784   ?          ?            ?           ?            
1 1 1 15 9  0  o 0 298.437 14.0367   279.037    0            63.0082     -1.06082e-13 
1 1 1 15 9  1  o 0 77.4113 6.73758   4.25666    -11.4312     114.674     -11.4312     
1 1 1 15 9  2  o 0 209.527 6.88386   189.687    60.5754      10.4823     60.5754      
1 1 1 15 9  3  o 0 754.045 21.9879   635.633    46.4226      114.847     -133.577     
1 1 1 15 9  4  o 0 926.816 27.8634   801.916    70.5031      87.5561     -109.497     
1 1 1 15 9  5  o 0 265.428 8.38799   288.168    136.128      115.32      136.128      
1 1 1 15 9  6  o 0 193.751 7.05538   212.293    160.667      112.106     160.667      
1 1 1 15 9  7  o 0 175.163 7.86973   114.542    28.1238      76.0236     -151.876     
1 1 1 15 9  8  o 0 432.985 17.6473   424.417    -98.134      68.5        -98.134      
1 1 1 15 9  9  o 0 215.185 8.28765   218.073    -128.12      62.264      -128.12      
1 1 1 15 9  10 o 0 149.436 6.14714   168.208    90.0616      104.498     90.0616      
1 1 1 15 9  11 o 0 71.2267 10.3193   31.474     155.613      12.8233     -24.3869     
1 1 1 15 9  12 o 0 88.3636 6.15073   19.1625    132.576      109.409     -47.4239     
1 1 1 15 9  13 o 0 111.873 6.39982   71.9143    81.4205      52.6069     -98.5795     
1 1 1 15 9  14 o 0 80.5584 8.17528   44.2766    -179.306     43.7372     0.694367     
1 1 1 15 9  15 o 0 233.226 8.1205    222.616    -103.141     38.0223     -103.141     
1 1 1 15 9  16 o 0 90.6432 6.26249   104.378    87.6495      28.6696     87.6495      
1 1 1 15 9  17 o 0 31.4557 11.677    16.0989    -134.344     5.60843     45.6558      
1 1 1 15 9  18 o 0 73.0642 10.4745   65.8986    -67.8578     8.64418     112.142      
1 1 1 15 9  19 o 0 26.5483 11.8734   5.02539    79.4525      33.8098     -100.548     
1 1 1 15 9  20 o 0 21.9797 10.6929   ?          ?            ?           ?            
1 1 1 15 9  21 o 0 40.4503 17.6614   ?          ?            ?           ?            
1 1 1 15 10 0  o 0 231.625 9.66191   215.438    180          69.4518     180          
1 1 1 15 10 1  o 0 548.589 16.2195   548.024    142.896      85.6296     142.896      
1 1 1 15 10 2  o 0 209.159 7.27796   160.68     -91.2836     47.9102     88.7164      
1 1 1 15 10 3  o 0 561.531 17.2085   534.106    14.0923      44.9922     14.0923      
1 1 1 15 10 4  o 0 478.625 13.9329   448.353    147.973      33.9568     147.973      
1 1 1 15 10 5  o 0 383.481 11.8152   276.961    168.917      128.942     -11.0835     
1 1 1 15 10 6  o 0 381.222 12.3821   411.715    92.4294      156.766     92.4294      
1 1 1 15 10 7  o 0 416.792 14.0724   421.452    -40.0339     86.0276     -40.0339     
1 1 1 15 10 8  o 0 175.432 6.70365   157.528    -15.5047     10.466      -15.5047     
1 1 1 15 10 9  o 0 187.704 7.65738   200.144    155.138      81.2322     155.138      
1 1 1 15 10 10 o 0 93.3806 7.37916   40.2927    -71.2497     64.4501     108.75       
1 1 1 15 10 11 o 0 219.799 8.5482    219.566    59.6969      33.2515     59.6969      
1 1 1 15 10 12 o 0 80.8969 8.18453   77.2056    159.442      32.3048     159.442      
1 1 1 15 10 13 o 0 176.295 6.83891   156.952    157.821      1.98397     -22.1787     
1 1 1 15 10 14 o 0 157.013 5.91601   146.624    130.999      19.9911     130.999      
1 1 1 15 10 15 o 0 103.966 5.72617   126.57     -46.033      39.0552     -46.033      
1 1 1 15 10 16 o 0 155.642 6.27114   185.307    -168.095     48.6366     -168.095     
1 1 1 15 10 17 o 0 66.9741 7.63049   61.1213    -71.0257     8.41445     108.974      
1 1 1 15 10 18 o 0 33.5862 13.7032   21.1663    163.647      16.5133     -16.3531     
1 1 1 15 10 19 o 0 58.3527 13.7064   64.2436    -41.5007     21.2422     -41.5007     
1 1 1 15 10 20 o 0 34.1772 16.3695   ?          ?            ?           ?            
1 1 1 15 10 21 o 0 22.5049 10.9765   ?          ?            ?           ?            
1 1 1 15 11 0  o 0 651.577 26.7259   602.891    0            89.1639     6.86783e-14  
1 1 1 15 11 1  o 0 481.621 14.653    427.004    -143.158     27.0986     36.8423      
1 1 1 15 11 2  o 0 411.167 12.8029   408.957    -32.5368     73.0777     -32.5368     
1 1 1 15 11 3  o 0 177.009 5.81879   163.441    27.5507      30.6588     27.5507      
1 1 1 15 11 4  f 1 381.538 11.5289   403.399    76.6395      128.579     76.6395      
1 1 1 15 11 5  o 0 468.464 14.2502   504.503    149.465      179.423     149.465      
1 1 1 15 11 6  o 0 255.354 8.87597   266.654    -152.77      78.9382     -152.77      
1 1 1 15 11 7  o 0 405.451 14.5058   372.024    10.2634      10.8834     10.2634      
1 1 1 15 11 8  o 0 211.188 9.0756    183.045    -109.503     4.90099     70.4969      
1 1 1 15 11 9  o 0 332.658 11.5757   259.987    -143.041     66.8693     36.9589      
1 1 1 15 11 10 o 0 311.269 9.58687   209.746    -88.6594     120.957     91.3406      
1 1 1 15 11 11 o 0 233.379 8.09995   184.009    -143.122     65.1252     36.878       
1 1 1 15 11 12 f 1 204.101 7.64748   231.14     75.2288      90.6738     75.2288      
1 1 1 15 11 13 o 0 56.8673 10.5166   18.7332    -0.0314619   47.9012     179.969      
1 1 1 15 11 14 o 0 25.5098 10.9857   18.8179    108.992      53.9766     108.992      
1 1 1 15 11 15 o 0 90.0413 6.82946   124.836    128.818      73.8613     128.818      
1 1 1 15 11 16 o 0 92.0023 6.78996   90.2972    -19.3209     3.92597     160.679      
1 1 1 15 11 17 o 0 66.8967 8.36646   79.3974    -104.762     32.0322     -104.762     
1 1 1 15 11 18 o 0 33.5545 12.7472   22.2262    -158.572     13.8233     21.4281      
1 1 1 15 11 19 o 0 46.7749 15.0333   48.6       171.45       14.6774     171.45       
1 1 1 15 11 20 o 0 24.9637 11.8419   ?          ?            ?           ?            
1 1 1 15 11 21 o 0 72.9994 2.67141   ?          ?            ?           ?            
1 1 1 15 12 0  o 0 50.7987 15.977    28.2868    0            75.0766     -180         
1 1 1 15 12 1  o 0 119.093 5.41925   39.7736    24.5355      115.373     -155.465     
1 1 1 15 12 2  f 1 537.95  16.9379   533.316    -172.228     92.2787     -172.228     
1 1 1 15 12 3  o 0 64.5786 10.6036   2.35526    30.5028      48.6839     30.5028      
1 1 1 15 12 4  o 0 468.665 14.1685   441.316    172.493      47.8041     172.493      
1 1 1 15 12 5  o 0 113.869 6.2972    18.4202    -115.752     145.105     64.2484      
1 1 1 15 12 6  o 0 157.044 7.96646   110.187    129.621      46.0386     -50.3788     
1 1 1 15 12 7  o 0 195.937 7.51749   212.181    -75.6254     98.5669     -75.6254     
1 1 1 15 12 8  o 0 122.721 6.91713   98.305     70.3655      3.68348     -109.634     
1 1 1 15 12 9  o 0 167.596 6.99272   161.492    125.591      42.3422     125.591      
1 1 1 15 12 10 o 0 54.396  12.6715   6.00352    -104.111     78.6222     -104.111     
1 1 1 15 12 11 o 0 275.943 9.04562   206.078    -51.984      101.255     128.016      
1 1 1 15 12 12 o 0 121.196 5.86053   106.315    165.455      1.32466     -14.5455     
1 1 1 15 12 13 o 0 292.622 9.87755   246.202    49.7028      36.0809     -130.297     
1 1 1 15 12 14 o 0 137.609 5.69461   89.3801    -115.036     59.556      64.9644      
1 1 1 15 12 15 o 0 43.8137 12.3867   29.2488    -126.276     2.87626     53.7236      
1 1 1 15 12 16 o 0 44.4685 13.5889   5.01661    76.352       1.94456     76.352       
1 1 1 15 12 17 o 0 58.4649 10.9234   45.6962    -71.8114     20.9874     108.189      
1 1 1 15 12 18 o 0 64.7799 13.7211   71.1337    43.5251      18.453      43.5251      
1 1 1 15 12 19 o 0 30.7267 13.3035   21.4549    150.246      4.50338     -29.7537     
1 1 1 15 12 20 o 0 21.9314 10.6638   ?          ?            ?           ?            
1 1 1 15 12 21 f 1 19.2832 9.05129   ?          ?            ?           ?            
1 1 1 15 13 0  o 0 181.805 7.5716    166.149    0            34.3629     -180         
1 1 1 15 13 1  o 0 561.043 15.7197   520.602    -103.621     25.4275     -103.621     
1 1 1 15 13 2  o 0 748.04  20.5153   724.665    -165.225     97.6517     -165.225     
1 1 1 15 13 3  o 0 68.0984 9.57026   0.684676   -6.00759     61.758      -6.00759     
1 1 1 15 13 4  f 1 557.142 16.2039   544.691    109.437      100.33      109.437      
1 1 1 15 13 5  o 0 659.07  21.5271   573.633    50.9308      68.3544     -129.069     
1 1 1 15 13 6  o 0 114.425 7.09559   16.0138    -102.079     8.72981     -102.079     
1 1 1 15 13 7  o 0 155.323 6.73107   100.798    65.6041      67.7389     -114.396     
1 1 1 15 13 8  o 0 242.029 9.1682    275.752    -26.2281     132.213     -26.2281     
1 1 1 15 13 9  o 0 86.3224 7.77425   44.8453    -57.6924     36.2501     122.308      
1 1 1 15 13 10 o 0 126.647 6.36166   87.1944    153.862      50.5485     -26.1376     
1 1 1 15 13 11 o 0 132.478 6.14915   132.268    -65.1423     40.6916     -65.1423     
1 1 1 15 13 12 o 0 196.352 6.14274   198.679    -105.742     42.0263     -105.742     
1 1 1 15 13 13 o 0 188.491 6.68753   120.683    120.829      95.272      -59.1712     
1 1 1 15 13 14 o 0 74.9217 7.6546    60.0745    161.072      3.30123     -18.9276     
1 1 1 15 13 15 o 0 140.362 5.88553   186.104    -129.76      80.1301     -129.76      
1 1 1 15 13 16 o 0 92.4736 6.37567   105.821    -110.112     24.3665     -110.112     
1 1 1 15 13 17 o 0 31.238  12.3162   15.3826    15.8066      11.3135     -164.193     
1 1 1 15 13 18 o 0 23.1518 10.5703   7.48935    -43.2055     16.067      136.795      
1 1 1 15 13 19 o 0 20.8327 10.0198   ?          ?            ?           ?            
1 1 1 15 13 20 o 0 37.1768 15.6987   ?          ?            ?           ?            
1 1 1 15 13 21 o 0 24.7832 9.64409   ?          ?            ?           ?            
1 1 1 15 14 0  o 0 794.029 34.5397   720.869    180          4.54591     -180         
1 1 1 15 14 1  o 0 301.244 9.56767   236.619    80.9007      60.8579     -99.0993     
1 1 1 15 14 2  o 0 200.782 7.26898   213.713    -156.264     94.5976     -156.264     
1 1 1 15 14 3  o 0 40.0841 11.7876   22.8915    -0.143148    60.2257     -0.143148    
1 1 1 15 14 4  o 0 367.481 10.7809   366.355    -0.466865    61.5056     -0.466865    
1 1 1 15 14 5  o 0 620.337 17.0412   567.453    77.054       1.37744     -102.946     
1 1 1 15 14 6  o 0 439.348 13.0195   533.258    57.0647      279.035     57.0647      
1 1 1 15 14 7  o 0 414.432 12.2434   377.578    -77.0649     13.6477     -77.0649     
1 1 1 15 14 8  o 0 298.976 10.8777   231.367    -161.56      62.8801     18.4399      
1 1 1 15 14 9  o 0 192.942 7.38097   206.152    -126.246     90.1271     -126.246     
1 1 1 15 14 10 o 0 68.5754 9.09142   23.7514    92.5842      42.3326     -87.4158     
1 1 1 15 14 11 o 0 145.943 5.82664   130.722    105.929      2.7633      -74.0713     
1 1 1 15 14 12 o 0 135.648 6.6859    92.9095    119.456      56.0454     -60.5444     
1 1 1 15 14 13 o 0 69.8148 7.9416    45.882     -81.9608     14.8823     98.0392      
1 1 1 15 14 14 f 1 138.098 5.71168   87.313     159.019      66.0986     -20.9808     
1 1 1 15 14 15 f 1 44.4275 12.5748   29.6119    -47.6275     2.4451      -47.6275     
1 1 1 15 14 16 o 0 82.6867 7.59821   91.5952    152.874      17.4989     152.874      
1 1 1 15 14 17 o 0 44.769  11.7892   24.7108    -61.0298     33.2194     118.97       
1 1 1 15 14 18 o 0 47.8054 13.4299   52.4543    -31.1097     18.9338     -31.1097     
1 1 1 15 14 19 o 0 32.2953 14.3997   ?          ?            ?           ?            
1 1 1 15 14 20 o 0 38.0409 14.7515   ?          ?            ?           ?            
1 1 1 15 14 21 o 0 17.7677 8.78095   ?          ?            ?           ?            
1 1 1 15 15 0  o 0 910.276 58.8433   820.589    0            32.4326     -2.47377e-13 
1 1 1 15 15 1  o 0 26.8279 15.8195   4.41914    90           46.1077     -90          
1 1 1 15 15 2  o 0 610.684 23.0886   546.52     180          5.04369     180          
1 1 1 15 15 3  o 0 663.755 27.8427   590.41     -90          62.9688     -90          
1 1 1 15 15 4  o 0 197.031 11.403    176.612    180          96.1412     180          
1 1 1 15 15 5  o 0 158.659 8.32255   144.844    -90          14.2616     90           
1 1 1 15 15 6  f 1 625.681 28.7941   566.846    180          119.008     180          
1 1 1 15 15 7  o 0 460.093 18.6213   412.251    90           10.5374     90           
1 1 1 15 15 8  o 0 24.9544 16.2257   14.455     0            121.36      180          
1 1 1 15 15 9  o 0 409.653 17.6642   392.778    90           0.0536571   -90          
1 1 1 15 15 10 o 0 22.4256 14.4358   3.90771    180          34.5304     -2.33253e-14 
1 1 1 15 15 11 o 0 212.525 10.4575   197.776    -90          1.87043     -90          
1 1 1 15 15 12 o 0 125.296 7.85327   114.676    180          12.8964     6.23933e-14  
1 1 1 15 15 13 o 0 77.851  12.268    66.245     -90          12.0544     -90          
1 1 1 15 15 14 o 0 141.313 7.6619    124.671    0            11.1009     180          
1 1 1 15 15 15 f 1 25.7301 15.9617   22.5265    90           49.7078     -90          
1 1 1 15 15 16 o 0 52.3552 18.1772   54.1615    180          0.666989    180          
1 1 1 15 15 17 o 0 45.0199 18.035    11.4043    -90          6.14582     -90          
1 1 1 15 15 18 o 0 49.0082 23.1508   48.2725    180          15.7677     180          
1 1 1 15 15 19 o 0 24.9423 16.9649   ?          ?            ?           ?            
1 1 1 15 15 20 o 0 31.0207 20.7511   ?          ?            ?           ?            
1 1 1 16 0  0  o 0 796.052 51.1101   772.471    0            72.2512     1.80978e-13  
1 1 1 16 0  1  o 0 462.986 18.5088   449.663    135          26.4861     135          
1 1 1 16 0  2  o 0 463.064 21.6875   449.089    -90          59.8756     -90          
1 1 1 16 0  3  o 0 326.831 14.815    315.699    -135         45.4189     45           
1 1 1 16 0  4  o 0 232.736 11.3735   216.858    0            85.4747     -1.27054e-14 
1 1 1 16 0  5  o 0 601.895 25.6292   556.136    -45          78.0819     -45          
1 1 1 16 0  6  o 0 288.604 15.1712   263.681    90           19.5135     90           
1 1 1 16 0  7  o 0 301.631 14.1257   271.961    -135         12.94       45           
1 1 1 16 0  8  o 0 88.9537 12.8598   77.0662    180          65.6929     7.96889e-15  
1 1 1 16 0  9  o 0 360.141 18.8562   328.909    135          112.644     -45          
1 1 1 16 0  10 o 0 368.893 19.8075   330.83     90           73.1065     -90          
1 1 1 16 0  11 o 0 155.441 11.0842   136.69     -135         73.4676     45           
1 1 1 16 0  12 o 0 123.453 8.56038   102.899    180          51.07       180          
1 1 1 16 0  13 o 0 36.974  19.4329   12.0643    135          12.0266     -45          
1 1 1 16 0  14 f 1 46.4342 17.5585   1.37937    90           0.292498    -90          
1 1 1 16 0  15 o 0 53.7316 17.3983   37.6022    45           10.999      45           
1 1 1 16 0  16 o 0 56.6927 16.1065   29.6012    180          14.4879     180          
1 1 1 16 0  17 o 0 35.5935 19.0827   33.0931    135          6.75754     -45          
1 1 1 16 0  18 o 0 84.1487 9.74243   83.7474    90           7.67622     90           
1 1 1 16 0  19 o 0 76.068  14.7544   73.4509    45           13.0232     45           
1 1 1 16 0  20 o 0 56.6752 18.191    ?          ?            ?           ?            
1 1 1 16 0  21 o 0 22.6052 16.0107   ?          ?            ?           ?            
1 1 1 16 1  0  o 0 614.03  25.4347   596.273    0            3.52276     -180         
1 1 1 16 1  1  o 0 317.681 9.7268    240.924    161.1        124.824     -18.8997     
1 1 1 16 1  2  o 0 457.476 14.7934   387.162    -91.5149     105.067     88.4851      
1 1 1 16 1  3  o 0 467.335 14.8552   410.928    -101.814     72.5666     78.1857      
1 1 1 16 1  4  o 0 196.794 7.72218   52.62      -56.0565     249.498     123.943      
1 1 1 16 1  5  o 0 348.629 11.3945   252.301    -85.6006     129.744     94.3994      
1 1 1 16 1  6  o 0 289.03  9.4271    343.141    -150.566     180.063     -150.566     
1 1 1 16 1  7  o 0 242.156 9.18733   173.366    14.9698      75.8885     -165.03      
1 1 1 16 1  8  o 0 362.273 11.3533   328.974    127.728      3.35307     -52.272      
1 1 1 16 1  9  o 0 66.2978 10.9057   18.5998    -23.7255     9.83749     156.275      
1 1 1 16 1  10 o 0 222.65  8.04262   190.378    109.385      8.13563     -70.6152     
1 1 1 16 1  11 o 0 63.7431 10.8489   13.0021    -48.0989     48.9894     131.901      
1 1 1 16 1  12 o 0 121.991 6.62393   110.551    86.9026      14.9991     86.9026      
1 1 1 16 1  13 o 0 100.296 6.94378   83.2731    -31.3867     5.71107     148.613      
1 1 1 16 1  14 o 0 216.107 7.68364   199.866    150.876      15.6102     150.876      
1 1 1 16 1  15 o 0 106.532 6.34198   76.121     19.8651      29.7044     -160.135     
1 1 1 16 1  16 o 0 45.8567 13.9536   31.3204    -126.251     10.6503     53.749       
1 1 1 16 1  17 f 1 70.1101 7.87153   62.2975    125.296      12.5651     -54.7042     
1 1 1 16 1  18 o 0 75.1125 8.60096   62.7525    -113.934     18.432      66.0664      
1 1 1 16 1  19 o 0 45.0266 12.9804   50.2046    74.8721      25.6878     74.8721      
1 1 1 16 1  20 o 0 54.3822 16.2418   ?          ?            ?           ?            
1 1 1 16 1  21 o 0 36.3336 13.4699   ?          ?            ?           ?            
1 1 1 16 2  0  o 0 240.839 10.6034   233.91     0            42.4524     -180         
1 1 1 16 2  1  o 0 237.985 8.10467   290.236    118.711      145.593     118.711      
1 1 1 16 2  2  o 0 356.226 11.5063   322.239    167.651      35.0671     -12.349      
1 1 1 16 2  3  o 0 415.868 13.2907   450.83     -75.1145     110.872     -75.1145     
1 1 1 16 2  4  o 0 945.268 31.6255   931.134    33.9361      108.165     33.9361      
1 1 1 16 2  5  o 0 73.9126 7.64772   4.41718    -32.0507     73.6901     147.949      
1 1 1 16 2  6  o 0 517.19  15.8521   478.418    29.7967      22.1824     29.7967      
1 1 1 16 2  7  o 0 452.908 16.3206   322.379    148.14       162.53      -31.8605     
1 1 1 16 2  8  o 0 444.097 15.3461   462.299    23.2801      112.404     23.2801      
1 1 1 16 2  9  o 0 195.324 7.02623   185.555    29.0531      28.545      29.0531      
1 1 1 16 2  10 o 0 255.545 9.03447   287.09     75.1612      129.621     75.1612      
1 1 1 16 2  11 o 0 238.817 8.45539   188.112    -105.716     34.3049     74.284       
1 1 1 16 2  12 o 0 219.421 8.16911   199.532    137.515      4.10224     -42.4855     
1 1 1 16 2  13 o 0 276.931 9.39698   251.649    -35.5016     3.48435     144.498      
1 1 1 16 2  14 o 0 128.541 6.73042   149.322    147.16       83.6883     147.16       
1 1 1 16 2  15 o 0 60.6504 11.6286   32.1798    -106.922     33.0195     73.0777      
1 1 1 16 2  16 o 0 118.669 5.74412   145.282    6.18242      49.3226     6.18242      
1 1 1 16 2  17 o 0 118.011 6.80978   111.309    -173.801     15.5792     6.1995       
1 1 1 16 2  18 o 0 69.5122 10.3958   78.9112    -30.9434     28.6389     -30.9434     
1 1 1 16 2  19 o 0 43.8193 14.8187   33.4743    150.347      11.4333     -29.6535     
1 1 1 16 2  20 o 0 35.2781 15.517    ?          ?            ?           ?            
1 1 1 16 2  21 o 0 34.6984 14.2717   ?          ?            ?           ?            
1 1 1 16 2  22 o 0 19.0284 8.97182   ?          ?            ?           ?            
1 1 1 16 3  0  o 0 295.008 12.6327   286.384    0            43.9066     -2.69385e-13 
1 1 1 16 3  1  o 0 621.252 18.0553   598.408    -17.1439     2.44663     162.856      
1 1 1 16 3  2  o 0 735.819 21.4722   785.171    -87.3099     152.391     -87.3099     
1 1 1 16 3  3  o 0 1270.27 34.6178   1256.32    -70.0014     139.76      -70.0014     
1 1 1 16 3  4  o 0 718.293 21.7292   660.152    157.144      7.89366     -22.8558     
1 1 1 16 3  5  o 0 225.345 7.60839   241.597    -79.9186     92.7099     -79.9186     
1 1 1 16 3  6  o 0 247.921 9.4521    142.736    -133.05      153.612     46.9502      
1 1 1 16 3  7  o 0 224.866 7.58315   153.019    6.84075      83.1336     -173.159     
1 1 1 16 3  8  o 0 201.995 8.10154   163.586    -128.628     27.3222     51.3721      
1 1 1 16 3  9  o 0 274.243 10.2266   286.356    75.5126      84.3657     75.5126      
1 1 1 16 3  10 o 0 172.706 7.25507   127.585    70.719       41.4586     -109.281     
1 1 1 16 3  11 o 0 159.769 6.86749   165.53     -97.7465     72.0908     -97.7465     
1 1 1 16 3  12 o 0 122.366 5.76155   90.1553    98.5572      31.5817     -81.4428     
1 1 1 16 3  13 o 0 171.996 7.14638   161.079    55.4507      12.6191     55.4507      
1 1 1 16 3  14 o 0 228.5   8.15692   238.219    30.2588      71.1224     30.2588      
1 1 1 16 3  15 o 0 157.836 6.73134   135.688    77.961       1.95264     -102.039     
1 1 1 16 3  16 o 0 94.5592 6.7535    102.593    98.8152      15.8107     98.8152      
1 1 1 16 3  17 o 0 42.2386 12.3466   38.6431    -90.1068     14.0892     -90.1068     
1 1 1 16 3  18 o 0 103.007 6.75339   115.258    128.392      30.5528     128.392      
1 1 1 16 3  19 o 0 57.1906 16.0461   48.2331    -1.08664     9.3666      178.913      
1 1 1 16 3  20 o 0 25.5796 12.3135   ?          ?            ?           ?            
1 1 1 16 3  21 o 0 20.9156 10.1707   ?          ?            ?           ?            
1 1 1 16 3  22 o 0 18.291  8.04597   ?          ?            ?           ?            
1 1 1 16 4  0  o 0 742.76  29.1664   720.224    0            78.2134     9.14816e-14  
1 1 1 16 4  1  o 0 845.493 25.12     804.532    -174.443     24.584      5.55706      
1 1 1 16 4  2  f 1 102.822 5.75305   50.7747    76.2824      12.1669     76.2824      
1 1 1 16 4  3  o 0 186.114 7.37132   135.514    -97.6375     57.3829     82.3625      
1 1 1 16 4  4  o 0 490.811 15.0265   489.059    -148.742     77.8139     -148.742     
1 1 1 16 4  5  o 0 118.227 5.74944   61.7115    -59.4083     63.5173     120.592      
1 1 1 16 4  6  o 0 197.265 6.87661   161.199    96.3886      15.6837     -83.6114     
1 1 1 16 4  7  o 0 342.653 10.9166   308.124    -73.0157     14.5533     -73.0157     
1 1 1 16 4  8  o 0 195.76  8.76792   149.179    34.1538      43.9959     -145.846     
1 1 1 16 4  9  f 1 115.555 8.10606   63.3096    -103.89      66.7721     76.1096      
1 1 1 16 4  10 o 0 108.077 7.59194   16.8507    -32.7139     146.565     147.286      
1 1 1 16 4  11 f 1 291.655 9.98779   235.293    -91.9368     32.3454     88.0632      
1 1 1 16 4  12 o 0 139.944 6.08793   136.193    -175.519     30.6166     -175.519     
1 1 1 16 4  13 o 0 49.113  12.0284   26.8852    123.595      132.898     123.595      
1 1 1 16 4  14 o 0 196.189 6.92111   212.912    -6.21773     80.8498     -6.21773     
1 1 1 16 4  15 o 0 149.305 5.44177   122.108    -94.0175     13.8337     85.9825      
1 1 1 16 4  16 o 0 63.59   8.66863   58.9358    -53.3609     1.29602     126.639      
1 1 1 16 4  17 o 0 121.196 6.50209   154.687    -130.268     66.393      -130.268     
1 1 1 16 4  18 o 0 68.3112 8.76566   75.5575    -160.454     24.0534     -160.454     
1 1 1 16 4  19 o 0 24.4581 10.9465   6.0338     95.2347      24.8869     -84.7653     
1 1 1 16 4  20 o 0 25.8737 11.7126   ?          ?            ?           ?            
1 1 1 16 4  21 o 0 35.1237 12.953    ?          ?            ?           ?            
1 1 1 16 4  22 o 0 17.2885 6.63599   ?          ?            ?           ?            
1 1 1 16 5  0  o 0 26.1635 15.0973   0.00490524 0            0.0533983   -180         
1 1 1 16 5  1  o 0 190.662 6.37437   69.6519    -80.9696     215.726     99.0304      
1 1 1 16 5  2  o 0 550.1   17.356    545.997    89.9598      39.7659     89.9598      
1 1 1 16 5  3  o 0 414.472 13.655    329.456    41.6392      104.172     -138.361     
1 1 1 16 5  4  o 0 67.8979 8.04973   2.71197    22.111       35.1514     -157.889     
1 1 1 16 5  5  o 0 443.169 14.2904   363.937    -155.399     74.375      24.6014      
1 1 1 16 5  6  o 0 344.804 10.7763   354.37     99.459       98.8989     99.459       
1 1 1 16 5  7  o 0 393.99  12.0785   468.869    112.884      217.414     112.884      
1 1 1 16 5  8  o 0 248.872 9.58548   176.488    -168.475     91.266      11.5255      
1 1 1 16 5  9  o 0 428.444 15.0258   398.563    -148.368     27.809      -148.368     
1 1 1 16 5  10 o 0 178.596 8.22365   115.563    -30.8342     76.0353     149.166      
1 1 1 16 5  11 f 1 101.864 7.0042    49.4025    -17.2018     77.5745     162.798      
1 1 1 16 5  12 o 0 251.832 9.57312   217.5      157.927      28.8904     -22.0729     
1 1 1 16 5  13 f 1 83.7597 7.0537    73.0637    154.688      11.6322     154.688      
1 1 1 16 5  14 o 0 60.3404 10.1735   15.0231    -104.675     63.8072     75.3248      
1 1 1 16 5  15 o 0 38.4248 12.1885   14.3532    60.7462      13.9236     -119.254     
1 1 1 16 5  16 o 0 37.2817 13.0914   14.9494    112.531      18.0548     -67.4688     
1 1 1 16 5  17 o 0 25.8285 11.4655   4.58647    -26.8373     49.5256     -26.8373     
1 1 1 16 5  18 o 0 43.2871 13.3595   37.7479    -133.081     4.82945     -133.081     
1 1 1 16 5  19 o 0 42.91   14.0379   39.4751    -103.908     4.1235      -103.908     
1 1 1 16 5  20 o 0 22.7886 11.0263   ?          ?            ?           ?            
1 1 1 16 5  21 o 0 20.8291 10.1425   ?          ?            ?           ?            
1 1 1 16 5  22 o 0 19.3673 9.48805   ?          ?            ?           ?            
1 1 1 16 6  0  o 0 439.304 20.6934   424.132    180          65.2215     -180         
1 1 1 16 6  1  o 0 422.795 12.523    446.05     77.3591      87.6569     77.3591      
1 1 1 16 6  2  o 0 94.6063 5.36829   37.8354    -9.15602     56.1414     170.844      
1 1 1 16 6  3  o 0 304.284 9.97208   303.046    66.3861      56.1676     66.3861      
1 1 1 16 6  4  o 0 664.624 20.4133   678.069    21.2099      140.004     21.2099      
1 1 1 16 6  5  o 0 427.034 13.632    327.827    -123.346     114.431     56.6542      
1 1 1 16 6  6  o 0 485.575 16.2769   527.785    -167.03      191.209     -167.03      
1 1 1 16 6  7  o 0 189.242 7.42413   138.195    83.0409      56.6696     -96.9591     
1 1 1 16 6  8  o 0 162.441 7.40782   124.272    33.1322      25.0258     -146.868     
1 1 1 16 6  9  f 1 315.433 12.2011   260.012    82.8819      41.9829     -97.1181     
1 1 1 16 6  10 o 0 157.431 29.212    85.2289    178.063      97.8398     -1.93689     
1 1 1 16 6  11 o 0 28.3086 12.1304   50.3627    165.947      122.316     165.947      
1 1 1 16 6  12 o 0 65.7495 9.14472   19.7773    -12.7094     39.6316     167.291      
1 1 1 16 6  13 o 0 40.4478 12.4858   2.377      165.625      7.75862     -14.3746     
1 1 1 16 6  14 o 0 179.413 6.93846   144.993    -110.084     25.6488     69.9159      
1 1 1 16 6  15 o 0 105.212 6.01826   54.6624    -171.89      70.4026     8.11015      
1 1 1 16 6  16 o 0 160.782 6.61494   184.125    126.949      36.0359     126.949      
1 1 1 16 6  17 o 0 130.101 6.23296   168.705    104.758      76.2584     104.758      
1 1 1 16 6  18 o 0 35.6764 13.6659   14.8851    67.3957      5.67405     67.3957      
1 1 1 16 6  19 o 0 27.7765 11.8721   16.3294    -4.21819     7.00845     175.782      
1 1 1 16 6  20 o 0 48.1349 18.0886   ?          ?            ?           ?            
1 1 1 16 6  21 o 0 40.0002 15.0161   ?          ?            ?           ?            
1 1 1 16 7  0  o 0 667.333 24.1889   624.026    0            74.8253     4.62219e-14  
1 1 1 16 7  1  o 0 148.997 6.39734   132.009    39.7907      90.9827     39.7907      
1 1 1 16 7  2  o 0 363.832 11.2345   317.735    110.559      30.6628     -69.4407     
1 1 1 16 7  3  o 0 765.604 22.1033   708.768    -113.701     8.28341     -113.701     
1 1 1 16 7  4  o 0 290.214 9.81567   246.028    -60.526      26.9877     119.474      
1 1 1 16 7  5  o 0 456.933 14.7427   365.32     -7.71764     90.8716     172.282      
1 1 1 16 7  6  o 0 256.057 8.59981   176.062    -151.344     94.8238     28.6562      
1 1 1 16 7  7  o 0 305.725 11.0619   286.886    114.132      21.1815     114.132      
1 1 1 16 7  8  o 0 294.721 10.5305   340.204    -130.585     161.989     -130.585     
1 1 1 16 7  9  o 0 228.412 8.39296   210.119    -11.6076     20.4167     -11.6076     
1 1 1 16 7  10 o 0 246.034 8.15746   252.667    28.2809      82.0141     28.2809      
1 1 1 16 7  11 f 1 121.433 6.23831   118.917    -167.055     35.1956     -167.055     
1 1 1 16 7  12 o 0 130.253 6.88456   105.47     5.47371      13.6656     -174.526     
1 1 1 16 7  13 o 0 65.6385 9.45359   12.0976    41.5118      83.8109     -138.488     
1 1 1 16 7  14 o 0 113.197 6.98427   115.329    33.467       43.1103     33.467       
1 1 1 16 7  15 o 0 62.2133 8.98259   42.6624    -54.3965     12.4941     125.603      
1 1 1 16 7  16 o 0 108.019 5.46326   130.736    -79.8961     44.5974     -79.8961     
1 1 1 16 7  17 o 0 57.0871 10.2714   53.0846    -71.4362     1.42133     108.564      
1 1 1 16 7  18 o 0 44.0543 12.8212   23.2327    131.194      32.6714     -48.8064     
1 1 1 16 7  19 o 0 77.3191 12.1566   76.7805    177.13       7.90063     177.13       
1 1 1 16 7  20 o 0 22.8071 11.3278   ?          ?            ?           ?            
1 1 1 16 7  21 o 0 47.4021 18.1806   ?          ?            ?           ?            
1 1 1 16 8  0  o 0 586.489 23.7482   546.344    180          127.791     -2.56114e-14 
1 1 1 16 8  1  o 0 68.3792 7.10145   3.3408     154.963      31.0213     -25.037      
1 1 1 16 8  2  o 0 723.687 20.7333   615.179    40.6672      104.264     -139.333     
1 1 1 16 8  3  o 0 763.022 22.8633   681.911    -9.96293     34.6402     170.037      
1 1 1 16 8  4  o 0 356.402 11.1727   388.661    14.8941      141.056     14.8941      
1 1 1 16 8  5  f 1 350.326 10.3043   329.693    95.8165      38.1546     95.8165      
1 1 1 16 8  6  o 0 172.006 6.23824   142.977    -30.7861     3.03932     -30.7861     
1 1 1 16 8  7  o 0 127.298 7.22282   67.4608    70.0014      73.4822     -109.999     
1 1 1 16 8  8  o 0 126.69  7.66869   77.5264    -120.473     59.9873     59.5274      
1 1 1 16 8  9  o 0 94.4983 8.2451    37.2251    -94.6247     76.2673     85.3753      
1 1 1 16 8  10 o 0 137.295 6.47275   120.23     -92.6628     18.1714     -92.6628     
1 1 1 16 8  11 o 0 205.667 7.18925   189.071    109.818      0.474001    -70.182      
1 1 1 16 8  12 o 0 60.4043 10.9426   33.6295    -116.999     21.4108     63.0012      
1 1 1 16 8  13 o 0 117.863 5.89655   79.4463    51.7043      47.4626     -128.296     
1 1 1 16 8  14 o 0 155.256 6.88594   127.108    128.274      15.7145     -51.7257     
1 1 1 16 8  15 o 0 72.1558 7.6553    24.6841    5.24944      70.4681     -174.751     
1 1 1 16 8  16 o 0 35.5744 12.319    11.116     160.229      23.3654     -19.7711     
1 1 1 16 8  17 o 0 21.9915 10.329    1.65936    40.292       24.6337     40.292       
1 1 1 16 8  18 o 0 25.683  11.7191   4.96245    77.1754      16.0801     -102.825     
1 1 1 16 8  19 o 0 24.0508 11.3108   5.54932    -80.0889     0.643131    99.9111      
1 1 1 16 8  20 o 0 49.4868 19.8953   ?          ?            ?           ?            
1 1 1 16 8  21 o 0 26.3954 12.174    ?          ?            ?           ?            
1 1 1 16 9  0  o 0 21.054  13.6226   4.10774    0            72.4332     180          
1 1 1 16 9  1  o 0 30.9951 11.4976   82.9655    -1.05278     188.821     -1.05278     
1 1 1 16 9  2  o 0 731.64  21.2211   747.519    -79.888      153.086     -79.888      
1 1 1 16 9  3  o 0 541.36  16.9204   456.52     -8.15778     71.3092     171.842      
1 1 1 16 9  4  o 0 338.426 9.22507   359.745    -51.4581     119.261     -51.4581     
1 1 1 16 9  5  o 0 611.209 18.7235   517.013    108.001      58.9365     -71.9986     
1 1 1 16 9  6  o 0 633.746 19.0529   655.714    114.326      140.531     114.326      
1 1 1 16 9  7  o 0 209.237 7.76201   195.338    131.607      27.742      131.607      
1 1 1 16 9  8  o 0 282.807 9.2758    231.084    16.8055      42.3243     -163.194     
1 1 1 16 9  9  o 0 80.9698 8.95499   43.9333    -107.35      7.80491     -107.35      
1 1 1 16 9  10 o 0 73.5133 9.8598    32.9799    0.473067     9.57501     -179.527     
1 1 1 16 9  11 o 0 195.413 7.38597   179.102    171.612      1.02281     171.612      
1 1 1 16 9  12 o 0 61.6761 10.0605   40.5089    68.15        4.34251     68.15        
1 1 1 16 9  13 o 0 184.79  6.94102   192.136    -36.3275     56.0097     -36.3275     
1 1 1 16 9  14 o 0 26.9931 11.5256   52.5353    -176.489     138.602     -176.489     
1 1 1 16 9  15 o 0 120.527 6.21594   153.51     -36.3816     58.1287     -36.3816     
1 1 1 16 9  16 o 0 164.856 6.74964   165.954    36.6697      8.06449     -143.33      
1 1 1 16 9  17 o 0 42.2251 13.6629   36.5209    -51.9647     3.15996     -51.9647     
1 1 1 16 9  18 o 0 31.1541 12.5413   16.1398    -46.7157     21.065      133.284      
1 1 1 16 9  19 o 0 28.4724 13.0304   18.0427    1.57103      2.20492     1.57103      
1 1 1 16 9  20 o 0 54.2207 13.1261   ?          ?            ?           ?            
1 1 1 16 9  21 o 0 26.4108 11.0978   ?          ?            ?           ?            
1 1 1 16 10 0  o 0 351.891 16.225    324.754    0            72.8751     6.15746e-14  
1 1 1 16 10 1  f 1 308.725 9.12204   316.877    63.1163      80.1399     63.1163      
1 1 1 16 10 2  o 0 326.274 10.3839   240.856    -100.254     106.287     79.7458      
1 1 1 16 10 3  o 0 192.104 6.72031   93.801     -40.8349     147.915     139.165      
1 1 1 16 10 4  o 0 186.28  6.11362   97.0467    -135.139     127.159     44.861       
1 1 1 16 10 5  o 0 125.454 7.86259   87.8695    23.3436      12.5373     -156.656     
1 1 1 16 10 6  o 0 394.592 11.7729   329.85     142.404      61.0603     -37.5959     
1 1 1 16 10 7  o 0 395.345 12.602    395.627    142.505      79.963      142.505      
1 1 1 16 10 8  o 0 417.16  14.2089   375.848    46.6185      5.40258     46.6185      
1 1 1 16 10 9  f 1 221.707 8.20354   219.688    51.1544      57.8641     51.1544      
1 1 1 16 10 10 f 1 143.275 7.0756    108.185    -157.015     18.7539     22.9853      
1 1 1 16 10 11 o 0 236.859 7.31003   224.779    -88.7927     13.5166     -88.7927     
1 1 1 16 10 12 o 0 34.3872 12.1918   5.60535    -136.46      37.4035     -136.46      
1 1 1 16 10 13 o 0 107.417 5.76586   88.6177    74.6175      5.90175     -105.382     
1 1 1 16 10 14 o 0 183.479 7.32856   144.999    -25.6311     30.0629     154.369      
1 1 1 16 10 15 f 1 241.453 7.98095   300.289    69.6743      88.9432     69.6743      
1 1 1 16 10 16 o 0 97.0294 6.0326    126.226    23.256       63.4551     23.256       
1 1 1 16 10 17 o 0 23.6191 10.6148   2.65679    -140.213     36.1818     -140.213     
1 1 1 16 10 18 o 0 39.6792 13.5361   33.7734    -68.124      2.6847      111.876      
1 1 1 16 10 19 o 0 26.3104 12.325    6.77606    16.8693      1.47358     16.8693      
1 1 1 16 10 20 o 0 33.2906 13.8613   ?          ?            ?           ?            
1 1 1 16 10 21 o 0 13.9583 6.55605   ?          ?            ?           ?            
1 1 1 16 11 0  o 0 913.326 38.1617   838.304    0            90.6099     -1.40249e-14 
1 1 1 16 11 1  o 0 566.604 15.39     542.504    94.1119      54.6672     94.1119      
1 1 1 16 11 2  o 0 433.186 12.7331   289.413    86.1911      203.706     -93.8089     
1 1 1 16 11 3  o 0 520.919 14.2329   452.522    82.4458      31.2162     -97.5542     
1 1 1 16 11 4  o 0 196.191 6.86358   136.723    -87.3698     61.9758     92.6302      
1 1 1 16 11 5  o 0 248.303 7.90873   174.393    57.6898      80.0887     -122.31      
1 1 1 16 11 6  o 0 596.175 19.5151   529.716    -35.6155     31.2221     144.385      
1 1 1 16 11 7  o 0 213.779 8.02425   213.258    -77.1132     60.7048     -77.1132     
1 1 1 16 11 8  o 0 195.194 7.04744   153.887    162.786      31.5044     -17.2141     
1 1 1 16 11 9  o 0 116.817 6.383     86.9865    -139.682     12.0511     40.3178      
1 1 1 16 11 10 o 0 174.158 6.10142   162.359    115.054      6.81932     115.054      
1 1 1 16 11 11 o 0 222.273 8.02154   222.224    90.6519      39.0769     90.6519      
1 1 1 16 11 12 o 0 114.023 6.34266   39.642     21.9014      124.038     -158.099     
1 1 1 16 11 13 o 0 191.475 6.51536   155.14     40.6614      30.1526     -139.339     
1 1 1 16 11 14 o 0 60.3812 9.68672   34.6526    55.8177      11.2639     -124.182     
1 1 1 16 11 15 o 0 50.21   11.3447   42.5769    -88.2406     12.7267     -88.2406     
1 1 1 16 11 16 o 0 59.9174 8.07978   53.5374    172.235      1.77051     -7.76523     
1 1 1 16 11 17 o 0 134.993 7.45121   152.867    152.329      35.4925     152.329      
1 1 1 16 11 18 o 0 72.0927 7.40574   75.6812    -119.039     13.2609     -119.039     
1 1 1 16 11 19 o 0 39.6577 12.0395   39.7547    44.4261      15.9169     44.4261      
1 1 1 16 11 20 o 0 25.484  12.5884   ?          ?            ?           ?            
1 1 1 16 11 21 o 0 17.231  7.81759   ?          ?            ?           ?            
1 1 1 16 12 0  o 0 989.633 42.1996   902.982    0            32.0876     1.87037e-13  
1 1 1 16 12 1  o 0 342.793 10.8746   311.198    1.27207      9.8222      1.27207      
1 1 1 16 12 2  o 0 346.679 9.57335   271.449    -133.067     75.4084     46.9329      
1 1 1 16 12 3  o 0 275.616 7.90257   262.362    -80.7525     43.9642     -80.7525     
1 1 1 16 12 4  o 0 675.117 18.7736   574.592    -78.0054     51.143      101.995      
1 1 1 16 12 5  o 0 57.2499 10.7533   17.0466    168.618      79.4236     168.618      
1 1 1 16 12 6  o 0 592.753 19.9935   522.53     -48.4491     33.3953     131.551      
1 1 1 16 12 7  o 0 405.234 13.0525   424.67     -174.304     123.318     -174.304     
1 1 1 16 12 8  o 0 170.673 7.30821   136.572    -176.529     18.5888     3.47073      
1 1 1 16 12 9  o 0 198.698 7.16403   149.746    -111.453     39.9152     68.5474      
1 1 1 16 12 10 o 0 244.191 7.59433   277.422    131.201      103.495     131.201      
1 1 1 16 12 11 o 0 90.253  7.20259   46.5207    90.9852      51.9119     -89.0148     
1 1 1 16 12 12 o 0 287.084 9.45318   279.46     -40.1425     36.2155     -40.1425     
1 1 1 16 12 13 o 0 26.1677 11.4049   33.7405    103.482      93.4371     103.482      
1 1 1 16 12 14 o 0 231.714 7.05496   236.17     135.241      66.6476     135.241      
1 1 1 16 12 15 o 0 84.2648 6.0969    71.4964    -166.228     27.1974     13.7718      
1 1 1 16 12 16 o 0 49.1489 12.5468   44.1685    -148.6       2.38078     31.4004      
1 1 1 16 12 17 o 0 95.172  7.45663   112.727    52.9918      38.9889     52.9918      
1 1 1 16 12 18 o 0 34.0289 12.9133   27.6577    128.247      0.431068    -51.7526     
1 1 1 16 12 19 o 0 48.5007 15.636    ?          ?            ?           ?            
1 1 1 16 12 20 o 0 24.5634 11.5545   ?          ?            ?           ?            
1 1 1 16 12 21 o 0 23.3335 10.8075   ?          ?            ?           ?            
1 1 1 16 13 0  o 0 75.2607 10.6341   54.5898    0            53.096      -180         
1 1 1 16 13 1  o 0 550.081 14.3847   450.657    166.979      87.246      -13.0211     
1 1 1 16 13 2  o 0 161.794 5.54882   85.5587    102.123      101.939     -77.877      
1 1 1 16 13 3  o 0 495.561 13.61     422.621    120.952      34.0568     -59.0481     
1 1 1 16 13 4  o 0 225.55  6.7535    186.647    -140.056     28.6276     39.9442      
1 1 1 16 13 5  o 0 273.886 8.69539   293.722    111.649      102.174     111.649      
1 1 1 16 13 6  o 0 164.757 6.6969    133.966    -129.614     6.72801     50.3858      
1 1 1 16 13 7  o 0 144.361 6.50187   163.206    -172.175     121.141     -172.175     
1 1 1 16 13 8  o 0 308.831 10.4888   266.877    -96.597      7.41322     83.403       
1 1 1 16 13 9  o 0 163.074 6.82999   120.724    -172.426     31.3968     7.57439      
1 1 1 16 13 10 o 0 102.636 5.982     59.1808    -39.3571     55.5437     140.643      
1 1 1 16 13 11 o 0 199.84  6.80036   139.237    75.0259      88.5277     -104.974     
1 1 1 16 13 12 o 0 146.446 6.35542   128.606    -45.1113     2.15726     134.889      
1 1 1 16 13 13 o 0 24.6885 11.1436   23.0472    172.009      63.4108     172.009      
1 1 1 16 13 14 o 0 55.3935 9.64309   21.5425    98.665       45.2251     -81.335      
1 1 1 16 13 15 o 0 28.4918 12.1542   6.29363    -48.6148     49.1686     -48.6148     
1 1 1 16 13 16 o 0 38.0318 12.8103   25.7132    100.11       12.9412     -79.8902     
1 1 1 16 13 17 o 0 77.3262 8.49756   92.7683    42.0054      37.9393     42.0054      
1 1 1 16 13 18 o 0 30.1586 13.3251   22.2006    -153.806     2.14928     -153.806     
1 1 1 16 13 19 o 0 35.035  13.9529   ?          ?            ?           ?            
1 1 1 16 13 20 o 0 36.3677 14.8452   ?          ?            ?           ?            
1 1 1 16 13 21 o 0 9.99172 5.06755   ?          ?            ?           ?            
1 1 1 16 14 0  o 0 332.054 12.4828   299.045    180          36.3337     -180         
1 1 1 16 14 1  o 0 433.668 12.6268   437.868    -7.40662     106.707     -7.40662     
1 1 1 16 14 2  o 0 421.327 11.3276   442.158    -63.2453     141.802     -63.2453     
1 1 1 16 14 3  o 0 422.177 12.094    399.479    140.023      23.9232     140.023      
1 1 1 16 14 4  o 0 692.701 20.6265   691.281    75.2081      111.262     75.2081      
1 1 1 16 14 5  o 0 334.307 11.1454   306.836    20.7601      14.5104     20.7601      
1 1 1 16 14 6  o 0 309.127 10.1088   322.28     -113.552     94.2947     -113.552     
1 1 1 16 14 7  o 0 52.7654 12.9286   0.484761   -102.433     47.1169     -102.433     
1 1 1 16 14 8  f 1 281.552 8.86107   298.374    106.53       109.857     106.53       
1 1 1 16 14 9  o 0 154.414 7.46845   106.788    -75.4734     68.5286     104.527      
1 1 1 16 14 10 f 1 196.294 6.91906   199.199    31.5309      42.9206     31.5309      
1 1 1 16 14 11 o 0 82.4969 7.35496   61.8237    116.587      13.3487     -63.4127     
1 1 1 16 14 12 o 0 100.595 7.46281   112.069    -14.7376     68.0642     -14.7376     
1 1 1 16 14 13 o 0 29.487  11.632    11.6476    74.486       42.3206     74.486       
1 1 1 16 14 14 o 0 43.1488 12.4298   27.6549    122.613      1.6561      -57.3869     
1 1 1 16 14 15 o 0 177.779 7.21694   216.305    31.7589      62.9326     31.7589      
1 1 1 16 14 16 o 0 74.7074 6.89971   71.5595    -106.774     4.55601     73.2261      
1 1 1 16 14 17 o 0 24.2229 11.0529   1.61892    -177.389     4.45287     2.6106       
1 1 1 16 14 18 o 0 26.9427 12.1897   13.4594    -77.4936     13.8436     102.506      
1 1 1 16 14 19 o 0 30.3186 13.2933   ?          ?            ?           ?            
1 1 1 16 14 20 o 0 25.6219 12.4537   ?          ?            ?           ?            
1 1 1 16 14 21 o 0 11.1984 5.54862   ?          ?            ?           ?            
1 1 1 16 15 0  o 0 700.275 25.5968   626.208    0            233.957     2.3627e-14   
1 1 1 16 15 1  o 0 337.796 9.42421   323.195    -159.23      56.09       -159.23      
1 1 1 16 15 2  o 0 320.204 9.75232   295.381    -157.656     8.59063     -157.656     
1 1 1 16 15 3  o 0 421.807 12.657    374.228    -145.917     21.2094     34.0828      
1 1 1 16 15 4  o 0 359.116 11.7611   282.172    10.7967      84.1067     -169.203     
1 1 1 16 15 5  o 0 155.917 6.70934   131.232    -76.5054     8.36096     -76.5054     
1 1 1 16 15 6  o 0 188.526 7.1702    114.5      3.69443      100.58      -176.306     
1 1 1 16 15 7  o 0 155.33  6.9846    99.0659    67.1349      65.9988     -112.865     
1 1 1 16 15 8  o 0 82.4773 7.94965   31.147     -28.07       59.3194     151.93       
1 1 1 16 15 9  o 0 275.522 9.02448   236.429    30.0643      42.9843     -149.936     
1 1 1 16 15 10 o 0 332.737 10.8586   349.582    -32.3627     83.9137     -32.3627     
1 1 1 16 15 11 o 0 288.501 7.92063   260.683    25.7896      6.48888     -154.21      
1 1 1 16 15 12 o 0 175.938 5.76839   143.991    163.222      24.5722     -16.7781     
1 1 1 16 15 13 o 0 128.179 5.19029   89.4358    -168.969     41.2823     11.0309      
1 1 1 16 15 14 o 0 102.806 5.88978   100.326    -79.4966     12.1932     100.503      
1 1 1 16 15 15 o 0 81.2331 6.67614   58.8322    85.6149      44.9768     -94.3851     
1 1 1 16 15 16 o 0 45.5443 13.3253   36.8983    -89.6436     8.36978     90.3564      
1 1 1 16 15 17 o 0 34.5977 12.5732   26.3397    179.142      7.15092     -0.857908    
1 1 1 16 15 18 o 0 50.9847 13.0977   57.6465    129.774      24.0822     129.774      
1 1 1 16 15 19 o 0 42.3026 15.7265   ?          ?            ?           ?            
1 1 1 16 15 20 o 0 39.689  18.6811   ?          ?            ?           ?            
1 1 1 16 16 0  o 0 902.466 57.037    837.508    180          61.9667     1.21566e-13  
1 1 1 16 16 1  o 0 21.5487 14.1958   2.3712     -90          39.3744     90           
1 1 1 16 16 2  o 0 311.911 13.3014   287.493    180          85.4703     180          
1 1 1 16 16 3  o 0 176.712 10.0092   161.765    90           1.7568      90           
1 1 1 16 16 4  o 0 360.68  14.374    328.11     180          116.123     180          
1 1 1 16 16 5  o 0 145.111 9.19178   91.0195    -90          64.9272     -90          
1 1 1 16 16 6  o 0 171.464 9.04955   153.137    0            11.3963     180          
1 1 1 16 16 7  o 0 310.463 11.9516   274.253    90           68.5888     90           
1 1 1 16 16 8  o 0 24.4082 15.3971   2.6644     0            19.3214     180          
1 1 1 16 16 9  o 0 142.548 8.29757   100.367    90           69.1936     90           
1 1 1 16 16 10 o 0 227.426 9.16389   211.917    0            43.5475     -3.22255e-15 
1 1 1 16 16 11 o 0 302.331 14.3542   277.376    90           39.0119     90           
1 1 1 16 16 12 o 0 24.3452 15.2545   1.99323    180          6.81656     2.05175e-15  
1 1 1 16 16 13 o 0 83.4925 11.5224   74.0036    90           31.0972     -90          
1 1 1 16 16 14 o 0 90.4944 11.677    96.7172    180          13.3587     -1.16519e-14 
1 1 1 16 16 15 o 0 111.954 8.03544   117.27     90           14.7654     90           
1 1 1 16 16 16 f 1 24.3062 15.7846   16.593     0            14.4025     180          
1 1 1 16 16 17 o 0 19.1458 12.6097   2.35764    -90          1.45819     90           
1 1 1 16 16 18 o 0 17.1577 12.181    0.798557   180          0.803866    2.27485e-13  
1 1 1 16 16 19 o 0 81.047  27.8314   ?          ?            ?           ?            
1 1 1 16 16 20 o 0 20.2591 12.5815   ?          ?            ?           ?            
1 1 1 17 0  1  o 0 92.5798 9.14362   87.1207    -135         100.261     45           
1 1 1 17 0  2  o 0 36.2476 17.7271   5.93217    180          31.1854     8.12293e-14  
1 1 1 17 0  3  o 0 919.717 39.8547   856.128    -45          92.9248     -45          
1 1 1 17 0  4  o 0 364.829 15.0002   337.332    -90          109.599     -90          
1 1 1 17 0  5  o 0 157.281 13.8624   140.354    -135         37.8136     -135         
1 1 1 17 0  6  o 0 110.799 8.33483   98.4633    0            55.8538     180          
1 1 1 17 0  7  o 0 69.6782 13.9641   31.4482    -45          26.0388     135          
1 1 1 17 0  8  f 1 646.799 28.089    595.574    -90          184.563     -90          
1 1 1 17 0  9  o 0 340.361 15.5872   308.204    45           1.34102     45           
1 1 1 17 0  10 o 0 213.406 11.0375   189.739    0            26.6817     -4.29581e-14 
1 1 1 17 0  11 o 0 335.51  16.6393   321.001    -45          57.2785     -45          
1 1 1 17 0  12 o 0 113.192 10.1357   103.45     90           14.4364     90           
1 1 1 17 0  13 o 0 95.0013 8.5894    80.3014    -135         39.776      -135         
1 1 1 17 0  14 o 0 83.5662 10.2447   72.6958    180          12.7003     180          
1 1 1 17 0  15 o 0 29.6582 17.1874   1.13503    135          0.797141    -45          
1 1 1 17 0  16 o 0 50.9456 13.9038   36.46      90           10.706      90           
1 1 1 17 0  17 o 0 32.0808 18.3143   22.1529    45           1.87379     -135         
1 1 1 17 0  18 f 1 84.4034 11.252    83.1377    0            25.3532     -8.8219e-15  
1 1 1 17 0  19 f 1 25.4933 16.1161   16.6526    -45          1.84162     135          
1 1 1 17 0  20 o 0 22.6281 16.256    ?          ?            ?           ?            
1 1 1 17 0  21 o 0 21.5723 14.3193   ?          ?            ?           ?            
1 1 1 17 1  0  o 0 275.077 12.6358   265.137    0            62.6681     6.57117e-13  
1 1 1 17 1  1  o 0 219.867 7.27456   214.566    -55.0348     25.826      -55.0348     
1 1 1 17 1  2  o 0 433.879 12.5532   444.219    -148.79      87.5406     -148.79      
1 1 1 17 1  3  o 0 529.681 16.6633   498.834    -145.581     19.6158     -145.581     
1 1 1 17 1  4  o 0 573.599 18.8994   645.872    -175.835     240.672     -175.835     
1 1 1 17 1  5  o 0 283.127 9.43247   232.041    40.764       41.5173     -139.236     
1 1 1 17 1  6  o 0 337.224 11.9751   357.794    1.76826      119.496     1.76826      
1 1 1 17 1  7  o 0 566.05  18.3034   538.535    -47.0628     27.2372     -47.0628     
1 1 1 17 1  8  o 0 168.38  7.37611   115.201    -104.217     58.7554     75.7832      
1 1 1 17 1  9  o 0 166.464 6.68777   189.943    -28.9408     102.809     -28.9408     
1 1 1 17 1  10 o 0 228.757 7.3366    220.077    134.182      45.0188     134.182      
1 1 1 17 1  11 o 0 144.43  6.68903   88.3068    47.3976      86.3661     -132.602     
1 1 1 17 1  12 o 0 182.055 7.1896    198.679    156.402      74.281      156.402      
1 1 1 17 1  13 o 0 334.745 10.0151   352.163    153.999      95.888      153.999      
1 1 1 17 1  14 o 0 218.04  7.48361   217.199    11.5702      50.9906     11.5702      
1 1 1 17 1  15 o 0 110.762 5.81458   110.282    -33.2414     35.2164     -33.2414     
1 1 1 17 1  16 o 0 70.3173 9.05892   84.5249    67.5818      45.5891     67.5818      
1 1 1 17 1  17 o 0 90.1067 7.82278   99.8192    32.8108      23.0078     32.8108      
1 1 1 17 1  18 o 0 100.953 8.68779   108.222    -96.281      22.67       -96.281      
1 1 1 17 1  19 o 0 44.5131 12.8927   48.0237    -129.193     22.3709     -129.193     
1 1 1 17 1  20 o 0 65.561  15.7413   ?          ?            ?           ?            
1 1 1 17 1  21 o 0 42.9338 18.4682   ?          ?            ?           ?            
1 1 1 17 2  0  o 0 108.638 8.91702   104.144    180          109.968     -1.39925e-14 
1 1 1 17 2  1  o 0 334.368 9.88206   224.272    162.076      186.463     -17.9241     
1 1 1 17 2  2  o 0 180.367 6.4028    138.667    -120.48      38.8077     59.5202      
1 1 1 17 2  3  f 1 334.209 10.012    309.257    149.077      9.34041     149.077      
1 1 1 17 2  4  f 1 270.634 9.3348    279.777    -70.0729     77.7904     -70.0729     
1 1 1 17 2  5  o 0 352.044 11.3638   247.588    87.4846      139.236     -92.5154     
1 1 1 17 2  6  o 0 315.584 10.5376   303.575    -135.056     50.3685     -135.056     
1 1 1 17 2  7  o 0 214.419 7.42891   170.274    26.6889      42.0155     -153.311     
1 1 1 17 2  8  o 0 243.563 8.73018   213.094    -89.2482     4.93276     90.7518      
1 1 1 17 2  9  o 0 251.18  7.92791   204.229    -44.296      36.7515     135.704      
1 1 1 17 2  10 o 0 305.592 11.4813   261.167    -77.3492     12.555      102.651      
1 1 1 17 2  11 o 0 252.889 9.06241   233.749    -19.3109     5.90259     160.689      
1 1 1 17 2  12 o 0 129.657 6.40686   118.435    -128.467     16.5555     -128.467     
1 1 1 17 2  13 o 0 161.397 6.31159   136.313    94.9386      15.2371     -85.0614     
1 1 1 17 2  14 o 0 108.326 6.4091    67.9075    -125.485     48.5114     54.515       
1 1 1 17 2  15 f 1 75.7846 6.76193   59.7343    -36.3771     3.20262     143.623      
1 1 1 17 2  16 o 0 63.5954 8.66236   67.1448    -78.3939     21.0651     -78.3939     
1 1 1 17 2  17 f 1 52.1633 13.0646   38.3755    100.769      20.8141     -79.2309     
1 1 1 17 2  18 o 0 51.2726 12.3877   26.1472    55.2116      42.0782     -124.788     
1 1 1 17 2  19 o 0 21.34   9.96923   4.98932    -168.188     8.15639     11.8121      
1 1 1 17 2  20 o 0 32.2012 14.6952   ?          ?            ?           ?            
1 1 1 17 2  21 o 0 42.3386 20.2951   ?          ?            ?           ?            
1 1 1 17 3  0  f 1 124.115 8.6196    20.3724    0            9.50616     -4.7714e-13  
1 1 1 17 3  1  o 0 314.571 9.44688   189.332    33.4728      200.421     -146.527     
1 1 1 17 3  2  o 0 339.226 9.56164   352.17     -20.4671     85.2083     -20.4671     
1 1 1 17 3  3  o 0 281.355 9.34454   316.001    114.17       129.249     114.17       
1 1 1 17 3  4  o 0 213.619 6.69854   167.679    106.228      40.9867     -73.7719     
1 1 1 17 3  5  o 0 167.108 5.9844    152.85     -16.2209     30.1756     -16.2209     
1 1 1 17 3  6  o 0 74.911  8.25885   11.0395    -162.72      43.1233     17.2804      
1 1 1 17 3  7  o 0 379.38  13.4021   436.265    173.265      181.042     173.265      
1 1 1 17 3  8  o 0 153.695 7.51014   77.9051    -12.5633     106.518     167.437      
1 1 1 17 3  9  o 0 212.058 8.90551   234.77     168.07       102.765     168.07       
1 1 1 17 3  10 o 0 189.446 7.88111   114.919    -92.1388     96.3122     87.8612      
1 1 1 17 3  11 o 0 81.049  8.36699   49.4565    86.3611      12.7789     -93.6389     
1 1 1 17 3  12 o 0 116.348 7.6732    79.7078    -135.538     38.9351     44.462       
1 1 1 17 3  13 o 0 84.6805 7.91678   45.7791    123.902      51.4249     -56.0982     
1 1 1 17 3  14 f 1 91.7059 7.77799   36.6243    -61.8487     81.3281     118.151      
1 1 1 17 3  15 o 0 37.5449 11.8545   13.0029    -100.555     11.3388     79.445       
1 1 1 17 3  16 o 0 90.0003 5.99618   119.704    69.6983      68.4087     69.6983      
1 1 1 17 3  17 o 0 88.2535 7.18884   78.8408    -60.5042     16.4331     119.496      
1 1 1 17 3  18 o 0 38.7079 12.4997   29.9259    115.422      4.00806     115.422      
1 1 1 17 3  19 o 0 49.0503 14.7119   49.9833    -118.677     13.8727     -118.677     
1 1 1 17 3  20 o 0 22.7353 11.0121   ?          ?            ?           ?            
1 1 1 17 3  21 o 0 24.8478 11.6284   ?          ?            ?           ?            
1 1 1 17 4  0  o 0 28.2004 16.1052   5.88804    180          55.3857     -8.7114e-14  
1 1 1 17 4  1  o 0 360.998 10.838    290.159    125.356      84.1039     -54.6435     
1 1 1 17 4  2  o 0 441.47  14.0634   454.622    -176.805     97.6878     -176.805     
1 1 1 17 4  3  o 0 342.41  10.4318   257.267    71.7287      109.509     -108.271     
1 1 1 17 4  4  o 0 595.452 15.9093   555.715    110.151      24.555      110.151      
1 1 1 17 4  5  o 0 264.342 8.82951   215.989    40.4425      35.0928     -139.557     
1 1 1 17 4  6  o 0 612.19  18.43     557.055    -143.825     19.9065     -143.825     
1 1 1 17 4  7  o 0 870.711 27.3395   951.291    41.2463      293.238     41.2463      
1 1 1 17 4  8  o 0 260.428 9.47901   246.692    72.937       33.7719     72.937       
1 1 1 17 4  9  o 0 314.073 10.0954   281.739    111.303      6.08522     111.303      
1 1 1 17 4  10 o 0 124.5   6.6369    88.3175    163.162      25.7791     -16.8375     
1 1 1 17 4  11 o 0 91.1358 8.0648    68.2653    -73.7788     23.9514     -73.7788     
1 1 1 17 4  12 o 0 106.585 6.32352   98.3446    42.2619      41.4542     42.2619      
1 1 1 17 4  13 o 0 77.3672 7.80485   15.5984    83.312       100.158     -96.688      
1 1 1 17 4  14 o 0 65.4117 8.84114   24.5584    -48.6176     53.0231     131.382      
1 1 1 17 4  15 o 0 55.7137 9.20992   41.5182    -118.758     2.24071     -118.758     
1 1 1 17 4  16 o 0 80.0041 8.60177   77.3925    119.144      1.24914     -60.8556     
1 1 1 17 4  17 o 0 72.9459 9.11983   84.4156    51.4115      29.7176     51.4115      
1 1 1 17 4  18 o 0 37.4348 13.7395   25.5096    35.5229      6.86984     -144.477     
1 1 1 17 4  19 o 0 33.9147 13.9933   8.45055    72.0085      42.4956     -107.992     
1 1 1 17 4  20 o 0 52.8173 20.6516   ?          ?            ?           ?            
1 1 1 17 4  21 o 0 32.6417 16.3117   ?          ?            ?           ?            
1 1 1 17 5  0  o 0 125.207 7.6905    115.899    180          53.5218     5.95521e-14  
1 1 1 17 5  1  o 0 305.022 8.72587   342.882    -147.835     134.855     -147.835     
1 1 1 17 5  2  o 0 632.617 17.4739   640.932    -140.406     114.457     -140.406     
1 1 1 17 5  3  o 0 244.227 8.18517   240.582    -105.382     49.0001     -105.382     
1 1 1 17 5  4  o 0 199.33  6.93909   99.6464    -146.758     151.769     33.2421      
1 1 1 17 5  5  o 0 662.949 19.903    617.172    8.58583      38.429      8.58583      
1 1 1 17 5  6  o 0 606.126 17.9961   622.321    -146.214     165.774     -146.214     
1 1 1 17 5  7  o 0 277.345 10.1114   338.349    -14.4939     187.582     -14.4939     
1 1 1 17 5  8  o 0 367.821 13.6421   369.507    139.528      75.8541     139.528      
1 1 1 17 5  9  o 0 259.82  8.97418   255.23     68.6843      54.5694     68.6843      
1 1 1 17 5  10 o 0 172.772 6.62841   150.268    149.687      10.0205     149.687      
1 1 1 17 5  11 o 0 106.742 6.67689   40.7361    175.63       105.344     -4.36996     
1 1 1 17 5  12 o 0 103.7   8.04243   63.6247    1.2883       44.8097     -178.712     
1 1 1 17 5  13 o 0 221.17  7.24164   198.374    -26.176      0.41556     153.824      
1 1 1 17 5  14 o 0 31.772  12.1699   10.1724    -8.6416      44.0949     -8.6416      
1 1 1 17 5  15 f 1 144.928 6.0326    130.261    -58.8614     13.589      -58.8614     
1 1 1 17 5  16 o 0 85.4317 6.73699   94.9028    -153.216     23.7491     -153.216     
1 1 1 17 5  17 o 0 76.8093 7.62509   96.3666    130.224      46.8079     130.224      
1 1 1 17 5  18 o 0 30.7238 12.6295   9.07751    27.9019      28.6442     -152.098     
1 1 1 17 5  19 o 0 28.0145 12.069    15.3604    154.809      10.9282     -25.1908     
1 1 1 17 5  20 o 0 44.0205 17.22     ?          ?            ?           ?            
1 1 1 17 5  21 o 0 16.8921 8.44931   ?          ?            ?           ?            
1 1 1 17 6  0  o 0 25.9182 17.4421   2.19092    0            24.4189     180          
1 1 1 17 6  1  o 0 462.824 12.3482   367.823    63.2983      116.634     -116.702     
1 1 1 17 6  2  o 0 913.718 27.6346   903.276    -28.5797     120.627     -28.5797     
1 1 1 17 6  3  o 0 621.271 17.8859   582.08     90.0962      27.9375     90.0962      
1 1 1 17 6  4  o 0 567.494 16.673    476.572    -146.225     75.9122     33.7746      
1 1 1 17 6  5  o 0 182.029 6.7335    158.014    -123.477     10.6712     -123.477     
1 1 1 17 6  6  o 0 64.3505 9.26819   0.398488   -32.4095     29.1923     -32.4095     
1 1 1 17 6  7  f 1 194.748 8.3759    173.836    128.448      10.7432     128.448      
1 1 1 17 6  8  o 0 232.276 8.22048   168.909    -179.16      75.6368     0.840427     
1 1 1 17 6  9  o 0 116.804 6.05055   86.4469    -132.672     15.6043     47.3279      
1 1 1 17 6  10 o 0 206.358 6.70768   164.795    -107.707     22.7004     72.2934      
1 1 1 17 6  11 o 0 213.333 7.95801   230.441    45.1544      71.1097     45.1544      
1 1 1 17 6  12 o 0 135.232 6.19472   150.206    -82.7656     62.7105     -82.7656     
1 1 1 17 6  13 o 0 182.947 6.70126   154.13     -45.9377     17.7677     134.062      
1 1 1 17 6  14 o 0 121.218 6.49821   99.1598    -161.61      7.07747     18.3903      
1 1 1 17 6  15 f 1 208.816 6.7717    303.908    126.257      168.958     126.257      
1 1 1 17 6  16 o 0 170.704 6.22569   223.112    46.3622      97.7457     46.3622      
1 1 1 17 6  17 o 0 78.2752 8.20182   88.2496    -111.028     25.6142     -111.028     
1 1 1 17 6  18 o 0 45.0161 10.9444   49.6446    26.6998      21.6162     26.6998      
1 1 1 17 6  19 o 0 19.7806 9.62663   2.24851    175.166      15.0776     -4.83377     
1 1 1 17 6  20 o 0 25.9418 12.0693   ?          ?            ?           ?            
1 1 1 17 6  21 o 0 20.5923 10.3543   ?          ?            ?           ?            
1 1 1 17 7  0  o 0 332.106 13.5085   307.91     180          37.8099     -180         
1 1 1 17 7  1  o 0 1003.41 30.3555   973.467    -142.268     93.8969     -142.268     
1 1 1 17 7  2  o 0 140.774 5.57011   106.768    127.535      15.5755     -52.4649     
1 1 1 17 7  3  o 0 687.951 20.8042   698.211    -177.902     142.428     -177.902     
1 1 1 17 7  4  o 0 147.304 5.93669   131.52     -127.288     32.4703     -127.288     
1 1 1 17 7  5  o 0 255.225 8.4387    240.493    168.486      38.4203     168.486      
1 1 1 17 7  6  f 1 184.634 7.23515   192.051    -49.0875     71.498      -49.0875     
1 1 1 17 7  7  o 0 165.894 7.18584   144.762    88.0689      12.2543     88.0689      
1 1 1 17 7  8  o 0 468.512 17.0943   474.229    77.6804      106.232     77.6804      
1 1 1 17 7  9  o 0 260.494 8.66887   255.059    84.1381      55.9981     84.1381      
1 1 1 17 7  10 o 0 144.951 7.53794   139.762    61.7319      46.8639     61.7319      
1 1 1 17 7  11 o 0 206.369 7.31923   211.525    -55.8987     47.0892     -55.8987     
1 1 1 17 7  12 o 0 133.793 5.80547   139.162    -86.7014     42.6202     -86.7014     
1 1 1 17 7  13 o 0 24.5413 10.8163   8.2005     -165.317     23.2627     -165.317     
1 1 1 17 7  14 o 0 78.3247 8.91755   46.7333    -163.249     31.4538     16.7507      
1 1 1 17 7  15 o 0 84.9616 7.37378   109.705    -142.017     54.8676     -142.017     
1 1 1 17 7  16 o 0 134.054 6.03752   154.233    58.214       37.081      58.214       
1 1 1 17 7  17 o 0 80.9239 7.7807    82.9693    -36.3668     8.61773     -36.3668     
1 1 1 17 7  18 o 0 39.4439 12.7453   39.8974    175.698      14.9142     175.698      
1 1 1 17 7  19 o 0 49.9254 15.0747   58.0334    122.751      31.3388     122.751      
1 1 1 17 7  20 o 0 24.5933 11.1991   ?          ?            ?           ?            
1 1 1 17 7  21 o 0 28.5846 12.089    ?          ?            ?           ?            
1 1 1 17 7  22 o 0 14.1677 6.78407   ?          ?            ?           ?            
1 1 1 17 8  0  o 0 1024.96 40.6168   946.638    180          87.6462     -180         
1 1 1 17 8  1  o 0 236.808 6.68653   168.994    59.6989      84.6375     -120.301     
1 1 1 17 8  2  o 0 290.25  9.11437   267.56     -17.4617     16.2406     -17.4617     
1 1 1 17 8  3  f 1 374.529 10.8606   320.933    -143.957     31.5234     36.0426      
1 1 1 17 8  4  o 0 692.782 19.9182   595.579    -172.796     56.9532     7.20399      
1 1 1 17 8  5  o 0 462.718 12.6047   436.475    102.211      52.6562     102.211      
1 1 1 17 8  6  o 0 391.811 12.8264   356.045    68.9238      3.60626     -111.076     
1 1 1 17 8  7  o 0 139.199 6.36697   104.768    -119.294     14.0788     60.7063      
1 1 1 17 8  8  o 0 90.0248 8.40531   61.7416    -45.2543     21.9249     -45.2543     
1 1 1 17 8  9  o 0 275.815 11.1408   238.387    -145.874     4.67529     34.1261      
1 1 1 17 8  10 o 0 255.248 8.38371   240.167    -28.1572     44.5523     -28.1572     
1 1 1 17 8  11 o 0 156.368 6.29337   104.207    -58.1798     73.2579     121.82       
1 1 1 17 8  12 o 0 139.937 6.44393   147.041    34.5242      47.296      34.5242      
1 1 1 17 8  13 o 0 27.0027 11.5575   26.2935    99.2123      76.9993     99.2123      
1 1 1 17 8  14 o 0 39.9079 12.6591   2.74853    -157.874     49.4868     -157.874     
1 1 1 17 8  15 o 0 55.7004 9.27405   46.8646    117.725      7.5257      -62.2755     
1 1 1 17 8  16 o 0 96.8435 5.64464   120.372    -59.1661     52.1836     -59.1661     
1 1 1 17 8  17 o 0 32.5048 12.1307   12.5814    -44.7604     1.69207     -44.7604     
1 1 1 17 8  18 o 0 45.0629 15.0587   47.0196    -52.4329     14.8499     -52.4329     
1 1 1 17 8  19 f 1 54.065  14.6644   50.4969    90.2264      3.4806      90.2264      
1 1 1 17 8  20 o 0 37.7919 15.3989   ?          ?            ?           ?            
1 1 1 17 8  21 o 0 27.673  6.02423   ?          ?            ?           ?            
1 1 1 17 9  0  o 0 483.991 20.7398   445.036    180          29.7455     4.83442e-14  
1 1 1 17 9  1  o 0 360.409 10.7558   316.388    75.3801      18.1555     -104.62      
1 1 1 17 9  2  o 0 334.804 10.2998   233.395    -0.551084    135.505     179.449      
1 1 1 17 9  3  o 0 517.811 14.9008   447.103    -55.8967     38.7291     124.103      
1 1 1 17 9  4  o 0 43.7435 12.1201   62.1515    118.605      165.525     118.605      
1 1 1 17 9  5  o 0 363.483 12.0452   343.582    -89.7883     50.2615     -89.7883     
1 1 1 17 9  6  o 0 640.13  19.0798   564.846    39.5788      44.418      -140.421     
1 1 1 17 9  7  o 0 426.464 13.642    360.149    -63.193      47.501      116.807      
1 1 1 17 9  8  o 0 120.986 7.72553   53.5247    127.961      96.4898     -52.0394     
1 1 1 17 9  9  f 1 101.404 7.3175    48.7814    37.5008      63.6297     -142.499     
1 1 1 17 9  10 o 0 219.348 7.44898   271.879    79.4091      142.858     79.4091      
1 1 1 17 9  11 o 0 197.562 6.94124   196.093    -46.8748     35.4949     -46.8748     
1 1 1 17 9  12 o 0 212.217 7.79353   213.17     -168.423     42.5684     -168.423     
1 1 1 17 9  13 o 0 81.3365 7.4404    68.3685    -116.145     9.94753     -116.145     
1 1 1 17 9  14 o 0 194.612 6.66298   175.694    -94.4809     14.4728     -94.4809     
1 1 1 17 9  15 o 0 59.2324 9.90663   50.842     -150.968     8.58245     29.0324      
1 1 1 17 9  16 o 0 106.055 7.40431   95.645     -179.711     21.142      0.289157     
1 1 1 17 9  17 o 0 22.5249 10.642    1.65344    29.1996      27.3771     29.1996      
1 1 1 17 9  18 o 0 26.0914 11.2275   14.016     -174.699     4.63267     5.30094      
1 1 1 17 9  19 o 0 87.7033 7.92224   109.319    -6.84629     56.156      -6.84629     
1 1 1 17 9  20 o 0 52.9402 19.1472   ?          ?            ?           ?            
1 1 1 17 9  21 o 0 7.66259 3.8874    ?          ?            ?           ?            
1 1 1 17 10 0  o 0 285.61  12.1068   261.324    0            62.473      -5.5222e-14  
1 1 1 17 10 1  o 0 786.491 22.9751   793.102    -63.4232     155.873     -63.4232     
1 1 1 17 10 2  o 0 167.879 5.71876   94.4161    165.83       98.2376     -14.1699     
1 1 1 17 10 3  o 0 399.204 11.5557   309.261    -31.4429     94.0339     148.557      
1 1 1 17 10 4  o 0 639.505 19.483    623.905    -90.9233     108.76      -90.9233     
1 1 1 17 10 5  o 0 73.0136 9.76355   0.311063   165.368      86.7581     165.368      
1 1 1 17 10 6  o 0 356.685 12.4775   311.148    25.976       21.5056     -154.024     
1 1 1 17 10 7  o 0 248.655 9.23466   220.404    45.1984      0.394935    -134.802     
1 1 1 17 10 8  o 0 169.267 6.68097   104.07     -119.507     83.6713     60.4926      
1 1 1 17 10 9  o 0 251.983 8.48656   215.139    -116.809     4.46467     63.1913      
1 1 1 17 10 10 o 0 195.228 7.17172   229.373    -37.0278     106.123     -37.0278     
1 1 1 17 10 11 o 0 76.6574 9.06165   20.0147    -92.4772     78.9817     87.5228      
1 1 1 17 10 12 o 0 147.884 5.68631   124.752    -7.65165     13.475      172.348      
1 1 1 17 10 13 o 0 414.908 14.1522   353.71     -178.992     35.2636     1.00782      
1 1 1 17 10 14 o 0 89.9365 6.45126   76.0781    -121.03      1.99873     -121.03      
1 1 1 17 10 15 o 0 44.5032 11.3961   30.2893    61.7601      2.86369     -118.24      
1 1 1 17 10 16 f 1 57.8727 11.7462   57.7767    -141.186     5.94996     -141.186     
1 1 1 17 10 17 o 0 63.2986 8.22542   66.1236    53.3742      14.0739     53.3742      
1 1 1 17 10 18 f 1 71.6571 9.76993   81.5809    108.075      27.9974     108.075      
1 1 1 17 10 19 o 0 43.5934 14.5498   ?          ?            ?           ?            
1 1 1 17 10 20 o 0 26.4474 12.7212   ?          ?            ?           ?            
1 1 1 17 10 21 o 0 13.4183 6.82829   ?          ?            ?           ?            
1 1 1 17 11 0  o 0 179.764 9.69033   163.537    180          18.7988     -5.23995e-14 
1 1 1 17 11 1  o 0 431.551 12.2716   351.658    68.7655      72.127      -111.235     
1 1 1 17 11 2  o 0 478.84  14.6168   423.432    132.93       10.7562     -47.0697     
1 1 1 17 11 3  o 0 781.954 22.5987   758.632    177.224      118.297     177.224      
1 1 1 17 11 4  o 0 195     6.77189   118.503    6.60159      94.8523     -173.398     
1 1 1 17 11 5  o 0 266.279 8.36953   288.407    -174.219     104.884     -174.219     
1 1 1 17 11 6  o 0 274.803 9.51827   296.764    44.8084      110.704     44.8084      
1 1 1 17 11 7  o 0 433.168 14.3909   334.956    -75.3489     106.241     104.651      
1 1 1 17 11 8  o 0 239.365 7.74419   207.261    120.114      1.70968     -59.8862     
1 1 1 17 11 9  o 0 187.92  6.85378   134.776    -143.905     49.2985     36.0953      
1 1 1 17 11 10 o 0 165.058 6.88995   148.069    28.1383      1.15064     -151.862     
1 1 1 17 11 11 o 0 151.696 5.7741    130.574    131.646      4.90285     -48.3543     
1 1 1 17 11 12 o 0 233.138 8.0987    236.043    77.0826      52.3522     77.0826      
1 1 1 17 11 13 o 0 308.35  10.3966   280.143    -96.6007     12.1365     -96.6007     
1 1 1 17 11 14 o 0 108.224 5.56652   63.1568    -87.599      58.6602     92.401       
1 1 1 17 11 15 o 0 114.569 5.85342   113.603    -105.861     7.28493     74.1387      
1 1 1 17 11 16 o 0 75.0545 7.95384   80.2808    -97.0165     13.4675     -97.0165     
1 1 1 17 11 17 o 0 78.6949 7.61027   91.7216    -35.2672     33.4791     -35.2672     
1 1 1 17 11 18 o 0 44.6629 14.4864   50.9278    116.88       34.2959     116.88       
1 1 1 17 11 19 o 0 29.1255 13.8434   ?          ?            ?           ?            
1 1 1 17 11 20 o 0 41.2127 16.9351   ?          ?            ?           ?            
1 1 1 17 11 21 o 0 21.4054 9.71922   ?          ?            ?           ?            
1 1 1 17 12 0  o 0 466.844 18.2196   422.315    0            125.684     7.90261e-16  
1 1 1 17 12 1  o 0 581.071 16.0349   564.75     -129.97      87.9294     -129.97      
1 1 1 17 12 2  o 0 391.691 10.5389   381.324    -34.8032     69.6528     -34.8032     
1 1 1 17 12 3  o 0 283.092 8.60342   265.452    -81.4338     40.1774     -81.4338     
1 1 1 17 12 4  o 0 619.852 18.1212   693.362    53.5         246.881     53.5         
1 1 1 17 12 5  o 0 123.242 6.16652   58.1149    16.5605      84.0008     -163.439     
1 1 1 17 12 6  o 0 196.803 7.55626   202.755    148.903      75.9965     148.903      
1 1 1 17 12 7  o 0 262.077 9.50509   231.911    66.1207      2.63408     66.1207      
1 1 1 17 12 8  o 0 155.927 7.41793   86.7104    40.9261      91.4549     -139.074     
1 1 1 17 12 9  o 0 90.474  8.07886   63.0791    -134.555     13.1149     -134.555     
1 1 1 17 12 10 o 0 95.9852 6.77998   58.9885    166.99       38.6254     -13.0102     
1 1 1 17 12 11 o 0 295.034 9.88477   306.63     -32.2416     71.6155     -32.2416     
1 1 1 17 12 12 o 0 96.8479 6.10131   101.935    -73.6198     50.5487     -73.6198     
1 1 1 17 12 13 o 0 111.073 6.26833   61.8397    -9.59151     66.1589     170.408      
1 1 1 17 12 14 o 0 57.8336 9.43077   39.254     168.203      10.032      -11.7969     
1 1 1 17 12 15 o 0 94.1852 6.98287   103.698    -168.855     19.5793     -168.855     
1 1 1 17 12 16 o 0 61.836  10.8412   62.405     144.306      6.86211     144.306      
1 1 1 17 12 17 o 0 37.7397 12.4503   23.5816    91.2075      15.058      -88.7925     
1 1 1 17 12 18 o 0 61.559  15.4117   59.11      11.2416      3.05487     11.2416      
1 1 1 17 12 19 o 0 29.7513 13.6733   ?          ?            ?           ?            
1 1 1 17 12 20 o 0 26.5815 11.9712   ?          ?            ?           ?            
1 1 1 17 13 0  o 0 676.346 25.2965   607.961    180          42.7118     180          
1 1 1 17 13 1  o 0 518.002 13.2356   513.891    -128.454     107.049     -128.454     
1 1 1 17 13 2  o 0 509.546 14.1396   444.262    -1.77879     13.919      178.221      
1 1 1 17 13 3  o 0 497.373 14.5175   516.24     -59.1296     118.863     -59.1296     
1 1 1 17 13 4  o 0 493.948 13.9887   541.939    3.88737      184.574     3.88737      
1 1 1 17 13 5  o 0 148.335 5.86027   125.95     -116.609     13.9744     -116.609     
1 1 1 17 13 6  o 0 340.962 12.3572   345.797    -177.28      84.1043     -177.28      
1 1 1 17 13 7  o 0 225.439 7.90672   217.486    -133.575     44.4372     -133.575     
1 1 1 17 13 8  o 0 151.17  6.41985   156.04     91.9085      68.8728     91.9085      
1 1 1 17 13 9  o 0 108.54  6.59701   100.654    -20.4602     29.6651     -20.4602     
1 1 1 17 13 10 o 0 238.68  8.10792   235.974    -111.394     35.3083     -111.394     
1 1 1 17 13 11 o 0 85.7839 6.06607   59.065     57.7245      26.3897     -122.275     
1 1 1 17 13 12 o 0 205.528 7.17217   130.073    -103.637     107.562     76.3633      
1 1 1 17 13 13 o 0 142.306 5.89065   138.435    -20.1768     34.0933     -20.1768     
1 1 1 17 13 14 o 0 66.8046 8.08602   71.3545    153.968      16.5638     153.968      
1 1 1 17 13 15 o 0 42.3981 12.7077   16.9822    -130.227     113.76      -130.227     
1 1 1 17 13 16 o 0 26.6221 11.0905   3.17341    19.2325      31.3456     -160.767     
1 1 1 17 13 17 o 0 21.9722 10.5045   0.085998   21.3445      14.8423     21.3445      
1 1 1 17 13 18 o 0 37.9448 13.5813   22.9922    -42.7373     21.3426     137.263      
1 1 1 17 13 19 o 0 26.6625 12.3616   ?          ?            ?           ?            
1 1 1 17 13 20 o 0 64.4016 13.169    ?          ?            ?           ?            
1 1 1 17 13 21 o 0 32.3125 3.05368   ?          ?            ?           ?            
1 1 1 17 14 0  o 0 270.636 11.8975   241.637    180          39.6781     -180         
1 1 1 17 14 1  o 0 195.098 7.31202   183.511    31.0932      27.0843     31.0932      
1 1 1 17 14 2  o 0 282.345 8.31169   282.947    -52.0133     58.2669     -52.0133     
1 1 1 17 14 3  o 0 360.08  11.1858   301.544    -151.106     50.5086     28.8938      
1 1 1 17 14 4  o 0 142.424 6.54811   97.3969    -115.935     39.194      64.0653      
1 1 1 17 14 5  o 0 121.958 7.16633   82.4259    -63.8112     38.8455     116.189      
1 1 1 17 14 6  o 0 485.517 14.5985   463.233    129.075      60.6561     129.075      
1 1 1 17 14 7  o 0 95.5197 7.21882   1.11967    91.7798      154.172     -88.2202     
1 1 1 17 14 8  o 0 125.805 6.7217    115.57     156.056      36.3349     156.056      
1 1 1 17 14 9  o 0 187.558 7.3898    146.79     -126.008     50.3607     53.9921      
1 1 1 17 14 10 o 0 90.9567 7.53601   49.8299    -37.1112     45.4885     142.889      
1 1 1 17 14 11 o 0 149.077 6.00404   156.946    -174.665     50.8948     -174.665     
1 1 1 17 14 12 o 0 163.809 5.88734   143.259    39.4129      1.4263      -140.587     
1 1 1 17 14 13 o 0 117.896 5.8811    105.193    -168.127     13.2008     -168.127     
1 1 1 17 14 14 o 0 30.1296 12.0716   15.989     -158.423     80.7267     -158.423     
1 1 1 17 14 15 o 0 29.6896 11.6949   0.479642   -82.5996     34.4133     -82.5996     
1 1 1 17 14 16 o 0 117.369 7.29397   139.365    -3.41889     44.2239     -3.41889     
1 1 1 17 14 17 o 0 64.1795 10.0765   81.7653    -108.906     43.4972     -108.906     
1 1 1 17 14 18 o 0 25.5661 11.4267   11.3465    -158.589     0.576612    21.411       
1 1 1 17 14 19 o 0 32.5691 12.5798   ?          ?            ?           ?            
1 1 1 17 14 20 o 0 24.4458 12.2192   ?          ?            ?           ?            
1 1 1 17 15 0  f 1 138.733 9.26744   127.423    0            19.163      180          
1 1 1 17 15 1  o 0 506.642 13.2579   497.085    -167.416     65.4772     -167.416     
1 1 1 17 15 2  o 0 299.335 9.6021    226.98     -22.239      85.9945     157.761      
1 1 1 17 15 3  o 0 415.829 11.9119   467.158    14.9382      185.512     14.9382      
1 1 1 17 15 4  o 0 241.878 8.3757    214.693    102.391      6.46239     102.391      
1 1 1 17 15 5  o 0 179.049 6.22165   89.1385    -123.683     135.124     56.3171      
1 1 1 17 15 6  f 1 177.56  6.541     201.774    41.372       108.782     41.372       
1 1 1 17 15 7  o 0 281.234 8.64451   195.46     128.886      98.1198     -51.1137     
1 1 1 17 15 8  o 0 73.6612 8.83186   33.2421    119.825      12.7155     -60.1749     
1 1 1 17 15 9  o 0 57.0653 10.8217   7.16426    -76.8202     38.1754     103.18       
1 1 1 17 15 10 o 0 199.615 6.41601   192.837    -95.3284     21.8625     -95.3284     
1 1 1 17 15 11 o 0 91.7881 6.48156   81.4209    45.9887      11.8046     45.9887      
1 1 1 17 15 12 o 0 125.696 5.4222    129.581    -125.934     46.6444     -125.934     
1 1 1 17 15 13 o 0 94.5939 7.20843   76.6255    30.0875      6.25976     -149.913     
1 1 1 17 15 14 o 0 177.408 6.29591   201.395    -58.6563     31.085      -58.6563     
1 1 1 17 15 15 o 0 65.3706 8.71995   60.928     -102.691     0.053172    -102.691     
1 1 1 17 15 16 o 0 34.3037 12.8882   19.2751    -116.588     3.37992     -116.588     
1 1 1 17 15 17 o 0 34.1011 13.0003   19.4045    -169.546     21.3058     10.4544      
1 1 1 17 15 18 o 0 24.3498 11.3913   10.0472    150.811      11.4047     -29.1891     
1 1 1 17 15 19 o 0 28.2672 13.0415   ?          ?            ?           ?            
1 1 1 17 15 20 f 1 34.8657 13.5173   ?          ?            ?           ?            
1 1 1 17 16 0  o 0 658.707 24.3804   605.998    0            57.7033     1.48107e-14  
1 1 1 17 16 1  o 0 207.108 6.58063   188.689    -150.589     17.9031     -150.589     
1 1 1 17 16 2  o 0 226.653 6.92921   242.058    130.307      93.4271     130.307      
1 1 1 17 16 3  o 0 275.857 9.4256    180.22     32.1086      129.884     -147.891     
1 1 1 17 16 4  o 0 293.77  9.52738   270.349    -153.064     18.7107     -153.064     
1 1 1 17 16 5  o 0 267.714 8.01785   227.892    177.293      14.8828     -2.70741     
1 1 1 17 16 6  o 0 125.273 5.65997   78.6054    -32.0426     48.9988     147.957      
1 1 1 17 16 7  o 0 248.88  7.84763   170.939    -67.1828     86.6058     112.817      
1 1 1 17 16 8  o 0 416.14  11.5628   467.934    -53.9388     152.845     -53.9388     
1 1 1 17 16 9  o 0 69.6661 8.3715    11.2396    -28.9414     81.3068     151.059      
1 1 1 17 16 10 o 0 214.364 6.47394   228.711    23.9055      68.7653     23.9055      
1 1 1 17 16 11 f 1 94.7367 7.121     18.657     -162.177     127.245     17.8225      
1 1 1 17 16 12 o 0 68.7598 9.14504   42.8579    -133.92      18.206      46.0796      
1 1 1 17 16 13 o 0 177.99  6.07427   143.689    165.655      21.3279     -14.3453     
1 1 1 17 16 14 o 0 73.7717 8.59976   73.4838    27.7568      3.48588     27.7568      
1 1 1 17 16 15 o 0 111.602 5.98515   133.802    -132.018     41.8151     -132.018     
1 1 1 17 16 16 o 0 80.2144 8.80089   92.7489    30.2617      30.6478     30.2617      
1 1 1 17 16 17 o 0 20.388  9.65015   3.411      -18.6532     14.4656     161.347      
1 1 1 17 16 18 o 0 31.6372 13.7597   2.28457    46.6657      60.8469     46.6657      
1 1 1 17 16 19 o 0 32.86   14.265    ?          ?            ?           ?            
1 1 1 17 16 20 o 0 26.6707 7.58806   ?          ?            ?           ?            
1 1 1 17 17 0  o 0 142.169 13.1547   83.7034    180          3.60206     180          
1 1 1 17 17 1  o 0 158.74  8.54079   78.7254    -90          50.2225     -90          
1 1 1 17 17 2  o 0 36.0377 20.0499   3.98595    0            11.0981     180          
1 1 1 17 17 3  o 0 158.242 9.20688   142.725    90           110.311     -90          
1 1 1 17 17 4  o 0 253.768 12.4071   227.269    0            111.118     -1.54804e-16 
1 1 1 17 17 5  o 0 112.942 10.7687   67.5043    -90          36.1177     -90          
1 1 1 17 17 6  o 0 335.236 14.5647   294.843    0            17.5358     6.57016e-14  
1 1 1 17 17 7  o 0 32.0315 18.459    0.033825   90           0.127394    -90          
1 1 1 17 17 8  o 0 99.4039 10.7923   93.1997    0            40.8021     -180         
1 1 1 17 17 9  o 0 223.976 11.0245   208.528    -90          24.1287     -90          
1 1 1 17 17 10 o 0 71.8071 14.3971   11.0085    180          5.3783      -180         
1 1 1 17 17 11 o 0 89.5836 9.61279   80.0402    90           11.8095     90           
1 1 1 17 17 12 o 0 150.97  7.64195   134.158    0            20.8426     0            
1 1 1 17 17 13 o 0 21.1956 13.9411   12.7459    90           35.2444     -90          
1 1 1 17 17 14 o 0 28.9826 16.2219   19.7168    0            22.0723     180          
1 1 1 17 17 15 o 0 113.937 9.10641   117.535    -90          1.3594      90           
1 1 1 17 17 16 o 0 36.9039 17.2658   18.4735    180          4.86448     180          
1 1 1 17 17 17 o 0 27.8048 17.7395   21.9667    -90          1.06645     90           
1 1 1 17 17 18 o 0 18.7466 13.1503   ?          ?            ?           ?            
1 1 1 17 17 19 o 0 24.6827 16.4787   ?          ?            ?           ?            
1 1 1 17 17 20 o 0 8.78154 6.50169   ?          ?            ?           ?            
1 1 1 18 0  0  o 0 741.382 39.6807   688.837    180          76.0998     180          
1 1 1 18 0  1  o 0 24.55   15.1095   2.14489    -45          26.8961     135          
1 1 1 18 0  2  o 0 672.91  29.082    623.802    -90          24.1504     -90          
1 1 1 18 0  3  o 0 891.734 37.0503   822.95     45           107.948     45           
1 1 1 18 0  4  o 0 913.829 43.5543   837.577    180          25.2904     180          
1 1 1 18 0  5  o 0 190.707 10.0197   172.689    -45          46.5126     -45          
1 1 1 18 0  6  o 0 621.254 24.6239   557.886    90           0.505636    -90          
1 1 1 18 0  7  o 0 77.8133 13.1508   2.99934    -135         1.03335     45           
1 1 1 18 0  8  f 1 229.36  13.2294   209.308    180          51.5107     3.23624e-14  
1 1 1 18 0  9  f 1 371.757 19.153    333.599    135          4.51911     -45          
1 1 1 18 0  10 f 1 204.515 10.7655   180.175    -90          8.15153     90           
1 1 1 18 0  11 o 0 130.106 8.87724   123.203    -135         12.001      45           
1 1 1 18 0  12 o 0 219.548 12.1226   203.707    0            2.7365      2.05025e-13  
1 1 1 18 0  13 o 0 26.2214 16.3199   4.09916    135          11.6327     -45          
1 1 1 18 0  14 o 0 128.732 9.26355   113.893    90           41.0565     90           
1 1 1 18 0  15 o 0 19.2587 13.0291   1.58195    45           4.81984     -135         
1 1 1 18 0  16 o 0 33.0646 18.7672   26.7971    0            22.6522     -180         
1 1 1 18 0  17 f 1 64.1908 17.4361   64.3745    135          8.41627     135          
1 1 1 18 0  18 o 0 26.2193 16.6561   2.35108    90           0.786738    -90          
1 1 1 18 0  19 o 0 16.1562 11.4588   12.7888    45           29.0997     -135         
1 1 1 18 0  20 o 0 23.9223 16.7012   ?          ?            ?           ?            
1 1 1 18 1  0  o 0 394.994 18.606    367.022    0            101.106     1.08238e-13  
1 1 1 18 1  1  o 0 261.324 7.91184   204.687    -0.00761571  62.7771     179.992      
1 1 1 18 1  2  o 0 131.464 8.87885   68.7236    -139.314     81.4691     40.6858      
1 1 1 18 1  3  o 0 548.331 15.55     553.994    170.977      104.477     170.977      
1 1 1 18 1  4  o 0 266.717 8.88328   197.538    81.1251      80.9112     -98.8749     
1 1 1 18 1  5  o 0 256.503 8.04998   250.59     111.355      53.1393     111.355      
1 1 1 18 1  6  o 0 114.848 6.11559   75.6997    137.002      10.6954     -42.9984     
1 1 1 18 1  7  o 0 260.739 8.80893   267.225    -46.6563     70.0024     -46.6563     
1 1 1 18 1  8  o 0 157.374 6.89912   170.417    -5.59488     76.6443     -5.59488     
1 1 1 18 1  9  o 0 167.529 6.94928   67.9896    -171.782     155.365     8.2183       
1 1 1 18 1  10 o 0 327.373 10.2997   288.494    -63.0196     7.62839     -63.0196     
1 1 1 18 1  11 o 0 403.819 12.6105   450.608    23.0072      143.616     23.0072      
1 1 1 18 1  12 o 0 109.049 5.81213   86.4324    -62.734      18.2861     117.266      
1 1 1 18 1  13 o 0 83.6234 8.16994   80.7172    135.416      44.1704     135.416      
1 1 1 18 1  14 o 0 116.833 6.67946   106.763    -73.0766     18.7445     -73.0766     
1 1 1 18 1  15 o 0 89.6185 6.71987   103.184    -138.466     27.863      -138.466     
1 1 1 18 1  16 o 0 104.441 6.58373   115.559    -72.0292     24.3939     -72.0292     
1 1 1 18 1  17 o 0 67.2067 9.35905   71.059     -135.217     15.8041     -135.217     
1 1 1 18 1  18 o 0 40.9888 11.7249   36.234     -81.6505     1.02253     -81.6505     
1 1 1 18 1  19 o 0 31.9552 12.7831   24.7472    159.894      6.96029     159.894      
1 1 1 18 1  20 o 0 33.3259 12.5293   ?          ?            ?           ?            
1 1 1 18 1  21 o 0 30.0235 14.7502   ?          ?            ?           ?            
1 1 1 18 2  0  o 0 719.646 30.3849   668.391    180          35.5451     5.89478e-14  
1 1 1 18 2  1  o 0 725.024 20.3244   714.388    -143.446     88.4937     -143.446     
1 1 1 18 2  2  o 0 685.213 20.4514   679.716    64.7528      97.0071     64.7528      
1 1 1 18 2  3  o 0 746.051 23.6789   783.938    -174.84      199.76      -174.84      
1 1 1 18 2  4  o 0 120.838 6.758     66.6482    126.219      57.8587     -53.7809     
1 1 1 18 2  5  o 0 288.483 9.10575   175.041    -175.531     162.368     4.46911      
1 1 1 18 2  6  o 0 218.958 7.43143   220.081    48.1425      70.6792     48.1425      
1 1 1 18 2  7  o 0 319.757 10.9261   308.553    123.972      39.5847     123.972      
1 1 1 18 2  8  o 0 232.106 9.12399   182.82     -119.549     47.7711     60.4505      
1 1 1 18 2  9  o 0 139.991 6.19666   78.2671    106.43       81.3608     -73.5696     
1 1 1 18 2  10 o 0 255.558 9.03904   128.846    -161.709     185.317     18.2913      
1 1 1 18 2  11 o 0 129.401 6.9105    125.6      177.91       30.9914     177.91       
1 1 1 18 2  12 f 1 96.2911 6.46598   77.3641    170.78       10.2744     -9.21989     
1 1 1 18 2  13 o 0 149.597 6.27861   145.738    -6.29327     29.9761     -6.29327     
1 1 1 18 2  14 o 0 40.9525 13.1756   1.18055    93.1584      48.5099     93.1584      
1 1 1 18 2  15 o 0 36.2611 12.4026   13.254     122.295      16.8698     -57.7052     
1 1 1 18 2  16 o 0 31.9255 12.8503   3.39441    129.414      31.6455     -50.5864     
1 1 1 18 2  17 o 0 57.1652 9.50706   53.695     -126.209     1.91235     -126.209     
1 1 1 18 2  18 o 0 48.7817 13.6914   48.971     28.5316      10.3804     28.5316      
1 1 1 18 2  19 o 0 79.3505 10.0077   85.5234    -101.732     25.2853     -101.732     
1 1 1 18 2  20 o 0 41.0616 16.6832   ?          ?            ?           ?            
1 1 1 18 2  21 o 0 14.0147 6.86563   ?          ?            ?           ?            
1 1 1 18 3  0  o 0 23.3617 14.4396   2.12032    0            29.5907     -180         
1 1 1 18 3  1  o 0 425.175 12.7856   370.468    73.1462      38.7365     -106.854     
1 1 1 18 3  2  o 0 308.528 9.03403   287.35     32.4171      17.505      32.4171      
1 1 1 18 3  3  o 0 469.382 14.4211   489.335    94.6794      125.287     94.6794      
1 1 1 18 3  4  o 0 112.72  5.8013    57.7885    -8.69252     57.3794     171.307      
1 1 1 18 3  5  o 0 192.393 6.74699   206.571    99.2054      97.671      99.2054      
1 1 1 18 3  6  o 0 154.463 6.61415   114.601    -111.551     21.5835     68.4492      
1 1 1 18 3  7  o 0 322.451 11.0141   337.913    168.39       96.0854     168.39       
1 1 1 18 3  8  o 0 53.9412 13.0416   3.22053    -116.14      17.9157     63.8603      
1 1 1 18 3  9  o 0 196.647 8.14156   143.349    -131.582     54.4427     48.4184      
1 1 1 18 3  10 o 0 102.742 7.36291   61.5939    77.7808      36.4358     -102.219     
1 1 1 18 3  11 o 0 164.763 6.08777   149.201    131.663      2.58484     131.663      
1 1 1 18 3  12 o 0 39.0327 12.6979   2.1814     -134.119     16.9894     45.8809      
1 1 1 18 3  13 o 0 108.757 6.19798   114.621    11.6191      49.8961     11.6191      
1 1 1 18 3  14 o 0 84.6826 6.96991   66.8614    17.3524      0.530023    17.3524      
1 1 1 18 3  15 o 0 26.7283 11.2599   2.93226    -71.0801     27.5595     -71.0801     
1 1 1 18 3  16 o 0 34.4328 12.1629   7.64804    -147.161     7.69075     32.8394      
1 1 1 18 3  17 o 0 105.654 7.36197   113.107    -138.232     19.0278     -138.232     
1 1 1 18 3  18 o 0 49.932  14.768    45.4641    149.479      0.113127    -30.5209     
1 1 1 18 3  19 o 0 36.6855 13.0031   27.5948    5.9742       5.70136     -174.026     
1 1 1 18 3  20 o 0 28.7997 13.0538   ?          ?            ?           ?            
1 1 1 18 3  21 o 0 17.6945 8.74688   ?          ?            ?           ?            
1 1 1 18 4  0  o 0 597.537 26.2441   553.573    0            113.812     1.86121e-14  
1 1 1 18 4  1  o 0 651.619 18.7572   664.481    177.902      129.633     177.902      
1 1 1 18 4  2  o 0 641.229 18.9691   622.454    64.4332      68.5749     64.4332      
1 1 1 18 4  3  o 0 298.015 10.2674   262.091    -85.9148     9.62242     94.0852      
1 1 1 18 4  4  f 1 640.814 18.7254   581.68     -73.8985     3.03344     -73.8985     
1 1 1 18 4  5  o 0 339.557 10.4763   203.6      -134.561     196.424     45.4393      
1 1 1 18 4  6  o 0 341.96  11.1574   441.808    9.86237      267.284     9.86237      
1 1 1 18 4  7  o 0 140.626 6.38213   130.443    -162.12      54.1626     -162.12      
1 1 1 18 4  8  o 0 235.151 8.38248   297.778    -108.541     188.547     -108.541     
1 1 1 18 4  9  o 0 129.045 6.43012   135.542    -6.49331     85.7169     -6.49331     
1 1 1 18 4  10 o 0 141.059 6.43567   84.3127    -15.38       65.3466     164.62       
1 1 1 18 4  11 o 0 236.678 8.44786   190.29     -68.4198     56.4705     111.58       
1 1 1 18 4  12 o 0 200.454 7.00764   193.33     168.296      23.2599     168.296      
1 1 1 18 4  13 o 0 238.534 7.60526   207.328    -94.7889     11.2037     85.2111      
1 1 1 18 4  14 o 0 103.702 6.97147   75.3392    49.1561      21.451      -130.844     
1 1 1 18 4  15 o 0 69.1539 8.57843   78.3234    123.657      28.4876     123.657      
1 1 1 18 4  16 o 0 26.4841 11.0847   0.537282   67.0295      8.16043     67.0295      
1 1 1 18 4  17 o 0 27.1828 11.5047   5.81772    -105.586     5.00232     74.4143      
1 1 1 18 4  18 o 0 32.505  13.166    26.29      175.108      9.61893     175.108      
1 1 1 18 4  19 o 0 44.941  14.7624   49.3234    -109.882     26.0514     -109.882     
1 1 1 18 4  20 o 0 47.244  17.3108   ?          ?            ?           ?            
1 1 1 18 4  21 o 0 15.6999 7.51321   ?          ?            ?           ?            
1 1 1 18 5  0  o 0 229.054 10.8458   211.746    180          40.5728     -8.87272e-15 
1 1 1 18 5  1  o 0 199.941 7.20948   129.332    157.75       94.6086     -22.2503     
1 1 1 18 5  2  o 0 540.11  16.9139   496.018    41.211       5.64079     41.211       
1 1 1 18 5  3  o 0 480.485 14.8741   482.197    -12.5828     94.5754     -12.5828     
1 1 1 18 5  4  o 0 725.447 21.101    729.416    -4.29931     148.44      -4.29931     
1 1 1 18 5  5  f 1 571.306 17.7538   536.744    -158.648     53.9215     -158.648     
1 1 1 18 5  6  o 0 747.447 23.5164   727.358    -42.9868     72.3093     -42.9868     
1 1 1 18 5  7  o 0 363.732 12.6338   293.905    -126.807     69.1721     53.1931      
1 1 1 18 5  8  o 0 203.308 7.82507   236.178    -8.83146     123.452     -8.83146     
1 1 1 18 5  9  o 0 452.62  15.1031   386.587    107.802      26.1554     -72.1981     
1 1 1 18 5  10 o 0 213.898 7.98359   225.917    -159.666     92.7806     -159.666     
1 1 1 18 5  11 o 0 104.124 6.13846   44.0285    69.9717      90.8397     -110.028     
1 1 1 18 5  12 o 0 129.651 5.64885   147.608    -175.579     71.4796     -175.579     
1 1 1 18 5  13 o 0 130.803 6.0483    111.522    -148.145     3.28548     31.8554      
1 1 1 18 5  14 o 0 136.145 5.10225   116.305    -150.834     1.80257     -150.834     
1 1 1 18 5  15 o 0 67.8124 8.14153   63.4399    145.931      3.18545     -34.0686     
1 1 1 18 5  16 o 0 122.073 6.1972    144.855    141.473      46.4617     141.473      
1 1 1 18 5  17 f 1 89.4455 8.07225   78.566     37.9131      17.3887     -142.087     
1 1 1 18 5  18 o 0 45.3908 11.9444   47.8522    -38.1638     16.8593     -38.1638     
1 1 1 18 5  19 o 0 38.3897 15.05     33.6824    -43.4477     4.59082     -43.4477     
1 1 1 18 5  20 o 0 46.3701 13.7245   ?          ?            ?           ?            
1 1 1 18 5  21 o 0 28.8984 8.32611   ?          ?            ?           ?            
1 1 1 18 6  0  o 0 114.121 7.11263   65.9006    180          17.5619     180          
1 1 1 18 6  1  o 0 245.326 7.68498   230.554    9.87628      26.8261     9.87628      
1 1 1 18 6  2  o 0 635.437 17.5838   545.497    -74.1699     68.4353     105.83       
1 1 1 18 6  3  o 0 164.405 6.09526   46.3122    -97.8852     192.476     82.1148      
1 1 1 18 6  4  o 0 312.06  9.55935   285.465    167.601      19.3869     167.601      
1 1 1 18 6  5  o 0 720.968 22.5755   739.395    84.7742      194.099     84.7742      
1 1 1 18 6  6  o 0 336.233 11.2278   351.975    122.085      95.5992     122.085      
1 1 1 18 6  7  o 0 313.724 9.63254   340.622    -125.066     124.287     -125.066     
1 1 1 18 6  8  o 0 363.11  12.8455   332.001    -12.4295     16.9075     -12.4295     
1 1 1 18 6  9  o 0 178.17  6.98181   165.998    165.518      31.0446     165.518      
1 1 1 18 6  10 o 0 196.545 7.06429   164.011    43.1034      2.71829     -136.897     
1 1 1 18 6  11 o 0 122.313 6.22457   70.2024    6.1518       73.3514     -173.848     
1 1 1 18 6  12 f 1 174.373 6.18071   142.473    -38.6542     28.9462     141.346      
1 1 1 18 6  13 o 0 133.884 6.84047   108.543    -129.453     14.996      50.5465      
1 1 1 18 6  14 o 0 73.8334 8.1776    59.4454    -58.2805     15.5945     -58.2805     
1 1 1 18 6  15 o 0 60.0261 8.87503   50.6107    16.4005      10.8908     -163.6       
1 1 1 18 6  16 o 0 30.0211 11.646    2.44853    -112.611     16.3377     67.3892      
1 1 1 18 6  17 o 0 35.8189 12.9755   12.3189    37.5916      36.8862     -142.408     
1 1 1 18 6  18 o 0 33.2006 12.1805   24.8198    -15.9203     12.6527     -15.9203     
1 1 1 18 6  19 o 0 20.9642 9.86378   3.08927    44.4996      36.6059     44.4996      
1 1 1 18 6  20 o 0 54.6063 12.5865   ?          ?            ?           ?            
1 1 1 18 6  21 o 0 17.4291 8.58534   ?          ?            ?           ?            
1 1 1 18 7  0  o 0 337.907 14.5621   310.482    0            99.2008     3.53812e-14  
1 1 1 18 7  1  o 0 374.394 10.6076   350.807    176.727      25.5679     176.727      
1 1 1 18 7  2  o 0 325.154 9.89218   310.539    78.0428      39.8423     78.0428      
1 1 1 18 7  3  o 0 252.641 7.85381   261.354    39.8557      83.3189     39.8557      
1 1 1 18 7  4  o 0 211.589 7.15888   201.104    -67.8972     42.6376     -67.8972     
1 1 1 18 7  5  o 0 446.156 13.9886   431.002    51.4226      75.6001     51.4226      
1 1 1 18 7  6  o 0 465.584 13.302    499.06     -139.346     150.022     -139.346     
1 1 1 18 7  7  o 0 225.289 7.63173   165.106    80.2639      64.6813     -99.7361     
1 1 1 18 7  8  o 0 77.2791 9.6918    20.4584    112.414      74.4514     -67.5857     
1 1 1 18 7  9  o 0 149.4   6.61346   146.104    72.3166      49.0485     72.3166      
1 1 1 18 7  10 f 1 283.402 8.83473   305.516    -136.094     81.4312     -136.094     
1 1 1 18 7  11 o 0 20.9823 9.96369   27.7894    84.1896      61.5931     84.1896      
1 1 1 18 7  12 o 0 148.526 5.76363   173.22     174.949      87.396      174.949      
1 1 1 18 7  13 o 0 38.0813 12.7814   28.6462    -69.9659     110.724     -69.9659     
1 1 1 18 7  14 o 0 128.488 7.12202   42.5823    174.724      134.506     -5.27602     
1 1 1 18 7  15 o 0 121.192 5.70055   167.899    27.9837      91.757      27.9837      
1 1 1 18 7  16 o 0 99.4438 6.77802   95.0089    164.204      6.2762      -15.7957     
1 1 1 18 7  17 f 1 55.5195 10.758    40.3732    -84.3778     22.8214     95.6222      
1 1 1 18 7  18 o 0 54.5232 13.3976   52.3508    162.652      4.58923     162.652      
1 1 1 18 7  19 o 0 60.6571 13.8192   75.0158    4.82089      44.2293     4.82089      
1 1 1 18 7  20 o 0 30.7333 13.8284   ?          ?            ?           ?            
1 1 1 18 7  21 o 0 16.9766 4.15323   ?          ?            ?           ?            
1 1 1 18 8  0  o 0 1045.9  42.1235   957.268    0            60.5255     2.5884e-14   
1 1 1 18 8  1  o 0 237.393 7.31384   167.411    -74.3654     85.1233     105.635      
1 1 1 18 8  2  o 0 300.616 8.92601   233.962    -4.68001     67.5598     175.32       
1 1 1 18 8  3  o 0 357.697 9.93374   326.69     150.229      17.6863     150.229      
1 1 1 18 8  4  o 0 475.219 14.0136   514.772    -128.256     187.565     -128.256     
1 1 1 18 8  5  o 0 473.411 13.9464   447.25     89.9373      24.0775     89.9373      
1 1 1 18 8  6  f 1 36.925  13.5074   90.2027    -54.5072     216.087     -54.5072     
1 1 1 18 8  7  o 0 235.259 9.58501   206.808    56.6482      2.89837     -123.352     
1 1 1 18 8  8  o 0 389.244 12.296    354.417    75.1049      19.5425     75.1049      
1 1 1 18 8  9  o 0 105.194 7.34217   27.3855    -157.273     116.485     22.7273      
1 1 1 18 8  10 o 0 141.556 6.78296   115.766    -137.076     20.3036     42.9243      
1 1 1 18 8  11 o 0 167.205 6.29518   129.787    52.6774      39.0739     -127.323     
1 1 1 18 8  12 f 1 106.791 6.77134   121.925    -95.3252     72.6089     -95.3252     
1 1 1 18 8  13 o 0 123.668 6.04553   125.48     102.857      42.7391     102.857      
1 1 1 18 8  14 o 0 149.721 6.31433   120.223    66.8964      17.3859     -113.104     
1 1 1 18 8  15 o 0 69.8623 7.56222   79.8904    51.8435      31.4338     51.8435      
1 1 1 18 8  16 o 0 112.526 5.8892    143.792    -144.214     62.9204     -144.214     
1 1 1 18 8  17 o 0 36.0568 12.4356   23.0222    -129.876     9.66346     50.1245      
1 1 1 18 8  18 o 0 23.5191 10.6358   8.98822    140.679      7.3606      -39.3215     
1 1 1 18 8  19 o 0 37.1359 14.8057   ?          ?            ?           ?            
1 1 1 18 8  20 o 0 35.095  16.7953   ?          ?            ?           ?            
1 1 1 18 8  21 o 0 22.5674 9.9971    ?          ?            ?           ?            
1 1 1 18 9  0  o 0 293.391 12.6005   267.333    180          49.1781     2.22569e-14  
1 1 1 18 9  1  o 0 316.224 9.13882   302.854    130.371      43.9102     130.371      
1 1 1 18 9  2  o 0 309.967 8.94728   293.725    -121.683     39.6154     -121.683     
1 1 1 18 9  3  o 0 231.878 7.02635   122.521    -115.277     160.27      64.7233      
1 1 1 18 9  4  o 0 725.49  20.9095   672.843    7.0238       56.4016     7.0238       
1 1 1 18 9  5  o 0 94.9878 7.80093   45.4775    150.8        19.505      -29.2004     
1 1 1 18 9  6  o 0 223.032 7.84667   190.205    27.9815      9.63029     -152.018     
1 1 1 18 9  7  o 0 294.87  8.69037   276.165    4.63063      28.6119     4.63063      
1 1 1 18 9  8  o 0 180.842 6.88146   155.732    82.3138      2.7898      82.3138      
1 1 1 18 9  9  o 0 199.432 6.72712   190.641    83.963       45.2184     83.963       
1 1 1 18 9  10 o 0 140.724 5.82437   130.821    -138.398     15.3887     -138.398     
1 1 1 18 9  11 o 0 245.261 9.10568   273.071    -92.3444     103.47      -92.3444     
1 1 1 18 9  12 o 0 137.578 5.262     159.883    44.5727      83.9861     44.5727      
1 1 1 18 9  13 o 0 31.4924 11.9672   18.5901    150.603      68.4075     150.603      
1 1 1 18 9  14 o 0 24.9459 11.0268   6.3386     110.739      31.5217     110.739      
1 1 1 18 9  15 o 0 35.9416 12.69     10.9302    124.652      7.72964     -55.3478     
1 1 1 18 9  16 o 0 82.1842 6.88088   101.066    29.3064      42.3763     29.3064      
1 1 1 18 9  17 o 0 42.2036 11.9387   30.6497    -48.8389     10.8298     131.161      
1 1 1 18 9  18 o 0 67.796  12.8555   80.2353    21.3859      35.1599     21.3859      
1 1 1 18 9  19 o 0 42.0276 13.9016   ?          ?            ?           ?            
1 1 1 18 9  20 o 0 22.4579 11.007    ?          ?            ?           ?            
1 1 1 18 9  21 f 1 15.1377 7.2922    ?          ?            ?           ?            
1 1 1 18 10 0  o 0 125.1   8.43714   112.044    0            38.235      -180         
1 1 1 18 10 1  o 0 461.931 12.7788   477.693    -178.23      129.419     -178.23      
1 1 1 18 10 2  o 0 388.736 10.8626   307.269    -129.108     76.896      50.8921      
1 1 1 18 10 3  o 0 643.586 17.06     617.755    -168.918     89.953      -168.918     
1 1 1 18 10 4  o 0 229.981 7.80006   180.592    93.0321      50.1886     -86.9679     
1 1 1 18 10 5  o 0 516.184 16.5199   455.57     -22.5811     30.5772     157.419      
1 1 1 18 10 6  o 0 200.798 7.22187   163.735    -142.175     18.5645     37.8254      
1 1 1 18 10 7  o 0 111.123 7.97876   97.2861    -37.8313     60.8949     -37.8313     
1 1 1 18 10 8  o 0 285.834 10.0143   245.229    -149.761     7.89282     30.2387      
1 1 1 18 10 9  o 0 93.9275 7.83624   25.9941    -16.3186     95.5641     163.681      
1 1 1 18 10 10 o 0 88.8245 7.40076   58.3554    -83.296      18.0964     96.704       
1 1 1 18 10 11 o 0 214.558 7.72898   229.204    -13.5168     68.6698     -13.5168     
1 1 1 18 10 12 o 0 227.622 7.60541   229.99     -163.774     53.1122     -163.774     
1 1 1 18 10 13 o 0 213.787 7.57913   177.019    136.151      20.8204     -43.8492     
1 1 1 18 10 14 o 0 137.929 5.49877   106.36     112.82       22.8791     -67.1796     
1 1 1 18 10 15 o 0 26.1697 11.1145   3.73281    -146.722     28.1013     -146.722     
1 1 1 18 10 16 o 0 44.5853 11.8016   40.2023    -154.037     22.87       -154.037     
1 1 1 18 10 17 o 0 36.6917 11.7615   15.9331    -28.7299     30.3827     151.27       
1 1 1 18 10 18 o 0 49.8181 13.8891   50.2104    -51.0957     11.2875     -51.0957     
1 1 1 18 10 19 o 0 62.3471 16.3316   ?          ?            ?           ?            
1 1 1 18 10 20 o 0 26.5834 12.4287   ?          ?            ?           ?            
1 1 1 18 10 21 o 0 13.2541 6.14994   ?          ?            ?           ?            
1 1 1 18 11 0  o 0 267.044 10.5562   240.794    180          41.0685     7.71567e-14  
1 1 1 18 11 1  o 0 124.888 8.21222   68.6076    -49.7387     59.747      130.261      
1 1 1 18 11 2  o 0 507.203 15.0044   495.633    -149.931     91.0341     -149.931     
1 1 1 18 11 3  f 1 509.397 14.7898   420.12     -109.078     59.5583     70.9224      
1 1 1 18 11 4  o 0 280.774 9.325     248.767    -119.61      6.98628     60.3896      
1 1 1 18 11 5  o 0 522.698 15.3721   547.159    -79.5502     147.237     -79.5502     
1 1 1 18 11 6  o 0 705.858 21.7157   648.701    -117.462     24.2679     -117.462     
1 1 1 18 11 7  o 0 240.536 7.77458   275.965    129.012      136.581     129.012      
1 1 1 18 11 8  o 0 214.154 7.22306   195.738    -163.51      25.5381     -163.51      
1 1 1 18 11 9  o 0 159.354 6.20285   128.854    140.384      4.66711     -39.6158     
1 1 1 18 11 10 o 0 92.45   7.28165   36.9238    -168.49      79.671      11.5095      
1 1 1 18 11 11 o 0 67.2365 8.7405    49.9172    -45.1655     4.85145     -45.1655     
1 1 1 18 11 12 o 0 122.861 6.07783   120.824    -152.338     31.9512     -152.338     
1 1 1 18 11 13 o 0 164.78  5.91694   121.201    -124.034     43.2431     55.9662      
1 1 1 18 11 14 o 0 141.523 6.56516   114.874    57.5271      11.2308     -122.473     
1 1 1 18 11 15 o 0 201.001 6.76244   218.417    117.994      22.0249     117.994      
1 1 1 18 11 16 o 0 67.7273 7.73439   67.9613    -6.80314     5.92951     -6.80314     
1 1 1 18 11 17 o 0 47.113  10.4449   39.7144    138.201      2.62668     -41.7992     
1 1 1 18 11 18 o 0 35.9747 13.6913   29.3019    -152.198     0.978739    27.8023      
1 1 1 18 11 19 o 0 38.8838 15.3552   ?          ?            ?           ?            
1 1 1 18 11 20 o 0 45.5798 14.2169   ?          ?            ?           ?            
1 1 1 18 12 0  o 0 211.983 10.7574   190.014    180          182.966     1.40941e-14  
1 1 1 18 12 1  o 0 344.29  9.82596   315.265    84.9383      26.249      84.9383      
1 1 1 18 12 2  o 0 417.863 11.6674   363.039    139.152      9.08319     -40.8476     
1 1 1 18 12 3  o 0 472.247 14.2582   424.345    75.0684      16.8672     -104.932     
1 1 1 18 12 4  o 0 229.366 7.66522   186.529    56.7189      31.8466     -123.281     
1 1 1 18 12 5  o 0 109.824 7.97446   46.3809    47.9077      76.705      -132.092     
1 1 1 18 12 6  o 0 51.4934 14.05     8.40042    174.428      71.4821     174.428      
1 1 1 18 12 7  o 0 31.424  13.1591   36.5493    145.133      94.7339     145.133      
1 1 1 18 12 8  o 0 60.5015 22.4568   9.41923    -57.8449     12.5065     122.155      
1 1 1 18 12 9  o 0 223.629 7.85584   163.122    54.5708      88.8497     -125.429     
1 1 1 18 12 10 o 0 140.609 6.61518   143.986    82.3229      49.3493     82.3229      
1 1 1 18 12 11 f 1 84.01   7.18914   70.7813    -33.86       5.64118     -33.86       
1 1 1 18 12 12 o 0 71.6059 8.2107    14.8602    21.474       88.4394     -158.526     
1 1 1 18 12 13 o 0 42.7987 12.5232   6.67591    45.799       23.09       -134.201     
1 1 1 18 12 14 o 0 214.443 7.57683   262.306    179.281      73.5648     179.281      
1 1 1 18 12 15 o 0 91.5382 5.91806   100.97     176.522      22.3169     176.522      
1 1 1 18 12 16 o 0 28.8074 11.4555   2.49692    56.5835      40.8661     -123.416     
1 1 1 18 12 17 o 0 25.7316 11.2016   2.15736    -174.054     2.82365     5.946        
1 1 1 18 12 18 o 0 31.275  12.3662   21.178     154.682      9.04927     154.682      
1 1 1 18 12 19 o 0 27.6181 12.8258   ?          ?            ?           ?            
1 1 1 18 12 20 o 0 29.4183 13.5612   ?          ?            ?           ?            
1 1 1 18 13 0  o 0 137.053 8.45475   127.575    180          108.537     8.16794e-15  
1 1 1 18 13 1  o 0 171.124 5.95419   166.888    37.2015      46.8502     37.2015      
1 1 1 18 13 2  o 0 288.097 8.5538    248.04     -45.1726     23.7788     134.827      
1 1 1 18 13 3  o 0 87.1608 8.06164   9.73922    97.1171      106.421     -82.8829     
1 1 1 18 13 4  o 0 277.176 9.01679   202.805    -122.002     88.148      57.998       
1 1 1 18 13 5  o 0 359.661 11.0503   312.484    1.93753      18.8932     -178.062     
1 1 1 18 13 6  o 0 53.9228 12.8369   4.02607    -83.7267     66.4754     -83.7267     
1 1 1 18 13 7  o 0 90.0732 7.45163   47.9634    -79.7912     38.8839     100.209      
1 1 1 18 13 8  o 0 44.6056 12.9553   11.4317    35.3225      55.1986     35.3225      
1 1 1 18 13 9  o 0 110.799 7.12986   79.0658    -97.3628     29.5624     82.6372      
1 1 1 18 13 10 o 0 132.644 6.6342    118.169    156.542      10.6322     156.542      
1 1 1 18 13 11 o 0 211.434 7.20683   199.251    -168.62      18.6471     -168.62      
1 1 1 18 13 12 o 0 39.7502 12.28     1.33134    -29.0946     44.5702     -29.0946     
1 1 1 18 13 13 f 1 113.856 6.2837    94.1227    121.304      0.990534    -58.6956     
1 1 1 18 13 14 o 0 157.011 6.8823    183.404    39.1572      40.4106     39.1572      
1 1 1 18 13 15 o 0 105.782 5.55895   111.183    68.7693      11.5144     68.7693      
1 1 1 18 13 16 o 0 53.6269 10.7572   61.9566    6.05306      35.454      6.05306      
1 1 1 18 13 17 o 0 30.1816 12.3743   21.9554    -36.779      0.413496    143.221      
1 1 1 18 13 18 o 0 23.3935 10.9376   7.72833    -5.36451     3.72606     174.635      
1 1 1 18 13 19 o 0 20.3489 9.89609   ?          ?            ?           ?            
1 1 1 18 14 0  o 0 75.4155 18.395    64.0553    180          93.4194     4.80861e-14  
1 1 1 18 14 1  o 0 103.135 6.62473   58.1461    59.2403      23.1062     -120.76      
1 1 1 18 14 2  o 0 93.5345 7.93404   17.9323    105.572      103.953     -74.4282     
1 1 1 18 14 3  o 0 561.868 14.5386   600.385    -43.6508     182.936     -43.6508     
1 1 1 18 14 4  o 0 140.767 5.935     103.463    149.801      18.8727     -30.1986     
1 1 1 18 14 5  o 0 290.795 10.1383   343.101    82.9461      175.943     82.9461      
1 1 1 18 14 6  o 0 260.91  7.76904   213.684    -14.7637     28.2299     165.236      
1 1 1 18 14 7  o 0 146.504 6.77204   71.5921    -124.25      103.072     55.7503      
1 1 1 18 14 8  o 0 156.465 5.85856   112.186    -92.6344     60.1974     87.3656      
1 1 1 18 14 9  o 0 41.0244 13.0276   28.1788    100.561      96.2287     100.561      
1 1 1 18 14 10 o 0 83.0677 7.83794   79.6994    -16.1954     32.574      -16.1954     
1 1 1 18 14 11 o 0 92.5189 7.53224   65.0745    -2.79095     25.5207     177.209      
1 1 1 18 14 12 o 0 170.184 5.8983    133.662    167.427      29.9206     -12.5725     
1 1 1 18 14 13 o 0 37.5577 12.8849   12.6227    -160.819     7.41525     19.1813      
1 1 1 18 14 14 o 0 161.44  5.66486   173.752    13.1189      12.3436     13.1189      
1 1 1 18 14 15 o 0 135.693 5.89957   165.052    7.78205      54.5498     7.78205      
1 1 1 18 14 16 o 0 30.0491 12.625    5.29689    -159.248     37.4563     20.7521      
1 1 1 18 14 17 o 0 26.1164 11.4137   6.98126    58.542       1.35162     58.542       
1 1 1 18 14 18 o 0 41.5838 14.4387   28.2711    -132.044     17.0714     47.9557      
1 1 1 18 14 19 o 0 39.9419 15.2132   ?          ?            ?           ?            
1 1 1 18 14 20 o 0 17.0876 8.47484   ?          ?            ?           ?            
1 1 1 18 15 0  o 0 185.607 8.2399    170.446    180          58.2358     -6.14157e-15 
1 1 1 18 15 1  o 0 38.3353 13.4894   59.3951    -93.7676     147.832     -93.7676     
1 1 1 18 15 2  o 0 428.378 12.9811   410.641    90.4226      49.2077     90.4226      
1 1 1 18 15 3  o 0 200.232 7.33737   153.367    -61.0804     38.4943     118.92       
1 1 1 18 15 4  o 0 240.756 8.19819   217.831    -21.223      12.0297     -21.223      
1 1 1 18 15 5  o 0 233.545 11.5177   195.46     -122.069     16.454      57.9314      
1 1 1 18 15 6  o 0 55.0324 12.4908   3.01772    -107.382     10.6953     72.6179      
1 1 1 18 15 7  o 0 83.1722 7.8476    22.2174    58.0229      81.0802     -121.977     
1 1 1 18 15 8  o 0 112.378 6.34748   104.937    -5.74397     29.1653     -5.74397     
1 1 1 18 15 9  o 0 265.33  7.01232   267.445    -177.051     49.8176     -177.051     
1 1 1 18 15 10 o 0 206.181 6.83374   173.985    115.579      25.2674     -64.4213     
1 1 1 18 15 11 o 0 80.9458 7.33854   75.1557    -56.2473     40.6988     -56.2473     
1 1 1 18 15 12 o 0 116.69  6.23713   120.084    -3.17286     47.7499     -3.17286     
1 1 1 18 15 13 o 0 43.1271 12.3202   21.8609    -162.595     9.98236     17.4047      
1 1 1 18 15 14 o 0 173.642 6.47237   211.387    -113.262     63.8353     -113.262     
1 1 1 18 15 15 o 0 41.2635 11.8996   23.9787    -123.279     26.548      56.7212      
1 1 1 18 15 16 o 0 84.0246 7.53468   84.9389    165.02       7.00779     165.02       
1 1 1 18 15 17 f 1 64.0428 13.6442   55.9462    131.232      9.43321     -48.7678     
1 1 1 18 15 18 o 0 20.7411 9.98168   ?          ?            ?           ?            
1 1 1 18 15 19 o 0 30.2928 13.8994   ?          ?            ?           ?            
1 1 1 18 15 20 o 0 21.1771 6.75619   ?          ?            ?           ?            
1 1 1 18 16 0  o 0 207.68  9.43249   189.145    180          49.501      180          
1 1 1 18 16 1  o 0 265.379 8.37259   243.31     -4.00628     19.2712     -4.00628     
1 1 1 18 16 2  o 0 208.429 7.24178   159.174    48.9594      49.3851     -131.041     
1 1 1 18 16 3  o 0 181.09  6.56572   168.476    -125.559     25.0155     -125.559     
1 1 1 18 16 4  o 0 117.374 6.84467   20.0369    -117.132     158.472     62.8681      
1 1 1 18 16 5  o 0 401.162 11.0733   318.398    -128.559     69.1069     51.4406      
1 1 1 18 16 6  f 1 223.942 7.00346   167.049    74.5187      50.0076     -105.481     
1 1 1 18 16 7  o 0 167.767 5.82247   149.734    -26.094      23.4236     -26.094      
1 1 1 18 16 8  f 1 261.114 7.35633   270.679    60.1703      60.8094     60.1703      
1 1 1 18 16 9  o 0 229.852 7.51441   238.871    136.607      63.6328     136.607      
1 1 1 18 16 10 o 0 295.541 9.25866   264.057    171.702      7.86123     -8.29817     
1 1 1 18 16 11 o 0 91.492  5.99953   63.6836    158.664      24.6651     -21.3356     
1 1 1 18 16 12 o 0 42.493  13.0336   8.1239     177.748      72.6124     177.748      
1 1 1 18 16 13 o 0 130.975 5.69231   175.641    125.399      81.2111     125.399      
1 1 1 18 16 14 o 0 52.2234 10.6124   46.4331    -68.3892     15.1417     -68.3892     
1 1 1 18 16 15 f 1 34.3301 12.7084   20.8716    -127.997     10.0928     52.0032      
1 1 1 18 16 16 o 0 23.1822 10.788    1.17922    164.959      17.1389     -15.0411     
1 1 1 18 16 17 o 0 38.0249 14.6632   37.6417    158.699      15.4382     158.699      
1 1 1 18 16 18 o 0 29.0542 12.9325   ?          ?            ?           ?            
1 1 1 18 16 19 o 0 26.6322 12.9037   ?          ?            ?           ?            
1 1 1 18 16 20 o 0 16.9967 8.15521   ?          ?            ?           ?            
1 1 1 18 17 0  o 0 56.8175 18.7797   48.1929    180          85.7118     6.40223e-14  
1 1 1 18 17 1  o 0 262.229 7.13848   193.899    -35.5494     78.0378     144.451      
1 1 1 18 17 2  o 0 258.287 8.35808   322.271    -134.164     196.262     -134.164     
1 1 1 18 17 3  o 0 119.573 7.46991   75.9553    138.519      44.9107     -41.4811     
1 1 1 18 17 4  o 0 165.643 6.04937   186.54     -67.0777     103.38      -67.0777     
1 1 1 18 17 5  o 0 86.8523 8.02279   22.4578    102.728      89.7627     -77.2717     
1 1 1 18 17 6  o 0 123.935 6.2858    106.518    -83.337      19.9125     -83.337      
1 1 1 18 17 7  o 0 175.847 5.68164   157.873    91.0714      2.97443     -88.9286     
1 1 1 18 17 8  o 0 196.659 6.80946   181.84     -22.2625     8.78209     -22.2625     
1 1 1 18 17 9  o 0 173.256 6.4683    179.345    -77.4048     47.8522     -77.4048     
1 1 1 18 17 10 f 1 226.868 6.33119   264.905    -58.7382     125.463     -58.7382     
1 1 1 18 17 11 o 0 114.76  6.00733   89.0944    -37.2104     16.9106     142.79       
1 1 1 18 17 12 o 0 92.1156 6.84542   72.7214    -49.0816     9.28343     130.918      
1 1 1 18 17 13 o 0 72.4186 8.06423   72.0022    77.3767      3.19254     77.3767      
1 1 1 18 17 14 o 0 56.5836 10.2337   50.5345    112.482      1.75137     112.482      
1 1 1 18 17 15 o 0 87.3086 6.73788   99.4499    177.793      27.6475     177.793      
1 1 1 18 17 16 o 0 130.033 7.69795   155.055    143.372      55.2731     143.372      
1 1 1 18 17 17 o 0 30.3348 12.7811   22.1853    172.525      4.58286     172.525      
1 1 1 18 17 18 o 0 26.6649 12.8212   ?          ?            ?           ?            
1 1 1 18 17 19 o 0 36.9525 17.0467   ?          ?            ?           ?            
1 1 1 18 17 20 f 1 11.428  5.14962   ?          ?            ?           ?            
1 1 1 18 18 0  o 0 356.843 26.7065   320.102    180          130.931     5.91973e-15  
1 1 1 18 18 1  o 0 474.307 17.6893   424.549    90           75.3488     90           
1 1 1 18 18 2  o 0 161.002 7.98548   143.555    0            11.7539     180          
1 1 1 18 18 3  o 0 279.264 11.3355   247.66     -90          85.5643     90           
1 1 1 18 18 4  o 0 193.403 8.78082   170.336    180          35.8202     180          
1 1 1 18 18 5  o 0 361.893 14.5428   316.111    -90          150.523     -90          
1 1 1 18 18 6  o 0 172.132 9.83954   163.457    180          7.88736     180          
1 1 1 18 18 7  o 0 312.279 12.2017   293.36     -90          6.69557     -90          
1 1 1 18 18 8  f 1 250.696 10.0438   232.694    180          115.636     180          
1 1 1 18 18 9  o 0 70.5638 11.6781   64.5515    -90          59.2385     90           
1 1 1 18 18 10 o 0 263.987 11.1081   238.372    180          38.4363     180          
1 1 1 18 18 11 o 0 66.535  13.0763   58.2393    -90          26.5103     90           
1 1 1 18 18 12 f 1 41.8888 17.4899   36.1954    0            43.9738     180          
1 1 1 18 18 13 o 0 31.3116 17.2546   10.5628    90           6.14444     -90          
1 1 1 18 18 14 o 0 16.5628 11.504    1.64464    0            3.85724     180          
1 1 1 18 18 15 o 0 121.956 11.3809   123.778    -90          1.82201     90           
1 1 1 18 18 16 o 0 54.6666 22.9856   53.0211    180          29.3205     180          
1 1 1 18 18 17 o 0 31.2621 19.5833   18.0263    -90          5.49593     -90          
1 1 1 18 18 18 o 0 28.5783 19.219    ?          ?            ?           ?            
1 1 1 18 18 20 o 0 12.374  8.24329   ?          ?            ?           ?            
1 1 1 19 0  1  o 0 35.013  17.9352   3.72353    45           21.1        -135         
1 1 1 19 0  2  o 0 109.423 7.88077   96.9646    0            39.9823     -180         
1 1 1 19 0  3  o 0 139.451 7.90599   126.247    -45          14.6729     135          
1 1 1 19 0  4  o 0 62.6655 14.448    2.5459     -90          2.73249     90           
1 1 1 19 0  5  f 1 356.892 16.461    321.131    45           115.84      -135         
1 1 1 19 0  6  o 0 42.8053 19.8657   1.93265    0            6.65605     180          
1 1 1 19 0  7  o 0 40.0734 20.0036   6.51275    -45          26.8362     135          
1 1 1 19 0  8  o 0 103.651 11.0913   92.9878    90           25.8736     -90          
1 1 1 19 0  9  o 0 204.732 10.02     181.968    -135         0.435147    -135         
1 1 1 19 0  10 o 0 451.264 21.0205   393.73     180          48.6302     180          
1 1 1 19 0  11 o 0 304.96  13.353    286.25     135          48.2029     135          
1 1 1 19 0  12 o 0 15.5859 11.0793   0.837732   -90          8.18163     90           
1 1 1 19 0  13 o 0 260.38  12.3405   233.766    45           46.636      45           
1 1 1 19 0  14 o 0 66.4522 14.8739   56.7442    0            18.2246     180          
1 1 1 19 0  15 o 0 28.6873 16.3381   12.3265    -45          11.4831     135          
1 1 1 19 0  16 o 0 186.096 9.74727   190.064    90           17.6918     90           
1 1 1 19 0  17 o 0 130.003 12.2737   129.055    -135         17.5316     -135         
1 1 1 19 0  18 o 0 23.2658 15.3179   19.5567    180          13.2687     1.0342e-14   
1 1 1 19 0  19 o 0 32.9743 18.4311   28.5495    -45          1.20511     -45          
1 1 1 19 0  20 o 0 18.9699 13.3679   ?          ?            ?           ?            
1 1 1 19 1  0  o 0 708.838 27.7542   653.208    0            19.6515     -1.2047e-12  
1 1 1 19 1  1  o 0 527.658 14.7795   508.556    92.7495      52.9417     92.7495      
1 1 1 19 1  2  o 0 330.117 9.38899   316.824    -127.598     39.8997     -127.598     
1 1 1 19 1  3  o 0 638.271 18.8784   576.668    61.6988      7.18856     -118.301     
1 1 1 19 1  4  o 0 165.991 6.2153    140.482    75.4354      5.98615     75.4354      
1 1 1 19 1  5  o 0 478.187 15.8307   368.326    119.624      115.937     -60.3757     
1 1 1 19 1  6  o 0 522.027 17.1248   521.723    -128.01      81.7462     -128.01      
1 1 1 19 1  7  o 0 162.003 6.88151   59.1439    50.7716      162.806     -129.228     
1 1 1 19 1  8  o 0 197.683 7.1016    170.983    -157.277     3.29053     22.7235      
1 1 1 19 1  9  o 0 382.017 13.2517   340.505    -35.8861     8.67645     -35.8861     
1 1 1 19 1  10 o 0 327.349 10.5946   273.725    123.241      16.6439     -56.7589     
1 1 1 19 1  11 o 0 64.1821 10.2867   9.60293    -91.3811     116.671     -91.3811     
1 1 1 19 1  12 o 0 83.5467 8.18587   58.8462    75.0722      21.1275     -104.928     
1 1 1 19 1  13 o 0 98.5244 5.92935   82.5045    -56.9283     1.83242     -56.9283     
1 1 1 19 1  14 o 0 205.532 7.539     180.026    -74.0844     5.85801     -74.0844     
1 1 1 19 1  15 o 0 82.5427 7.419     64.4222    -82.7987     35.9291     97.2013      
1 1 1 19 1  16 o 0 67.1827 10.047    36.688     112.105      55.0442     -67.8953     
1 1 1 19 1  17 o 0 108.094 7.56046   111.778    165.271      13.5255     165.271      
1 1 1 19 1  18 o 0 53.1561 13.8225   59.2654    -148.589     24.2172     -148.589     
1 1 1 19 1  19 o 0 47.2367 14.2725   34.3396    76.0347      14.1484     -103.965     
1 1 1 19 1  20 o 0 60.1581 16.0078   ?          ?            ?           ?            
1 1 1 19 2  0  o 0 383.139 14.1044   352.818    0            69.2987     1.59026e-13  
1 1 1 19 2  1  o 0 490.932 13.2474   535.154    -59.4755     176.688     -59.4755     
1 1 1 19 2  2  o 0 89.6832 6.28389   29.2309    6.94201      6.73235     -173.058     
1 1 1 19 2  3  f 1 222.093 7.40862   73.4996    -129.371     247.565     50.6294      
1 1 1 19 2  4  o 0 282.884 9.18677   221.302    -37.8422     57.65       142.158      
1 1 1 19 2  5  o 0 213.434 7.95878   194.635    -13.3507     26.3786     -13.3507     
1 1 1 19 2  6  o 0 427.738 14.946    431.642    -165.491     80.2106     -165.491     
1 1 1 19 2  7  o 0 311.266 11.2406   281.774    -21.3807     6.6044      -21.3807     
1 1 1 19 2  8  o 0 353.849 10.5178   387.556    24.505       145.721     24.505       
1 1 1 19 2  9  o 0 195.034 7.74278   123.536    -24.7535     89.4194     155.247      
1 1 1 19 2  10 o 0 206.946 7.38277   203.098    -104.715     23.5759     -104.715     
1 1 1 19 2  11 o 0 326.317 10.0619   318.174    160.91       32.8453     160.91       
1 1 1 19 2  12 f 1 80.1594 7.20275   37.7948    29.0238      59.5773     -150.976     
1 1 1 19 2  13 o 0 30.0403 11.7202   16.9687    -178.667     59.8101     -178.667     
1 1 1 19 2  14 o 0 91.2068 6.90496   62.2776    -158.81      22.7935     21.1901      
1 1 1 19 2  15 o 0 36.4104 12.7461   6.53582    43.7384      76.1114     43.7384      
1 1 1 19 2  16 o 0 59.9295 8.54792   44.6844    31.8681      20.2218     -148.132     
1 1 1 19 2  17 o 0 78.6546 7.71208   80.9742    75.9319      12.4794     75.9319      
1 1 1 19 2  18 o 0 44.2351 13.991    39.765     -164.12      1.82295     -164.12      
1 1 1 19 2  19 o 0 21.0757 10.1138   4.38946    -155.102     12.477      24.898       
1 1 1 19 2  20 o 0 34.7628 15.0261   ?          ?            ?           ?            
1 1 1 19 2  21 o 0 10.0998 5.13073   ?          ?            ?           ?            
1 1 1 19 3  0  o 0 237.973 9.37712   218.871    0            100.391     180          
1 1 1 19 3  1  o 0 488.159 13.4633   508.318    -10.6074     128.87      -10.6074     
1 1 1 19 3  2  o 0 710.717 19.8471   719.323    120.644      143.141     120.644      
1 1 1 19 3  3  o 0 505.445 15.1772   524.047    161.975      136.331     161.975      
1 1 1 19 3  4  f 1 364.296 11.0496   308.769    60.1876      31.0274     -119.812     
1 1 1 19 3  5  o 0 458.893 13.2928   419.2      -114.848     25.3018     -114.848     
1 1 1 19 3  6  o 0 254.792 9.53074   282.742    -11.9207     115.459     -11.9207     
1 1 1 19 3  7  o 0 115.261 6.95837   52.7101    123.37       76.294      -56.6302     
1 1 1 19 3  8  o 0 123.979 7.03175   69.2397    31.8656      69.6893     -148.134     
1 1 1 19 3  9  o 0 267.644 8.5684    261.858    98.9762      59.9723     98.9762      
1 1 1 19 3  10 o 0 103.999 7.28727   95.5569    57.681       42.8814     57.681       
1 1 1 19 3  11 o 0 178.196 6.17208   128.907    -149.638     64.0153     30.3624      
1 1 1 19 3  12 o 0 139.715 6.09803   137.317    -26.0032     29.2228     -26.0032     
1 1 1 19 3  13 o 0 26.3301 11.5376   9.46883    -70.6912     29.1206     -70.6912     
1 1 1 19 3  14 o 0 96.2499 6.59778   91.0947    -44.5537     31.9015     -44.5537     
1 1 1 19 3  15 o 0 177.753 6.69347   224.113    125.804      81.5733     125.804      
1 1 1 19 3  16 o 0 22.101  10.0069   6.65209    163.706      24.705      163.706      
1 1 1 19 3  17 o 0 107.148 6.55682   117.361    6.58922      27.0418     6.58922      
1 1 1 19 3  18 o 0 59.0009 11.0608   72.3983    136.849      39.7802     136.849      
1 1 1 19 3  19 o 0 25.6321 11.7281   12.3651    68.1732      3.22781     -111.827     
1 1 1 19 3  20 o 0 57.8473 14.9177   ?          ?            ?           ?            
1 1 1 19 4  0  o 0 810.881 30.6876   744.479    180          57.387      180          
1 1 1 19 4  1  o 0 619.665 17.8535   575.373    -47.1262     20.7378     -47.1262     
1 1 1 19 4  2  o 0 590.842 15.0852   606.615    133.521      141.038     133.521      
1 1 1 19 4  3  o 0 510.901 15.4849   520.715    -74.2275     121.711     -74.2275     
1 1 1 19 4  4  o 0 230.407 7.59966   222.65     103.795      49.5284     103.795      
1 1 1 19 4  5  o 0 123.198 5.88239   94.2156    15.6181      36.473      15.6181      
1 1 1 19 4  6  o 0 424.338 13.2956   451.592    61.8616      131.209     61.8616      
1 1 1 19 4  7  o 0 104.365 6.83855   30.071     -33.0842     101.625     146.916      
1 1 1 19 4  8  o 0 154.194 6.73686   119.331    -92.9764     23.7479     87.0236      
1 1 1 19 4  9  o 0 160.223 6.64831   101.945    84.2416      67.273      -95.7584     
1 1 1 19 4  10 o 0 132.211 6.49949   122.762    104.576      15.8035     104.576      
1 1 1 19 4  11 o 0 82.762  6.90673   48.1012    102.391      23.4737     -77.6095     
1 1 1 19 4  12 o 0 114.937 6.44391   127.604    -32.509      62.8802     -32.509      
1 1 1 19 4  13 o 0 48.1616 11.2119   13.4968    -115.286     29.6807     64.7144      
1 1 1 19 4  14 o 0 126.927 6.11536   109.148    126.988      6.65391     126.988      
1 1 1 19 4  15 f 1 74.8104 7.77902   80.7297    -0.564426    18.8118     -0.564426    
1 1 1 19 4  16 o 0 96.0715 7.2273    83.9615    -166.893     20.3784     13.1068      
1 1 1 19 4  17 o 0 34.4438 13.5001   9.99266    41.4504      37.9811     -138.55      
1 1 1 19 4  18 o 0 44.2268 13.892    49.3823    117.143      27.451      117.143      
1 1 1 19 4  19 o 0 34.6007 14.0915   20.9759    151.482      15.0959     -28.5177     
1 1 1 19 4  20 f 1 26.111  11.6226   ?          ?            ?           ?            
1 1 1 19 5  0  o 0 21.2553 13.6367   5.90031    180          103.804     -1.99478e-14 
1 1 1 19 5  1  o 0 97.0857 5.87145   48.6228    101.364      19.9047     -78.6359     
1 1 1 19 5  2  o 0 255.239 7.35617   206.728    106.698      37.558      -73.3022     
1 1 1 19 5  3  o 0 336.548 10.7703   326.374    28.8076      55.58       28.8076      
1 1 1 19 5  4  o 0 645.834 19.0321   589.59     -113.565     24.3353     -113.565     
1 1 1 19 5  5  o 0 183.287 7.09514   143.096    -73.6554     34.3277     106.345      
1 1 1 19 5  6  o 0 416.739 13.2033   520.779    97.6129      290.191     97.6129      
1 1 1 19 5  7  o 0 235.289 9.25462   258.646    -95.9869     103.46      -95.9869     
1 1 1 19 5  8  f 1 97.2342 7.42506   69.885     134.512      4.71279     -45.4878     
1 1 1 19 5  9  o 0 174.769 7.03016   187.359    168.587      86.7387     168.587      
1 1 1 19 5  10 o 0 91.1975 7.35635   14.9502    -142.234     126.67      37.7659      
1 1 1 19 5  11 o 0 200.864 6.98684   204.569    105.71       49.2608     105.71       
1 1 1 19 5  12 o 0 91.0951 6.51426   50.1116    55.332       55.1698     -124.668     
1 1 1 19 5  13 o 0 125.987 5.98686   124.862    -21.039      37.21       -21.039      
1 1 1 19 5  14 o 0 141.103 6.33513   118.19     140.864      4.87644     -39.1358     
1 1 1 19 5  15 o 0 82.8234 7.55698   76.2718    71.3667      10.8978     -108.633     
1 1 1 19 5  16 o 0 59.4237 8.71662   69.6804    37.6605      31.6658     37.6605      
1 1 1 19 5  17 o 0 32.9901 12.6734   5.71715    103.929      43.9526     -76.0708     
1 1 1 19 5  18 o 0 35.1607 14.2515   26.0366    53.547       6.50234     -126.453     
1 1 1 19 5  19 o 0 28.3919 12.7596   11.5777    -83.1081     21.1349     96.8919      
1 1 1 19 5  20 o 0 31.1711 14.1127   ?          ?            ?           ?            
1 1 1 19 5  21 o 0 19.6781 9.74479   ?          ?            ?           ?            
1 1 1 19 6  0  o 0 225.267 10.0173   205.747    180          158.759     1.53124e-14  
1 1 1 19 6  1  o 0 694.46  18.1372   629.964    -48.0706     0.880499    131.929      
1 1 1 19 6  2  o 0 112.233 6.02034   60.2433    -51.3187     48.8486     128.681      
1 1 1 19 6  3  o 0 511.574 14.0544   483.525    -154.507     51.257      -154.507     
1 1 1 19 6  4  o 0 402.535 12.6045   368.855    -12.7486     26.422      -12.7486     
1 1 1 19 6  5  o 0 134.727 7.68066   117.573    -26.5158     31.44       -26.5158     
1 1 1 19 6  6  o 0 458.82  14.4586   392.429    100.614      48.2173     -79.3863     
1 1 1 19 6  7  o 0 292.729 10.291    254.454    -103.912     12.9997     76.0879      
1 1 1 19 6  8  o 0 165.98  6.45083   146.125    -18.2152     11.2245     -18.2152     
1 1 1 19 6  9  o 0 384.519 13.1306   354.542    64.5895      40.8097     64.5895      
1 1 1 19 6  10 o 0 162.887 6.31681   141.878    -66.0933     9.47799     113.907      
1 1 1 19 6  11 o 0 150.68  6.57386   159.476    87.3674      61.9159     87.3674      
1 1 1 19 6  12 o 0 89.6388 7.71033   75.096     125.786      3.05751     125.786      
1 1 1 19 6  13 f 1 101.124 5.82239   108.127    175.207      59.1905     175.207      
1 1 1 19 6  14 o 0 114.762 6.24462   87.3479    -174.479     19.5489     5.52118      
1 1 1 19 6  15 o 0 117.61  6.16008   134.634    165.931      31.9476     165.931      
1 1 1 19 6  16 o 0 40.1104 12.6469   24.6588    -143.15      20.9019     36.8498      
1 1 1 19 6  17 o 0 54.6458 9.9815    62.4582    -20.5538     35.0954     -20.5538     
1 1 1 19 6  18 o 0 20.8788 9.93339   3.05889    87.9028      4.0812      -92.0972     
1 1 1 19 6  19 o 0 43.4102 16.686    ?          ?            ?           ?            
1 1 1 19 6  20 o 0 29.7166 13.8015   ?          ?            ?           ?            
1 1 1 19 7  0  o 0 26.6008 16.0025   1.82466    180          19.1959     2.43188e-13  
1 1 1 19 7  1  o 0 323.674 8.37222   338.062    -43.8071     102.551     -43.8071     
1 1 1 19 7  2  o 0 474.573 12.8519   461.75     102.65       73.5159     102.65       
1 1 1 19 7  3  o 0 297.59  8.9653    239.17     43.1071      45.0779     -136.893     
1 1 1 19 7  4  o 0 346.045 9.89213   295.756    -128.739     15.2564     51.2612      
1 1 1 19 7  5  o 0 297.947 9.55306   294.814    94.2209      54.0205     94.2209      
1 1 1 19 7  6  o 0 77.2063 9.33251   17.8541    167.642      145.848     167.642      
1 1 1 19 7  7  o 0 413.38  13.2348   400.617    172.551      62.3098     172.551      
1 1 1 19 7  8  o 0 312.988 10.0235   300.299    9.4355       52.67       9.4355       
1 1 1 19 7  9  o 0 269.633 9.22153   306.501    -52.8002     154.247     -52.8002     
1 1 1 19 7  10 o 0 158.976 6.09194   136.566    -9.24407     11.469      170.756      
1 1 1 19 7  11 o 0 108.416 6.19989   81.2939    118.894      14.5219     -61.106      
1 1 1 19 7  12 o 0 85.2401 7.55843   78.9642    40.3129      25.3014     40.3129      
1 1 1 19 7  13 o 0 66.1727 8.67101   38.9877    63.8581      19.9541     -116.142     
1 1 1 19 7  14 o 0 254.243 8.46007   235.429    2.97879      32.421      2.97879      
1 1 1 19 7  15 o 0 204.046 6.13875   259.168    -16.2639     98.5294     -16.2639     
1 1 1 19 7  16 o 0 99.2472 6.93671   117.973    -33.0921     40.6134     -33.0921     
1 1 1 19 7  17 o 0 88.66   8.48521   101.503    50.6296      34.4837     50.6296      
1 1 1 19 7  18 o 0 32.5695 13.3328   25.4653    45.5207      1.38504     45.5207      
1 1 1 19 7  19 o 0 31.7686 13.2867   ?          ?            ?           ?            
1 1 1 19 7  20 o 0 32.9157 15.3401   ?          ?            ?           ?            
1 1 1 19 7  21 f 1 29.3794 8.53481   ?          ?            ?           ?            
1 1 1 19 8  0  o 0 719.699 28.018    652.469    0            77.4852     180          
1 1 1 19 8  1  o 0 286.527 9.67851   290.717    -179.12      79.0459     -179.12      
1 1 1 19 8  2  o 0 276.519 8.57726   246.7      84.3555      9.3652      84.3555      
1 1 1 19 8  3  o 0 558.084 16.0219   539.56     173.925      87.1801     173.925      
1 1 1 19 8  4  o 0 36.8173 12.6727   43.0395    21.1695      106.18      21.1695      
1 1 1 19 8  5  o 0 236.419 7.26786   266.114    -90.5255     122.165     -90.5255     
1 1 1 19 8  6  o 0 190.41  7.54933   133.47     -4.26331     61.4544     175.737      
1 1 1 19 8  7  o 0 152.737 6.27522   165.452    -23.2792     81.5649     -23.2792     
1 1 1 19 8  8  o 0 218.521 9.00769   191.948    -19.7398     7.95764     -19.7398     
1 1 1 19 8  9  o 0 257.916 8.52999   218.929    -31.5236     2.70513     148.476      
1 1 1 19 8  10 o 0 175.669 6.23391   205.578    60.5119      103.002     60.5119      
1 1 1 19 8  11 o 0 39.0544 13.2101   1.98029    -2.48048     12.5206     177.52       
1 1 1 19 8  12 o 0 259.69  7.78587   202.864    -169.174     59.6613     10.8264      
1 1 1 19 8  13 o 0 24.8245 10.9692   11.2951    143.761      32.2224     143.761      
1 1 1 19 8  14 o 0 162.95  6.78965   129.073    24.2324      20.14       -155.768     
1 1 1 19 8  15 o 0 71.7757 8.09968   72.5945    45.2194      9.56568     45.2194      
1 1 1 19 8  16 o 0 163.913 7.66605   164.339    -83.2864     0.648346    96.7136      
1 1 1 19 8  17 f 1 46.8188 11.3925   35.3788    96.8205      11.5198     -83.1795     
1 1 1 19 8  18 o 0 99.7345 8.28806   108.787    -92.7932     29.4339     -92.7932     
1 1 1 19 8  19 f 1 34.0898 14.1327   ?          ?            ?           ?            
1 1 1 19 8  20 o 0 37.0863 17.7104   ?          ?            ?           ?            
1 1 1 19 8  21 o 0 13.4364 3.15701   ?          ?            ?           ?            
1 1 1 19 9  0  o 0 59.1419 15.9036   18.7455    180          26.7976     1.12378e-13  
1 1 1 19 9  1  o 0 218.86  6.95508   114.917    -15.8881     151.703     164.112      
1 1 1 19 9  2  o 0 512.62  14.7554   554.422    -144.587     198.97      -144.587     
1 1 1 19 9  3  o 0 638.099 18.8412   460.785    -62.5446     210.582     117.455      
1 1 1 19 9  4  o 0 377.23  11.9164   396.034    125.98       107.101     125.98       
1 1 1 19 9  5  o 0 345.886 10.2288   309.702    148.236      2.55709     -31.7636     
1 1 1 19 9  6  o 0 250.782 9.02209   206.371    -26.2446     32.5526     153.755      
1 1 1 19 9  7  o 0 218.393 7.65141   208.748    72.7452      39.0594     72.7452      
1 1 1 19 9  8  o 0 253.915 8.00186   267.884    -175.32      100.066     -175.32      
1 1 1 19 9  9  o 0 245.574 8.426     206.506    -177.208     3.92802     2.79182      
1 1 1 19 9  10 f 1 34.6357 13.0308   25.9412    76.0745      74.0444     76.0745      
1 1 1 19 9  11 o 0 101.807 7.04676   87.5026    156.33       1.25754     156.33       
1 1 1 19 9  12 o 0 135.768 6.07      117.518    -141.498     0.41478     38.5022      
1 1 1 19 9  13 o 0 107.034 6.47278   70.5611    -116.006     38.1413     63.9943      
1 1 1 19 9  14 o 0 92.9663 6.55554   92.461     -80.8488     34.3728     -80.8488     
1 1 1 19 9  15 o 0 149.525 5.93192   168.585    119.865      33.293      119.865      
1 1 1 19 9  16 f 1 40.2715 11.6759   21.0511    50.5712      29.3008     -129.429     
1 1 1 19 9  17 o 0 63.3148 10.3737   34.3241    117.525      50.7836     -62.4752     
1 1 1 19 9  18 o 0 41.0963 13.6105   43.2489    72.7027      25.1192     72.7027      
1 1 1 19 9  19 o 0 27.9813 13.5011   ?          ?            ?           ?            
1 1 1 19 9  20 o 0 30.6149 13.9916   ?          ?            ?           ?            
1 1 1 19 10 0  o 0 107.108 8.89283   93.1745    0            48.1383     180          
1 1 1 19 10 1  o 0 205.582 6.60154   208.786    156.673      74.5092     156.673      
1 1 1 19 10 2  o 0 174.132 5.76008   167.462    36.1772      54.7268     36.1772      
1 1 1 19 10 3  o 0 179.059 6.66231   156.359    174.888      4.88704     174.888      
1 1 1 19 10 4  o 0 328.876 8.89347   311.256    96.7373      30.2623     96.7373      
1 1 1 19 10 5  o 0 277.84  8.98701   209.896    -106.283     74.0543     73.7169      
1 1 1 19 10 6  o 0 378.621 11.6828   352.5      -35.5606     29.4931     -35.5606     
1 1 1 19 10 7  o 0 164.425 7.29393   125.452    -144.444     28.5604     35.5562      
1 1 1 19 10 8  o 0 192.871 7.1162    180.719    -15.6958     36.6599     -15.6958     
1 1 1 19 10 9  o 0 52.7955 12.2582   1.03153    100.607      52.5522     100.607      
1 1 1 19 10 10 f 1 97.0346 6.99807   31.4409    -11.6478     100.998     168.352      
1 1 1 19 10 11 o 0 123.9   5.63983   89.4313    130.729      39.2104     -49.2712     
1 1 1 19 10 12 o 0 91.437  6.58947   70.7493    69.1198      8.7556      -110.88      
1 1 1 19 10 13 o 0 136.036 6.3574    110.746    172.778      9.17641     -7.22225     
1 1 1 19 10 14 o 0 80.2914 6.9634    99.5141    -91.5043     45.6781     -91.5043     
1 1 1 19 10 15 o 0 124.462 5.75958   139.368    -61.5402     28.8523     -61.5402     
1 1 1 19 10 16 o 0 74.5203 8.99625   90.8445    -0.518909    41.0532     -0.518909    
1 1 1 19 10 17 o 0 93.2727 8.62188   78.2885    2.97313      22.3875     -177.027     
1 1 1 19 10 18 o 0 65.115  13.3583   82.4797    112.316      48.5575     112.316      
1 1 1 19 10 19 o 0 37.2529 16.0515   ?          ?            ?           ?            
1 1 1 19 10 20 o 0 39.6641 16.6702   ?          ?            ?           ?            
1 1 1 19 11 0  o 0 137     9.36828   106.326    180          35.8274     -180         
1 1 1 19 11 1  o 0 477.458 13.0198   512.573    -70.4044     184.401     -70.4044     
1 1 1 19 11 2  o 0 440.17  12.9044   379.665    167.581      48.7477     -12.4187     
1 1 1 19 11 3  o 0 591.568 17.892    588.325    179.847      93.4358     179.847      
1 1 1 19 11 4  o 0 361.687 10.7292   338.691    128.832      27.1153     128.832      
1 1 1 19 11 5  f 1 258.615 7.99763   245.759    82.0072      39.683      82.0072      
1 1 1 19 11 6  o 0 69.7393 9.72915   23.9821    -107.619     6.52578     72.3807      
1 1 1 19 11 7  o 0 143.116 6.90035   101.131    69.6005      36.5456     -110.4       
1 1 1 19 11 8  o 0 168.259 6.48548   165.353    39.95        54.5304     39.95        
1 1 1 19 11 9  o 0 202.671 7.98355   191.258    -83.4135     12.6969     -83.4135     
1 1 1 19 11 10 o 0 221.829 7.46975   162.189    85.8116      78.2793     -94.1884     
1 1 1 19 11 11 o 0 148.308 6.49704   117.871    131.838      26.9448     -48.1623     
1 1 1 19 11 12 o 0 112.318 6.0533    128.203    26.5131      77.6264     26.5131      
1 1 1 19 11 13 o 0 157.755 5.98202   141.381    -0.180741    14.3287     -0.180741    
1 1 1 19 11 14 o 0 198.758 7.07105   235.682    76.112       57.1086     76.112       
1 1 1 19 11 15 o 0 24.6732 10.9162   11.161     14.5963      48.1235     14.5963      
1 1 1 19 11 16 o 0 59.9243 9.78976   36.9319    -122.866     40.5463     57.1341      
1 1 1 19 11 17 o 0 84.44   8.79257   91.8671    -134.721     22.2147     -134.721     
1 1 1 19 11 18 o 0 34.2109 13.8677   13.1033    65.264       32.9851     -114.736     
1 1 1 19 11 19 f 1 56.6795 14.6133   ?          ?            ?           ?            
1 1 1 19 11 20 o 0 22.8166 11.5678   ?          ?            ?           ?            
1 1 1 19 12 0  o 0 249.1   10.963    231.193    0            45.2435     1.99949e-14  
1 1 1 19 12 1  o 0 280.146 7.9488    195.225    51.0153      116.958     -128.985     
1 1 1 19 12 2  o 0 495.889 13.9629   525.494    55.2152      146.024     55.2152      
1 1 1 19 12 3  o 0 446.344 13.4151   440.15     70.9699      71.924      70.9699      
1 1 1 19 12 4  o 0 261.645 8.96292   245.709    125.304      31.8363     125.304      
1 1 1 19 12 5  o 0 314.198 9.72141   355.099    176.786      154.44      176.786      
1 1 1 19 12 6  o 0 205.743 7.64715   248.681    -91.6669     151.504     -91.6669     
1 1 1 19 12 7  o 0 337.822 10.275    346.57     147.739      106.784     147.739      
1 1 1 19 12 8  o 0 131.628 6.21391   97.5349    -156.354     16.5396     23.6458      
1 1 1 19 12 9  o 0 195.882 7.15746   199.027    -88.2396     44.7128     -88.2396     
1 1 1 19 12 10 o 0 55.3665 11.8942   11.5779    -15.4173     62.2058     164.583      
1 1 1 19 12 11 o 0 190.741 6.92073   166.694    121.142      6.42699     -58.8581     
1 1 1 19 12 12 o 0 30.6288 12.0863   10.149     -63.0007     40.5527     -63.0007     
1 1 1 19 12 13 o 0 158.477 7.22586   120.751    38.2504      31.3664     -141.75      
1 1 1 19 12 14 o 0 46.7643 10.9834   24.1173    77.2977      34.2377     -102.702     
1 1 1 19 12 15 o 0 156.311 6.25645   142.495    -43.676      31.4627     136.324      
1 1 1 19 12 16 o 0 57.4134 9.03522   49.3076    115.389      8.21671     -64.6106     
1 1 1 19 12 17 f 1 57.5726 11.5988   51.983     -155.867     3.45926     24.1329      
1 1 1 19 12 18 o 0 38.6254 15.4453   31.2446    -145.583     2.65684     34.4171      
1 1 1 19 12 19 o 0 24.5865 12.0496   ?          ?            ?           ?            
1 1 1 19 12 20 o 0 31.7406 14.6027   ?          ?            ?           ?            
1 1 1 19 13 0  o 0 98.4658 15.5362   82.6416    0            33.8018     180          
1 1 1 19 13 1  o 0 216.877 7.32196   225.944    130.16       76.7253     130.16       
1 1 1 19 13 2  o 0 407.64  12.108    417.955    -16.9411     100.052     -16.9411     
1 1 1 19 13 3  o 0 184.975 6.41822   195.072    104.534      86.1697     104.534      
1 1 1 19 13 4  f 1 219.095 8.18282   149.214    176.611      88.8792     -3.38902     
1 1 1 19 13 5  o 0 384.024 11.5997   373.738    -151.878     66.5925     -151.878     
1 1 1 19 13 6  o 0 272.354 8.22686   199.908    67.0861      75.3987     -112.914     
1 1 1 19 13 7  o 0 162.391 6.39582   123.195    -80.0941     24.7224     99.9059      
1 1 1 19 13 8  o 0 229.796 7.5639    252.255    30.7806      82.2863     30.7806      
1 1 1 19 13 9  o 0 200.177 7.61809   243.595    -71.0878     133.392     -71.0878     
1 1 1 19 13 10 o 0 66.6507 9.74886   48.4781    -114.21      2.7621      -114.21      
1 1 1 19 13 11 o 0 249.222 7.60817   201.11     -93.5413     43.4899     86.4587      
1 1 1 19 13 12 o 0 31.4779 12.7395   2.21329    -99.4329     11.1743     -99.4329     
1 1 1 19 13 13 o 0 41.1744 12.0914   17.0863    -110.657     18.3889     69.3428      
1 1 1 19 13 14 o 0 91.9701 6.44349   113.338    80.4464      47.0673     80.4464      
1 1 1 19 13 15 o 0 97.1451 5.98505   76.3321    69.1004      42.0612     -110.9       
1 1 1 19 13 16 o 0 56.5398 10.3775   39.4674    0.686067     26.9925     -179.314     
1 1 1 19 13 17 o 0 43.8304 15.3224   44.5493    -130.406     13.1626     -130.406     
1 1 1 19 13 18 o 0 29.6637 13.1351   19.4345    95.4702      4.40861     -84.5298     
1 1 1 19 13 19 o 0 46.0644 17.0672   ?          ?            ?           ?            
1 1 1 19 13 20 o 0 31.4583 5.82182   ?          ?            ?           ?            
1 1 1 19 14 0  o 0 21.0857 14.3216   1.8757     180          32.558      -1.03516e-13 
1 1 1 19 14 1  o 0 213.46  7.10784   244.922    -58.2477     130.968     -58.2477     
1 1 1 19 14 2  o 0 226.243 6.87925   125.09     -178.691     148.974     1.30861      
1 1 1 19 14 3  o 0 317.156 10.4028   263.82     137.47       39.3013     -42.5303     
1 1 1 19 14 4  o 0 322.22  10.2964   290.669    82.1622      10.0943     82.1622      
1 1 1 19 14 5  o 0 214.959 7.10746   222.94     10.4283      77.0952     10.4283      
1 1 1 19 14 6  o 0 253.34  8.30989   216.15     86.97        4.87176     -93.03       
1 1 1 19 14 7  o 0 144.613 6.18209   114.241    49.8622      7.25126     -130.138     
1 1 1 19 14 8  o 0 367.041 10.53     429.245    153.921      175.704     153.921      
1 1 1 19 14 9  o 0 214.039 7.21491   184.208    91.6541      18.4438     -88.3459     
1 1 1 19 14 10 o 0 153.754 6.53362   110.63     177.755      53.0186     -2.24451     
1 1 1 19 14 11 o 0 47.0427 12.3195   5.06735    -176.22      52.7129     3.78029      
1 1 1 19 14 12 o 0 113.133 5.75979   106.311    -139.382     26.1152     -139.382     
1 1 1 19 14 13 o 0 26.0218 11.2738   7.51119    -83.8132     39.0226     -83.8132     
1 1 1 19 14 14 o 0 172.041 6.83681   173.501    -40.7974     6.97918     139.203      
1 1 1 19 14 15 o 0 107.459 7.20178   134.044    -156.04      55.0909     -156.04      
1 1 1 19 14 16 o 0 74.683  8.4769    78.7906    -73.1385     16.2165     -73.1385     
1 1 1 19 14 17 o 0 70.34   9.99302   84.0663    -91.3825     37.4436     -91.3825     
1 1 1 19 14 18 o 0 21.33   10.2989   ?          ?            ?           ?            
1 1 1 19 14 19 o 0 33.7358 14.5869   ?          ?            ?           ?            
1 1 1 19 15 0  o 0 319.955 14.5334   290.963    180          94.6553     180          
1 1 1 19 15 1  o 0 261.917 9.29311   273.336    157.531      90.1276     157.531      
1 1 1 19 15 2  o 0 442.15  14.223    437.482    -32.4802     81.7768     -32.4802     
1 1 1 19 15 3  o 0 251.393 8.0326    178.924    117.196      86.157      -62.8041     
1 1 1 19 15 4  o 0 371.192 11.1147   358.086    -67.506      61.041      -67.506      
1 1 1 19 15 5  o 0 245.264 8.26595   183.225    -179.396     58.9165     0.603617
[truncated: 939,973 more chars]
