# Supplementary material for: Compact tape-driven sample delivery system for serial femtosecond crystallography
Source: J Appl Crystallogr. 2026 Feb 9;59(Pt 2):291–302. doi: 10.1107/S1600576726000063 (PMC13060467; doi:10.1107/S1600576726000063)
Supplement: Supplementary file 2 [file j-59-00291-sup2.zip › 9v3p_sf.cif]

data_r9v3psf
# 
_audit.revision_id     1_0 
_audit.creation_date   ? 
_audit.update_record   'Initial release' 
# 
_cell.entry_id      9v3p 
_cell.length_a      79.500 
_cell.length_b      79.500 
_cell.length_c      38.200 
_cell.angle_alpha   90.000 
_cell.angle_beta    90.000 
_cell.angle_gamma   90.000 
# 
_diffrn_radiation_wavelength.id           1 
_diffrn_radiation_wavelength.wavelength   1.24 
# 
_entry.id   9v3p 
# 
_exptl_crystal.id   1 
# 
_reflns_scale.group_code   1 
# 
_symmetry.entry_id               9v3p 
_symmetry.space_group_name_H-M   'P 43 21 2' 
_symmetry.Int_Tables_number      96 
# 
loop_
_refln.crystal_id 
_refln.wavelength_id 
_refln.scale_group_code 
_refln.index_h 
_refln.index_k 
_refln.index_l 
_refln.status 
_refln.pdbx_r_free_flag 
_refln.F_meas_au 
_refln.F_meas_sigma_au 
_refln.pdbx_FWT 
_refln.pdbx_PHWT 
_refln.pdbx_DELFWT 
_refln.pdbx_DELPHWT 
1 1 1 0  0  4  o 0 305.673 30.1179  304.751   180          101.086    2.11538e-14  
1 1 1 0  0  8  o 0 387.812 39.4724  368.992   0            26.8224    -9.16132e-14 
1 1 1 0  0  12 o 0 136.606 47.5119  104.431   180          80.0789    2.28083e-14  
1 1 1 0  0  16 o 0 423.781 52.5152  384.648   0            73.2032    180          
1 1 1 0  0  20 o 0 77.7446 16.9022  67.9454   180          19.8838    180          
1 1 1 1  0  1  f 1 233.43  20.6517  239.491   -135         282.207    45           
1 1 1 1  0  2  o 0 699.085 32.0746  720.77    180          118.842    180          
1 1 1 1  0  3  o 0 562.664 29.3778  580.033   -45          76.8103    -45          
1 1 1 1  0  4  f 1 418.751 24.9898  415.594   90           133.59     90           
1 1 1 1  0  5  o 0 135.043 8.84474  9.41152   -135         4.28107    -135         
1 1 1 1  0  6  o 0 227.786 14.5953  223.78    180          70.1899    2.90907e-14  
1 1 1 1  0  7  o 0 109.879 8.23227  62.5022   -45          3.40545    -45          
1 1 1 1  0  8  o 0 296.624 19.1813  281.374   -90          92.1471    -90          
1 1 1 1  0  9  o 0 314.461 19.7289  283.762   -135         42.5571    -135         
1 1 1 1  0  10 o 0 111.27  10.9851  97.3344   180          95.0066    1.75559e-15  
1 1 1 1  0  11 o 0 112.072 12.2961  101.712   135          131.899    -45          
1 1 1 1  0  12 o 0 552.99  35.9144  495.586   -90          27.6437    90           
1 1 1 1  0  13 o 0 117.534 11.9245  101.859   -135         2.87379    45           
1 1 1 1  0  14 o 0 68.7482 14.9409  43.943    0            18.9655    180          
1 1 1 1  0  15 o 0 46.619  18.8155  15.3199   -45          4.48375    135          
1 1 1 1  0  16 o 0 104.268 10.813   94.3169   -90          16.9617    90           
1 1 1 1  0  17 o 0 132.705 8.21636  116.913   45           26.8091    -135         
1 1 1 1  0  18 f 1 43.2577 19.5314  41.3237   0            7.78859    180          
1 1 1 1  0  19 o 0 41.8389 19.6153  41.2228   -45          2.29456    135          
1 1 1 1  0  20 f 1 26.1453 16.2517  18.6514   90           5.04814    -90          
1 1 1 1  0  21 o 0 18.2216 12.9202  2.98345   -135         3.2903     45           
1 1 1 1  0  22 f 1 44.7136 17.7583  ?         ?            ?          ?            
1 1 1 1  0  23 o 0 14.8771 10.5033  ?         ?            ?          ?            
1 1 1 1  1  1  o 0 412.503 22.8248  440.254   -90          231.628    90           
1 1 1 1  1  2  o 0 763.807 31.1972  808.958   0            143.265    6.96031e-15  
1 1 1 1  1  3  o 0 51.3382 11.5408  9.70783   -90          27.2503    90           
1 1 1 1  1  4  o 0 124.296 7.99014  124.528   0            116.368    -180         
1 1 1 1  1  5  o 0 280.05  18.5637  279.407   90           24.7131    -90          
1 1 1 1  1  6  o 0 358.587 25.8514  355.552   0            45.5546    180          
1 1 1 1  1  7  o 0 212.022 12.9564  202.115   -90          90.9056    -90          
1 1 1 1  1  8  o 0 103.549 10.0074  91.5521   0            57.6504    -180         
1 1 1 1  1  9  o 0 490.726 33.9055  445.168   -90          147.376    90           
1 1 1 1  1  10 o 0 115.629 9.4869   101.457   0            81.2812    180          
1 1 1 1  1  11 o 0 229.064 16.4194  209.936   90           6.87426    -90          
1 1 1 1  1  12 o 0 112.645 11.2428  100.11    180          15.0413    4.22172e-14  
1 1 1 1  1  13 o 0 213.667 15.2091  188       -90          87.8506    -90          
1 1 1 1  1  14 o 0 194.861 14.1659  185.397   180          6.87567    2.29158e-13  
1 1 1 1  1  15 o 0 46.3592 20.9078  10.7026   90           2.96797    -90          
1 1 1 1  1  16 o 0 187.838 12.529   170.07    180          22.7644    180          
1 1 1 1  1  17 o 0 68.0294 15.8131  74.0385   -90          39.8401    90           
1 1 1 1  1  18 o 0 97.0841 9.8448   102.704   180          12.7261    -1.05548e-15 
1 1 1 1  1  19 o 0 89.6654 14.4044  92.0664   -90          32.9471    -90          
1 1 1 1  1  20 o 0 48.9384 18.7427  36.7298   180          22.9155    180          
1 1 1 1  1  21 o 0 26.9575 17.0589  9.18118   90           0.0515753  90           
1 1 1 1  1  22 o 0 31.6532 22.2739  ?         ?            ?          ?            
1 1 1 2  0  1  o 0 202.9   11.9397  173.717   -45          113.37     -45          
1 1 1 2  0  2  o 0 155.103 18.8868  158.559   -90          148.998    90           
1 1 1 2  0  3  o 0 34.6048 16.3886  6.90877   45           51.0947    -135         
1 1 1 2  0  4  o 0 187.306 10.7544  180.929   0            60.284     -5.97394e-14 
1 1 1 2  0  5  o 0 247.801 16.736   242.827   135          31.3782    -45          
1 1 1 2  0  6  f 1 159.551 11.2189  153.636   90           3.16687    90           
1 1 1 2  0  7  o 0 184.695 13.9233  176.36    45           126.239    -135         
1 1 1 2  0  8  o 0 301.131 19.8083  284.226   180          10.8221    180          
1 1 1 2  0  9  o 0 299.336 19.5713  268.85    -45          3.17614    -45          
1 1 1 2  0  10 f 1 576.173 39.3799  509.668   -90          42.0274    90           
1 1 1 2  0  11 o 0 92.9214 9.98224  40.5896   -135         10.2506    45           
1 1 1 2  0  12 o 0 279.388 19.3211  249.367   0            78.1524    180          
1 1 1 2  0  13 o 0 19.2367 13.5069  3.40693   135          48.6761    -45          
1 1 1 2  0  14 o 0 80.9252 16.4692  38.8475   -90          2.37394    -90          
1 1 1 2  0  15 o 0 53      18.0482  46.1396   45           36.1353    -135         
1 1 1 2  0  16 o 0 30.3617 17.7693  17.8613   0            44.3693    180          
1 1 1 2  0  17 o 0 16.5188 11.5698  0.296561  135          1.17043    -45          
1 1 1 2  0  18 o 0 29.456  16.8587  27.3414   -90          39.2203    90           
1 1 1 2  0  19 o 0 16.9602 11.8906  6.60695   45           15.56      -135         
1 1 1 2  0  20 o 0 119.455 19.1277  118.58    0            26.4761    0            
1 1 1 2  0  21 o 0 29.4515 18.314   21.369    135          0.837245   -45          
1 1 1 2  0  22 o 0 33.0399 21.6827  ?         ?            ?          ?            
1 1 1 2  1  0  o 0 402.768 40.5089  416.29    180          451.306    1.16262e-14  
1 1 1 2  1  1  o 0 437.628 12.5467  322.897   -46.0622     253.574    133.938      
1 1 1 2  1  2  o 0 605.107 21.4776  618.003   35.3164      14.2509    -144.684     
1 1 1 2  1  3  o 0 205.579 8.63643  175.709   -33.2038     50.7758    146.796      
1 1 1 2  1  4  o 0 276.144 11.6326  367.044   149.342      217.642    149.342      
1 1 1 2  1  5  o 0 319.893 12.8666  315.532   40.1836      11.619     40.1836      
1 1 1 2  1  6  o 0 297.237 13.9587  201.385   140.862      169.423    -39.1377     
1 1 1 2  1  7  o 0 351.337 15.4041  243.806   160.053      176.957    -19.9467     
1 1 1 2  1  8  o 0 160.435 7.79857  114.757   5.85367      45.5512    -174.146     
1 1 1 2  1  9  f 1 143.921 7.98892  43.7459   93.3052      150.443    -86.6948     
1 1 1 2  1  10 o 0 253.69  11.324   226.835   106.021      22.6736    106.021      
1 1 1 2  1  11 o 0 306.326 12.491   345.135   168.787      153.301    168.787      
1 1 1 2  1  12 o 0 270.324 13.1793  249.185   30.2349      24.5744    30.2349      
1 1 1 2  1  13 o 0 273.663 11.9101  213.941   -177.425     43.4358    2.57453      
1 1 1 2  1  14 o 0 74.0239 10.2945  3.23929   131.255      108.406    -48.7451     
1 1 1 2  1  15 o 0 127.016 7.17436  126.639   -116.794     30.5747    -116.794     
1 1 1 2  1  16 o 0 108.596 6.48197  93.168    90.5629      3.00804    90.5629      
1 1 1 2  1  17 o 0 103.854 7.77169  131.762   -94.3934     48.0075    -94.3934     
1 1 1 2  1  18 o 0 51.0909 12.0073  41.7646   -65.0944     7.11114    114.906      
1 1 1 2  1  19 o 0 17.3018 8.39875  4.65605   39.2414      17.4368    39.2414      
1 1 1 2  1  20 o 0 86.3224 8.82001  108.648   -27.879      52.246     -27.879      
1 1 1 2  1  21 o 0 33.6231 13.865   3.02086   3.45436      52.4395    -176.546     
1 1 1 2  1  22 o 0 39.3044 16.3518  ?         ?            ?          ?            
1 1 1 2  2  0  o 0 560.495 36.5008  579.932   180          104.953    9.55528e-14  
1 1 1 2  2  1  o 0 858.859 36.4938  911.642   90           166.201    -90          
1 1 1 2  2  2  f 1 808.724 33.108   859.01    0            12.3473    -1.66834e-12 
1 1 1 2  2  3  o 0 1029.84 46.1121  1086.19   -90          214.039    -90          
1 1 1 2  2  4  o 0 17.0289 11.4783  3.48099   180          117.322    2.00362e-14  
1 1 1 2  2  5  o 0 242.367 14.0244  243.388   -90          26.2992    90           
1 1 1 2  2  6  o 0 281.829 17.7633  279.856   0            76.6852    2.44857e-14  
1 1 1 2  2  7  o 0 333.823 20.2655  323.193   90           6.37694    90           
1 1 1 2  2  8  o 0 125.745 11.1052  114.543   180          26.7765    7.32033e-14  
1 1 1 2  2  9  o 0 215.387 14.0367  189.544   -90          101.763    -90          
1 1 1 2  2  10 o 0 340.572 20.0809  303.643   180          42.9365    -1.30596e-14 
1 1 1 2  2  11 o 0 677.807 38.5584  620.325   -90          36.6989    90           
1 1 1 2  2  12 o 0 72.8798 19.8826  53.7999   180          26.245     6.04254e-14  
1 1 1 2  2  13 o 0 87.0931 12.9686  71.4519   90           23.6771    -90          
1 1 1 2  2  14 o 0 339.666 17.4105  322.273   0            35.8903    180          
1 1 1 2  2  15 o 0 242.389 13.9465  224.42    90           6.54291    -90          
1 1 1 2  2  16 o 0 21.03   14.3536  8.3618    180          46.1904    1.29151e-14  
1 1 1 2  2  17 o 0 215.876 12.142   234.021   90           24.5074    90           
1 1 1 2  2  18 o 0 34.6146 17.8244  14.3623   0            2.74082    180          
1 1 1 2  2  19 o 0 114.168 12.6305  116.667   -90          27.8826    -90          
1 1 1 2  2  20 o 0 39.9867 20.4626  30.5534   180          13.0119    180          
1 1 1 2  2  21 o 0 35.3778 17.92    32.6988   -90          4.93983    90           
1 1 1 2  2  22 o 0 45.1911 22.5527  ?         ?            ?          ?            
1 1 1 3  0  1  o 0 259.962 11.1667  267.683   45           140.431    45           
1 1 1 3  0  2  o 0 294.517 3.85012  279.547   180          222.35     180          
1 1 1 3  0  3  o 0 443.31  25.4633  450.674   -45          102.519    -45          
1 1 1 3  0  4  o 0 30.8885 14.858   6.41632   -90          61.3557    90           
1 1 1 3  0  5  o 0 392.36  25.5255  383.806   45           64.8213    45           
1 1 1 3  0  6  o 0 423.607 29.9783  411.355   0            62.5684    180          
1 1 1 3  0  7  o 0 617.371 34.7485  586.353   135          241.095    135          
1 1 1 3  0  8  o 0 345.973 22.0404  324.882   90           64.7593    -90          
1 1 1 3  0  9  o 0 217.486 16.4649  194.343   -135         6.59372    -135         
1 1 1 3  0  10 o 0 158.362 12.109   75.5455   180          42.0672    180          
1 1 1 3  0  11 o 0 512.169 34.8153  463.62    135          53.1356    135          
1 1 1 3  0  12 o 0 478.582 31.2491  425.274   90           13.4225    -90          
1 1 1 3  0  13 o 0 79.5873 14.5631  33.6881   -135         1.28029    -135         
1 1 1 3  0  14 o 0 282.446 16.0146  266.087   180          28.785     180          
1 1 1 3  0  15 o 0 21.2785 14.0415  2.16843   135          10.7563    -45          
1 1 1 3  0  16 o 0 108.52  10.3429  97.4032   90           14.4954    -90          
1 1 1 3  0  17 o 0 109.626 11.1226  118.357   45           13.6843    45           
1 1 1 3  0  18 o 0 36.8676 18.8995  13.7695   0            0.52829    -180         
1 1 1 3  0  19 o 0 88.7044 13.7836  90.3993   -45          45.7987    -45          
1 1 1 3  0  20 o 0 81.417  19.5164  80.4943   90           4.40786    -90          
1 1 1 3  0  21 o 0 47.9576 23.7302  45.5091   -135         8.15123    -135         
1 1 1 3  0  22 o 0 42.5477 18.0196  ?         ?            ?          ?            
1 1 1 3  0  23 o 0 21.7994 15.9314  ?         ?            ?          ?            
1 1 1 3  1  0  o 0 426.153 17.4005  443.609   180          111.588    1.7472e-14   
1 1 1 3  1  1  o 0 444.485 14.8606  411.62    -49.2106     81.9357    130.789      
1 1 1 3  1  2  o 0 353.227 8.93316  376.522   159.752      42.1077    159.752      
1 1 1 3  1  3  o 0 84.8798 5.87347  7.04589   -154.156     9.00207    25.8436      
1 1 1 3  1  4  o 0 204.149 9.86178  128.449   -126.971     127.179    53.0286      
1 1 1 3  1  5  f 1 332.13  13.7345  372.665   64.3467      108.802    64.3467      
1 1 1 3  1  6  o 0 181.446 8.36703  146.146   106.492      35.2602    -73.5083     
1 1 1 3  1  7  o 0 385.689 19.1644  326.626   129.742      72.3051    -50.2581     
1 1 1 3  1  8  o 0 659.215 29.8654  660.58    136.632      84.509     136.632      
1 1 1 3  1  9  o 0 204.547 9.30893  162.013   88.6777      20.524     -91.3223     
1 1 1 3  1  10 o 0 370.136 16.1407  382.898   -118.529     127.029    -118.529     
1 1 1 3  1  11 o 0 460.588 17.8047  490.445   -59.3665     156.923    -59.3665     
1 1 1 3  1  12 o 0 384.593 16.1998  397.037   -52.129      116.885    -52.129      
1 1 1 3  1  13 o 0 45.8389 14.7314  8.43454   23.9346      38.967     23.9346      
1 1 1 3  1  14 o 0 135.852 8.62944  88.6385   -132.581     61.9324    47.4188      
1 1 1 3  1  15 o 0 182.501 7.40672  177.85    -20.2316     27.1451    -20.2316     
1 1 1 3  1  16 o 0 64.7944 10.4795  2.78017   -103.903     99.6166    76.0967      
1 1 1 3  1  17 o 0 38.5763 11.8955  20.6615   -34.9496     3.93471    145.05       
1 1 1 3  1  18 o 0 44.4054 12.989   30.8178   -106.739     8.52359    -106.739     
1 1 1 3  1  19 f 1 37.7583 11.5315  28.5668   -11.2048     0.0107774  168.795      
1 1 1 3  1  20 o 0 42.861  14.2127  43.3731   118.356      15.6179    118.356      
1 1 1 3  1  21 o 0 29.99   13.2922  11.4304   12.6771      24.6259    -167.323     
1 1 1 3  1  22 o 0 29.8632 13.7502  ?         ?            ?          ?            
1 1 1 3  1  23 o 0 23.0465 9.30399  ?         ?            ?          ?            
1 1 1 3  2  0  o 0 349.302 14.6181  359.264   180          114.087    4.71496e-14  
1 1 1 3  2  1  o 0 336.653 11.4778  391.944   -94.3021     103.053    -94.3021     
1 1 1 3  2  2  o 0 561.451 20.5987  618.141   39.272       75.2656    39.272       
1 1 1 3  2  3  o 0 646.903 21.6257  765.827   -153.211     195.482    -153.211     
1 1 1 3  2  4  o 0 559.801 23.5151  541.238   -84.6807     27.1776    95.3193      
1 1 1 3  2  5  o 0 279.002 12.9694  204.178   7.99951      132.044    -172         
1 1 1 3  2  6  f 1 359.089 18.9014  234.39    -59.7748     228.247    120.225      
1 1 1 3  2  7  f 1 565.578 24.5344  608.322   -11.1143     139.025    -11.1143     
1 1 1 3  2  8  o 0 353.339 15.2153  229.863   -162.554     200.204    17.4463      
1 1 1 3  2  9  o 0 229.94  9.53929  154.532   158.161      88.5258    -21.8394     
1 1 1 3  2  10 o 0 388.599 16.2201  287.995   -55.0135     103.057    124.986      
1 1 1 3  2  11 o 0 200.327 9.03955  161.19    46.4578      18.6822    -133.542     
1 1 1 3  2  12 o 0 198.736 9.61656  165.247   179.446      11.4925    -0.554401    
1 1 1 3  2  13 o 0 97.8865 9.45742  48.5535   87.1988      50.4673    -92.8012     
1 1 1 3  2  14 o 0 99.3082 7.79122  57.7006   96.321       45.8534    -83.679      
1 1 1 3  2  15 o 0 35.2    13.0009  17.1942   15.9582      75.3931    15.9582      
1 1 1 3  2  16 o 0 129     7.15212  110.68    -92.0523     0.371371   87.9477      
1 1 1 3  2  17 o 0 95.5831 8.07561  84.6203   -93.0075     30.1087    86.9925      
1 1 1 3  2  18 o 0 29.683  12.3143  2.13097   -109.243     31.257     70.7569      
1 1 1 3  2  19 o 0 25.1239 11.5471  2.0549    -81.9224     3.63005    98.0776      
1 1 1 3  2  20 o 0 48.2628 13.8162  44.6601   -100.364     2.55506    -100.364     
1 1 1 3  2  21 o 0 62.4347 11.1587  80.6857   147.465      55.8104    147.465      
1 1 1 3  2  22 f 1 38.868  17.4429  ?         ?            ?          ?            
1 1 1 3  2  23 o 0 11.9662 6.02877  ?         ?            ?          ?            
1 1 1 3  3  0  o 0 243.268 24.4362  250.498   180          36.355     1.83184e-13  
1 1 1 3  3  1  o 0 196.687 17.9236  179.121   -90          109.312    -90          
1 1 1 3  3  2  o 0 486.711 26.1742  514.968   0            200.563    -2.31957e-14 
1 1 1 3  3  3  o 0 806.003 42.0953  849.317   90           57.1286    -90          
1 1 1 3  3  4  o 0 150.494 10.2542  144.372   180          22.4766    180          
1 1 1 3  3  5  o 0 73.8129 8.78149  40.2919   -90          41.9688    90           
1 1 1 3  3  6  o 0 84.3723 8.47075  37.9899   0            19.1346    180          
1 1 1 3  3  7  o 0 78.3416 11.2802  10.2031   90           6.39683    -90          
1 1 1 3  3  8  f 1 145.829 10.2025  83.2322   180          37.791     180          
1 1 1 3  3  9  o 0 284.357 18.3537  257.369   90           38.4622    90           
1 1 1 3  3  10 o 0 33.9076 18.7049  5.66489   180          43.8226    -3.09041e-14 
1 1 1 3  3  11 o 0 293.605 16.7362  267.976   90           62.553     -90          
1 1 1 3  3  12 o 0 325.572 21.329   291.167   180          158.035    1.61123e-14  
1 1 1 3  3  13 o 0 159.181 11.4497  139.281   -90          58.4983    90           
1 1 1 3  3  14 o 0 26.5281 17.153   12.5314   0            96.6002    180          
1 1 1 3  3  15 o 0 207.214 12.5661  191.024   -90          43.955     90           
1 1 1 3  3  16 o 0 221.324 13.9974  198.73    0            4.66827    180          
1 1 1 3  3  17 o 0 212.167 12.3565  228.83    -90          43.6311    -90          
1 1 1 3  3  18 o 0 18.0374 12.7019  2.47259   180          7.84387    2.21185e-15  
1 1 1 3  3  19 o 0 17.1941 12.1187  2.22283   -90          4.70606    90           
1 1 1 3  3  20 o 0 64.6578 24.9459  63.5865   180          19.8745    180          
1 1 1 3  3  21 o 0 17.1241 12.3065  9.92371   -90          17.2537    90           
1 1 1 3  3  22 o 0 20.8126 13.2953  ?         ?            ?          ?            
1 1 1 4  0  0  o 0 963.98  47.6253  1039.1    180          161.757    -180         
1 1 1 4  0  1  o 0 120.721 17.3937  122.955   -45          74.2773    135          
1 1 1 4  0  2  o 0 783.482 36.8705  799.264   -90          5.34216    -90          
1 1 1 4  0  3  o 0 583.256 27.4384  590.975   45           84.8838    45           
1 1 1 4  0  4  o 0 46.6236 14.2782  9.5922    0            34.8709    -180         
1 1 1 4  0  5  o 0 257.411 16.3615  250.47    135          42.9262    -45          
1 1 1 4  0  6  o 0 368.358 19.5412  355.787   90           0.368419   -90          
1 1 1 4  0  7  o 0 418.635 27.0056  395.497   -135         0.698096   -135         
1 1 1 4  0  8  o 0 429.062 28.1497  400.82    0            20.6212    -180         
1 1 1 4  0  9  o 0 626.502 37.522   557.117   135          35.5893    135          
1 1 1 4  0  10 f 1 300.213 17.5756  263.01    90           85.0019    -90          
1 1 1 4  0  11 o 0 514.596 33.74    463.568   45           23.5582    45           
1 1 1 4  0  12 o 0 187.002 13.1213  165.38    0            17.1321    -3.15475e-14 
1 1 1 4  0  13 o 0 36.6639 19.4339  6.97521   -45          22.4522    135          
1 1 1 4  0  14 o 0 32.1917 18.0174  11.6256   90           54.3625    -90          
1 1 1 4  0  15 o 0 219.582 11.7521  201.162   -135         15.9201    -135         
1 1 1 4  0  16 o 0 136.331 10.2747  121.79    180          43.4986    180          
1 1 1 4  0  17 o 0 121.994 10.6051  131.115   -45          63.387     -45          
1 1 1 4  0  18 o 0 24.8735 15.3657  5.97069   -90          7.29091    90           
1 1 1 4  0  19 o 0 15.3824 10.9407  9.51397   -135         33.2989    45           
1 1 1 4  0  20 o 0 18.4237 13.1396  8.16204   0            9.74754    180          
1 1 1 4  0  21 o 0 33.1221 20.7609  31.4053   135          27.7435    -45          
1 1 1 4  0  22 o 0 25.3039 16.7497  ?         ?            ?          ?            
1 1 1 4  1  0  o 0 47.5515 13.4477  37.3287   0            175.315    180          
1 1 1 4  1  1  o 0 87.7046 17.7073  66.1231   -134.738     286.645    -134.738     
1 1 1 4  1  2  f 1 845.89  27.6738  964.91    107.554      205.751    107.554      
1 1 1 4  1  3  o 0 373.079 16.4787  369.761   155.294      7.56153    -24.7065     
1 1 1 4  1  4  o 0 294.27  11.5195  262.263   134.329      36.7297    -45.6715     
1 1 1 4  1  5  o 0 273.245 11.7033  282.578   -162.704     50.9097    -162.704     
1 1 1 4  1  6  o 0 236.251 11.016   227.516   158.923      19.0746    158.923      
1 1 1 4  1  7  o 0 311.474 13.8834  313.37    29.454       52.6401    29.454       
1 1 1 4  1  8  o 0 217.565 9.64221  222.162   -142.687     64.9474    -142.687     
1 1 1 4  1  9  o 0 422.661 19.0474  354.98    145.614      34.3414    -34.3859     
1 1 1 4  1  10 o 0 431.121 19.7327  301.921   82.0104      145.311    -97.9896     
1 1 1 4  1  11 f 1 418.638 17.4573  307.66    -37.3306     131.617    142.669      
1 1 1 4  1  12 o 0 115.849 8.21689  58.0788   95.3712      71.3989    -84.6288     
1 1 1 4  1  13 o 0 224.069 10.7136  210.281   -54.9622     44.3924    -54.9622     
1 1 1 4  1  14 o 0 315.533 13.8351  230.838   61.1842      123.795    -118.816     
1 1 1 4  1  15 o 0 94.1763 6.8659   27.2842   110.569      109.634    -69.4315     
1 1 1 4  1  16 o 0 196.687 8.84008  208.347   4.86149      73.1247    4.86149      
1 1 1 4  1  17 f 1 128.292 7.51132  170.519   -47.2232     73.4609    -47.2232     
1 1 1 4  1  18 o 0 49.9106 11.2945  42.7887   -108.81      2.0433     -108.81      
1 1 1 4  1  19 o 0 24.9355 11.3976  9.08185   -159.166     57.3183    -159.166     
1 1 1 4  1  20 o 0 33.9831 13.3011  26.2197   -109.181     1.65642    -109.181     
1 1 1 4  1  21 o 0 29.6398 13.5649  7.26068   -38.3868     33.3701    141.613      
1 1 1 4  1  22 o 0 58.704  17.2532  ?         ?            ?          ?            
1 1 1 4  2  0  o 0 99.5875 20.595   72.8755   180          18.3129    7.51959e-13  
1 1 1 4  2  1  o 0 516.176 14.2509  625.912   -95.1087     201.101    -95.1087     
1 1 1 4  2  2  o 0 753.683 25.348   746.077   -7.79778     54.836     172.202      
1 1 1 4  2  3  o 0 567.421 20.7407  605.706   -4.90268     53.5278    -4.90268     
1 1 1 4  2  4  o 0 268.926 10.928   228.061   -167.964     58.7693    12.0361      
1 1 1 4  2  5  f 1 483.169 20.7271  446.679   60.1739      50.2051    -119.826     
1 1 1 4  2  6  o 0 239.973 10.0058  229.602   -99.4829     12.3988    -99.4829     
1 1 1 4  2  7  o 0 234.119 11.1148  220.668   92.3515      17.1893    92.3515      
1 1 1 4  2  8  o 0 709.526 31.1199  655.768   48.2076      28.1518    48.2076      
1 1 1 4  2  9  o 0 200.451 10.0781  176.066   -47.803      19.4639    -47.803      
1 1 1 4  2  10 o 0 130.113 7.60503  80.9696   49.5962      27.3373    -130.404     
1 1 1 4  2  11 o 0 460.487 19.4177  510.482   -15.2923     200.372    -15.2923     
1 1 1 4  2  12 o 0 454.125 19.6578  350.309   -128.487     100.91     51.5133      
1 1 1 4  2  13 o 0 72.65   10.3396  25.1465   149.98       26.0365    -30.0195     
1 1 1 4  2  14 o 0 25.207  11.1594  59.557    -151.502     135.319    -151.502     
1 1 1 4  2  15 o 0 185.94  7.89897  151.342   102.477      32.143     -77.5232     
1 1 1 4  2  16 o 0 220.804 9.26862  198.098   -127.175     7.17147    -127.175     
1 1 1 4  2  17 o 0 117.801 6.4483   157.518   178.071      71.1684    178.071      
1 1 1 4  2  18 o 0 56.2035 10.4514  54.9721   -83.2212     11.4228    -83.2212     
1 1 1 4  2  19 o 0 18.3299 9.06076  1.64615   -42.6557     7.69745    -42.6557     
1 1 1 4  2  20 o 0 37.5851 14.3092  23.733    -172.817     17.6443    7.18325      
1 1 1 4  2  21 o 0 46.6635 15.5826  ?         ?            ?          ?            
1 1 1 4  2  22 o 0 24.1247 11.4723  ?         ?            ?          ?            
1 1 1 4  3  0  o 0 845.637 33.046   867.185   0            13.0618    6.98803e-13  
1 1 1 4  3  1  o 0 703.559 24.6589  731.039   -46.3168     12.1669    -46.3168     
1 1 1 4  3  2  o 0 642.523 24.8555  625.375   -163.413     78.7804    16.5871      
1 1 1 4  3  3  o 0 626.476 22.5419  537.492   -141.496     219.612    38.5039      
1 1 1 4  3  4  o 0 265.536 10.7442  231.538   0.38667      49.0727    -179.613     
1 1 1 4  3  5  o 0 322.309 12.6611  334.534   -168.896     45.4721    -168.896     
1 1 1 4  3  6  o 0 68.5823 8.01076  17.6571   41.265       106.473    41.265       
1 1 1 4  3  7  o 0 221.458 10.0501  227.936   126.982      58.8172    126.982      
1 1 1 4  3  8  o 0 760.891 30.8855  712.039   -101.058     40.8399    -101.058     
1 1 1 4  3  9  o 0 258.22  10.5353  175.209   159.823      99.0491    -20.1771     
1 1 1 4  3  10 o 0 453.926 17.8614  501.73    62.0339      214.524    62.0339      
1 1 1 4  3  11 o 0 239.823 11.1966  237.333   140.098      63.7156    140.098      
1 1 1 4  3  12 o 0 437.42  18.7355  404.494   -116.144     37.0331    -116.144     
1 1 1 4  3  13 o 0 118.822 8.92713  107.184   118.479      51.7087    118.479      
1 1 1 4  3  14 o 0 89.5289 8.02916  58.7721   160.58       1.18881    -19.4197     
1 1 1 4  3  15 o 0 210.908 8.86737  204.03    133.087      27.6699    133.087      
1 1 1 4  3  16 o 0 58.4472 12.1201  30.0585   -121.741     17.5248    58.2592      
1 1 1 4  3  17 o 0 137.822 7.86447  171.654   140.671      54.1919    140.671      
1 1 1 4  3  18 o 0 68.5191 9.56248  62.1668   -173.156     7.51857    6.84384      
1 1 1 4  3  19 o 0 29.8536 12.0652  8.75234   44.6271      27.5378    -135.373     
1 1 1 4  3  20 o 0 77.9251 10.9342  89.7272   -165.657     32.7984    -165.657     
1 1 1 4  3  21 o 0 35.0274 14.4489  ?         ?            ?          ?            
1 1 1 4  3  22 o 0 37.8589 15.8647  ?         ?            ?          ?            
1 1 1 4  4  0  o 0 1158.41 55.2002  1191.11   180          34.114     1.02488e-13  
1 1 1 4  4  1  o 0 249.263 12.4092  260.047   90           80.366     90           
1 1 1 4  4  2  o 0 253.962 12.9762  266.837   180          21.4327    5.2144e-14   
1 1 1 4  4  3  o 0 301.805 17.1798  305.889   -90          79.5472    -90          
1 1 1 4  4  4  o 0 238.259 13.3141  239.886   0            34.8006    180          
1 1 1 4  4  5  o 0 627.096 37.6054  628.035   90           8.07824    90           
1 1 1 4  4  6  o 0 49.9149 16.8389  29.9204   0            108.868    180          
1 1 1 4  4  7  o 0 25.2665 15.5461  0.641868  90           9.33902    -90          
1 1 1 4  4  8  o 0 127.153 10.8555  53.6816   180          18.0499    180          
1 1 1 4  4  9  o 0 158.879 10.659   140.63    -90          9.4095     -90          
1 1 1 4  4  10 o 0 113.047 9.95614  1.55748   0            0.347852   -2.82781e-12 
1 1 1 4  4  11 o 0 521.78  35.1685  474.322   90           23.9838    -90          
1 1 1 4  4  12 o 0 214.183 12.9949  190.71    0            73.9872    -180         
1 1 1 4  4  13 o 0 60.4189 18.3844  43.4269   90           50.9296    -90          
1 1 1 4  4  14 o 0 18.4602 12.9887  2.619     180          40.5868    2.73817e-14  
1 1 1 4  4  15 f 1 104.959 9.12122  96.2269   -90          44.6447    90           
1 1 1 4  4  16 o 0 39.0957 18.059   0.782136  0            0.593408   180          
1 1 1 4  4  17 o 0 165.351 10.9744  177.229   -90          13.8094    90           
1 1 1 4  4  18 o 0 148.857 11.8253  154.899   0            31.6368    1.53846e-14  
1 1 1 4  4  19 o 0 138.373 13.3056  139.594   90           2.30909    -90          
1 1 1 4  4  20 o 0 56.9096 17.1755  55.5298   0            10.1738    0            
1 1 1 4  4  21 o 0 21.6778 14.4853  ?         ?            ?          ?            
1 1 1 4  4  22 o 0 48.8034 20.4997  ?         ?            ?          ?            
1 1 1 5  0  1  o 0 598.897 31.6959  624.311   -135         13.6216    -135         
1 1 1 5  0  2  o 0 307.458 15.0602  313.984   0            171.918    -1.15348e-14 
1 1 1 5  0  3  o 0 25.5445 13.9673  3.60571   -45          51.5961    135          
1 1 1 5  0  4  o 0 378.831 22.7185  367.762   90           111.03     -90          
1 1 1 5  0  5  o 0 629.538 35.7431  609.716   -135         13.1203    45           
1 1 1 5  0  6  o 0 156.468 10.1375  94.9207   180          49.5995    180          
1 1 1 5  0  7  f 1 25.5485 15.9513  4.54679   135          65.4309    -45          
1 1 1 5  0  8  o 0 580.721 35.4138  520.486   -90          90.0848    90           
1 1 1 5  0  9  o 0 295.28  18.329   261.213   -135         115.414    45           
1 1 1 5  0  10 o 0 96.5561 10.1262  41.4268   180          6.86374    -1.1602e-13  
1 1 1 5  0  11 o 0 31.8783 18.7477  7.56345   135          68.1039    -45          
1 1 1 5  0  12 o 0 327.857 22.648   288.493   -90          67.6204    90           
1 1 1 5  0  13 o 0 177.349 13.2603  152.673   -135         57.9974    -135         
1 1 1 5  0  14 o 0 218.076 13.0048  203.482   180          58.88      180          
1 1 1 5  0  15 o 0 121.674 9.01639  109.963   135          55.145     135          
1 1 1 5  0  16 o 0 41.5965 19.509   20.9326   -90          15.9254    90           
1 1 1 5  0  17 o 0 30.8168 18.4483  32.4352   45           80.611     -135         
1 1 1 5  0  18 o 0 23.2521 15.3891  9.62709   180          15.8112    1.96836e-14  
1 1 1 5  0  19 o 0 22.2697 14.5464  4.82005   135          4.22816    -45          
1 1 1 5  0  20 o 0 59.0835 22.9834  57.8638   90           3.40834    -90          
1 1 1 5  0  21 o 0 75.5401 18.807   ?         ?            ?          ?            
1 1 1 5  0  22 o 0 30.9221 17.8649  ?         ?            ?          ?            
1 1 1 5  1  0  o 0 761.331 27.4581  798.425   0            58.2028    2.97574e-13  
1 1 1 5  1  2  o 0 879.205 29.8972  921.078   -165.947     53.6161    -165.947     
1 1 1 5  1  3  o 0 544.917 21.0058  610.767   7.43737      126.286    7.43737      
1 1 1 5  1  4  o 0 570.165 24.7376  524.916   -47.2374     54.2334    132.763      
1 1 1 5  1  5  o 0 540.683 22.446   545.119   -36.2326     47.2164    -36.2326     
1 1 1 5  1  6  o 0 553.414 22.8986  522.713   86.748       0.970508   -93.252      
1 1 1 5  1  7  o 0 109.012 7.44758  5.69692   -75.0487     166.329    104.951      
1 1 1 5  1  8  o 0 53.7001 9.94834  24.4382   112.414      78.9807    112.414      
1 1 1 5  1  9  o 0 574.038 26.618   415.049   9.82387      182.227    -170.176     
1 1 1 5  1  10 o 0 465.505 19.5369  353.486   44.5991      98.2297    -135.401     
1 1 1 5  1  11 o 0 247.478 10.7793  251.983   12.4117      83.9209    12.4117      
1 1 1 5  1  12 o 0 604.728 25.0236  549.114   -116.558     36.3469    -116.558     
1 1 1 5  1  13 o 0 70.5959 10.1642  21.7886   83.4986      25.8045    -96.5014     
1 1 1 5  1  14 o 0 69.6992 9.52136  21.4544   -47.5322     35.2281    132.468      
1 1 1 5  1  15 o 0 80.6718 8.82591  64.4646   119.012      0.861345   119.012      
1 1 1 5  1  16 o 0 238.718 10.5073  235.054   -27.19       51.373     -27.19       
1 1 1 5  1  17 o 0 65.4622 10.6677  73.6668   -167.631     24.1261    -167.631     
1 1 1 5  1  18 o 0 216.577 10.5727  263.396   114.622      80.6014    114.622      
1 1 1 5  1  19 o 0 29.7213 12.1105  2.68656   -153.783     55.4675    -153.783     
1 1 1 5  1  20 o 0 52.1725 14.2756  51.8452   92.3512      41.8653    92.3512      
1 1 1 5  1  21 o 0 29.0048 13.2288  ?         ?            ?          ?            
1 1 1 5  1  22 o 0 48.6139 15.8943  ?         ?            ?          ?            
1 1 1 5  2  0  o 0 415.047 24.7651  428.125   180          25.5878    -180         
1 1 1 5  2  1  o 0 1084.15 31.8678  982.825   86.3121      255.346    -93.6879     
1 1 1 5  2  2  o 0 397.408 15.425   354.045   80.654       93.5636    -99.346      
1 1 1 5  2  3  o 0 208.467 10.0308  173.059   -119.653     56.0466    60.3466      
1 1 1 5  2  4  f 1 184.21  7.57904  144.555   82.4009      46.3569    -97.5991     
1 1 1 5  2  5  o 0 332.99  13.7881  305.297   10.8747      26.8506    -169.125     
1 1 1 5  2  6  o 0 389.222 14.9732  324.566   -12.0156     85.5124    167.984      
1 1 1 5  2  7  o 0 472.16  18.4305  549.581   95.1505      217.443    95.1505      
1 1 1 5  2  8  o 0 544.523 22.2622  580.934   -45.8009     188.771    -45.8009     
1 1 1 5  2  9  o 0 170.479 9.69402  117.468   -154.495     42.8705    25.5052      
1 1 1 5  2  10 o 0 523.966 24.1178  451.825   150.911      6.19559    -29.0886     
1 1 1 5  2  11 o 0 365.109 14.9836  311.892   52.0319      21.2937    -127.968     
1 1 1 5  2  12 o 0 291.152 12.2654  255.802   -123.868     6.31131    -123.868     
1 1 1 5  2  13 o 0 359.691 14.888   232.255   -46.9297     151.961    133.07       
1 1 1 5  2  14 o 0 167.297 9.25178  165.529   -19.8691     38.194     -19.8691     
1 1 1 5  2  15 o 0 42.305  13.1678  2.59914   32.0003      57.7999    32.0003      
1 1 1 5  2  16 o 0 84.1503 7.63865  66.4285   -33.3401     0.540435   -33.3401     
1 1 1 5  2  17 f 1 55.1001 11.2218  57.3575   44.0239      24.5696    44.0239      
1 1 1 5  2  18 o 0 96.2228 6.89806  108.388   84.5477      26.0197    84.5477      
1 1 1 5  2  19 o 0 50.7156 15.3279  45.487    -120.262     0.41398    59.738       
1 1 1 5  2  20 o 0 111.501 9.40867  126.047   -22.6118     38.1964    -22.6118     
1 1 1 5  2  21 o 0 45.4277 16.2394  ?         ?            ?          ?            
1 1 1 5  2  22 o 0 34.7115 8.84181  ?         ?            ?          ?            
1 1 1 5  3  0  o 0 25.8507 17.8097  5.80577   0            81.8439    180          
1 1 1 5  3  1  o 0 180.287 7.72769  81.3549   -97.975      187.492    82.025       
1 1 1 5  3  2  o 0 573.238 20.7949  592.673   -146.662     15.0017    -146.662     
1 1 1 5  3  3  o 0 584.16  24.9622  576.512   0.671941     1.93522    0.671941     
1 1 1 5  3  4  o 0 490.681 18.3811  486.719   70.4131      14.2229    70.4131      
1 1 1 5  3  5  f 1 398.31  17.5506  406.971   -152.016     42.6713    -152.016     
1 1 1 5  3  6  o 0 125.129 7.36435  20.7525   -143.802     174.451    36.1977      
1 1 1 5  3  7  f 1 541.729 23.4143  579.285   -43.1341     136.988    -43.1341     
1 1 1 5  3  8  o 0 425.926 19.6928  374.589   -13.5604     12.3765    166.44       
1 1 1 5  3  9  o 0 277.094 13.259   192.048   -106.303     96.9134    73.6971      
1 1 1 5  3  10 o 0 188.541 10.4734  186.409   -78.3798     80.4624    -78.3798     
1 1 1 5  3  11 o 0 667.621 26.4479  604.308   158.627      11.4124    158.627      
1 1 1 5  3  12 o 0 211.338 11.2964  138.08    98.8278      87.6897    -81.1722     
1 1 1 5  3  13 o 0 99.301  8.60254  42.2652   135.369      66.638     -44.6306     
1 1 1 5  3  14 o 0 226.753 10.7778  208.793   49.3424      5.8595     49.3424      
1 1 1 5  3  15 o 0 155.436 7.49046  162.135   -136.369     50.9982    -136.369     
1 1 1 5  3  16 o 0 82.8495 8.24835  63.63     -153.258     2.80765    26.7423      
1 1 1 5  3  17 o 0 151.227 7.21096  153.677   115.39       10.7646    -64.6099     
1 1 1 5  3  18 o 0 136.258 7.55896  161.107   -105.542     46.0627    -105.542     
1 1 1 5  3  19 o 0 33.4223 12.7676  15.3074   -93.4672     22.3496    86.5328      
1 1 1 5  3  20 o 0 36.1024 14.4157  18.2005   92.8938      25.9671    -87.1062     
1 1 1 5  3  21 o 0 45.9226 16.2977  ?         ?            ?          ?            
1 1 1 5  3  22 o 0 47.3333 16.6564  ?         ?            ?          ?            
1 1 1 5  4  0  o 0 326.246 17.1519  333.326   180          36.3983    -180         
1 1 1 5  4  1  f 1 213.477 7.39133  204.269   -35.9121     5.50201    144.088      
1 1 1 5  4  2  o 0 912.94  31.0391  958.064   -84.4127     31.2792    -84.4127     
1 1 1 5  4  3  o 0 1057.01 35.5965  1067.53   27.2334      26.3187    27.2334      
1 1 1 5  4  4  o 0 309.675 13.1149  381.52    -66.6869     170.701    -66.6869     
1 1 1 5  4  5  o 0 45.982  10.1981  45.1535   -4.59389     120.61     -4.59389     
1 1 1 5  4  6  o 0 365.422 15.936   322.26    43.1433      50.5529    -136.857     
1 1 1 5  4  7  o 0 584.427 22.9543  559.82    -41.2268     9.91619    -41.2268     
1 1 1 5  4  8  o 0 560.604 26.977   501.849   18.4563      8.17218    -161.544     
1 1 1 5  4  9  o 0 432.111 20.0338  377.578   151.89       8.42175    -28.11       
1 1 1 5  4  10 o 0 446.907 18.7721  409.972   87.509       43.7677    87.509       
1 1 1 5  4  11 o 0 88.994  9.26051  21.9738   -93.0962     39.6586    86.9038      
1 1 1 5  4  12 o 0 163.433 8.64663  122.657   126.78       29.1157    -53.2202     
1 1 1 5  4  13 o 0 172.04  8.47351  139.014   90.2226      4.87685    -89.7774     
1 1 1 5  4  14 o 0 35.3633 13.9297  4.98995   147.437      14.0212    147.437      
1 1 1 5  4  15 o 0 36.8109 14.1368  28.5786   38.3715      107.511    38.3715      
1 1 1 5  4  16 o 0 80.806  7.82422  71.3855   -158.903     25.4153    -158.903     
1 1 1 5  4  17 o 0 126.981 7.48867  151.379   -9.25243     38.9772    -9.25243     
1 1 1 5  4  18 o 0 176.937 8.85326  214.798   99.417       68.3521    99.417       
1 1 1 5  4  19 o 0 62.6196 9.39064  39.1858   -132.275     41.4164    47.7247      
1 1 1 5  4  20 o 0 110.007 12.0788  121.023   -70.7284     32.024     -70.7284     
1 1 1 5  4  21 o 0 47.8351 15.1296  ?         ?            ?          ?            
1 1 1 5  4  22 o 0 47.3478 18.5129  ?         ?            ?          ?            
1 1 1 5  5  0  o 0 293.234 19.5594  299.318   180          69.2581    180          
1 1 1 5  5  1  o 0 44.2852 13.4966  17.1964   90           74.2896    -90          
1 1 1 5  5  2  o 0 89.4683 8.48385  0.989515  180          0.237394   -1.51831e-11 
1 1 1 5  5  3  o 0 117.34  9.36463  104.144   90           13.6458    -90          
1 1 1 5  5  4  o 0 272.336 16.9478  273.814   180          186.272    1.10665e-14  
1 1 1 5  5  5  o 0 288.514 15.8526  287.551   90           2.18383    90           
1 1 1 5  5  6  o 0 99.2827 10.4152  91.7033   0            85.7327    -180         
1 1 1 5  5  7  o 0 139.585 10.9948  128.481   90           3.05278    -90          
1 1 1 5  5  8  o 0 554.29  33.6838  505.866   0            32.5017    -180         
1 1 1 5  5  9  o 0 144.835 9.45332  35.3749   90           18.2063    90           
1 1 1 5  5  10 o 0 648.414 37.0358  597.834   180          43.9655    180          
1 1 1 5  5  11 o 0 131.395 11.2532  114.094   90           19.1051    -90          
1 1 1 5  5  12 o 0 344.018 21.6706  304.584   0            26.6097    1.10907e-14  
1 1 1 5  5  13 o 0 282.092 16.4522  269.977   -90          13.2785    -90          
1 1 1 5  5  14 o 0 161.629 10.856   150.871   0            26.9412    2.02178e-14  
1 1 1 5  5  15 o 0 132.757 9.68998  120.904   90           5.86906    -90          
1 1 1 5  5  16 o 0 31.6991 17.9017  0.0229605 180          0.0384531  4.18971e-15  
1 1 1 5  5  17 o 0 79.4446 12.2855  84.5129   90           0.82982    -90          
1 1 1 5  5  18 o 0 77.9528 12.0123  79.9634   180          28.873     180          
1 1 1 5  5  19 o 0 81.5341 12.4727  81.5859   90           22.7331    90           
1 1 1 5  5  20 o 0 30.8716 18.7174  4.90181   180          1.31311    180          
1 1 1 5  5  21 f 1 14.9368 10.7135  ?         ?            ?          ?            
1 1 1 5  5  22 o 0 53.177  12.4413  ?         ?            ?          ?            
1 1 1 6  0  0  o 0 13.6642 9.84515  0.136431  180          14.3681    -1.4159e-13  
1 1 1 6  0  1  o 0 43.7551 12.5127  17.1705   135          76.4262    -45          
1 1 1 6  0  2  o 0 61.3133 10.1448  31.5311   90           60.028     -90          
1 1 1 6  0  3  o 0 743.209 43.2411  725.446   -135         29.8857    -135         
1 1 1 6  0  4  o 0 728.316 39.246   704.905   180          149.6      180          
1 1 1 6  0  5  o 0 242.619 15.6856  234.004   -45          37.7358    135          
1 1 1 6  0  6  o 0 560.958 33.8467  529.676   -90          87.9605    -90          
1 1 1 6  0  7  o 0 382.577 21.3968  357.723   -135         3.00573    45           
1 1 1 6  0  8  o 0 201.754 14.0485  179.815   180          10.2918    2.01622e-13  
1 1 1 6  0  9  o 0 291.406 18.6937  256.411   135          25.3483    -45          
1 1 1 6  0  10 o 0 576.33  33.1413  499.616   90           25.3412    -90          
1 1 1 6  0  11 o 0 88.7515 11.8405  38.5882   -135         14.5525    45           
1 1 1 6  0  12 o 0 320.847 19.5845  280.814   180          48.3209    180          
1 1 1 6  0  13 o 0 191.67  15.4597  164.427   135          51.4756    -45          
1 1 1 6  0  14 o 0 396.213 19.4545  367.734   90           14.7516    -90          
1 1 1 6  0  15 o 0 80.8907 13.5491  71.7518   -135         3.81258    -135         
1 1 1 6  0  16 o 0 182.332 10.6211  161.267   0            63.5884    -2.10395e-15 
1 1 1 6  0  17 o 0 40.832  20.7832  27.0625   135          1.39586    135          
1 1 1 6  0  18 o 0 63.1122 15.3762  65.2653   -90          28.1778    90           
1 1 1 6  0  19 f 1 31.8206 18.6049  31.0612   45           30.3107    -135         
1 1 1 6  0  20 o 0 16.6928 11.878   11.0894   0            22.5129    180          
1 1 1 6  0  21 o 0 44.5958 21.3572  ?         ?            ?          ?            
1 1 1 6  0  22 o 0 24.3785 15.8158  ?         ?            ?          ?            
1 1 1 6  1  0  o 0 608.582 27.7877  638.7     180          119.933    -180         
1 1 1 6  1  1  o 0 168.914 7.41427  121.151   64.397       78.6644    -115.603     
1 1 1 6  1  2  f 1 297.998 11.5182  282.481   161.205      25.5042    -18.7954     
1 1 1 6  1  3  f 1 490.56  17.8484  450.749   151.442      47.4366    -28.5576     
1 1 1 6  1  4  o 0 448.717 18.5494  368.888   -113.588     123.719    66.4125      
1 1 1 6  1  5  o 0 212.067 8.74597  181.37    79.7335      24.4889    -100.266     
1 1 1 6  1  6  o 0 23.8061 10.5004  92.4546   38.6679      196.386    38.6679      
1 1 1 6  1  7  o 0 739.389 35.1151  754.174   -134.503     127.92     -134.503     
1 1 1 6  1  8  o 0 372.781 17.0942  345.575   -156.546     37.3992    -156.546     
1 1 1 6  1  9  o 0 211.013 9.25324  197.72    157.971      50.4166    157.971      
1 1 1 6  1  10 o 0 291     13.2523  221.093   49.0847      49.4415    -130.915     
1 1 1 6  1  11 o 0 415.734 16.3233  425.467   154.772      121.495    154.772      
1 1 1 6  1  12 o 0 106.064 8.05283  21.5575   25.6231      127.793    -154.377     
1 1 1 6  1  13 o 0 212.506 9.79272  168.39    55.1207      16.9215    -124.879     
1 1 1 6  1  14 o 0 189.724 7.91227  191.35    85.3815      47.4612    85.3815      
1 1 1 6  1  15 o 0 40.6459 13.7571  0.4434    -29.0092     40.4376    150.991      
1 1 1 6  1  16 o 0 126.783 6.7205   118.301   -47.8851     23.7849    -47.8851     
1 1 1 6  1  17 o 0 61.8344 11.021   61.4127   -127.84      6.09726    -127.84      
1 1 1 6  1  18 o 0 128.937 7.05575  149.074   -54.6306     38.1792    -54.6306     
1 1 1 6  1  19 f 1 23.3404 10.6477  3.00958   -101.289     35.6458    -101.289     
1 1 1 6  1  20 o 0 42.9069 15.6381  39.7165   -44.1954     6.72734    -44.1954     
1 1 1 6  1  21 o 0 45.0996 17.2025  ?         ?            ?          ?            
1 1 1 6  1  22 o 0 25.1796 11.748   ?         ?            ?          ?            
1 1 1 6  1  23 o 0 20.6187 10.1495  ?         ?            ?          ?            
1 1 1 6  2  0  o 0 292.54  13.9946  302.145   0            11.0899    1.26476e-13  
1 1 1 6  2  1  o 0 686.238 26.0803  700.607   57.3129      2.39564    57.3129      
1 1 1 6  2  2  o 0 311.836 12.1412  419.434   136.614      231.594    136.614      
1 1 1 6  2  3  o 0 356.392 15.7636  289.908   -135.115     106.354    44.8853      
1 1 1 6  2  4  o 0 404.318 17.8763  364.9     -151.628     46.6859    28.372       
1 1 1 6  2  5  o 0 149.055 7.26127  58.5118   -62.5074     149.09     117.493      
1 1 1 6  2  6  o 0 195.162 8.96741  145.457   -76.5592     57.5846    103.441      
1 1 1 6  2  7  o 0 415.904 19.9081  382.133   54.966       7.61369    -125.034     
1 1 1 6  2  8  o 0 505.468 22.0736  459.432   162.622      21.0905    162.622      
1 1 1 6  2  9  o 0 256.477 10.9185  177.223   95.3861      84.2056    -84.6139     
1 1 1 6  2  10 o 0 240.035 11.5183  121.29    -159.375     161.925    20.6247      
1 1 1 6  2  11 o 0 314.261 16.7479  339.704   -107.402     137.102    -107.402     
1 1 1 6  2  12 o 0 194.168 8.15023  159.578   -7.47268     8.60241    172.527      
1 1 1 6  2  13 o 0 142.729 8.23516  90.1028   134.487      49.9029    -45.5132     
1 1 1 6  2  14 o 0 147.525 7.74065  138.699   167.576      25.5648    167.576      
1 1 1 6  2  15 o 0 64.7886 10.2525  43.909    10.1849      0.898018   10.1849      
1 1 1 6  2  16 o 0 154.578 7.10064  140.691   -177.743     16.7073    -177.743     
1 1 1 6  2  17 o 0 90.4611 7.47861  107.457   -8.42284     33.2769    -8.42284     
1 1 1 6  2  18 o 0 102.744 6.95703  122.402   127.912      41.7861    127.912      
1 1 1 6  2  19 o 0 88.853  11.0772  65.2465   -59.1174     43.2337    120.883      
1 1 1 6  2  20 f 1 75.0218 13.4258  81.7612   -115.318     23.5982    -115.318     
1 1 1 6  2  21 o 0 26.9641 12.7529  ?         ?            ?          ?            
1 1 1 6  2  22 o 0 32.8493 14.9476  ?         ?            ?          ?            
1 1 1 6  2  23 o 0 9.08989 4.58011  ?         ?            ?          ?            
1 1 1 6  3  0  o 0 320.403 17.6367  327.701   0            46.1834    1.06615e-13  
1 1 1 6  3  1  o 0 193.232 6.58369  79.5292   -162.213     217.976    17.7871      
1 1 1 6  3  2  o 0 842.764 29.857   821.566   -89.6318     71.5705    90.3682      
1 1 1 6  3  3  o 0 350.96  13.6283  351.976   6.13253      28.4052    6.13253      
1 1 1 6  3  4  o 0 252.269 11.3935  202.201   -178.17      74.0419    1.83017      
1 1 1 6  3  5  o 0 306.868 13.0063  289.676   -18.417      3.65693    161.583      
1 1 1 6  3  6  o 0 349.149 14.2241  253.231   -78.4569     149.43     101.543      
1 1 1 6  3  7  o 0 519.872 20.0781  562.779   -45.4337     153.783    -45.4337     
1 1 1 6  3  8  f 1 432.063 19.1296  386.461   17.9904      5.91871    17.9904      
1 1 1 6  3  9  o 0 495.745 20.5164  440.979   34.6962      11.7918    34.6962      
1 1 1 6  3  10 o 0 98.1067 7.0764   4.36775   -85.2732     157.482    -85.2732     
1 1 1 6  3  11 o 0 75.7367 10.9017  9.46206   -31.7871     102.671    -31.7871     
1 1 1 6  3  12 o 0 345.167 17.458   315.816   -11.4118     32.8836    -11.4118     
1 1 1 6  3  13 o 0 194.015 8.49702  210.746   175.133      71.1522    175.133      
1 1 1 6  3  14 o 0 119.198 8.23852  62.8285   100.747      77.9309    -79.253      
1 1 1 6  3  15 o 0 53.8827 11.937   16.6051   42.0927      42.8296    -137.907     
1 1 1 6  3  16 f 1 93.0979 8.01123  63.4095   83.7495      25.3215    -96.2505     
1 1 1 6  3  17 f 1 44.2247 17.094   30.4033   -91.4879     8.54008    -91.4879     
1 1 1 6  3  18 o 0 68.087  10.786   56.091    27.8622      18.1276    -152.138     
1 1 1 6  3  19 o 0 79.3744 11.0516  79.26     73.8758      6.21121    73.8758      
1 1 1 6  3  20 o 0 44.4317 14.5474  31.7905   178.242      15.2399    -1.75809     
1 1 1 6  3  21 o 0 38.153  15.7071  ?         ?            ?          ?            
1 1 1 6  3  22 o 0 40.0161 8.08761  ?         ?            ?          ?            
1 1 1 6  3  23 o 0 31.4919 0.677017 ?         ?            ?          ?            
1 1 1 6  4  0  o 0 260.157 15.1289  264.846   180          45.7765    180          
1 1 1 6  4  1  o 0 634.004 22.1475  725.259   157.128      163.779    157.128      
1 1 1 6  4  2  o 0 297.262 10.8634  309.494   -169.228     49.5672    -169.228     
1 1 1 6  4  3  o 0 214.093 8.16614  234.171   149.442      77.2717    149.442      
1 1 1 6  4  4  o 0 373.334 15.6664  308.411   36.8542      109.526    -143.146     
1 1 1 6  4  5  o 0 303.223 15.0754  229.852   -61.0465     121.654    118.953      
1 1 1 6  4  6  o 0 253.348 11.3319  211.713   -15.4912     44.6155    164.509      
1 1 1 6  4  7  o 0 315.63  13.9313  311.642   -153.683     41.2783    -153.683     
1 1 1 6  4  8  o 0 491.743 21.3385  470.152   145.426      62.6153    145.426      
1 1 1 6  4  9  o 0 168.713 12.2819  115.849   43.4749      42.1595    -136.525     
1 1 1 6  4  10 o 0 448.295 22.2291  443.846   35.0821      79.8384    35.0821      
1 1 1 6  4  11 o 0 197.888 10.5793  167.51    -136.071     5.71008    -136.071     
1 1 1 6  4  12 o 0 442.285 19.5877  342.028   39.6079      88.4664    -140.392     
1 1 1 6  4  13 o 0 170.904 7.68163  129.182   -21.1532     52.4342    158.847      
1 1 1 6  4  14 o 0 386.955 13.7653  341.448   -138.602     29.4348    41.3979      
1 1 1 6  4  15 o 0 31.8763 12.8861  4.96639   -105.837     23.661     -105.837     
1 1 1 6  4  16 o 0 114.211 7.05291  88.7292   -3.52582     13.5514    176.474      
1 1 1 6  4  17 o 0 69.3425 9.09919  77.2103   -120.828     22.0414    -120.828     
1 1 1 6  4  18 o 0 27.8694 12.3002  1.10064   92.3233      6.99052    -87.6767     
1 1 1 6  4  19 o 0 50.054  13.5052  34.0884   108.468      23.35      -71.5323     
1 1 1 6  4  20 o 0 57.8114 11.9649  62.8599   104.175      22.3614    104.175      
1 1 1 6  4  21 o 0 37.5708 16.1061  ?         ?            ?          ?            
1 1 1 6  4  22 o 0 29.5266 14.0556  ?         ?            ?          ?            
1 1 1 6  5  0  o 0 293.851 15.0291  298.799   0            78.2046    -1.78565e-14 
1 1 1 6  5  1  o 0 413.126 16.159   440.271   -111.894     47.6388    -111.894     
1 1 1 6  5  2  o 0 605.697 22.7165  743.681   -108.07      294.348    -108.07      
1 1 1 6  5  3  o 0 257.692 9.87628  337.828   -35.9421     200.787    -35.9421     
1 1 1 6  5  4  o 0 752.55  29.8696  706.872   -123.854     75.1803    56.1464      
1 1 1 6  5  5  o 0 317.746 13.3505  305.705   -84.0524     0.945781   -84.0524     
1 1 1 6  5  6  o 0 519.369 21.5662  542.569   -13.4841     94.7168    -13.4841     
1 1 1 6  5  7  o 0 184.068 9.39952  82.0674   -5.04595     167.699    174.954      
1 1 1 6  5  8  o 0 536.085 20.8816  531.226   -168.099     101.674    -168.099     
1 1 1 6  5  9  o 0 115.843 6.33944  64.2041   -152.591     26.684     27.409       
1 1 1 6  5  10 o 0 158.805 8.26819  87.2944   64.4262      91.7088    -115.574     
1 1 1 6  5  11 o 0 489.143 24.598   465.064   -52.7288     57.416     -52.7288     
1 1 1 6  5  12 o 0 77.5704 9.01215  26.3208   -121.337     50.7746    58.6631      
1 1 1 6  5  13 o 0 57.1175 12.7072  1.80003   -143.097     46.0247    36.9025      
1 1 1 6  5  14 o 0 99.3535 7.86309  72.7702   -128.085     1.96354    51.915       
1 1 1 6  5  15 o 0 217.383 9.33188  168.148   -120.215     52.1164    59.7853      
1 1 1 6  5  16 o 0 119.621 7.70775  129.294   14.6436      64.7432    14.6436      
1 1 1 6  5  17 o 0 82.2003 7.79298  90.3052   0.169322     17.4846    0.169322     
1 1 1 6  5  18 o 0 99.565  8.05902  111.474   -99.3441     27.2048    -99.3441     
1 1 1 6  5  19 o 0 62.688  10.3782  57.1592   33.0177      2.52606    -146.982     
1 1 1 6  5  20 o 0 91.4947 10.1709  100.663   119.929      29.7479    119.929      
1 1 1 6  5  21 o 0 51.8179 17.6632  ?         ?            ?          ?            
1 1 1 6  5  22 o 0 51.3439 18.5069  ?         ?            ?          ?            
1 1 1 6  6  0  o 0 163.4   13.2511  71.1612   0            14.3232    -1.12012e-13 
1 1 1 6  6  1  o 0 306.866 16.2464  304.513   90           3.24464    90           
1 1 1 6  6  2  o 0 122.913 9.59841  39.5007   180          12.5943    -180         
1 1 1 6  6  3  o 0 279.727 18.6096  279.196   90           45.3527    90           
1 1 1 6  6  4  o 0 38.7874 16.7802  6.82751   0            38.688     -180         
1 1 1 6  6  5  o 0 898.543 51.1512  889.47    -90          26.7768    -90          
1 1 1 6  6  6  o 0 196.972 14.0984  190.065   0            21.6348    2.0411e-13   
1 1 1 6  6  7  o 0 591.802 38.2869  564.841   -90          132.307    -90          
1 1 1 6  6  8  f 1 124.282 10.2759  111.816   180          87.6935    1.92918e-14  
1 1 1 6  6  9  o 0 404.738 23.546   361.09    90           14.7612    90           
1 1 1 6  6  10 o 0 341.143 21.8731  312.502   180          12.2487    180          
1 1 1 6  6  11 o 0 206.522 16.8539  185.486   90           24.6619    90           
1 1 1 6  6  12 o 0 236.649 15.571   208.067   180          26.2095    6.14326e-14  
1 1 1 6  6  13 o 0 56.2224 19.6317  39.988    90           51.437     -90          
1 1 1 6  6  14 o 0 119.615 8.99746  102.962   180          31.7777    180          
1 1 1 6  6  15 o 0 50.503  19.7809  41.1193   -90          29.948     90           
1 1 1 6  6  16 o 0 141.221 8.86684  124.16    0            35.7502    180          
1 1 1 6  6  17 o 0 345.215 16.4997  364.18    90           80.9927    90           
1 1 1 6  6  18 o 0 62.225  14.1054  63.641    0            3.55346    1.27785e-13  
1 1 1 6  6  19 o 0 84.7249 15.8165  84.0059   -90          1.94051    90           
1 1 1 6  6  20 o 0 24.7468 16.6551  2.50279   0            0.333587   180          
1 1 1 6  6  21 o 0 24.93   16.0772  ?         ?            ?          ?            
1 1 1 6  6  22 o 0 47.7724 26.1518  ?         ?            ?          ?            
1 1 1 7  0  1  o 0 278.479 15.086   290.567   -135         142.231    -135         
1 1 1 7  0  2  o 0 355.245 19.1304  363.561   0            102.044    180          
1 1 1 7  0  3  o 0 160.26  11.4944  154.953   -45          9.93077    135          
1 1 1 7  0  4  o 0 149.69  10.6976  144.701   -90          66.511     90           
1 1 1 7  0  5  o 0 83.5595 8.73491  75.5136   -135         123.391    45           
1 1 1 7  0  6  o 0 470.95  32.6702  442.652   180          132.511    180          
1 1 1 7  0  7  o 0 75.5762 11.6802  3.8676    -45          2.85941    135          
1 1 1 7  0  8  o 0 134.156 11.4548  45.7507   -90          19.1552    -90          
1 1 1 7  0  9  o 0 106.935 10.9864  82.409    45           29.5572    -135         
1 1 1 7  0  10 o 0 281.517 19.1564  253.748   0            10.2992    180          
1 1 1 7  0  11 o 0 467.125 33.6554  414.076   -45          20.8638    -45          
1 1 1 7  0  12 o 0 76.5776 19.2172  61.6568   -90          41.2912    90           
1 1 1 7  0  13 o 0 50.7941 20.0368  2.87434   -135         3.3484     45           
1 1 1 7  0  14 o 0 205.803 14.3016  189.859   180          81.8418    180          
1 1 1 7  0  15 o 0 78.0869 9.85621  60.5034   135          20.4409    135          
1 1 1 7  0  16 o 0 95.2961 11.8073  83.5372   90           3.78048    90           
1 1 1 7  0  17 o 0 22.6511 15.1188  2.60096   -135         4.26815    45           
1 1 1 7  0  18 o 0 138.079 10.2956  142.034   180          1.50091    180          
1 1 1 7  0  19 o 0 103.132 13.1584  103.013   -45          22.7169    -45          
1 1 1 7  0  20 o 0 18.9241 13.372   2.88638   -90          2.73333    90           
1 1 1 7  0  21 o 0 64.4867 30.6503  ?         ?            ?          ?            
1 1 1 7  0  22 o 0 19.0801 13.5602  ?         ?            ?          ?            
1 1 1 7  1  0  o 0 194.44  10.6792  203.908   180          57.3832    1.10197e-13  
1 1 1 7  1  1  o 0 168.209 6.43641  73.3292   -107.346     178.843    72.6539      
1 1 1 7  1  2  o 0 440.694 16.9079  463.933   -18.3956     42.7705    -18.3956     
1 1 1 7  1  3  o 0 134.575 7.21958  99.5197   157.059      18.2168    -22.9411     
1 1 1 7  1  4  o 0 616.284 23.3378  651.472   -39.3999     115.406    -39.3999     
1 1 1 7  1  5  o 0 457.734 22.259   470.814   94.8219      71.6723    94.8219      
1 1 1 7  1  6  o 0 98.0001 6.54143  24.3181   -91.4312     4.15495    88.5688      
1 1 1 7  1  7  o 0 243.572 11.1344  194.626   -2.54977     46.8722    177.45       
1 1 1 7  1  8  o 0 459.917 20.2372  404.677   -16.0573     1.41711    -16.0573     
1 1 1 7  1  9  o 0 100.127 8.43041  39.3684   -161.58      22.019     18.42        
1 1 1 7  1  10 o 0 587.75  25.69    514.748   49.3573      24.4652    -130.643     
1 1 1 7  1  11 o 0 288.085 13.9149  203.42    -81.7163     91.2016    98.2837      
1 1 1 7  1  12 o 0 230.704 10.3089  182.132   -20.0858     27.5131    159.914      
1 1 1 7  1  13 o 0 153.401 8.88543  127.392   -28.3279     16.9819    151.672      
1 1 1 7  1  14 o 0 117.003 7.22901  101.671   99.2666      18.9385    99.2666      
1 1 1 7  1  15 o 0 113.05  7.53613  114.475   135.412      40.4976    135.412      
1 1 1 7  1  16 o 0 222.381 9.46165  182.893   67.0284      20.0794    -112.972     
1 1 1 7  1  17 o 0 96.5795 6.50915  111.39    121.014      27.844     121.014      
1 1 1 7  1  18 o 0 67.8985 10.1787  64.8737   158.175      2.13153    158.175      
1 1 1 7  1  19 o 0 112.176 8.04752  123.178   89.7883      27.387     89.7883      
1 1 1 7  1  20 o 0 97.034  12.0272  115.664   -13.9595     48.5762    -13.9595     
1 1 1 7  1  21 o 0 26.199  11.8221  ?         ?            ?          ?            
1 1 1 7  1  22 o 0 48.2779 19.7181  ?         ?            ?          ?            
1 1 1 7  1  23 o 0 30.0817 12.619   ?         ?            ?          ?            
1 1 1 7  2  0  o 0 295.959 14.624   305.754   0            97.1116    -180         
1 1 1 7  2  1  o 0 640.978 22.536   635.76    27.4924      32.6907    -152.508     
1 1 1 7  2  2  o 0 192.144 8.01513  141.369   122.116      71.0356    -57.8844     
1 1 1 7  2  3  o 0 463.457 17.4327  530.985   -172.547     171.576    -172.547     
1 1 1 7  2  4  o 0 32.0296 11.4878  96.9886   122.341      217.011    122.341      
1 1 1 7  2  5  o 0 470.69  20.8155  444.724   140.568      9.46824    -39.4321     
1 1 1 7  2  6  f 1 207.553 9.95949  206.357   -12.2578     49.9232    -12.2578     
1 1 1 7  2  7  o 0 552.171 23.1002  611.178   99.9918      199.991    99.9918      
1 1 1 7  2  8  o 0 786.522 33.3987  655.891   120.925      84.7962    -59.075      
1 1 1 7  2  9  f 1 1130.81 44.3669  1156.95   -109.555     330.926    -109.555     
1 1 1 7  2  10 o 0 512.138 21.8228  493.124   -103.706     69.3531    -103.706     
1 1 1 7  2  11 o 0 169.744 10.2289  105.387   -90.6984     67.2607    89.3016      
1 1 1 7  2  12 o 0 454.544 19.6014  349.486   1.66951      88.9601    -178.33      
1 1 1 7  2  13 o 0 198.411 9.33482  201.725   -1.63166     44.9657    -1.63166     
1 1 1 7  2  14 o 0 245.06  10.3243  200.644   -65.4517     41.3231    114.548      
1 1 1 7  2  15 o 0 154.468 6.95414  203.208   -105.612     148.921    -105.612     
1 1 1 7  2  16 o 0 119.517 6.52668  116.915   143.561      37.3148    143.561      
1 1 1 7  2  17 o 0 66.5064 9.71765  55.6987   -67.5602     18.4817    112.44       
1 1 1 7  2  18 f 1 71.5334 8.58811  66.8684   -55.3362     2.38773    124.664      
1 1 1 7  2  19 o 0 42.4759 13.7588  33.135    153.529      5.15628    -26.4711     
1 1 1 7  2  20 o 0 73.6656 10.4767  85.5423   48.0797      35.5347    48.0797      
1 1 1 7  2  21 f 1 65.4148 15.573   ?         ?            ?          ?            
1 1 1 7  2  22 f 1 53.287  19.2569  ?         ?            ?          ?            
1 1 1 7  3  0  o 0 539.195 30.0728  551.168   0            139.979    9.75767e-14  
1 1 1 7  3  1  o 0 367.728 14.4363  412.837   80.633       92.9516    80.633       
1 1 1 7  3  2  o 0 835.515 29.7771  630.181   106.199      373.581    -73.8012     
1 1 1 7  3  3  o 0 441.042 16.4098  394.182   173.373      62.8753    -6.62717     
1 1 1 7  3  4  o 0 275.095 12.1318  274.473   -158.604     31.9085    -158.604     
1 1 1 7  3  5  o 0 509.005 24.128   396.661   50.9067      185.137    -129.093     
1 1 1 7  3  6  o 0 429.183 17.4874  374.656   -40.9821     54.1572    139.018      
1 1 1 7  3  7  o 0 665.727 27.1741  604.222   19.7054      33.7145    -160.295     
1 1 1 7  3  8  o 0 612.311 25.6086  597.505   93.2622      109.059    93.2622      
1 1 1 7  3  9  o 0 484.509 19.8843  491.526   135.436      140.759    135.436      
1 1 1 7  3  10 o 0 341.05  14.4446  294.023   -108.187     16.6632    71.8128      
1 1 1 7  3  11 o 0 145.301 8.63716  43.4414   152.307      150.492    -27.6929     
1 1 1 7  3  12 o 0 269.868 12.5833  274.665   125.59       89.9849    125.59       
1 1 1 7  3  13 o 0 294.065 13.4628  272.656   16.5862      1.02479    -163.414     
1 1 1 7  3  14 f 1 132.863 7.65837  97.8937   -98.7698     30.1034    81.2302      
1 1 1 7  3  15 o 0 42.8688 13.6712  4.61119   56.2831      9.51302    -123.717     
1 1 1 7  3  16 o 0 71.772  10.5378  51.2201   81.6054      1.32664    -98.3946     
1 1 1 7  3  17 o 0 104.424 6.6225   115.355   -32.3406     18.3493    -32.3406     
1 1 1 7  3  18 o 0 63.6214 10.5746  56.5112   -49.5896     5.21278    130.41       
1 1 1 7  3  19 o 0 77.1159 9.68322  59.4119   -135.175     29.2277    44.8253      
1 1 1 7  3  20 o 0 51.7193 12.4194  54.6732   -84.0004     19.4051    -84.0004     
1 1 1 7  3  21 o 0 29.307  12.8672  ?         ?            ?          ?            
1 1 1 7  3  22 o 0 25.5389 12.2054  ?         ?            ?          ?            
1 1 1 7  4  0  o 0 384.426 18.4145  390.421   0            118.498    2.29949e-14  
1 1 1 7  4  1  o 0 119.633 5.46199  31.5291   17.085       142.01     -162.915     
1 1 1 7  4  2  o 0 608.597 22.8866  578.447   -27.7027     30.2353    152.297      
1 1 1 7  4  3  o 0 687.372 31.1998  738.878   85.1855      138.897    85.1855      
1 1 1 7  4  4  o 0 180.857 7.83606  143.033   -75.8973     41.2089    104.103      
1 1 1 7  4  5  o 0 263.717 10.8481  301.315   -149.681     115.667    -149.681     
1 1 1 7  4  6  o 0 238.834 11.0259  180.202   168.97       76.1412    -11.0297     
1 1 1 7  4  7  f 1 294.633 13.4202  247.447   -164.895     44.1804    15.1049      
1 1 1 7  4  8  o 0 371.192 15.3045  243.316   -115.304     168.432    64.6955      
1 1 1 7  4  9  o 0 175.773 7.56707  150.329   150.932      22.7173    150.932      
1 1 1 7  4  10 o 0 387.008 17.263   362.821   -38.7489     36.0957    -38.7489     
1 1 1 7  4  11 o 0 99.5406 8.65679  21.0509   -125.413     118.445    54.5868      
1 1 1 7  4  12 o 0 527.82  23.3146  483.418   55.0195      50.2248    55.0195      
1 1 1 7  4  13 o 0 225.247 9.34871  220.241   83.2548      28.1782    83.2548      
1 1 1 7  4  14 o 0 25.0102 11.5149  26.4106   139.186      60.3248    139.186      
1 1 1 7  4  15 o 0 103.696 7.5675   82.3156   17.9503      9.77339    -162.05      
1 1 1 7  4  16 o 0 120.835 8.57776  99.6196   -173.219     2.18956    6.78135      
1 1 1 7  4  17 o 0 142.726 7.02017  190.232   -168.133     87.3169    -168.133     
1 1 1 7  4  18 o 0 95.4721 7.5851   96.5783   -75.2104     5.91747    -75.2104     
1 1 1 7  4  19 o 0 90.7883 7.10881  93.7774   -151.64      13.2733    -151.64      
1 1 1 7  4  20 o 0 80.3472 10.989   80.2849   23.9527      11.0324    23.9527      
1 1 1 7  4  21 o 0 26.3287 11.6281  ?         ?            ?          ?            
1 1 1 7  4  22 o 0 42.0789 20.1852  ?         ?            ?          ?            
1 1 1 7  5  0  o 0 738.59  36.8032  722.34    0            2.72457    -180         
1 1 1 7  5  1  o 0 584.011 19.8446  674.643   137.545      212.984    137.545      
1 1 1 7  5  2  o 0 131.253 6.03363  76.7309   -19.4355     68.6063    160.564      
1 1 1 7  5  3  o 0 250.69  11.388   283.588   -176.406     99.3255    -176.406     
1 1 1 7  5  4  o 0 335.062 13.1374  308.44    -99.1447     27.3254    80.8553      
1 1 1 7  5  5  o 0 260.937 11.9452  275.971   -139.244     72.3021    -139.244     
1 1 1 7  5  6  o 0 160.084 8.06068  134.12    -65.4554     1.47598    114.545      
1 1 1 7  5  7  o 0 478.734 19.1041  407.217   -40.4593     79.5457    139.541      
1 1 1 7  5  8  o 0 134.012 7.3897   98.2875   68.908       41.0009    68.908       
1 1 1 7  5  9  o 0 409.545 17.6444  341.275   2.74781      30.691     -177.252     
1 1 1 7  5  10 o 0 215.304 10.93    146.085   -90.6662     80.3219    89.3338      
1 1 1 7  5  11 o 0 387.871 19.8356  299.127   -47.5939     87.2477    132.406      
1 1 1 7  5  12 o 0 169.517 8.39658  190.337   -163.227     114.422    -163.227     
1 1 1 7  5  13 o 0 205.952 9.87883  167.312   -177.721     42.1695    2.27925      
1 1 1 7  5  14 o 0 57.2291 12.6428  1.12052   -16.5071     59.4325    -16.5071     
1 1 1 7  5  15 f 1 43.3631 12.9995  2.88163   -0.0683753   61.3924    -0.0683753   
1 1 1 7  5  16 o 0 54.0038 12.8105  23.0405   -177.264     17.9571    2.73588      
1 1 1 7  5  17 o 0 50.1308 12.3872  31.4111   -73.7324     29.1997    106.268      
1 1 1 7  5  18 o 0 95.7932 7.2151   117.56    -171.207     46.6075    -171.207     
1 1 1 7  5  19 o 0 76.3335 9.12241  76.8402   129.689      9.62648    129.689      
1 1 1 7  5  20 o 0 31.5494 13.2021  12.1714   -122.348     27.154     57.6524      
1 1 1 7  5  21 o 0 33.9478 15.0071  ?         ?            ?          ?            
1 1 1 7  5  22 o 0 33.8253 15.3698  ?         ?            ?          ?            
1 1 1 7  6  0  o 0 307.386 19.6052  300.232   0            61.6244    4.7187e-14   
1 1 1 7  6  1  o 0 603.635 21.5377  739.715   34.7925      304.191    34.7925      
1 1 1 7  6  2  o 0 556.422 18.9868  667.611   135.989      249.384    135.989      
1 1 1 7  6  3  o 0 284.922 12.1581  261.318   154.226      24.271     -25.7741     
1 1 1 7  6  4  o 0 576.093 23.4597  591.387   -15.0431     55.5828    -15.0431     
1 1 1 7  6  5  o 0 247.873 10.903   260.026   37.245       65.375     37.245       
1 1 1 7  6  6  o 0 414.847 16.8029  321.498   -166.382     141.101    13.6181      
1 1 1 7  6  7  o 0 555.568 25.1957  432.217   -171.839     141.432    8.16128      
1 1 1 7  6  8  o 0 341.289 15.6415  355.538   -32.4158     114.37     -32.4158     
1 1 1 7  6  9  o 0 248.234 11.1014  196.638   40.3472      28.2737    -139.653     
1 1 1 7  6  10 o 0 365.453 15.676   433.906   -103.297     223.429    -103.297     
1 1 1 7  6  11 o 0 200.427 12.9083  190.942   -109.779     39.6073    -109.779     
1 1 1 7  6  12 o 0 214.084 10.7755  113.745   -5.42215     137.606    174.578      
1 1 1 7  6  13 o 0 194.956 9.21897  218.831   -62.2995     89.6535    -62.2995     
1 1 1 7  6  14 o 0 45.749  13.4304  10.1644   11.4526      27.8581    -168.547     
1 1 1 7  6  15 o 0 114.028 7.46432  108.101   -7.22799     25.0759    -7.22799     
1 1 1 7  6  16 o 0 111.828 6.86246  76.2655   48.2743      33.1555    -131.726     
1 1 1 7  6  17 o 0 133.319 7.47946  142.755   106.081      11.8294    106.081      
1 1 1 7  6  18 o 0 69.236  8.63978  91.2869   -23.4812     56.0849    -23.4812     
1 1 1 7  6  19 o 0 43.1198 13.4739  29.9397   -24.8029     14.1149    155.197      
1 1 1 7  6  20 o 0 40.5939 14.7591  33.8381   -69.6196     0.585857   -69.6196     
1 1 1 7  6  21 o 0 69.1251 22.5875  ?         ?            ?          ?            
1 1 1 7  6  22 o 0 31.2156 15.2068  ?         ?            ?          ?            
1 1 1 7  6  23 o 0 14.981  5.74512  ?         ?            ?          ?            
1 1 1 7  7  0  o 0 633.672 38.2491  618.809   180          145.008    -4.62899e-14 
1 1 1 7  7  1  o 0 57.6209 13.216   1.03172   -90          2.05262    90           
1 1 1 7  7  2  o 0 450.426 20.944   447.031   0            60.6736    1.39138e-14  
1 1 1 7  7  3  o 0 441.528 24.3558  438.332   -90          24.8592    90           
1 1 1 7  7  4  o 0 126.03  11.0136  114.513   0            8.63568    -180         
1 1 1 7  7  5  o 0 235.06  12.8407  227.722   90           45.4068    90           
1 1 1 7  7  6  o 0 955.164 52.5019  916.094   180          124.731    2.89809e-14  
1 1 1 7  7  7  o 0 482.297 28.5564  440.512   90           28.6532    90           
1 1 1 7  7  8  o 0 366.092 24.1151  329.493   180          0.869959   2.88949e-12  
1 1 1 7  7  9  o 0 122.715 10.8377  104.776   90           38.8746    -90          
1 1 1 7  7  10 o 0 320.789 19.2989  291.551   180          18.3486    1.08456e-13  
1 1 1 7  7  11 o 0 160.137 12.6107  142.673   -90          69.0179    90           
1 1 1 7  7  12 o 0 103.21  14.6634  89.7408   180          64.6486    1.19155e-14  
1 1 1 7  7  13 o 0 171.674 13.0028  161.705   90           17.0054    90           
1 1 1 7  7  14 o 0 71.4057 11.7424  64.0361   180          12.0195    -2.03115e-14 
1 1 1 7  7  15 o 0 53.0828 16.789   39.712    90           14.9655    -90          
1 1 1 7  7  16 o 0 64.0925 16.0899  9.95204   180          3.37032    -180         
1 1 1 7  7  17 o 0 70.562  12.8576  73.6101   -90          1.77577    -90          
1 1 1 7  7  18 o 0 47.4592 18.7139  44.1117   180          13.3563    -180         
1 1 1 7  7  19 o 0 24.6772 15.4393  3.9275    -90          2.0364     90           
1 1 1 7  7  20 o 0 26.4685 16.1497  14.9351   180          2.03991    -3.71605e-14 
1 1 1 7  7  21 o 0 38.9561 23.7846  ?         ?            ?          ?            
1 1 1 7  7  22 o 0 19.6568 14.0496  ?         ?            ?          ?            
1 1 1 8  0  0  o 0 709.354 37.6742  755.325   180          41.6156    -3.00578e-13 
1 1 1 8  0  1  o 0 896.103 40.9563  934.51    135          88.2302    -45          
1 1 1 8  0  2  o 0 920.177 44.184   909.562   -90          51.7708    90           
1 1 1 8  0  3  o 0 113.187 8.71365  75.605    -135         3.86527    -135         
1 1 1 8  0  4  o 0 472.901 27.2997  457.253   0            76.8042    0            
1 1 1 8  0  5  o 0 138.196 11.0667  99.3034   -45          32.3156    -45          
1 1 1 8  0  6  o 0 385.315 24.3686  360.541   90           14.8702    90           
1 1 1 8  0  7  o 0 416.336 24.8685  385.384   -135         26.7079    45           
1 1 1 8  0  8  o 0 137.695 10.6954  94.0325   0            28.5009    4.97547e-14  
1 1 1 8  0  9  o 0 430.106 26.2539  374.273   -45          45.7835    -45          
1 1 1 8  0  10 o 0 367.188 26.8842  329.061   -90          41.5696    90           
1 1 1 8  0  11 o 0 920.362 51.861   811.056   45           161.1      45           
1 1 1 8  0  12 o 0 148.745 13.2975  125.883   0            52.7114    0            
1 1 1 8  0  13 o 0 305.463 19.029   286.358   -45          46.6279    -45          
1 1 1 8  0  14 o 0 73.6163 17.7659  16.4118   90           0.82811    -90          
1 1 1 8  0  15 o 0 79.3889 16.9122  69.5985   -135         1.15703    -135         
1 1 1 8  0  16 o 0 50.1419 17.9385  21.7289   0            3.74398    -180         
1 1 1 8  0  17 o 0 118.493 8.68442  124.574   -45          38.9833    -45          
1 1 1 8  0  18 o 0 257.22  17.7371  262.965   -90          26.5276    -90          
1 1 1 8  0  19 o 0 20.0295 13.5134  14.7972   -135         28.8043    45           
1 1 1 8  0  20 o 0 19.6184 13.631   10.4128   180          10.6348    8.47218e-15  
1 1 1 8  0  21 o 0 36.0375 21.8695  ?         ?            ?          ?            
1 1 1 8  1  0  o 0 534.54  24.8925  559.656   180          156.927    -180         
1 1 1 8  1  1  o 0 539.86  19.0216  530.555   133.013      5.33319    -46.9868     
1 1 1 8  1  2  o 0 323.71  13.0183  288.049   -162.831     45.4422    17.169       
1 1 1 8  1  3  o 0 322.398 12.9029  288.941   -57.2759     33.9658    122.724      
1 1 1 8  1  4  o 0 219.402 9.10501  113.746   124.778      180.686    -55.2223     
1 1 1 8  1  5  o 0 394.645 18.1241  377.098   135.02       10.305     135.02       
1 1 1 8  1  6  o 0 529.677 22.4878  536.164   88.3484      89.2267    88.3484      
1 1 1 8  1  7  o 0 288.369 12.6038  286.236   -89.8743     56.5503    -89.8743     
1 1 1 8  1  8  o 0 446.314 22.8821  334.248   149.3        111.544    -30.7003     
1 1 1 8  1  9  o 0 486.709 22.1221  413.251   75.514       13.058     -104.486     
1 1 1 8  1  10 o 0 457.587 19.3515  419.074   -148.908     27.1122    -148.908     
1 1 1 8  1  11 o 0 353.485 15.9427  376.846   94.5871      139.191    94.5871      
1 1 1 8  1  12 o 0 399.306 16.8033  385.17    -175.235     85.9035    -175.235     
1 1 1 8  1  13 f 1 142.263 7.19236  136.304   119.66       30.1093    119.66       
1 1 1 8  1  14 o 0 201.504 10.2448  209.659   29.4895      66.3642    29.4895      
1 1 1 8  1  15 o 0 203.199 8.3302   169.157   2.52048      20.066     -177.48      
1 1 1 8  1  16 o 0 167.068 7.40106  150.358   72.7702      16.5721    72.7702      
1 1 1 8  1  17 o 0 73.6998 8.44227  71.0326   110.3        2.21068    -69.7        
1 1 1 8  1  18 o 0 33.3617 12.5764  10.1149   173.748      13.7295    -6.25215     
1 1 1 8  1  19 o 0 51.7863 13.599   45.1185   -65.8015     2.38193    114.199      
1 1 1 8  1  20 o 0 44.4125 15.8881  36.3081   -153.941     4.4271     26.0588      
1 1 1 8  1  21 o 0 46.0644 14.2375  ?         ?            ?          ?            
1 1 1 8  1  22 o 0 48.232  18.663   ?         ?            ?          ?            
1 1 1 8  2  0  o 0 1059.45 49.7823  1093.65   0            167.347    2.54633e-14  
1 1 1 8  2  1  o 0 580.078 20.9379  586.498   -68.7545     36.2434    -68.7545     
1 1 1 8  2  2  o 0 541.599 21.2412  497.077   -7.08246     57.0535    172.918      
1 1 1 8  2  3  o 0 53.073  8.91372  48.8299   127.189      146.285    127.189      
1 1 1 8  2  4  o 0 185.052 8.40852  128.405   24.3054      77.9958    -155.695     
1 1 1 8  2  5  o 0 327.155 13.7415  343.488   -76.8423     76.1826    -76.8423     
1 1 1 8  2  6  o 0 442.277 17.884   350.99    134.656      119.425    -45.3439     
1 1 1 8  2  7  o 0 272.652 12.4475  259.008   168.116      30.4049    168.116      
1 1 1 8  2  8  o 0 478.285 20.5246  470.819   55.8013      105.488    55.8013      
1 1 1 8  2  9  o 0 265.712 11.4834  159.552   0.798079     131.657    -179.202     
1 1 1 8  2  10 o 0 503.609 24.3296  464.887   -152.157     34.0576    -152.157     
1 1 1 8  2  11 o 0 278.466 13.1133  228.508   -82.5497     26.1713    97.4503      
1 1 1 8  2  12 o 0 318.645 13.6493  265.486   78.7105      13.5862    -101.29      
1 1 1 8  2  13 o 0 279.29  13.7685  303.374   -158.849     94.6176    -158.849     
1 1 1 8  2  14 o 0 108.885 6.83223  67.5974   19.3393      41.4669    -160.661     
1 1 1 8  2  15 o 0 115.19  6.91611  77.7355   -83.3921     41.6001    96.6079      
1 1 1 8  2  16 o 0 161.183 7.72407  170.462   150.102      69.905     150.102      
1 1 1 8  2  17 f 1 87.6248 7.92248  101.651   -40.3916     30.1577    -40.3916     
1 1 1 8  2  18 o 0 69.6525 8.38273  57.5421   -4.45398     17.1954    175.546      
1 1 1 8  2  19 o 0 84.8411 9.37555  89.8437   -83.0264     18.2083    -83.0264     
1 1 1 8  2  20 o 0 26.0054 11.2565  4.04121   4.67662      0.312954   -175.323     
1 1 1 8  2  21 o 0 25.6406 12.1617  ?         ?            ?          ?            
1 1 1 8  2  22 o 0 22.4622 10.8831  ?         ?            ?          ?            
1 1 1 8  3  0  o 0 236.7   12.8549  233.54    180          40.0079    -9.91763e-15 
1 1 1 8  3  1  o 0 251.715 9.54937  215.859   -170.138     43.505     9.86237      
1 1 1 8  3  2  o 0 590.73  23.4601  524.321   -59.3924     97.0482    120.608      
1 1 1 8  3  3  o 0 37.3771 11.6516  143.257   -42.0015     328.648    -42.0015     
1 1 1 8  3  4  o 0 508.187 20.6198  386.143   49.8303      204.911    -130.17      
1 1 1 8  3  5  o 0 229.753 10.2027  188.658   -92.7481     44.6033    87.2519      
1 1 1 8  3  6  o 0 278.423 13.6954  180.023   82.8351      150.653    -97.1649     
1 1 1 8  3  7  f 1 235.773 10.9175  172.91    -87.099      75.6164    92.901       
1 1 1 8  3  8  o 0 249.181 10.9095  170.704   77.5469      85.0655    -102.453     
1 1 1 8  3  9  o 0 261.618 10.7731  270.948   -141.274     108.427    -141.274     
1 1 1 8  3  10 o 0 113.774 8.19105  64.7944   -58.7768     3.26471    121.223      
1 1 1 8  3  11 o 0 331.724 14.7233  302.445   171.459      26.5434    171.459      
1 1 1 8  3  12 o 0 146.34  7.17381  64.9959   127.741      111.477    -52.2588     
1 1 1 8  3  13 o 0 217.418 10.1475  223.89    -169.336     54.6406    -169.336     
1 1 1 8  3  14 o 0 131.567 6.85154  104.034   1.95677      11.9379    -178.043     
1 1 1 8  3  15 o 0 176.232 7.49804  132.319   22.38        44.6248    -157.62      
1 1 1 8  3  16 o 0 94.8894 7.4613   80.35     -117.119     10.7264    -117.119     
1 1 1 8  3  17 o 0 78.5066 8.30127  63.0735   93.5872      30.1822    -86.4128     
1 1 1 8  3  18 f 1 23.8529 10.6058  11.7806   53.2403      60.7142    53.2403      
1 1 1 8  3  19 o 0 31.9192 12.669   15.4846   -169.734     13.3612    10.2659      
1 1 1 8  3  20 o 0 44.0618 16.2     39.6843   -148.521     4.85885    -148.521     
1 1 1 8  3  21 o 0 50.8813 16.759   ?         ?            ?          ?            
1 1 1 8  3  22 o 0 37.9885 17.0052  ?         ?            ?          ?            
1 1 1 8  3  23 o 0 25.5705 11.5311  ?         ?            ?          ?            
1 1 1 8  4  0  o 0 189.836 10.2881  185.883   180          130.123    -4.2533e-14  
1 1 1 8  4  1  o 0 244.366 9.25989  264.013   -85.1476     76.273     -85.1476     
1 1 1 8  4  2  o 0 171.582 6.44696  142.947   48.3656      17.861     -131.634     
1 1 1 8  4  3  o 0 157.016 7.72912  44.0487   167.138      198.239    -12.8623     
1 1 1 8  4  4  o 0 579.094 25.785   474.978   -27.2824     167.678    152.718      
1 1 1 8  4  5  o 0 507.209 20.6523  487.303   122.028      18.3689    122.028      
1 1 1 8  4  6  o 0 440.856 20.2796  427.01    159.25       33.3917    159.25       
1 1 1 8  4  7  o 0 518.684 21.7499  501.369   -144.037     44.1808    -144.037     
1 1 1 8  4  8  o 0 708.392 29.2599  609.175   -80.2559     34.3279    99.7441      
1 1 1 8  4  9  o 0 317.051 12.3498  278.485   -92.5484     16.547     -92.5484     
1 1 1 8  4  10 o 0 223.118 9.88547  194.797   -105.489     10.277     -105.489     
1 1 1 8  4  11 o 0 350.782 17.599   319.291   -28.1218     25.7811    -28.1218     
1 1 1 8  4  12 o 0 88.4003 8.91584  49.5087   48.7614      10.4101    48.7614      
1 1 1 8  4  13 o 0 61.8767 11.4795  7.73951   -79.7963     16.5221    100.204      
1 1 1 8  4  14 o 0 89.8127 8.18958  64.3537   -86.1911     22.2153    93.8089      
1 1 1 8  4  15 o 0 91.5058 7.67254  78.1095   -61.8003     9.17321    -61.8003     
1 1 1 8  4  16 o 0 238.852 8.49214  221.249   115.152      32.035     115.152      
1 1 1 8  4  17 o 0 103.879 6.94468  136.917   -68.4299     67.5261    -68.4299     
1 1 1 8  4  18 o 0 49.4704 12.2229  20.6769   -78.853      52.3944    101.147      
1 1 1 8  4  19 o 0 23.5237 10.8951  0.357629  -135.804     24.0517    44.1956      
1 1 1 8  4  20 o 0 36.1364 13.5962  27.3734   86.9039      2.1762     -93.0961     
1 1 1 8  4  21 o 0 66.7719 18.7744  ?         ?            ?          ?            
1 1 1 8  4  22 o 0 67.2354 14.9841  ?         ?            ?          ?            
1 1 1 8  5  0  o 0 471.768 22.8151  459.69    180          13.6574    -180         
1 1 1 8  5  1  o 0 362.696 12.9232  379.111   -58.3415     65.7531    -58.3415     
1 1 1 8  5  2  f 1 130.604 7.51177  98.7807   -10.8669     4.51209    169.133      
1 1 1 8  5  3  o 0 460.75  19.3523  479.581   -130.765     69.6696    -130.765     
1 1 1 8  5  4  o 0 328.965 12.7309  329.991   -65.0214     35.6546    -65.0214     
1 1 1 8  5  5  o 0 207.604 8.80142  143.383   -85.6299     89.6003    94.3701      
1 1 1 8  5  6  o 0 304.164 14.3536  356.067   108.767      159.976    108.767      
1 1 1 8  5  7  o 0 150.867 7.00926  131.654   -158.237     43.4581    -158.237     
1 1 1 8  5  8  o 0 320.757 13.1452  273.286   62.6117      10.2187    -117.388     
1 1 1 8  5  9  o 0 410.502 17.4529  331.668   146.571      46.0355    -33.4286     
1 1 1 8  5  10 o 0 95.1246 8.40265  16.7538   149.709      95.3923    -30.2908     
1 1 1 8  5  11 o 0 186.965 9.13684  111.447   -1.3254      97.1284    178.675      
1 1 1 8  5  12 o 0 207.11  9.67111  122.666   162.285      104.216    -17.7149     
1 1 1 8  5  13 o 0 287.674 12.8173  247.934   168.097      34.5632    -11.903      
1 1 1 8  5  14 o 0 45.9334 13.902   10.9581   4.08842      21.8679    -175.912     
1 1 1 8  5  15 o 0 215.745 9.23255  205.928   158.982      32.9971    158.982      
1 1 1 8  5  16 o 0 75.9854 7.60684  54.2019   93.8668      4.75583    -86.1332     
1 1 1 8  5  17 o 0 37.7534 13.1963  11.3109   53.5884      39.3382    -126.412     
1 1 1 8  5  18 o 0 137.106 6.62036  152.852   132.418      31.9471    132.418      
1 1 1 8  5  19 o 0 71.4672 10.5392  71.5645   -150         10.2501    -150         
1 1 1 8  5  20 o 0 38.3688 13.9327  34.3743   20.4536      14.4593    20.4536      
1 1 1 8  5  21 o 0 44.3799 18.5041  ?         ?            ?          ?            
1 1 1 8  5  22 o 0 33.5967 16.4718  ?         ?            ?          ?            
1 1 1 8  6  0  o 0 161.321 8.13501  147.827   180          42.259     180          
1 1 1 8  6  1  o 0 868.629 30.6024  890.149   -152.974     92.6043    -152.974     
1 1 1 8  6  2  o 0 407.564 15.3643  357.257   86.4869      73.7179    -93.5131     
1 1 1 8  6  3  o 0 555.273 20.8013  608.385   -170.179     138.986    -170.179     
1 1 1 8  6  4  o 0 145.881 7.23631  129.576   75.4992      26.3418    75.4992      
1 1 1 8  6  5  o 0 152.388 7.20805  124.288   30.326       79.591     30.326       
1 1 1 8  6  6  o 0 568.264 24.6192  563.267   -161.578     58.4928    -161.578     
1 1 1 8  6  7  o 0 829.938 34.1512  721.9     154.793      50.1608    -25.2065     
1 1 1 8  6  8  o 0 189.015 9.60758  159.208   145.997      9.12619    145.997      
1 1 1 8  6  9  o 0 271.489 11.6215  175.899   -107.234     110.911    72.7655      
1 1 1 8  6  10 o 0 149.571 9.11077  73.5497   83.0201      97.647     -96.9799     
1 1 1 8  6  11 o 0 386.131 16.3761  333.031   64.18        10.3163    -115.82      
1 1 1 8  6  12 o 0 144.941 7.48121  82.1606   -34.505      72.7793    145.495      
1 1 1 8  6  13 o 0 191.036 8.64263  182.237   123.543      22.4693    123.543      
1 1 1 8  6  14 o 0 94.7154 7.53751  64.161    60.4329      32.7626    -119.567     
1 1 1 8  6  15 o 0 63.2083 9.11347  22.2286   -110.886     52.5613    69.1144      
1 1 1 8  6  16 o 0 171.426 6.93086  133.518   178.123      23.6979    -1.87674     
1 1 1 8  6  17 o 0 63.6667 10.9137  74.3106   166.832      42.3771    166.832      
1 1 1 8  6  18 o 0 25.5846 11.3141  0.715431  14.854       33.8189    -165.146     
1 1 1 8  6  19 o 0 35.7041 13.0778  23.2168   137.367      3.1034     137.367      
1 1 1 8  6  20 o 0 69.6927 12.8234  67.526    49.5109      8.51012    49.5109      
1 1 1 8  6  21 o 0 40.4397 17.6807  ?         ?            ?          ?            
1 1 1 8  6  22 o 0 57.0568 15.3377  ?         ?            ?          ?            
1 1 1 8  7  0  o 0 396.004 18.1033  385.712   0            25.3126    180          
1 1 1 8  7  1  o 0 319.424 12.6782  255.816   -33.412      100.2      146.588      
1 1 1 8  7  2  o 0 78.3986 6.48744  5.86131   -176.216     109.415    -176.216     
1 1 1 8  7  3  o 0 54.6911 11.3459  21.2206   61.0274      71.7171    61.0274      
1 1 1 8  7  4  o 0 368.733 14.3333  337.856   63.9893      23.0493    -116.011     
1 1 1 8  7  5  o 0 185.378 7.30467  131.636   38.842       68.3899    -141.158     
1 1 1 8  7  6  o 0 72.7599 7.32007  8.55187   137.051      90.9889    137.051      
1 1 1 8  7  7  o 0 223.414 9.9598   208.129   12.1926      36.6563    12.1926      
1 1 1 8  7  8  o 0 497.743 21.0363  475.96    -79.6276     74.2723    -79.6276     
1 1 1 8  7  9  o 0 262.263 10.2812  216.588   -2.67368     9.7916     177.326      
1 1 1 8  7  10 o 0 344.651 15.2399  335.771   20.1905      65.5504    20.1905      
1 1 1 8  7  11 o 0 225.533 10.2876  219.087   91.0717      52.9704    91.0717      
1 1 1 8  7  12 o 0 79.6763 9.99219  35.9267   -108.097     23.3296    71.9027      
1 1 1 8  7  13 o 0 263.924 10.381   244.442   -50.097      5.81583    -50.097      
1 1 1 8  7  14 o 0 173.157 8.767    164.404   -50.0387     20.806     -50.0387     
1 1 1 8  7  15 o 0 133.801 6.18361  103.772   97.9018      21.6572    -82.0982     
1 1 1 8  7  16 o 0 188.261 8.0458   136.782   62.8838      49.2477    -117.116     
1 1 1 8  7  17 o 0 191.271 9.7381   193.52    -52.5992     6.07006    127.401      
1 1 1 8  7  18 o 0 72.6191 9.58029  81.9914   17.9791      26.5069    17.9791      
1 1 1 8  7  19 o 0 43.2325 14.5878  31.7154   69.8509      9.18549    -110.149     
1 1 1 8  7  20 o 0 61.0239 13.0754  77.6235   -35.5178     54.8328    -35.5178     
1 1 1 8  7  21 o 0 55.148  19.8845  ?         ?            ?          ?            
1 1 1 8  7  22 o 0 33.7077 16.4698  ?         ?            ?          ?            
1 1 1 8  8  0  o 0 230.458 25.9466  94.8445   180          57.0238    -180         
1 1 1 8  8  1  o 0 241.661 14.0964  236.52    -90          45.1537    -90          
1 1 1 8  8  2  o 0 152.114 9.09146  148.367   180          32.2591    6.12031e-14  
1 1 1 8  8  3  o 0 283.532 16.9642  278.537   -90          9.06632    90           
1 1 1 8  8  4  o 0 267.902 14.0879  258.871   0            38.3381    0            
1 1 1 8  8  5  o 0 460.928 27.7769  442.255   -90          6.77144    -90          
1 1 1 8  8  6  o 0 151.562 10.0356  75.5188   180          39.2814    -180         
1 1 1 8  8  7  o 0 693.371 39.7225  627.421   90           90.4381    -90          
1 1 1 8  8  8  o 0 194.115 10.3796  173.094   0            57.632     -180         
1 1 1 8  8  9  o 0 28.4303 16.7557  7.55148   -90          87.9012    90           
1 1 1 8  8  10 o 0 16.9504 12.2216  1.32696   0            44.6251    -180         
1 1 1 8  8  11 o 0 69.5183 19.1533  29.9886   90           7.8643     -90          
1 1 1 8  8  12 o 0 106.487 10.3329  91.4088   180          39.5196    1.62296e-14  
1 1 1 8  8  13 f 1 202.643 13.5032  189.047   -90          34.3756    -90          
1 1 1 8  8  14 o 0 167.446 11.6936  152.376   180          11.225     180          
1 1 1 8  8  15 o 0 103.93  9.57535  92.0914   -90          12.6704    90           
1 1 1 8  8  16 o 0 162.912 10.4464  140.407   180          28.7917    180          
1 1 1 8  8  17 o 0 40.7004 18.4414  9.82305   -90          1.66913    -90          
1 1 1 8  8  18 o 0 79.0853 10.8919  79.2281   0            26.6038    1.68951e-14  
1 1 1 8  8  19 o 0 33.7457 19.1622  30.3116   -90          12.607     90           
1 1 1 8  8  20 f 1 60.2013 17.5869  56.4338   0            11.7876    5.71416e-15  
1 1 1 8  8  21 o 0 25.5914 17.7018  ?         ?            ?          ?            
1 1 1 8  8  22 o 0 25.0715 16.9372  ?         ?            ?          ?            
1 1 1 9  0  1  o 0 395.906 27.019   398.024   -135         77.6136    45           
1 1 1 9  0  2  o 0 367.907 17.5968  363.188   180          7.99306    3.73396e-13  
1 1 1 9  0  3  o 0 706.848 38.8669  690.149   -45          69.2578    -45          
1 1 1 9  0  4  o 0 53.1094 14.635   15.7076   90           41.3993    -90          
1 1 1 9  0  5  o 0 180.66  10.6325  168.291   45           33.1281    45           
1 1 1 9  0  6  o 0 81.4164 12.3414  66.0017   180          85.4996    1.74172e-14  
1 1 1 9  0  7  o 0 163.994 12.2334  149.122   135          8.18816    135          
1 1 1 9  0  8  o 0 432.824 26.2092  379.683   -90          19.9618    90           
1 1 1 9  0  9  o 0 672.222 42.2404  581.582   45           82.019     -135         
1 1 1 9  0  10 o 0 426.748 22.0515  380.149   0            232.116    -3.85279e-16 
1 1 1 9  0  11 o 0 428.95  37.5456  375.692   -45          52.3807    -45          
1 1 1 9  0  12 o 0 242.135 16.7122  208.172   90           39.5095    -90          
1 1 1 9  0  13 f 1 316.376 18.4374  294.719   -135         32.3615    45           
1 1 1 9  0  14 o 0 348.745 19.6896  317.868   180          25.765     180          
1 1 1 9  0  15 o 0 90.5959 11.3451  79.9233   135          8.91459    135          
1 1 1 9  0  16 o 0 100.112 9.52349  86.8947   90           8.65687    -90          
1 1 1 9  0  17 o 0 19.2263 12.8628  0.284384  45           0.754035   -135         
1 1 1 9  0  18 o 0 24.4862 15.8659  19.3541   180          20.216     6.71754e-15  
1 1 1 9  0  19 o 0 19.082  13.0969  7.18392   135          11.8633    -45          
1 1 1 9  0  20 o 0 48.0052 20.2245  45.5057   90           8.03974    90           
1 1 1 9  0  21 o 0 33.0892 21.2888  ?         ?            ?          ?            
1 1 1 9  1  0  o 0 449.414 23.4688  453.416   0            88.7741    -1.05696e-13 
1 1 1 9  1  1  o 0 133.567 6.19697  16.0208   47.1407      210.898    -132.859     
1 1 1 9  1  2  o 0 72.3973 6.42236  2.91329   -3.87548     66.2672    -3.87548     
1 1 1 9  1  3  o 0 302.904 12.5266  234.497   -130.695     106.6      49.3045      
1 1 1 9  1  4  o 0 703.482 30.9803  703.025   102.764      57.9946    102.764      
1 1 1 9  1  5  o 0 207.338 9.02462  132.368   26.4274      106.912    -153.573     
1 1 1 9  1  6  o 0 184.14  9.71362  130.178   -30.2563     59.3478    149.744      
1 1 1 9  1  7  o 0 495.26  21.568   452.011   -122.955     0.123288   -122.955     
1 1 1 9  1  8  o 0 601.98  27.2724  567.049   -107.412     84.6262    -107.412     
1 1 1 9  1  9  o 0 120.512 7.6576   65.6173   -112.839     34.8181    67.1605      
1 1 1 9  1  10 o 0 775.914 31.242   734.851   1.94437      92.1159    1.94437      
1 1 1 9  1  11 o 0 338.761 15.7113  383.287   -171.355     183.553    -171.355     
1 1 1 9  1  12 o 0 149.704 8.48845  14.1836   -34.3314     220.207    145.669      
1 1 1 9  1  13 o 0 131.217 8.13754  80.4774   -64.1915     66.4296    115.808      
1 1 1 9  1  14 o 0 24.0836 10.8963  2.30876   78.7198      6.36828    78.7198      
1 1 1 9  1  15 o 0 66.1589 10.3951  24.8521   -37.9342     53.3382    142.066      
1 1 1 9  1  16 o 0 223.85  9.08135  178.088   -94.6462     27.3977    85.3538      
1 1 1 9  1  17 o 0 39.5686 13.0914  22.5288   -138.388     10.3988    41.6118      
1 1 1 9  1  18 o 0 46.2517 13.5638  32.1685   166.099      19.854     -13.901      
1 1 1 9  1  19 o 0 46.0884 14.2656  33.5426   154.258      13.5797    -25.7416     
1 1 1 9  1  20 o 0 23.0787 11.2609  5.26399   -13.484      13.7672    166.516      
1 1 1 9  1  21 o 0 55.5346 18.9813  ?         ?            ?          ?            
1 1 1 9  1  22 o 0 104.42  9.27544  ?         ?            ?          ?            
1 1 1 9  2  0  f 1 110.46  8.64986  101.83    180          43.8921    1.23742e-13  
1 1 1 9  2  1  o 0 369.367 13.6605  362.131   125.723      10.0899    125.723      
1 1 1 9  2  2  o 0 152.191 6.02956  50.7463   -17.314      173.533    162.686      
1 1 1 9  2  3  o 0 339.891 14.4415  431.063   -153.697     225.178    -153.697     
1 1 1 9  2  4  f 1 470.09  19.2567  388.019   175.392      120.165    -4.60788     
1 1 1 9  2  5  o 0 275.11  11.7862  262.668   -30.8083     25.7683    -30.8083     
1 1 1 9  2  6  o 0 147.912 6.90136  132.406   -149.024     62.1695    -149.024     
1 1 1 9  2  7  o 0 352.442 14.8597  347.533   31.6619      82.4386    31.6619      
1 1 1 9  2  8  o 0 245.138 10.0309  158.122   137.647      99.754     -42.3533     
1 1 1 9  2  9  o 0 191.983 10.4889  64.5501   -133.697     188.752    46.3026      
1 1 1 9  2  10 o 0 307.926 14.6672  261.963   -150.548     11.0118    29.4523      
1 1 1 9  2  11 o 0 112.425 8.20544  3.26229   41.4564      178.461    -138.544     
1 1 1 9  2  12 o 0 273.494 13.1832  271.488   -153.122     83.4583    -153.122     
1 1 1 9  2  13 o 0 182.694 9.71414  207.043   127.843      96.3396    127.843      
1 1 1 9  2  14 o 0 157.682 6.95126  160.784   -130.48      43.9694    -130.48      
1 1 1 9  2  15 o 0 61.017  11.1543  6.21256   14.532       83.3542    -165.468     
1 1 1 9  2  16 o 0 35.9775 13.2856  6.49358   -21.9954     44.4026    -21.9954     
1 1 1 9  2  17 o 0 247.609 11.3369  288.264   -1.43797     63.7803    -1.43797     
1 1 1 9  2  18 o 0 110.278 6.65632  124.513   83.4723      30.77      83.4723      
1 1 1 9  2  19 o 0 53.7166 13.4029  26.6759   143.794      45.9065    -36.2065     
1 1 1 9  2  20 o 0 63.4486 15.9567  51.5756   -138.897     12.6681    41.1029      
1 1 1 9  2  21 o 0 47.6356 13.3449  ?         ?            ?          ?            
1 1 1 9  2  22 f 1 47.1443 17.9044  ?         ?            ?          ?            
1 1 1 9  3  0  o 0 69.4431 16.573   34.6033   0            43.8338    -180         
1 1 1 9  3  1  o 0 695.37  24.6684  572.233   -126.998     210.422    53.0019      
1 1 1 9  3  2  o 0 368.623 14.0338  315.011   -6.72731     74.5835    173.273      
1 1 1 9  3  3  o 0 138.157 7.08791  41.2163   -154.802     161.285    25.1979      
1 1 1 9  3  4  o 0 404.417 18.2042  368.793   152.472      29.8813    -27.5276     
1 1 1 9  3  5  o 0 542.004 23.2686  525.777   -59.6978     37.9439    -59.6978     
1 1 1 9  3  6  o 0 153.008 6.77806  139.47    140.041      44.7234    140.041      
1 1 1 9  3  7  o 0 337.926 16.5647  231.977   2.70034      127.615    -177.3       
1 1 1 9  3  8  o 0 408.475 15.1724  336.644   172.034      35.6326    -7.96584     
1 1 1 9  3  9  o 0 547.793 20.9291  486.004   43.0463      29.2822    43.0463      
1 1 1 9  3  10 o 0 576.742 26.1687  547.525   -58.3148     73.276     -58.3148     
1 1 1 9  3  11 o 0 193.572 9.5262   141.048   137.842      45.8681    -42.1584     
1 1 1 9  3  12 o 0 102.692 8.70265  54.9695   40.5669      44.2086    -139.433     
1 1 1 9  3  13 o 0 140.224 8.01467  98.4215   25.2502      47.134     -154.75      
1 1 1 9  3  14 o 0 49.5949 12.7403  6.5886    -105.431     56.4336    74.5692      
1 1 1 9  3  15 o 0 46.5084 13.5676  7.18181   -143.404     5.60479    36.5958      
1 1 1 9  3  16 o 0 137.778 6.20578  141.686   -88.7083     57.033     -88.7083     
1 1 1 9  3  17 f 1 200.449 8.88202  273.38    -150.64      135.044    -150.64      
1 1 1 9  3  18 o 0 84.057  8.08761  111.073   -43.6265     62.138     -43.6265     
1 1 1 9  3  19 o 0 78.0848 10.3094  72.5045   -155.93      2.0301     24.0702      
1 1 1 9  3  20 o 0 50.3877 13.1314  47.7911   102.518      8.17514    102.518      
1 1 1 9  3  21 o 0 31.1022 13.3552  ?         ?            ?          ?            
1 1 1 9  3  22 o 0 49.4031 16.7329  ?         ?            ?          ?            
1 1 1 9  4  0  o 0 65.9235 9.7791   20.4317   0            27.8948    -180         
1 1 1 9  4  1  o 0 509.787 19.1683  608.661   145.624      237.311    145.624      
1 1 1 9  4  2  o 0 531.445 21.7402  590.47    72.553       156.443    72.553       
1 1 1 9  4  3  o 0 151.056 7.30849  119.608   131.687      16.6576    -48.3135     
1 1 1 9  4  4  o 0 534.706 20.9293  532.505   158.336      43.5032    158.336      
1 1 1 9  4  5  o 0 414.351 17.6187  372.407   22.439       26.9109    -157.561     
1 1 1 9  4  6  o 0 599.585 28.1601  494.395   -161.974     126.693    18.0259      
1 1 1 9  4  7  o 0 729.542 29.0594  701.461   -30.5968     106.767    -30.5968     
1 1 1 9  4  8  o 0 462.048 20.2685  353.251   -16.2591     99.5342    163.741      
1 1 1 9  4  9  o 0 406.519 17.4285  371.775   63.7974      48.9658    63.7974      
1 1 1 9  4  10 o 0 385.371 17.7807  287.829   27.7537      102.79     -152.246     
1 1 1 9  4  11 o 0 426.407 20.1467  483.07    -37.4912     226.243    -37.4912     
1 1 1 9  4  12 o 0 205.061 10.4941  161.593   -93.3455     17.9145    86.6545      
1 1 1 9  4  13 o 0 71.5352 9.83284  16.6805   -64.413      64.0274    115.587      
1 1 1 9  4  14 o 0 62.004  10.9252  1.26296   -2.92737     103.798    -2.92737     
1 1 1 9  4  15 o 0 125.346 7.23306  129.633   5.10305      50.6827    5.10305      
1 1 1 9  4  16 o 0 110.297 7.22656  82.5976   -103.7       14.8488    76.3004      
1 1 1 9  4  17 o 0 91.9723 7.06034  95.5216   -114.09      8.6684     -114.09      
1 1 1 9  4  18 o 0 52.894  13.076   60.1617   -58.8797     33.8325    -58.8797     
1 1 1 9  4  19 o 0 71.3151 9.07127  63.5397   145.9        5.86476    -34.1004     
1 1 1 9  4  20 o 0 68.0685 14.5721  50.469    158.466      23.6484    -21.5338     
1 1 1 9  4  21 o 0 45.4588 18.5056  ?         ?            ?          ?            
1 1 1 9  4  22 o 0 36.0992 15.511   ?         ?            ?          ?            
1 1 1 9  5  0  o 0 16.0673 11.3209  4.32659   180          166.475    -2.99789e-15 
1 1 1 9  5  1  o 0 489.003 17.7029  440.756   -163.11      58.1689    16.8904      
1 1 1 9  5  2  o 0 199.408 8.6218   190.2     29.3358      21.3689    29.3358      
1 1 1 9  5  3  o 0 290.029 11.4873  252.895   -54.1878     40.7263    125.812      
1 1 1 9  5  4  o 0 478.959 21.7948  429.578   -179.884     55.789     0.116425     
1 1 1 9  5  5  o 0 453.901 18.8995  389.357   118.569      70.4193    -61.4308     
1 1 1 9  5  6  o 0 155.783 7.91689  81.8284   -9.46701     103.748    170.533      
1 1 1 9  5  7  o 0 440.339 17.0263  453.613   -155.651     132.337    -155.651     
1 1 1 9  5  8  o 0 180.06  8.2682   165.958   49.1964      49.7621    49.1964      
1 1 1 9  5  9  o 0 118.587 7.32661  11.0055   1.63027      208.006    1.63027      
1 1 1 9  5  10 o 0 128.829 7.41689  89.1925   123.111      0.0995001  123.111      
1 1 1 9  5  11 o 0 159.784 7.40882  143.231   -63.8258     24.9398    -63.8258     
1 1 1 9  5  12 o 0 174.936 8.1646   156.342   -116.677     28.5028    -116.677     
1 1 1 9  5  13 o 0 202.89  8.69036  194.183   -64.2992     25.6081    -64.2992     
1 1 1 9  5  14 o 0 220.616 9.85048  179.14    48.8206      37.3612    -131.179     
1 1 1 9  5  15 o 0 241.148 10.0111  200.156   66.3997      22.1497    -113.6       
1 1 1 9  5  16 o 0 53.3964 12.7309  3.79343   169.439      86.3952    169.439      
1 1 1 9  5  17 o 0 50.5038 10.6084  31.4116   161.388      28.7776    -18.612      
1 1 1 9  5  18 o 0 43.8202 13.4058  30.985    -36.2239     15.3357    143.776      
1 1 1 9  5  19 o 0 83.2816 9.27805  85.9967   21.8128      16.0572    21.8128      
1 1 1 9  5  20 o 0 35.7163 13.4701  28.2367   133.759      3.5773     133.759      
1 1 1 9  5  21 o 0 37.7194 15.6636  ?         ?            ?          ?            
1 1 1 9  5  22 o 0 29.8509 14.6726  ?         ?            ?          ?            
1 1 1 9  6  0  o 0 65.1582 11.1267  22.837    180          33.0652    1.08125e-13  
1 1 1 9  6  1  o 0 66.6671 7.0067   7.27842   -22.1268     55.5645    -22.1268     
1 1 1 9  6  2  o 0 98.9057 6.3558   24.2926   24.8832      99.2334    -155.117     
1 1 1 9  6  3  o 0 214.233 9.04854  156.128   -23.0218     83.5838    156.978      
1 1 1 9  6  4  o 0 233.224 9.91336  128.172   23.4321      173.364    -156.568     
1 1 1 9  6  5  o 0 282.047 13.325   308.063   161.946      104.071    161.946      
1 1 1 9  6  6  f 1 413.688 16.7041  304.369   124.434      158.289    -55.5656     
1 1 1 9  6  7  o 0 158.18  9.00148  144.612   -78.0396     58.6248    -78.0396     
1 1 1 9  6  8  o 0 270.411 12.0477  204.5     -135.456     53.2352    44.5435      
1 1 1 9  6  9  o 0 927.891 37.9617  804.425   -37.0607     0.0168823  -37.0607     
1 1 1 9  6  10 o 0 172.266 8.43804  164.298   94.6485      64.0138    94.6485      
1 1 1 9  6  11 o 0 408.389 17.173   363.93    114.626      17.9042    114.626      
1 1 1 9  6  12 o 0 322.162 14.1058  272.19    143.539      1.48203    -36.4613     
1 1 1 9  6  13 o 0 170.104 8.28607  163.124   -103.275     28.7742    -103.275     
1 1 1 9  6  14 o 0 30.3051 12.5821  11.6839   -169.549     43.6545    -169.549     
1 1 1 9  6  15 o 0 173.061 8.43404  140.351   -22.1214     18.5781    157.879      
1 1 1 9  6  16 o 0 135.28  7.87897  113.421   121.191      1.55327    -58.8091     
1 1 1 9  6  17 o 0 82.7172 8.34272  95.6673   81.7119      32.3074    81.7119      
1 1 1 9  6  18 o 0 44.3073 14.1453  33.3235   3.96897      10.8608    -176.031     
1 1 1 9  6  19 o 0 91.7544 7.48329  81.9824   -22.2949     9.39869    157.705      
1 1 1 9  6  20 o 0 32.1706 13.5938  21.504    -104.967     2.06082    75.0329      
1 1 1 9  6  21 o 0 50.5694 18.0609  ?         ?            ?          ?            
1 1 1 9  7  0  o 0 128.289 9.91023  102.888   180          14.2977    -180         
1 1 1 9  7  1  o 0 371.935 13.2053  355.053   99.0791      1.09529    99.0791      
1 1 1 9  7  2  o 0 476.537 17.3261  461.5     135.767      6.69405    135.767      
1 1 1 9  7  3  o 0 65.7204 10.4394  30.8304   149.685      135.313    149.685      
1 1 1 9  7  4  o 0 114.927 6.56181  12.5107   27.7427      167.249    -152.257     
1 1 1 9  7  5  o 0 789.332 32.0561  671.377   -29.2855     148.803    150.715      
1 1 1 9  7  6  o 0 382.306 15.3609  458.792   -107.171     217.73     -107.171     
1 1 1 9  7  7  o 0 187.287 13.2483  162.805   107.767      19.3584    107.767      
1 1 1 9  7  8  o 0 459.222 21.0363  407.867   88.3099      14.5074    88.3099      
1 1 1 9  7  9  o 0 308.234 13.8404  229.464   2.04738      88.3653    -177.953     
1 1 1 9  7  10 o 0 333.44  14.3382  290.257   56.1691      1.35983    -123.831     
1 1 1 9  7  11 o 0 212.196 9.51996  203.685   -151.528     49.7836    -151.528     
1 1 1 9  7  12 o 0 213.735 9.44471  204.165   62.0004      55.7607    62.0004      
1 1 1 9  7  13 o 0 191.189 7.48938  186.293   39.5147      34.2279    39.5147      
1 1 1 9  7  14 o 0 250.071 9.36568  238.162   -2.19996     29.0544    -2.19996     
1 1 1 9  7  15 o 0 100.597 7.02556  75.5062   70.0562      14.3109    -109.944     
1 1 1 9  7  16 o 0 100.235 7.68429  53.6152   -85.1296     60.3315    94.8704      
1 1 1 9  7  17 o 0 98.1987 7.3378   111.023   -55.006      28.8096    -55.006      
1 1 1 9  7  18 o 0 83.4565 7.35018  92.8521   117.976      26.0613    117.976      
1 1 1 9  7  19 o 0 36.1117 14.1008  23.8803   4.74501      2.95195    -175.255     
1 1 1 9  7  20 o 0 31.303  14.7904  20.0099   172.617      2.50184    172.617      
1 1 1 9  7  21 o 0 35.1262 15.7681  ?         ?            ?          ?            
1 1 1 9  7  22 o 0 20.9405 10.6822  ?         ?            ?          ?            
1 1 1 9  8  0  o 0 266.451 15.6846  248.962   0            175.361    -2.89828e-14 
1 1 1 9  8  1  o 0 312.446 11.4108  208.227   -31.9426     177.502    148.057      
1 1 1 9  8  2  o 0 356.593 12.6903  259.085   131.95       163.94     -48.0497     
1 1 1 9  8  3  o 0 195.869 8.18512  172.653   74.0251      3.39919    -105.975     
1 1 1 9  8  4  o 0 147.411 6.4616   112.168   42.6315      20.0499    -137.369     
1 1 1 9  8  5  o 0 291.167 12.3759  235.655   74.4611      66.2106    -105.539     
1 1 1 9  8  6  o 0 261.533 12.4084  179.122   166.054      101.065    -13.9458     
1 1 1 9  8  7  o 0 113.826 6.85027  61.5703   -42.7724     27.5651    137.228      
1 1 1 9  8  8  o 0 500.967 20.4637  452.967   -105.224     30.438     -105.224     
1 1 1 9  8  9  o 0 215.564 9.55862  239.761   -92.8427     125.967    -92.8427     
1 1 1 9  8  10 o 0 96.3555 9.20702  33.7512   -68.7729     30.8626    111.227      
1 1 1 9  8  11 o 0 64.1749 10.2896  12.135    -6.53503     30.1943    173.465      
1 1 1 9  8  12 o 0 208.551 8.21445  142.794   -150.662     61.4046    29.3377      
1 1 1 9  8  13 o 0 235.483 9.54264  210.116   61.6807      4.17781    -118.319     
1 1 1 9  8  14 o 0 64.5154 10.788   32.6454   122.513      32.4222    -57.4868     
1 1 1 9  8  15 o 0 31.3573 12.5919  4.95074   115.721      22.2099    115.721      
1 1 1 9  8  16 o 0 166.413 6.99135  209.465   148.201      73.0402    148.201      
1 1 1 9  8  17 o 0 60.9937 10.7982  43.0433   -47.3109     28.6213    132.689      
1 1 1 9  8  18 o 0 23.2469 10.6283  0.16739   25.7547      24.9186    25.7547      
1 1 1 9  8  19 o 0 58.3401 15.0116  73.4089   28.9265      48.2221    28.9265      
1 1 1 9  8  20 o 0 41.3037 14.3885  29.869    85.4519      8.90942    -94.5481     
1 1 1 9  8  21 o 0 53.0032 19.5704  ?         ?            ?          ?            
1 1 1 9  8  22 o 0 27.9003 8.30428  ?         ?            ?          ?            
1 1 1 9  9  0  o 0 336.772 22.3611  324.795   180          35.3311    4.6748e-14   
1 1 1 9  9  1  o 0 145.27  10.7424  134.571   90           9.03897    90           
1 1 1 9  9  2  o 0 325.889 18.6846  316.648   0            92.1921    2.54371e-14  
1 1 1 9  9  3  o 0 25.9992 15.6712  4.02399   90           55.5784    -90          
1 1 1 9  9  4  o 0 123.439 7.77175  115.924   180          66.8311    1.6233e-14   
1 1 1 9  9  5  o 0 215.586 13.479   204.318   -90          41.4956    -90          
1 1 1 9  9  6  o 0 578.668 33.7538  524.421   0            105.375    2.99002e-14  
1 1 1 9  9  7  o 0 317.553 17.3512  284.283   90           61.3167    -90          
1 1 1 9  9  8  o 0 482.108 26.6781  425.397   0            8.27874    180          
1 1 1 9  9  9  o 0 30.0071 17.9652  0.620255  -90          6.21746    90           
1 1 1 9  9  10 o 0 517.302 30.8625  460.905   0            49.8773    180          
1 1 1 9  9  11 o 0 21.9685 15.2569  0.77654   -90          8.20494    90           
1 1 1 9  9  12 o 0 99.2981 12.988   89.6665   0            10.9989    -180         
1 1 1 9  9  13 o 0 280.482 17.4562  258.797   90           65.9154    90           
1 1 1 9  9  14 o 0 112.889 9.39232  101.106   180          36.239     180          
1 1 1 9  9  15 o 0 191.163 15.3269  167.49    90           18.2242    90           
1 1 1 9  9  16 o 0 207.072 12.7707  217.834   180          0.820761   180          
1 1 1 9  9  17 o 0 17.0067 11.8698  0.951906  90           3.49463    -90          
1 1 1 9  9  18 f 1 32.4776 19.1252  6.90254   0            0.809882   -2.75782e-13 
1 1 1 9  9  19 o 0 16.8526 12.0559  8.29424   90           14.024     -90          
1 1 1 9  9  20 o 0 28.7248 19.6762  16.431    0            0.351503   0            
1 1 1 9  9  21 o 0 76.8768 24.7345  ?         ?            ?          ?            
1 1 1 10 0  0  f 1 759.286 52.0239  774.036   180          104.299    180          
1 1 1 10 0  1  o 0 511.641 25.4232  512.753   -45          3.60545    135          
1 1 1 10 0  2  o 0 477.045 25.5971  471.865   90           31.0352    -90          
1 1 1 10 0  3  o 0 174.226 9.93932  100.213   -135         62.5693    -135         
1 1 1 10 0  4  o 0 462.227 29.3639  444.386   180          68.7545    4.76296e-14  
1 1 1 10 0  5  o 0 368.095 23.4919  345.265   135          23.5035    -45          
1 1 1 10 0  6  o 0 488.725 23.9516  453.155   90           82.0585    90           
1 1 1 10 0  7  o 0 26.5458 16.3119  0.250851  -135         3.28223    45           
1 1 1 10 0  8  o 0 337.767 19.5031  294.626   180          16.5676    1.2478e-13   
1 1 1 10 0  9  o 0 491.105 23.9667  422.35    -45          15.8668    -45          
1 1 1 10 0  10 o 0 206.643 15.1229  182.915   -90          24.2745    90           
1 1 1 10 0  11 o 0 32.2227 18.8563  6.68024   45           29.9165    -135         
1 1 1 10 0  12 o 0 481.626 31.461   411.37    180          61.3449    5.39744e-14  
1 1 1 10 0  13 o 0 57.3979 17.8341  37.8536   135          42.4306    -45          
1 1 1 10 0  14 f 1 74.4361 14.009   67.2781   -90          48.5668    90           
1 1 1 10 0  15 o 0 304.138 17.0728  268.968   45           26.5731    -135         
1 1 1 10 0  16 o 0 67.9573 13.7205  30.4347   180          10.8102    180          
1 1 1 10 0  17 o 0 25.4193 16.2237  5.96353   -45          6.71247    135          
1 1 1 10 0  18 o 0 13.1284 9.60406  0.858479  90           3.71314    -90          
1 1 1 10 0  19 o 0 23.6513 15.115   16.4669   45           17.2751    -135         
1 1 1 10 0  20 o 0 36.601  21.8214  25.067    180          8.73736    180          
1 1 1 10 0  21 o 0 44.793  25.7625  ?         ?            ?          ?            
1 1 1 10 0  22 o 0 90.8197 24.9562  ?         ?            ?          ?            
1 1 1 10 1  0  o 0 43.2461 14.9145  16.8203   0            77.3399    180          
1 1 1 10 1  1  o 0 453.492 16.5466  309.8     154.21       271.482    -25.7897     
1 1 1 10 1  2  o 0 161.681 6.97987  90.4355   14.6815      112.071    -165.318     
1 1 1 10 1  3  o 0 236.974 10.8466  213.447   -112.343     11.6697    67.6572      
1 1 1 10 1  4  o 0 300.444 14.5281  271.169   147.285      18.2031    -32.7152     
1 1 1 10 1  5  o 0 148.227 8.03338  43.3366   5.07098      169.857    -174.929     
1 1 1 10 1  6  o 0 458.224 19.0803  452.772   -106.323     66.8271    -106.323     
1 1 1 10 1  7  o 0 115.894 7.18251  66.4919   179.849      14.2001    -0.150681    
1 1 1 10 1  8  o 0 367.855 15.2234  365.202   -105.731     102.805    -105.731     
1 1 1 10 1  9  o 0 438.925 17.2675  378.218   143.977      11.0477    143.977      
1 1 1 10 1  10 f 1 309.456 14.1023  250.18    139.177      33.9809    -40.8233     
1 1 1 10 1  11 o 0 308.68  12.9013  198.315   11.1185      134.454    -168.881     
1 1 1 10 1  12 o 0 349.417 13.5195  237.434   -119.851     116.361    60.1486      
1 1 1 10 1  13 o 0 69.4025 10.8752  20.9467   133.569      20.8022    -46.4314     
1 1 1 10 1  14 o 0 64.1297 10.1044  32.8506   115.352      31.1402    -64.648      
1 1 1 10 1  15 o 0 35.1718 13.4541  1.64307   148.677      17.467     148.677      
1 1 1 10 1  16 o 0 161.582 7.53394  128.735   -19.1121     13.9266    160.888      
1 1 1 10 1  17 o 0 203.19  8.8415   216.54    -138.853     15.6697    -138.853     
1 1 1 10 1  18 o 0 117.219 6.38743  119.928   56.1992      7.9433     56.1992      
1 1 1 10 1  19 o 0 38.7226 13.8909  29.3325   -91.3939     8.36607    -91.3939     
1 1 1 10 1  20 o 0 27.0521 12.2705  12.2265   99.4897      4.30205    -80.5103     
1 1 1 10 1  21 o 0 36.8725 16.3997  ?         ?            ?          ?            
1 1 1 10 1  22 f 1 45.5132 20.2138  ?         ?            ?          ?            
1 1 1 10 2  0  o 0 357.935 17.9736  355.423   0            127.885    3.29138e-14  
1 1 1 10 2  1  o 0 653.391 25.8492  636.036   61.3653      4.77983    -118.635     
1 1 1 10 2  2  o 0 506.43  18.6064  480.207   169.249      19.3415    -10.7512     
1 1 1 10 2  3  o 0 499.156 21.7133  447.341   59.217       61.7377    -120.783     
1 1 1 10 2  4  o 0 151.099 6.31724  139.371   -99.4207     75.938     -99.4207     
1 1 1 10 2  5  o 0 371.086 15.6508  353.904   -73.975      25.6783    -73.975      
1 1 1 10 2  6  o 0 721.216 28.9182  696.224   -64.0647     61.0629    -64.0647     
1 1 1 10 2  7  o 0 393.393 17.8195  353.646   -32.0317     23.108     -32.0317     
1 1 1 10 2  8  o 0 307.413 12.4871  330.307   32.3686      144.355    32.3686      
1 1 1 10 2  9  o 0 530.663 20.0636  511.886   -177.269     119.263    -177.269     
1 1 1 10 2  10 o 0 220.721 10.5406  147.144   28.2392      79.2848    -151.761     
1 1 1 10 2  11 o 0 107.314 9.26837  66.3995   160.88       30.4452    -19.12       
1 1 1 10 2  12 o 0 79.2569 10.1627  4.70993   169.254      105.612    -10.7459     
1 1 1 10 2  13 o 0 64.3817 11.3112  8.61214   89.848       58.7173    -90.152      
1 1 1 10 2  14 o 0 165.603 6.81304  137.377   -57.0762     17.6486    122.924      
1 1 1 10 2  15 o 0 140.075 7.37974  109.225   -179.728     20.7274    0.272408     
1 1 1 10 2  16 o 0 95.9606 8.1621   80.5369   -54.5321     10.9776    -54.5321     
1 1 1 10 2  17 o 0 108.874 6.87746  149.091   47.7008      84.4014    47.7008      
1 1 1 10 2  18 o 0 37.898  12.8516  25.9245   91.8503      9.23507    -88.1497     
1 1 1 10 2  19 o 0 50.2259 12.8441  42.6749   72.6348      2.30263    -107.365     
1 1 1 10 2  20 o 0 32.6908 13.8214  22.9399   -52.4314     0.587107   -52.4314     
1 1 1 10 2  21 o 0 28.5204 13.336   ?         ?            ?          ?            
1 1 1 10 3  0  o 0 225.493 12.9909  221.049   0            74.9181    -1.62178e-14 
1 1 1 10 3  1  o 0 140.089 6.33583  123.396   24.8393      47.8631    24.8393      
1 1 1 10 3  2  o 0 488.411 20.7997  441.094   78.0007      58.191     -101.999     
1 1 1 10 3  3  o 0 291.547 12.6245  317.836   67.086       93.9906    67.086       
1 1 1 10 3  4  o 0 435.15  17.1831  520.954   -136.4       223.986    -136.4       
1 1 1 10 3  5  f 1 297.787 12.7126  250.882   126.236      41.3484    -53.7642     
1 1 1 10 3  6  o 0 577.239 24.1945  536.638   -98.0741     9.80099    -98.0741     
1 1 1 10 3  7  o 0 224.848 9.63904  235.166   123.43       102.936    123.43       
1 1 1 10 3  8  o 0 123.276 6.88078  68.2672   157.169      38.613     -22.8314     
1 1 1 10 3  9  f 1 180.975 8.57705  176.27    59.0275      84.9127    59.0275      
1 1 1 10 3  10 o 0 328.262 14.4416  247.595   152.003      74.5481    -27.9972     
1 1 1 10 3  11 o 0 179.31  9.13059  138.461   78.22        21.8741    -101.78      
1 1 1 10 3  12 o 0 153.978 8.63386  131.287   131.021      18.3009    131.021      
1 1 1 10 3  13 o 0 315.83  11.8619  306.939   -16.444      38.8645    -16.444      
1 1 1 10 3  14 o 0 42.3965 14.5914  4.43334   -29.8755     62.8033    -29.8755     
1 1 1 10 3  15 o 0 29.3585 12.0099  5.4982    -23.817      20.3873    -23.817      
1 1 1 10 3  16 o 0 147.306 6.82766  120.413   -112.817     8.45722    67.1826      
1 1 1 10 3  17 o 0 38.8322 12.9663  20.7065   -15.4877     12.1748    164.512      
1 1 1 10 3  18 o 0 103.06  6.98233  134.502   -115.837     69.4862    -115.837     
1 1 1 10 3  19 o 0 51.7012 11.143   37.5993   -1.24904     17.0858    178.751      
1 1 1 10 3  20 o 0 26.1117 11.9509  9.4668    -8.85544     2.94979    171.145      
1 1 1 10 3  21 o 0 28.3125 13.4587  ?         ?            ?          ?            
1 1 1 10 3  22 o 0 28.7722 13.8214  ?         ?            ?          ?            
1 1 1 10 4  0  o 0 324.356 18.3029  317.319   0            7.60009    180          
1 1 1 10 4  1  o 0 245.523 9.69298  200.226   -123.898     59.3112    56.1019      
1 1 1 10 4  2  f 1 207.376 8.28918  175.314   110.406      27.6091    -69.5938     
1 1 1 10 4  3  o 0 96.7665 5.9247   37.0169   26.6656      37.6405    -153.334     
1 1 1 10 4  4  o 0 222.071 9.15328  185.905   -0.911774    26.5282    179.088      
1 1 1 10 4  5  o 0 121.158 6.67069  66.5041   14.2883      52.7283    -165.712     
1 1 1 10 4  6  o 0 197.599 9.19981  131.545   18.009       83.4685    -161.991     
1 1 1 10 4  7  o 0 205.588 9.66077  109.478   -177.121     128.543    2.87909      
1 1 1 10 4  8  o 0 431.029 15.9825  342.053   -71.8703     60.3306    108.13       
1 1 1 10 4  9  o 0 233.411 10.5454  216.095   166.036      53.2058    166.036      
1 1 1 10 4  10 o 0 284.672 15.3544  288.567   20.5141      92.7447    20.5141      
1 1 1 10 4  11 o 0 73.543  10.0643  20.2942   -11.5584     4.69115    168.442      
1 1 1 10 4  12 o 0 169.707 7.43784  80.8439   -168.813     117.589    11.1868      
1 1 1 10 4  13 o 0 133.214 7.42742  111.492   -165.826     0.769188   14.1741      
1 1 1 10 4  14 o 0 135.437 6.83106  105.375   -167.422     25.2051    12.5776      
1 1 1 10 4  15 o 0 95.7026 7.39576  64.9662   97.3781      26.8123    -82.6219     
1 1 1 10 4  16 f 1 54.9574 11.0663  26.8248   -105.744     31.6519    74.2558      
1 1 1 10 4  17 o 0 49.0732 11.3587  41.8466   124.177      6.05736    124.177      
1 1 1 10 4  18 o 0 115.475 6.87918  115.987   106.263      5.10352    106.263      
1 1 1 10 4  19 o 0 72.0681 14.6256  72.1718   -24.8061     11.8849    -24.8061     
1 1 1 10 4  20 o 0 34.364  13.9108  23.3739   115.259      6.06651    -64.7414     
1 1 1 10 4  21 o 0 39.2729 15.9066  ?         ?            ?          ?            
1 1 1 10 4  22 f 1 31.9795 13.6033  ?         ?            ?          ?            
1 1 1 10 5  0  o 0 558.572 31.1649  542.803   180          125.402    -180         
1 1 1 10 5  1  o 0 331.641 11.5068  444.241   -32.6492     273.196    -32.6492     
1 1 1 10 5  2  o 0 516.218 19.2265  467.229   141.188      54.8491    -38.8115     
1 1 1 10 5  3  o 0 30.2065 11.7292  66.8603   120.099      148.204    120.099      
1 1 1 10 5  4  o 0 138.682 6.88     91.124    74.7895      52.4197    74.7895      
1 1 1 10 5  5  o 0 236.808 10.9695  264.908   46.199       115.93     46.199       
1 1 1 10 5  6  o 0 136.719 6.77327  47.8171   61.0698      133.449    -118.93      
1 1 1 10 5  7  o 0 939.332 35.0101  871.658   96.9864      82.9622    96.9864      
1 1 1 10 5  8  o 0 436.835 16.8716  338.47    -169.488     78.2742    10.5122      
1 1 1 10 5  9  f 1 242.507 11.4299  215.773   -151.419     34.3522    -151.419     
1 1 1 10 5  10 o 0 320.336 13.4316  318.159   110.165      85.4776    110.165      
1 1 1 10 5  11 o 0 388.213 17.745   287.059   -59.6342     95.971     120.366      
1 1 1 10 5  12 o 0 325.896 13.7597  327.075   72.957       107.604    72.957       
1 1 1 10 5  13 o 0 375.874 15.1105  378.871   111.559      71.9802    111.559      
1 1 1 10 5  14 o 0 67.4109 8.5828   37.8931   -67.1995     27.1413    112.8        
1 1 1 10 5  15 o 0 89.9613 7.70763  70.4296   178.045      2.14719    -1.95459     
1 1 1 10 5  16 o 0 153.465 6.81826  148.432   -69.2465     38.74      -69.2465     
1 1 1 10 5  17 o 0 108.658 7.21597  124.132   -91.237      32.9264    -91.237      
1 1 1 10 5  18 o 0 158.34  7.51158  163.647   138.032      14.4937    138.032      
1 1 1 10 5  19 o 0 47.88   13.5026  28.2318   33.5347      28.1337    -146.465     
1 1 1 10 5  20 o 0 42.5579 16.1774  32.8545   -89.9649     5.54078    90.0351      
1 1 1 10 5  21 o 0 27.1189 12.3604  ?         ?            ?          ?            
1 1 1 10 6  0  o 0 65.6048 10.4254  33.4148   180          52.2539    -5.29698e-14 
1 1 1 10 6  1  o 0 387.869 13.4301  299.104   -23.2486     140.982    156.751      
1 1 1 10 6  2  o 0 387.723 13.0898  416.375   110.299      98.9553    110.299      
1 1 1 10 6  3  o 0 699.37  26.0025  632.29    75.1773      75.0061    -104.823     
1 1 1 10 6  4  o 0 335.607 12.2188  285.312   152.803      50.564     -27.1968     
1 1 1 10 6  5  o 0 457.482 17.3592  383.096   107.897      83.1703    -72.1031     
1 1 1 10 6  6  o 0 403.469 16.7554  447.312   -14.3598     159.288    -14.3598     
1 1 1 10 6  7  o 0 352.033 13.5655  358.45    76.1634      108.375    76.1634      
1 1 1 10 6  8  o 0 339.093 13.5747  278.835   -42.9267     23.035     137.073      
1 1 1 10 6  9  o 0 552.404 22.4694  461.719   -60.9482     64.4202    119.052      
1 1 1 10 6  10 o 0 438.149 21.3903  414.6     105.98       64.079     105.98       
1 1 1 10 6  11 o 0 226.576 9.88595  213.436   -161.814     45.6748    -161.814     
1 1 1 10 6  12 o 0 91.7873 8.88573  10.7132   33.4155      163.886    33.4155      
1 1 1 10 6  13 o 0 32.6787 13.2087  35.4087   -97.6563     90.8114    -97.6563     
1 1 1 10 6  14 o 0 58.1217 12.3807  19.1482   -90.7117     48.0317    89.2883      
1 1 1 10 6  15 o 0 223.574 10.0731  240.807   -176.202     96.7634    -176.202     
1 1 1 10 6  16 o 0 113.97  6.8868   108.426   4.3043       28.5611    4.3043       
1 1 1 10 6  17 o 0 79.0575 8.48053  69.9344   -93.6024     13.354     86.3976      
1 1 1 10 6  18 o 0 98.4301 8.54516  116.925   89.3233      44.5149    89.3233      
1 1 1 10 6  19 o 0 57.5902 10.1335  53.3991   66.1757      5.08014    66.1757      
1 1 1 10 6  20 o 0 32.3916 14.4448  20.785    48.0484      6.40147    48.0484      
1 1 1 10 6  21 o 0 63.6732 17.4714  ?         ?            ?          ?            
1 1 1 10 6  22 o 0 15.349  7.79494  ?         ?            ?          ?            
1 1 1 10 7  0  o 0 591.126 32.1357  569.228   180          240.735    -180         
1 1 1 10 7  1  o 0 133.861 5.73766  58.9135   -89.2603     111.274    90.7397      
1 1 1 10 7  2  o 0 345.009 13.4774  271.894   -125.783     109.198    54.2169      
1 1 1 10 7  3  o 0 25.5505 10.9469  65.9851   57.8176      141.731    57.8176      
1 1 1 10 7  4  o 0 214.186 8.14461  211.867   156.245      46.6319    156.245      
1 1 1 10 7  5  o 0 225.524 9.44648  261.854   -77.7848     137.102    -77.7848     
1 1 1 10 7  6  o 0 281.683 11.4633  110.419   -41.075      274.047    138.925      
1 1 1 10 7  7  o 0 577.437 21.6015  548.297   100.007      80.8295    100.007      
1 1 1 10 7  8  o 0 64.9107 13.6411  8.9874    -71.5435     54.6481    -71.5435     
1 1 1 10 7  9  o 0 319.666 13.1193  316.641   35.7015      74.3472    35.7015      
1 1 1 10 7  10 o 0 98.4315 8.80888  19.4752   85.7056      187.783    85.7056      
1 1 1 10 7  11 o 0 158.979 7.82843  127.569   -165.301     4.51121    14.6995      
1 1 1 10 7  12 o 0 120.144 7.43405  106.191   -40.7408     46.5701    -40.7408     
1 1 1 10 7  13 o 0 222.84  9.56133  237.374   -96.9791     80.3455    -96.9791     
1 1 1 10 7  14 o 0 72.0612 9.07697  43.6837   -64.3856     24.7402    115.614      
1 1 1 10 7  15 o 0 26.3382 12.2511  13.2986   166.759      39.6307    166.759      
1 1 1 10 7  16 f 1 123.083 8.10111  168.307   -102.539     87.3043    -102.539     
1 1 1 10 7  17 o 0 41.1851 12.0067  25.5174   97.6459      2.64541    -82.3541     
1 1 1 10 7  18 o 0 41.8062 13.4898  36.1638   157.658      8.79045    157.658      
1 1 1 10 7  19 f 1 45.9344 13.9058  36.1883   -78.0307     8.22672    101.969      
1 1 1 10 7  20 o 0 45.8542 15.5835  32.7986   -134.771     12.6311    45.229       
1 1 1 10 7  21 o 0 35.7349 16.6373  ?         ?            ?          ?            
1 1 1 10 7  22 o 0 16.9962 8.50573  ?         ?            ?          ?            
1 1 1 10 8  0  o 0 501.078 25.6315  480.995   0            164.634    -5.05682e-15 
1 1 1 10 8  1  o 0 244.955 10.0281  241.085   128.524      33.4788    128.524      
1 1 1 10 8  2  o 0 240.076 10.0362  193.67    -80.3766     56.2023    99.6234      
1 1 1 10 8  3  f 1 45.4611 11.7829  69.3691   74.6047      179.011    74.6047      
1 1 1 10 8  4  o 0 322.678 13.1774  376.018   -174.91      163.251    -174.91      
1 1 1 10 8  5  o 0 317.658 11.2918  240.482   165.39       102.552    -14.6102     
1 1 1 10 8  6  o 0 537.884 22.8414  458.165   -86.9121     40.5273    93.0879      
1 1 1 10 8  7  o 0 689.121 29.0814  689.141   -62.6917     163.927    -62.6917     
1 1 1 10 8  8  o 0 93.9732 9.32326  25.5039   51.3301      15.2128    -128.67      
1 1 1 10 8  9  o 0 218.318 10.4977  150.619   109.638      73.2376    -70.3616     
1 1 1 10 8  10 o 0 147.339 8.91837  116.312   -97.2639     9.92972    82.7361      
1 1 1 10 8  11 o 0 271.321 11.604   362.301   -127.079     280.647    -127.079     
1 1 1 10 8  12 o 0 46.6621 13.8077  40.7732   -25.426      138.523    -25.426      
1 1 1 10 8  13 o 0 154.728 7.41721  138.092   -61.8028     11.6487    -61.8028     
1 1 1 10 8  14 o 0 200.563 8.88333  171.43    -109.242     10.1117    70.7581      
1 1 1 10 8  15 o 0 195.338 8.12065  124.138   -68.2497     87.4386    111.75       
1 1 1 10 8  16 o 0 142.112 6.94237  191.036   -38.7793     92.007     -38.7793     
1 1 1 10 8  17 o 0 62.75   10.3399  65.3079   179.172      19.5436    179.172      
1 1 1 10 8  18 o 0 142.987 8.7345   155.882   -88.5882     33.4093    -88.5882     
1 1 1 10 8  19 o 0 98.9324 10.8909  116.749   175.534      49.2992    175.534      
1 1 1 10 8  20 o 0 36.4653 13.4949  22.7029   128.384      12.91      -51.616      
1 1 1 10 8  21 o 0 34.1701 16.1605  ?         ?            ?          ?            
1 1 1 10 8  22 o 0 18.685  8.99456  ?         ?            ?          ?            
1 1 1 10 9  0  o 0 501.642 28.2148  480.243   180          113.495    1.97987e-14  
1 1 1 10 9  1  o 0 301.487 10.6116  254.975   82.0484      46.7989    -97.9516     
1 1 1 10 9  2  o 0 65.7517 11.7818  46.899    -9.75934     176.754    -9.75934     
1 1 1 10 9  3  o 0 238.455 9.27645  142.355   -42.8033     152.177    137.197      
1 1 1 10 9  4  o 0 435.655 15.2978  430.133   -146.224     48.8697    -146.224     
1 1 1 10 9  5  o 0 502.954 20.9808  432.101   -92.2856     70.8592    87.7144      
1 1 1 10 9  6  o 0 55.7316 14.4985  29.5897   -165.837     98.9534    -165.837     
1 1 1 10 9  7  o 0 244.314 10.0441  251.935   -31.6339     97.0359    -31.6339     
1 1 1 10 9  8  o 0 339.607 13.5851  163.4     -164.565     257.315    15.4346      
1 1 1 10 9  9  o 0 307.083 12.7186  291.93    161.758      48.7668    161.758      
1 1 1 10 9  10 o 0 411.562 17.8444  342.624   -165.913     35.3304    14.0867      
1 1 1 10 9  11 o 0 84.9106 10.0391  42.5377   91.2371      6.07368    91.2371      
1 1 1 10 9  12 o 0 198.562 9.60734  235.496   -37.6194     121.408    -37.6194     
1 1 1 10 9  13 o 0 79.0863 10.7779  37.8498   26.5334      18.9427    -153.467     
1 1 1 10 9  14 o 0 120.88  7.27306  85.7973   45.5523      34.9994    -134.448     
1 1 1 10 9  15 o 0 217.617 8.08882  208.476   20.2458      45.1513    20.2458      
1 1 1 10 9  16 o 0 26.0752 11.063   11.0162   104.424      56.973     104.424      
1 1 1 10 9  17 o 0 152.063 6.84172  178.317   134.454      54.303     134.454      
1 1 1 10 9  18 o 0 114.514 8.66487  113.234   37.4738      5.80838    37.4738      
1 1 1 10 9  19 o 0 47.6802 13.8185  44.3584   -49.7655     6.95161    -49.7655     
1 1 1 10 9  20 o 0 53.8545 16.4594  60.6321   -120.412     34.2835    -120.412     
1 1 1 10 9  21 o 0 31.452  14.0415  ?         ?            ?          ?            
1 1 1 10 9  22 o 0 29.105  14.1274  ?         ?            ?          ?            
1 1 1 10 10 0  o 0 473.457 33.9663  446.363   0            211.69     180          
1 1 1 10 10 1  o 0 170.294 13.5666  157.965   -90          31.0059    -90          
1 1 1 10 10 2  o 0 240.189 14.5745  227.15    0            96.1727    2.82266e-15  
1 1 1 10 10 3  o 0 456.243 22.2457  432.178   -90          44.6389    -90          
1 1 1 10 10 4  o 0 491.172 25.8937  463.48    180          29.0519    180          
1 1 1 10 10 5  o 0 199.559 10.8029  180.382   90           95.0827    -90          
1 1 1 10 10 6  o 0 483.253 27.5611  432.651   0            88.7452    180          
1 1 1 10 10 7  o 0 360.527 20.7968  318.894   90           3.62005    90           
1 1 1 10 10 8  o 0 33.8152 18.6074  14.2483   0            120.67     -180         
1 1 1 10 10 9  o 0 24.7705 16.0079  0.228241  -90          3.46367    90           
1 1 1 10 10 10 o 0 257.027 17.546   226.293   180          84.1451    180          
1 1 1 10 10 11 o 0 158.382 11.331   136.644   90           19.2574    -90          
1 1 1 10 10 12 o 0 73.9643 14.0841  66.6172   0            75.2576    180          
1 1 1 10 10 13 o 0 415.271 24.8606  378.491   -90          41.4671    -90          
1 1 1 10 10 14 o 0 49.6104 19.2816  5.68634   0            0.558043   -180         
1 1 1 10 10 15 o 0 21.4433 14.3655  1.95735   -90          9.52639    90           
1 1 1 10 10 16 o 0 186.852 12.0848  194.041   0            9.54022    2.61028e-14  
1 1 1 10 10 17 o 0 43.7685 19.5884  39.7699   90           6.2477     -90          
1 1 1 10 10 18 o 0 18.2321 12.3772  5.26828   180          9.7056     -4.18994e-14 
1 1 1 10 10 19 o 0 67.0985 18.5838  63.3029   -90          28.4332    -90          
1 1 1 10 10 20 o 0 52.9831 29.9348  ?         ?            ?          ?            
1 1 1 10 10 21 o 0 18.6464 13.3972  ?         ?            ?          ?            
1 1 1 11 0  1  o 0 117.957 9.37466  108.868   -135         25.5551    45           
1 1 1 11 0  2  o 0 16.0816 11.1537  3.44119   180          130.75     -8.92205e-15 
1 1 1 11 0  3  o 0 149.915 9.66875  145.423   135          92.7093    -45          
1 1 1 11 0  4  o 0 38.1917 17.5001  12.3698   90           75.3389    -90          
1 1 1 11 0  5  o 0 31.9158 16.1777  15.1686   45           147.815    -135         
1 1 1 11 0  6  o 0 125.335 29.6087  110.493   0            27.6086    180          
1 1 1 11 0  7  o 0 61.6688 18.2845  39.5796   135          91.8602    -45          
1 1 1 11 0  8  o 0 197.055 12.8506  166.802   90           70.3725    90           
1 1 1 11 0  9  o 0 296.713 20.4728  253.593   45           67.6987    45           
1 1 1 11 0  10 o 0 765.771 43.886   673.54    0            82.91      -6.45302e-15 
1 1 1 11 0  11 o 0 198.651 14.1295  171.721   135          23.3774    135          
1 1 1 11 0  12 o 0 194.565 12.2903  165.035   90           42.7822    90           
1 1 1 11 0  13 o 0 131.45  12.324   120.498   -135         10.2187    45           
1 1 1 11 0  14 o 0 153.177 10.0474  137.7     180          9.06851    180          
1 1 1 11 0  15 o 0 68.5519 14.9417  55.365    135          0.705035   135          
1 1 1 11 0  16 o 0 35.9714 19.0143  24.0171   -90          9.54675    90           
1 1 1 11 0  17 o 0 75.2947 13.8205  77.381    -135         13.5608    -135         
1 1 1 11 0  18 o 0 38.6583 18.4902  36.2375   0            4.27561    -180         
1 1 1 11 0  19 o 0 26.2302 17.1634  18.6793   -45          13.056     135          
1 1 1 11 0  20 o 0 28.0438 18.2059  14.4895   -90          0.178999   -90          
1 1 1 11 0  21 f 1 19.1055 13.5562  ?         ?            ?          ?            
1 1 1 11 1  0  o 0 23.0442 14.0849  2.35468   180          41.8045    6.4638e-14   
1 1 1 11 1  1  o 0 552.821 19.925   522.955   55.6701      42.7244    -124.33      
1 1 1 11 1  2  o 0 510.802 19.5377  565.69    -115.638     142.347    -115.638     
1 1 1 11 1  3  o 0 156.643 6.64382  24.6955   -57.7326     235.04     122.267      
1 1 1 11 1  4  o 0 352.062 15.0197  359.698   -103.181     70.5914    -103.181     
1 1 1 11 1  5  o 0 468.397 20.4386  384.658   61.3471      95.5301    -118.653     
1 1 1 11 1  6  o 0 608.668 25.7001  520.107   1.35846      75.3966    -178.642     
1 1 1 11 1  7  o 0 596.783 24.5529  596.946   -26.6876     153.647    -26.6876     
1 1 1 11 1  8  o 0 519.629 20.3549  439.091   -132.409     14.9425    47.5914      
1 1 1 11 1  9  o 0 246.486 11.3293  138.018   -159.455     131.721    20.5454      
1 1 1 11 1  10 o 0 429.272 19.6565  371.337   42.2936      2.25866    -137.706     
1 1 1 11 1  11 o 0 248.451 11.6778  218.207   122.613      17.3505    122.613      
1 1 1 11 1  12 o 0 330.719 14.3817  246.836   143.888      60.8051    -36.1124     
1 1 1 11 1  13 o 0 70.9441 9.54479  12.3545   150.792      72.9137    -29.2077     
1 1 1 11 1  14 o 0 42.7761 14.1972  6.0043    158.478      17.3851    -21.5222     
1 1 1 11 1  15 o 0 85.4921 8.14957  72.8562   -34.0855     15.1741    -34.0855     
1 1 1 11 1  16 o 0 77.3221 8.97359  61.4111   -126.713     1.3141     53.2867      
1 1 1 11 1  17 o 0 123.046 8.07991  146.794   100.782      47.8433    100.782      
1 1 1 11 1  18 o 0 128.791 7.12639  141.688   134.06       30.0456    134.06       
1 1 1 11 1  19 o 0 36.4156 12.2901  6.70175   1.688        48.9098    -178.312     
1 1 1 11 1  20 o 0 43.9175 17.2272  37.5514   -151.048     1.60627    -151.048     
1 1 1 11 1  21 o 0 25.5208 11.8426  ?         ?            ?          ?            
1 1 1 11 1  22 o 0 19.6145 10.01    ?         ?            ?          ?            
1 1 1 11 2  0  o 0 152.649 9.06279  147.675   180          8.35734    180          
1 1 1 11 2  1  o 0 258.191 10.136   329.129   -93.6444     184.876    -93.6444     
1 1 1 11 2  2  o 0 119.026 6.49991  19.3802   -179.195     165.584    0.805417     
1 1 1 11 2  3  o 0 331.28  12.1381  348.2     -107.885     75.346     -107.885     
1 1 1 11 2  4  f 1 457.519 17.6354  453.01    23.979       55.7243    23.979       
1 1 1 11 2  5  o 0 618.773 25.3186  596.987   -130.731     48.5392    -130.731     
1 1 1 11 2  6  o 0 425.737 16.8396  355.666   -83.9627     63.5958    96.0373      
1 1 1 11 2  7  o 0 306.961 14.5643  269.564   137.025      14.8492    137.025      
1 1 1 11 2  8  o 0 203.701 9.27557  222.847   99.4007      146.114    99.4007      
1 1 1 11 2  9  o 0 650.54  29.265   501.43    -46.9439     103.584    133.056      
1 1 1 11 2  10 o 0 196.765 8.56603  117.91    124.884      91.512     -55.1162     
1 1 1 11 2  11 o 0 260.209 11.2272  177.588   151.914      86.7221    -28.0859     
1 1 1 11 2  12 o 0 193.271 7.88508  145.415   173.104      24.9312    -6.89576     
1 1 1 11 2  13 o 0 111.93  7.35004  51.6222   73.2948      84.0459    -106.705     
1 1 1 11 2  14 o 0 32.8969 12.9838  19.8364   -12.4338     74.9086    -12.4338     
1 1 1 11 2  15 o 0 103.316 7.59295  92.4628   -106.188     18.4338    -106.188     
1 1 1 11 2  16 o 0 150.083 7.27086  127.934   -177.779     3.46445    -177.779     
1 1 1 11 2  17 f 1 75.0616 9.71094  76        89.2878      8.91836    89.2878      
1 1 1 11 2  18 o 0 102.679 8.78679  130.998   104.869      64.0805    104.869      
1 1 1 11 2  19 o 0 36.4866 15.0988  24.768    -64.2249     1.45535    115.775      
1 1 1 11 2  20 o 0 52.3765 13.8802  58.4508   -19.1891     30.2798    -19.1891     
1 1 1 11 2  21 o 0 54.068  15.5128  ?         ?            ?          ?            
1 1 1 11 2  22 f 1 30.3984 14.9918  ?         ?            ?          ?            
1 1 1 11 3  0  o 0 15.2377 10.6398  1.89647   0            79.6024    -180         
1 1 1 11 3  1  o 0 464.042 17.5788  441.024   -15.5956     13.4442    164.404      
1 1 1 11 3  2  o 0 336.921 12.9     313.212   -127.281     11.5327    52.7188      
1 1 1 11 3  3  o 0 496.43  18.0411  502.657   72.3709      62.3661    72.3709      
1 1 1 11 3  4  o 0 328.124 12.5862  363.966   -21.5242     130.156    -21.5242     
1 1 1 11 3  5  o 0 146.25  6.72176  75.5659   -136.707     94.4528    43.2933      
1 1 1 11 3  6  o 0 427.675 19.2237  415.701   -123.808     54.6531    -123.808     
1 1 1 11 3  7  o 0 653.351 29.7484  522.268   88.6053      97.776     -91.3947     
1 1 1 11 3  8  o 0 668.86  27.5159  549.002   92.8456      56.425     -87.1544     
1 1 1 11 3  9  o 0 110.618 7.36901  30.2682   109.54       104.245    -70.4601     
1 1 1 11 3  10 o 0 610.473 27.4464  624.7     -32.7918     184.101    -32.7918     
1 1 1 11 3  11 o 0 43.3841 14.4835  25.0859   -34.1795     86.224     -34.1795     
1 1 1 11 3  12 o 0 151.165 8.92111  96.2345   -30.8903     49.5847    149.11       
1 1 1 11 3  13 o 0 209.529 9.82928  205.28    151.649      40.6856    151.649      
1 1 1 11 3  14 o 0 104.455 6.61739  106.539   -38.5249     44.0696    -38.5249     
1 1 1 11 3  15 o 0 160.489 7.77388  164.241   -54.6012     57.4031    -54.6012     
1 1 1 11 3  16 o 0 96.2348 7.93709  84.6323   -169.131     12.063     -169.131     
1 1 1 11 3  17 o 0 56.334  11.2733  52.9795   -102.382     7.87362    -102.382     
1 1 1 11 3  18 o 0 39.1341 12.4074  31.0749   122.206      5.53835    122.206      
1 1 1 11 3  19 o 0 47.313  14.5634  28.2942   173.105      26.5507    -6.89538     
1 1 1 11 3  20 o 0 29.0655 11.6379  14.62     -137.016     11.2058    42.9836      
1 1 1 11 3  21 o 0 32.0115 15.6145  ?         ?            ?          ?            
1 1 1 11 4  0  o 0 91.362  9.21086  77.326    180          63.0191    1.1454e-14   
1 1 1 11 4  1  o 0 285.149 11.1443  203.044   -100.378     133.011    79.6223      
1 1 1 11 4  2  o 0 424.487 16.674   419.27    -101.682     31.9121    -101.682     
1 1 1 11 4  3  o 0 45.8963 11.1383  36.235    -33.1077     97.3434    -33.1077     
1 1 1 11 4  4  o 0 534.735 19.3397  503.339   -125.175     11.5439    -125.175     
1 1 1 11 4  5  o 0 189.221 8.67895  160.739   75.2704      3.46378    -104.73      
1 1 1 11 4  6  o 0 353.054 14.8102  336.045   141.061      35.3716    141.061      
1 1 1 11 4  7  o 0 264.487 12.1967  236.039   156.44       25.7283    156.44       
1 1 1 11 4  8  o 0 489.272 20.5709  476.689   -64.0107     114.741    -64.0107     
1 1 1 11 4  9  o 0 109.058 8.15913  26.9676   -155.284     108.137    24.7162      
1 1 1 11 4  10 o 0 103.406 9.46628  30.4531   -152.6       0.980718   -152.6       
1 1 1 11 4  11 o 0 301.646 15.5708  277.744   -9.09942     43.4202    -9.09942     
1 1 1 11 4  12 f 1 223.711 10.1816  121.707   -63.0225     127.31     116.977      
1 1 1 11 4  13 o 0 92.4511 8.30803  43.5697   125.742      56.3349    -54.2584     
1 1 1 11 4  14 o 0 160.676 7.63687  143.776   110.948      7.85746    110.948      
1 1 1 11 4  15 o 0 99.9368 6.66438  40.2296   174.412      85.7942    -5.58768     
1 1 1 11 4  16 f 1 151.745 6.82451  124.097   75.0394      6.27078    -104.961     
1 1 1 11 4  17 o 0 91.7409 7.46305  111.159   143.811      45.9663    143.811      
1 1 1 11 4  18 o 0 38.7658 13.924   25.7345   -134.481     11.9914    45.5191      
1 1 1 11 4  19 o 0 63.8968 12.5946  58.6147   63.6878      2.01529    63.6878      
1 1 1 11 4  20 o 0 56.3584 13.8265  55.802    43.1627      14.0652    43.1627      
1 1 1 11 4  21 o 0 28.5475 13.3371  ?         ?            ?          ?            
1 1 1 11 4  22 o 0 20.093  9.96737  ?         ?            ?          ?            
1 1 1 11 5  0  f 1 243.799 12.0855  236.015   0            75.6002    180          
1 1 1 11 5  1  o 0 172.864 7.34519  181.189   -149.991     78.2469    -149.991     
1 1 1 11 5  2  o 0 192.913 8.48786  113.479   7.02704      123.987    -172.973     
1 1 1 11 5  3  o 0 482.808 20.4626  414.447   9.40408      73.5692    -170.596     
1 1 1 11 5  4  o 0 278.304 12.8294  237.875   -86.1309     29.7758    93.8691      
1 1 1 11 5  5  o 0 912.423 37.8298  823.147   -156.331     47.0226    23.6686      
1 1 1 11 5  6  o 0 678.378 27.0978  706.271   70.866       214.386    70.866       
1 1 1 11 5  7  o 0 347.873 14.4793  263.523   -163.542     72.9934    16.4578      
1 1 1 11 5  8  o 0 534.646 19.6438  430.205   93.5841      59.564     -86.4159     
1 1 1 11 5  9  o 0 164.364 8.62821  67.6005   -39.0633     138.615    140.937      
1 1 1 11 5  10 o 0 249.344 11.7166  194.633   120.68       31.7412    -59.3204     
1 1 1 11 5  11 o 0 206.198 10.487   160.975   74.1596      22.3855    -105.84      
1 1 1 11 5  12 o 0 140.322 7.72201  79.0345   -46.3081     64.9659    133.692      
1 1 1 11 5  13 o 0 249.927 8.91936  238.072   -34.4913     30.1808    -34.4913     
1 1 1 11 5  14 o 0 68.6123 10.2581  30.9847   30.868       45.5193    -149.132     
1 1 1 11 5  15 o 0 48.8179 11.6321  10.7429   -178.193     38.7577    1.8067       
1 1 1 11 5  16 o 0 34.3918 12.7347  12.2781   60.7411      17.238     -119.259     
1 1 1 11 5  17 o 0 222.642 9.02027  249.892   129.962      49.4772    129.962      
1 1 1 11 5  18 o 0 87.7888 8.6335   73.336    -91.1392     22.2769    88.8608      
1 1 1 11 5  19 o 0 76.7109 10.0075  84.9904   -18.3086     28.6103    -18.3086     
1 1 1 11 5  20 o 0 86.0368 19.1054  90.7559   -73.3495     26.5038    -73.3495     
1 1 1 11 5  21 o 0 26.9283 12.9718  ?         ?            ?          ?            
1 1 1 11 5  22 o 0 33.3848 14.0346  ?         ?            ?          ?            
1 1 1 11 6  0  o 0 408.64  22.3943  393.285   0            21.1697    180          
1 1 1 11 6  1  o 0 629.575 24.8547  649.269   141.245      96.8145    141.245      
1 1 1 11 6  2  o 0 161.512 6.61431  154.214   94.5786      44.6849    94.5786      
1 1 1 11 6  3  o 0 397.248 16.5484  374.448   -42.4299     12.2581    -42.4299     
1 1 1 11 6  4  o 0 537.44  21.3617  465.711   10.3678      67.8949    -169.632     
1 1 1 11 6  5  o 0 306.523 12.8298  239.005   -35.5693     78.6307    144.431      
1 1 1 11 6  6  o 0 435.061 16.807   474.36    -15.5469     189.201    -15.5469     
1 1 1 11 6  7  o 0 477.194 19.3636  419.398   7.31201      9.5015     7.31201      
1 1 1 11 6  8  o 0 492.795 20.9667  470.39    85.7005      96.111     85.7005      
1 1 1 11 6  9  o 0 96.2198 8.54186  1.9225    142.557      135.023    -37.443      
1 1 1 11 6  10 o 0 289.933 14.3967  283.965   -108.154     68.8338    -108.154     
1 1 1 11 6  11 o 0 167.937 8.24131  151.319   -49.5551     30.9608    -49.5551     
1 1 1 11 6  12 o 0 218.558 8.7961   211.199   35.0717      27.766     35.0717      
1 1 1 11 6  13 o 0 164.051 7.57577  122.062   -21.4418     40.8634    158.558      
1 1 1 11 6  14 o 0 94.8203 7.91512  62.072    -80.015      33.3505    99.985       
1 1 1 11 6  15 o 0 115.008 7.16034  121.858   154.165      61.3939    154.165      
1 1 1 11 6  16 o 0 56.5984 12.0847  39.3243   30.7172      28.0893    -149.283     
1 1 1 11 6  17 o 0 72.8078 8.67576  72.3263   105.106      8.02487    105.106      
1 1 1 11 6  18 o 0 38.95   12.8639  20.9039   -142.064     24.1587    37.9361      
1 1 1 11 6  19 o 0 32.002  13.7563  16.6979   -144.605     6.62433    -144.605     
1 1 1 11 6  20 o 0 51.8462 15.6647  44.913    -77.6557     0.989619   -77.6557     
1 1 1 11 6  21 o 0 42.2858 17.7439  ?         ?            ?          ?            
1 1 1 11 6  22 o 0 29.2458 12.9399  ?         ?            ?          ?            
1 1 1 11 7  0  o 0 150.129 9.04191  143.742   0            126.707    180          
1 1 1 11 7  1  o 0 310.925 12.8866  361.625   87.8221      149.557    87.8221      
1 1 1 11 7  2  o 0 256.229 9.26013  219.386   -98.5197     26.7911    81.4803      
1 1 1 11 7  3  o 0 354.978 14.2285  296.847   -33.6172     62.289     146.383      
1 1 1 11 7  4  o 0 393.975 17.1419  362.844   9.52836      0.233942   -170.472     
1 1 1 11 7  5  o 0 221.861 10.3498  215.498   -78.4367     44.335     -78.4367     
1 1 1 11 7  6  o 0 301.108 12.2679  263.868   161.791      8.2421     161.791      
1 1 1 11 7  7  o 0 344.596 13.869   307.385   -55.9315     23.0434    -55.9315     
1 1 1 11 7  8  o 0 399.427 17.3638  285.142   139.077      112.57     -40.9225     
1 1 1 11 7  9  o 0 116.633 7.2801   53.1485   108.604      63.3067    -71.3962     
1 1 1 11 7  10 o 0 76.4147 10.7899  9.65929   37.0635      134.536    37.0635      
1 1 1 11 7  11 o 0 39.2727 14.2866  34.8734   171.39       102.314    171.39       
1 1 1 11 7  12 o 0 151.588 10.0363  96.4567   115.104      75.102     -64.8963     
1 1 1 11 7  13 o 0 81.3648 7.80414  33.1077   -148.63      4.41207    -148.63      
1 1 1 11 7  14 f 1 132.277 7.38109  139.077   118.792      56.0137    118.792      
1 1 1 11 7  15 o 0 323.623 13.2752  284.02    -123.991     10.5846    -123.991     
1 1 1 11 7  16 o 0 63.45   9.76107  35.5821   99.9819      52.4262    -80.0181     
1 1 1 11 7  17 o 0 212.235 9.44416  228.661   53.7554      31.1534    53.7554      
1 1 1 11 7  18 o 0 54.2923 10.9749  53.436    115.896      11.4523    115.896      
1 1 1 11 7  19 o 0 47.5297 14.5036  33.407    -70.015      17.1718    109.985      
1 1 1 11 7  20 o 0 47.3906 14.2851  48.6142   120.578      22.096     120.578      
1 1 1 11 7  21 o 0 36.2004 18.0467  ?         ?            ?          ?            
1 1 1 11 8  0  o 0 410.867 25.4263  386.975   0            43.6645    2.43153e-14  
1 1 1 11 8  1  o 0 396.733 14.8344  376.83    80.0652      17.9735    80.0652      
1 1 1 11 8  2  o 0 65.2215 9.27252  31.8749   118.951      135.197    118.951      
1 1 1 11 8  3  o 0 363.619 13.213   370.49    99.5136      72.1414    99.5136      
1 1 1 11 8  4  o 0 341.008 13.2313  352.219   -173.627     82.5627    -173.627     
1 1 1 11 8  5  o 0 628.22  27.2257  541.97    115.486      76.5894    -64.5142     
1 1 1 11 8  6  f 1 1040.82 35.8053  1016.81   -33.1604     190.234    -33.1604     
1 1 1 11 8  7  o 0 255.832 10.6308  181.877   62.0531      69.8199    -117.947     
1 1 1 11 8  8  o 0 602.851 25.8101  520.251   22.1302      3.97094    22.1302      
1 1 1 11 8  9  o 0 229.348 10.1175  181.787   162.984      25.6829    -17.016      
1 1 1 11 8  10 o 0 297.426 12.8478  273.044   -63.7755     34.2627    -63.7755     
1 1 1 11 8  11 o 0 93.7571 8.07152  58.6203   51.16        7.34198    -128.84      
1 1 1 11 8  12 o 0 56.0219 13.5866  29.5675   98.6908      136.497    98.6908      
1 1 1 11 8  13 o 0 84.7104 8.60531  46.7898   -11.2395     17.0453    168.76       
1 1 1 11 8  14 o 0 184.224 7.51588  189.955   153.712      61.4618    153.712      
1 1 1 11 8  15 o 0 103.821 7.09844  97.4128   -158.775     31.4015    -158.775     
1 1 1 11 8  16 o 0 85.0965 7.89432  94.2257   -144.823     22.2018    -144.823     
1 1 1 11 8  17 o 0 160.372 8.14623  194.509   46.2616      71.2504    46.2616      
1 1 1 11 8  18 o 0 109.986 7.70132  90.9975   177.875      29.4063    -2.12512     
1 1 1 11 8  19 o 0 63.0827 14.4108  53.1195   93.9196      8.01834    -86.0804     
1 1 1 11 8  20 o 0 28.4391 11.9867  13.8663   -85.8976     0.83329    94.1024      
1 1 1 11 8  21 o 0 34.9958 16.2103  ?         ?            ?          ?            
1 1 1 11 8  22 o 0 15.5931 7.67303  ?         ?            ?          ?            
1 1 1 11 9  0  o 0 416.466 21.286   390.876   180          54.3794    -3.12011e-14 
1 1 1 11 9  1  o 0 385.469 13.8427  351.012   18.6219      10.6542    -161.378     
1 1 1 11 9  2  o 0 159.888 7.22937  133.36    26.8906      1.92997    26.8906      
1 1 1 11 9  3  f 1 334.982 12.1825  334.086   132.294      55.1378    132.294      
1 1 1 11 9  4  o 0 274.699 11.2618  218.474   -61.1568     60.7559    118.843      
1 1 1 11 9  5  o 0 301.165 11.495   242.423   121.972      40.078     -58.0277     
1 1 1 11 9  6  o 0 425.581 15.6113  340.172   84.4319      64.7705    -95.5681     
1 1 1 11 9  7  o 0 334.443 14.2565  304.634   5.3615       37.4592    5.3615       
1 1 1 11 9  8  o 0 500.509 19.6305  564.54    41.5562      236.836    41.5562      
1 1 1 11 9  9  o 0 195.506 9.39799  156.953   -100.499     9.35064    79.5013      
1 1 1 11 9  10 o 0 180.581 8.11268  183.046   61.4148      69.9931    61.4148      
1 1 1 11 9  11 o 0 213.531 9.27669  233.37    122.94       119.271    122.94       
1 1 1 11 9  12 o 0 39.738  13.27    31.6567   -174.581     95.8476    -174.581     
1 1 1 11 9  13 o 0 123.726 7.2148   79.9059   138.206      56.1239    -41.7939     
1 1 1 11 9  14 o 0 127.143 6.45592  126.18    -158.156     40.1832    -158.156     
1 1 1 11 9  15 o 0 144.344 6.48922  122.302   123.705      4.70453    123.705      
1 1 1 11 9  16 o 0 160.025 7.4938   180.341   -73.5117     34.7978    -73.5117     
1 1 1 11 9  17 o 0 61.825  9.0991   53.5145   154.178      4.69269    -25.8223     
1 1 1 11 9  18 o 0 48.9373 11.9629  35.5655   43.7435      15.0397    -136.257     
1 1 1 11 9  19 f 1 24.1861 11.446   1.20304   -135.662     32.4425    44.3379      
1 1 1 11 9  20 o 0 32.9863 13.4201  ?         ?            ?          ?            
1 1 1 11 9  21 o 0 38.4591 16.9977  ?         ?            ?          ?            
1 1 1 11 10 0  o 0 250.042 11.4838  226.724   180          149.497    180          
1 1 1 11 10 1  o 0 283.57  9.91401  184.351   -174.081     149.961    5.9186       
1 1 1 11 10 2  o 0 424.673 16.5882  376.398   8.52755      33.5981    -171.472     
1 1 1 11 10 3  o 0 158.414 7.09691  120.408   96.083       23.8       -83.917      
1 1 1 11 10 4  o 0 748.255 28.573   757.639   169.498      125.73     169.498      
1 1 1 11 10 5  o 0 455.762 17.5137  408.946   -90.9931     13.2736    -90.9931     
1 1 1 11 10 6  o 0 816.277 30.5997  875.021   -88.5014     311.562    -88.5014     
1 1 1 11 10 7  o 0 370.893 15.0216  307.838   136.417      21.6895    -43.5835     
1 1 1 11 10 8  o 0 470.255 20.0415  493.063   62.0526      149.647    62.0526      
1 1 1 11 10 9  o 0 117.501 8.55703  58.5998   -28.5805     50.1666    151.419      
1 1 1 11 10 10 o 0 192.277 8.75474  173.041   -46.915      25.6309    -46.915      
1 1 1 11 10 11 o 0 203.269 8.39663  142.368   -45.9745     51.9407    134.025      
1 1 1 11 10 12 o 0 268.433 11.3134  228.015   -101.015     30.8835    78.9848      
1 1 1 11 10 13 o 0 157.849 7.00275  135.731   152.66       5.70876    -27.34       
1 1 1 11 10 14 o 0 202.951 9.94286  182.323   76.7001      13.4905    76.7001      
1 1 1 11 10 15 o 0 107.656 6.19506  48.6154   -78.6263     79.4556    101.374      
1 1 1 11 10 16 o 0 154.019 7.5352   184.368   25.8084      57.4094    25.8084      
1 1 1 11 10 17 o 0 178.192 9.20312  227.392   -107.236     102.499    -107.236     
1 1 1 11 10 18 o 0 104.731 9.11478  98.3787   173.751      1.65001    -6.24938     
1 1 1 11 10 19 o 0 27.4882 12.8572  1.77298   85.6542      0.271895   85.6542      
1 1 1 11 10 20 o 0 27.738  12.2299  ?         ?            ?          ?            
1 1 1 11 10 21 o 0 42.2521 17.5133  ?         ?            ?          ?            
1 1 1 11 11 0  o 0 554.415 37.2725  516.999   180          159.977    180          
1 1 1 11 11 1  o 0 331.489 17.0517  310.027   -90          58.221     90           
1 1 1 11 11 2  o 0 384.502 18.6901  359.985   180          118.253    180          
1 1 1 11 11 3  o 0 383.24  21.1381  358.31    -90          8.22586    -90          
1 1 1 11 11 4  o 0 103.352 10.4464  92.178    180          152.424    4.57732e-15  
1 1 1 11 11 5  o 0 813.169 37.7577  725.26    90           135.708    -90          
1 1 1 11 11 6  o 0 29.5386 16.9043  9.13605   0            99.3702    180          
1 1 1 11 11 7  o 0 74.8313 16.6147  63.5676   -90          185.264    90           
1 1 1 11 11 8  o 0 201.11  13.5143  178.766   180          65.3182    180          
1 1 1 11 11 9  o 0 98.251  12.1262  51.0178   -90          17.215     -90          
1 1 1 11 11 10 o 0 182.335 11.3212  158.429   0            79.9843    180          
1 1 1 11 11 11 o 0 58.6324 21.2492  45.5559   90           79.4057    -90          
1 1 1 11 11 12 o 0 30.9554 17.992   10.1021   180          51.3794    -9.28606e-15 
1 1 1 11 11 13 o 0 43.5588 19.8809  33.6468   -90          37.9055    90           
1 1 1 11 11 14 o 0 175.864 10.5185  154.166   180          0.0547678  1.65188e-14  
1 1 1 11 11 15 o 0 35.2558 18.5197  17.7676   90           4.4004     -90          
1 1 1 11 11 16 o 0 85.1717 11.4311  87.0795   0            28.7359    4.30004e-15  
1 1 1 11 11 17 o 0 29.6812 17.8249  22.8171   90           8.77271    -90          
1 1 1 11 11 18 o 0 63.7066 17.6166  61.2989   180          1.9093     3.26153e-13  
1 1 1 11 11 19 o 0 49.3229 19.8087  45.8968   90           9.09239    -90          
1 1 1 11 11 20 o 0 58.4754 16.7109  ?         ?            ?          ?            
1 1 1 11 11 21 o 0 41.7157 19.1165  ?         ?            ?          ?            
1 1 1 12 0  0  o 0 640.555 43.8113  648.43    180          106.962    180          
1 1 1 12 0  1  o 0 352.972 17.1351  352.155   -45          168.318    -45          
1 1 1 12 0  2  o 0 341.067 17.1178  335.021   -90          4.65518    -90          
1 1 1 12 0  3  o 0 296.687 17.6597  283.432   -135         125.698    45           
1 1 1 12 0  4  o 0 468.54  28.7443  441.428   180          83.4393    3.54946e-14  
1 1 1 12 0  5  o 0 185.667 12.3138  165.283   135          70.205     135          
1 1 1 12 0  6  o 0 22.3115 14.9598  2.27028   90           43.1924    -90          
1 1 1 12 0  7  o 0 508.674 28.6573  444.546   45           91.2513    -135         
1 1 1 12 0  8  o 0 271.213 17.5874  233.732   180          82.1408    180          
1 1 1 12 0  9  o 0 574.367 32.3968  509.966   135          45.3478    135          
1 1 1 12 0  10 o 0 140.437 11.7046  118.831   -90          8.85327    90           
1 1 1 12 0  11 f 1 282.726 14.5504  242.7     -135         13.3214    45           
1 1 1 12 0  12 o 0 94.8061 11.9824  47.6946   0            13.549     4.75451e-17  
1 1 1 12 0  13 o 0 284.501 23.8529  259.534   135          58.4602    135          
1 1 1 12 0  14 o 0 223.347 12.6398  199.293   90           28.0007    90           
1 1 1 12 0  15 o 0 137.834 9.7531   120.116   45           15.5971    -135         
1 1 1 12 0  16 o 0 17.1048 12.0637  1.85854   0            6.7623     -180         
1 1 1 12 0  17 o 0 47.633  17.7553  11.278    -45          4.4451     -45          
1 1 1 12 0  18 o 0 85.3859 12.0539  84.8283   -90          20.1899    90           
1 1 1 12 0  19 o 0 27.7052 17.4459  5.50426   45           1.16363    -135         
1 1 1 12 0  20 o 0 26.0739 16.2176  18.5677   180          6.22946    4.24763e-14  
1 1 1 12 0  21 o 0 21.8673 15.8708  ?         ?            ?          ?            
1 1 1 12 0  22 o 0 31.0828 19.8781  ?         ?            ?          ?            
1 1 1 12 1  0  o 0 524.223 25.3115  524.435   180          39.122     -2.39834e-13 
1 1 1 12 1  1  o 0 410.208 15.2272  376.395   -72.1227     46.4325    107.877      
1 1 1 12 1  2  o 0 228.425 8.84896  172.222   -146.086     82.1651    33.9142      
1 1 1 12 1  3  o 0 401.01  15.769   408.352   -105.672     67.5226    -105.672     
1 1 1 12 1  4  f 1 167.041 7.76132  36.0419   -8.49585     224.356    171.504      
1 1 1 12 1  5  o 0 218.182 10.3189  183.366   78.6663      16.2064    -101.334     
1 1 1 12 1  6  o 0 757.08  30.3385  639.502   2.86289      54.6421    -177.137     
1 1 1 12 1  7  o 0 223.209 9.81102  145.29    52.7105      82.31      -127.289     
1 1 1 12 1  8  o 0 343.292 13.6769  332.472   96.3745      88.6551    96.3745      
1 1 1 12 1  9  o 0 219.017 12.7023  195.871   -99.1021     26.8147    -99.1021     
1 1 1 12 1  10 o 0 454.99  18.0206  432.49    -25.3566     80.9715    -25.3566     
1 1 1 12 1  11 o 0 247.362 11.696   229.645   22.9091      46.06      22.9091      
1 1 1 12 1  12 o 0 98.0854 10.1554  51.2797   25.6918      38.2786    -154.308     
1 1 1 12 1  13 f 1 135.236 7.417    124.928   106.759      28.9833    106.759      
1 1 1 12 1  14 o 0 46.2504 12.4583  10.1373   -174.316     11.5992    5.68407      
1 1 1 12 1  15 o 0 71.9065 10.0595  17.8829   -163.492     78.2843    16.5083      
1 1 1 12 1  16 o 0 76.2731 8.57162  46.089    -75.2514     60.5981    104.749      
1 1 1 12 1  17 o 0 52.2783 12.6875  17.7209   -166.644     61.969     13.3561      
1 1 1 12 1  18 o 0 24.9811 10.9272  3.89513   63.7377      11.5567    -116.262     
1 1 1 12 1  19 o 0 21.7905 10.5103  3.14147   -137.245     15.4582    42.7552      
1 1 1 12 1  20 o 0 24.0123 11.0506  6.07341   86.6734      5.29396    -93.3266     
1 1 1 12 1  21 o 0 26.1069 13.0142  ?         ?            ?          ?            
1 1 1 12 2  0  o 0 557.37  29.2894  551.49    180          49.4308    -180         
1 1 1 12 2  1  o 0 416.257 15.0167  443.644   129.767      85.1045    129.767      
1 1 1 12 2  2  o 0 339.072 12.3657  266.043   82.2779      112.727    -97.7221     
1 1 1 12 2  3  f 1 356.364 13.2513  298.681   158.74       64.9571    -21.2596     
1 1 1 12 2  4  o 0 187.965 8.05515  125.555   145.681      78.9633    -34.319      
1 1 1 12 2  5  o 0 138.182 7.06569  56.0094   -162.502     118.066    17.4977      
1 1 1 12 2  6  o 0 633.573 25.451   516.196   -86.2498     80.8401    93.7502      
1 1 1 12 2  7  o 0 208.824 8.42593  111.674   -62.3036     124.875    117.696      
1 1 1 12 2  8  o 0 563.389 23.5834  403.023   18.4453      157.97     -161.555     
1 1 1 12 2  9  o 0 290.704 12.4476  223.41    88.2447      54.9249    -91.7553     
1 1 1 12 2  10 o 0 225.15  10.5333  181.014   65.132       10.9102    -114.868     
1 1 1 12 2  11 o 0 222.91  9.27659  175.4     -12.5212     21.0366    167.479      
1 1 1 12 2  12 o 0 196.497 9.18992  141.621   -48.5556     36.1082    131.444      
1 1 1 12 2  13 o 0 134.186 7.65363  84.5255   11.5751      58.6298    -168.425     
1 1 1 12 2  14 o 0 101.328 6.84874  98.237    8.5491       33.3643    8.5491       
1 1 1 12 2  15 o 0 124.148 7.12748  79.0823   -42.3344     49.6621    137.666      
1 1 1 12 2  16 o 0 174.768 7.82929  237.655   51.2197      115.636    51.2197      
1 1 1 12 2  17 o 0 115.616 7.03533  130.11    11.4374      31.991     11.4374      
1 1 1 12 2  18 o 0 54.1759 12.7285  61.5904   165.848      35.1473    165.848      
1 1 1 12 2  19 o 0 29.429  11.9191  16.6358   145.731      7.04239    -34.2688     
1 1 1 12 2  20 o 0 38.1105 14.7871  24.2872   -137.043     13.8859    42.9571      
1 1 1 12 2  21 o 0 36.5426 16.1279  ?         ?            ?          ?            
1 1 1 12 2  22 o 0 19.1621 9.50012  ?         ?            ?          ?            
1 1 1 12 3  0  o 0 370.815 20.8419  363.28    0            157.109    -3.24616e-15 
1 1 1 12 3  1  o 0 290.356 12.0279  233.134   18.8903      83.2143    -161.11      
1 1 1 12 3  2  o 0 451.508 16.9159  404.875   13.3913      50.3996    -166.609     
1 1 1 12 3  3  o 0 561.361 22.1873  527.522   78.1115      4.67763    78.1115      
1 1 1 12 3  4  o 0 146.624 6.02673  128.658   -155.887     38.6907    -155.887     
1 1 1 12 3  5  o 0 379.305 15.9623  334.354   -153.525     21.2154    26.4749      
1 1 1 12 3  6  o 0 290.401 11.2972  253.89    151.533      11.1474    151.533      
1 1 1 12 3  7  o 0 268.687 12.3538  218.427   -92.7586     15.592     87.2414      
1 1 1 12 3  8  o 0 310.378 12.0791  334.805   -41.0024     156.112    -41.0024     
1 1 1 12 3  9  o 0 332.357 13.0785  237.794   44.4826      102.517    -135.517     
1 1 1 12 3  10 o 0 199.485 10.5208  98.4892   -119.44      142.293    60.5601      
1 1 1 12 3  11 o 0 219.258 9.08911  199.879   -130.343     36.6125    -130.343     
1 1 1 12 3  12 o 0 134.571 8.50674  129.516   151.186      36.6308    151.186      
1 1 1 12 3  13 o 0 84.1005 7.46726  46.9434   -22.7849     4.62086    157.215      
1 1 1 12 3  14 o 0 217.744 8.29562  209.816   -115.173     38.5507    -115.173     
1 1 1 12 3  15 f 1 138.785 7.6326   99.4056   137.949      34.4241    -42.0506     
1 1 1 12 3  16 o 0 104.441 7.49643  134.611   -69.2615     61.3592    -69.2615     
1 1 1 12 3  17 o 0 160.501 7.16554  177.781   41.6164      34.2856    41.6164      
1 1 1 12 3  18 o 0 124.026 8.18945  142.825   -52.2124     45.4517    -52.2124     
1 1 1 12 3  19 o 0 27.4474 12.445   11.6602   -173.646     15.0458    6.35366      
1 1 1 12 3  20 o 0 36.4516 13.5074  29.4444   169.206      12.3167    169.206      
1 1 1 12 3  21 o 0 48.2102 12.6252  ?         ?            ?          ?            
1 1 1 12 3  22 o 0 32.3866 16.0568  ?         ?            ?          ?            
1 1 1 12 4  0  o 0 126.335 8.6955   118.879   0            39.3422    180          
1 1 1 12 4  1  o 0 380.234 13.704   296.115   -125.25      131.176    54.7505      
1 1 1 12 4  2  o 0 346.008 12.6892  400.867   85.9229      156.92     85.9229      
1 1 1 12 4  3  o 0 111.644 6.91456  2.19346   -114.679     189.008    -114.679     
1 1 1 12 4  4  o 0 474.296 20.213   499.494   8.59262      125.923    8.59262      
1 1 1 12 4  5  o 0 285.788 10.1767  266.577   92.4248      22.5381    92.4248      
1 1 1 12 4  6  o 0 537.953 24.5059  375.467   77.2198      191.551    -102.78      
1 1 1 12 4  7  o 0 403.593 16.9828  340.01    -106.836     13.1681    73.1644      
1 1 1 12 4  8  o 0 435.846 18.0385  407.25    -128.821     75.4186    -128.821     
1 1 1 12 4  9  o 0 437.266 18.2358  430.276   81.6638      96.9366    81.6638      
1 1 1 12 4  10 o 0 265.077 11.9442  220.878   -119.688     11.3997    60.3124      
1 1 1 12 4  11 o 0 217.476 9.39269  175.385   172.385      10.5862    -7.61513     
1 1 1 12 4  12 o 0 60.1207 12.0226  19.6496   -98.1476     123.607    -98.1476     
1 1 1 12 4  13 o 0 157.829 7.17633  94.585    -136.225     84.4809    43.7746      
1 1 1 12 4  14 o 0 35.7803 12.6363  3.17014   -174.611     30.1358    -174.611     
1 1 1 12 4  15 o 0 193.226 7.20781  165.986   23.1839      3.46384    23.1839      
1 1 1 12 4  16 o 0 126.386 7.07817  120.162   -21.9529     17.7156    158.047      
1 1 1 12 4  17 o 0 69.4079 9.33736  57.5456   94.5364      15.767     -85.4636     
1 1 1 12 4  18 o 0 34.8168 12.791   14.1474   -60.6782     28.5708    119.322      
1 1 1 12 4  19 o 0 76.9558 11.5722  95.6504   -141.387     51.8098    -141.387     
1 1 1 12 4  20 o 0 30.0393 12.6601  16.2976   -60.3059     9.26324    119.694      
1 1 1 12 4  21 o 0 26.5408 13.0571  ?         ?            ?          ?            
1 1 1 12 4  22 o 0 15.8204 7.93705  ?         ?            ?          ?            
1 1 1 12 5  0  o 0 248.002 12.8345  239.025   0            57.7396    3.49312e-14  
1 1 1 12 5  1  f 1 268.781 9.30312  224.132   127.789      50.9451    -52.2109     
1 1 1 12 5  2  o 0 350.867 12.9991  303.674   84.4137      41.6308    -95.5863     
1 1 1 12 5  3  o 0 288.893 11.4774  277.7     -68.5807     31.6716    -68.5807     
1 1 1 12 5  4  o 0 496.682 19.7114  429.195   -139.17      57.6361    40.8304      
1 1 1 12 5  5  o 0 115.089 6.53839  39.3709   110.769      100.031    -69.2313     
1 1 1 12 5  6  o 0 290.574 13.6904  239.675   -25.7159     17.837     154.284      
1 1 1 12 5  7  o 0 572.456 21.5952  562.695   -70.3051     136.384    -70.3051     
1 1 1 12 5  8  o 0 275.703 12.5247  161.585   -19.6305     138.719    160.37       
1 1 1 12 5  9  o 0 125.177 7.99355  74.5344   -79.3432     30.3846    100.657      
1 1 1 12 5  10 o 0 240.943 11.7755  220.341   -175.484     32.2119    -175.484     
1 1 1 12 5  11 o 0 387.411 15.2156  267.509   -178.257     122.571    1.74348      
1 1 1 12 5  12 o 0 38.6687 13.5975  42.0297   109.831      120.087    109.831      
1 1 1 12 5  13 o 0 121.069 7.68299  85.5064   171.106      27.0161    -8.89425     
1 1 1 12 5  14 o 0 38.865  13.4522  2.42585   -117.129     42.1798    -117.129     
1 1 1 12 5  15 o 0 82.3858 8.26129  70.4585   -78.0702     43.2697    -78.0702     
1 1 1 12 5  16 o 0 158.083 7.7149   170.91    93.0412      18.0212    93.0412      
1 1 1 12 5  17 o 0 110.384 6.60006  141.388   -37.6702     69.5067    -37.6702     
1 1 1 12 5  18 f 1 37.4119 13.2827  3.24943   -0.359107    59.4226    179.641      
1 1 1 12 5  19 o 0 30.1793 12.3846  16.6916   65.4122      10.4929    -114.588     
1 1 1 12 5  20 o 0 77.3476 14.8278  71.0431   71.913       4.17725    71.913       
1 1 1 12 5  21 f 1 30.9773 15.1687  ?         ?            ?          ?            
1 1 1 12 6  0  o 0 391.645 20.16    375.135   180          61.0789    1.95163e-14  
1 1 1 12 6  1  o 0 292.766 10.1947  186.267   173.255      167.167    -6.74488     
1 1 1 12 6  2  o 0 361.556 15.3998  305.341   177.234      56.8225    -2.76593     
1 1 1 12 6  3  o 0 387.136 14.6618  422.285   77.8165      135.544    77.8165      
1 1 1 12 6  4  o 0 805.584 30.7852  715.904   67.5485      60.5075    -112.452     
1 1 1 12 6  5  o 0 77.2756 8.2523   5.84105   -83.3683     99.3523    -83.3683     
1 1 1 12 6  6  o 0 486.065 17.8014  432.75    -5.36107     18.419     -5.36107     
1 1 1 12 6  7  o 0 437.341 17.1812  326.687   48.9309      99.5111    -131.069     
1 1 1 12 6  8  o 0 172.151 8.24041  97.4842   110.338      79.3338    -69.6625     
1 1 1 12 6  9  o 0 168.012 8.29112  142.536   88.0548      22.4564    88.0548      
1 1 1 12 6  10 o 0 312.502 14.2139  146.518   -149.931     245.462    30.0692      
1 1 1 12 6  11 o 0 180.606 7.73521  192.071   6.17657      98.1777    6.17657      
1 1 1 12 6  12 o 0 159.713 7.6774   123.389   -28.973      33.107     151.027      
1 1 1 12 6  13 o 0 209.432 8.60157  183.884   0.663819     1.34952    0.663819     
1 1 1 12 6  14 o 0 126.562 6.81885  120.754   -8.06889     29.5951    -8.06889     
1 1 1 12 6  15 o 0 38.7983 12.5263  8.67617   -145.246     61.009     -145.246     
1 1 1 12 6  16 o 0 99.7852 7.4491   113.199   135.95       28.334     135.95       
1 1 1 12 6  17 o 0 73.8304 9.7971   86.1121   -0.835348    38.959     -0.835348    
1 1 1 12 6  18 o 0 47.839  12.6042  43.7427   83.0274      7.02704    83.0274      
1 1 1 12 6  19 o 0 121.729 10.8904  120.128   157.47       12.6041    157.47       
1 1 1 12 6  20 o 0 34.585  13.935   14.1502   -30.5844     27.6005    149.416      
1 1 1 12 6  21 o 0 38.0161 17.882   ?         ?            ?          ?            
1 1 1 12 6  22 o 0 27.707  11.9122  ?         ?            ?          ?            
1 1 1 12 7  0  o 0 147.142 10.4568  137.727   180          53.5694    -2.22917e-15 
1 1 1 12 7  1  o 0 423.426 15.5765  436.19    -63.6218     89.572     -63.6218     
1 1 1 12 7  2  o 0 327.478 11.696   237.051   -51.3831     127.636    128.617      
1 1 1 12 7  3  o 0 306.785 12.6277  282.343   -37.767      7.88282    -37.767      
1 1 1 12 7  4  o 0 525.372 19.1613  510.233   34.0631      54.5177    34.0631      
1 1 1 12 7  5  o 0 443.598 16.4783  399.725   59.6487      21.5776    59.6487      
1 1 1 12 7  6  o 0 362.078 14.7864  363.831   -92.6882     105.392    -92.6882     
1 1 1 12 7  7  o 0 477.089 18.8095  469.735   50.0687      120.131    50.0687      
1 1 1 12 7  8  o 0 306.992 13.921   337.174   -108.508     169.615    -108.508     
1 1 1 12 7  9  o 0 115.2   8.94249  60.8992   -88.5197     33.5779    91.4803      
1 1 1 12 7  10 o 0 100.586 8.75222  71.9988   -89.7397     6.4109     -89.7397     
1 1 1 12 7  11 o 0 82.6107 8.766    35.8727   -147.734     4.48269    -147.734     
1 1 1 12 7  12 o 0 142.163 7.46208  115.138   -95.7302     12.9125    84.2698      
1 1 1 12 7  13 o 0 72.7612 9.18282  25.3192   -111.144     34.3457    68.8561      
1 1 1 12 7  14 o 0 149.854 6.85162  122.457   -91.3928     11.3706    88.6072      
1 1 1 12 7  15 o 0 88.1139 8.33683  73.8775   13.3429      14.2226    13.3429      
1 1 1 12 7  16 o 0 30.8438 12.0987  5.33123   146.982      23.2863    -33.0179     
1 1 1 12 7  17 o 0 95.2968 7.2402   100.248   -44.5541     17.6913    -44.5541     
1 1 1 12 7  18 o 0 122.143 8.37459  115.787   -24.8681     2.49718    155.132      
1 1 1 12 7  19 o 0 78.1655 9.73246  66.6852   148.353      9.95413    -31.6465     
1 1 1 12 7  20 o 0 35.2958 14.1953  23.1709   90.4976      7.62457    -89.5024     
1 1 1 12 7  21 o 0 29.6809 13.949   ?         ?            ?          ?            
1 1 1 12 8  0  o 0 204.939 11.7725  191.836   180          54.2203    -5.19437e-14 
1 1 1 12 8  1  o 0 605.982 20.2279  536.348   -45.9167     54.2977    134.083      
1 1 1 12 8  2  o 0 346.802 12.4589  380.037   -126.902     129.368    -126.902     
1 1 1 12 8  3  o 0 190.967 7.83682  102.542   139.581      131.819    -40.4188     
1 1 1 12 8  4  o 0 174.592 7.44063  149.141   175.966      6.25696    175.966      
1 1 1 12 8  5  o 0 599.487 25.5612  602.905   -126.907     150.603    -126.907     
1 1 1 12 8  6  o 0 724.709 29.6896  653.797   145.335      39.867     145.335      
1 1 1 12 8  7  o 0 390.96  14.1002  344.749   -105.38      21.8264    -105.38      
1 1 1 12 8  8  o 0 299.631 12.5438  312.811   148.205      108.451    148.205      
1 1 1 12 8  9  o 0 74.4314 12.2192  0.202445  -89.0758     56.6535    90.9242      
1 1 1 12 8  10 o 0 167.217 8.32332  153.026   74.4016      34.3333    74.4016      
1 1 1 12 8  11 o 0 42.5731 15.4111  40.3449   -156.087     123.83     -156.087     
1 1 1 12 8  12 o 0 114.529 6.92581  95.8824   -172.588     11.7788    -172.588     
1 1 1 12 8  13 o 0 31.5677 12.8804  3.19397   152.153      15.1422    152.153      
1 1 1 12 8  14 o 0 177.186 8.43646  140.146   75.9447      24.7555    -104.055     
1 1 1 12 8  15 o 0 163.804 8.23224  141.777   16.7155      10.6663    16.7155      
1 1 1 12 8  16 o 0 144.845 6.90735  193.775   -0.383002    97.0268    -0.383002    
1 1 1 12 8  17 f 1 41.3023 12.8747  14.8585   55.0374      38.6788    -124.963     
1 1 1 12 8  18 o 0 31.7324 12.5023  14.6035   -38.6469     1.82041    141.353      
1 1 1 12 8  19 o 0 31.0143 13.4349  14.1141   132.495      4.99281    132.495      
1 1 1 12 8  20 o 0 41.8839 15.3315  ?         ?            ?          ?            
1 1 1 12 8  21 o 0 24.9793 10.9363  ?         ?            ?          ?            
1 1 1 12 8  22 o 0 25.8747 8.38049  ?         ?            ?          ?            
1 1 1 12 9  0  o 0 336.926 18.3102  314.066   0            155.838    4.55183e-14  
1 1 1 12 9  1  o 0 239.667 8.5658   259.659   104.093      100.21     104.093      
1 1 1 12 9  2  o 0 380.235 13.9513  347.822   20.5092      0.707413   -159.491     
1 1 1 12 9  3  o 0 272.758 11.1653  294.841   -55.2958     105.815    -55.2958     
1 1 1 12 9  4  o 0 192.777 7.94038  203.955   170.967      91.8509    170.967      
1 1 1 12 9  5  o 0 620.275 22.0166  621.846   -128.725     153.086    -128.725     
1 1 1 12 9  6  o 0 147.822 7.80972  109.399   -113.37      3.46136    66.6295      
1 1 1 12 9  7  o 0 377.539 14.1533  377.464   -51.5466     114.356    -51.5466     
1 1 1 12 9  8  o 0 268.321 12.8098  180.036   -113.244     105.852    66.7562      
1 1 1 12 9  9  o 0 107.429 8.24743  44.2936   156.89       2.81332    156.89       
1 1 1 12 9  10 f 1 308.414 13.3447  281.57    54.3956      38.1634    54.3956      
1 1 1 12 9  11 o 0 165.37  9.375    135.753   49.8169      6.98728    49.8169      
1 1 1 12 9  12 o 0 283.044 11.4926  278.217   -43.6226     46.8716    -43.6226     
1 1 1 12 9  13 f 1 26.3635 11.6809  24.2777   95.9586      69.4774    95.9586      
1 1 1 12 9  14 o 0 194.597 8.86353  79.7636   130.809      177.209    -49.1915     
1 1 1 12 9  15 o 0 70.6836 9.56432  51.4712   -37.7569     9.87266    -37.7569     
1 1 1 12 9  16 o 0 170.931 8.43333  184.597   -30.3179     23.4464    -30.3179     
1 1 1 12 9  17 o 0 166.732 9.10785  195.711   127.877      63.2135    127.877      
1 1 1 12 9  18 o 0 74.4753 9.79548  76.3387   -17.1109     16.362     -17.1109     
1 1 1 12 9  19 o 0 41.1467 15.3469  38.2744   -56.5647     13.4521    -56.5647     
1 1 1 12 9  20 o 0 50.6436 15.8616  ?         ?            ?          ?            
1 1 1 12 9  21 o 0 42.21   15.5345  ?         ?            ?          ?            
1 1 1 12 9  22 o 0 43.93   7.66739  ?         ?            ?          ?            
1 1 1 12 10 0  o 0 877.443 41.0026  814.721   0            24.9929    180          
1 1 1 12 10 1  o 0 487.765 16.795   461.098   107.372      25.0658    107.372      
1 1 1 12 10 2  o 0 320.045 11.7066  330.608   -9.73835     83.8808    -9.73835     
1 1 1 12 10 3  o 0 82.1914 7.39648  12.1166   94.3374      40.5238    -85.6626     
1 1 1 12 10 4  o 0 449.894 16.7097  353.05    -97.1441     85.9746    82.8559      
1 1 1 12 10 5  o 0 206.506 8.46706  100.393   132.863      148.375    -47.1373     
1 1 1 12 10 6  o 0 591.249 23.0663  536.605   10.8435      45.4607    10.8435      
1 1 1 12 10 7  o 0 755.252 27.4267  679.025   -50.141      56.7368    -50.141      
1 1 1 12 10 8  o 0 572.072 22.6845  515.698   177.516      18.3422    177.516      
1 1 1 12 10 9  o 0 360.122 15.5596  362.39    -63.9797     100.495    -63.9797     
1 1 1 12 10 10 o 0 132.976 7.43365  91.1528   135.988      29.0687    -44.0123     
1 1 1 12 10 11 o 0 54.8578 13.3297  18.7714   97.537       100.839    97.537       
1 1 1 12 10 12 o 0 151.211 7.77896  142.342   155.568      29.5768    155.568      
1 1 1 12 10 13 o 0 96.488  9.69893  63.8125   -121.827     33.4531    58.1731      
1 1 1 12 10 14 o 0 207.495 6.76309  207.838   -71.5851     60.8187    -71.5851     
1 1 1 12 10 15 o 0 123.774 7.03482  103.516   102.339      1.6712     102.339      
1 1 1 12 10 16 o 0 86.8593 8.25425  98.374    -26.4225     30.2935    -26.4225     
1 1 1 12 10 17 o 0 90.7673 8.77582  97.692    -105.792     21.7645    -105.792     
1 1 1 12 10 18 o 0 94.7407 8.3133   99.1977   -87.9491     22.249     -87.9491     
1 1 1 12 10 19 o 0 43.8519 13.0697  35.1302   -28.0924     2.78098    151.908      
1 1 1 12 10 20 f 1 53.4889 19.309   ?         ?            ?          ?            
1 1 1 12 10 21 o 0 31.5262 14.5966  ?         ?            ?          ?            
1 1 1 12 10 22 o 0 27.174  13.6078  ?         ?            ?          ?            
1 1 1 12 11 0  o 0 425.234 22.5463  393.333   0            61.7384    -2.87396e-14 
1 1 1 12 11 1  o 0 441.651 15.718   323.512   45.5697      162.698    -134.43      
1 1 1 12 11 2  o 0 477.089 17.3984  534.674   109.674      197.782    109.674      
1 1 1 12 11 3  o 0 307.383 11.3784  318.34    145.155      107.356    145.155      
1 1 1 12 11 4  o 0 489.561 17.6427  422.68    13.1846      15.1412    -166.815     
1 1 1 12 11 5  o 0 575.046 21.4895  577.152   130.091      149.192    130.091      
1 1 1 12 11 6  o 0 266.497 10.2151  209.848   -72.6144     29.7713    107.386      
1 1 1 12 11 7  f 1 211.087 9.21962  191.638   -9.01119     45.1462    -9.01119     
1 1 1 12 11 8  o 0 159.998 7.87031  71.8996   -40.7266     119.541    139.273      
1 1 1 12 11 9  o 0 366.547 14.54    328.656   -77.7405     22.4757    -77.7405     
1 1 1 12 11 10 o 0 231.292 9.29199  169.347   -127.755     49.4828    52.2448      
1 1 1 12 11 11 o 0 213.045 9.16113  191.166   -158.241     1.90262    21.7587      
1 1 1 12 11 12 o 0 37.5039 13.3558  51.5901   -66.0673     140.51     -66.0673     
1 1 1 12 11 13 o 0 55.9043 11.7035  3.51657   -50.5671     93.773     -50.5671     
1 1 1 12 11 14 o 0 28.9489 12.3022  9.23233   -141.762     32.2804    -141.762     
1 1 1 12 11 15 o 0 145.691 7.27231  134.186   -122.4       26.683     -122.4       
1 1 1 12 11 16 o 0 241.651 9.03366  310.39    149.559      134.589    149.559      
1 1 1 12 11 17 o 0 28.9075 11.9248  10.546    151.976      9.03312    -28.024      
1 1 1 12 11 18 o 0 30.1179 12.692   11.7077   -3.05757     4.44153    176.942      
1 1 1 12 11 19 o 0 39.0411 14.757   24.9664   9.73309      14.0001    -170.267     
1 1 1 12 11 20 o 0 34.8594 13.3584  ?         ?            ?          ?            
1 1 1 12 11 21 o 0 33.3857 15.6308  ?         ?            ?          ?            
1 1 1 12 12 0  o 0 715.565 48.5447  659.324   180          65.2552    180          
1 1 1 12 12 1  o 0 455.977 22.9996  421.053   -90          100.272    -90          
1 1 1 12 12 2  o 0 734.844 32.7614  654.685   180          20.1142    7.39267e-14  
1 1 1 12 12 3  o 0 623.485 29.3566  554.425   -90          6.65286    90           
1 1 1 12 12 4  o 0 462.388 24.163   409.365   0            20.9957    -180         
1 1 1 12 12 5  o 0 430.093 20.8586  378.112   90           8.4204     90           
1 1 1 12 12 6  o 0 827.869 41.3108  720.882   180          30.6042    180          
1 1 1 12 12 7  o 0 50.7882 19.3289  10.6006   -90          30.9423    90           
1 1 1 12 12 8  o 0 203.122 12.3649  179.92    180          18.9957    180          
1 1 1 12 12 9  o 0 39.4803 20.7824  6.1214    -90          16.0236    90           
1 1 1 12 12 10 o 0 28.7108 19.5136  4.12691   0            24.0706    180          
1 1 1 12 12 11 o 0 305.47  17.1783  283.43    -90          26.8538    90           
1 1 1 12 12 12 o 0 38.6932 20.0888  13.9937   180          41.2086    -9.14072e-16 
1 1 1 12 12 13 o 0 34.8656 17.975   24.1862   -90          47.7237    90           
1 1 1 12 12 14 o 0 85.1433 11.2144  73.1175   0            6.7206     180          
1 1 1 12 12 15 o 0 118.345 10.6461  122.838   -90          12.1638    -90          
1 1 1 12 12 16 o 0 170.578 10.521   172.016   180          32.9577    180          
1 1 1 12 12 17 o 0 51.7654 18.0588  50.5745   90           13.531     -90          
1 1 1 12 12 18 o 0 45.5382 18.2308  42.2961   180          1.70374    -3.383e-13   
1 1 1 12 12 19 o 0 42.4613 22.2465  38.1729   90           3.3996     90           
1 1 1 12 12 20 o 0 43.054  24.8498  ?         ?            ?          ?            
1 1 1 12 12 21 o 0 16.8437 12.1613  ?         ?            ?          ?            
1 1 1 13 0  1  o 0 343.399 16.7623  340.758   45           84.5633    45           
1 1 1 13 0  2  o 0 61.8095 12.7309  34.1825   0            66.852     180          
1 1 1 13 0  3  o 0 171.461 13.8479  163.058   -45          95.597     135          
1 1 1 13 0  4  o 0 500.723 27.9894  469.613   -90          3.5917     -90          
1 1 1 13 0  5  o 0 267.776 15.8639  247.777   -135         28.6106    45           
1 1 1 13 0  6  o 0 476.692 26.0432  419.794   0            58.23      180          
1 1 1 13 0  7  o 0 388.032 20.1035  337.104   -45          55.9957    -45          
1 1 1 13 0  8  o 0 300.993 21.5327  257.783   -90          51.2826    90           
1 1 1 13 0  9  o 0 40.4263 20.6013  15.9438   -135         88.2391    45           
1 1 1 13 0  10 o 0 160.058 14.1152  138.841   0            16.402     -180         
1 1 1 13 0  11 o 0 234.566 12.5416  199.896   135          80.9285    -45          
1 1 1 13 0  12 o 0 136.49  9.38985  121.867   90           45.2024    90           
1 1 1 13 0  13 o 0 235.245 12.9989  212.964   -135         52.3769    -135         
1 1 1 13 0  14 o 0 197.716 10.0512  175.053   0            53.7871    180          
1 1 1 13 0  15 o 0 69.1855 15.9305  28.3604   135          11.0507    135          
1 1 1 13 0  16 o 0 124.155 9.25312  129.26    90           9.20187    90           
1 1 1 13 0  17 o 0 84.1193 11.5321  85.166    45           24.5756    45           
1 1 1 13 0  18 o 0 27.9109 17.1555  21.6294   180          12.7359    1.19165e-14  
1 1 1 13 0  19 o 0 19.0171 13.0868  5.12061   -45          4.94124    135          
1 1 1 13 0  20 o 0 26.9305 17.2235  8.04346   -90          0.0918442  -90          
1 1 1 13 1  0  o 0 310.193 14.8514  308.59    0            105.604    9.91495e-14  
1 1 1 13 1  1  o 0 183.249 7.16134  197.258   -97.7157     77.14      -97.7157     
1 1 1 13 1  2  o 0 75.4972 7.13632  3.77899   -172.752     35.3847    7.24789      
1 1 1 13 1  3  o 0 305.09  12.0404  266.273   78.2655      29.634     -101.734     
1 1 1 13 1  4  o 0 118.539 6.71179  14.6745   52.5254      166.524    -127.475     
1 1 1 13 1  5  o 0 482.313 19.6994  434.583   178.856      11.7472    -1.14373     
1 1 1 13 1  6  o 0 542.473 21.5041  400.076   82.268       146.742    -97.732      
1 1 1 13 1  7  o 0 353.597 14.1749  266.042   -72.7087     70.44      107.291      
1 1 1 13 1  8  o 0 576.315 24.6401  423.048   -85.6789     133.797    94.3211      
1 1 1 13 1  9  o 0 570.792 22.5541  517.556   -94.4394     36.9666    -94.4394     
1 1 1 13 1  10 o 0 338.222 14.9428  310.242   179.481      41.8381    179.481      
1 1 1 13 1  11 o 0 27.7735 12.2478  15.0521   -70.9315     35.7998    -70.9315     
1 1 1 13 1  12 o 0 321.7   12.7112  297.585   133.017      9.22248    133.017      
1 1 1 13 1  13 f 1 175.016 7.88955  159.751   -30.3911     19.646     -30.3911     
1 1 1 13 1  14 o 0 153.321 6.24787  153.326   13.9636      45.3572    13.9636      
1 1 1 13 1  15 o 0 109.733 7.66337  103.743   -175         32.7078    -175         
1 1 1 13 1  16 o 0 96.2453 7.56613  127.808   -42.2724     68.1629    -42.2724     
1 1 1 13 1  17 o 0 132.705 6.31511  163.277   107.814      65.1293    107.814      
1 1 1 13 1  18 o 0 52.5826 14.2461  54.8795   123.942      20.3281    123.942      
1 1 1 13 1  19 o 0 39.0966 13.812   35.329    -94.429      10.6234    -94.429      
1 1 1 13 1  20 o 0 82.9674 11.0316  80.4197   8.73871      11.7414    8.73871      
1 1 1 13 1  21 o 0 32.6131 13.9682  ?         ?            ?          ?            
1 1 1 13 1  22 o 0 23.1796 9.5292   ?         ?            ?          ?            
1 1 1 13 2  0  o 0 368.353 17.8735  362.652   180          134.613    180          
1 1 1 13 2  1  o 0 122.792 6.0334   65.893    133.722      68.4434    -46.2782     
1 1 1 13 2  2  o 0 386.602 14.2205  413.874   92.1971      106.207    92.1971      
1 1 1 13 2  3  o 0 125.292 6.68615  75.2667   -27.0887     31.5179    -27.0887     
1 1 1 13 2  4  o 0 280.701 10.8753  223.285   73.0838      61.0022    -106.916     
1 1 1 13 2  5  o 0 354.329 13.3135  339.54    -9.35377     40.583     -9.35377     
1 1 1 13 2  6  o 0 816.476 29.2881  784.974   141.962      142.229    141.962      
1 1 1 13 2  7  o 0 578.804 23.0164  505.53    -125.076     15.08      -125.076     
1 1 1 13 2  8  o 0 414.734 16.8323  364.262   27.6903      30.1371    27.6903      
1 1 1 13 2  9  o 0 444.818 17.0679  426.677   169.591      80.9623    169.591      
1 1 1 13 2  10 o 0 36.8118 14.7892  48.8758   -52.0118     131.631    -52.0118     
1 1 1 13 2  11 o 0 284.959 12.0059  177.787   94.0097      122.69     -85.9903     
1 1 1 13 2  12 o 0 87.2459 7.79247  41.3545   145.708      48.0845    -34.2922     
1 1 1 13 2  13 o 0 163.865 7.66867  119.273   146.83       43.1922    -33.1701     
1 1 1 13 2  14 o 0 105.368 7.45637  65.075    -8.79584     46.3211    171.204      
1 1 1 13 2  15 o 0 109.233 6.9017   115.555   -1.68773     90.916     -1.68773     
1 1 1 13 2  16 o 0 116.156 6.30823  124.102   149.578      13.8058    149.578      
1 1 1 13 2  17 f 1 51.9166 11.6123  37.1471   92.7584      16.6271    -87.2416     
1 1 1 13 2  18 f 1 117.477 7.72217  138.53    88.7458      51.6755    88.7458      
1 1 1 13 2  19 o 0 33.3783 13.3726  20.4233   -131.067     11.7492    48.933       
1 1 1 13 2  20 o 0 35.5677 15.0089  26.9848   -54.5534     11.5182    -54.5534     
1 1 1 13 2  21 o 0 20.1678 10.1584  ?         ?            ?          ?            
1 1 1 13 2  22 o 0 14.5739 4.98921  ?         ?            ?          ?            
1 1 1 13 3  0  o 0 466.522 21.9757  454.917   0            184.024    180          
1 1 1 13 3  1  f 1 228.442 8.79366  272.408   46.0554      146.076    46.0554      
1 1 1 13 3  2  o 0 141.981 6.3273   115.738   68.2112      10.2038    68.2112      
1 1 1 13 3  3  o 0 131.055 6.21671  10.8372   73.8128      202.665    -106.187     
1 1 1 13 3  4  o 0 845.213 30.6499  861.021   159.121      158.04     159.121      
1 1 1 13 3  5  f 1 490.452 23.0661  471.593   106.332      51.4978    106.332      
1 1 1 13 3  6  o 0 848.265 34.1512  788.095   107.416      94.2152    107.416      
1 1 1 13 3  7  o 0 153.936 8.31417  19.6331   -147.06      210.653    32.9402      
1 1 1 13 3  8  o 0 270.687 12.1253  253.037   -137.717     62.9875    -137.717     
1 1 1 13 3  9  o 0 48.0001 14.1683  85.6574   170.089      221.547    170.089      
1 1 1 13 3  10 o 0 289.041 12.1695  222.402   -124.351     47.8594    55.6495      
1 1 1 13 3  11 o 0 232.856 12.3019  188.144   -80.6657     9.32171    99.3343      
1 1 1 13 3  12 o 0 133.676 7.86909  92.134    88.9186      44.0205    -91.0814     
1 1 1 13 3  13 o 0 71.2846 11.5169  23.9469   -139.131     22.9235    40.8687      
1 1 1 13 3  14 o 0 192.883 8.26316  174.867   -175.228     16.1675    -175.228     
1 1 1 13 3  15 o 0 131.617 7.54355  132.012   117.466      49.9796    117.466      
1 1 1 13 3  16 o 0 60.1543 10.2432  58.3683   99.6445      7.52706    99.6445      
1 1 1 13 3  17 o 0 80.2889 8.63719  79.6955   -19.3733     7.42058    -19.3733     
1 1 1 13 3  18 o 0 48.8439 13.3713  32.3012   50.2667      22.5741    -129.733     
1 1 1 13 3  19 o 0 40.9688 13.6392  34.2023   -156.246     0.753071   -156.246     
1 1 1 13 3  20 o 0 55.3693 15.1302  55.4556   111.159      17.0827    111.159      
1 1 1 13 3  21 o 0 39.2478 17.9327  ?         ?            ?          ?            
1 1 1 13 4  0  o 0 467.857 23.7376  446.534   180          69.9444    -180         
1 1 1 13 4  1  o 0 169.193 6.84709  176.017   37.2947      89.6899    37.2947      
1 1 1 13 4  2  o 0 421.15  15.4979  360.321   32.4693      62.1681    -147.531     
1 1 1 13 4  3  o 0 92.2687 6.99456  3.16225   16.0548      142.982    16.0548      
1 1 1 13 4  4  o 0 283.545 10.8489  199.382   -64.2157     112.766    115.784      
1 1 1 13 4  5  o 0 382.369 14.7029  168.092   136.416      357.567    -43.584      
1 1 1 13 4  6  o 0 128.972 7.35851  88.9788   106.215      6.38926    106.215      
1 1 1 13 4  7  o 0 281.231 11.8851  238.76    -113.439     7.20223    -113.439     
1 1 1 13 4  8  o 0 215.988 10.0505  183.393   144.93       21.0839    144.93       
1 1 1 13 4  9  o 0 339.669 14.4464  295.081   179.693      6.27804    179.693      
1 1 1 13 4  10 o 0 487.91  18.6286  447.995   -30.0723     57.456     -30.0723     
1 1 1 13 4  11 o 0 54.8881 13.0899  16.0088   -143.51      93.7641    -143.51      
1 1 1 13 4  12 o 0 89.3582 8.189    5.16935   15.8948      136.323    -164.105     
1 1 1 13 4  13 f 1 81.4383 8.83964  21.0956   -123.228     79.1135    56.7721      
1 1 1 13 4  14 o 0 101.006 7.51419  82.2383   74.6869      0.173884   -105.313     
1 1 1 13 4  15 o 0 97.7417 6.44646  54.5376   7.21084      48.9023    -172.789     
1 1 1 13 4  16 o 0 27.1981 11.7636  0.886853  126.725      27.9496    126.725      
1 1 1 13 4  17 o 0 100.788 7.59553  104.944   -169.536     15.1188    -169.536     
1 1 1 13 4  18 o 0 77.429  10.4996  84.921    -54.6119     26.4381    -54.6119     
1 1 1 13 4  19 o 0 42.496  14.789   40.9022   174.219      14.4635    174.219      
1 1 1 13 4  20 o 0 27.7142 11.9621  7.14959   43.5757      26.661     -136.424     
1 1 1 13 4  21 o 0 56.3705 21.6848  ?         ?            ?          ?            
1 1 1 13 5  0  o 0 683.425 30.5481  647.304   180          65.5258    3.57795e-14  
1 1 1 13 5  1  o 0 369.458 13.3724  353.757   -29.9736     24.3902    -29.9736     
1 1 1 13 5  2  o 0 657.806 23.5281  674.386   12.1014      123.314    12.1014      
1 1 1 13 5  3  o 0 676.375 26.2222  456.735   -103.088     341        76.9118      
1 1 1 13 5  4  f 1 22.4709 10.3748  84.2841   106.436      177.847    106.436      
1 1 1 13 5  5  o 0 284.294 10.1462  240.516   103.63       5.30045    -76.3699     
1 1 1 13 5  6  o 0 439.03  16.893   406.514   -118.102     56.094     -118.102     
1 1 1 13 5  7  o 0 111.312 6.83107  19.6667   122.634      124.815    -57.3657     
1 1 1 13 5  8  o 0 644.464 25.4054  547.743   -66.9768     3.05033    -66.9768     
1 1 1 13 5  9  o 0 233.853 8.81445  107.528   120.045      182.268    -59.9551     
1 1 1 13 5  10 o 0 216.414 10.3701  198.066   -153.415     35.3342    -153.415     
1 1 1 13 5  11 o 0 126.175 7.57068  91.1294   65.1546      10.8971    -114.845     
1 1 1 13 5  12 o 0 39.0163 13.38    21.8693   95.6209      67.0376    95.6209      
1 1 1 13 5  13 o 0 66.5911 11.5327  25.5914   -6.2697      150.716    -6.2697      
1 1 1 13 5  14 o 0 110.657 6.76435  119.004   -116.931     63.4671    -116.931     
1 1 1 13 5  15 f 1 36.9677 13.5376  42.4049   -118.722     136.158    -118.722     
1 1 1 13 5  16 o 0 42.5154 12.6158  6.34629   169.664      63.8541    -10.3358     
1 1 1 13 5  17 o 0 151.07  7.81612  156.438   -115.565     15.1186    -115.565     
1 1 1 13 5  18 o 0 122.857 7.97408  128.388   -59.4882     22.0067    -59.4882     
1 1 1 13 5  19 o 0 22.8722 10.2757  4.77025   -63.0177     7.54281    116.982      
1 1 1 13 5  20 o 0 49.1644 15.2036  52.4555   -85.3703     36.6339    -85.3703     
1 1 1 13 5  21 o 0 39.8558 15.6639  ?         ?            ?          ?            
1 1 1 13 6  0  o 0 81.2481 10.6605  31.6196   180          18.9478    4.81744e-13  
1 1 1 13 6  1  o 0 188.836 7.01229  128.67    -76.8171     74.6071    103.183      
1 1 1 13 6  2  o 0 321.113 11.1855  316.394   27.6101      49.5901    27.6101      
1 1 1 13 6  3  o 0 571.299 20.5312  489.576   -84.3074     74.1935    95.6926      
1 1 1 13 6  4  o 0 235.68  8.62211  178.104   -161.65      60.3892    18.3496      
1 1 1 13 6  5  o 0 202.07  9.46399  183.769   -118.885     38.9346    -118.885     
1 1 1 13 6  6  o 0 276.383 12.1107  292.5     154.378      125.559    154.378      
1 1 1 13 6  7  o 0 404.049 15.1498  325.19    -77.3948     36.7973    102.605      
1 1 1 13 6  8  o 0 272.517 10.0606  260.485   60.1915      55.2549    60.1915      
1 1 1 13 6  9  o 0 273.857 12.8842  226.298   -50.4544     11.3997    129.546      
1 1 1 13 6  10 o 0 223.374 10.0707  177.915   42.9959      18.6923    -137.004     
1 1 1 13 6  11 o 0 166.474 7.75336  165.349   106.975      71.053     106.975      
1 1 1 13 6  12 f 1 228.838 9.35609  251.67    87.5789      99.3969    87.5789      
1 1 1 13 6  13 o 0 107.22  7.48451  92.7755   -32.5385     6.16392    -32.5385     
1 1 1 13 6  14 o 0 142.404 7.59159  132.793   -93.2916     25.9587    -93.2916     
1 1 1 13 6  15 o 0 103     7.50333  101.831   166.875      46.6943    166.875      
1 1 1 13 6  16 o 0 109.03  7.08984  139.921   36.206       65.7608    36.206       
1 1 1 13 6  17 o 0 120.458 6.99633  123.319   -106.827     12.3482    -106.827     
1 1 1 13 6  18 o 0 37.1194 12.2742  25.7974   -109.603     1.72569    70.3967      
1 1 1 13 6  19 o 0 90.6404 9.35345  80.4938   -66.8992     5.55094    113.101      
1 1 1 13 6  20 o 0 41.5993 14.3493  ?         ?            ?          ?            
1 1 1 13 6  21 o 0 38.7686 14.2728  ?         ?            ?          ?            
1 1 1 13 7  0  o 0 314.285 15.6523  293.929   180          31.6809    -1.64756e-13 
1 1 1 13 7  1  o 0 649.976 22.0219  568.215   60.9417      70.0315    -119.058     
1 1 1 13 7  2  o 0 193.796 8.67216  178.094   -53.6488     25.002     -53.6488     
1 1 1 13 7  3  o 0 659.844 23.6585  604.903   -135.858     5.1678     44.1425      
1 1 1 13 7  4  o 0 631.94  22.2056  585.139   -95.949      14.6507    -95.949      
1 1 1 13 7  5  o 0 949.476 34.1711  818.069   -19.8275     31.2619    160.172      
1 1 1 13 7  6  o 0 156.265 7.84897  28.4028   -85.0199     198.468    94.9801      
1 1 1 13 7  7  o 0 421.97  16.7242  310.407   -145.616     97.3857    34.384       
1 1 1 13 7  8  o 0 239.518 12.3335  153.737   -117.867     102.798    62.1333      
1 1 1 13 7  9  o 0 286.375 12.7518  218.996   179.593      49.0338    -0.407362    
1 1 1 13 7  10 o 0 180.834 8.63705  182.46    -153.031     73.2371    -153.031     
1 1 1 13 7  11 o 0 42.4789 14.0347  12.2129   131.755      44.4398    131.755      
1 1 1 13 7  12 o 0 68.8919 10.3625  4.48927   -76.8649     87.035     103.135      
1 1 1 13 7  13 o 0 261.733 10.2973  234.82    -163.948     6.11171    -163.948     
1 1 1 13 7  14 o 0 147.459 8.64185  121.998   119.352      5.38838    -60.6477     
1 1 1 13 7  15 o 0 44.4837 12.8824  1.6064    -58.5628     58.4656    -58.5628     
1 1 1 13 7  16 o 0 197.835 7.71468  254.559   -118.448     109.202    -118.448     
1 1 1 13 7  17 o 0 127.389 7.50222  151.992   -33.0252     57.9126    -33.0252     
1 1 1 13 7  18 o 0 77.5334 9.38868  60.901    102.644      22.5368    -77.3562     
1 1 1 13 7  19 o 0 43.0068 14.3996  31.8066   -143.552     8.8823     36.4484      
1 1 1 13 7  20 o 0 37.1463 13.1443  ?         ?            ?          ?            
1 1 1 13 7  21 o 0 20.9535 10.4885  ?         ?            ?          ?            
1 1 1 13 7  22 o 0 16.6416 8.00288  ?         ?            ?          ?            
1 1 1 13 8  0  f 1 18.6963 12.8352  1.68509   0            46.3092    180          
1 1 1 13 8  1  o 0 181.7   7.3956   107.765   9.44727      100.921    -170.553     
1 1 1 13 8  2  o 0 190.424 8.1437   200.383   -2.28968     88.7068    -2.28968     
1 1 1 13 8  3  o 0 192.222 7.12587  157.036   154.825      15.3908    -25.1746     
1 1 1 13 8  4  o 0 120.738 6.11073  70.3892   65.4516      26.1344    -114.548     
1 1 1 13 8  5  o 0 473.221 18.6175  351.208   5.21904      121.115    -174.781     
1 1 1 13 8  6  o 0 357.891 14.0643  331.037   54.3388      52.7904    54.3388      
1 1 1 13 8  7  o 0 284.664 13.0275  226.638   -159.774     21.436     20.2264      
1 1 1 13 8  8  f 1 149.235 8.00633  128.832   -110.682     54.9382    -110.682     
1 1 1 13 8  9  o 0 435.822 19.0262  373.384   43.9157      4.67081    -136.084     
1 1 1 13 8  10 o 0 95.4508 42.5679  50.6563   77.0383      36.2392    -102.962     
1 1 1 13 8  11 o 0 153.691 7.71243  47.9814   85.8243      152.918    -94.1757     
1 1 1 13 8  12 f 1 334.85  12.2743  353.576   -124.928     105.739    -124.928     
1 1 1 13 8  13 o 0 117.388 7.85229  105.309   20.9443      13.2253    20.9443      
1 1 1 13 8  14 o 0 128.506 8.20974  109.771   148.596      5.87959    148.596      
1 1 1 13 8  15 o 0 167.896 7.8609   173.145   81.7388      71.1449    81.7388      
1 1 1 13 8  16 o 0 227.357 8.5263   221.941   -107.07      16.5201    72.9304      
1 1 1 13 8  17 o 0 52.8226 12.2715  54.7638   -9.21821     18.3155    -9.21821     
1 1 1 13 8  18 o 0 64.1228 9.75602  56.0909   31.3131      3.61519    -148.687     
1 1 1 13 8  19 o 0 29.3733 13.459   15.9815   -0.628027    7.01887    179.372      
1 1 1 13 8  20 o 0 41.9752 16.8217  ?         ?            ?          ?            
1 1 1 13 8  21 o 0 26.4351 12.3244  ?         ?            ?          ?            
1 1 1 13 9  0  o 0 327.202 14.9926  302.932   180          104.688    180          
1 1 1 13 9  1  o 0 471.918 16.83    354.263   8.43896      156.703    -171.561     
1 1 1 13 9  2  o 0 161.546 7.52176  136.4     54.1999      10.5876    54.1999      
1 1 1 13 9  3  o 0 286.63  10.0763  226.49    116.756      60.0115    -63.2445     
1 1 1 13 9  4  o 0 146.727 10.2866  122.388   57.9004      39.5377    57.9004      
1 1 1 13 9  5  o 0 167.021 7.87758  35.1824   32.9554      206.244    -147.045     
1 1 1 13 9  6  o 0 234.896 9.85444  173.307   147.941      43.7336    -32.0589     
1 1 1 13 9  7  o 0 246.665 10.0527  246.828   -49.8385     95.0713    -49.8385     
1 1 1 13 9  8  o 0 559.445 21.4686  503.47    -54.1181     24.5724    -54.1181     
1 1 1 13 9  9  o 0 181.456 9.13805  164.175   -72.9031     28.0604    -72.9031     
1 1 1 13 9  10 o 0 325.723 13.0473  335.894   86.0736      123.648    86.0736      
1 1 1 13 9  11 o 0 165.694 9.7435   155.57    179.434      22.0227    179.434      
1 1 1 13 9  12 o 0 46.844  13.7695  5.70571   -98.254      30.2128    -98.254      
1 1 1 13 9  13 o 0 146.599 7.80343  132.261   -159.772     13.0447    -159.772     
1 1 1 13 9  14 o 0 148.581 7.98147  114.884   -35.0514     20.2986    144.949      
1 1 1 13 9  15 o 0 159.346 7.72152  128.503   -63.9776     8.6326     116.022      
1 1 1 13 9  16 o 0 162.419 7.00902  208.617   91.7555      93.8036    91.7555      
1 1 1 13 9  17 o 0 153.563 8.05181  175.678   -127.483     52.4502    -127.483     
1 1 1 13 9  18 o 0 30.4404 12.6202  12.2687   153.897      15.0066    -26.1028     
1 1 1 13 9  19 o 0 62.5143 11.1763  57.0684   20.7895      4.30041    20.7895      
1 1 1 13 9  20 o 0 28.4433 12.2498  ?         ?            ?          ?            
1 1 1 13 9  21 o 0 22.34   11.1721  ?         ?            ?          ?            
1 1 1 13 10 0  o 0 277.15  15.3341  255.435   180          2.76877    -180         
1 1 1 13 10 1  o 0 378.757 11.8913  379.51    -79.8299     74.5796    -79.8299     
1 1 1 13 10 2  o 0 503.164 17.011   561.264   12.4732      207.756    12.4732      
1 1 1 13 10 3  o 0 136.035 6.28377  82.026    71.8384      42.6377    -108.162     
1 1 1 13 10 4  o 0 856.233 27.7221  876.576   58.8768      250.573    58.8768      
1 1 1 13 10 5  o 0 621.058 23.699   544.16    29.9174      9.07423    29.9174      
1 1 1 13 10 6  o 0 533.617 20.0698  409.274   -138.554     98.6202    41.4463      
1 1 1 13 10 7  o 0 254.889 9.8426   276.115   -152.616     122.63     -152.616     
1 1 1 13 10 8  o 0 527.765 23.2648  514.368   -77.4115     106.361    -77.4115     
1 1 1 13 10 9  o 0 252.598 11.2021  193.486   40.741       43.0367    -139.259     
1 1 1 13 10 10 o 0 70.3287 11.4765  20.4529   32.7179      16.6671    -147.282     
1 1 1 13 10 11 o 0 283.045 11.6057  249.029   74.2267      16.7763    -105.773     
1 1 1 13 10 12 o 0 116.47  6.97998  96.7327   133.421      12.0692    133.421      
1 1 1 13 10 13 o 0 64.608  11.0766  31.668    -68.0396     32.9051    111.96       
1 1 1 13 10 14 o 0 146.31  7.18407  149.928   99.5115      58.4268    99.5115      
1 1 1 13 10 15 o 0 64.252  11.4494  53.2685   10.6567      10.388     10.6567      
1 1 1 13 10 16 o 0 151.788 7.08039  164.65    138.892      27.9082    138.892      
1 1 1 13 10 17 o 0 156.485 7.74541  169.104   -133.836     34.8109    -133.836     
1 1 1 13 10 18 o 0 72.101  10.8488  66.8524   159.242      3.44054    159.242      
1 1 1 13 10 19 o 0 29.9411 12.7641  16.5105   22.2684      7.54262    -157.732     
1 1 1 13 10 20 o 0 18.5018 9.16084  ?         ?            ?          ?            
1 1 1 13 10 21 o 0 19.7529 9.80426  ?         ?            ?          ?            
1 1 1 13 11 0  o 0 67.5311 13.7512  26.4721   0            35.0837    -180         
1 1 1 13 11 1  o 0 348.862 12.274   255.286   -43.5004     118.937    136.5        
1 1 1 13 11 2  o 0 395.738 15.4809  409.82    -70.2846     133.302    -70.2846     
1 1 1 13 11 3  o 0 470.416 15.9191  338.518   -22.6615     145.426    157.338      
1 1 1 13 11 4  f 1 928.921 29.8087  782.34    -87.3239     62.688     92.6761      
1 1 1 13 11 5  f 1 327.811 10.3338  175.074   -69.7791     211.743    110.221      
1 1 1 13 11 6  o 0 335.707 12.419   372.894   59.0084      186.037    59.0084      
1 1 1 13 11 7  f 1 373.608 12.9559  408.87    134.242      167.447    134.242      
1 1 1 13 11 8  o 0 166.097 8.01662  132.275   -163.564     4.28816    -163.564     
1 1 1 13 11 9  o 0 213.11  9.17186  178.25    163.684      0.744425   -16.3162     
1 1 1 13 11 10 o 0 111.825 8.12575  54.7516   -173.321     37.333     -173.321     
1 1 1 13 11 11 o 0 183.228 7.77915  177.439   67.9196      34.0236    67.9196      
1 1 1 13 11 12 o 0 94.1038 8.54704  48.5234   42.9348      46.0945    -137.065     
1 1 1 13 11 13 o 0 105.665 7.20459  94.7127   142.116      77.737     142.116      
1 1 1 13 11 14 o 0 136.882 7.25829  100.54    -71.3377     26.1904    108.662      
1 1 1 13 11 15 o 0 155.047 6.81003  194.934   134.697      75.601     134.697      
1 1 1 13 11 16 o 0 175.987 7.57597  226.095   -162.068     104.4      -162.068     
1 1 1 13 11 17 o 0 72.2288 8.59186  80.7445   -1.8229      29.5188    -1.8229      
1 1 1 13 11 18 o 0 22.5576 10.782   1.2815    85.1167      24.6338    85.1167      
1 1 1 13 11 19 o 0 35.2049 13.3071  25.944    9.84179      10.8544    9.84179      
1 1 1 13 11 20 o 0 47.117  15.2804  ?         ?            ?          ?            
1 1 1 13 11 21 o 0 55.0126 18.4442  ?         ?            ?          ?            
1 1 1 13 11 22 o 0 16.0012 7.60153  ?         ?            ?          ?            
1 1 1 13 12 0  o 0 324.717 14.9296  286.117   0            113.442    3.58709e-14  
1 1 1 13 12 1  o 0 239.984 8.5584   109.294   -147.799     191.815    32.2014      
1 1 1 13 12 2  o 0 186.854 6.81329  142.23    26.7726      20.3217    -153.227     
1 1 1 13 12 3  o 0 455.201 14.845   367.701   -77.5825     56.2815    102.417      
1 1 1 13 12 4  o 0 935.688 35.1133  790.109   -59.9195     53.4398    120.08       
1 1 1 13 12 5  o 0 86.9466 7.45768  5.80983   -103.12      94.2701    76.8801      
1 1 1 13 12 6  o 0 338.967 11.9894  259.77    136.244      52.1005    -43.7557     
1 1 1 13 12 7  o 0 588.3   24.212   501.683   130.856      35.7003    -49.1436     
1 1 1 13 12 8  f 1 399.725 15.7016  415.52    -173.543     137.815    -173.543     
1 1 1 13 12 9  o 0 129.547 8.09495  117.431   43.3952      40.8102    43.3952      
1 1 1 13 12 10 o 0 466.766 18.5402  365.532   -177.824     54.9642    2.17611      
1 1 1 13 12 11 o 0 173.904 8.84524  97.8657   -29.6054     112.113    150.395      
1 1 1 13 12 12 o 0 147.827 6.7491   114.435   72.266       28.9336    -107.734     
1 1 1 13 12 13 o 0 121.637 6.72345  67.8001   6.05035      70.0792    -173.95      
1 1 1 13 12 14 o 0 55.6749 12.6664  22.5589   32.2289      26.1971    -147.771     
1 1 1 13 12 15 o 0 182.106 6.69706  195.933   102.347      21.7779    102.347      
1 1 1 13 12 16 o 0 127.706 6.44469  147.905   42.616       47.6363    42.616       
1 1 1 13 12 17 o 0 70.7816 10.5643  63.2609   143.802      4.01944    -36.1981     
1 1 1 13 12 18 o 0 117.339 9.72001  135.138   -23.7888     53.926     -23.7888     
1 1 1 13 12 19 o 0 21.9063 10.3586  2.73286   47.4552      34.5072    47.4552      
1 1 1 13 12 20 o 0 43.6974 17.8953  ?         ?            ?          ?            
1 1 1 13 12 21 o 0 27.6748 14.0029  ?         ?            ?          ?            
1 1 1 13 13 0  o 0 424.577 33.3992  372.422   180          91.7082    7.56427e-15  
1 1 1 13 13 1  o 0 999.364 45.5683  877.913   90           10.2642    90           
1 1 1 13 13 2  o 0 521.971 24.4104  458.411   180          10.3388    -1.57528e-13 
1 1 1 13 13 3  o 0 907.612 45.9443  795.188   90           1.73177    90           
1 1 1 13 13 4  o 0 532.023 25.6581  463.913   180          31.5175    1.0328e-13   
1 1 1 13 13 5  o 0 43.1764 19.7863  0.0465066 90           0.201085   -90          
1 1 1 13 13 6  o 0 454.766 28.743   407.677   0            65.7954    2.68053e-14  
1 1 1 13 13 7  o 0 44.408  20.1361  13.1393   90           55.6238    -90          
1 1 1 13 13 8  o 0 69.4904 17.088   30.2566   180          8.12447    2.61311e-14  
1 1 1 13 13 9  o 0 630.132 34.7784  541.223   90           33.6246    -90          
1 1 1 13 13 10 o 0 196.505 10.8731  165.505   180          75.8353    180          
1 1 1 13 13 11 o 0 440.943 24.7852  402.762   90           10.9608    90           
1 1 1 13 13 12 o 0 50.9041 19.2727  38.9881   0            21.5439    180          
1 1 1 13 13 13 o 0 98.8998 10.3196  86.1863   90           7.2893     -90          
1 1 1 13 13 14 o 0 13.1716 9.56992  1.96055   180          28.7282    9.72168e-15  
1 1 1 13 13 15 o 0 58.5665 15.5588  57.382    -90          11.7699    -90          
1 1 1 13 13 16 o 0 51.9996 20.6378  47.2714   0            6.94762    0            
1 1 1 13 13 17 o 0 94.327  13.587   90.7463   90           4.61108    -90          
1 1 1 13 13 18 o 0 42.0712 21.2188  19.3382   180          11.0617    180          
1 1 1 13 13 19 o 0 26.9136 18.3078  21.0811   -90          9.73918    90           
1 1 1 14 0  0  o 0 117.085 16.2551  105.067   180          150.213    -4.30914e-14 
1 1 1 14 0  1  o 0 272.92  14.464   265.757   -45          172.634    135          
1 1 1 14 0  2  o 0 63.5002 14.1961  6.78472   90           9.98386    -90          
1 1 1 14 0  3  o 0 145.461 8.87073  99.5294   -135         40.516     -135         
1 1 1 14 0  4  o 0 19.1281 12.8109  4.19481   180          111.757    -5.89582e-15 
1 1 1 14 0  5  o 0 139.662 9.62631  119.469   -45          6.42785    135          
1 1 1 14 0  6  o 0 405.686 24.6129  355.178   90           95.2574    90           
1 1 1 14 0  7  o 0 975.067 46.2246  841.78    45           78.6885    45           
1 1 1 14 0  8  o 0 144.483 9.59103  122.507   0            64.544     -180         
1 1 1 14 0  9  o 0 205.007 13.192   179.524   -45          93.7259    135          
1 1 1 14 0  10 o 0 152.447 14.7719  129.721   -90          49.018     -90          
1 1 1 14 0  11 o 0 68.2256 18.7883  38.8473   45           17.6316    -135         
1 1 1 14 0  12 o 0 82.7935 15.0001  68.9464   180          24.7645    -2.77921e-15 
1 1 1 14 0  13 f 1 278.984 16.0445  250.546   135          29.5928    135          
1 1 1 14 0  14 o 0 75.5484 13.4005  65.5525   -90          14.3315    90           
1 1 1 14 0  15 o 0 105.915 11.1298  90.8179   -135         53.0282    45           
1 1 1 14 0  16 o 0 115.764 9.12564  119.518   180          3.42484    2.17577e-13  
1 1 1 14 0  17 o 0 116.742 9.49898  117.331   -45          8.98777    135          
1 1 1 14 0  18 o 0 21.4504 14.2528  13.7218   90           18.9899    -90          
1 1 1 14 0  19 o 0 22.4985 14.5713  4.73822   45           1.84389    -135         
1 1 1 14 0  20 o 0 20.0003 13.6404  3.53133   180          2.64958    2.6091e-14   
1 1 1 14 0  21 o 0 95.3405 6.96976  ?         ?            ?          ?            
1 1 1 14 1  0  o 0 264.782 11.7537  258.452   0            32.0963    180          
1 1 1 14 1  1  o 0 490.356 18.6146  465.459   -119.858     5.91153    60.1417      
1 1 1 14 1  2  o 0 359.546 12.8851  194.818   59.6486      286.524    -120.351     
1 1 1 14 1  3  o 0 460.295 18.298   425.693   111.725      4.92673    -68.2753     
1 1 1 14 1  4  o 0 94.2828 6.48603  29.6847   4.57849      208.061    4.57849      
1 1 1 14 1  5  o 0 597.367 22.4683  533.48    70.0667      17.0381    70.0667      
1 1 1 14 1  6  o 0 437.916 20.3301  347.057   149.192      61.8191    -30.8082     
1 1 1 14 1  7  o 0 748.936 29.7939  600.266   -179.073     85.3109    0.927049     
1 1 1 14 1  8  o 0 57.1755 12.4992  6.97963   -14.0393     27.0785    -14.0393     
1 1 1 14 1  9  o 0 148.127 7.97805  96.3793   141.795      35.3801    -38.2045     
1 1 1 14 1  10 o 0 163.961 8.73017  119.654   101.423      28.5174    -78.5771     
1 1 1 14 1  11 o 0 85.236  8.6153   45.4943   48.2696      2.1033     -131.73      
1 1 1 14 1  12 o 0 210.162 9.39943  235.868   -53.5662     105.001    -53.5662     
1 1 1 14 1  13 o 0 173.499 7.41776  159.071   -15.9893     14.4173    -15.9893     
1 1 1 14 1  14 o 0 164.179 8.49315  91.0655   89.6855      100.422    -90.3145     
1 1 1 14 1  15 o 0 118.695 6.9636   72.2677   -67.3509     50.5304    112.649      
1 1 1 14 1  16 o 0 90.6228 6.48641  108.108   -21.014      40.3204    -21.014      
1 1 1 14 1  17 o 0 31.3057 12.7155  2.21821   130.721      37.6893    -49.2789     
1 1 1 14 1  18 o 0 52.4935 11.363   36.8153   -80.4594     20.8285    99.5406      
1 1 1 14 1  19 o 0 51.8119 16.4026  45.2723   175.499      0.440406   -4.50118     
1 1 1 14 1  20 o 0 34.3286 14.2061  ?         ?            ?          ?            
1 1 1 14 1  21 o 0 18.8461 9.09627  ?         ?            ?          ?            
1 1 1 14 1  22 o 0 18.7975 9.13701  ?         ?            ?          ?            
1 1 1 14 2  0  o 0 707.687 38.4851  683.964   180          20.5299    1.50855e-13  
1 1 1 14 2  1  o 0 494.922 20.8136  510.224   -11.128      83.5342    -11.128      
1 1 1 14 2  2  o 0 203.618 8.53315  104.279   -125.663     159.918    54.3373      
1 1 1 14 2  3  o 0 353.091 15.276   349.895   -46.1605     53.1636    -46.1605     
1 1 1 14 2  4  o 0 181.721 7.51811  191.922   -19.6672     96.1257    -19.6672     
1 1 1 14 2  5  o 0 350.451 14.348   234.994   -49.4497     138.31     130.55       
1 1 1 14 2  6  o 0 550.912 21.1466  410.904   -85.713      132.083    94.287       
1 1 1 14 2  7  o 0 72.9733 9.46304  3.56991   79.7295      66.4366    79.7295      
1 1 1 14 2  8  o 0 118.911 7.83374  0.360892  52.8832      181.589    52.8832      
1 1 1 14 2  9  o 0 419.045 17.1322  377.712   -62.5642     34.0663    -62.5642     
1 1 1 14 2  10 o 0 299.971 13.5392  265.296   126.016      23.5185    126.016      
1 1 1 14 2  11 o 0 317.291 12.7016  233.649   54.3002      61.5744    -125.7       
1 1 1 14 2  12 o 0 267.494 11.157   291.062   -106.221     105.305    -106.221     
1 1 1 14 2  13 o 0 152.874 6.81346  183.64    28.5526      108.044    28.5526      
1 1 1 14 2  14 o 0 91.2833 7.74944  82.5197   -125.652     24.163     -125.652     
1 1 1 14 2  15 o 0 221.102 8.45235  176.583   174.491      19.7768    -5.50882     
1 1 1 14 2  16 f 1 81.0035 8.23031  96.5673   2.11766      39.5778    2.11766      
1 1 1 14 2  17 o 0 80.4056 7.75001  98.0198   -50.385      49.9015    -50.385      
1 1 1 14 2  18 o 0 41.849  13.2385  32.9025   127.64       1.30618    -52.3605     
1 1 1 14 2  19 o 0 42.8149 14.6108  42.85     -1.11067     22.7873    -1.11067     
1 1 1 14 2  20 f 1 44.1165 16.1411  ?         ?            ?          ?            
1 1 1 14 2  21 o 0 45.3787 20.1229  ?         ?            ?          ?            
1 1 1 14 2  22 o 0 31.3444 12.3388  ?         ?            ?          ?            
1 1 1 14 3  0  o 0 372.096 19.1359  356.303   0            50.8242    180          
1 1 1 14 3  1  o 0 569.679 20.704   568.416   82.016       63.3255    82.016       
1 1 1 14 3  2  o 0 93.4004 6.21918  24.8274   -112.955     69.7775    67.045       
1 1 1 14 3  3  o 0 144.384 6.56736  106.268   -68.3574     63.2983    -68.3574     
1 1 1 14 3  4  o 0 232.017 10.8583  190.635   121.814      27.1103    -58.1864     
1 1 1 14 3  5  o 0 195.362 18.6772  106.667   -20.0038     112.694    159.996      
1 1 1 14 3  6  o 0 474.76  17.5895  495.588   70.6346      176.539    70.6346      
1 1 1 14 3  7  o 0 323.74  14.4404  252.223   -68.168      39.3557    111.832      
1 1 1 14 3  8  o 0 320.326 12.0917  343.746   84.7103      139.048    84.7103      
1 1 1 14 3  9  o 0 224.066 9.66015  150.747   -50.4024     72.3464    129.598      
1 1 1 14 3  10 o 0 336.194 13.3489  291.648   174.415      13.4888    174.415      
1 1 1 14 3  11 o 0 172.05  7.88532  87.8278   31.8075      103.884    -148.193     
1 1 1 14 3  12 o 0 146.26  6.75856  145.719   -27.0287     49.8384    -27.0287     
1 1 1 14 3  13 o 0 77.9714 9.13101  44.1552   78.6991      37.1373    -101.301     
1 1 1 14 3  14 o 0 104.719 7.65279  72.1722   -69.8069     28.1841    110.193      
1 1 1 14 3  15 o 0 90.65   7.06964  70.6417   2.41741      1.63394    2.41741      
1 1 1 14 3  16 o 0 166.812 7.62592  159.841   18.73        18.7215    -161.27      
1 1 1 14 3  17 o 0 171.261 9.8824   182.469   -7.98219     27.3405    -7.98219     
1 1 1 14 3  18 o 0 110.015 7.08672  128.496   -43.384      49.1351    -43.384      
1 1 1 14 3  19 o 0 48.9347 14.464   49.2606   158.112      16.4163    158.112      
1 1 1 14 3  20 o 0 28.3602 12.7683  ?         ?            ?          ?            
1 1 1 14 3  21 o 0 34.992  17.2443  ?         ?            ?          ?            
1 1 1 14 4  0  o 0 347.492 17.1479  329.918   0            38.5446    180          
1 1 1 14 4  1  o 0 315.236 11.6581  327.914   -134.294     79.103     -134.294     
1 1 1 14 4  2  o 0 413.092 14.3329  473.921   -78.118      189.767    -78.118      
1 1 1 14 4  3  o 0 318.418 12.3165  337.372   24.2637      101.91     24.2637      
1 1 1 14 4  4  o 0 97.5308 6.23512  18.6791   -74.7712     2.84085    105.229      
1 1 1 14 4  5  o 0 917.62  32.0426  838.621   1.61608      69.9179    1.61608      
1 1 1 14 4  6  o 0 209.564 9.62396  162.487   -47.2644     17.7217    132.736      
1 1 1 14 4  7  o 0 104.097 6.7432   17.644    170.139      191.122    170.139      
1 1 1 14 4  8  o 0 451.296 19.1928  373.77    -132.353     41.9458    47.6471      
1 1 1 14 4  9  o 0 309.776 13.6445  258.338   -94.714      9.13427    85.286       
1 1 1 14 4  10 o 0 81.2698 8.70673  39.3999   71.6059      11.4571    -108.394     
1 1 1 14 4  11 o 0 266.775 10.9676  256.772   79.6329      75.4888    79.6329      
1 1 1 14 4  12 o 0 124.223 7.2347   84.0186   6.13628      38.7084    -173.864     
1 1 1 14 4  13 o 0 148.378 6.92487  122.179   146.341      12.4934    -33.6588     
1 1 1 14 4  14 o 0 104.589 7.71238  80.3524   100.818      10.0451    -79.1821     
1 1 1 14 4  15 f 1 75.0671 10.1267  59.3422   86.1577      19.0346    86.1577      
1 1 1 14 4  16 o 0 62.6371 10.1194  63.7519   30.9552      14.8795    30.9552      
1 1 1 14 4  17 f 1 55.5424 9.95654  54.2253   -50.8084     22.0351    -50.8084     
1 1 1 14 4  18 o 0 51.8333 11.9305  52.0796   171.348      17.4219    171.348      
1 1 1 14 4  19 o 0 110.04  9.3898   130.794   -4.49184     59.6551    -4.49184     
1 1 1 14 4  20 o 0 37.4873 14.5197  ?         ?            ?          ?            
1 1 1 14 4  21 o 0 35.6241 15.6813  ?         ?            ?          ?            
1 1 1 14 4  22 o 0 18.4937 8.93323  ?         ?            ?          ?            
1 1 1 14 5  0  o 0 284.527 14.7044  268.054   0            11.9613    -180         
1 1 1 14 5  1  o 0 228.366 8.94376  245.429   65.1517      92.3307    65.1517      
1 1 1 14 5  2  o 0 372.405 14.0732  257.06    -170.682     169.558    9.31847      
1 1 1 14 5  3  o 0 591.827 21.4942  483.901   50.6241      119.932    -129.376     
1 1 1 14 5  4  o 0 329.206 12.1325  227.638   1.24706      137.167    -178.753     
1 1 1 14 5  5  o 0 730.671 26.2952  672.681   -149.614     70.802     -149.614     
1 1 1 14 5  6  o 0 924.474 34.12    824.382   61.1349      50.1139    61.1349      
1 1 1 14 5  7  o 0 300.607 11.5622  279.642   -127.065     61.1139    -127.065     
1 1 1 14 5  8  o 0 128.613 7.77818  69.4741   175.854      53.4655    -4.14552     
1 1 1 14 5  9  o 0 363.184 14.6272  392.29    -142.994     169.455    -142.994     
1 1 1 14 5  10 o 0 84.2484 9.31893  41.5277   36.0518      4.4545     36.0518      
1 1 1 14 5  11 o 0 76.6215 9.49343  17.4509   88.3872      66.8314    -91.6128     
1 1 1 14 5  12 o 0 33.5117 13.485   36.0847   178.173      93.9025    178.173      
1 1 1 14 5  13 o 0 290.598 10.8942  286.239   -64.4669     59.4894    -64.4669     
1 1 1 14 5  14 o 0 111.962 7.35945  83.3608   62.0687      17.7733    -117.931     
1 1 1 14 5  15 o 0 93.4157 6.7077   76.0149   -52.6439     8.68108    -52.6439     
1 1 1 14 5  16 o 0 36.4381 12.6667  13.9528   163.273      24.2421    -16.7272     
1 1 1 14 5  17 o 0 38.7272 11.8737  26.3876   24.2119      10.0265    -155.788     
1 1 1 14 5  18 o 0 39.674  12.707   19.7855   136.893      26.9877    -43.1072     
1 1 1 14 5  19 o 0 41.905  13.6381  30.9995   -92.9798     8.01433    87.0202      
1 1 1 14 5  20 o 0 27.0087 11.7853  ?         ?            ?          ?            
1 1 1 14 5  21 o 0 22.0197 10.5356  ?         ?            ?          ?            
1 1 1 14 6  0  o 0 335.224 15.6671  313.616   0            41.5321    180          
1 1 1 14 6  1  o 0 477.866 16.7731  456.595   -83.3908     32.7199    -83.3908     
1 1 1 14 6  2  o 0 383.513 12.0937  338.516   156.415      22.3113    -23.585      
1 1 1 14 6  3  o 0 335.796 12.7968  314.596   9.61589      24.9793    9.61589      
1 1 1 14 6  4  o 0 400.368 13.9289  364.211   -121.578     33.7335    -121.578     
1 1 1 14 6  5  o 0 91.6085 7.70293  14.4474   -127.719     159.364    -127.719     
1 1 1 14 6  6  o 0 541.812 21.1755  431.934   74.1331      66.5812    -105.867     
1 1 1 14 6  7  o 0 582.92  22.795   454.251   84.9679      81.8379    -95.0321     
1 1 1 14 6  8  o 0 87.55   8.98131  17.841    -2.28614     53.6327    177.714      
1 1 1 14 6  9  o 0 198.704 10.6794  140.058   154.546      44.1402    -25.4542     
1 1 1 14 6  10 o 0 199.453 9.30158  128.611   -1.0426      73.286     178.957      
1 1 1 14 6  11 o 0 98.8982 7.87745  59.5803   104.745      18.4798    -75.2554     
1 1 1 14 6  12 o 0 295.244 12.7493  278.057   -7.77262     29.118     -7.77262     
1 1 1 14 6  13 o 0 191.842 9.08589  126.796   58.6564      82.1894    -121.344     
1 1 1 14 6  14 o 0 175.912 8.05496  138.479   -83.6065     21.9415    96.3935      
1 1 1 14 6  15 o 0 144.756 7.03362  123.58    119.151      10.9277    119.151      
1 1 1 14 6  16 o 0 196.533 9.25357  206.775   -162.522     17.4771    -162.522     
1 1 1 14 6  17 o 0 78.0348 7.55701  96.8205   78.5906      49.0696    78.5906      
1 1 1 14 6  18 o 0 54.7448 11.7231  59.7959   -158.896     30.4303    -158.896     
1 1 1 14 6  19 o 0 60.0016 12.9791  52.5094   23.4976      0.760338   -156.502     
1 1 1 14 6  20 o 0 23.2423 11.3471  ?         ?            ?          ?            
1 1 1 14 6  21 o 0 30.4344 14.3064  ?         ?            ?          ?            
1 1 1 14 7  0  o 0 234.397 13.5057  217.761   180          60.4468    180          
1 1 1 14 7  1  o 0 458.687 16.9903  470.489   -47.4171     102.163    -47.4171     
1 1 1 14 7  2  o 0 898.661 33.8439  920.745   -177.475     187.662    -177.475     
1 1 1 14 7  3  o 0 696.705 24.0651  646.207   171.084      19.2928    171.084      
1 1 1 14 7  4  f 1 65.912  8.54865  35.406    166.337      143.571    166.337      
1 1 1 14 7  5  o 0 271.751 9.82909  180.311   -13.6999     99.8967    166.3        
1 1 1 14 7  6  o 0 321.604 10.9625  253.254   -48.226      36.1126    131.774      
1 1 1 14 7  7  o 0 135.182 7.59153  48.1256   61.3412      110.205    -118.659     
1 1 1 14 7  8  o 0 417.247 16.3579  414.06    115.891      105.998    115.891      
1 1 1 14 7  9  o 0 125.427 8.63823  47.8344   117.717      107.874    -62.2833     
1 1 1 14 7  10 o 0 213.462 9.13704  148.857   100.024      56.1176    -79.976      
1 1 1 14 7  11 o 0 179.442 8.47585  134.45    -41.089      18.168     138.911      
1 1 1 14 7  12 o 0 84.2005 7.86889  46.8932   -131.053     4.1513     48.9468      
1 1 1 14 7  13 o 0 101.654 6.97931  108.674   144.808      61.8148    144.808      
1 1 1 14 7  14 o 0 162.184 7.91143  115.112   38.1864      43.9289    -141.814     
1 1 1 14 7  15 f 1 41.5232 13.8472  5.07873   36.9885      1.77342    36.9885      
1 1 1 14 7  16 o 0 73.1878 8.66835  75.5857   168.74       14.7835    168.74       
1 1 1 14 7  17 o 0 113.849 6.7865   117.482   -174.963     15.1813    -174.963     
1 1 1 14 7  18 o 0 47.5919 12.2002  43.4234   142.682      9.57258    142.682      
1 1 1 14 7  19 o 0 69.1694 9.11445  79.2407   171.959      37.8777    171.959      
1 1 1 14 7  20 o 0 51.2815 13.0312  ?         ?            ?          ?            
1 1 1 14 7  21 o 0 30.713  14.2587  ?         ?            ?          ?            
1 1 1 14 8  0  o 0 92.7314 8.13936  9.02273   0            1.4295     180          
1 1 1 14 8  1  o 0 343.426 11.9956  398.196   -40.6057     182.624    -40.6057     
1 1 1 14 8  2  o 0 394.684 15.2784  259.102   -82.4516     198.534    97.5484      
1 1 1 14 8  3  o 0 794.139 29.6234  631.834   -151.88      133.565    28.1197      
1 1 1 14 8  4  o 0 528.115 20.7932  501.522   -141.695     85.5606    -141.695     
1 1 1 14 8  5  o 0 450.272 17.2505  371.473   121.333      31.4471    -58.6669     
1 1 1 14 8  6  o 0 208.443 8.04522  136.077   -142.529     68.5922    37.4706      
1 1 1 14 8  7  o 0 514.167 17.4181  500.932   167.324      135.985    167.324      
1 1 1 14 8  8  o 0 104.519 7.6119   38.3962   85.0997      61.4896    -94.9003     
1 1 1 14 8  9  o 0 59.9321 15.0412  6.22902   64.0167      24.895     -115.983     
1 1 1 14 8  10 o 0 345.369 13.7682  306.305   -29.3168     32.861     -29.3168     
1 1 1 14 8  11 o 0 241.785 9.47597  259.747   126.617      87.6169    126.617      
1 1 1 14 8  12 o 0 155.84  7.73251  159.362   152.435      61.7617    152.435      
1 1 1 14 8  13 o 0 106.055 6.81414  104.623   127.221      38.7005    127.221      
1 1 1 14 8  14 o 0 125.793 6.37795  73.7195   56.0735      61.8802    -123.926     
1 1 1 14 8  15 o 0 156.238 6.34342  150.163   -84.2608     42.3693    -84.2608     
1 1 1 14 8  16 o 0 89.6111 6.71786  94.887    -38.1744     18.1383    -38.1744     
1 1 1 14 8  17 o 0 69.2512 9.05297  84.4021   110.939      44.7092    110.939      
1 1 1 14 8  18 o 0 87.9048 8.65541  88.0666   145.843      14.775     145.843      
1 1 1 14 8  19 o 0 24.8999 11.4854  8.26649   -45.6679     8.56267    134.332      
1 1 1 14 8  20 o 0 72.3761 17.899   ?         ?            ?          ?            
1 1 1 14 8  21 o 0 36.3617 16.5772  ?         ?            ?          ?            
1 1 1 14 9  0  o 0 758.299 35.5783  697.184   180          93.2479    180          
1 1 1 14 9  1  o 0 155.321 6.01016  80.3393   -114.673     100.279    65.3266      
1 1 1 14 9  2  o 0 101.429 6.36002  38.2385   -176.126     56.5288    3.87352      
1 1 1 14 9  3  o 0 323.884 11.9817  201.07    -155.964     157.034    24.0363      
1 1 1 14 9  4  o 0 167.717 6.92121  160.503   -87.7548     90.4817    -87.7548     
1 1 1 14 9  5  o 0 201.45  8.055    146.068   40.7384      36.4024    -139.262     
1 1 1 14 9  6  o 0 596.207 23.7089  550.326   153.888      83.6125    153.888      
1 1 1 14 9  7  o 0 456.695 17.3221  453.905   -61.2238     107.946    -61.2238     
1 1 1 14 9  8  o 0 353.322 14.2124  304.697   -77.9907     3.08329    -77.9907     
1 1 1 14 9  9  o 0 495.888 22.0918  371.714   -30.0975     107.619    149.902      
1 1 1 14 9  10 f 1 101.737 8.88136  5.29196   109.152      170.387    109.152      
1 1 1 14 9  11 o 0 157.771 8.30485  129.3     -93.1884     14.4996    86.8116      
1 1 1 14 9  12 o 0 157.045 6.70828  132.58    145.214      0.158148   145.214      
1 1 1 14 9  13 o 0 50.8956 12.1851  12.8052   -8.519       102.421    -8.519       
1 1 1 14 9  14 o 0 165.628 7.89422  129.437   -112.116     18.6849    67.884       
1 1 1 14 9  15 o 0 57.265  11.1147  38.5199   65.7976      7.80476    -114.202     
1 1 1 14 9  16 o 0 62.3305 10.294   40.7657   4.75226      34.1979    -175.248     
1 1 1 14 9  17 o 0 123.226 8.03893  138.08    106.878      40.3012    106.878      
1 1 1 14 9  18 o 0 52.1102 12.9191  35.7949   -73.0881     19.1604    106.912      
1 1 1 14 9  19 o 0 37.1212 13.4846  26.2682   26.0431      14.8107    26.0431      
1 1 1 14 9  20 o 0 55.3704 15.9466  ?         ?            ?          ?            
1 1 1 14 9  21 o 0 31.7271 15.1652  ?         ?            ?          ?            
1 1 1 14 10 0  o 0 112.17  8.66102  42.2333   180          6.64364    180          
1 1 1 14 10 1  o 0 286.201 11.1713  231.201   96.1171      27.1972    -83.8829     
1 1 1 14 10 2  o 0 362.178 13.7367  295.314   99.5561      35.1614    -80.4439     
1 1 1 14 10 3  f 1 381.45  13.6533  228.371   80.2518      203.363    -99.7482     
1 1 1 14 10 4  f 1 268.543 10.0331  175.873   -119.312     102.868    60.6881      
1 1 1 14 10 5  o 0 437.377 16.1329  391.514   -134.397     36.5545    -134.397     
1 1 1 14 10 6  o 0 443.773 16.1381  415.013   -64.2056     80.3452    -64.2056     
1 1 1 14 10 7  o 0 358.592 14.633   320.93    129.496      19.8063    129.496      
1 1 1 14 10 8  o 0 327.766 13.2193  321.904   -40.6407     87.6691    -40.6407     
1 1 1 14 10 9  o 0 158.33  7.70877  86.6876   138.205      86.6827    -41.7952     
1 1 1 14 10 10 o 0 182.644 8.6137   99.0139   -94.1554     100.348    85.8446      
1 1 1 14 10 11 o 0 184.809 8.25829  115.948   -35.6477     95.3134    144.352      
1 1 1 14 10 12 o 0 91.8181 7.67038  57.4126   126.015      11.8936    -53.9854     
1 1 1 14 10 13 f 1 43.2539 12.8721  6.58883   -31.7023     18.522     148.298      
1 1 1 14 10 14 o 0 111.593 6.6024   110.865   22.4735      47.1911    22.4735      
1 1 1 14 10 15 o 0 162.083 7.52624  200.18    51.1351      72.8418    51.1351      
1 1 1 14 10 16 o 0 90.0604 7.88833  91.984    99.8714      12.6973    99.8714      
1 1 1 14 10 17 o 0 27.5087 12.0792  7.396     -65.2946     17.7351    114.705      
1 1 1 14 10 18 o 0 84.3042 9.56786  95.9251   7.62948      40.8697    7.62948      
1 1 1 14 10 19 o 0 25.8825 11.4835  8.97305   157.359      14.0983    -22.6406     
1 1 1 14 10 20 o 0 79.0958 12.4701  ?         ?            ?          ?            
1 1 1 14 11 0  o 0 143.196 10.9048  125.656   0            125.776    180          
1 1 1 14 11 1  o 0 432.956 14.7574  359.771   -36.049      30.8458    143.951      
1 1 1 14 11 2  o 0 199.345 7.76497  95.6706   155.11       141.689    -24.8898     
1 1 1 14 11 3  o 0 317.253 11.4383  249.515   52.9435      42.2003    -127.056     
1 1 1 14 11 4  o 0 293.352 10.934   264.525   40.8864      35.8578    40.8864      
1 1 1 14 11 5  o 0 446.692 14.9062  403.316   -93.5948     46.4894    -93.5948     
1 1 1 14 11 6  o 0 552.454 20.9488  527.502   17.4552      120.137    17.4552      
1 1 1 14 11 7  o 0 321.586 11.3101  326.121   -150.176     102.125    -150.176     
1 1 1 14 11 8  o 0 512.402 21.1793  355.722   77.391       176.521    -102.609     
1 1 1 14 11 9  o 0 420.299 19.5334  336.748   49.2741      41.0937    -130.726     
1 1 1 14 11 10 f 1 249.397 9.46687  191.363   -50.2116     27.8285    129.788      
1 1 1 14 11 11 o 0 166.857 7.2395   198.868   -49.5503     129.202    -49.5503     
1 1 1 14 11 12 o 0 118.432 6.73975  60.8333   124.545      82.1039    -55.4553     
1 1 1 14 11 13 o 0 32.6723 12.7041  6.7204    -73.6564     33.0857    -73.6564     
1 1 1 14 11 14 o 0 144.26  7.25187  99.4396   -34.1703     39.3452    145.83       
1 1 1 14 11 15 o 0 89.2159 8.16944  104.211   -164.494     36.799     -164.494     
1 1 1 14 11 16 o 0 59.0882 10.5438  57.6611   82.3322      15.1429    82.3322      
1 1 1 14 11 17 o 0 83.1549 10.7069  60.4436   41.5688      34.9753    -138.431     
1 1 1 14 11 18 o 0 33.2283 14.0178  10.5188   -151.442     33.7238    28.558       
1 1 1 14 11 19 o 0 39.261  16.635   19.1516   149.009      26.0933    -30.9914     
1 1 1 14 11 20 o 0 36.8827 14.6072  ?         ?            ?          ?            
1 1 1 14 11 21 o 0 19.6386 9.98715  ?         ?            ?          ?            
1 1 1 14 12 0  o 0 441.234 21.978   385.503   180          76.355     -180         
1 1 1 14 12 1  o 0 243.5   8.42354  119.585   -126.692     173.334    53.3077      
1 1 1 14 12 2  o 0 154.878 6.65198  73.4838   5.34992      100.655    -174.65      
1 1 1 14 12 3  o 0 530.155 17.0412  461.979   -127.177     9.55514    -127.177     
1 1 1 14 12 4  f 1 375.985 11.9607  355.485   -62.9136     73.2924    -62.9136     
1 1 1 14 12 5  o 0 809.756 26.7325  707.14    -124.108     28.0568    -124.108     
1 1 1 14 12 6  o 0 246.164 10.0798  274.187   -98.2253     140.98     -98.2253     
1 1 1 14 12 7  o 0 133.277 7.27409  97.9573   -105.429     33.021     -105.429     
1 1 1 14 12 8  o 0 161.306 7.73405  90.9019   -84.5568     85.724     95.4432      
1 1 1 14 12 9  o 0 200.893 8.9436   151.722   101.07       27.7801    -78.9305     
1 1 1 14 12 10 o 0 38.7239 14.9384  18.4798   174.398      56.4008    174.398      
1 1 1 14 12 11 o 0 254.751 9.6231   241.188   -141.01      30.9086    -141.01      
1 1 1 14 12 12 o 0 85.859  7.98978  72.329    -74.9325     10.6929    -74.9325     
1 1 1 14 12 13 o 0 84.6421 7.82966  77.0727   -20.6995     45.7118    -20.6995     
1 1 1 14 12 14 o 0 89.2153 8.12887  69.5231   136.798      3.65515    136.798      
1 1 1 14 12 15 o 0 114.646 6.89325  136.734   -72.1613     48.4047    -72.1613     
1 1 1 14 12 16 o 0 63.4809 10.3411  60.9327   -80.3176     10.38      -80.3176     
1 1 1 14 12 17 o 0 39.7285 13.0382  29.6873   -33.3021     11.6938    -33.3021     
1 1 1 14 12 18 f 1 91.973  8.23513  100.845   63.2506      35.5533    63.2506      
1 1 1 14 12 19 o 0 37.441  13.2377  30.2392   145.211      13.9234    145.211      
1 1 1 14 12 20 o 0 26.5893 12.9089  ?         ?            ?          ?            
1 1 1 14 12 21 o 0 16.8615 8.36568  ?         ?            ?          ?            
1 1 1 14 13 0  o 0 94.0756 11.2566  71.7462   180          53.3218    4.26209e-14  
1 1 1 14 13 1  o 0 157.567 7.58352  15.3959   -91.6223     227.396    88.3777      
1 1 1 14 13 2  f 1 421.585 14.7923  262.035   25.9405      200.573    -154.06      
1 1 1 14 13 3  o 0 382.778 15.0809  241.635   -177.252     171.002    2.74815      
1 1 1 14 13 4  o 0 461.017 15.5904  392.856   157.615      0.306771   157.615      
1 1 1 14 13 5  o 0 650.735 23.4881  580.363   -154.499     54.0132    -154.499     
1 1 1 14 13 6  o 0 450.455 16.208   454.853   109.757      123.354    109.757      
1 1 1 14 13 7  o 0 572.057 22.8312  527.466   -159.135     61.581     -159.135     
1 1 1 14 13 8  o 0 216.933 9.18298  171.879   14.4478      19.6677    -165.552     
1 1 1 14 13 9  o 0 266.291 10.8963  282.11    139.439      125.019    139.439      
1 1 1 14 13 10 o 0 112.002 8.26061  100.238   -121.204     39.0542    -121.204     
1 1 1 14 13 11 o 0 131.41  8.13765  93.3731   -164.873     31.5747    15.1265      
1 1 1 14 13 12 o 0 172.284 8.63478  131.405   -88.231      35.2397    91.769       
1 1 1 14 13 13 o 0 201.564 8.61453  151.311   -60.4337     39.8462    119.566      
1 1 1 14 13 14 o 0 33.4168 12.8785  12.95     -34.7536     55.9143    -34.7536     
1 1 1 14 13 15 o 0 89.6202 7.38715  96.6031   -38.0996     21.5468    -38.0996     
1 1 1 14 13 16 f 1 54.8132 11.6016  39.1486   21.5428      21.7684    -158.457     
1 1 1 14 13 17 o 0 97.7652 9.76506  98.5354   -29.4067     16.042     -29.4067     
1 1 1 14 13 18 f 1 57.8959 11.3602  61.316    101.289      24.1491    101.289      
1 1 1 14 13 19 o 0 40.8811 14.4775  27.5394   -163.464     9.98721    16.5362      
1 1 1 14 13 20 o 0 38.2496 17.5061  ?         ?            ?          ?            
1 1 1 14 13 21 o 0 28.3283 10.1908  ?         ?            ?          ?            
1 1 1 14 14 0  o 0 667.089 33.1276  576.97    0            127.309    7.20113e-14  
1 1 1 14 14 1  o 0 208.873 17.1829  174.54    90           91.5203    90           
1 1 1 14 14 2  o 0 796.59  32.8773  688.987   0            23.504     180          
1 1 1 14 14 3  o 0 642.695 33.2149  554.28    90           74.3267    -90          
1 1 1 14 14 4  o 0 75.1109 14.0413  34.1931   180          32.8019    7.50835e-15  
1 1 1 14 14 5  o 0 39.0832 19.0618  16.8865   -90          102.907    90           
1 1 1 14 14 6  o 0 94.0924 15.1159  46.6218   180          12.4974    1.21578e-13  
1 1 1 14 14 7  o 0 70.8946 15.9903  58.9889   -90          70.401     90           
1 1 1 14 14 8  o 0 217.7   11.8491  186.942   0            26.4948    180          
1 1 1 14 14 9  o 0 189.416 11.8455  159.992   90           5.03495    -90          
1 1 1 14 14 10 o 0 201.704 10.2893  184.896   0            53.5223    1.03145e-14  
1 1 1 14 14 11 o 0 222.574 11.6045  199.892   90           82.9516    90           
1 1 1 14 14 12 o 0 224.252 11.5617  196.96    0            19.9581    0            
1 1 1 14 14 13 o 0 87.0034 12.4581  74.2619   -90          6.68253    90           
1 1 1 14 14 14 o 0 19.4537 13.687   4.34712   180          11.5428    2.17547e-14  
1 1 1 14 14 15 o 0 26.0552 15.511   9.12259   -90          9.80877    90           
1 1 1 14 14 16 o 0 105.204 9.90502  102.544   0            18.6193    0            
1 1 1 14 14 17 o 0 36.2263 18.3071  28.0776   -90          0.409492   -90          
1 1 1 14 14 18 o 0 41.6988 20.6173  37.902    0            5.53928    180          
1 1 1 14 14 19 o 0 27.687  18.8186  ?         ?            ?          ?            
1 1 1 14 14 20 o 0 11.0557 7.90716  ?         ?            ?          ?            
1 1 1 15 0  1  o 0 240.391 14.6664  232.511   45           21.5406    45           
1 1 1 15 0  2  o 0 123.381 10.0712  107.748   180          11.8748    1.67793e-13  
1 1 1 15 0  3  o 0 642.302 33.609   604.342   135          95.2962    -45          
1 1 1 15 0  4  o 0 54.5295 18.7598  5.80574   -90          13.6579    90           
1 1 1 15 0  5  o 0 483.064 25.541   426.22    -135         49.7538    45           
1 1 1 15 0  6  o 0 899.665 47.0239  782.713   0            32.8992    -180         
1 1 1 15 0  7  o 0 303.061 20.4454  259.891   -45          17.5239    135          
1 1 1 15 0  8  o 0 100.158 11.5505  14.1572   -90          0.0297037  -90          
1 1 1 15 0  9  o 0 295.875 15.6953  257.186   45           22.3797    45           
1 1 1 15 0  10 o 0 78.4508 19.2169  51.4015   0            10.1198    -180         
1 1 1 15 0  11 o 0 71.9499 18.3894  55.3201   135          46.5616    -45          
1 1 1 15 0  12 o 0 242.658 14.2637  220.712   -90          16.4108    -90          
1 1 1 15 0  13 o 0 162.658 11.8973  144.86    -135         15.9247    -135         
1 1 1 15 0  14 o 0 163.619 10.9571  142.468   0            16.8006    0            
1 1 1 15 0  15 o 0 209.679 10.8155  178.24    135          10.8731    -45          
1 1 1 15 0  16 o 0 38.3932 18.1145  28.2872   -90          4.36173    90           
1 1 1 15 0  17 o 0 29.6935 17.6999  0.479769  45           0.0190018  -135         
1 1 1 15 0  18 o 0 53.8895 16.3506  52.0732   180          4.7921     9.92854e-14  
1 1 1 15 0  19 o 0 53.8748 19.2575  50.6103   -45          1.41432    135          
1 1 1 15 0  20 o 0 18.0716 13.2236  ?         ?            ?          ?            
1 1 1 15 0  21 o 0 39.36   24.0846  ?         ?            ?          ?            
1 1 1 15 1  0  o 0 270.376 15.9608  262.119   180          51.8909    180          
1 1 1 15 1  1  o 0 310.698 11.216   266.084   93.2787      49.2235    -86.7213     
1 1 1 15 1  2  o 0 402.637 17.6555  305.831   75.6362      141.501    -104.364     
1 1 1 15 1  3  f 1 284.487 11.4045  204.55    74.3503      109.329    -105.65      
1 1 1 15 1  4  o 0 560.053 20.0926  449.622   15.9601      91.5365    -164.04      
1 1 1 15 1  5  o 0 535.134 19.8965  506.095   110.539      79.8673    110.539      
1 1 1 15 1  6  o 0 550.774 21.9609  440.782   -75.4025     67.1315    104.597      
1 1 1 15 1  7  o 0 420.648 16.9804  395.798   -77.4988     83.1868    -77.4988     
1 1 1 15 1  8  o 0 187.626 10.2164  95.497    163.271      121.636    -16.7286     
1 1 1 15 1  9  o 0 406.768 16.9616  354.85    -151.997     14.5085    -151.997     
1 1 1 15 1  10 o 0 156.393 9.68602  92.9215   -36.3044     68.1871    143.696      
1 1 1 15 1  11 o 0 70.4602 8.74117  17.0676   23.4364      8.97061    -156.564     
1 1 1 15 1  12 o 0 280.662 12.2177  245.075   21.1562      10.7133    -158.844     
1 1 1 15 1  13 o 0 172.404 7.11409  178.234   -156.088     58.8292    -156.088     
1 1 1 15 1  14 o 0 80.6902 8.34279  44.8234   46.6117      37.6722    -133.388     
1 1 1 15 1  15 o 0 33.3949 13.1616  9.49836   135.146      45.1956    135.146      
1 1 1 15 1  16 o 0 85.5485 8.90503  82.9174   172.415      0.248353   -7.58542     
1 1 1 15 1  17 o 0 143.526 6.35234  172.906   43.9524      64.6664    43.9524      
1 1 1 15 1  18 o 0 85.4663 7.45027  70.1683   -114.271     19.9685    65.7292      
1 1 1 15 1  19 f 1 26.83   11.3749  11.6717   107.182      4.45795    -72.8178     
1 1 1 15 1  20 o 0 31.5216 12.5565  ?         ?            ?          ?            
1 1 1 15 1  21 o 0 22.3484 10.7796  ?         ?            ?          ?            
1 1 1 15 2  0  o 0 526.371 24.9456  505.513   180          96.9417    180          
1 1 1 15 2  1  o 0 264.572 10.1352  156.172   11.2184      177.499    -168.782     
1 1 1 15 2  2  o 0 153.082 7.03243  123.784   167.284      2.98978    -12.7157     
1 1 1 15 2  3  o 0 133.583 6.35961  99.598    -145.618     43.0619    -145.618     
1 1 1 15 2  4  o 0 506.71  18.7735  546.518   -5.98558     205.11     -5.98558     
1 1 1 15 2  5  o 0 181.053 7.70533  162.551   -39.2644     41.007     -39.2644     
1 1 1 15 2  6  o 0 589.332 20.8989  496.01    50.501       21.3969    -129.499     
1 1 1 15 2  7  o 0 319.947 13.5522  225.769   89.9003      83.3384    -90.0997     
1 1 1 15 2  8  o 0 142.727 8.44765  86.064    -142.153     48.3099    37.847       
1 1 1 15 2  9  f 1 79.4084 11.5379  13.6229   101.905      124.253    101.905      
1 1 1 15 2  10 o 0 220.081 9.45662  161.988   -178.86      41.0988    1.13973      
1 1 1 15 2  11 o 0 73.6    10.4824  8.94879   98.0922      79.9529    -81.9078     
1 1 1 15 2  12 o 0 275.261 11.3991  270.773   14.6081      52.7789    14.6081      
1 1 1 15 2  13 o 0 138.334 8.38039  76.1098   156.023      86.8761    -23.9771     
1 1 1 15 2  14 o 0 180.129 8.04424  139.235   125.643      28.1092    -54.3569     
1 1 1 15 2  15 o 0 159.028 6.84146  153.033   -158.649     45.8114    -158.649     
1 1 1 15 2  16 o 0 86.8641 7.50662  80.4932   171.7        7.97777    -8.2999      
1 1 1 15 2  17 o 0 80.9136 8.61539  81.1812   162.81       8.17531    162.81       
1 1 1 15 2  18 o 0 24.2206 10.7814  2.46486   -83.4504     17.0037    96.5496      
1 1 1 15 2  19 o 0 42.9461 14.5933  42.2157   -36.4675     18.6911    -36.4675     
1 1 1 15 2  20 o 0 32.8273 14.4265  ?         ?            ?          ?            
1 1 1 15 2  21 o 0 35.1083 15.7459  ?         ?            ?          ?            
1 1 1 15 3  0  o 0 120.926 9.75293  30.9885   0            9.4252     2.62771e-13  
1 1 1 15 3  1  o 0 458.664 15.9238  471.869   68.4919      89.128     68.4919      
1 1 1 15 3  2  o 0 445.819 15.3808  454.291   -98.2353     86.127     -98.2353     
1 1 1 15 3  3  o 0 327.581 12.6981  283.137   -147.089     26.8274    32.9114      
1 1 1 15 3  4  o 0 324.657 12.6261  297.831   -87.7307     36.5906    -87.7307     
1 1 1 15 3  5  o 0 439.392 15.0455  383.712   -121.089     9.24872    -121.089     
1 1 1 15 3  6  o 0 224.901 9.52134  193.501   -103.606     20.4796    -103.606     
1 1 1 15 3  7  o 0 307.271 12.0251  230.416   19.8224      50.2134    -160.178     
1 1 1 15 3  8  o 0 223.015 9.26643  165.864   60.6904      41.3902    -119.31      
1 1 1 15 3  9  o 0 164.851 8.93218  135.794   -9.01596     2.34491    -9.01596     
1 1 1 15 3  10 o 0 254.239 11.4545  229.921   -95.541      37.724     -95.541      
1 1 1 15 3  11 o 0 250.187 10.2147  203.774   -139.11      0.932912   40.8899      
1 1 1 15 3  12 o 0 324.89  13.1372  284.462   -18.5491     11.7567    161.451      
1 1 1 15 3  13 o 0 160.595 6.71824  162.999   72.5207      50.8855    72.5207      
1 1 1 15 3  14 o 0 166.624 8.04107  157.95    153.088      35.6117    153.088      
1 1 1 15 3  15 o 0 177.637 6.82717  138.989   36.8246      16.019     -143.175     
1 1 1 15 3  16 o 0 44.1858 13.4035  30.5894   -23.5739     6.23408    156.426      
1 1 1 15 3  17 f 1 95.7222 8.9465   70.7073   -77.5433     43.9784    102.457      
1 1 1 15 3  18 o 0 62.1462 12.1974  74.3277   46.1086      44.8493    46.1086      
1 1 1 15 3  19 o 0 21.248  10.6413  0.934555  -88.3205     27.9314    -88.3205     
1 1 1 15 3  20 f 1 22.9699 11.0625  ?         ?            ?          ?            
1 1 1 15 3  21 o 0 38.5031 16.2345  ?         ?            ?          ?            
1 1 1 15 3  22 o 0 19.7182 9.12299  ?         ?            ?          ?            
1 1 1 15 4  0  o 0 76.1281 11.1859  55.2673   0            70.0301    -180         
1 1 1 15 4  1  o 0 168.254 7.26835  93.0131   -82.4337     106.765    97.5663      
1 1 1 15 4  2  o 0 422.72  14.3062  427.94    -145.194     81.8366    -145.194     
1 1 1 15 4  3  o 0 213.312 8.3343   176.733   140.024      17.5929    -39.9761     
1 1 1 15 4  4  f 1 401.341 14.1976  306.396   36.9059      84.4783    -143.094     
1 1 1 15 4  5  o 0 283.083 10.4418  301.022   -17.403      131.171    -17.403      
1 1 1 15 4  6  o 0 316.996 12.1591  319.597   -94.4643     110.679    -94.4643     
1 1 1 15 4  7  o 0 265.823 11.6691  268.032   84.7785      106.433    84.7785      
1 1 1 15 4  8  f 1 480.645 20.965   470.35    -117.063     107.737    -117.063     
1 1 1 15 4  9  o 0 557.535 24.4025  468.112   100.52       23.0741    -79.4801     
1 1 1 15 4  10 o 0 164.642 7.34375  140.593   127.124      18.4672    127.124      
1 1 1 15 4  11 o 0 253.473 11.1378  164.327   -158.358     86.3551    21.6423      
1 1 1 15 4  12 o 0 88.2029 8.11834  51.1632   -172.591     18.576     7.40942      
1 1 1 15 4  13 o 0 106.312 6.9434   91.1609   -149.132     7.28545    -149.132     
1 1 1 15 4  14 o 0 110.157 7.12433  122.882   -23.376      83.2682    -23.376      
1 1 1 15 4  15 o 0 150.984 6.15665  129.191   -110.387     7.81967    -110.387     
1 1 1 15 4  16 o 0 167.776 6.67447  200.813   -89.1022     66.6147    -89.1022     
1 1 1 15 4  17 o 0 49.4518 11.2856  35.0338   -82.9064     18.7215    97.0936      
1 1 1 15 4  18 o 0 71.4227 9.44027  69.5255   -83.4924     9.49749    -83.4924     
1 1 1 15 4  19 o 0 32.2925 14.5908  20.9966   132.093      5.73663    132.093      
1 1 1 15 4  20 o 0 38.4454 17.2837  ?         ?            ?          ?            
1 1 1 15 4  21 o 0 22.9115 11.141   ?         ?            ?          ?            
1 1 1 15 5  0  o 0 652.139 28.7532  610.751   180          44.9176    180          
1 1 1 15 5  1  f 1 322.782 12.2667  262.058   10.5555      63.8552    -169.444     
1 1 1 15 5  2  o 0 100.988 6.28601  41.9098   -161.048     39.832     18.9524      
1 1 1 15 5  3  o 0 560.077 19.8845  559.202   31.4932      98.8885    31.4932      
1 1 1 15 5  4  o 0 441.067 16.6367  355.773   16.0899      53.5862    -163.91      
1 1 1 15 5  5  o 0 194.478 8.60679  151.436   -22.6797     11.3419    157.32       
1 1 1 15 5  6  o 0 227.641 9.175    191.342   -125.021     12.2691    -125.021     
1 1 1 15 5  7  o 0 44.1151 14.4973  59.5217   -111.064     151.491    -111.064     
1 1 1 15 5  8  o 0 139.533 7.20371  40.0856   -66.946      142.251    113.054      
1 1 1 15 5  9  o 0 266.036 11.8934  239.41    31.7011      29.9534    31.7011      
1 1 1 15 5  10 o 0 276.582 11.3141  163.867   103.754      134.536    -76.2458     
1 1 1 15 5  11 o 0 175.763 7.93775  170.759   30.0636      36.1259    30.0636      
1 1 1 15 5  12 o 0 120.151 7.57613  70.2368   59.5473      57.5827    -120.453     
1 1 1 15 5  13 o 0 188.236 7.04331  172.242   1.11192      19.2368    1.11192      
1 1 1 15 5  14 o 0 156.271 7.50131  111.853   53.3508      38.9458    -126.649     
1 1 1 15 5  15 o 0 197.53  7.44319  178.328   -55.8998     27.7984    -55.8998     
1 1 1 15 5  16 o 0 49.9281 11.9556  25.38     -138.444     38.6079    41.5558      
1 1 1 15 5  17 o 0 55.5146 12.6828  49.6867   -147.811     0.45803    32.1894      
1 1 1 15 5  18 o 0 19.6309 9.33541  16.7705   -113.243     59.0096    -113.243     
1 1 1 15 5  19 o 0 50.6101 13.4479  43.3655   -31.9669     0.328256   -31.9669     
1 1 1 15 5  20 o 0 41.4407 15.2704  ?         ?            ?          ?            
1 1 1 15 5  21 o 0 30.5686 12.6833  ?         ?            ?          ?            
1 1 1 15 6  0  o 0 436.748 24.6945  406.11    0            31.359     8.67494e-14  
1 1 1 15 6  1  o 0 429.779 15.9914  366.275   -136.191     53.051     43.8095      
1 1 1 15 6  2  o 0 540.955 18.4392  547.883   -87.5038     109.258    -87.5038     
1 1 1 15 6  3  o 0 565.159 18.4056  481.542   122.319      26.3098    -57.681      
1 1 1 15 6  4  o 0 247.892 9.42666  211.639   -43.1819     8.57181    -43.1819     
1 1 1 15 6  5  o 0 326.819 13.0061  222.096   -53.5598     111.24     126.44       
1 1 1 15 6  6  o 0 642.845 24.9481  522.375   -122.844     51.7985    57.1563      
1 1 1 15 6  7  o 0 702.644 26.333   594.355   -128.252     3.8479     -128.252     
1 1 1 15 6  8  o 0 244.392 10.543   177.447   100.293      55.6796    -79.7067     
1 1 1 15 6  9  o 0 500.265 21.6769  449.484   -63.8551     43.0367    -63.8551     
1 1 1 15 6  10 o 0 421.768 17.9837  346.431   78.408       15.2296    -101.592     
1 1 1 15 6  11 o 0 291.701 10.5873  304.41    -121.395     84.0443    -121.395     
1 1 1 15 6  12 o 0 83.6748 8.45595  45.2514   76.3804      2.19819    -103.62      
1 1 1 15 6  13 o 0 81.2276 7.1966   72.9603   108.495      36.4352    108.495      
1 1 1 15 6  14 o 0 100.056 9.14274  53.566    -53.7148     55.4311    126.285      
1 1 1 15 6  15 f 1 75.2772 9.96288  73.9845   -92.4051     34.6257    -92.4051     
1 1 1 15 6  16 o 0 70.3563 8.57127  76.6158   -38.8048     25.8306    -38.8048     
1 1 1 15 6  17 o 0 71.2621 9.686    64.9499   165.543      2.97156    -14.4569     
1 1 1 15 6  18 o 0 35.7075 13.3129  12.5084   -136.393     32.7383    43.6066      
1 1 1 15 6  19 o 0 35.3409 13.7002  23.2004   -67.5935     11.8525    -67.5935     
1 1 1 15 6  20 f 1 31.5081 15.0461  ?         ?            ?          ?            
1 1 1 15 6  21 o 0 40.8473 17.5877  ?         ?            ?          ?            
1 1 1 15 7  0  o 0 590.722 30.6322  545.667   0            5.71868    180          
1 1 1 15 7  1  o 0 187.584 6.64002  106.536   71.384       112.509    -108.616     
1 1 1 15 7  2  o 0 148.179 7.12706  79.4812   95.2287      85.9206    -84.7713     
1 1 1 15 7  3  o 0 393.986 15.1181  311.451   130.787      59.0074    -49.2126     
1 1 1 15 7  4  o 0 467.721 16.0434  325.005   94.89        158.06     -85.11       
1 1 1 15 7  5  o 0 760.398 28.9255  543.749   -84.4119     222.516    95.5881      
1 1 1 15 7  6  o 0 477.841 20.462   372.702   -136.162     63.9605    43.8379      
1 1 1 15 7  7  o 0 120     12.334   47.6322   4.9393       84.3535    -175.061     
1 1 1 15 7  8  o 0 144.807 7.2352   104.016   68.8023      7.00689    -111.198     
1 1 1 15 7  9  o 0 107.692 8.32042  43.8647   -139.046     28.9446    -139.046     
1 1 1 15 7  10 o 0 183.39  8.18995  122.083   -37.1261     53.8176    142.874      
1 1 1 15 7  11 o 0 187.266 8.3834   132.827   -79.3033     65.1927    100.697      
1 1 1 15 7  12 o 0 118.759 7.31852  48.5925   -177.889     100.095    2.11126      
1 1 1 15 7  13 o 0 100.22  7.61718  105.218   139.632      59.3009    139.632      
1 1 1 15 7  14 f 1 158.732 7.53533  78.4677   -167.577     109.605    12.4227      
1 1 1 15 7  15 o 0 236.186 10.1909  203.016   144.476      14.2751    144.476      
1 1 1 15 7  16 o 0 81.9186 7.88587  75.8553   12.2604      3.8699     -167.74      
1 1 1 15 7  17 o 0 54.4433 12.6808  46.592    80.035       3.88652    -99.965      
1 1 1 15 7  18 o 0 24.0271 11.4364  1.05562   -59.2435     22.9444    120.756      
1 1 1 15 7  19 o 0 39.573  15.1919  28.0885   175.321      7.53338    -4.67937     
1 1 1 15 7  20 o 0 55.9827 16.0661  ?         ?            ?          ?            
1 1 1 15 7  21 o 0 21.8687 10.1997  ?         ?            ?          ?            
1 1 1 15 8  0  o 0 33.9749 18.2883  17.7197   180          155.179    -1.05985e-14 
1 1 1 15 8  1  f 1 185.799 7.01753  116.477   114.781      86.086     -65.2192     
1 1 1 15 8  2  o 0 541.466 19.3658  438.948   -172.765     67.3086    7.2353       
1 1 1 15 8  3  o 0 441.408 15.6658  381.505   72.8064      0.361183   72.8064      
1 1 1 15 8  4  o 0 564.496 21.7388  440.557   143.39       93.3065    -36.6098     
1 1 1 15 8  5  o 0 541.84  20.337   355.186   -150.582     217.321    29.4185      
1 1 1 15 8  6  o 0 289.752 11.1316  263.114   -119.038     48.9236    -119.038     
1 1 1 15 8  7  o 0 392.303 15.5277  392.47    138.635      106.907    138.635      
1 1 1 15 8  8  o 0 191.722 8.41237  133.941   48.1871      43.6158    -131.813     
1 1 1 15 8  9  o 0 94.7247 9.1086   11.4551   -120.046     171.727    -120.046     
1 1 1 15 8  10 o 0 145.949 7.70863  105.044   123.722      18.9821    -56.2783     
1 1 1 15 8  11 o 0 239.468 11.4561  164.52    -142.144     99.1452    37.8556      
1 1 1 15 8  12 o 0 151.678 9.16689  83.6659   -22.8528     90.6973    157.147      
1 1 1 15 8  13 o 0 204.082 8.5434   207.225   -90.5645     65.0489    -90.5645     
1 1 1 15 8  14 o 0 77.193  8.93293  50.9303   -38.692      13.3903    141.308      
1 1 1 15 8  15 o 0 156.94  7.15203  181.372   -159.451     45.8174    -159.451     
1 1 1 15 8  16 o 0 71.7134 7.66208  62.9468   4.09533      7.40951    -175.905     
1 1 1 15 8  17 o 0 98.6595 8.2453   84.7825   64.7487      17.5981    -115.251     
1 1 1 15 8  18 o 0 128.714 9.90594  106.588   75.9385      25.9484    -104.062     
1 1 1 15 8  19 o 0 46.9768 13.8995  37.2226   33.6214      3.80851    -146.379     
1 1 1 15 8  20 o 0 35.77   16.3153  ?         ?            ?          ?            
1 1 1 15 8  21 o 0 37.6315 18.1722  ?         ?            ?          ?            
1 1 1 15 9  0  o 0 289.534 15.2299  254.895   0            77.333     2.89761e-14  
1 1 1 15 9  1  o 0 82.3054 7.0464   6.88434   156.637      72.2067    -23.3633     
1 1 1 15 9  2  o 0 190.542 7.77883  127.528   63.8514      57.4531    -116.149     
1 1 1 15 9  3  o 0 804.613 27.2336  689.153   50.5059      19.4319    -129.494     
1 1 1 15 9  4  o 0 1019.2  33.1259  885.763   71.4079      9.81773    71.4079      
1 1 1 15 9  5  f 1 253.656 10.2707  261.906   152.574      113.339    152.574      
1 1 1 15 9  6  o 0 199.241 9.18596  187.085   138.766      66.6503    138.766      
1 1 1 15 9  7  o 0 183.415 8.28151  103.956   29.4767      94.5286    -150.523     
1 1 1 15 9  8  o 0 403.814 16.549   365.062   -99.7398     41.6343    -99.7398     
1 1 1 15 9  9  o 0 201.606 10.3687  162.924   -126.163     6.00016    53.837       
1 1 1 15 9  10 o 0 136.504 7.57342  133.41    85.9874      87.4088    85.9874      
1 1 1 15 9  11 o 0 53.549  14.2631  5.46983   -43.5098     58.1387    -43.5098     
1 1 1 15 9  12 o 0 88.0773 7.09064  26.696    139.376      94.3919    -40.6243     
1 1 1 15 9  13 o 0 118.469 7.17047  62.4418   82.6602      73.7349    -97.3398     
1 1 1 15 9  14 o 0 91.0415 7.71325  53.3502   -174.418     36.7583    5.58173      
1 1 1 15 9  15 o 0 244.106 8.95529  300.863   -105.459     106.435    -105.459     
1 1 1 15 9  16 o 0 96.8381 6.66539  100.549   83.0842      16.7222    83.0842      
1 1 1 15 9  17 o 0 33.0104 12.6252  17.5203   -128.151     9.90063    51.8485      
1 1 1 15 9  18 o 0 98.5217 8.80712  114.337   -71.0477     48.9683    -71.0477     
1 1 1 15 9  19 o 0 30.479  13.559   8.1069    72.9242      31.0475    -107.076     
1 1 1 15 9  20 o 0 29.2521 13.9591  ?         ?            ?          ?            
1 1 1 15 9  21 o 0 29.35   14.6059  ?         ?            ?          ?            
1 1 1 15 10 0  o 0 247.88  13.577   216.879   180          77.39      -180         
1 1 1 15 10 1  o 0 568.837 17.7261  546.976   148.776      107.754    148.776      
1 1 1 15 10 2  o 0 226.511 9.85909  194.405   -103.793     15.4236    -103.793     
1 1 1 15 10 3  o 0 541.044 19.2332  453.822   11.8136      24.2454    -168.186     
1 1 1 15 10 4  o 0 465.21  16.088   392.387   147.801      9.11196    -32.1989     
1 1 1 15 10 5  o 0 407.562 13.4471  272.725   171.744      143.794    -8.2564      
1 1 1 15 10 6  o 0 413.172 14.375   481.143   92.0961      246.534    92.0961      
1 1 1 15 10 7  o 0 425.257 16.3139  393.831   -36.8814     53.8864    -36.8814     
1 1 1 15 10 8  o 0 183.337 8.15736  129.433   -13.5263     45.7954    166.474      
1 1 1 15 10 9  o 0 180.444 7.57886  145.969   148.241      0.883735   -31.7594     
1 1 1 15 10 10 o 0 95.7772 7.80908  47.1231   -64.8138     41.5028    115.186      
1 1 1 15 10 11 o 0 222.152 9.39074  195.737   58.5574      0.913319   58.5574      
1 1 1 15 10 12 o 0 82.9974 8.59363  76.5768   166.849      35.5906    166.849      
1 1 1 15 10 13 o 0 187.249 7.79195  158.551   160.415      1.06205    -19.5849     
1 1 1 15 10 14 o 0 167.626 6.63848  159.407   131.542      43.8127    131.542      
1 1 1 15 10 15 o 0 82.8458 9.42842  75.7082   -46.3347     8.57147    133.665      
1 1 1 15 10 16 o 0 159.3   7.81046  169.625   -162.467     28.9444    -162.467     
1 1 1 15 10 17 o 0 43.503  13.0065  13.4274   -76.1464     49.6388    103.854      
1 1 1 15 10 18 o 0 47.9261 13.7266  42.7103   159.898      4.50685    159.898      
1 1 1 15 10 19 f 1 56.0504 16.3329  52.0596   -35.1052     10.1252    -35.1052     
1 1 1 15 10 20 o 0 30.9888 14.1375  ?         ?            ?          ?            
1 1 1 15 10 21 o 0 24.2258 11.0821  ?         ?            ?          ?            
1 1 1 15 11 0  o 0 656.15  32.5248  571.422   0            66.7972    -1.04098e-13 
1 1 1 15 11 1  o 0 467.917 15.14    346.453   -143.568     113.273    36.4322      
1 1 1 15 11 2  o 0 400.378 14.7655  353.712   -28.5311     23.5534    -28.5311     
1 1 1 15 11 3  o 0 178.072 6.71155  156.226   23.6965      37.9399    23.6965      
1 1 1 15 11 4  o 0 364.431 13.7363  344.003   81.8148      75.0779    81.8148      
1 1 1 15 11 5  o 0 460.606 16.3012  436.887   148.128      98.5859    148.128      
1 1 1 15 11 6  o 0 271.148 11.0195  311.976   -150.645     173.957    -150.645     
1 1 1 15 11 7  o 0 446.78  15.9421  434.792   6.97717      101.128    6.97717      
1 1 1 15 11 8  o 0 220.056 9.65581  188.511   -115.049     10.0014    -115.049     
1 1 1 15 11 9  o 0 332.312 13.0697  239.366   -143.344     77.8901    36.6565      
1 1 1 15 11 10 o 0 322.449 13.2941  277.092   -91.8952     31.3733    88.1048      
1 1 1 15 11 11 o 0 225.277 8.93378  135.537   -144.512     126.557    35.4878      
1 1 1 15 11 12 o 0 222.196 7.38006  236.969   73.7022      88.7771    73.7022      
1 1 1 15 11 13 o 0 71.2543 10.1375  37.8507   -3.91875     31.6193    176.081      
1 1 1 15 11 14 o 0 22.668  10.5513  14.332    108.992      37.1781    108.992      
1 1 1 15 11 15 o 0 104.097 7.4095   134.253   133.67       68.762     133.67       
1 1 1 15 11 16 o 0 92.9976 7.33754  83.5069   -12.2357     8.62991    167.764      
1 1 1 15 11 17 o 0 70.2718 8.02297  69.2135   -108.745     11.8109    -108.745     
1 1 1 15 11 18 o 0 30.9287 12.9204  12.7592   -146.507     22.2327    33.4929      
1 1 1 15 11 19 o 0 42.5401 14.064   36.5438   168.169      7.30283    168.169      
1 1 1 15 11 20 o 0 36.1887 17.3672  ?         ?            ?          ?            
1 1 1 15 11 21 o 0 17.8956 8.77186  ?         ?            ?          ?            
1 1 1 15 12 0  o 0 25.158  15.7093  7.63172   0            117.324    -180         
1 1 1 15 12 1  o 0 133.637 5.42374  43.8206   20.1436      119.556    -159.856     
1 1 1 15 12 2  o 0 514.154 17.7598  460.531   -171.615     41.1723    -171.615     
1 1 1 15 12 3  o 0 56.4815 11.2242  20.1109   48.1177      71.4763    48.1177      
1 1 1 15 12 4  o 0 469.927 15.6821  415.244   172.608      35.3581    172.608      
1 1 1 15 12 5  o 0 103.861 10.6057  17.9551   44.1182      189.799    44.1182      
1 1 1 15 12 6  o 0 158.258 8.08589  84.933    126.462      84.8024    -53.5385     
1 1 1 15 12 7  o 0 200.687 9.4788   204.98    -87.6233     98.7779    -87.6233     
1 1 1 15 12 8  o 0 131.293 8.56617  105.285   74.1788      7.82052    74.1788      
1 1 1 15 12 9  o 0 154.283 7.80742  138.779   127.59       37.9038    127.59       
1 1 1 15 12 10 o 0 59.7319 11.5791  15.683    -111.44      111.677    -111.44      
1 1 1 15 12 11 o 0 268.289 10.4995  198.164   -52.1926     77.0897    127.807      
1 1 1 15 12 12 o 0 123.823 7.61823  96.2523   154.858      15.5139    -25.1424     
1 1 1 15 12 13 f 1 286.706 11.1548  207.886   49.9802      72.6137    -130.02      
1 1 1 15 12 14 o 0 124.814 6.7121   79.9416   -114.405     45.1158    65.5946      
1 1 1 15 12 15 o 0 35.7221 12.6052  12.2206   -133.151     25.5492    46.8488      
1 1 1 15 12 16 o 0 55.0981 9.32469  56.2561   42.3502      41.879     42.3502      
1 1 1 15 12 17 o 0 57.4075 10.6868  34.3773   -70.2322     33.877     109.768      
1 1 1 15 12 18 o 0 85.2522 8.92632  97.3919   41.4831      43.7247    41.4831      
1 1 1 15 12 19 o 0 32.0036 13.9698  ?         ?            ?          ?            
1 1 1 15 12 20 o 0 43.2529 15.8844  ?         ?            ?          ?            
1 1 1 15 12 21 o 0 23.5102 11.8982  ?         ?            ?          ?            
1 1 1 15 13 0  o 0 177.242 10.0956  152.676   0            65.3966    -180         
1 1 1 15 13 1  o 0 592.966 18.4339  517.048   -104.976     19.7787    -104.976     
1 1 1 15 13 2  o 0 762.384 24.4372  670.609   -163.52      35.5158    -163.52      
1 1 1 15 13 3  o 0 53.6975 11.758   25.3613   20.9054      81.4075    20.9054      
1 1 1 15 13 4  o 0 566.474 21.4296  521.831   108.35       86.294     108.35       
1 1 1 15 13 5  o 0 708.281 26.0208  600.042   50.1147      46.6566    -129.885     
1 1 1 15 13 6  o 0 113.597 7.33088  38.5321   31.3284      12.0755    31.3284      
1 1 1 15 13 7  o 0 157.237 7.51183  110.893   60.2172      35.6076    -119.783     
1 1 1 15 13 8  f 1 235.626 8.73951  213.163   -28.4091     36.001     -28.4091     
1 1 1 15 13 9  o 0 91.6242 8.49821  56.2023   -71.884      4.80789    -71.884      
1 1 1 15 13 10 o 0 148.245 6.56979  118.691   156.957      14.7375    -23.0433     
1 1 1 15 13 11 o 0 130.029 6.66907  100.703   -58.0872     9.5223     121.913      
1 1 1 15 13 12 o 0 201.885 9.52203  208.521   -110.79      71.9504    -110.79      
1 1 1 15 13 13 o 0 188.956 8.93579  105.229   113.103      107.243    -66.8973     
1 1 1 15 13 14 f 1 87.1567 8.46761  62.945    -179.528     12.7323    0.472375     
1 1 1 15 13 15 o 0 134.695 7.30146  149.751   -136.336     36.3276    -136.336     
1 1 1 15 13 16 f 1 92.8843 8.26749  85.3226   -117.594     4.83761    62.4064      
1 1 1 15 13 17 o 0 24.7559 11.42    1.06129   17.8029      26.6975    -162.197     
1 1 1 15 13 18 o 0 28.9448 12.8119  14.894    -39.0976     7.58365    140.902      
1 1 1 15 13 19 o 0 36.0974 14.5461  ?         ?            ?          ?            
1 1 1 15 13 20 o 0 46.9266 18.5132  ?         ?            ?          ?            
1 1 1 15 14 0  o 0 750.752 39.8348  643.285   180          46.2458    -1.14953e-13 
1 1 1 15 14 1  o 0 325.962 11.5634  268.915   84.9302      7.51601    -95.0698     
1 1 1 15 14 2  o 0 196.157 8.81028  164.486   -148.408     19.4431    -148.408     
1 1 1 15 14 3  o 0 38.8818 13.5159  40.6893   35.4823      98.3589    35.4823      
1 1 1 15 14 4  o 0 381.371 13.7308  361.525   2.7842       59.7321    2.7842       
1 1 1 15 14 5  o 0 622.881 23.4514  534.416   75.9844      20.4466    -104.016     
1 1 1 15 14 6  o 0 418.764 14.6269  486.426   50.743       259.983    50.743       
1 1 1 15 14 7  o 0 396.966 14.0288  321.431   -81.2184     34.6681    98.7816      
1 1 1 15 14 8  o 0 325.769 12.2114  230.913   -158.281     84.5917    21.7186      
1 1 1 15 14 9  o 0 206.279 8.22807  206.156   -122.96      84.3213    -122.96      
1 1 1 15 14 10 o 0 73.5664 11.0937  26.0951   66.4356      36.9772    -113.564     
1 1 1 15 14 11 o 0 169.02  7.02849  152.267   110.477      12.1035    110.477      
1 1 1 15 14 12 o 0 132.274 7.40314  79.1832   123.641      64.134     -56.3589     
1 1 1 15 14 13 o 0 42.9248 13.6875  0.867921  -71.4241     45.9002    108.576      
1 1 1 15 14 14 o 0 138.54  7.05878  134.253   159.267      9.21132    -20.7333     
1 1 1 15 14 15 o 0 32.0465 11.9583  7.29556   -34.0512     20.2916    145.949      
1 1 1 15 14 16 f 1 70.1742 9.33223  50.9862   149.258      27.7894    -30.7418     
1 1 1 15 14 17 o 0 48.4813 13.8001  33.5579   -67.761      14.739     112.239      
1 1 1 15 14 18 o 0 49.6857 14.2004  44.7413   -28.9139     7.58385    -28.9139     
1 1 1 15 14 19 o 0 24.3563 11.7368  ?         ?            ?          ?            
1 1 1 15 14 20 o 0 41.1349 16.0268  ?         ?            ?          ?            
1 1 1 15 14 21 o 0 31.4423 7.69466  ?         ?            ?          ?            
1 1 1 15 15 0  o 0 891.046 48.1423  759.114   0            63.7788    1.58676e-13  
1 1 1 15 15 1  o 0 24.3148 15.4011  0.627863  90           9.91522    -90          
1 1 1 15 15 2  o 0 622.322 29.1644  529.598   180          31.8737    180          
1 1 1 15 15 3  o 0 622.912 33.2851  552.401   -90          5.95103    90           
1 1 1 15 15 4  o 0 197.822 11.582   172.578   180          57.2502    180          
1 1 1 15 15 5  o 0 125.615 11.1905  107.361   -90          46.026     90           
1 1 1 15 15 6  o 0 641.183 33.1632  555.547   180          46.4034    180          
1 1 1 15 15 7  o 0 468.463 21.496   400.949   90           37.0801    -90          
1 1 1 15 15 8  f 1 20.6819 14.1306  9.15031   0            123.396    180          
1 1 1 15 15 9  o 0 412.855 21.3316  378.738   90           11.0667    -90          
1 1 1 15 15 10 o 0 72.5612 12.3188  20.7325   180          2.02089    -6.54466e-13 
1 1 1 15 15 11 o 0 194.718 12.6473  171.765   -90          22.531     90           
1 1 1 15 15 12 o 0 109.735 11.3131  94.6335   180          3.64243    1.823e-13    
1 1 1 15 15 13 o 0 83.4381 10.0992  58.8526   -90          25.9346    -90          
1 1 1 15 15 14 o 0 153.043 8.74261  155.026   0            15.4327    6.06199e-14  
1 1 1 15 15 15 o 0 36.702  18.0412  34.5635   90           34.1156    -90          
1 1 1 15 15 16 o 0 34.8595 19.055   29.9172   180          6.73732    1.87113e-14  
1 1 1 15 15 17 o 0 23.1889 13.7432  2.30418   -90          1.63841    90           
1 1 1 15 15 18 o 0 36.1857 23.1933  29.4476   180          3.57398    -180         
1 1 1 15 15 19 o 0 18.0079 13.0462  ?         ?            ?          ?            
1 1 1 15 15 20 o 0 26.1172 17.3029  ?         ?            ?          ?            
1 1 1 16 0  0  o 0 709.288 42.1017  688.897   0            16.0527    1.13282e-12  
1 1 1 16 0  1  o 0 463.503 22.1324  445.078   135          8.53204    -45          
1 1 1 16 0  2  o 0 489.309 23.4556  463.788   -90          86.62      -90          
1 1 1 16 0  3  o 0 336.651 18.4608  303.544   -135         8.99005    45           
1 1 1 16 0  4  o 0 226.93  14.3681  200.959   0            80.0593    2.07588e-14  
1 1 1 16 0  5  o 0 613.731 31.4977  538.001   -45          82.5434    -45          
1 1 1 16 0  6  o 0 298.443 18.6942  257.893   90           12.4462    90           
1 1 1 16 0  7  o 0 319.366 20.9005  271.933   -135         34.3109    -135         
1 1 1 16 0  8  o 0 98.9816 12.4214  79.3439   180          57.216     9.97172e-15  
1 1 1 16 0  9  o 0 389.482 24.7628  335.93    135          83.6309    -45          
1 1 1 16 0  10 o 0 398.72  20.3201  337.978   90           57.1115    -90          
1 1 1 16 0  11 o 0 178.013 10.8218  163.76    -135         39.6286    45           
1 1 1 16 0  12 o 0 117.891 9.69234  77.4857   180          37.958     180          
1 1 1 16 0  13 o 0 47.9805 18.8888  14.4561   135          3.12623    -45          
1 1 1 16 0  14 o 0 17.0303 11.8287  0.414911  -90          3.43104    90           
1 1 1 16 0  15 o 0 29.4901 16.6759  10.8626   45           7.21309    -135         
1 1 1 16 0  16 o 0 24.3994 16.5218  5.29358   180          6.89591    5.38631e-15  
1 1 1 16 0  17 o 0 44.1973 18.0789  38.3724   135          10.2426    135          
1 1 1 16 0  18 o 0 61.5586 15.6914  59.037    90           8.97509    -90          
1 1 1 16 0  19 o 0 76.3447 21.2945  71.0667   45           9.09239    45           
1 1 1 16 0  20 o 0 31.8109 20.5111  ?         ?            ?          ?            
1 1 1 16 1  0  o 0 609.182 30.88    586.242   0            24.3572    -180         
1 1 1 16 1  1  o 0 313.148 11.1951  224.875   160.048      134.158    -19.9518     
1 1 1 16 1  2  o 0 489.842 17.9035  398.311   -92.7064     117.164    87.2936      
1 1 1 16 1  3  o 0 468.644 17.8063  371.068   -101.267     89.6696    78.7331      
1 1 1 16 1  4  o 0 213.271 9.01611  77.9436   -55.2589     207.834    124.741      
1 1 1 16 1  5  o 0 361.765 13.4562  286.896   -82.2348     46.8489    97.7652      
1 1 1 16 1  6  o 0 273.804 11.4662  293.885   -151.325     140.559    -151.325     
1 1 1 16 1  7  o 0 252.58  10.8146  182.346   20.0518      48.7062    -159.948     
1 1 1 16 1  8  o 0 371.682 15.2997  309.333   126.842      20.2139    -53.1577     
1 1 1 16 1  9  o 0 49.684  16.06    6.56136   -93.4078     43.9843    -93.4078     
1 1 1 16 1  10 o 0 229.094 9.73287  210.017   113.053      44.4827    113.053      
1 1 1 16 1  11 o 0 70.1562 11.3163  20.3294   -65.4718     42.9137    114.528      
1 1 1 16 1  12 o 0 126.377 5.85516  110.453   91.3279      20.2979    91.3279      
1 1 1 16 1  13 o 0 103.707 7.11274  94.3604   -33.3668     20.7425    -33.3668     
1 1 1 16 1  14 o 0 209.756 8.02807  174.752   150.983      6.38652    -29.0171     
1 1 1 16 1  15 o 0 107.318 7.02155  68.1122   23.9151      39.7779    -156.085     
1 1 1 16 1  16 o 0 44.2603 11.458   29.2802   -142.456     11.0028    37.5436      
1 1 1 16 1  17 o 0 50.2602 11.7532  29.1843   122.203      33.1882    -57.7975     
1 1 1 16 1  18 o 0 78.5522 9.5065   65.2038   -115.11      14.5545    64.8902      
1 1 1 16 1  19 o 0 32.3401 12.5098  21.6535   78.9683      1.33354    -101.032     
1 1 1 16 1  20 o 0 23.761  11.6513  ?         ?            ?          ?            
1 1 1 16 1  21 o 0 44.1371 19.7507  ?         ?            ?          ?            
1 1 1 16 1  22 o 0 29.9869 15.0697  ?         ?            ?          ?            
1 1 1 16 2  0  o 0 220.161 12.7709  209.96    0            21.364     180          
1 1 1 16 2  1  o 0 243.159 9.75246  275.396   111.682      120.876    111.682      
1 1 1 16 2  2  o 0 379.374 13.2439  362.545   172.909      28.5133    172.909      
1 1 1 16 2  3  o 0 436.724 17.4359  433.024   -73.8114     98.8324    -73.8114     
1 1 1 16 2  4  o 0 996.484 32.541   942.085   36.7739      132.098    36.7739      
1 1 1 16 2  5  f 1 75.7414 8.2458   9.70005   132.241      101.374    132.241      
1 1 1 16 2  6  o 0 511.517 20.6973  445.154   35.4732      19.666     35.4732      
1 1 1 16 2  7  o 0 477.81  20.1857  351.552   146.908      99.0858    -33.0918     
1 1 1 16 2  8  o 0 434.188 18.1286  410.841   22.9791      74.5483    22.9791      
1 1 1 16 2  9  o 0 177.718 9.83638  137.898   35.8589      16.052     -144.141     
1 1 1 16 2  10 o 0 233.131 10.1332  229.687   78.8907      78.797     78.8907      
1 1 1 16 2  11 o 0 230.728 10.0286  208.104   -100.354     4.69151    -100.354     
1 1 1 16 2  12 o 0 232.746 8.62299  199.786   132.654      7.8974     -47.3459     
1 1 1 16 2  13 o 0 280.768 12.8218  241.418   -36.2303     7.04925    143.77       
1 1 1 16 2  14 o 0 124.812 7.1793   112.101   146.184      20.7351    146.184      
1 1 1 16 2  15 o 0 70.0947 8.83028  42.5774   -103.133     25.2292    76.8666      
1 1 1 16 2  16 o 0 116.594 6.84233  138.985   10.7163      50.4374    10.7163      
1 1 1 16 2  17 f 1 115.823 8.1179   93.4568   -174.587     37.2087    5.41306      
1 1 1 16 2  18 o 0 41.6572 13.6644  17.3021   -39.3977     36.6679    140.602      
1 1 1 16 2  19 o 0 61.6056 12.7453  57.6716   147.144      7.36722    147.144      
1 1 1 16 2  20 o 0 32.2851 14.1497  ?         ?            ?          ?            
1 1 1 16 2  21 o 0 38.7769 16.0709  ?         ?            ?          ?            
1 1 1 16 3  0  o 0 319.178 17.2532  301.771   0            86.5584    -6.6089e-14  
1 1 1 16 3  1  o 0 560.797 22.0334  441.921   -17.5132     161.033    162.487      
1 1 1 16 3  2  o 0 670.574 24.0824  632.104   -87.1511     24.672     -87.1511     
1 1 1 16 3  3  f 1 1297.43 42.5432  1240.48   -71.7872     181.776    -71.7872     
1 1 1 16 3  4  o 0 724.435 25.7484  571.907   156.722      122.663    -23.2777     
1 1 1 16 3  5  o 0 219.044 7.93207  212.022   -79.8942     71.5612    -79.8942     
1 1 1 16 3  6  o 0 278.56  11.3883  161.312   -133.402     142.787    46.5977      
1 1 1 16 3  7  o 0 226.003 10.0503  146.115   2.53412      73.5574    -177.466     
1 1 1 16 3  8  o 0 216.862 8.53919  208.899   -135.226     67.5139    -135.226     
1 1 1 16 3  9  o 0 255.463 11.463   231.517   79.2651      35.2194    79.2651      
1 1 1 16 3  10 o 0 159.151 8.50461  89.3438   80.9147      77.6251    -99.0853     
1 1 1 16 3  11 o 0 158.339 8.07562  161.768   -95.5987     56.9924    -95.5987     
1 1 1 16 3  12 o 0 113.018 7.60424  53.8648   97.3787      77.0159    -82.6213     
1 1 1 16 3  13 o 0 177.376 7.52151  135.994   56.4215      33.3221    -123.578     
1 1 1 16 3  14 o 0 231.57  9.19085  223.982   32.8961      56.5584    32.8961      
1 1 1 16 3  15 o 0 152.618 6.86279  123.79    74.0383      4.19216    -105.962     
1 1 1 16 3  16 o 0 84.1114 8.13327  75.854    100.411      9.45371    -79.5894     
1 1 1 16 3  17 o 0 27.3598 12.0359  6.86182   -94.7038     6.598      85.2962      
1 1 1 16 3  18 o 0 89.3303 9.79642  87.9059   135.521      11.3902    135.521      
1 1 1 16 3  19 o 0 95.9861 8.77976  109.925   -14.0581     47.5671    -14.0581     
1 1 1 16 3  20 o 0 43.1523 14.0289  ?         ?            ?          ?            
1 1 1 16 3  21 o 0 34.7876 13.9218  ?         ?            ?          ?            
1 1 1 16 4  0  o 0 717.95  38.486   673.222   0            105.804    7.48726e-14  
1 1 1 16 4  1  o 0 891.935 29.443   827.946   -171.852     0.433764   8.14779      
1 1 1 16 4  2  o 0 109.626 6.4347   36.2974   128.574      8.27672    128.574      
1 1 1 16 4  3  o 0 179.76  8.08233  121.907   -92.1107     50.2747    87.8893      
1 1 1 16 4  4  o 0 489.356 18.6974  460.074   -147.518     74.1982    -147.518     
1 1 1 16 4  5  o 0 115.591 6.48168  34.4038   -65.4617     100.805    114.538      
1 1 1 16 4  6  f 1 193.243 8.66899  146.628   109.035      13.5916    -70.9646     
1 1 1 16 4  7  o 0 331.662 14.4351  325.24    -67.5262     81.2899    -67.5262     
1 1 1 16 4  8  o 0 208.739 10.2668  144.917   31.4013      53.8501    -148.599     
1 1 1 16 4  9  o 0 123.774 8.03919  68.7753   -100.202     57.473     79.7982      
1 1 1 16 4  10 o 0 108.33  9.40192  26.6217   -30.4365     114.473    149.564      
1 1 1 16 4  11 o 0 286.843 11.2688  261.581   -86.9173     8.38246    -86.9173     
1 1 1 16 4  12 o 0 144.819 6.79116  140.579   -170.257     47.2359    -170.257     
1 1 1 16 4  13 o 0 50.7603 13.3338  15.8794   128.53       108.535    128.53       
1 1 1 16 4  14 o 0 200.092 9.40305  206.64    -6.76811     78.5947    -6.76811     
1 1 1 16 4  15 o 0 137.209 6.42119  91.0347   -91.1897     43.4656    88.8103      
1 1 1 16 4  16 o 0 79.0921 6.95891  81.7196   -71.748      15.2497    -71.748      
1 1 1 16 4  17 o 0 123.493 7.23383  143.166   -127.076     49.9544    -127.076     
1 1 1 16 4  18 o 0 77.8665 8.04815  85.7407   -165.931     31.719     -165.931     
1 1 1 16 4  19 o 0 48.8483 12.8847  51.3646   97.5977      25.0569    97.5977      
1 1 1 16 4  20 o 0 45.321  16.6856  ?         ?            ?          ?            
1 1 1 16 4  21 o 0 28.8861 14.0492  ?         ?            ?          ?            
1 1 1 16 5  0  o 0 33.009  17.4455  3.84744   180          31.3821    -1.75719e-14 
1 1 1 16 5  1  o 0 213.394 7.83926  108.927   -82.452      160.921    97.548       
1 1 1 16 5  2  o 0 494.698 18.7747  354.46    90.3458      160.225    -89.6542     
1 1 1 16 5  3  o 0 407.765 15.5717  267.483   48.6732      173.171    -131.327     
1 1 1 16 5  4  o 0 75.4889 7.87191  1.50455   -166.726     8.9733     13.2744      
1 1 1 16 5  5  o 0 454.685 14.9674  309.098   -157.923     157.986    22.0774      
1 1 1 16 5  6  o 0 358.059 13.8012  321.463   99.5891      45.6537    99.5891      
1 1 1 16 5  7  o 0 383.972 14.3102  438.208   125.846      218.255    125.846      
1 1 1 16 5  8  o 0 263.894 11.0945  185.588   -170.706     72.0797    9.29382      
1 1 1 16 5  9  o 0 432.444 19.7169  378.767   -146.739     24.3825    -146.739     
1 1 1 16 5  10 o 0 180.258 9.02669  104.465   -31.7401     83.1597    148.26       
1 1 1 16 5  11 o 0 109.898 7.26518  67.7947   -1.61054     42.1411    178.389      
1 1 1 16 5  12 o 0 270.745 10.8657  251.349   151.679      29.2908    151.679      
1 1 1 16 5  13 o 0 81.3782 9.18956  58.05     145.317      9.9034     -34.6827     
1 1 1 16 5  14 o 0 77.2652 9.19123  30.1949   -99.8542     60.0781    80.1458      
1 1 1 16 5  15 o 0 35.1715 12.4763  13.6064   64.0712      12.2408    -115.929     
1 1 1 16 5  16 o 0 37.3213 12.5922  13.0706   -177.768     1.143      2.23166      
1 1 1 16 5  17 o 0 25.3478 11.7967  5.82203   -25.8507     49.1786    -25.8507     
1 1 1 16 5  18 o 0 35.5722 13.7429  22.5144   -131.91      2.08979    48.0895      
1 1 1 16 5  19 o 0 21.1708 10.0556  0.200179  -104.002     23.4824    75.9976      
1 1 1 16 5  20 o 0 35.4691 15.2139  ?         ?            ?          ?            
1 1 1 16 5  21 o 0 37.0379 17.8201  ?         ?            ?          ?            
1 1 1 16 5  22 o 0 25.0483 11.9634  ?         ?            ?          ?            
1 1 1 16 6  0  o 0 504.383 24.0727  465.899   180          138.802    -180         
1 1 1 16 6  1  o 0 419.681 15.6692  379.488   79.1163      25.8357    79.1163      
1 1 1 16 6  2  o 0 109.418 6.05834  36.5263   1.53745      83.0618    -178.463     
1 1 1 16 6  3  o 0 316.911 11.4629  298.156   67.9296      57.6857    67.9296      
1 1 1 16 6  4  o 0 610.081 21.6185  532.096   26.8805      12.5302    26.8805      
1 1 1 16 6  5  o 0 450.82  15.8423  341.073   -128.605     84.1308    51.3951      
1 1 1 16 6  6  o 0 479.893 18.6914  486.077   -161.45      167.611    -161.45      
1 1 1 16 6  7  o 0 179.776 8.65276  73.094    87.842       151.913    -92.158      
1 1 1 16 6  8  o 0 162.105 7.99658  101.384   34.6448      52.3781    -145.355     
1 1 1 16 6  9  o 0 338.79  14.5722  291.586   94.3524      13.0584    94.3524      
1 1 1 16 6  10 o 0 213.458 8.85503  154.284   -177.709     38.7524    2.29133      
1 1 1 16 6  11 o 0 34.5877 14.0325  42.5262   -177.329     111.906    -177.329     
1 1 1 16 6  12 o 0 64.4941 11.3012  12.8306   25.6376      27.435     -154.362     
1 1 1 16 6  13 o 0 42.5061 13.2129  4.09332   144.245      9.26525    -35.755      
1 1 1 16 6  14 o 0 165.432 8.02208  101.909   -106.62      71.9302    73.3798      
1 1 1 16 6  15 o 0 105.749 7.16505  89.818    -171.668     31.0069    8.33156      
1 1 1 16 6  16 o 0 147.955 7.34855  144.089   124.58       2.16622    -55.42       
1 1 1 16 6  17 o 0 115.635 9.76134  124.428   113.002      29.3806    113.002      
1 1 1 16 6  18 o 0 38.5969 14.062   20.112    92.158       9.77504    92.158       
1 1 1 16 6  19 o 0 25.6239 11.8999  8.1817    -13.1628     15.8796    166.837      
1 1 1 16 6  20 o 0 42.4182 19.5237  ?         ?            ?          ?            
1 1 1 16 6  21 o 0 43.439  19.9336  ?         ?            ?          ?            
1 1 1 16 7  0  o 0 599.463 31.1208  530.416   0            12.3463    180          
1 1 1 16 7  1  o 0 141.155 6.34654  106.812   5.53684      54.4517    5.53684      
1 1 1 16 7  2  o 0 391.853 14.6065  308.428   114.969      59.9522    -65.0313     
1 1 1 16 7  3  o 0 766.376 25.9845  600.191   -113.525     129.951    66.475       
1 1 1 16 7  4  o 0 292.129 11.128   201.167   -57.0758     89.8825    122.924      
1 1 1 16 7  5  o 0 452.838 18.7172  332.466   -8.43003     102.497    171.57       
1 1 1 16 7  6  o 0 264.436 10.5919  178.08    -157.15      77.9151    22.8499      
1 1 1 16 7  7  o 0 329.078 13.4785  310.637   117.896      60.6038    117.896      
1 1 1 16 7  8  o 0 287.298 13.1379  271.484   -125.45      65.2625    -125.45      
1 1 1 16 7  9  o 0 205.002 9.55253  140.503   -8.68324     57.0683    171.317      
1 1 1 16 7  10 o 0 237.551 9.6395   202.792   21.5377      19.5251    21.5377      
1 1 1 16 7  11 o 0 123.709 7.0099   100.215   -170.542     0.888499   -170.542     
1 1 1 16 7  12 o 0 127.921 7.92464  98.7301   10.396       20.5542    -169.604     
1 1 1 16 7  13 o 0 66.4342 10.2182  2.29766   29.5548      100.34     -150.445     
1 1 1 16 7  14 o 0 110.131 7.07613  108.253   22.8119      46.2123    22.8119      
1 1 1 16 7  15 o 0 76.6376 8.74304  78.3248   -52.9576     11.1614    -52.9576     
1 1 1 16 7  16 o 0 115.019 6.81439  136.162   -82.7035     52.017     -82.7035     
1 1 1 16 7  17 o 0 48.4521 12.8911  36.0801   -62.8607     11.8651    117.139      
1 1 1 16 7  18 o 0 65.2284 11.9689  57.0358   129.61       0.838404   -50.3897     
1 1 1 16 7  19 o 0 57.5555 16.6428  40.1559   177.086      19.1036    -2.91419     
1 1 1 16 7  20 o 0 49.484  16.8266  ?         ?            ?          ?            
1 1 1 16 7  21 o 0 40.359  19.6315  ?         ?            ?          ?            
1 1 1 16 8  0  o 0 596.151 29.4254  524.105   180          118.462    -1.05817e-14 
1 1 1 16 8  1  o 0 76.9649 7.77619  4.81266   172.156      41.2079    -7.84407     
1 1 1 16 8  2  o 0 731.303 23.5866  601.615   43.6863      67.386     -136.314     
1 1 1 16 8  3  o 0 788.325 26.7045  642.222   -10.8255     78.2231    169.174      
1 1 1 16 8  4  o 0 364.754 13.7705  327.306   9.02135      39.2026    9.02135      
1 1 1 16 8  5  o 0 358.51  11.9479  301.765   106.25       3.65197    106.25       
1 1 1 16 8  6  o 0 182.916 8.03262  166.662   -19.6412     59.8463    -19.6412     
1 1 1 16 8  7  o 0 142.522 6.95823  89.5909   86.5292      37.1768    -93.4708     
1 1 1 16 8  8  o 0 120.334 8.76567  55.8318   -119.763     79.5058    60.2375      
1 1 1 16 8  9  o 0 107.423 8.62452  43.4023   -77.914      77.7232    102.086      
1 1 1 16 8  10 o 0 141.826 6.9475   108.991   -83.0823     0.447956   -83.0823     
1 1 1 16 8  11 o 0 211.724 8.34587  200.277   107.821      31.9294    107.821      
1 1 1 16 8  12 o 0 54.499  11.5414  10.4733   -128.479     58.1179    51.5206      
1 1 1 16 8  13 o 0 127.601 7.09298  85.8044   55.6628      40.9855    -124.337     
1 1 1 16 8  14 o 0 171.411 7.55765  134.203   124.884      14.4257    -55.1158     
1 1 1 16 8  15 o 0 69.3014 9.11506  50.6427   -2.46496     30.632     177.535      
1 1 1 16 8  16 o 0 32.5121 12.613   7.57523   -171.12      23.0269    8.88048      
1 1 1 16 8  17 o 0 35.3558 13.424   18.0297   -171.142     5.40096    -171.142     
1 1 1 16 8  18 o 0 37.227  15.0044  28.0222   71.3712      15.3788    71.3712      
1 1 1 16 8  19 o 0 27.243  12.6024  6.12341   -104.712     0.473732   -104.712     
1 1 1 16 8  20 o 0 49.1515 17.9743  ?         ?            ?          ?            
1 1 1 16 8  21 o 0 27.8604 13.7669  ?         ?            ?          ?            
1 1 1 16 9  0  o 0 18.206  12.2641  1.98083   0            57.6387    -180         
1 1 1 16 9  1  o 0 39.5499 12.3274  67.3154   5.3657       161.987    5.3657       
1 1 1 16 9  2  o 0 700.65  24.2171  612.033   -81.9193     13.4499    -81.9193     
1 1 1 16 9  3  o 0 566.107 19.9029  402.352   -11.7467     166.828    168.253      
1 1 1 16 9  4  o 0 358.674 12.9193  376.076   -58.9353     153.331    -58.9353     
1 1 1 16 9  5  o 0 646.26  22.5421  504.995   107.376      83.3747    -72.6236     
1 1 1 16 9  6  o 0 630.815 24.1261  605.523   112.821      108.199    112.821      
1 1 1 16 9  7  o 0 201.852 9.24543  173.811   138.437      22.3415    138.437      
1 1 1 16 9  8  f 1 239.731 10.7875  102.187   18.2588      199.994    -161.741     
1 1 1 16 9  9  o 0 86.7631 10.4777  48.0458   -85.4237     0.473501   -85.4237     
1 1 1 16 9  10 o 0 75.7516 10.4982  27.9943   -15.0232     28.0558    164.977      
1 1 1 16 9  11 o 0 196.816 8.33093  147.622   173.438      47.0944    -6.56182     
1 1 1 16 9  12 o 0 60.5868 12.0475  35.5363   39.494       0.667429   -140.506     
1 1 1 16 9  13 o 0 192.902 7.52025  192.126   -39.5657     59.6518    -39.5657     
1 1 1 16 9  14 o 0 40.3267 12.4221  16.9698   -174.724     85.3462    -174.724     
1 1 1 16 9  15 o 0 122.588 6.34764  146.602   -24.9186     52.8008    -24.9186     
1 1 1 16 9  16 o 0 160.924 7.8943   140.288   37.6597      32.1001    -142.34      
1 1 1 16 9  17 o 0 60.4606 10.1657  68.5561   -59.9252     35.0291    -59.9252     
1 1 1 16 9  18 o 0 41.8049 13.6014  32.8568   -52.077      2.7648     127.923      
1 1 1 16 9  19 o 0 40.8302 13.3615  36.8895   15.3322      19.0323    15.3322      
1 1 1 16 9  20 o 0 85.1904 8.59285  ?         ?            ?          ?            
1 1 1 16 9  21 o 0 13.1252 6.22784  ?         ?            ?          ?            
1 1 1 16 10 0  o 0 368.621 18.0639  320.206   0            111.236    2.51727e-15  
1 1 1 16 10 1  o 0 298.291 11.6302  263.08    61.0322      24.8034    61.0322      
1 1 1 16 10 2  o 0 317.599 10.2594  183.937   -102.578     170.52     77.4223      
1 1 1 16 10 3  o 0 214.913 7.55432  113.87    -44.9816     126.31     135.018      
1 1 1 16 10 4  o 0 165.944 7.44786  65.4041   -134.673     133.927    45.3269      
1 1 1 16 10 5  o 0 135.276 6.84172  81.233    19.9914      32.002     -160.009     
1 1 1 16 10 6  o 0 409.448 13.9913  294.346   147.426      120.235    -32.5737     
1 1 1 16 10 7  o 0 389.382 16.5006  355.49    143.515      48.4324    143.515      
1 1 1 16 10 8  o 0 393.676 15.8147  308.893   45.2768      49.2724    -134.723     
1 1 1 16 10 9  o 0 237.684 9.89007  234.106   56.0476      81.5671    56.0476      
1 1 1 16 10 10 o 0 147.415 7.99533  131.206   -165.172     13.7638    -165.172     
1 1 1 16 10 11 o 0 250.795 10.0965  220.304   -93.7138     1.57718    -93.7138     
1 1 1 16 10 12 f 1 34.151  12.8712  27.0316   -136.709     95.7869    -136.709     
1 1 1 16 10 13 o 0 112.892 6.29388  89.789    71.6202      2.97534    -108.38      
1 1 1 16 10 14 o 0 189.602 8.88299  139.282   -21.1087     33.0345    158.891      
1 1 1 16 10 15 o 0 250.069 11.155   288.261   72.849       76.6946    72.849       
1 1 1 16 10 16 o 0 95.4208 6.60379  108.744   16.7499      40.5738    16.7499      
1 1 1 16 10 17 o 0 41.1549 13.3288  30.7089   43.5144      2.81113    -136.486     
1 1 1 16 10 18 o 0 75.3149 9.90718  82.7256   -56.1614     32.8266    -56.1614     
1 1 1 16 10 19 o 0 18.243  9.20922  0.568272  170.096      9.08265    170.096      
1 1 1 16 10 20 o 0 27.8562 13.6294  ?         ?            ?          ?            
1 1 1 16 10 21 o 0 18.2686 8.39153  ?         ?            ?          ?            
1 1 1 16 11 0  o 0 913.693 40.4122  789.131   0            35.8145    1.45126e-13  
1 1 1 16 11 1  o 0 590.863 18.4442  514.364   92.7622      16.9643    92.7622      
1 1 1 16 11 2  o 0 474.992 14.0971  362.88    83.7153      82.9738    -96.2847     
1 1 1 16 11 3  o 0 490.554 17.7156  366.041   80.2855      100.077    -99.7145     
1 1 1 16 11 4  o 0 201.241 6.90141  128.63    -83.2441     66.1789    96.7559      
1 1 1 16 11 5  o 0 253.656 9.45431  172.535   53.941       87.4382    -126.059     
1 1 1 16 11 6  o 0 578.408 22.3682  452.14    -34.942      99.2907    145.058      
1 1 1 16 11 7  o 0 214.833 9.69298  202.76    -75.8672     48.4508    -75.8672     
1 1 1 16 11 8  o 0 187.259 7.71113  119.934   160.212      67.8815    -19.7882     
1 1 1 16 11 9  o 0 107.918 7.92236  32.146    -129.574     101.043    50.4259      
1 1 1 16 11 10 o 0 176.652 8.49319  154.817   117.414      3.98961    117.414      
1 1 1 16 11 11 o 0 213.817 9.52954  196.791   83.5543      25.3832    83.5543      
1 1 1 16 11 12 o 0 113.782 6.91827  55.6539   14.4182      79.6014    -165.582     
1 1 1 16 11 13 o 0 194.707 8.77773  152.07    44.3582      22.3116    -135.642     
1 1 1 16 11 14 o 0 53.2031 12.0035  30.7783   76.9795      16.2492    -103.02      
1 1 1 16 11 15 o 0 53.6267 11.1233  48.4353   -109.752     25.6744    -109.752     
1 1 1 16 11 16 o 0 64.4993 11.9298  59.7003   174.381      1.6901     174.381      
1 1 1 16 11 17 o 0 124.278 9.8673   124.702   150.654      18.7177    150.654      
1 1 1 16 11 18 o 0 80.1801 11.9536  76.3319   -123.917     10.4795    -123.917     
1 1 1 16 11 19 o 0 23.0356 11.1621  ?         ?            ?          ?            
1 1 1 16 11 20 o 0 32.6929 14.9015  ?         ?            ?          ?            
1 1 1 16 11 21 o 0 16.9318 8.51344  ?         ?            ?          ?            
1 1 1 16 12 0  o 0 1085.89 43.4649  932.503   0            100.899    5.06593e-14  
1 1 1 16 12 1  o 0 335.927 11.4809  266.608   -6.3886      30.7374    173.611      
1 1 1 16 12 2  o 0 338.066 11.2462  236.432   -132.629     94.6341    47.3711      
1 1 1 16 12 3  o 0 264.59  9.55538  224.977   -77.6194     16.6921    -77.6194     
1 1 1 16 12 4  o 0 716.055 24.4077  611.429   -76.12       15.9326    -76.12       
1 1 1 16 12 5  o 0 43.699  13.9174  49.8358   166.821      127.501    166.821      
1 1 1 16 12 6  o 0 617.211 21.4759  532.158   -48.9793     2.12062    131.021      
1 1 1 16 12 7  o 0 407.387 17.9622  412.757   -174.701     132.895    -174.701     
1 1 1 16 12 8  o 0 165.071 7.3866   98.4057   -170.862     70.7454    9.13815      
1 1 1 16 12 9  o 0 198.186 9.14637  129.542   -101.691     60.9837    78.309       
1 1 1 16 12 10 o 0 238.521 9.60534  234.147   127.135      49.0219    127.135      
1 1 1 16 12 11 o 0 101.255 7.61725  66.7167   93.5252      16.9782    -86.4748     
1 1 1 16 12 12 o 0 277.1   11.1737  247.303   -35.828      17.8254    -35.828      
1 1 1 16 12 13 o 0 26.0963 11.831   33.9208   112.757      92.3351    112.757      
1 1 1 16 12 14 o 0 217.304 8.89299  191.159   131.256      25.6749    131.256      
1 1 1 16 12 15 o 0 88.5846 8.27903  74.3763   -158.688     20.197     21.3118      
1 1 1 16 12 16 o 0 77.414  7.54399  91.8396   -146.825     43.1548    -146.825     
1 1 1 16 12 17 o 0 76.1318 9.97899  73.6956   44.8366      11.2465    44.8366      
1 1 1 16 12 18 f 1 27.1328 11.8934  9.67506   134.035      17.4737    -45.9648     
1 1 1 16 12 19 o 0 30.8672 13.6532  ?         ?            ?          ?            
1 1 1 16 12 20 f 1 66.0933 18.7418  ?         ?            ?          ?            
1 1 1 16 12 21 o 0 22.2509 10.2256  ?         ?            ?          ?            
1 1 1 16 13 0  o 0 83.4786 11.9838  56.8476   0            53.9923    -180         
1 1 1 16 13 1  o 0 558.067 18.4118  418.423   168.497      108.563    -11.5027     
1 1 1 16 13 2  o 0 160.278 6.75363  63.2827   100.884      126.596    -79.1163     
1 1 1 16 13 3  o 0 492.827 20.1632  388.818   117.216      49.8662    -62.7836     
1 1 1 16 13 4  o 0 214.529 10.5746  137.581   -146.195     85.1904    33.8054      
1 1 1 16 13 5  o 0 304.856 11.8471  338.326   116.719      166.179    116.719      
1 1 1 16 13 6  o 0 157.99  8.2402   84.4293   -120.02      80.9899    59.9796      
1 1 1 16 13 7  o 0 124.514 8.78401  112.708   -151.078     70.8552    -151.078     
1 1 1 16 13 8  o 0 332.272 13.0222  283.046   -96.4482     13.3589    -96.4482     
1 1 1 16 13 9  o 0 180.859 7.35411  150.086   -167.075     17.1377    12.9245      
1 1 1 16 13 10 o 0 111.305 7.11317  64.9789   -47.8503     49.4273    132.15       
1 1 1 16 13 11 o 0 203.097 8.84717  120.615   76.1982      112.715    -103.802     
1 1 1 16 13 12 o 0 153.409 5.8791   132.887   -36.1168     9.10651    -36.1168     
1 1 1 16 13 13 o 0 38.1227 12.7628  0.954272  151.19       30.3709    151.19       
1 1 1 16 13 14 o 0 54.3778 10.4212  41.0123   101.246      14.9778    -78.7542     
1 1 1 16 13 15 o 0 26.3663 11.3316  10.3129   -67.54       54.6246    -67.54       
1 1 1 16 13 16 o 0 50.2672 14.3193  43.5115   101.746      1.19994    101.746      
1 1 1 16 13 17 o 0 82.0064 9.69832  87.0431   47.0626      28.3198    47.0626      
1 1 1 16 13 18 f 1 42.6752 14.0655  40.5885   -159.456     22.458     -159.456     
1 1 1 16 13 19 o 0 51.5806 18.3818  ?         ?            ?          ?            
1 1 1 16 13 20 o 0 67.7414 23.4744  ?         ?            ?          ?            
1 1 1 16 14 0  o 0 297.862 15.2308  252.822   180          40.5339    180          
1 1 1 16 14 1  o 0 432.586 12.7614  347.902   -7.81398     28.6429    172.186      
1 1 1 16 14 2  o 0 418.076 14.3346  396.474   -61.7529     97.0406    -61.7529     
1 1 1 16 14 3  o 0 444.059 15.5083  395.576   140.556      18.3671    140.556      
1 1 1 16 14 4  o 0 675.969 21.3549  611.836   77.7575      45.375     77.7575      
1 1 1 16 14 5  o 0 346.73  11.8124  301.496   20.0214      13.1248    20.0214      
1 1 1 16 14 6  o 0 319.513 11.3059  309.539   -110.84      77.9758    -110.84      
1 1 1 16 14 7  o 0 78.9711 9.87401  34.8256   105.055      19.4337    -74.9446     
1 1 1 16 14 8  o 0 310.584 10.9875  300.297   108.773      89.2586    108.773      
1 1 1 16 14 9  o 0 172.999 7.2616   132.342   -67.9139     36.7397    112.086      
1 1 1 16 14 10 o 0 190.245 9.35212  149.113   33.9228      29.6243    -146.077     
1 1 1 16 14 11 o 0 95.0929 9.13754  77.8899   126.1        3.58433    126.1        
1 1 1 16 14 12 o 0 109.599 8.40582  120.714   -19.1329     89.3393    -19.1329     
1 1 1 16 14 13 o 0 31.2428 12.3924  8.50675   81.27        35.1591    81.27        
1 1 1 16 14 14 o 0 38.5243 12.7446  17.3591   129.982      0.936707   -50.0184     
1 1 1 16 14 15 o 0 185.316 7.26564  205.409   32.6529      51.4605    32.6529      
1 1 1 16 14 16 o 0 56.9721 12.6612  39.2339   -100.861     23.2084    79.1392      
1 1 1 16 14 17 f 1 31.1375 13.0034  8.9033    20.6132      0.107537   20.6132      
1 1 1 16 14 18 o 0 42.16   13.2832  39.2429   -59.3145     21.6514    -59.3145     
1 1 1 16 14 19 o 0 15.4479 7.78863  ?         ?            ?          ?            
1 1 1 16 14 20 o 0 37.7686 17.8981  ?         ?            ?          ?            
1 1 1 16 15 0  o 0 634.286 32.0487  559.49    0            161.007    3.71836e-14  
1 1 1 16 15 1  o 0 332.526 11.6711  280.252   -155.75      12.6043    24.2502      
1 1 1 16 15 2  o 0 336.094 11.4932  302.303   -163.355     27.1885    -163.355     
1 1 1 16 15 3  o 0 402.405 14.302   309.883   -148.82      75.8367    31.1799      
1 1 1 16 15 4  o 0 352.583 11.9823  245.077   9.68098      113.844    -170.319     
1 1 1 16 15 5  o 0 160.978 7.00867  114.385   -79.5419     35.2772    100.458      
1 1 1 16 15 6  o 0 195.958 8.69165  111.449   -0.483733    102.86     179.516      
1 1 1 16 15 7  o 0 167.439 7.24089  115.795   69.1069      38.2479    -110.893     
1 1 1 16 15 8  o 0 98.763  7.45278  59.3933   -42.359      17.4808    137.641      
1 1 1 16 15 9  o 0 295.111 9.45917  235.41    29.3953      56.1132    -150.605     
1 1 1 16 15 10 o 0 342.65  11.5061  338.776   -27.8628     76.4194    -27.8628     
1 1 1 16 15 11 o 0 283.234 10.2792  239.823   23.838       9.93727    -156.162     
1 1 1 16 15 12 o 0 185.779 7.85933  155.256   164.094      0.212224   164.094      
1 1 1 16 15 13 o 0 130.279 7.07092  78.5947   -169.627     52.3399    10.3727      
1 1 1 16 15 14 o 0 103.78  6.52117  92.6876   -76.7643     16.0913    103.236      
1 1 1 16 15 15 o 0 85.539  8.9295   73.5286   69.6008      11.8477    -110.399     
1 1 1 16 15 16 o 0 34.9504 12.9728  15.3102   -95.4802     23.5367    84.5198      
1 1 1 16 15 17 o 0 37.1077 14.9187  24.9158   -172.458     8.76656    7.54241      
1 1 1 16 15 18 o 0 31.1904 13.7869  16.3202   122.441      11.3928    -57.5592     
1 1 1 16 15 19 o 0 39.3179 15.7384  ?         ?            ?          ?            
1 1 1 16 15 20 o 0 49.6074 23.9784  ?         ?            ?          ?            
1 1 1 16 15 21 o 0 20.0899 9.89419  ?         ?            ?          ?            
1 1 1 16 16 0  o 0 815.086 54.5223  714.415   180          99.8517    1.80813e-14  
1 1 1 16 16 1  o 0 20.7258 14.3006  1.27732   -90          28.2829    90           
1 1 1 16 16 2  o 0 309.379 14.2594  270.589   180          83.8594    180          
1 1 1 16 16 3  o 0 218.709 12.5917  190.535   90           0.296185   90           
1 1 1 16 16 4  o 0 335.735 18.4952  290.812   180          114.808    180          
1 1 1 16 16 5  o 0 166.706 10.5569  41.495    -90          32.9196    -90          
1 1 1 16 16 6  o 0 182.814 10.7277  155.486   0            2.04903    5.87531e-15  
1 1 1 16 16 7  o 0 310.656 17.0736  260.96    90           98.45      90           
1 1 1 16 16 8  o 0 23.354  15.9077  3.29984   0            30.7257    180          
1 1 1 16 16 9  o 0 156.693 9.69589  129.884   90           78.7811    90           
1 1 1 16 16 10 o 0 224.237 11.3949  198.11    0            16.5892    0            
1 1 1 16 16 11 o 0 307.77  16.1099  266.348   90           28.5281    90           
1 1 1 16 16 12 o 0 32.9636 18.0761  10.0904   180          16.0513    4.41093e-15  
1 1 1 16 16 13 o 0 89.1498 14.0679  73.6114   90           14.4955    -90          
1 1 1 16 16 14 f 1 108.315 9.96702  107.599   180          0.0715353  -180         
1 1 1 16 16 15 o 0 95.9736 12.8061  92.7129   90           4.57207    90           
1 1 1 16 16 16 o 0 42.5375 19.7216  37.384    0            2.75318    0            
1 1 1 16 16 17 o 0 18.3616 12.6933  0.521152  90           0.548017   -90          
1 1 1 16 16 18 o 0 37.7827 20.9908  11.9776   180          5.90321    180          
1 1 1 16 16 19 o 0 61.5409 27.4818  ?         ?            ?          ?            
1 1 1 16 16 20 o 0 23.9571 16.7136  ?         ?            ?          ?            
1 1 1 17 0  1  o 0 83.1374 10.8397  75.089    -135         130.972    45           
1 1 1 17 0  2  o 0 49.0512 17.2535  6.32375   180          19.9387    1.24381e-14  
1 1 1 17 0  3  o 0 943.954 43.5252  845.124   -45          99.0411    -45          
1 1 1 17 0  4  o 0 339.539 17.9474  299.782   -90          128.021    -90          
1 1 1 17 0  5  o 0 132.689 11.8698  102.237   -135         11.1373    -135         
1 1 1 17 0  6  o 0 81.3062 14.1886  62.0389   0            86.5831    180          
1 1 1 17 0  7  o 0 85.3454 14.6852  57.6269   -45          45.7603    135          
1 1 1 17 0  8  o 0 637.632 36.5079  554.609   -90          161.825    -90          
1 1 1 17 0  9  o 0 328.446 17.617   280.98    45           32.7464    -135         
1 1 1 17 0  10 o 0 202.977 15.129   170.606   0            15.4063    -180         
1 1 1 17 0  11 o 0 285.251 16.0941  260.137   -45          33.5047    -45          
1 1 1 17 0  12 o 0 135.302 9.15737  120.586   90           0.0971354  -90          
1 1 1 17 0  13 o 0 92.5154 9.8993   78.2625   -135         26.3183    -135         
1 1 1 17 0  14 o 0 96.4059 12.8552  79.787    180          30.7131    180          
1 1 1 17 0  15 o 0 28.7506 17.5718  2.21634   -45          1.4093     135          
1 1 1 17 0  16 o 0 20.0108 13.4932  6.59057   90           16.4752    -90          
1 1 1 17 0  17 o 0 30.1931 16.7363  16.5334   45           2.25361    -135         
1 1 1 17 0  18 o 0 101.203 11.1801  96.1244   0            31.8013    -6.86289e-15 
1 1 1 17 0  19 o 0 18.8618 12.7693  5.41913   -45          5.47568    135          
1 1 1 17 0  20 o 0 29.1172 15.896   ?         ?            ?          ?            
1 1 1 17 1  0  o 0 266.898 15.0703  254.529   0            121.441    1.22651e-13  
1 1 1 17 1  1  o 0 210.299 7.28784  183.013   -49.8102     7.54283    130.19       
1 1 1 17 1  2  o 0 412.094 16.3124  358.447   -154.497     15.2065    25.5027      
1 1 1 17 1  3  o 0 544.839 19.6483  483.799   -148.852     5.60942    -148.852     
1 1 1 17 1  4  o 0 625.439 22.4645  663.42    -175.437     236.379    -175.437     
1 1 1 17 1  5  o 0 278.044 11.814   232.278   45.8559      1.47814    -134.144     
1 1 1 17 1  6  o 0 377.375 12.7842  373.747   -2.73362     116.189    -2.73362     
1 1 1 17 1  7  o 0 560.956 21.7675  510.117   -49.7268     39.5928    -49.7268     
1 1 1 17 1  8  o 0 188.844 9.27613  133.533   -106.29      38.1349    73.7096      
1 1 1 17 1  9  o 0 169.386 7.52779  190.554   -21.5509     125.29     -21.5509     
1 1 1 17 1  10 o 0 234.799 9.45611  181.077   129.098      22.0851    -50.9016     
1 1 1 17 1  11 o 0 152.12  6.75269  100.854   40.3839      60.5426    -139.616     
1 1 1 17 1  12 o 0 172.545 7.90708  165.115   161.077      40.7604    161.077      
1 1 1 17 1  13 f 1 319.083 12.079   307.066   156.183      61.0141    156.183      
1 1 1 17 1  14 o 0 215.545 8.25915  208.518   11.5712      55.5863    11.5712      
1 1 1 17 1  15 f 1 110.747 6.031    157.239   -54.7472     99.3863    -54.7472     
1 1 1 17 1  16 o 0 52.8893 9.85686  47.6507   63.3017      9.67401    63.3017      
1 1 1 17 1  17 o 0 83.1871 8.97051  71.563    31.3461      13.9206    -148.654     
1 1 1 17 1  18 o 0 93.5197 9.84514  84.1813   -95.3707     4.10489    84.6293      
1 1 1 17 1  19 o 0 58.2193 12.0558  69.7318   -104.631     45.37      -104.631     
1 1 1 17 1  20 o 0 41.2874 18.3891  ?         ?            ?          ?            
1 1 1 17 1  21 o 0 51.9427 13.8413  ?         ?            ?          ?            
1 1 1 17 2  0  o 0 114.359 9.47677  106.317   180          87.3043    -8.50579e-14 
1 1 1 17 2  1  o 0 334.618 11.5203  198.252   159.946      198.744    -20.0541     
1 1 1 17 2  2  o 0 187.931 7.52828  127.587   -130.259     59.3882    49.7411      
1 1 1 17 2  3  o 0 332.212 13.304   249.195   152.288      78.0087    -27.7123     
1 1 1 17 2  4  o 0 278.135 11.1295  257.608   -70.5222     46.8224    -70.5222     
1 1 1 17 2  5  o 0 347.564 14.1798  218.304   91.9816      154.049    -88.0184     
1 1 1 17 2  6  o 0 334.696 12.1911  286.565   -134.669     15.7769    -134.669     
1 1 1 17 2  7  o 0 216.848 8.69772  156.049   31.3349      50.0881    -148.665     
1 1 1 17 2  8  o 0 245.369 9.30521  186.724   -91.0232     34.3678    88.9768      
1 1 1 17 2  9  o 0 232.96  9.75004  167.409   -54.8392     52.9274    125.161      
1 1 1 17 2  10 o 0 296.672 13.2849  208.478   -77.3814     72.9543    102.619      
1 1 1 17 2  11 o 0 252.036 10.9182  211.395   -19.5376     25.438     160.462      
1 1 1 17 2  12 o 0 121.217 7.32432  92.8755   -134.642     6.30098    45.3578      
1 1 1 17 2  13 o 0 161.838 6.68795  123.662   96.8389      27.9476    -83.1611     
1 1 1 17 2  14 o 0 115.699 7.49387  76.5461   -125.223     35.0162    54.7768      
1 1 1 17 2  15 o 0 75.3767 7.81356  70.7551   -38.1804     3.23459    141.82       
1 1 1 17 2  16 o 0 46.1849 11.7754  26.2382   -98.9533     25.3391    81.0467      
1 1 1 17 2  17 o 0 48.777  12.7891  26.7252   102.534      33.948     -77.4663     
1 1 1 17 2  18 o 0 64.3016 14.4962  46.8573   61.3663      21.6234    -118.634     
1 1 1 17 2  19 o 0 38.6603 16.1319  27.6197   -160.627     17.0825    -160.627     
1 1 1 17 2  20 o 0 51.0822 19.4745  ?         ?            ?          ?            
1 1 1 17 2  21 o 0 29.9054 14.0653  ?         ?            ?          ?            
1 1 1 17 2  22 o 0 46.207  4.23418  ?         ?            ?          ?            
1 1 1 17 3  0  o 0 132.605 8.82115  26.6754   0            11.3642    8.43734e-13  
1 1 1 17 3  1  o 0 334.863 11.9357  241.465   34.3573      107.023    -145.643     
1 1 1 17 3  2  o 0 316.574 11.9895  300.389   -9.497       53.4311    -9.497       
1 1 1 17 3  3  o 0 294.369 10.607   302.135   125.062      105.616    125.062      
1 1 1 17 3  4  o 0 223.476 8.94765  178.421   111.743      12.262     -68.2572     
1 1 1 17 3  5  o 0 156.265 8.07113  132.691   -42.5237     41.4724    -42.5237     
1 1 1 17 3  6  o 0 68.7464 9.03158  1.35221   -15.2758     23.0829    -15.2758     
1 1 1 17 3  7  o 0 386.693 14.927   420.561   177.685      178.928    177.685      
1 1 1 17 3  8  o 0 198.51  7.92365  136.117   -9.50607     50.2739    170.494      
1 1 1 17 3  9  o 0 219.302 10.1866  235.483   173.897      115.194    173.897      
1 1 1 17 3  10 o 0 189.187 7.88918  106.476   -89.4963     93.3457    90.5037      
1 1 1 17 3  11 o 0 101.957 7.19985  79.6774   87.3397      19.1067    87.3397      
1 1 1 17 3  12 o 0 137.705 7.32406  115.952   -132.735     8.79887    -132.735     
1 1 1 17 3  13 o 0 94.2423 7.21318  46.0815   123.726      62.0187    -56.2745     
1 1 1 17 3  14 o 0 89.871  7.76317  27.5549   -67.9522     89.0045    112.048      
1 1 1 17 3  15 o 0 35.1512 12.5368  10.1703   -121.95      3.90022    58.0496      
1 1 1 17 3  16 o 0 87.1962 8.39518  101.793   58.194       41.2277    58.194       
1 1 1 17 3  17 o 0 97.7449 8.42962  91.2638   -67.5923     2.33223    112.408      
1 1 1 17 3  18 o 0 29.2561 12.4665  10.4876   97.5434      6.83225    -82.4566     
1 1 1 17 3  19 o 0 65.2877 12.4096  77.9166   -126.568     46.1083    -126.568     
1 1 1 17 3  20 o 0 26.899  13.0678  ?         ?            ?          ?            
1 1 1 17 3  21 f 1 34.8915 16.9594  ?         ?            ?          ?            
1 1 1 17 4  0  o 0 31.4294 17.2034  3.96859   180          36.1703    -1.06269e-13 
1 1 1 17 4  1  o 0 354.14  12.3382  243.789   118.767      133.549    -61.2335     
1 1 1 17 4  2  o 0 461.624 17.535   418.171   176.333      29.6882    176.333      
1 1 1 17 4  3  o 0 323.134 12.2344  230.828   73.4078      92.875     -106.592     
1 1 1 17 4  4  o 0 566.546 21.337   458.102   109.5        59.597     -70.4999     
1 1 1 17 4  5  o 0 281.105 9.63874  202.638   31.3987      63.1254    -148.601     
1 1 1 17 4  6  o 0 623.41  24.3466  556.305   -140.902     63.0733    -140.902     
1 1 1 17 4  7  o 0 849.073 33.5118  818.596   41.6899      157.898    41.6899      
1 1 1 17 4  8  o 0 255.923 11.4297  237.411   79.0635      54.3111    79.0635      
1 1 1 17 4  9  o 0 325.57  13.4371  283.264   112.006      21.9001    112.006      
1 1 1 17 4  10 o 0 121.767 8.2866   92.6175   158.148      6.40785    158.148      
1 1 1 17 4  11 o 0 101.278 7.80851  77.4287   -84.2772     29.9295    -84.2772     
1 1 1 17 4  12 o 0 106.991 7.27666  108.08    56.3493      43.8038    56.3493      
1 1 1 17 4  13 o 0 90.3209 7.60673  31.1928   81.4675      85.3258    -98.5325     
1 1 1 17 4  14 o 0 72.7197 8.64056  32.8148   -50.7523     44.2102    129.248      
1 1 1 17 4  15 o 0 42.6473 11.6233  28.4736   -134.682     3.47796    45.3175      
1 1 1 17 4  16 o 0 91.653  8.08575  85.7752   122.161      2.91135    -57.8395     
1 1 1 17 4  17 o 0 68.4416 9.32756  59.8816   47.0748      5.79415    -132.925     
1 1 1 17 4  18 o 0 31.3544 12.9445  10.7704   55.1962      23.4148    -124.804     
1 1 1 17 4  19 o 0 34.2869 14.9392  4.0949    75.2581      48.4214    -104.742     
1 1 1 17 4  20 o 0 64.7924 19.4363  ?         ?            ?          ?            
1 1 1 17 4  21 o 0 26.9126 13.4661  ?         ?            ?          ?            
1 1 1 17 5  0  o 0 130.477 9.67062  111.812   180          21.6225    -5.78293e-14 
1 1 1 17 5  1  o 0 325.73  11.552   366.055   -140.251     175.914    -140.251     
1 1 1 17 5  2  o 0 627.311 20.8428  578.694   -136.104     61.4558    -136.104     
1 1 1 17 5  3  o 0 249.953 8.31096  220.168   -105.916     24.0666    -105.916     
1 1 1 17 5  4  o 0 204.278 7.97552  116.385   -138.662     102.855    41.3376      
1 1 1 17 5  5  o 0 729.452 24.763   662.195   7.78343      83.4809    7.78343      
1 1 1 17 5  6  o 0 572.713 23.7615  522.92    -153.396     86.1924    -153.396     
1 1 1 17 5  7  o 0 248.977 11.5123  252.684   -14.5659     95.9827    -14.5659     
1 1 1 17 5  8  o 0 360.837 15.3402  337.668   148.484      62.5351    148.484      
1 1 1 17 5  9  o 0 251.464 10.161   231.067   75.4196      47.6412    75.4196      
1 1 1 17 5  10 o 0 183.356 8.27543  155.304   149.94       20.3226    149.94       
1 1 1 17 5  11 o 0 104.992 7.52709  27.1926   170.2        118.713    -9.80001     
1 1 1 17 5  12 o 0 121.676 7.93627  75.6019   -0.935815    55.7518    179.064      
1 1 1 17 5  13 o 0 211.572 9.23463  175.67    -31.7276     9.06853    148.272      
1 1 1 17 5  14 o 0 53.0542 10.2375  21.1464   177.282      8.62653    -2.71818     
1 1 1 17 5  15 o 0 144.686 6.89729  166.078   -50.7519     43.6207    -50.7519     
1 1 1 17 5  16 o 0 93.8936 6.73834  99.9435   -147.573     22.7391    -147.573     
1 1 1 17 5  17 o 0 65.7103 10.8534  67.7634   126.82       17.8829    126.82       
1 1 1 17 5  18 o 0 43.4629 12.9967  36.8705   27.8136      1.73934    27.8136      
1 1 1 17 5  19 o 0 44.0218 15.814   37.0334   162.868      3.37754    162.868      
1 1 1 17 5  20 o 0 43.0798 16.7959  ?         ?            ?          ?            
1 1 1 17 5  21 o 0 23.0086 11.1677  ?         ?            ?          ?            
1 1 1 17 6  0  o 0 15.9289 11.1874  0.446103  0            17.0091    180          
1 1 1 17 6  1  o 0 475.345 16.2499  349.476   62.0452      129.664    -117.955     
1 1 1 17 6  2  o 0 885.512 32.2215  787.53    -29.4426     31.2914    -29.4426     
1 1 1 17 6  3  o 0 653.809 21.8403  592.322   90.1355      56.7165    90.1355      
1 1 1 17 6  4  o 0 550.532 19.301   418.394   -144.676     103.458    35.3238      
1 1 1 17 6  5  o 0 186.336 8.05919  144.544   -121.015     2.76433    58.9852      
1 1 1 17 6  6  o 0 81.6393 11.1336  7.55662   -152.424     16.8733    27.5756      
1 1 1 17 6  7  o 0 189.801 7.67952  143.444   133.797      19.1061    -46.2031     
1 1 1 17 6  8  o 0 237.451 10.4303  143.444   -172.669     112.051    7.33145      
1 1 1 17 6  9  o 0 130.905 7.23579  82.4415   -145.675     38.914     34.3247      
1 1 1 17 6  10 o 0 195.551 7.86937  165.42    -109.434     20.0328    -109.434     
1 1 1 17 6  11 f 1 218.904 9.22983  240.088   31.4791      103.226    31.4791      
1 1 1 17 6  12 o 0 137.376 6.75681  152.989   -101.709     78.2954    -101.709     
1 1 1 17 6  13 o 0 181.559 8.02792  131.39    -42.1171     44.4481    137.883      
1 1 1 17 6  14 o 0 115.751 7.14973  82.8985   -162.329     19.4878    17.6708      
1 1 1 17 6  15 o 0 224.426 8.88664  284.121   135.76       117.616    135.76       
1 1 1 17 6  16 o 0 164.529 6.76448  206.191   41.9477      93.7341    41.9477      
1 1 1 17 6  17 o 0 79.4186 8.777    69.6556   -110.653     7.36022    69.3468      
1 1 1 17 6  18 o 0 33.6397 13.4825  20.6633   42.2877      10.425     -137.712     
1 1 1 17 6  19 o 0 22.9747 10.7058  4.85677   -170.41      8.03332    9.59018      
1 1 1 17 6  20 o 0 32.5892 14.7713  ?         ?            ?          ?            
1 1 1 17 6  21 o 0 21.0691 10.0297  ?         ?            ?          ?            
1 1 1 17 6  22 o 0 18.4832 8.87739  ?         ?            ?          ?            
1 1 1 17 7  0  o 0 336.328 17.6563  295.41    180          52.237     6.49559e-14  
1 1 1 17 7  1  o 0 1088.82 33.0457  996.097   -143.756     91.7688    -143.756     
1 1 1 17 7  2  o 0 145.197 7.09827  118.866   134.882      50.7197    134.882      
1 1 1 17 7  3  o 0 677.874 22.4931  650.757   -179.457     137.611    -179.457     
1 1 1 17 7  4  o 0 163.978 7.25645  125.293   -115.128     0.94851    -115.128     
1 1 1 17 7  5  o 0 271.665 9.80394  257.337   -179.087     73.476     -179.087     
1 1 1 17 7  6  o 0 176.139 7.33471  139.768   -70.5398     0.947046   109.46       
1 1 1 17 7  7  o 0 175.421 8.50406  156.169   96.3432      44.0267    96.3432      
1 1 1 17 7  8  o 0 479.932 19.1575  450.84    77.9969      87.1572    77.9969      
1 1 1 17 7  9  o 0 249.615 10.1407  212.159   81.7526      14.5424    81.7526      
1 1 1 17 7  10 f 1 152.413 7.20893  121.789   57.0956      9.22248    57.0956      
1 1 1 17 7  11 o 0 201.768 9.17777  194.501   -58.3492     42.2568    -58.3492     
1 1 1 17 7  12 o 0 132.061 6.77683  124.564   -83.5786     28.2136    -83.5786     
1 1 1 17 7  13 o 0 24.8291 11.349   0.928366  159.392      2.64334    159.392      
1 1 1 17 7  14 o 0 72.8051 9.36004  30.7941   -170.207     47.6668    9.79302      
1 1 1 17 7  15 o 0 52.9364 12.742   39.0247   -156.611     14.9807    23.3888      
1 1 1 17 7  16 o 0 154.627 6.40383  179.186   62.7482      60.1932    62.7482      
1 1 1 17 7  17 o 0 89.8467 7.99578  96.1492   -38.5349     26.9947    -38.5349     
1 1 1 17 7  18 o 0 38.4126 13.857   32.0238   178.295      5.60314    178.295      
1 1 1 17 7  19 f 1 25.0738 11.5183  6.92251   140.705      17.0934    -39.2953     
1 1 1 17 7  20 o 0 54.8568 12.7348  ?         ?            ?          ?            
1 1 1 17 7  21 o 0 16.5592 7.03992  ?         ?            ?          ?            
1 1 1 17 8  0  o 0 1018.66 49.0684  888.777   180          49.6701    -180         
1 1 1 17 8  1  o 0 210.297 8.8827   95.1861   52.0585      160.297    -127.942     
1 1 1 17 8  2  o 0 296.448 10.7176  211.792   -22.6799     76.3167    157.32       
1 1 1 17 8  3  o 0 376.036 14.1975  290.945   -149.27      54.0091    30.7296      
1 1 1 17 8  4  f 1 719.34  24.6132  577.661   -173.089     66.5409    6.91125      
1 1 1 17 8  5  o 0 457.869 16.1834  417.353   98.8279      70.8622    98.8279      
1 1 1 17 8  6  o 0 418.935 15.9944  367.649   69.2803      13.4377    69.2803      
1 1 1 17 8  7  f 1 134.993 6.97292  68.1205   -114.601     67.323     65.3986      
1 1 1 17 8  8  o 0 71.8699 11.185   23.1961   -43.1065     28.2433    136.893      
1 1 1 17 8  9  o 0 288.838 11.8765  247.957   -149.929     20.4023    -149.929     
1 1 1 17 8  10 o 0 259.076 10.1567  258.453   -30.4274     56.6658    -30.4274     
1 1 1 17 8  11 o 0 153.753 7.91412  73.0901   -55.4645     116.505    124.536      
1 1 1 17 8  12 o 0 142.592 6.65308  148.232   40.5584      58.7615    40.5584      
1 1 1 17 8  13 f 1 35.5975 12.9938  21.0083   132.242      84.0085    132.242      
1 1 1 17 8  14 o 0 46.4931 12.5069  5.07313   8.47734      44.8988    -171.523     
1 1 1 17 8  15 o 0 71.9482 10.0386  77.4208   126.341      23.6363    126.341      
1 1 1 17 8  16 o 0 88.031  8.88754  94.1673   -57.5706     25.9997    -57.5706     
1 1 1 17 8  17 o 0 35.8682 13.4567  21.4847   -11.6223     5.21898    -11.6223     
1 1 1 17 8  18 f 1 53.537  16.2833  53.0746   -38.1818     15.8109    -38.1818     
1 1 1 17 8  19 o 0 59.4879 13.9894  51.9925   77.4312      3.78106    77.4312      
1 1 1 17 8  20 o 0 23.0952 11.0202  ?         ?            ?          ?            
1 1 1 17 8  21 o 0 21.8038 9.99768  ?         ?            ?          ?            
1 1 1 17 9  0  o 0 516.276 22.9399  447.573   180          3.65883    6.91353e-13  
1 1 1 17 9  1  f 1 383.575 14.2526  337.466   75.4563      23.7401    75.4563      
1 1 1 17 9  2  f 1 316.218 11.1262  171.336   -0.0557446   191.424    179.944      
1 1 1 17 9  3  o 0 486.365 17.7239  362.026   -54.8765     100.468    125.124      
1 1 1 17 9  4  o 0 66.7294 9.16417  22.3484   112.928      108.016    112.928      
1 1 1 17 9  5  o 0 351.62  12.2926  303.432   -87.0515     0.581987   -87.0515     
1 1 1 17 9  6  o 0 664.127 23.5574  606.424   36.7543      62.7535    36.7543      
1 1 1 17 9  7  o 0 477.574 17.9265  405.31    -60.0517     2.14789    119.948      
1 1 1 17 9  8  o 0 130.978 7.59577  82.1784   128.491      40.8463    -51.5086     
1 1 1 17 9  9  o 0 97.0929 8.07661  35.4089   39.3068      71.778     -140.693     
1 1 1 17 9  10 o 0 219.65  9.13254  262.376   78.3114      146.632    78.3114      
1 1 1 17 9  11 o 0 191.324 7.25487  164.809   -44.1626     3.11259    -44.1626     
1 1 1 17 9  12 o 0 211.766 8.94306  189.682   -169.229     16.3188    -169.229     
1 1 1 17 9  13 o 0 87.079  7.50238  73.4635   -121.212     17.4816    -121.212     
1 1 1 17 9  14 o 0 186.569 8.08853  153.403   -92.917      0.218344   87.083       
1 1 1 17 9  15 o 0 42.9806 12.3302  18.8391   -127.435     33.9723    52.5647      
1 1 1 17 9  16 o 0 106.151 8.69474  97.7096   -177.11      6.84366    2.88961      
1 1 1 17 9  17 o 0 20.9817 9.9001   5.21109   37.7279      31.8041    37.7279      
1 1 1 17 9  18 o 0 26.9004 12.2446  8.81629   169.386      19.5566    -10.6142     
1 1 1 17 9  19 o 0 79.02   12.8136  ?         ?            ?          ?            
1 1 1 17 9  20 o 0 38.5065 16.8071  ?         ?            ?          ?            
1 1 1 17 9  21 o 0 16.9252 8.24664  ?         ?            ?          ?            
1 1 1 17 10 0  o 0 313.213 16.8763  269.849   0            70.0447    4.27494e-14  
1 1 1 17 10 1  o 0 791.605 27.7978  761.057   -61.6241     167.558    -61.6241     
1 1 1 17 10 2  o 0 155.461 6.92578  64.0735   157.806      117.072    -22.1938     
1 1 1 17 10 3  o 0 431.346 14.5327  325.056   -29.1539     75.5739    150.846      
1 1 1 17 10 4  o 0 615.693 20.792   524.696   -92.5416     14.9189    -92.5416     
1 1 1 17 10 5  o 0 64.0274 10.6095  24.5886   163.781      107.386    163.781      
1 1 1 17 10 6  o 0 349.88  12.8065  303.362   27.1447      12.6357    27.1447      
1 1 1 17 10 7  o 0 249.613 10.4462  211.86    39.3823      5.97063    39.3823      
1 1 1 17 10 8  o 0 166.557 8.82581  100.85    -121.086     67.6818    58.9138      
1 1 1 17 10 9  o 0 226.705 11.6445  175.754   -120.713     15.3178    59.2874      
1 1 1 17 10 10 o 0 184.08  8.47777  203.463   -45.6204     96.4238    -45.6204     
1 1 1 17 10 11 o 0 79.3717 8.12072  29.4783   -81.2662     48.8722    98.7338      
1 1 1 17 10 12 f 1 136.385 8.15219  108.32    -5.10703     11.2938    174.893      
1 1 1 17 10 13 o 0 433.178 15.4021  332.684   179.299      66.4341    -0.700651    
1 1 1 17 10 14 o 0 75.2225 8.99861  45.1552   -128.447     27.5525    51.5534      
1 1 1 17 10 15 o 0 24.2351 10.7083  3.22244   -109.368     21.6743    -109.368     
1 1 1 17 10 16 o 0 59.368  9.33992  54.3609   -128.853     2.51832    -128.853     
1 1 1 17 10 17 o 0 64.1752 11.265   69.3619   55.4802      28.6491    55.4802      
1 1 1 17 10 18 o 0 42.5643 13.5939  28.671    110.494      12.8392    -69.5064     
1 1 1 17 10 19 o 0 77.7995 14.5562  ?         ?            ?          ?            
1 1 1 17 10 20 o 0 32.1862 14.7841  ?         ?            ?          ?            
1 1 1 17 10 21 o 0 11.2032 5.70212  ?         ?            ?          ?            
1 1 1 17 11 0  o 0 202.552 10.9242  172.26    180          53.2017    -180         
1 1 1 17 11 1  o 0 439.963 14.2661  312.779   65.94        117.99     -114.06      
1 1 1 17 11 2  o 0 495.93  17.8789  402.725   132.384      30.9983    -47.6163     
1 1 1 17 11 3  o 0 788.007 26.6383  691.313   178.706      52.5719    178.706      
1 1 1 17 11 4  o 0 204.69  9.88402  148.779   1.7769       41.9795    -178.223     
1 1 1 17 11 5  o 0 263.089 10.6904  260.593   -169.552     83.9154    -169.552     
1 1 1 17 11 6  o 0 283.757 10.2162  261.898   44.9279      51.5489    44.9279      
1 1 1 17 11 7  o 0 473.679 16.6415  370.795   -76.196      62.0171    103.804      
1 1 1 17 11 8  o 0 244.952 9.15529  209.515   116.81       17.3064    116.81       
1 1 1 17 11 9  o 0 176.329 8.05389  117.247   -144.284     45.4552    35.7164      
1 1 1 17 11 10 o 0 168.31  6.31275  127.904   30.0732      32.4224    -149.927     
1 1 1 17 11 11 o 0 155.468 7.39596  136.032   127.299      6.11191    127.299      
1 1 1 17 11 12 o 0 237.761 9.92729  217.168   76.9542      29.3897    76.9542      
1 1 1 17 11 13 o 0 293.896 10.1705  228.487   -96.6201     34.932     83.3799      
1 1 1 17 11 14 o 0 113.555 6.48915  103.584   -85.2101     17.6562    94.7899      
1 1 1 17 11 15 o 0 118.181 6.0734   126.89    -104.316     26.7377    -104.316     
1 1 1 17 11 16 o 0 80.6402 8.94629  82.9696   -91.6298     17.5176    -91.6298     
1 1 1 17 11 17 o 0 77.0753 11.3192  76.6281   -32.3479     16.2039    -32.3479     
1 1 1 17 11 18 o 0 32.5524 13.5548  21.2838   84.2442      5.49546    84.2442      
1 1 1 17 11 19 o 0 63.7952 10.5063  ?         ?            ?          ?            
1 1 1 17 11 20 f 1 27.3459 12.6305  ?         ?            ?          ?            
1 1 1 17 12 0  o 0 567.006 23.6546  482.587   0            184.129    2.23875e-14  
1 1 1 17 12 1  o 0 578.779 20.0256  502.379   -129.184     28.7036    -129.184     
1 1 1 17 12 2  o 0 400.165 13.2515  362.443   -31.1772     58.7205    -31.1772     
1 1 1 17 12 3  o 0 259.117 9.82036  217.29    -82.097      15.4941    -82.097      
1 1 1 17 12 4  o 0 641.815 21.9754  672.425   53.2156      229.186    53.2156      
1 1 1 17 12 5  o 0 121.895 7.25368  57.5051   13.888       61.5565    -166.112     
1 1 1 17 12 6  o 0 193.009 8.66301  185.463   148.647      55.3493    148.647      
1 1 1 17 12 7  o 0 259.462 9.57785  200.184   74.94        31.5199    -105.06      
1 1 1 17 12 8  o 0 166.185 7.71873  92.1684   32.1406      82.4833    -147.859     
1 1 1 17 12 9  o 0 78.2607 10.2882  32.552    -129.826     2.58556    50.1745      
1 1 1 17 12 10 o 0 81.8069 8.19734  30.4497   157.187      55.5665    -22.8132     
1 1 1 17 12 11 o 0 294.015 12.2015  281.001   -35.3792     50.8308    -35.3792     
1 1 1 17 12 12 o 0 74.3269 9.15397  57.2328   -72.1008     11.8882    -72.1008     
1 1 1 17 12 13 o 0 118.469 6.81653  65.2993   -3.08138     60.3531    176.919      
1 1 1 17 12 14 o 0 51.3059 11.8928  37.1339   179.939      14.8327    -0.0613898   
1 1 1 17 12 15 o 0 88.714  7.54319  85.838    -159.07      5.63929    -159.07      
1 1 1 17 12 16 o 0 72.6804 9.19406  66.342    148.752      0.337011   148.752      
1 1 1 17 12 17 o 0 27.4799 11.6977  2.84287   90.2712      31.5931    -89.7288     
1 1 1 17 12 18 o 0 33.9199 13.8969  7.57194   16.316       39.4606    -163.684     
1 1 1 17 12 19 o 0 43.5388 14.1057  ?         ?            ?          ?            
1 1 1 17 12 20 o 0 35.7638 16.6954  ?         ?            ?          ?            
1 1 1 17 13 0  o 0 687.152 31.3506  581.275   180          48.7473    -180         
1 1 1 17 13 1  o 0 509.047 16.0351  465.171   -133.719     79.4646    -133.719     
1 1 1 17 13 2  o 0 483.717 16.6806  390.613   -4.69022     25.2638    175.31       
1 1 1 17 13 3  o 0 531.158 18.9241  512.755   -53.0416     103.385    -53.0416     
1 1 1 17 13 4  o 0 493.179 18.0746  504.064   2.60357      159.735    2.60357      
1 1 1 17 13 5  o 0 158.212 6.58342  113.31    -117.237     16.1596    62.7632      
1 1 1 17 13 6  o 0 350.341 15.1546  333.468   -179.967     75.6465    -179.967     
1 1 1 17 13 7  o 0 242.255 8.98723  217.028   -121.627     35.8899    -121.627     
1 1 1 17 13 8  o 0 165.306 16.2671  172.456   82.9585      96.5947    82.9585      
1 1 1 17 13 9  o 0 96.0523 7.95275  62.4058   -31.0997     15.7931    148.9        
1 1 1 17 13 10 o 0 251.853 9.77535  226.548   -112.214     15.5826    -112.214     
1 1 1 17 13 11 o 0 70.9908 11.1085  31.8179   57.1769      46.1156    -122.823     
1 1 1 17 13 12 o 0 211.369 10.7318  113.142   -106.383     130.315    73.6172      
1 1 1 17 13 13 o 0 150.281 6.74655  140.01    -18.9349     39.0265    -18.9349     
1 1 1 17 13 14 o 0 62.688  9.81425  65.6888   153.8        23.0061    153.8        
1 1 1 17 13 15 o 0 44.27   12.0504  5.00706   -140.742     88.295     -140.742     
1 1 1 17 13 16 o 0 33.4908 13.0343  18.0205   9.46461      9.45522    -170.535     
1 1 1 17 13 17 o 0 50.093  11.3828  55.2069   -129.093     38.1265    -129.093     
1 1 1 17 13 18 o 0 31.9947 13.6709  10.3804   -31.8212     28.5805    148.179      
1 1 1 17 13 19 o 0 31.3672 13.5888  ?         ?            ?          ?            
1 1 1 17 13 21 o 0 21.4979 5.37356  ?         ?            ?          ?            
1 1 1 17 14 0  o 0 311.466 16.5503  273.769   180          61.799     -180         
1 1 1 17 14 1  o 0 197.985 7.07053  184.531   33.8986      51.6542    33.8986      
1 1 1 17 14 2  o 0 285.357 10.4959  274.885   -54.9321     68.8242    -54.9321     
1 1 1 17 14 3  o 0 369.914 11.6494  304.309   -150.094     24.8623    29.9061      
1 1 1 17 14 4  o 0 143.142 7.28231  70.7341   -124.065     80.2928    55.9355      
1 1 1 17 14 5  o 0 137.881 7.24224  88.8693   -51.2114     43.0036    128.789      
1 1 1 17 14 6  o 0 490.553 18.2216  411.715   127.495      6.16104    -52.5047     
1 1 1 17 14 7  o 0 100.784 8.32125  4.18397   81.863       147.37     -98.137      
1 1 1 17 14 8  o 0 139.263 6.80479  120.606   167.698      34.0483    167.698      
1 1 1 17 14 9  o 0 191.581 8.25968  155.043   -127.134     21.9683    52.8656      
1 1 1 17 14 10 o 0 106.894 8.36326  78.6908   -36.0146     1.29219    143.985      
1 1 1 17 14 11 o 0 154.933 6.48413  136.12    -176.59      11.9739    -176.59      
1 1 1 17 14 12 o 0 173.246 6.37353  137.86    35.8236      11.4474    -144.176     
1 1 1 17 14 13 o 0 134.507 6.86221  110.453   -163.128     2.58278    -163.128     
1 1 1 17 14 14 o 0 34.0903 12.4818  0.07226   9.23398      53.1894    -170.766     
1 1 1 17 14 15 o 0 38.7737 13.0162  16.381    117.912      23.647     -62.0881     
1 1 1 17 14 16 o 0 125.88  7.9608   128.836   -8.21474     24.5347    -8.21474     
1 1 1 17 14 17 o 0 67.432  12.2291  81.0016   -106.473     47.935     -106.473     
1 1 1 17 14 18 o 0 17.9764 9.12109  1.1565    71.1327      11.8218    71.1327      
1 1 1 17 14 19 o 0 33.0331 15.7112  ?         ?            ?          ?            
1 1 1 17 14 20 o 0 22.7311 11.385   ?         ?            ?          ?            
1 1 1 17 14 21 o 0 13.7079 6.83337  ?         ?            ?          ?            
1 1 1 17 15 0  f 1 154.586 9.2535   134.509   0            41.9275    180          
1 1 1 17 15 1  o 0 490.49  18.4099  426.471   -168.808     6.00708    -168.808     
1 1 1 17 15 2  o 0 326.235 11.4703  255.437   -19.139      44.3368    160.861      
1 1 1 17 15 3  o 0 407.819 14.7139  388.989   16.3105      83.4163    16.3105      
1 1 1 17 15 4  o 0 250.528 10.7185  211.328   104.909      9.80265    104.909      
1 1 1 17 15 5  o 0 181.557 7.77904  89.6829   -115.065     120.978    64.935       
1 1 1 17 15 6  o 0 159.149 8.46025  154.569   29.201       62.8669    29.201       
1 1 1 17 15 7  o 0 287.043 11.726   186.371   122.462      99.7538    -57.5376     
1 1 1 17 15 8  o 0 73.089  9.65312  27.0424   157.5        27.1317    -22.4996     
1 1 1 17 15 9  o 0 71.4061 10.6847  22.9284   -76.7619     34.9857    103.238      
1 1 1 17 15 10 o 0 186.771 6.9585   166.906   -92.4576     12.4167    -92.4576     
1 1 1 17 15 11 o 0 89.0353 8.22758  75.2311   47.2839      14.894     47.2839      
1 1 1 17 15 12 o 0 124.498 6.15608  110.894   -125.478     23.3715    -125.478     
1 1 1 17 15 13 o 0 101.999 6.10533  73.3988   32.1656      15.6456    -147.834     
1 1 1 17 15 14 o 0 182.385 7.41847  199.062   -60.2678     41.5874    -60.2678     
1 1 1 17 15 15 o 0 58.2327 10.5697  43.4015   -92.6592     18.1013    87.3408      
1 1 1 17 15 16 o 0 19.9096 9.70384  2.16336   21.2371      14.8457    21.2371      
1 1 1 17 15 17 o 0 39.5455 13.879   24.5674   -165.129     14.8247    14.871       
1 1 1 17 15 18 o 0 37.3521 14.5095  29.8763   171.021      10.2111    171.021      
1 1 1 17 15 19 o 0 49.6261 16.9013  ?         ?            ?          ?            
1 1 1 17 15 20 o 0 22.2054 9.99953  ?         ?            ?          ?            
1 1 1 17 16 0  o 0 679.933 31.4926  589.878   0            18.9234    2.38808e-13  
1 1 1 17 16 1  o 0 220.101 8.28319  175.005   -161.447     10.9417    18.5533      
1 1 1 17 16 2  o 0 220.703 8.17637  224.893   125.108      98.9047    125.108      
1 1 1 17 16 3  o 0 277.798 10.2192  179.013   31.7903      107.368    -148.21      
1 1 1 17 16 4  o 0 309.073 10.9143  262.458   -156.532     3.89129    -156.532     
1 1 1 17 16 5  o 0 260.859 9.1658   223.898   170.35       14.7254    170.35       
1 1 1 17 16 6  o 0 134.297 7.12932  83.4507   -42.3495     42.4244    137.651      
1 1 1 17 16 7  o 0 256.393 9.79316  150.34    -62.3343     117.44     117.666      
1 1 1 17 16 8  o 0 385.455 14.9089  373.309   -51.7167     57.1159    -51.7167     
1 1 1 17 16 9  o 0 39.9547 13.5014  37.0091   129.157      109.863    129.157      
1 1 1 17 16 10 o 0 217.784 8.27648  229.676   22.7258      86.5658    22.7258      
1 1 1 17 16 11 o 0 80.4875 8.98968  0.160791  -161.826     129.445    18.1744      
1 1 1 17 16 12 o 0 46.1334 13.3777  6.56076   52.7735      74.2022    52.7735      
1 1 1 17 16 13 o 0 171.533 7.61203  194.965   171.654      49.1137    171.654      
1 1 1 17 16 14 o 0 79.9086 7.50688  84.3943   41.5038      22.9639    41.5038      
1 1 1 17 16 15 o 0 120.411 7.90862  146.508   -128.162     68.6215    -128.162     
1 1 1 17 16 16 o 0 87.8928 5.94364  94.3446   22.049       32.2957    22.049       
1 1 1 17 16 17 o 0 22.4207 10.8822  3.65975   -6.82942     15.3744    173.171      
1 1 1 17 16 18 o 0 58.6731 13.9808  ?         ?            ?          ?            
1 1 1 17 16 19 o 0 33.9254 14.3861  ?         ?            ?          ?            
1 1 1 17 17 0  o 0 133.071 15.6463  49.9533   180          10.0521    -3.03342e-13 
1 1 1 17 17 1  f 1 179.934 9.03813  14.105    -90          9.76927    -90          
1 1 1 17 17 2  o 0 20.5448 14.3093  2.27613   0            27.9768    180          
1 1 1 17 17 3  o 0 134.75  12.009   115.24    90           82.6133    -90          
1 1 1 17 17 4  o 0 242.932 12.1749  206.47    0            77.1853    0            
1 1 1 17 17 5  o 0 121.895 11.5093  83.186    -90          39.7463    -90          
1 1 1 17 17 6  o 0 351.724 18.3653  293.366   0            36.9134    2.26256e-14  
1 1 1 17 17 7  o 0 56.7855 16.3448  25.4407   90           22.7518    -90          
1 1 1 17 17 8  o 0 108.958 12.5857  95.4542   0            6.19695    -180         
1 1 1 17 17 9  o 0 216.644 9.05924  191.155   -90          2.86278    90           
1 1 1 17 17 10 o 0 76.0726 12.1843  36.9222   180          17.5389    -180         
1 1 1 17 17 11 o 0 75.7844 13.9989  62.4059   90           1.03012    -90          
1 1 1 17 17 12 o 0 179.582 9.32524  148.883   0            28.6119    0            
1 1 1 17 17 13 o 0 15.1204 10.7678  7.30701   90           39.7629    -90          
1 1 1 17 17 14 o 0 35.5619 18.8525  28.4089   0            14.4215    180          
1 1 1 17 17 15 o 0 133.218 10.6226  126.042   -90          17.7826    -90          
1 1 1 17 17 16 o 0 22.7586 14.4382  7.84188   180          6.74711    8.15522e-15  
1 1 1 17 17 17 f 1 74.2089 18.5013  65.6121   -90          41.8475    -90          
1 1 1 17 17 18 o 0 36.7606 23.2539  ?         ?            ?          ?            
1 1 1 17 17 19 o 0 30.748  15.6797  ?         ?            ?          ?            
1 1 1 18 0  0  f 1 782.83  49.4847  720.701   180          205.076    180          
1 1 1 18 0  1  o 0 53.5019 16.0099  5.35276   -45          13.2813    135          
1 1 1 18 0  2  o 0 735.85  36.2162  662.408   -90          24.6678    -90          
1 1 1 18 0  3  o 0 825.182 40.2849  733.112   45           49.0841    45           
1 1 1 18 0  4  f 1 852.894 42.9264  747.335   180          10.9722    4.9358e-13   
1 1 1 18 0  5  o 0 196.248 12.4628  169.401   -45          3.92777    135          
1 1 1 18 0  6  o 0 569.471 27.881   506.82    90           54.4773    -90          
1 1 1 18 0  7  o 0 42.2461 20.9375  2.84613   -135         13.012     45           
1 1 1 18 0  8  o 0 219.092 13.7196  188.987   180          13.9878    1.16058e-13  
1 1 1 18 0  9  o 0 394.213 21.5311  334.356   135          15.5966    135          
1 1 1 18 0  10 o 0 211.78  11.9798  176.435   -90          33.145     90           
1 1 1 18 0  11 o 0 135.004 10.2513  121.924   -135         28.504     45           
1 1 1 18 0  12 o 0 225.05  12.4834  199.282   0            22.0953    0            
1 1 1 18 0  13 o 0 18.9371 13.0463  2.5343    135          16.6125    -45          
1 1 1 18 0  14 o 0 133.259 9.10413  112.834   90           23.0579    90           
1 1 1 18 0  15 o 0 14.8414 10.555   1.54489   -135         7.95434    45           
1 1 1 18 0  16 o 0 35.0635 19.3065  27.4801   0            13.3426    -180         
1 1 1 18 0  17 o 0 45.0572 20.1143  43.2226   135          10.3923    -45          
1 1 1 18 0  18 o 0 16.2021 11.5563  0.430102  -90          0.703092   90           
1 1 1 18 0  19 o 0 79.2706 14.587   72.3116   45           21.1723    45           
1 1 1 18 0  20 o 0 23.7756 15.7383  ?         ?            ?          ?            
1 1 1 18 0  21 o 0 14.8363 10.6003  ?         ?            ?          ?            
1 1 1 18 1  0  o 0 374.932 17.8507  342.306   0            52.462     2.70984e-14  
1 1 1 18 1  1  o 0 255.703 9.42441  174.526   3.03968      98.3107    -176.96      
1 1 1 18 1  2  f 1 126.57  5.74729  18.4061   -142.17      166.852    37.8299      
1 1 1 18 1  3  o 0 564.792 19.2652  583.577   168.921      178.72     168.921      
1 1 1 18 1  4  o 0 266.188 11.0895  193.23    78.8278      62.899     -101.172     
1 1 1 18 1  5  o 0 243.202 10.3829  202.201   118.935      4.92426    118.935      
1 1 1 18 1  6  o 0 121.294 6.93137  67.9717   134.47       36.2131    -45.53       
1 1 1 18 1  7  o 0 261.962 10.7576  243.818   -43.4994     49.6418    -43.4994     
1 1 1 18 1  8  f 1 165.082 8.33894  174.624   -2.12428     91.2581    -2.12428     
1 1 1 18 1  9  o 0 158.516 8.00159  34.4803   -170.855     190.321    9.14465      
1 1 1 18 1  10 o 0 306.408 12.2222  238.592   -62.261      24.9835    117.739      
1 1 1 18 1  11 o 0 398.21  17.1011  408.81    18.749       106.822    18.749       
1 1 1 18 1  12 o 0 103.731 7.48342  78.299    -65.9256     15.1262    114.074      
1 1 1 18 1  13 o 0 81.465  9.35704  71.6566   147.445      30.1808    147.445      
1 1 1 18 1  14 f 1 121.841 6.91025  123.554   -90.9892     55.9629    -90.9892     
1 1 1 18 1  15 o 0 101.004 6.92583  122.211   -132.97      48.4571    -132.97      
1 1 1 18 1  16 o 0 116.803 5.92859  137.467   -82.3539     51.001     -82.3539     
1 1 1 18 1  17 o 0 77.3603 9.09127  83.4961   -135.467     25.1892    -135.467     
1 1 1 18 1  18 o 0 51.4361 14.2185  51.5177   -89.4184     15.484     -89.4184     
1 1 1 18 1  19 o 0 43.3079 14.0838  42.0746   -172.255     20.5491    -172.255     
1 1 1 18 1  20 o 0 26.912  12.3001  ?         ?            ?          ?            
1 1 1 18 1  21 o 0 24.5986 11.5197  ?         ?            ?          ?            
1 1 1 18 1  22 o 0 25.9068 9.02341  ?         ?            ?          ?            
1 1 1 18 2  0  f 1 698.885 32.762   632.791   180          39.9067    9.35146e-14  
1 1 1 18 2  1  o 0 738.679 23.9994  683.867   -145.008     47.8316    -145.008     
1 1 1 18 2  2  o 0 744.159 24.1073  729.245   59.3974      142.59     59.3974      
1 1 1 18 2  3  o 0 745.284 26.4662  703.762   -171.371     104.105    -171.371     
1 1 1 18 2  4  o 0 129.47  6.52449  76.7048   135.584      33.2183    -44.4157     
1 1 1 18 2  5  o 0 289.678 10.7159  212.883   -177.588     57.1726    2.41151      
1 1 1 18 2  6  o 0 202.818 8.28284  204.922   62.9073      85.5291    62.9073      
1 1 1 18 2  7  o 0 327.394 12.42    285.869   127.522      15.0748    127.522      
1 1 1 18 2  8  o 0 208.45  10.0856  133.301   -113.61      81.5771    66.3897      
1 1 1 18 2  9  o 0 138.834 8.03597  75.8563   97.9305      68.5212    -82.0695     
1 1 1 18 2  10 o 0 270.894 11.2581  136.403   -162.217     170.395    17.7828      
1 1 1 18 2  11 o 0 132.357 7.14788  112.235   -178.45      9.51745    -178.45      
1 1 1 18 2  12 o 0 99.2662 7.47286  69.6502   159.079      24.2444    -20.9207     
1 1 1 18 2  13 o 0 148.703 6.47172  122.905   4.89986      2.72282    -175.1       
1 1 1 18 2  14 o 0 33.8416 12.983   18.3177   78.2199      72.0867    78.2199      
1 1 1 18 2  15 o 0 34.4487 12.8839  7.14002   93.4907      36.6988    -86.5093     
1 1 1 18 2  16 o 0 43.1346 12.9103  25.9458   120.956      6.23752    120.956      
1 1 1 18 2  17 o 0 62.6077 10.1739  64.0741   -138.704     17.0878    -138.704     
1 1 1 18 2  18 o 0 45.0079 13.8462  40.1629   17.9225      5.51453    17.9225      
1 1 1 18 2  19 o 0 65.2979 16.3914  55.4102   -101.016     2.54733    78.9844      
1 1 1 18 2  20 o 0 23.4169 11.5175  ?         ?            ?          ?            
1 1 1 18 3  0  o 0 27.7308 15.8974  1.07866   0            12.8511    -180         
1 1 1 18 3  1  o 0 438.191 14.0514  393.444   77.2143      16.3958    77.2143      
1 1 1 18 3  2  o 0 300.476 10.0964  272.271   19.3219      30.1034    19.3219      
1 1 1 18 3  3  o 0 475.813 17.4857  470.908   95.0535      120.983    95.0535      
1 1 1 18 3  4  o 0 110.989 7.44301  30.3462   -5.7017      99.0909    174.298      
1 1 1 18 3  5  o 0 186.127 7.27159  182.144   90.8387      88.4131    90.8387      
1 1 1 18 3  6  o 0 151.558 7.46623  98.4554   -113.935     40.5799    66.0652      
1 1 1 18 3  7  o 0 341.361 13.5091  336.804   159.251      96.0096    159.251      
1 1 1 18 3  8  o 0 69.6592 10.7174  7.93619   -171.718     3.12788    8.28175      
1 1 1 18 3  9  o 0 202.467 8.09801  146.392   -128.586     37.3617    51.4135      
1 1 1 18 3  10 o 0 95.069  8.80621  28.6942   86.5479      81.2846    -93.4521     
1 1 1 18 3  11 o 0 162.14  7.89774  148.296   125.451      24.1934    125.451      
1 1 1 18 3  12 o 0 48.306  12.4855  11.7387   -150.254     7.27573    29.7463      
1 1 1 18 3  13 o 0 116.951 6.65572  121.103   -4.57556     57.1939    -4.57556     
1 1 1 18 3  14 o 0 80.4098 8.21211  48.6645   18.6883      23.9872    -161.312     
1 1 1 18 3  15 o 0 30.3802 12.4468  4.79244   47.293       12.7368    -132.707     
1 1 1 18 3  16 o 0 52.405  10.3199  47.2936   -159.245     19.5607    -159.245     
1 1 1 18 3  17 o 0 114.088 7.28446  118.178   -137.318     21.9032    -137.318     
1 1 1 18 3  18 o 0 47.0604 15.0847  34.3596   142.875      12.2268    -37.1254     
1 1 1 18 3  19 o 0 25.8628 11.5943  6.2463    4.96789      22.7028    -175.032     
1 1 1 18 3  20 o 0 39.3948 16.4798  ?         ?            ?          ?            
1 1 1 18 3  21 o 0 19.7982 9.32238  ?         ?            ?          ?            
1 1 1 18 4  0  o 0 570.14  22.4545  507.979   0            92.9893    -1.95554e-14 
1 1 1 18 4  1  o 0 663.219 21.601   639.415   174.998      112.462    174.998      
1 1 1 18 4  2  o 0 585.716 19.1405  497.369   61.3518      26.0139    -118.648     
1 1 1 18 4  3  o 0 324.028 11.9487  276.709   -82.8799     3.92406    -82.8799     
1 1 1 18 4  4  o 0 691.212 24.6322  599.027   -72.3557     14.9556    -72.3557     
1 1 1 18 4  5  o 0 306.509 13.5299  136.767   -139.04      238.234    40.9602      
1 1 1 18 4  6  o 0 347.012 12.4467  393.657   7.15629      197.576    7.15629      
1 1 1 18 4  7  o 0 149.696 8.30169  125.922   -155.929     47.2229    -155.929     
1 1 1 18 4  8  o 0 209.657 9.23113  220.754   -96.6281     100.93     -96.6281     
1 1 1 18 4  9  o 0 95.9344 25.2077  63.07     16.642       5.46393    16.642       
1 1 1 18 4  10 o 0 149.308 7.78263  100.381   -19          30.7634    161          
1 1 1 18 4  11 f 1 237.099 10.3837  161.949   -67.0493     91.8528    112.951      
1 1 1 18 4  12 f 1 198.546 8.1706   170.173   163.989      1.99253    -16.0108     
1 1 1 18 4  13 o 0 227.957 9.5148   161.974   -92.1594     62.9271    87.8406      
1 1 1 18 4  14 o 0 97.0832 6.93559  56.8264   52.4729      38.9082    -127.527     
1 1 1 18 4  15 o 0 54.2972 11.7305  43.7014   116.724      7.65628    -63.2765     
1 1 1 18 4  16 o 0 34.9877 12.754   6.604     -74.7281     1.98384    105.272      
1 1 1 18 4  17 o 0 32.1394 12.1864  6.86479   -163.979     1.17374    -163.979     
1 1 1 18 4  18 o 0 21.8284 10.2682  3.33867   166.406      12.4099    -13.594      
1 1 1 18 4  19 o 0 43.8992 14.5972  42.8645   -124.998     23.9437    -124.998     
1 1 1 18 4  20 o 0 40.1988 18.657   ?         ?            ?          ?            
1 1 1 18 4  21 o 0 16.1402 7.79811  ?         ?            ?          ?            
1 1 1 18 5  0  o 0 237.387 11.0509  209.889   180          51.8106    1.288e-14    
1 1 1 18 5  1  o 0 215.353 8.59802  125.941   161.842      110.022    -18.1578     
1 1 1 18 5  2  o 0 532.044 17.9551  441.12    41.2895      38.1331    -138.71      
1 1 1 18 5  3  o 0 466.842 17.5815  407.606   -17.1963     17.2373    -17.1963     
1 1 1 18 5  4  o 0 647.939 24.0562  521.509   -3.33683     60.6522    176.663      
1 1 1 18 5  5  o 0 531.305 20.0891  426.094   -159.272     40.4612    20.7276      
1 1 1 18 5  6  o 0 709.527 27.807   602.56    -43.5442     30.9491    136.456      
1 1 1 18 5  7  o 0 377.435 15.6779  287.19    -128.22      67.0978    51.7801      
1 1 1 18 5  8  f 1 206.544 9.11554  243.111   -6.2624      159.87     -6.2624      
1 1 1 18 5  9  o 0 442.424 17.4569  353.024   99.5591      30.0352    -80.4409     
1 1 1 18 5  10 o 0 216.579 9.0236   238.716   -157.687     100.311    -157.687     
1 1 1 18 5  11 o 0 115.66  6.99632  65.4942   74.3184      56.2754    -105.682     
1 1 1 18 5  12 o 0 118.23  7.47767  103.698   178.495      12.1316    178.495      
1 1 1 18 5  13 o 0 131.456 6.36362  99.203    -155.046     17.9691    24.9538      
1 1 1 18 5  14 o 0 146.906 7.2683   127.628   -144.457     18.5318    -144.457     
1 1 1 18 5  15 o 0 59.9305 11.2939  40.5362   129.53       29.242     -50.4695     
1 1 1 18 5  16 o 0 129.457 5.83084  136.242   134.405      24.7654    134.405      
1 1 1 18 5  17 o 0 87.9603 8.69113  70.4189   30.2826      22.0942    -149.717     
1 1 1 18 5  18 o 0 55.1257 13.0529  59.0956   -51.5497     25.6132    -51.5497     
1 1 1 18 5  19 o 0 37.6794 14.017   27.6429   -26.4177     1.72909    153.582      
1 1 1 18 5  20 o 0 32.7515 14.528   ?         ?            ?          ?            
1 1 1 18 5  21 o 0 13.9242 6.98255  ?         ?            ?          ?            
1 1 1 18 6  0  o 0 88.5209 9.60405  21.0621   180          6.29801    -7.26178e-14 
1 1 1 18 6  1  o 0 229.765 9.44485  173.33    7.60312      36.021     -172.397     
1 1 1 18 6  2  o 0 571.664 18.5007  400.987   -70.7191     183.223    109.281      
1 1 1 18 6  3  o 0 162.112 7.17665  14.1871   -98.3337     235.461    81.6663      
1 1 1 18 6  4  o 0 354.596 13.8837  288.605   168.705      15.5232    -11.295      
1 1 1 18 6  5  f 1 781.079 28.7309  786.782   81.6106      262.008    81.6106      
1 1 1 18 6  6  o 0 347.55  12.7669  379.767   118.45       171.747    118.45       
1 1 1 18 6  7  o 0 319.197 12.1769  323.301   -121.544     115.001    -121.544     
1 1 1 18 6  8  o 0 396.225 14.002   348.036   -11.4629     30.0378    -11.4629     
1 1 1 18 6  9  o 0 180.055 7.84816  129.067   158.176      30.0759    -21.8239     
1 1 1 18 6  10 o 0 207.27  8.50047  190.124   47.3567      17.7541    47.3567      
1 1 1 18 6  11 o 0 107.589 8.94819  36.2819   19.9521      102.166    -160.048     
1 1 1 18 6  12 o 0 160.507 7.98913  115.046   -39.7032     43.2411    140.297      
1 1 1 18 6  13 o 0 122.002 7.71312  79.8603   -112.494     39.9905    67.5065      
1 1 1 18 6  14 o 0 77.228  8.16245  59.694    -58.7019     13.6459    -58.7019     
1 1 1 18 6  15 o 0 79.3573 8.18529  83.0359   20.536       17.7901    20.536       
1 1 1 18 6  16 o 0 25.2475 11.3498  0.212759  -20.7823     3.89545    -20.7823     
1 1 1 18 6  17 o 0 59.6096 11.0626  50.6276   47.1103      3.91063    -132.89      
1 1 1 18 6  18 o 0 24.8591 11.4364  7.50028   10.9516      4.85871    -169.048     
1 1 1 18 6  19 o 0 25.8649 11.8426  2.53787   -132.257     31.8656    47.743       
1 1 1 18 6  20 o 0 34.1189 13.848   ?         ?            ?          ?            
1 1 1 18 7  0  o 0 369.198 17.0744  321.737   0            85.6908    4.29496e-14  
1 1 1 18 7  1  o 0 383.9   12.2395  347.656   174.973      41.5722    174.973      
1 1 1 18 7  2  o 0 313.77  11.0708  247.762   76.4408      32.3009    -103.559     
1 1 1 18 7  3  o 0 226.787 8.52108  189.484   43.6484      11.7086    43.6484      
1 1 1 18 7  4  o 0 214.337 8.22691  197.913   -57.7733     58.7078    -57.7733     
1 1 1 18 7  5  o 0 461.109 17.6658  484.378   46.9162      170.645    46.9162      
1 1 1 18 7  6  o 0 476.693 16.8663  458.749   -136.245     99.6348    -136.245     
1 1 1 18 7  7  o 0 215.503 9.53901  125.981   79.1962      108.905    -100.804     
1 1 1 18 7  8  o 0 89.1796 11.4428  36.7998   94.5153      52.1086    -85.4847     
1 1 1 18 7  9  f 1 160.912 6.77256  168.322   60.3437      98.3368    60.3437      
1 1 1 18 7  10 o 0 286.603 9.87205  271.469   -139.881     34.4353    -139.881     
1 1 1 18 7  11 f 1 45.5444 13.16    12.5466   97.7052      53.6776    97.7052      
1 1 1 18 7  12 o 0 130.961 7.33349  126.589   166.206      37.3507    166.206      
1 1 1 18 7  13 o 0 50.0465 12.3691  12.5345   -63.3339     97.506     -63.3339     
1 1 1 18 7  14 o 0 136.809 6.62553  69.6371   171.183      84.5578    -8.81654     
1 1 1 18 7  15 o 0 116.724 6.75727  140.901   9.86067      56.9843    9.86067      
1 1 1 18 7  16 o 0 98.3343 7.78144  83.9136   157.843      18.908     -22.1574     
1 1 1 18 7  17 o 0 58.274  10.5279  43.5009   -70.3999     15.8346    109.6        
1 1 1 18 7  18 o 0 70.4489 11.9976  73.6368   167.8        24.3449    167.8        
1 1 1 18 7  19 o 0 35.8843 14.2788  ?         ?            ?          ?            
1 1 1 18 7  20 o 0 36.3901 16.331   ?         ?            ?          ?            
1 1 1 18 7  21 o 0 43.3753 2.03787  ?         ?            ?          ?            
1 1 1 18 7  22 o 0 13.6127 6.69272  ?         ?            ?          ?            
1 1 1 18 8  0  o 0 994.315 46.7294  860.575   0            34.4872    -180         
1 1 1 18 8  1  o 0 222.932 8.84328  116.357   -72.3142     136.8      107.686      
1 1 1 18 8  2  o 0 316.238 10.421   232.802   0.921531     64.3504    -179.078     
1 1 1 18 8  3  o 0 354.338 14.0357  268.866   142.755      54.7179    -37.2453     
1 1 1 18 8  4  o 0 478.306 16.5938  462.024   -127.745     126.351    -127.745     
1 1 1 18 8  5  o 0 428.059 17.0063  316.534   93.2516      107.088    -86.7484     
1 1 1 18 8  6  o 0 42.1371 13.4648  57.2732   -62.3294     142.712    -62.3294     
1 1 1 18 8  7  o 0 258.776 10.3232  209.243   54.7085      14.5902    -125.292     
1 1 1 18 8  8  o 0 394.955 13.7     323.437   72.7689      12.6468    -107.231     
1 1 1 18 8  9  o 0 95.9327 9.2878   26.2053   -150.275     88.8141    29.725       
1 1 1 18 8  10 o 0 161.154 8.51517  121.986   -136.429     31.1131    43.5708      
1 1 1 18 8  11 o 0 161.497 8.20412  116.289   50.7122      38.2969    -129.288     
1 1 1 18 8  12 o 0 104.271 7.78338  97.6268   -79.3033     30.6273    -79.3033     
1 1 1 18 8  13 o 0 131.777 6.27484  125.893   106.284      40.4536    106.284      
1 1 1 18 8  14 o 0 155.558 6.97296  128.312   65.1199      3.52195    65.1199      
1 1 1 18 8  15 o 0 78.1527 8.02956  94.2873   77.2689      48.8613    77.2689      
1 1 1 18 8  16 o 0 126.302 6.37732  158.132   -139.192     77.5185    -139.192     
1 1 1 18 8  17 o 0 24.1079 10.9657  1.56089   48.4739      32.4764    48.4739      
1 1 1 18 8  18 o 0 32.8162 12.4074  22.2755   157.299      0.418344   157.299      
1 1 1 18 8  19 o 0 28.4445 13.2959  ?         ?            ?          ?            
1 1 1 18 8  20 o 0 27.3834 13.1426  ?         ?            ?          ?            
1 1 1 18 8  21 o 0 23.1138 11.3615  ?         ?            ?          ?            
1 1 1 18 9  0  f 1 303.251 15.9369  260.723   180          39.0137    6.93156e-14  
1 1 1 18 9  1  o 0 305.7   9.91042  261.817   127.012      14.7072    127.012      
1 1 1 18 9  2  o 0 260.097 9.61949  199.224   -128.628     29.0633    51.3725      
1 1 1 18 9  3  f 1 241.909 9.10597  92.0899   -116.338     214.058    63.6623      
1 1 1 18 9  4  o 0 689.16  23.7564  560.414   3.60094      32.4737    -176.399     
1 1 1 18 9  5  o 0 94.4756 7.93475  19.6      142.35       7.45602    -37.6503     
1 1 1 18 9  6  o 0 209.735 8.97856  121.972   21.0979      100.594    -158.902     
1 1 1 18 9  7  o 0 294.073 11.3977  234.499   8.14864      23.6826    -171.851     
1 1 1 18 9  8  o 0 192.61  7.83757  164.564   75.6046      19.786     75.6046      
1 1 1 18 9  9  o 0 209.679 8.25693  176.729   99.5477      19.4979    99.5477      
1 1 1 18 9  10 o 0 133.244 7.50311  104.392   -137.241     9.53874    42.7593      
1 1 1 18 9  11 o 0 252.653 10.0153  248.077   -96.6522     57.121     -96.6522     
1 1 1 18 9  12 o 0 140.265 7.11746  147.555   40.4614      66.0709    40.4614      
1 1 1 18 9  13 o 0 48.6975 12.8987  14.013    -33.014      20.9766    146.986      
1 1 1 18 9  14 o 0 35.5299 12.7382  14.1325   -36.8885     12.0104    143.111      
1 1 1 18 9  15 f 1 36.8157 12.7276  16.2082   124.087      10.6432    -55.913      
1 1 1 18 9  16 o 0 87.8393 7.31541  107.198   27.102       53.6259    27.102       
1 1 1 18 9  17 o 0 68.8259 8.68154  70.4352   -49.949      20.6934    -49.949      
1 1 1 18 9  18 o 0 82.1238 12.0864  94.2311   22.5207      45.781     22.5207      
1 1 1 18 9  19 f 1 57.1891 16.2312  ?         ?            ?          ?            
1 1 1 18 9  20 o 0 32.8435 15.2942  ?         ?            ?          ?            
1 1 1 18 9  21 o 0 26.472  12.8016  ?         ?            ?          ?            
1 1 1 18 10 0  o 0 116.36  10.0928  96.748    0            60.1086    -180         
1 1 1 18 10 1  o 0 451.322 15.8147  388.205   175.706      17.3664    175.706      
1 1 1 18 10 2  o 0 372.787 13.2178  285.775   -127.681     50.0416    52.319       
1 1 1 18 10 3  o 0 648.795 21.5593  590.063   -170.636     93.1286    -170.636     
1 1 1 18 10 4  o 0 226.598 9.57802  171.996   99.8302      33.6678    -80.1698     
1 1 1 18 10 5  o 0 530.653 19.5491  455.92    -27.003      0.412888   152.997      
1 1 1 18 10 6  o 0 189.669 9.08289  112.535   -144.771     80.9063    35.2292      
1 1 1 18 10 7  o 0 106.325 7.73566  50.2194   -13.838      31.9192    -13.838      
1 1 1 18 10 8  o 0 300.472 11.0873  237.463   -151.374     19.4722    28.6261      
1 1 1 18 10 9  o 0 85.5871 8.90855  22.1591   -16.403      88.2698    163.597      
1 1 1 18 10 10 o 0 104.242 7.43947  78.8614   -103.518     6.61545    -103.518     
1 1 1 18 10 11 o 0 218.096 9.23052  205.431   -10.1972     35.0201    -10.1972     
1 1 1 18 10 12 o 0 227.259 9.55417  189.883   -160.423     4.72487    19.5769      
1 1 1 18 10 13 o 0 222.434 10.1902  166.311   132.007      35.3225    -47.9935     
1 1 1 18 10 14 o 0 104.588 8.12344  88.9341   109.841      27.2418    -70.1594     
1 1 1 18 10 15 f 1 22.9037 10.4451  4.49768   165.513      22.0475    165.513      
1 1 1 18 10 16 o 0 35.5728 13.0385  21.8593   178.827      3.92729    178.827      
1 1 1 18 10 17 o 0 48.6151 15.1012  36.8794   -9.50872     6.8422     170.491      
1 1 1 18 10 18 o 0 19.9499 9.68074  11.3509   126.453      50.1006    126.453      
1 1 1 18 10 19 o 0 56.5014 19.635   ?         ?            ?          ?            
1 1 1 18 10 20 o 0 40.9507 15.101   ?         ?            ?          ?            
1 1 1 18 11 0  o 0 280.772 12.9654  238.298   180          9.03191    -3.81107e-14 
1 1 1 18 11 1  o 0 97.7663 7.6346   32.7692   -55.6635     42.3785    124.336      
1 1 1 18 11 2  o 0 505.035 18.6151  437.628   -151.509     32.172     -151.509     
1 1 1 18 11 3  o 0 531.763 17.8594  418.337   -108.498     88.4551    71.5023      
1 1 1 18 11 4  o 0 261.213 10.22    188.104   -114.654     63.4867    65.3459      
1 1 1 18 11 5  o 0 556.717 19.0393  575.661   -74.6044     200.192    -74.6044     
1 1 1 18 11 6  o 0 716.236 28.833   623.66    -120.326     27.4012    -120.326     
1 1 1 18 11 7  o 0 245.669 9.15314  269.379   121.833      139.988    121.833      
1 1 1 18 11 8  o 0 217.599 8.71453  172.292   -166.113     6.30942    13.8869      
1 1 1 18 11 9  o 0 174.9   7.27723  168.094   141.907      37.8263    141.907      
1 1 1 18 11 10 o 0 82.9178 9.60282  17.5955   -159.861     89.3271    20.1388      
1 1 1 18 11 11 o 0 58.3706 13.2033  18.6696   -21.4535     46.8718    158.547      
1 1 1 18 11 12 o 0 109.483 7.21061  83.5263   -153.761     8.72517    26.239       
1 1 1 18 11 13 o 0 158.123 8.72158  84.2156   -118.679     89.6217    61.3207      
1 1 1 18 11 14 o 0 137.947 6.97769  137.517   58.4505      3.26097    58.4505      
1 1 1 18 11 15 o 0 215.228 8.41716  226.781   120.204      36.3034    120.204      
1 1 1 18 11 16 f 1 43.9928 13.2462  14.8869   -16.3332     46.7752    163.667      
1 1 1 18 11 17 o 0 45.6972 12.5448  29.6053   155.747      15.9221    -24.2528     
1 1 1 18 11 18 o 0 31.4573 14.1528  17.9808   -167.224     7.73189    12.7756      
1 1 1 18 11 19 o 0 63.2233 12.3921  ?         ?            ?          ?            
1 1 1 18 11 20 o 0 40.0881 17.0673  ?         ?            ?          ?            
1 1 1 18 11 21 o 0 22.4368 10.4148  ?         ?            ?          ?            
1 1 1 18 12 0  o 0 199.317 14.0004  168.086   180          189.555    1.30198e-14  
1 1 1 18 12 1  o 0 336.339 11.5808  259.232   86.7514      35.5671    -93.2486     
1 1 1 18 12 2  o 0 391.053 14.0878  316.02    141.318      42.9503    -38.6821     
1 1 1 18 12 3  o 0 480.114 18.3108  401.928   71.9092      24.7605    -108.091     
1 1 1 18 12 4  o 0 213.908 8.56677  149.725   52.6057      52.1719    -127.394     
1 1 1 18 12 5  o 0 112.02  6.91101  24.3549   52.14        114.56     -127.86      
1 1 1 18 12 6  o 0 42.4001 13.9785  12.6588   -163.028     45.7772    -163.028     
1 1 1 18 12 7  o 0 37.8624 14.1739  41.4069   138.137      115.307    138.137      
1 1 1 18 12 8  o 0 95.4848 7.62851  44.9913   -87.1762     21.836     -87.1762     
1 1 1 18 12 9  o 0 237.148 8.94067  204.482   55.4456      7.05616    -124.554     
1 1 1 18 12 10 o 0 133.472 7.15235  121.625   72.2556      33.9304    72.2556      
1 1 1 18 12 11 o 0 76.4386 8.29225  59.0925   -37.544      7.6631     -37.544      
1 1 1 18 12 12 o 0 82.6945 7.20232  36.2875   20.8789      56.8193    -159.121     
1 1 1 18 12 13 o 0 22.9633 10.742   16.3634   -131.146     42.6963    -131.146     
1 1 1 18 12 14 o 0 208.252 9.45263  215.586   -179.054     19.1435    -179.054     
1 1 1 18 12 15 o 0 79.6365 8.62053  66.2485   178.449      14.0113    -1.55142     
1 1 1 18 12 16 o 0 30.023  12.1945  7.2615    36.8156      28.886     -143.184     
1 1 1 18 12 17 o 0 28.0814 12.3231  7.74078   162.333      1.24209    162.333      
1 1 1 18 12 18 o 0 28.8957 13.7829  12.685    -174.045     1.46346    -174.045     
1 1 1 18 12 19 o 0 31.6797 13.7155  ?         ?            ?          ?            
1 1 1 18 12 20 o 0 44.6314 20.263   ?         ?            ?          ?            
1 1 1 18 13 0  o 0 129.634 9.34363  113.218   180          103.742    -1.70201e-14 
1 1 1 18 13 1  o 0 182.295 6.37082  162.38    40.6848      38.4728    40.6848      
1 1 1 18 13 2  o 0 301.654 10.4531  226.992   -46.3921     58.4654    133.608      
1 1 1 18 13 3  o 0 101.38  6.65352  24.203    104.433      89.163     -75.567      
1 1 1 18 13 4  o 0 270.473 9.61098  177.797   -125.922     96.7666    54.0784      
1 1 1 18 13 5  o 0 330.895 12.2867  204.132   7.19699      151.169    -172.803     
1 1 1 18 13 6  o 0 39.218  14.1401  34.8263   -70.2633     101.843    -70.2633     
1 1 1 18 13 7  o 0 91.1683 8.25707  28.9844   -73.3753     73.5308    106.625      
1 1 1 18 13 8  f 1 59.7066 11.8027  4.09699   -160.233     42.7591    19.7665      
1 1 1 18 13 9  o 0 119.83  8.26699  86.6804   -95.4003     18.4845    84.5997      
1 1 1 18 13 10 o 0 129.798 7.09755  104.785   154.419      4.14402    154.419      
1 1 1 18 13 11 o 0 216.413 8.48308  202.537   -170.79      38.3841    -170.79      
1 1 1 18 13 12 o 0 44.3301 12.1421  1.09108   151.398      49.9073    -28.6024     
1 1 1 18 13 13 o 0 131.09  6.34239  114.973   114.439      18.9763    114.439      
1 1 1 18 13 14 f 1 168.601 7.66022  187.859   37.9537      46.2693    37.9537      
1 1 1 18 13 15 o 0 113.256 6.95098  120.94    74.7288      30.4637    74.7288      
1 1 1 18 13 16 o 0 38.6393 13.4762  28.336    -1.14919     5.1856     -1.14919     
1 1 1 18 13 17 o 0 30.9055 12.918   18.1168   -13.388      3.19309    -13.388      
1 1 1 18 13 18 o 0 36.8892 15.644   15.3246   32.7594      9.6984     32.7594      
1 1 1 18 13 19 o 0 34.5002 14.9916  ?         ?            ?          ?            
1 1 1 18 13 20 o 0 19.2023 9.35175  ?         ?            ?          ?            
1 1 1 18 14 0  f 1 108.86  11.678   93.5841   180          108.262    3.81022e-14  
1 1 1 18 14 1  o 0 98.5697 9.36481  27.3693   59.2531      71.239     -120.747     
1 1 1 18 14 2  o 0 106.399 6.96802  20.0351   104.439      112.776    -75.561      
1 1 1 18 14 3  o 0 549.853 18.3774  512.009   -43.1525     84.664     -43.1525     
1 1 1 18 14 4  o 0 126.95  8.87171  83.3223   148.19       32.1851    -31.8099     
1 1 1 18 14 5  o 0 329.318 12.2508  369.228   80.0432      190.608    80.0432      
1 1 1 18 14 6  o 0 259.663 9.57409  181.792   -19.2248     64.6828    160.775      
1 1 1 18 14 7  o 0 158.656 9.42719  95.8239   -126.498     58.9088    53.5015      
1 1 1 18 14 8  o 0 127.478 7.73737  66.1529   -94.8897     82.2631    85.1103      
1 1 1 18 14 9  o 0 58.6773 11.9312  0.578775  102.35       62.3738    102.35       
1 1 1 18 14 10 o 0 70.3012 9.39183  52.0573   9.18391      9.64508    9.18391      
1 1 1 18 14 11 o 0 93.6697 8.46897  63.9494   4.66704      20.2356    -175.333     
1 1 1 18 14 12 o 0 168.154 6.44806  123.81    170.656      27.6484    -9.34429     
1 1 1 18 14 13 f 1 48.0044 13.9615  31.71     167.795      4.94441    167.795      
1 1 1 18 14 14 o 0 150.558 7.05149  141.477   17.1225      8.98861    -162.877     
1 1 1 18 14 15 o 0 143.863 7.61635  159.473   8.75778      47.2062    8.75778      
1 1 1 18 14 16 o 0 25.9415 11.5076  1.91939   15.1306      39.5593    15.1306      
1 1 1 18 14 17 o 0 54.9497 14.3354  63.3693   44.4427      45.9757    44.4427      
1 1 1 18 14 18 o 0 31.914  14.8555  4.02993   -130.875     41.4899    49.1253      
1 1 1 18 14 19 o 0 43.9306 14.673   ?         ?            ?          ?            
1 1 1 18 14 20 o 0 20.8019 10.4092  ?         ?            ?          ?            
1 1 1 18 15 0  o 0 174.558 13.2165  150.867   180          67.1946    7.05288e-15  
1 1 1 18 15 1  o 0 52.7378 13.0072  39.5655   -128.714     119.099    -128.714     
1 1 1 18 15 2  o 0 440.968 15.6177  402.598   87.8999      56.8099    87.8999      
1 1 1 18 15 3  o 0 194.682 9.36729  156.744   -56.3192     7.33163    123.681      
1 1 1 18 15 4  o 0 229.98  8.87493  187.595   -24.8716     5.64498    155.128      
1 1 1 18 15 5  o 0 196.31  8.59099  130.265   -125.315     60.1539    54.685       
1 1 1 18 15 6  o 0 64.4937 13.0599  3.37037   -92.6606     3.58963    87.3394      
1 1 1 18 15 7  o 0 88.3341 9.32686  3.11687   -106.587     136.815    -106.587     
1 1 1 18 15 8  o 0 106.08  7.95948  75.389    -1.99848     11.0515    178.002      
1 1 1 18 15 9  o 0 250.908 9.88646  214.379   -173.8       4.63609    6.19971      
1 1 1 18 15 10 o 0 209.633 8.55047  156.769   118.919      45.1399    -61.0811     
1 1 1 18 15 11 f 1 63.2302 10.9766  37.4625   -89.2901     6.52643    90.7099      
1 1 1 18 15 12 o 0 131.859 6.53878  132.349   -8.23174     58.4433    -8.23174     
1 1 1 18 15 13 o 0 30.3285 12.638   3.31525   -156.909     28.4154    23.0912      
1 1 1 18 15 14 o 0 172.518 7.44181  186.09    -111.391     39.6012    -111.391     
1 1 1 18 15 15 o 0 34.0345 12.5786  5.43882   -131.097     44.783     48.903       
1 1 1 18 15 16 o 0 92.0656 9.60478  86.5102   163.033      8.16767    163.033      
1 1 1 18 15 17 o 0 75.4935 14.2079  71.5901   131.408      12.8989    131.408      
1 1 1 18 15 18 o 0 28.513  12.8655  ?         ?            ?          ?            
1 1 1 18 15 19 o 0 51.3486 20.1324  ?         ?            ?          ?            
1 1 1 18 15 20 o 0 23.0442 10.5288  ?         ?            ?          ?            
1 1 1 18 16 0  o 0 187.176 10.5168  160.543   180          13.1923    4.39639e-13  
1 1 1 18 16 1  o 0 251.915 10.8268  183.773   -6.47941     48.435     173.521      
1 1 1 18 16 2  o 0 203.739 8.22935  130.13    51.676       78.1752    -128.324     
1 1 1 18 16 3  o 0 185.601 8.03791  166.684   -134.892     33.0063    -134.892     
1 1 1 18 16 4  o 0 110.294 7.28256  9.29804   60.9358      193.922    60.9358      
1 1 1 18 16 5  f 1 411.271 14.9815  305.813   -131.901     72.6221    48.0987      
1 1 1 18 16 6  o 0 233.088 8.06286  151.474   70.601       75.1209    -109.399     
1 1 1 18 16 7  o 0 159.167 6.65223  137.637   -27.4728     4.85074    -27.4728     
1 1 1 18 16 8  o 0 264.617 9.413    241.202   58.8132      20.3497    58.8132      
1 1 1 18 16 9  o 0 234.176 8.28456  224.632   138.412      44.0467    138.412      
1 1 1 18 16 10 o 0 296.153 11.5991  238.509   166.146      29.4108    -13.8536     
1 1 1 18 16 11 o 0 71.9497 10.168   22.6459   155.653      64.5202    -24.3474     
1 1 1 18 16 12 o 0 59.9984 10.1468  11.769    -3.56871     61.9045    176.431      
1 1 1 18 16 13 o 0 129.146 8.21323  152.493   132.166      55.0555    132.166      
1 1 1 18 16 14 o 0 40.026  14.0114  20.4129   -82.6775     0.275657   -82.6775     
1 1 1 18 16 15 o 0 28.9525 12.2859  9.09961   -113.922     18.3379    66.0775      
1 1 1 18 16 16 o 0 28.5325 12.1214  9.11795   177.678      12.6162    -2.32177     
1 1 1 18 16 17 o 0 28.4334 12.5318  11.081    148.983      16.9406    -31.0168     
1 1 1 18 16 18 o 0 34.217  15.9111  ?         ?            ?          ?            
1 1 1 18 16 19 o 0 26.7619 12.978   ?         ?            ?          ?            
1 1 1 18 17 0  o 0 43.5074 21.1169  31.2707   180          103.411    -3.6718e-14  
1 1 1 18 17 1  o 0 263.486 8.14742  196.977   -36.8266     46.2855    143.173      
1 1 1 18 17 2  o 0 279.904 9.35946  333.577   -151.691     208.263    -151.691     
1 1 1 18 17 3  o 0 123.841 6.67728  75.0141   138.355      41.2611    -41.645      
1 1 1 18 17 4  o 0 183.482 6.78947  197.926   -66.8218     111.591    -66.8218     
1 1 1 18 17 5  f 1 106.232 8.05196  41.0787   113.584      77.3916    -66.4163     
1 1 1 18 17 6  o 0 126.763 6.9323   115.025   -86.8081     63.9702    -86.8081     
1 1 1 18 17 7  o 0 171.732 8.00845  142.861   91.8772      7.63266    -88.1228     
1 1 1 18 17 8  o 0 210.88  7.86205  173.138   -26.8574     15.4859    153.143      
1 1 1 18 17 9  o 0 179.851 6.45085  163.817   -75.0473     21.6087    -75.0473     
1 1 1 18 17 10 o 0 218.076 8.85828  228.952   -53.9501     92.3766    -53.9501     
1 1 1 18 17 11 o 0 112.365 7.11653  73.0382   -31.7015     32.9424    148.298      
1 1 1 18 17 12 o 0 101.914 7.06286  78.0287   -33.7411     5.24143    146.259      
1 1 1 18 17 13 o 0 74.9431 8.12081  59.4293   54.8095      20.5074    -125.19      
1 1 1 18 17 14 o 0 49.2339 13.1821  35.2139   125.043      7.96837    -54.9566     
1 1 1 18 17 15 o 0 86.7146 7.37256  76.5869   174.931      3.78776    -5.06892     
1 1 1 18 17 16 o 0 101.439 12.163   110.494   145.335      41.1602    145.335      
1 1 1 18 17 17 o 0 45.5335 16.9015  43.9988   165.497      20.7541    165.497      
1 1 1 18 17 18 f 1 54.3148 11.8414  ?         ?            ?          ?            
1 1 1 18 17 19 o 0 25.9647 12.5367  ?         ?            ?          ?            
1 1 1 18 18 0  f 1 454.364 28.9663  384.385   180          69.0552    4.68959e-14  
1 1 1 18 18 1  o 0 446.259 18.318   377.084   90           17.7551    90           
1 1 1 18 18 2  o 0 142.054 11.2653  119.549   0            3.17303    180          
1 1 1 18 18 3  o 0 284.547 12.7209  238.637   -90          73.9422    90           
1 1 1 18 18 4  o 0 172.282 11.5965  143.507   180          17.8086    180          
1 1 1 18 18 5  o 0 392.547 19.6651  324.225   -90          151.816    -90          
1 1 1 18 18 6  o 0 166.213 10.5875  150.16    180          24.867     -4.67739e-14 
1 1 1 18 18 7  o 0 292.911 15.1228  261.256   -90          3.31831    -90          
1 1 1 18 18 8  o 0 273.928 11.0397  240.709   180          91.4803    180          
1 1 1 18 18 9  o 0 41.4462 18.3573  34.5723   -90          78.6668    90           
1 1 1 18 18 10 o 0 226.268 13.3829  191.815   180          5.69652    -180         
1 1 1 18 18 11 o 0 71.405  12.7292  59.1292   -90          45.0814    90           
1 1 1 18 18 12 o 0 68.0722 13.952   68.1461   0            6.84137    180          
1 1 1 18 18 13 f 1 27.2713 16.1301  13.4309   90           13.3894    -90          
1 1 1 18 18 14 o 0 19.797  13.498   0.57146   0            0.765359   180          
1 1 1 18 18 15 o 0 132.026 13.6647  122.207   -90          4.07624    90           
1 1 1 18 18 16 o 0 56.8786 22.3965  49.6362   180          26.5079    180          
1 1 1 18 18 17 o 0 35.627  19.9591  25.8664   -90          5.56496    -90          
1 1 1 18 18 18 o 0 31.1858 20.3823  ?         ?            ?          ?            
1 1 1 18 18 19 o 0 33.0316 23.1467  ?         ?            ?          ?            
1 1 1 19 0  1  o 0 63.163  14.2916  7.43631   45           11.1684    -135         
1 1 1 19 0  2  o 0 125.534 8.01519  109.611   0            49.6872    -180         
1 1 1 19 0  3  o 0 137.968 8.30362  118.744   -45          22.1966    135          
1 1 1 19 0  4  f 1 64.678  16.0911  6.3265    90           8.74674    -90          
1 1 1 19 0  5  o 0 375.619 22.2165  321.812   45           121.903    -135         
1 1 1 19 0  6  o 0 59.1518 20.3896  8.80082   0            16.403     -180         
1 1 1 19 0  7  o 0 34.8065 20.187   2.20427   -45          15.8853    135          
1 1 1 19 0  8  o 0 96.6041 14.1779  82.1332   90           62.6187    -90          
1 1 1 19 0  9  o 0 184.018 10.9335  154.672   -135         6.89119    45           
1 1 1 19 0  10 o 0 455.144 24.0444  415.356   180          70.4009    180          
1 1 1 19 0  11 o 0 292.988 20.3485  262.263   135          43.5906    135          
1 1 1 19 0  12 o 0 36.8091 18.1883  5.15465   -90          5.1587     90           
1 1 1 19 0  13 o 0 261.518 13.6814  224.371   45           28.277     45           
1 1 1 19 0  14 o 0 49.1187 18.7231  37.9107   0            35.1968    180          
1 1 1 19 0  15 o 0 23.5725 15.2142  6.8805    -45          10.3219    135          
1 1 1 19 0  16 o 0 177.517 12.7378  174.694   90           31.1689    90           
1 1 1 19 0  17 o 0 151.245 10.676   144.808   -135         20.9055    -135         
1 1 1 19 0  18 o 0 43.9773 15.7533  38.1901   180          13.5388    180          
1 1 1 19 0  19 o 0 26.8059 18.0057  18.3948   -45          4.81735    135          
1 1 1 19 0  20 o 0 19.2534 13.7515  ?         ?            ?          ?            
1 1 1 19 1  0  o 0 701.686 30.5238  634.839   0            8.15686    -180         
1 1 1 19 1  1  o 0 578.549 20.6813  521.587   87.1212      13.7569    87.1212      
1 1 1 19 1  2  o 0 326.667 10.9306  273.839   -125.027     18.1835    54.9728      
1 1 1 19 1  3  o 0 656.201 22.0232  534.968   64.3258      73.7552    -115.674     
1 1 1 19 1  4  o 0 171.805 7.61854  134.243   68.4886      0.74982    68.4886      
1 1 1 19 1  5  o 0 482.188 18.5215  325.225   123.701      165.105    -56.299      
1 1 1 19 1  6  o 0 523.949 19.7632  478.081   -126.754     43.2914    -126.754     
1 1 1 19 1  7  f 1 154.61  7.55174  12.4451   59.0558      226.97     -120.944     
1 1 1 19 1  8  o 0 184.128 8.78406  132.021   -161.837     37.8325    18.1632      
1 1 1 19 1  9  o 0 396.164 15.2702  348.339   -39.5555     38.6215    -39.5555     
1 1 1 19 1  10 o 0 339.959 12.3135  323.458   127.326      35.8915    127.326      
1 1 1 19 1  11 o 0 78.8138 8.62357  13.9265   83.661       88.4782    -96.339      
1 1 1 19 1  12 f 1 103.126 7.85041  71.9238   76.1481      25.7508    -103.852     
1 1 1 19 1  13 o 0 98.494  7.59287  64.8695   -52.2397     27.8999    127.76       
1 1 1 19 1  14 o 0 236.615 9.38569  222.68    -73.295      55.213     -73.295      
1 1 1 19 1  15 o 0 82.4843 7.84489  73.882    -80.9        10.0867    99.1         
1 1 1 19 1  16 o 0 76.2401 7.31028  53.8742   119.743      34.3575    -60.2569     
1 1 1 19 1  17 o 0 97.5484 8.61573  83.7337   164.322      14.5207    -15.6779     
1 1 1 19 1  18 o 0 52.7312 13.2139  51.7386   -147.094     13.9107    -147.094     
1 1 1 19 1  19 o 0 41.3309 17.5295  24.9587   70.3705      17.4867    -109.629     
1 1 1 19 1  20 o 0 17.2263 8.49464  ?         ?            ?          ?            
1 1 1 19 1  21 o 0 33.5961 15.9529  ?         ?            ?          ?            
1 1 1 19 2  0  o 0 391.729 17.3315  351.587   0            48.0915    1.94925e-13  
1 1 1 19 2  1  o 0 483.815 16.1124  465.833   -62.5214     80.7222    -62.5214     
1 1 1 19 2  2  o 0 108.644 6.57711  54.4083   35.5636      16.5843    -144.436     
1 1 1 19 2  3  o 0 230.516 8.38644  114.443   -127.585     158.823    52.4149      
1 1 1 19 2  4  o 0 287.099 11.5954  193.96    -33.4403     93.4649    146.56       
1 1 1 19 2  5  o 0 197.826 7.73284  168.549   -9.01228     27.3748    -9.01228     
1 1 1 19 2  6  o 0 457.449 16.9052  460.401   -159.951     130.485    -159.951     
1 1 1 19 2  7  o 0 323.915 13.6241  255.522   -19.4331     35.7241    160.567      
1 1 1 19 2  8  o 0 342.921 13.9242  326.482   25.553       77.8201    25.553       
1 1 1 19 2  9  o 0 194.251 9.14375  112.628   -29.3361     89.9157    150.664      
1 1 1 19 2  10 o 0 204.231 8.90113  173.546   -102.845     11.2719    77.1548      
1 1 1 19 2  11 o 0 333.683 12.1891  318.898   158.844      51.4306    158.844      
1 1 1 19 2  12 o 0 80.767  7.41083  33.4117   32.8913      63.1021    -147.109     
1 1 1 19 2  13 o 0 55.4871 12.412   20.0412   28.4183      33.1275    -151.582     
1 1 1 19 2  14 o 0 89.1185 7.72102  44.0053   -161.263     50.3896    18.7372      
1 1 1 19 2  15 o 0 39.6275 12.3529  10.4778   -130.244     44.8098    49.7564      
1 1 1 19 2  16 o 0 59.8557 10.2574  46.2497   39.2642      17.5668    -140.736     
1 1 1 19 2  17 o 0 78.4902 8.54633  82.9139   82.1666      23.5664    82.1666      
1 1 1 19 2  18 o 0 36.0238 13.8279  20.1915   -149.466     17.8029    30.5337      
1 1 1 19 2  19 o 0 21.2866 10.3147  1.76667   -166.392     17.23      13.608       
1 1 1 19 2  20 o 0 68.9473 17.9479  ?         ?            ?          ?            
1 1 1 19 3  0  o 0 241.992 11.552   215.479   0            70.3307    -180         
1 1 1 19 3  1  o 0 477.368 17.1269  406.927   -11.3408     20.7193    168.659      
1 1 1 19 3  2  o 0 739.454 24.5934  723.531   123.436      158.803    123.436      
1 1 1 19 3  3  o 0 463.567 16.9662  411.619   165.483      29.5457    165.483      
1 1 1 19 3  4  f 1 383.078 12.6179  296.089   60.8149      53.8329    -119.185     
1 1 1 19 3  5  o 0 443.78  18.4421  395.401   -111.447     15.5915    -111.447     
1 1 1 19 3  6  o 0 249.856 10.0642  243.852   -22.302      74.199     -22.302      
1 1 1 19 3  7  o 0 116.659 7.19262  61.0562   119.343      33.0636    -60.6569     
1 1 1 19 3  8  o 0 139.945 7.46488  69.9703   35.3692      83.9791    -144.631     
1 1 1 19 3  9  o 0 254.251 9.3075   223.196   93.3915      32.5295    93.3915      
1 1 1 19 3  10 o 0 107.667 6.89315  88.4359   26.7833      43.314     26.7833      
1 1 1 19 3  11 o 0 177.443 8.05161  121.933   -145.814     59.1286    34.1864      
1 1 1 19 3  12 o 0 130.783 6.43114  103.115   -19.5648     12.5146    160.435      
1 1 1 19 3  13 o 0 28.4038 12.0142  15.2187   -62.2891     49.2302    -62.2891     
1 1 1 19 3  14 o 0 96.2266 8.09094  89.2192   -46.5775     25.9043    -46.5775     
1 1 1 19 3  15 o 0 199.39  6.98994  233.38    122.284      71.3996    122.284      
1 1 1 19 3  16 o 0 25.6617 11.2587  4.83946   -41.9525     10.8188    138.047      
1 1 1 19 3  17 o 0 82.6768 8.56461  75.7829   5.25675      0.248727   5.25675      
1 1 1 19 3  18 o 0 59.5293 11.5192  64.0995   145.686      26.7051    145.686      
1 1 1 19 3  19 o 0 34.6853 14.411   ?         ?            ?          ?            
1 1 1 19 3  20 o 0 55.1684 20.3625  ?         ?            ?          ?            
1 1 1 19 3  21 o 0 37.8448 0.487692 ?         ?            ?          ?            
1 1 1 19 4  0  f 1 701.414 37.7369  619.723   180          21.8423    -3.73132e-14 
1 1 1 19 4  1  o 0 683.187 19.8555  638.511   -42.6815     84.9576    -42.6815     
1 1 1 19 4  2  o 0 555.445 18.1471  520.397   125.48       82.6938    125.48       
1 1 1 19 4  3  o 0 545.395 18.0978  585.107   -74.4748     240.773    -74.4748     
1 1 1 19 4  4  o 0 225.399 8.58814  189.901   113.665      16.8411    113.665      
1 1 1 19 4  5  o 0 106.114 8.08572  46.8692   41.5896      3.63802    -138.41      
1 1 1 19 4  6  o 0 469.783 16.6912  472.287   58.5552      138.279    58.5552      
1 1 1 19 4  7  o 0 112.586 7.46726  38.4391   -27.5668     100.954    152.433      
1 1 1 19 4  8  o 0 149.17  6.79305  107.152   -91.8493     21.9259    88.1507      
1 1 1 19 4  9  o 0 156.038 8.00678  85.0104   76.957       77.3464    -103.043     
1 1 1 19 4  10 o 0 142.221 6.76994  129.426   84.2129      24.8018    84.2129      
1 1 1 19 4  11 o 0 71.0942 9.44989  17.2033   91.4211      55.122     -88.5789     
1 1 1 19 4  12 o 0 120.811 6.3545   113.395   -51.1236     29.5021    -51.1236     
1 1 1 19 4  13 o 0 49.7772 11.557   14.7741   -86.1886     26.2304    93.8114      
1 1 1 19 4  14 o 0 107.877 7.36266  76.4675   134.288      21.1562    -45.7115     
1 1 1 19 4  15 o 0 69.9747 10.4816  65.9833   -14.0481     3.48       -14.0481     
1 1 1 19 4  16 o 0 76.8819 9.5646   59.2473   -175.968     25.8228    4.03176      
1 1 1 19 4  17 o 0 51.5819 12.7066  32.1293   65.9154      25.8919    -114.085     
1 1 1 19 4  18 o 0 28.6627 12.7192  14.651    88.7528      1.42348    -91.2472     
1 1 1 19 4  19 o 0 37.95   14.3269  ?         ?            ?          ?            
1 1 1 19 4  20 o 0 40.2876 6.95741  ?         ?            ?          ?            
1 1 1 19 4  21 o 0 12.1685 5.76273  ?         ?            ?          ?            
1 1 1 19 5  0  o 0 18.1653 12.7627  1.66934   180          48.7237    -5.8086e-14  
1 1 1 19 5  1  o 0 111.094 7.06879  56.3164   110.777      25.8256    -69.2234     
1 1 1 19 5  2  o 0 279.059 9.46012  206.569   110.454      55.1831    -69.5455     
1 1 1 19 5  3  o 0 358.675 11.6778  335.948   28.1998      70.8145    28.1998      
1 1 1 19 5  4  o 0 672.607 21.7738  582.235   -114.64      29.1317    -114.64      
1 1 1 19 5  5  o 0 178.424 7.74811  106.789   -59.2606     78.1457    120.739      
1 1 1 19 5  6  o 0 368.581 14.5494  417.82    102.822      215.271    102.822      
1 1 1 19 5  7  o 0 225.3   11.858   242.069   -86.8991     115.211    -86.8991     
1 1 1 19 5  8  o 0 105.676 7.66459  61.1767   125.587      32.9112    -54.4135     
1 1 1 19 5  9  o 0 165.192 8.26526  166.3     162.928      82.874     162.928      
1 1 1 19 5  10 o 0 90.7603 7.23335  4.79478   -141.998     136.888    38.0022      
1 1 1 19 5  11 o 0 199.877 7.75213  173.014   109.409      6.18942    109.409      
1 1 1 19 5  12 o 0 85.092  8.08111  40.1981   72.5773      55.9578    -107.423     
1 1 1 19 5  13 o 0 122.5   6.4967   102.673   -25.3539     8.51845    -25.3539     
1 1 1 19 5  14 o 0 130.096 7.50938  113.773   138.684      17.3764    138.684      
1 1 1 19 5  15 o 0 81.0758 8.15686  72.412    71.6168      7.95528    -108.383     
1 1 1 19 5  16 f 1 62.6522 8.37144  66.6948   12.5922      22.1498    12.5922      
1 1 1 19 5  17 o 0 36.8478 12.8581  18.0404   99.8466      21.9581    -80.1534     
1 1 1 19 5  18 o 0 45.9252 12.6329  33.6776   58.5254      9.55589    -121.475     
1 1 1 19 5  19 o 0 26.8193 12.6473  ?         ?            ?          ?            
1 1 1 19 5  20 o 0 34.8491 15.4176  ?         ?            ?          ?            
1 1 1 19 5  21 o 0 19.8652 8.8691   ?         ?            ?          ?            
1 1 1 19 6  0  o 0 226.944 12.3176  197.529   180          155.423    3.18652e-17  
1 1 1 19 6  1  o 0 698.557 24.0156  605.064   -47.7038     6.94536    -47.7038     
1 1 1 19 6  2  o 0 116.259 5.77706  66.3273   -67.2785     0.501437   112.722      
1 1 1 19 6  3  o 0 513.606 17.3078  445.966   -156.353     24.5837    -156.353     
1 1 1 19 6  4  o 0 389.686 13.957   301.719   -15.4906     44.6419    164.509      
1 1 1 19 6  5  o 0 132.343 6.90795  96.2797   -2.43717     23.1463    -2.43717     
1 1 1 19 6  6  o 0 480.401 17.9581  362.789   100.907      95.9968    -79.0934     
1 1 1 19 6  7  o 0 281.965 10.7558  230.344   -106.826     11.3963    73.1737      
1 1 1 19 6  8  o 0 155.57  8.01258  108.81    -20.066      28.917     159.934      
1 1 1 19 6  9  o 0 381.891 15.7383  308.316   68.1205      8.37314    -111.88      
1 1 1 19 6  10 o 0 159.584 7.7058   122.117   -72.0986     26.6539    107.901      
1 1 1 19 6  11 o 0 161.583 7.9472   161.153   87.9433      60.1913    87.9433      
1 1 1 19 6  12 o 0 82.9165 8.77981  66.1556   135.416      7.9869     135.416      
1 1 1 19 6  13 o 0 96.6563 8.06371  75.8518   -179.662     2.34806    -179.662     
1 1 1 19 6  14 o 0 106.934 7.96393  72.6732   -174.478     26.0004    5.52161      
1 1 1 19 6  15 f 1 105.539 6.60009  103.979   166.807      5.65104    166.807      
1 1 1 19 6  16 o 0 69.0838 8.46321  75.4229   -142.791     26.676     -142.791     
1 1 1 19 6  17 o 0 36.5941 13.854   23.4648   -36.0705     5.43313    -36.0705     
1 1 1 19 6  18 o 0 42.6974 13.8167  14.8246   134.571      11.2281    134.571      
1 1 1 19 6  19 o 0 66.8452 16.6034  ?         ?            ?          ?            
1 1 1 19 6  20 o 0 33.4326 15.7616  ?         ?            ?          ?            
1 1 1 19 6  21 o 0 24.8244 11.6417  ?         ?            ?          ?            
1 1 1 19 7  0  o 0 33.7418 17.5133  0.5308    0            4.09678    180          
1 1 1 19 7  1  o 0 319.827 11.2137  313.485   -43.568      93.8533    -43.568      
1 1 1 19 7  2  o 0 463.762 14.3106  400.148   102.598      17.0992    102.598      
1 1 1 19 7  3  o 0 275.546 10.1362  179.708   39.5483      94.8341    -140.452     
1 1 1 19 7  4  o 0 338.032 12.492   267.27    -134.488     47.4229    45.5115      
1 1 1 19 7  5  o 0 290.073 11.0199  230.051   90.6851      30.0025    -89.3149     
1 1 1 19 7  6  o 0 84.8614 9.54362  22.1614   173.812      159.275    173.812      
1 1 1 19 7  7  o 0 393.118 15.8406  321.451   174.06       18.5425    -5.94023     
1 1 1 19 7  8  o 0 308.856 12.2106  277.114   13.1562      46.0041    13.1562      
1 1 1 19 7  9  o 0 263.632 10.4436  273.905   -55.2009     126.844    -55.2009     
1 1 1 19 7  10 f 1 160.93  8.58716  133.26    -9.28487     4.56257    170.715      
1 1 1 19 7  11 o 0 112.781 7.14707  78.563    117          31.0126    -63.0002     
1 1 1 19 7  12 o 0 81.7309 8.54376  62.9332   48.4774      3.61123    48.4774      
1 1 1 19 7  13 o 0 44.0685 13.2941  13.279    -129.731     85.4386    -129.731     
1 1 1 19 7  14 o 0 234.621 9.67221  280.11    3.92313      88.84      3.92313      
1 1 1 19 7  15 o 0 207.793 7.81496  259.777   -10.4018     114.09     -10.4018     
1 1 1 19 7  16 o 0 110.742 6.62787  129.172   -32.5934     51.2231    -32.5934     
1 1 1 19 7  17 o 0 78.135  11.1182  72.5945   47.0989      5.53057    47.0989      
1 1 1 19 7  18 o 0 21.7572 10.2246  0.166372  31.1824      25.7496    -148.818     
1 1 1 19 7  19 o 0 37.412  12.9421  ?         ?            ?          ?            
1 1 1 19 7  20 o 0 30.8595 14.9228  ?         ?            ?          ?            
1 1 1 19 8  0  o 0 774.183 38.872   664.344   0            29.1477    180          
1 1 1 19 8  1  o 0 301.785 10.5248  275.325   176.472      51.3588    176.472      
1 1 1 19 8  2  o 0 281.829 9.2022   241.709   92.0434      21.0273    92.0434      
1 1 1 19 8  3  o 0 565.651 19.3674  488.8     175.864      30.8565    175.864      
1 1 1 19 8  4  o 0 29.9625 12.8439  31.6629   26.1072      70.2447    26.1072      
1 1 1 19 8  5  o 0 206.367 9.83542  205.175   -96.7911     85.7449    -96.7911     
1 1 1 19 8  6  o 0 201.715 8.01259  152.492   -11.7597     18.4441    168.24       
1 1 1 19 8  7  o 0 160.737 7.30254  155.22    -25.9259     60.7851    -25.9259     
1 1 1 19 8  8  o 0 234.583 8.90138  194.632   -30.0146     8.93536    -30.0146     
1 1 1 19 8  9  o 0 266.365 10.4822  229.965   -28.1237     13.4576    151.876      
1 1 1 19 8  10 o 0 177.938 7.18252  193.455   53.9936      92.9024    53.9936      
1 1 1 19 8  11 o 0 59.819  10.8971  33.5268   5.70197      6.71074    -174.298     
1 1 1 19 8  12 o 0 254.696 10.295   192.024   -167.085     47.4626    12.9145      
1 1 1 19 8  13 o 0 27.0262 11.8885  13.5869   138.583      41.5929    138.583      
1 1 1 19 8  14 f 1 162.998 7.43631  184.62    17.6515      45.7248    17.6515      
1 1 1 19 8  15 o 0 71.6863 8.58232  62.9223   37.0627      4.95213    -142.937     
1 1 1 19 8  16 o 0 166.841 8.40976  162.031   -77.4158     8.08445    -77.4158     
1 1 1 19 8  17 o 0 30.1899 12.5096  1.83757   88.4358      42.197     -91.5642     
1 1 1 19 8  18 o 0 111.209 9.9128   121.126   -87.5374     45.9169    -87.5374     
1 1 1 19 8  19 o 0 16.9061 8.53791  ?         ?            ?          ?            
1 1 1 19 8  20 o 0 27.6029 13.4323  ?         ?            ?          ?            
1 1 1 19 9  0  o 0 34.7865 19.2217  9.62593   180          72.2848    6.71202e-14  
1 1 1 19 9  1  o 0 227.213 8.16854  112.472   -9.75646     146.84     170.244      
1 1 1 19 9  2  o 0 518.488 16.5831  500.091   -144.642     133.95     -144.642     
1 1 1 19 9  3  o 0 659.148 21.1481  468.404   -60.8723     214.288    119.128      
1 1 1 19 9  4  o 0 429.425 14.7469  455.067   118.178      176.214    118.178      
1 1 1 19 9  5  o 0 345.818 12.7388  278.699   145.197      26.6425    -34.8029     
1 1 1 19 9  6  o 0 246.898 10.4388  189.281   -26.0192     33.1873    153.981      
1 1 1 19 9  7  o 0 223.118 8.37542  214.658   85.1594      67.4076    85.1594      
1 1 1 19 9  8  o 0 261.848 9.41428  245.639   -173.956     67.75      -173.956     
1 1 1 19 9  9  o 0 254.48  9.37072  232.468   -174.793     16.2077    -174.793     
1 1 1 19 9  10 o 0 59.4316 12.4724  5.65056   -123.698     33.3586    56.3019      
1 1 1 19 9  11 o 0 103.255 8.22882  86.445    159.244      6.59163    159.244      
1 1 1 19 9  12 f 1 135.399 6.98735  83.5053   -143.155     56.436     36.8445      
1 1 1 19 9  13 o 0 114.721 6.56818  74.215    -121.103     33.6243    58.8966      
1 1 1 19 9  14 f 1 89.362  8.79929  118.874   -79.8674     74.7604    -79.8674     
1 1 1 19 9  15 o 0 151.387 8.29259  166.004   123.099      41.5018    123.099      
1 1 1 19 9  16 o 0 61.326  9.39506  68.8926   65.4483      33.8819    65.4483      
1 1 1 19 9  17 o 0 68.3101 10.7728  41.3344   123.914      38.3562    -56.086      
1 1 1 19 9  18 o 0 44.5591 15.6852  43.2328   83.3734      27.0395    83.3734      
1 1 1 19 9  19 o 0 27.5353 12.6583  ?         ?            ?          ?            
1 1 1 19 9  20 o 0 35.1874 17.2628  ?         ?            ?          ?            
1 1 1 19 10 0  o 0 81.6298 11.3896  50.1934   0            44.5955    -180         
1 1 1 19 10 1  o 0 201.979 8.29057  180.217   166.066      47.4678    166.066      
1 1 1 19 10 2  o 0 187.718 7.11913  194.216   7.64826      136.081    7.64826      
1 1 1 19 10 3  o 0 195.394 7.08636  168.706   170.453      23.6505    170.453      
1 1 1 19 10 4  o 0 324.382 11.2179  235.841   93.863       78.1096    -86.137      
1 1 1 19 10 5  o 0 262.866 11.1675  162.646   -109.608     112.217    70.3921      
1 1 1 19 10 6  o 0 368.792 13.7818  310.98    -32.0794     2.68587    -32.0794     
1 1 1 19 10 7  o 0 181.861 7.98802  121.686   -145.81      49.685     34.1901      
1 1 1 19 10 8  o 0 201.401 8.54998  181.16    -16.7794     43.8678    -16.7794     
1 1 1 19 10 9  f 1 62.9403 11.0399  6.62885   -93.1836     56.4112    86.8164      
1 1 1 19 10 10 f 1 101.569 7.48409  38.6131   -15.6799     82.9879    164.32       
1 1 1 19 10 11 o 0 124.26  7.13134  78.4424   121.53       50.1735    -58.4697     
1 1 1 19 10 12 o 0 99.3748 7.71361  76.2609   66.6201      3.15455    -113.38      
1 1 1 19 10 13 o 0 146.21  6.39022  99.923    170.562      35.2756    -9.43824     
1 1 1 19 10 14 o 0 84.9172 7.64395  94.1261   -83.3561     29.6724    -83.3561     
1 1 1 19 10 15 o 0 105.042 7.68429  97.9818   -55.9712     1.57751    124.029      
1 1 1 19 10 16 o 0 80.8105 9.28872  93.6077   0.350793     42.8783    0.350793     
1 1 1 19 10 17 o 0 98.264  12.623   95.7431   3.51066      14.9411    3.51066      
1 1 1 19 10 18 f 1 43.4547 12.2951  34.5097   106.661      0.331575   106.661      
1 1 1 19 10 19 o 0 20.6156 9.70625  ?         ?            ?          ?            
1 1 1 19 10 20 o 0 28.221  13.3179  ?         ?            ?          ?            
1 1 1 19 11 0  o 0 112.944 11.464   71.2676   180          1.51517    -180         
1 1 1 19 11 1  f 1 480.128 19.4363  502.071   -71.1968     174.01     -71.1968     
1 1 1 19 11 2  o 0 454.109 15.4601  345.8     168.361      92.4893    -11.6391     
1 1 1 19 11 3  o 0 635.957 20.0978  599.449   179.605      102.722    179.605      
1 1 1 19 11 4  o 0 333.196 13.5729  231.999   133.045      98.7226    -46.9546     
1 1 1 19 11 5  o 0 256.079 10.5166  251.224   83.454       77.1843    83.454       
1 1 1 19 11 6  o 0 67.1487 11.0262  13.5262   -39.7646     12.9209    140.235      
1 1 1 19 11 7  f 1 136.595 8.10396  45.5687   70.2933      124.909    -109.707     
1 1 1 19 11 8  o 0 162.779 7.20209  122.648   43.4016      7.26614    -136.598     
1 1 1 19 11 9  f 1 212.686 8.64201  210.377   -78.8298     55.1965    -78.8298     
1 1 1 19 11 10 o 0 230.967 9.75029  167.605   92.8461      60.7939    -87.1539     
1 1 1 19 11 11 o 0 151.007 7.45123  104.844   136.045      43.4568    -43.9547     
1 1 1 19 11 12 o 0 99.8679 6.93524  91.0874   4.0028       30.6516    4.0028       
1 1 1 19 11 13 o 0 159.541 6.59833  136.339   -7.33477     17.8591    -7.33477     
1 1 1 19 11 14 o 0 212.19  7.4575   245.721   74.881       74.5929    74.881       
1 1 1 19 11 15 o 0 31.1562 12.7921  0.620264  -0.985363    43.8737    -0.985363    
1 1 1 19 11 16 o 0 53.6677 10.3963  16.5731   -129.998     62.3241    50.0019      
1 1 1 19 11 17 o 0 71.979  11.7444  57.5799   -135.748     11.7569    44.2523      
1 1 1 19 11 18 o 0 61.4788 16.1353  51.2747   70.1934      0.649659   -109.807     
1 1 1 19 11 19 o 0 51.7225 15.2743  ?         ?            ?          ?            
1 1 1 19 11 20 f 1 21.8612 11.1138  ?         ?            ?          ?            
1 1 1 19 12 0  o 0 241.959 11.7073  211.301   0            32.5194    6.68019e-14  
1 1 1 19 12 1  o 0 285.23  9.98599  152.583   49.6737      180.335    -130.326     
1 1 1 19 12 2  o 0 514.673 17.4536  511.916   54.9522      140.875    54.9522      
1 1 1 19 12 3  o 0 455.758 14.6298  385.948   71.7398      5.02217    -108.26      
1 1 1 19 12 4  o 0 262.867 9.16102  226.349   127.94       20.4595    127.94       
1 1 1 19 12 5  o 0 319.319 10.556   341.832   -172.05      152.28     -172.05      
1 1 1 19 12 6  o 0 191.325 8.55901  211.409   -96.5259     125.311    -96.5259     
1 1 1 19 12 7  o 0 340.042 12.5409  314.34    146.034      72.7611    146.034      
1 1 1 19 12 8  o 0 139.168 7.48636  122.505   -148.753     16.0321    -148.753     
1 1 1 19 12 9  o 0 174.708 7.76593  142.124   -93.3298     11.6833    86.6702      
1 1 1 19 12 10 o 0 63.903  10.9349  15.6159   -27.3568     66.9949    152.643      
1 1 1 19 12 11 o 0 200.666 7.95908  163.013   127.619      11.7712    -52.3805     
1 1 1 19 12 12 o 0 21.6849 10.2734  25.9392   -45.7755     64.5262    -45.7755     
1 1 1 19 12 13 o 0 164.444 6.64141  122.892   34.7475      20.0981    -145.253     
1 1 1 19 12 14 f 1 38.1118 12.7808  6.14103   -106.788     77.3644    -106.788     
1 1 1 19 12 15 o 0 162.973 6.96529  155.483   -37.5433     1.07765    -37.5433     
1 1 1 19 12 16 f 1 64.0661 10.4156  59.3754   106.113      7.22787    106.113      
1 1 1 19 12 17 o 0 69.3756 12.1966  64.929    -163.903     9.57986    -163.903     
1 1 1 19 12 18 o 0 61.1731 12.4761  64.1968   -148.684     29.058     -148.684     
1 1 1 19 12 19 o 0 20.3417 10.1657  ?         ?            ?          ?            
1 1 1 19 12 20 o 0 16.4595 7.79704  ?         ?            ?          ?            
1 1 1 19 13 0  o 0 100.473 11.7776  79.4076   0            52.01      180          
1 1 1 19 13 1  o 0 206.469 8.27317  210.77    138.598      99.5804    138.598      
1 1 1 19 13 2  o 0 410.399 14.3076  414.016   -23.1452     133.582    -23.1452     
1 1 1 19 13 3  o 0 187.304 8.86815  163.867   108.436      36.8287    108.436      
1 1 1 19 13 4  o 0 240.698 8.93149  144.334   171.123      113.321    -8.87691     
1 1 1 19 13 5  o 0 396.706 15.6421  350.085   -152.828     36.932     -152.828     
1 1 1 19 13 6  o 0 277.776 10.2419  174.076   61.8544      108.775    -118.146     
1 1 1 19 13 7  o 0 163.432 7.27898  103.904   -87.8881     48.9596    92.1119      
1 1 1 19 13 8  o 0 238.502 8.78895  250.283   41.6521      85.9531    41.6521      
1 1 1 19 13 9  o 0 205.543 7.47777  227.817   -67.3942     111.599    -67.3942     
1 1 1 19 13 10 o 0 58.3069 11.2188  30.6012   -121.234     9.47493    58.7659      
1 1 1 19 13 11 o 0 235.276 9.10484  169.773   -95.5        56.3918    84.5         
1 1 1 19 13 12 o 0 38.6778 11.9603  1.08673   55.6715      11.0917    -124.328     
1 1 1 19 13 13 f 1 42.4698 12.2646  20.8554   -132.542     27.5772    47.4581      
1 1 1 19 13 14 o 0 84.2688 8.53869  88.7528   71.7507      22.6808    71.7507      
1 1 1 19 13 15 o 0 100.765 7.91107  82.608    66.6168      22.7563    -113.383     
1 1 1 19 13 16 o 0 43.051  13.4273  12.953    0.364364     46.8902    -179.636     
1 1 1 19 13 17 o 0 64.9103 9.5029   73.9095   -135.035     39.7634    -135.035     
1 1 1 19 13 18 o 0 48.065  15.0248  ?         ?            ?          ?            
1 1 1 19 13 19 o 0 70.7994 12.0595  ?         ?            ?          ?            
1 1 1 19 14 0  f 1 39.2888 19.9577  10.6774   180          60.3959    -9.94081e-14 
1 1 1 19 14 1  o 0 228.836 9.71874  244.538   -60.5085     128.84     -60.5085     
1 1 1 19 14 2  o 0 224.133 8.61561  84.6113   179.954      201.878    -0.0457674   
1 1 1 19 14 3  o 0 325.785 11.1104  274.427   137.006      1.02259    137.006      
1 1 1 19 14 4  o 0 283.164 11.2152  219.83    78.1041      31.6007    -101.896     
1 1 1 19 14 5  o 0 215.577 8.60685  195.169   4.1869       41.7065    4.1869       
1 1 1 19 14 6  o 0 255.954 9.40136  207.278   81.7957      0.933755   -98.2043     
1 1 1 19 14 7  o 0 147.011 7.68496  117.223   50.9808      12.124     50.9808      
1 1 1 19 14 8  o 0 370.605 12.7501  391.844   154.393      130.435    154.393      
1 1 1 19 14 9  o 0 210.819 8.26813  163.307   86.647       32.5457    -93.353      
1 1 1 19 14 10 o 0 170.777 6.77553  132.409   168.713      23.2129    -11.2871     
1 1 1 19 14 11 o 0 54.4727 11.7271  18.926    171.632      31.9812    -8.36831     
1 1 1 19 14 12 o 0 115.895 6.19768  105.037   -150.911     31.4177    -150.911     
1 1 1 19 14 13 o 0 37.1975 13.0225  12.4323   85.6126      31.0797    -94.3874     
1 1 1 19 14 14 o 0 168.019 7.03261  156.498   -42.6901     9.66359    137.31       
1 1 1 19 14 15 o 0 119.41  7.04806  138.449   -153.713     56.1267    -153.713     
1 1 1 19 14 16 o 0 79.7684 8.30757  84.1741   -67.759      29.0108    -67.759      
1 1 1 19 14 17 o 0 76.343  14.0995  79.1395   -101.593     27.7197    -101.593     
1 1 1 19 14 18 o 0 25.7465 12.1203  ?         ?            ?          ?            
1 1 1 19 14 19 o 0 51.2775 19.584   ?         ?            ?          ?            
1 1 1 19 15 0  o 0 326.407 17.7481  279.267   180          102.811    180          
1 1 1 19 15 1  o 0 264.554 9.62197  251.961   162.297      62.9835    162.297      
1 1 1 19 15 2  o 0 462.614 13.8535  426.02    -30.5071     70.3587    -30.5071     
1 1 1 19 15 3  o 0 249.496 9.57851  139.225   121.464      136.708    -58.5359     
1 1 1 19 15 4  o 0 391.873 13.6697  348.539   -67.4123     44.6288    -67.4123     
1 1 1 19 15 5  o 0 257.54  10.0127  185.623   173.151      49.7143    -6.84906     
1 1 1 19 15 6  o 0 472.35  16.1012  402.804   -95.2446     31.8214    -95.2446     
1 1 1 19 15 7  o 0 198.04  8.08976  189.913   -138.096     38.5978    -138.096     
1 1 1 19 15 8  o 0 181.165 8.13758  116.385   -179.213     77.0526    0.786925     
1 1 1 19 15 9  o 0 113.696 7.48941  115.714   -44.8288     49.1361    -44.8288     
1 1 1 19 15 10 o 0 182.456 7.86507  191.697   50.1361      79.8253    50.1361      
1 1 1 19 15 11 o 0 141.49  7.49585  90.2428   -147.191     50.1251    32.8093      
1 1 1 19 15 12 o 0 103.598 5.88179  69.0936   -40.2956     21.5309    139.704      
1 1 1 19 15 13 o 0 24.3754 10.9364  4.06662   160.384      26.153     160.384      
1 1 1 19 15 14 o 0 64.9055 9.73797  58.2439   -95.3182     3.43189    -95.3182     
1 1 1 19 15 15 o 0 43.784  13.7006  32.2381   -33.1042     6.17513    146.896      
1 1 1 19 15 16 o 0 103.203 7.72766  113.23    100.087      43.989     100.087      
1 1 1 19 15 17 o 0 30.0576 12.4832  8.84868   95.8135      2.98983    95.8135      
1 1 1 19 15 18 o 0 39.1571 17.1796  ?         ?            ?          ?            
1 1 1 19 15 19 o 0 36.855  15.8652  ?         ?            ?          ?            
1 1 1 19 16 0  o 0 249.424 14.0642  211.867   180          8.04508    -180         
1 1 1 19 16 1  o 0 198.974 7.08017  205.569   25.5143      91.8647    25.5143      
1 1 1 19 16 2  o 0 112.783 8.52769  64.6718   -36.4781     41.2506    143.522      
1 1 1 19 16 3  o 0 181.11  7.60029  158.908   -109.734     28.843     -109.734     
1 1 1 19 16 4  o 0 468.744 14.8542  369.182   120.692      39.6886    -59.3081     
1 1 1 19 16 5  o 0 54.4943 12.7028  21.4848   -77.3676     105.75     -77.3676     
1 1 1 19 16 6  o 0 391.535 13.6531  356.607   -167.919     78.7885    -167.919     
1 1 1 19 16 7  o 0 280.191 9.77761  269.27    -90.5642     47.8313    -90.5642     
1 1 1 19 16 8  o 0 109.634 5.7585   82.1488   -160.766     0.470406   -160.766     
1 1 1 19 16 9  o 0 175.351 7.53607  171.238   62.5058      46.9476    62.5058      
1 1 1 19 16 10 o 0 122.906 6.69482  95.2992   169.979      8.81449    -10.0215     
1 1 1 19 16 11 o 0 101.882 6.95373  65.186    15.571       29.1158    -164.429     
1 1 1 19 16 12 o 0 146.866 6.6714   142.491   -10.5976     50.7005    -10.5976     
1 1 1 19 16 13 o 0 130.507 6.8488   150.667   -116.413     51.7678    -116.413     
1 1 1 19 16 14 o 0 82.9222 9.22404  79.9758   -36.457      10.495     -36.457      
1 1 1 19 16 15 f 1 75.5074 9.06947  75.0041   -49.8777     16.48      -49.8777     
1 1 1 19 16 16 f 1 59.1307 10.7108  70.6963   -1.25382     48.0671    -1.25382     
1 1 1 19 16 17 o 0 21.2199 10.0178  2.16072   113.812      6.7293     -66.1875     
1 1 1 19 16 18 o 0 52.369  14.9664  ?         ?            ?          ?            
1 1 1 19 16 19 o 0 30.4884 15.1048  ?         ?            ?          ?            
1 1 1 19 17 0  o 0 138.306 9.70859  116.193   0            8.51202    6.51978e-14  
1 1 1 19 17 1  o 0 345.704 11.4483  338.401   167.097      103.32     167.097      
1 1 1 19 17 2  o 0 183.777 6.96647  68.2302   48.1972      163.285    -131.803     
1 1 1 19 17 3  o 0 341.87  11.0297  242.89    -96.5629     78.8622    83.4371      
1 1 1 19 17 4  o 0 235.621 8.18595  233.643   90.0149      90.2629    90.0149      
1 1 1 19 17 5  o 0 200.163 8.42887  155.147   97.106       6.78361    -82.894      
1 1 1 19 17 6  o 0 197.988 7.7232   173.042   135.626      3.82482    135.626      
1 1 1 19 17 7  o 0 221.78  7.80043  201.836   -74.2201     22.6116    -74.2201     
1 1 1 19 17 8  o 0 131.141 7.71404  115.781   -30.0604     28.4847    -30.0604     
1 1 1 19 17 9  o 0 157.733 7.12994  151.095   -172.538     40.1575    -172.538     
1 1 1 19 17 10 o 0 134.429 7.37121  92.7709   9.77016      33.5281    -170.23      
1 1 1 19 17 11 o 0 73.332  8.21678  23.014    -149.541     64.0289    30.459       
1 1 1 19 17 12 o 0 88.7914 7.3408   100.736   54.2041      34.855     54.2041      
1 1 1 19 17 13 o 0 33.6991 12.3381  7.59194   162.519      29.5129    -17.4806     
1 1 1 19 17 14 o 0 82.2387 7.56431  83.1227   77.845       16.6073    77.845       
1 1 1 19 17 15 o 0 36.6423 13.9453  23.5742   151.023      2.95107    -28.9772     
1 1 1 19 17 16 o 0 49.6873 13.7683  44.3281   8.30268      7.65861    8.30268      
1 1 1 19 17 17 o 0 47.6163 13.8239  39.4984   170.307      4.1648     170.307      
1 1 1 19 17 18 f 1 25.3857 11.8005  ?         ?            ?          ?            
1 1 1 19 17 19 o 0 81.4825 5.38839  ?         ?            ?          ?            
1 1 1 19 17 20 o 0 24.8303 9.13912  ?         ?            ?          ?            
1 1 1 19 18 0  o 0 251.44  12.0085  210.35    180          49.7663    180          
1 1 1 19 18 1  o 0 214.239 8.25162  182.768   16.6498      19.819     16.6498      
1 1 1 19 18 2  o 0 140.658 6.04554  140.186   -122.766     90.016     -122.766     
1 1 1 19 18 3  o 0 333.849 9.59607  218.886   -74.3869     109.418    105.613      
1 1 1 19 18 4  o 0 242.526 8.94284  154.101   -100.815     82.7363    79.1849      
1 1 1 19 18 5  o 0 161.284 6.191    116.984   144.711      42.1636    -35.2886     
1 1 1 19 18 6  o 0 241.016 8.71392  214.851   -31.3465     10.936     -31.3465     
1 1 1 19 18 7  o 0 85.2504 7.78264  17.5968   -151.018     93.546     28.9822      
1 1 1 19 18 8  o 0 246.85  8.81621  161.79    80.5559      100.626    -99.4441     
1 1 1 19 18 9  o 0 266.295 8.99079  246.741   160.749      44.3157    160.749      
1 1 1 19 18 10 o 0 41.9764 12.8386  14.066    -65.1786     82.1801    -65.1786     
1 1 1 19 18 11 o 0 240.508 9.07558  186.703   -126.846     16.1583    53.1543      
1 1 1 19 18 12 o 0 169.942 6.11811  194.321   78.7589      57.3912    78.7589      
1 1 1 19 18 13 o 0 29.4963 11.8952  1.0422    -61.1298     31.4419    118.87       
1 1 1 19 18 14 o 0 22.9364 10.6563  3.22231   -82.7068     33.058     -82.7068     
1 1 1 19 18 15 o 0 40.9833 14.5594  7.34961   -95.7621     84.4228    -95.7621     
1 1 1 19 18 16 o 0 40.8922 14.622   36.4809   137.869      14.9399    137.869      
1 1 1 19 18 17 o 0 36.9533 12.2648  ?         ?            ?          ?            
1 1 1 19 18 18 o 0 80.8314 11.2487  ?         ?            ?          ?            
1 1 1 19 18 19 o 0 25.239  11.832   ?         ?            ?          ?            
1 1 1 19 19 0  o 0 275.392 19.2595  228.287   0            101.527    3.28966e-14  
1 1 1 19 19 1  o 0 513.503 20.4771  425.434   90           51.2645    90           
1 1 1 19 19 2  o 0 199.995 10.9964  165.14    180          46.5476    180          
1 1 1 19 19 3  o 0 360.836 16.8854  296.459   90           26.9182    -90          
1 1 1 19 19 4  o 0 136.156 11.0966  119.201   180          41.5233    180          
1 1 1 19 19 5  o 0 144.937 10.931   125.001   -90          55.838     -90          
1 1 1 19 19 6  o 0 171.253 9.73692  145.606   180          88.962     180          
1 1 1 19 19 7  o 0 148.947 8.48756  129.993   90           43.5146    -90          
1 1 1 19 19 8  o 0 107.619 9.67416  92.4827   0            0.30779    0            
1 1 1 19 19 9  o 0 19.8349 13.5252  9.21398   -90          61.5469    90           
1 1 1 19 19 10 o 0 169.158 9.6457   140.245   0            39.4128    180          
1 1 1 19 19 11 o 0 25.9376 15.5438  10.3762   -90          12.4236    90           
1 1 1 19 19 12 o 0 16.832  11.8509  3.42367   180          13.1268    -7.35455e-14 
1 1 1 19 19 13 o 0 102.332 10.9132  97.7994   -90          33.3366    -90          
1 1 1 19 19 14 o 0 21.3845 14.6471  1.46361   0            1.47515    -180         
1 1 1 19 19 15 o 0 156.852 15.2857  141.883   90           7.28926    90           
1 1 1 19 19 16 o 0 33.4611 20.4846  24.9125   0            2.24228    -5.03363e-15 
1 1 1 19 19 17 o 0 51.0818 26.9905  ?         ?            ?          ?            
1 1 1 19 19 18 o 0 22.1111 13.5016  ?         ?            ?          ?            
1 1 1 20 0  0  o 0 443.237 32.4388  400.226   0            136.293    6.41001e-14  
1 1 1 20 0  1  o 0 391.7   21.8402  350.319   -45          141.64     135          
1 1 1 20 0  2  o 0 38.4036 17.1524  5.96186   90           34.5772    -90          
1 1 1 20 0  3  o 0 270.48  14.0113  236.181   45           39.3451    45           
1 1 1 20 0  4  o 0 539.961 29.0086  465.154   0            42.4248    9.39194e-15  
1 1 1 20 0  5  o 0 179.855 12.2249  159.646   135          51.8095    -45          
1 1 1 20 0  6  o 0 186.559 10.1133  163.191   -90          79.8462    90           
1 1 1 20 0  7  o 0 21.5704 14.9709  1.79209   45           19.7627    -135         
1 1 1 20 0  8  o 0 36.405  20.1563  13.2978   180          46.5947    8.08816e-15  
1 1 1 20 0  9  o 0 50.3217 20.5735  10.7764   -45          13.5106    135          
1 1 1 20 0  10 o 0 17.3412 12.2156  0.798365  -90          14.0257    90           
1 1 1 20 0  11 o 0 31.0486 17.5301  9.5434    -135         48.0747    45           
1 1 1 20 0  12 o 0 39.057  18.3752  30.0292   0            53.7       180          
1 1 1 20 0  13 o 0 117.02  9.99677  99.3647   135          46.7704    -45          
1 1 1 20 0  14 o 0 38.9081 19.7245  31.0333   90           25.5432    -90          
1 1 1 20 0  15 o 0 184.284 9.46652  184.161   45           22.9381    45           
1 1 1 20 0  16 o 0 58.5199 11.4631  56.355    180          16.5813    180          
1 1 1 20 0  17 o 0 14.5637 10.2552  1.36049   -45          4.5377     135          
1 1 1 20 0  18 o 0 35.9673 17.7879  29.7694   90           3.76032    90           
1 1 1 20 0  19 o 0 31.6616 19.4437  ?         ?            ?          ?            
1 1 1 20 0  20 o 0 45.0286 24.4932  ?         ?            ?          ?            
1 1 1 20 1  0  o 0 508.786 28.0204  455.909   180          62.3489    -4.25161e-13 
1 1 1 20 1  1  o 0 29.7509 12.2512  92.2087   -48.5917     202.9      -48.5917     
1 1 1 20 1  2  o 0 445.108 13.8592  365.679   -35.243      41.4852    144.757      
1 1 1 20 1  3  o 0 185.314 7.65276  77.5014   -164.649     149.94     15.351       
1 1 1 20 1  4  o 0 183.159 7.76635  116.294   -14.1808     59.9987    165.819      
1 1 1 20 1  5  o 0 87.5955 9.16673  13.4111   70.5489      13.867     -109.451     
1 1 1 20 1  6  o 0 268.437 11.9532  172.333   20.8866      109.75     -159.113     
1 1 1 20 1  7  o 0 340.773 13.4264  304.276   106.104      30.9953    106.104      
1 1 1 20 1  8  o 0 148.545 7.52662  146.156   -31.9943     68.8467    -31.9943     
1 1 1 20 1  9  o 0 161.897 7.3606   131.158   83.3591      9.80435    83.3591      
1 1 1 20 1  10 o 0 215.868 8.79983  171.16    43.6859      35.808     -136.314     
1 1 1 20 1  11 o 0 88.494  8.54582  35.0491   -129.346     61.1187    50.6536      
1 1 1 20 1  12 o 0 166.932 7.27846  147.557   -29.1213     13.5942    -29.1213     
1 1 1 20 1  13 o 0 25.2027 11.1308  12.6013   92.9851      35.8373    92.9851      
1 1 1 20 1  14 o 0 80.9073 6.90158  43.403    -11.8271     41.5316    168.173      
1 1 1 20 1  15 o 0 42.5096 12.6986  23.9378   -132.306     5.71974    -132.306     
1 1 1 20 1  16 o 0 94.783  6.83441  106.041   -147.975     34.1457    -147.975     
1 1 1 20 1  17 o 0 110.539 7.87908  100.766   -4.40466     3.27037    175.595      
1 1 1 20 1  18 o 0 32.6485 12.5616  20.4802   -43.7304     6.45355    136.27       
1 1 1 20 1  19 o 0 26.3242 12.9708  ?         ?            ?          ?            
1 1 1 20 1  20 o 0 30.3478 14.6538  ?         ?            ?          ?            
1 1 1 20 1  21 o 0 16.6822 6.13773  ?         ?            ?          ?            
1 1 1 20 2  0  o 0 153.85  9.99095  128.451   180          29.2614    180          
1 1 1 20 2  1  o 0 457.52  14.761   319.136   25.4017      160.62     -154.598     
1 1 1 20 2  2  o 0 209.797 8.00514  114.514   -131.451     120.937    48.5493      
1 1 1 20 2  3  o 0 102.843 6.43413  40.4541   -28.8101     43.4052    151.19       
1 1 1 20 2  4  o 0 240.503 8.91085  178.673   -145.232     35.8613    34.7681      
1 1 1 20 2  5  o 0 50.5595 12.7838  56.125    -133.808     156.992    -133.808     
1 1 1 20 2  6  o 0 315.585 12.4665  318.677   0.194317     107.198    0.194317     
1 1 1 20 2  7  f 1 260.756 10.3681  267.724   150.857      101.659    150.857      
1 1 1 20 2  8  o 0 46.6469 14.5406  13.6823   47.6507      60.3475    47.6507      
1 1 1 20 2  9  o 0 193.278 9.21357  89.0982   -3.21202     133.212    176.788      
1 1 1 20 2  10 o 0 82.8577 8.47631  28.2322   108.088      65.133     -71.9125     
1 1 1 20 2  11 o 0 221.828 9.23703  192.228   48.1636      1.38336    -131.836     
1 1 1 20 2  12 o 0 205.925 7.80089  201.728   -67.3985     54.5682    -67.3985     
1 1 1 20 2  13 o 0 202.573 9.24541  179.096   147.454      22.0427    147.454      
1 1 1 20 2  14 o 0 64.2379 9.71523  59.5263   -57.7801     31.485     -57.7801     
1 1 1 20 2  15 o 0 124.779 7.33113  146.876   81.5148      52.9016    81.5148      
1 1 1 20 2  16 o 0 92.9763 8.81931  90.7762   -121.746     6.73819    -121.746     
1 1 1 20 2  17 o 0 110.348 9.7195   111.473   28.928       19.6743    28.928       
1 1 1 20 2  18 o 0 77.9766 13.8092  66.1172   4.96907      6.26561    -175.031     
1 1 1 20 2  19 o 0 49.5498 16.2397  ?         ?            ?          ?            
1 1 1 20 2  20 o 0 45.9636 19.438   ?         ?            ?          ?            
1 1 1 20 2  21 f 1 23.9109 11.2532  ?         ?            ?          ?            
1 1 1 20 3  0  o 0 213.865 12.2841  188.702   0            75.1625    180          
1 1 1 20 3  1  o 0 212.363 8.8257   213.366   104.817      86.1894    104.817      
1 1 1 20 3  2  o 0 424.356 14.4051  354.001   -43.37       18.4174    136.63       
1 1 1 20 3  3  o 0 263.425 10.334   295.574   125.973      168.528    125.973      
1 1 1 20 3  4  o 0 230.126 9.34222  118.011   -151.707     158.171    28.2928      
1 1 1 20 3  5  o 0 355.775 14.5563  363.792   -134.135     119.479    -134.135     
1 1 1 20 3  6  o 0 96.6576 8.43342  24.0264   127.854      73.7357    -52.1458     
1 1 1 20 3  7  o 0 119.189 8.82507  70.7814   60.8682      42.8899    -119.132     
1 1 1 20 3  8  f 1 128.308 7.23401  20.2174   -128.361     164.064    51.6386      
1 1 1 20 3  9  o 0 113.295 7.63098  8.25933   -49.024      158.794    130.976      
1 1 1 20 3  10 o 0 329.935 11.7982  414.592   11.3665      251.442    11.3665      
1 1 1 20 3  11 o 0 74.4047 9.47394  57.645    -4.65502     29.7013    -4.65502     
1 1 1 20 3  12 o 0 103.075 8.30072  17.583    29.2912      135.772    -150.709     
1 1 1 20 3  13 o 0 264.53  10.3921  214.064   -111.484     13.3599    68.5162      
1 1 1 20 3  14 o 0 106.255 7.31004  121.776   22.0365      35.9063    22.0365      
1 1 1 20 3  15 o 0 111.867 6.45911  146.714   88.7926      82.2987    88.7926      
1 1 1 20 3  16 o 0 65.1601 11.2325  62.979    -125.571     8.31334    -125.571     
1 1 1 20 3  17 o 0 61.7386 10.7396  34.7007   -130.765     40.9546    49.235       
1 1 1 20 3  18 o 0 61.1296 11.2903  65.4642   65.0908      27.4335    65.0908      
1 1 1 20 3  19 o 0 52.9658 15.5913  ?         ?            ?          ?            
1 1 1 20 3  20 o 0 30.5404 14.9172  ?         ?            ?          ?            
1 1 1 20 3  21 o 0 33.5772 12.0645  ?         ?            ?          ?            
1 1 1 20 4  0  o 0 158.006 7.90173  132.438   180          27.2948    180          
1 1 1 20 4  1  o 0 646.331 20.423   608.356   -37.6898     99.9581    -37.6898     
1 1 1 20 4  2  o 0 44.8729 12.6765  48.7964   71.2962      126.892    71.2962      
1 1 1 20 4  3  o 0 483.541 15.6273  520.677   41.6103      227.802    41.6103      
1 1 1 20 4  4  o 0 316.171 11.9431  330.854   158.078      121.926    158.078      
1 1 1 20 4  5  o 0 77.4565 11.6948  26.0395   -98.6552     151.259    -98.6552     
1 1 1 20 4  6  o 0 199.745 9.44528  147.65    -118.122     27.1483    61.8776      
1 1 1 20 4  7  o 0 227.309 8.64496  222.803   1.26988      72.9983    1.26988      
1 1 1 20 4  8  o 0 305.447 11.7632  348.231   88.4082      198.464    88.4082      
1 1 1 20 4  9  o 0 64.4306 12.9841  23.2519   13.7567      133.026    13.7567      
1 1 1 20 4  10 o 0 77.0733 9.39264  32.4626   136.408      8.54976    -43.5925     
1 1 1 20 4  11 o 0 99.919  7.55936  88.4821   -179.306     16.941     -179.306     
1 1 1 20 4  12 o 0 170.221 6.64178  156.019   138.413      27.5398    138.413      
1 1 1 20 4  13 f 1 254.804 9.49178  205.329   -105.668     12.8996    74.3319      
1 1 1 20 4  14 o 0 128.919 7.77443  156.247   88.3567      58.5832    88.3567      
1 1 1 20 4  15 o 0 100.557 8.04163  111.809   -137.506     33.6658    -137.506     
1 1 1 20 4  16 o 0 116.298 7.37934  135.705   40.7784      53.0207    40.7784      
1 1 1 20 4  17 o 0 29.0793 12.4293  4.97743   0.256841     1.1999     -179.743     
1 1 1 20 4  18 o 0 25.7841 12.0233  9.10365   83.1852      4.26744    -96.8148     
1 1 1 20 4  19 o 0 31.1163 13.9292  ?         ?            ?          ?            
1 1 1 20 4  20 o 0 48.9603 22.4702  ?         ?            ?          ?            
1 1 1 20 5  0  o 0 253.289 13.7394  220.117   180          37.2061    180          
1 1 1 20 5  1  o 0 362.931 13.1095  298.113   118.216      18.9002    -61.7842     
1 1 1 20 5  2  o 0 273.16  9.59662  218.073   92.5998      16.2555    -87.4002     
1 1 1 20 5  3  o 0 88.0683 7.76867  25.1304   138.687      172.236    138.687      
1 1 1 20 5  4  o 0 268.93  11.0266  215.426   -171.068     25.7931    8.93245      
1 1 1 20 5  5  o 0 77.582  9.29027  24.9017   -157.092     148.379    -157.092     
1 1 1 20 5  6  o 0 300.755 11.6108  254.807   77.9213      8.39592    77.9213      
1 1 1 20 5  7  o 0 499.974 17.1924  427.356   144.977      13.049     144.977      
1 1 1 20 5  8  o 0 207.884 8.5722   227.47    -56.8983     128.471    -56.8983     
1 1 1 20 5  9  o 0 211.631 7.66166  227.101   179.403      87.1324    179.403      
1 1 1 20 5  10 o 0 246.965 10.5385  232.509   -64.6143     36.4756    -64.6143     
1 1 1 20 5  11 o 0 270.573 11.0443  212.887   -5.16734     43.0037    174.833
[truncated: 871,777 more chars]
