# Supplementary material for: Compact tape-driven sample delivery system for serial femtosecond crystallography
Source: J Appl Crystallogr. 2026 Feb 9;59(Pt 2):291–302. doi: 10.1107/S1600576726000063 (PMC13060467; doi:10.1107/S1600576726000063)
Supplement: Supplementary file 2 [file j-59-00291-sup2.zip › 9v3q_sf.cif]

data_r9v3qsf
# 
_audit.revision_id     1_0 
_audit.creation_date   ? 
_audit.update_record   'Initial release' 
# 
_cell.entry_id      9v3q 
_cell.length_a      79.500 
_cell.length_b      79.500 
_cell.length_c      38.200 
_cell.angle_alpha   90.000 
_cell.angle_beta    90.000 
_cell.angle_gamma   90.000 
# 
_diffrn_radiation_wavelength.id           1 
_diffrn_radiation_wavelength.wavelength   1.24 
# 
_entry.id   9v3q 
# 
_exptl_crystal.id   1 
# 
_reflns_scale.group_code   1 
# 
_symmetry.entry_id               9v3q 
_symmetry.space_group_name_H-M   'P 43 21 2' 
_symmetry.Int_Tables_number      96 
# 
loop_
_refln.crystal_id 
_refln.wavelength_id 
_refln.scale_group_code 
_refln.index_h 
_refln.index_k 
_refln.index_l 
_refln.status 
_refln.pdbx_r_free_flag 
_refln.F_meas_au 
_refln.F_meas_sigma_au 
_refln.intensity_meas 
_refln.intensity_sigma 
_refln.pdbx_FWT 
_refln.pdbx_PHWT 
_refln.pdbx_DELFWT 
_refln.pdbx_DELPHWT 
1 1 1 0  0  4  o 0 321.518 42.505  2120.39  501.44  369.15     180         111.872     2.31533e-14  
1 1 1 0  0  8  o 0 634.664 119.526 9643.02  2592.37 693.043    0           271.19      -7.86709e-15 
1 1 1 0  0  12 o 0 135.438 18.0748 371.68   89.76   106.386    180         36.4787     2.04636e-14  
1 1 1 0  0  16 o 0 359.095 108.958 5737.65  1301.16 369.141    0           101.042     180          
1 1 1 0  0  20 f 1 77.5752 21.2034 163.32   54.21   84.125     180         17.7947     180          
1 1 1 1  0  1  o 0 219.211 19.3101 943.4    158.74  256.601    -135        246.554     45           
1 1 1 1  0  2  o 0 597.238 28.27   6932.71  641.37  700.273    180         118.984     180          
1 1 1 1  0  3  o 0 468.053 22.9935 4243.08  408.66  546.582    -45         38.219      -45          
1 1 1 1  0  4  f 1 375.407 23.027  2740.06  327.22  431.486    90          161.126     90           
1 1 1 1  0  5  o 0 110.493 9.51563 238.5    39.46   16.397     -135        3.8566      -135         
1 1 1 1  0  6  o 0 250.192 13.5229 1208.39  128.32  284.839    180         11.2341     1.00823e-13  
1 1 1 1  0  7  o 0 116.178 8.10005 261.64   35.53   82.4952    -45         15.1701     -45          
1 1 1 1  0  8  o 0 256.831 16.8032 1280.08  163.16  280.07     -90         82.4079     -90          
1 1 1 1  0  9  o 0 265.198 18.6213 1368.54  186.42  279.538    -135        69.6539     -135         
1 1 1 1  0  10 o 0 101.121 11.0469 202.45   41.49   101.716    180         98.6263     6.12363e-15  
1 1 1 1  0  11 o 0 103.545 10.8887 211.87   41.96   107.549    135         134.606     -45          
1 1 1 1  0  12 o 0 483.83  35.3449 4702.22  644.94  498.066    -90         30.4604     90           
1 1 1 1  0  13 o 0 111.34  11.9974 246.38   49.65   111.514    -135        15.304      45           
1 1 1 1  0  14 o 0 75.6024 13.9925 120.79   36.26   61.6366    0           4.29248     180          
1 1 1 1  0  15 o 0 55.9912 15.2163 72.59    28.07   48.7691    -45         6.32347     -45          
1 1 1 1  0  16 o 0 98.4117 9.94957 192.62   36.51   100.814    -90         9.85203     -90          
1 1 1 1  0  17 o 0 105.969 7.38823 219.29   29.56   105.464    45          9.17874     -135         
1 1 1 1  0  18 o 0 21.2809 13.739  3.05     25.16   13.6507    0           24.7075     180          
1 1 1 1  0  19 o 0 17.6861 12.1242 -10.58   24.82   14.5983    -45         26.4138     135          
1 1 1 1  0  20 o 0 24.7124 15.5824 14.33    30.4    22.6697    90          3.09092     -90          
1 1 1 1  0  21 o 0 21.7348 15.2524 -7.88    45.32   8.36286    -135        0.539958    45           
1 1 1 1  0  22 o 0 ?       ?       -70.17   37.07   ?          ?           ?           ?            
1 1 1 1  1  1  o 0 400.406 26.7565 3132.97  404.87  459.282    -90         79.4305     90           
1 1 1 1  1  2  o 0 610.067 29.2017 7240.01  676.66  706.833    0           59.6021     -1.63965e-13 
1 1 1 1  1  3  o 0 40.264  12.9483 39.25    17.51   8.45795    -90         40.52       90           
1 1 1 1  1  4  o 0 114.648 10.5224 257.59   45.17   129.378    0           103.896     180          
1 1 1 1  1  5  o 0 253.737 15.8973 1247.7   152.63  288.111    90          9.83731     -90          
1 1 1 1  1  6  o 0 333.244 22.4356 2162.96  282.5   378.337    0           41.5269     180          
1 1 1 1  1  7  o 0 145.294 9.48407 408.63   52.1    121.694    -90         51.6108     -90          
1 1 1 1  1  8  o 0 92.968  8.30521 169.07   28.94   78.3539    0           33.6419     -180         
1 1 1 1  1  9  o 0 506.91  31.6872 5027.85  607.81  534.017    -90         118.218     90           
1 1 1 1  1  10 o 0 109.284 10.0678 234.09   41.19   110.228    0           79.4578     180          
1 1 1 1  1  11 o 0 224.528 13.5339 976.44   115.06  236.065    90          14.703      -90          
1 1 1 1  1  12 o 0 107.16  10.6531 226.37   42.6    104.99     180         21.9615     180          
1 1 1 1  1  13 o 0 198.469 14.9346 772.7    111.7   200.064    -90         50.6928     -90          
1 1 1 1  1  14 o 0 178.871 11.6588 624.06   78.85   193.653    180         22.5617     3.54822e-14  
1 1 1 1  1  15 o 0 55.019  17.4894 74.14    32.24   33.5062    90          9.34298     90           
1 1 1 1  1  16 o 0 158.08  13.3611 497.23   79.32   162.407    180         1.75086     180          
1 1 1 1  1  17 o 0 63.3853 13.5895 88.16    28.86   76.8039    -90         21.8721     90           
1 1 1 1  1  18 o 0 87.7243 7.69873 152.28   25.33   103.142    180         17.9436     9.81829e-15  
1 1 1 1  1  19 o 0 78.3789 10.2982 127.76   29.63   89.2521    -90         36.5099     -90          
1 1 1 1  1  20 o 0 25.2634 15.4943 17.73    28.08   18.6407    180         1.67997     180          
1 1 1 1  1  21 f 1 24.2257 15.7326 18.49    33.7    17.2435    90          0.188769    90           
1 1 1 1  1  22 o 0 ?       ?       125.41   79.11   ?          ?           ?           ?            
1 1 1 2  0  0  o 0 ?       ?       -18.01   2.91    230.717    180         ?           ?            
1 1 1 2  0  1  o 0 177.419 9.31578 606.65   62.71   173.576    -45         98.2917     -45          
1 1 1 2  0  2  o 0 106.945 22.2505 245.85   80.09   124.105    -90         180.865     90           
1 1 1 2  0  3  o 0 14.1799 9.6024  -6.19    14.81   1.75801    45          79.7258     -135         
1 1 1 2  0  4  o 0 178.4   11.8862 616.81   80.14   201.037    0           59.9136     2.16497e-14  
1 1 1 2  0  5  o 0 287.871 15.8046 1601.65  172.52  327.548    135         68.1696     135          
1 1 1 2  0  6  o 0 161.08  10.6862 502.61   65.06   174.984    90          50.7951     90           
1 1 1 2  0  7  o 0 211.669 12.1531 865.46   97.48   233.58     45          175.838     -135         
1 1 1 2  0  8  o 0 267.605 15.7477 1385.8   159.63  291.26     180         11.359      180          
1 1 1 2  0  9  o 0 266.608 15.5328 1375.09  156.89  280.421    -45         4.84833     135          
1 1 1 2  0  10 o 0 541.05  29.1086 5707.35  597.36  559.284    -90         3.62243     90           
1 1 1 2  0  11 o 0 57.8578 16.0194 77.19    30.57   28.8177    -135        58.0967     45           
1 1 1 2  0  12 o 0 309.269 19.495  1868.2   228.11  317.487    0           22.0248     180          
1 1 1 2  0  13 o 0 32.7557 17.2548 30.37    28.37   20.4847    135         84.4624     -45          
1 1 1 2  0  14 o 0 66.8753 16.1356 100.03   35.69   45.2371    -90         10.5359     90           
1 1 1 2  0  15 o 0 71.8431 12.2407 107.86   30.65   75.1901    45          16.6557     -135         
1 1 1 2  0  16 o 0 53.9722 15.2473 68.56    27.18   50.8848    0           7.50631     -180         
1 1 1 2  0  17 o 0 15.2785 10.9626 -34.48   27.02   2.37916    -45         9.23641     135          
1 1 1 2  0  18 o 0 33.9957 16.4069 34.45    24.55   35.2956    -90         19.9821     90           
1 1 1 2  0  19 o 0 26.6879 15.5702 20.15    25.84   14.7195    45          0.920996    -135         
1 1 1 2  0  20 o 0 125.538 19.6171 389.02   87.18   137.001    0           32.5138     0            
1 1 1 2  0  21 o 0 37.275  18.7449 56.82    32.52   34.2864    135         16.0129     135          
1 1 1 2  0  22 o 0 ?       ?       45.34    17.3    ?          ?           ?           ?            
1 1 1 2  1  0  o 0 428.351 33.7481 3624.39  544.08  499.608    180         336.637     1.23807e-13  
1 1 1 2  1  1  o 0 423.193 12.5774 3434.88  203.23  443.077    -46.2725    85.9441     133.728      
1 1 1 2  1  2  o 0 545.123 18.9119 5730.9   393.63  667.241    33.3208     76.7002     33.3208      
1 1 1 2  1  3  o 0 202.064 12.1928 782.71   94.07   211.469    -28.3745    17.9043     151.626      
1 1 1 2  1  4  o 0 254.075 9.75351 1235.63  94.62   405.271    149.78      280.713     149.78       
1 1 1 2  1  5  o 0 266.444 11.3581 1360.09  115.55  265.181    44.1028     60.9067     -135.897     
1 1 1 2  1  6  o 0 279.779 11.4673 1499.7   122.5   247.248    144.033     123.917     -35.9673     
1 1 1 2  1  7  o 0 339.466 14.3733 2212.27  186.3   315.273    157.469     104.1       -22.5305     
1 1 1 2  1  8  o 0 160.492 8.39113 492.67   51.42   135.716    9.10136     45.733      -170.899     
1 1 1 2  1  9  o 0 122.588 6.94772 287.27   32.52   25.5894    83.6432     180.079     -96.3568     
1 1 1 2  1  10 o 0 221.576 10.1333 940.2    85.73   240.106    109.372     48.8614     109.372      
1 1 1 2  1  11 o 0 258.87  11.6469 1286.56  115.12  337.383    170.589     161.724     170.589      
1 1 1 2  1  12 o 0 268.98  11.2218 1391.76  115.25  316.197    34.134      90.7198     34.134       
1 1 1 2  1  13 o 0 238.838 10.3407 1100.62  94.3    205.723    176.027     59.5925     -3.97308     
1 1 1 2  1  14 o 0 83.2293 7.58055 133.28   24.09   18.4652    130.163     121.764     -49.8365     
1 1 1 2  1  15 o 0 107.768 6.10481 223.28   25.12   137.845    -112.673    63.8277     -112.673     
1 1 1 2  1  16 o 0 105.105 6.05511 212.79   24.3    111.153    93.7383     18.2679     93.7383      
1 1 1 2  1  17 o 0 91.2485 6.42928 161.04   22.4    121.228    -85.1255    31.606      -85.1255     
1 1 1 2  1  18 o 0 38.7245 11.6912 31       18.73   14.4723    -54.3514    47.969      125.649      
1 1 1 2  1  19 o 0 20.8464 9.78273 -17.3    19.88   2.37188    178.866     15.438      -1.1344      
1 1 1 2  1  20 o 0 96.1283 8.26073 192.62   30.32   146.23     -19.7511    86.6844     -19.7511     
1 1 1 2  1  21 o 0 30.1391 11.4996 23.1     18.43   5.77793    -2.00294    46.8494     177.997      
1 1 1 2  1  22 o 0 ?       ?       -11.56   44.43   ?          ?           ?           ?            
1 1 1 2  2  0  o 0 528.032 34.6019 5482.54  690.75  596.505    180         19.782      -180         
1 1 1 2  2  1  o 0 938.556 32.2337 17130.6  1152.04 1060.87    90          5.36345     -90          
1 1 1 2  2  2  o 0 742.649 29.6964 10710.4  839.01  848.562    0           0.880415    -1.79218e-11 
1 1 1 2  2  3  o 0 887.336 41.605  15488.5  1402.53 1017.69    -90         121.417     -90          
1 1 1 2  2  4  f 1 21.7876 13.6195 6.24     22.61   7.58461    180         145.695     1.69488e-14  
1 1 1 2  2  5  o 0 205.395 12.7123 816.36   98.82   233.821    -90         74.7581     90           
1 1 1 2  2  6  o 0 263.104 16.2921 1341.37  162.23  297.154    0           50.2517     -2.12975e-14 
1 1 1 2  2  7  o 0 298.562 16.5446 1723.59  187.28  327.993    90          11.4879     90           
1 1 1 2  2  8  o 0 120.208 11.0241 283.2    49.62   126.714    180         50.7703     -6.98556e-15 
1 1 1 2  2  9  o 0 201.759 12.878  788.29   98.28   191.423    -90         119.346     -90          
1 1 1 2  2  10 o 0 306.681 16.5555 1818.64  192.57  316.796    180         55.8074     3.05146e-15  
1 1 1 2  2  11 o 0 719.612 49.8772 10532.2  1355.32 754.559    -90         81.5206     -90          
1 1 1 2  2  12 o 0 94.8448 10.9068 179.04   38.31   87.8422    180         12.7088     180          
1 1 1 2  2  13 o 0 54.286  20.7498 77.55    40.37   47.046     90          65.9177     -90          
1 1 1 2  2  14 o 0 291.414 18.7262 1679.51  206.39  314.874    0           85.6293     180          
1 1 1 2  2  15 o 0 230.327 11.8276 1034.1   103.39  242.685    90          25.2343     90           
1 1 1 2  2  16 o 0 25.8543 16.111  10.86    31.33   17.2929    180         41.8682     2.89813e-15  
1 1 1 2  2  17 o 0 188.413 13.0446 705.42   92.81   228.025    90          18.7165     90           
1 1 1 2  2  18 o 0 49.7255 15.6746 61.49    26.07   46.2936    0           17.4177     0            
1 1 1 2  2  19 o 0 91.5509 14.7856 183.99   47.62   104.142    -90         13.808      -90          
1 1 1 2  2  20 o 0 14.8728 10.7327 -33.92   27.31   7.94077    180         10.8699     -1.17227e-14 
1 1 1 2  2  21 o 0 37.007  16.2246 47.1     23.75   39.1009    -90         1.49847     90           
1 1 1 2  2  22 o 0 ?       ?       -43.15   19.97   ?          ?           ?           ?            
1 1 1 3  0  1  o 0 211.101 9.14922 856.58   73.43   239.02     45          104.113     45           
1 1 1 3  0  2  o 0 258.561 3.35203 1277.15  33.08   127.683    180         108.739     180          
1 1 1 3  0  3  o 0 402.302 20.5836 3131.99  314.29  466.128    -45         99.7387     -45          
1 1 1 3  0  4  o 0 13.6621 9.49293 -12.1    16.38   1.70076    -90         83.2325     90           
1 1 1 3  0  5  o 0 297.772 17.2889 1716.61  195.05  340.809    45          37.6922     45           
1 1 1 3  0  6  o 0 386.445 23.996  2905.76  350.94  437.974    0           42.6847     180          
1 1 1 3  0  7  o 0 512.483 29.3703 5120.81  570.39  564.023    135         207.235     135          
1 1 1 3  0  8  o 0 319.447 19.3137 1979.07  233.6   346.742    90          36.3599     -90          
1 1 1 3  0  9  o 0 190.469 14.6611 706.77   105.17  199.724    -135        29.7523     45           
1 1 1 3  0  10 o 0 144.03  10.8898 403.49   59.1    66.4705    180         34.4539     180          
1 1 1 3  0  11 o 0 535.388 27.9468 5605.68  567.74  559.464    135         109.194     135          
1 1 1 3  0  12 o 0 479.695 24.2897 4505.41  442.28  490.825    90          34.3647     90           
1 1 1 3  0  13 f 1 76.7244 9.25499 117.67   26.22   50.2855    -135        2.30561     -135         
1 1 1 3  0  14 o 0 306.648 18.0455 1853.34  209.61  329.104    180         67.1137     180          
1 1 1 3  0  15 o 0 15.6848 11.1589 -29.63   26.38   0.305721   135         2.07366     -45          
1 1 1 3  0  16 o 0 113.352 8.38643 251.37   35.84   115.24     90          4.25274     -90          
1 1 1 3  0  17 o 0 104.536 7.2013  213.27   28.43   125.26     45          38.6794     45           
1 1 1 3  0  18 o 0 26.4694 15.8611 16.94    28.01   14.9808    0           11.4992     180          
1 1 1 3  0  19 o 0 83.8467 13.1652 151.85   39.04   94.2294    -45         26.3874     -45          
1 1 1 3  0  20 f 1 87.1902 20.8461 199.94   60.16   94.6658    90          4.32082     90           
1 1 1 3  0  21 o 0 27.4274 16.1967 30.57    28.51   25.3486    -135        0.0650093   45           
1 1 1 3  0  22 o 0 ?       ?       61.62    44.76   ?          ?           ?           ?            
1 1 1 3  0  23 o 0 ?       ?       -44.57   9.59    ?          ?           ?           ?            
1 1 1 3  1  0  o 0 374.796 14.6641 2702.42  209.12  435.986    180         73.6186     -4.53106e-13 
1 1 1 3  1  1  o 0 396.873 11.3822 3018.32  172.48  444.605    -50.1105    19.933      129.89       
1 1 1 3  1  2  o 0 319.437 8.52686 1952.05  104     387.78     162.326     51.7172     162.326      
1 1 1 3  1  3  o 0 69.9598 5.93739 93.53    15.86   0.316891   175.032     47.4244     -4.96803     
1 1 1 3  1  4  o 0 196.888 8.53066 741.54   64.13   159.938    -123.427    106.463     56.5727      
1 1 1 3  1  5  o 0 306.746 12.154  1803.57  142.35  398.446    60.4719     117.411     60.4719      
1 1 1 3  1  6  o 0 151.083 6.94097 436.34   40.04   142.521    109.975     16.9723     -70.0246     
1 1 1 3  1  7  o 0 390.749 18.5467 2941.98  276.71  441.45     129.654     37.4641     129.654      
1 1 1 3  1  8  o 0 560.814 26.4773 6117.68  566.96  616.82     138.594     25.9997     138.594      
1 1 1 3  1  9  o 0 181.285 8.43708 628.61   58.4    156.073    93.3335     41.1703     -86.6665     
1 1 1 3  1  10 o 0 335.216 13.386  2157.07  171.33  408.718    -119.362    145.289     -119.362     
1 1 1 3  1  11 o 0 387.303 16.8663 2898.13  249.42  469.925    -56.9714    145.757     -56.9714     
1 1 1 3  1  12 o 0 302.458 13.5905 1766.38  156.95  325.142    -54.1046    39.4274     -54.1046     
1 1 1 3  1  13 o 0 67.9007 8.38158 88.65    21.73   28.6507    -165.09     15.1341     14.9101      
1 1 1 3  1  14 o 0 121.229 5.94974 281.94   27.54   93.1045    -142.957    55.4222     37.0427      
1 1 1 3  1  15 o 0 164.956 8.4101  526.51   52.97   189.406    -10.9921    40.3376     -10.9921     
1 1 1 3  1  16 o 0 79.5835 7.03928 122.39   21.39   40.3902    -97.6813    72.33       82.3187      
1 1 1 3  1  17 o 0 27.9561 11.8365 2.44     21.86   5.32903    -40.9488    13.1067     139.051      
1 1 1 3  1  18 o 0 28.7817 11.4155 10.45    18.65   6.99922    -109.503    18.4737     70.4969      
1 1 1 3  1  19 o 0 37.3538 11.9248 29.91    19.16   36.9799    -14.5588    5.84785     -14.5588     
1 1 1 3  1  20 f 1 39.8962 13.6776 38.89    25.13   50.2385    119.147     33.6245     119.147      
1 1 1 3  1  21 o 0 59.4115 11.5657 91.56    25.3    79.7952    4.22477     41.8322     4.22477      
1 1 1 3  1  22 o 0 ?       ?       -21.26   20.67   ?          ?           ?           ?            
1 1 1 3  1  23 o 0 ?       ?       30.63    12.8    ?          ?           ?           ?            
1 1 1 3  2  0  o 0 255.181 10.771  1251.88  104.52  295.021    180         90.8155     -2.38096e-13 
1 1 1 3  2  1  o 0 319.278 10.7057 1952.54  130.51  446.94     -89.4269    182.92      -89.4269     
1 1 1 3  2  2  o 0 544.797 21.3038 5738.74  443.15  717.395    39.048      191.871     39.048       
1 1 1 3  2  3  o 0 616.81  21.1918 7353.69  499.09  813.396    -151.241    217.729     -151.241     
1 1 1 3  2  4  o 0 500.079 17.7453 4815.5   338.83  540.646    -83.3947    44.0673     96.6053      
1 1 1 3  2  5  o 0 226.178 10.5802 979.61   91.37   157.896    4.77477     181.036     -175.225     
1 1 1 3  2  6  o 0 328.681 12.6298 2071.34  158.5   296.107    -58.6316    135.73      121.368      
1 1 1 3  2  7  o 0 454.129 18.9341 3975.3   328.31  518.828    -11.3065    53.4217     -11.3065     
1 1 1 3  2  8  o 0 321.299 14.1215 1981.4   173.24  231.671    -160.308    220.422     19.6918      
1 1 1 3  2  9  o 0 202.572 9.11614 785.16   70.51   168.061    166.04      65.8506     -13.9602     
1 1 1 3  2  10 o 0 321.275 13.1174 1981.06  160.91  293.464    -54.8863    60.9878     125.114      
1 1 1 3  2  11 o 0 212.303 9.65559 863.91   78.27   218.099    43.0889     18.5587     43.0889      
1 1 1 3  2  12 o 0 194.521 8.85794 725.92   65.79   203.285    175.889     21.8083     175.889      
1 1 1 3  2  13 o 0 83.5794 9.62323 134.63   30.71   38.7103    74.7271     65.046      -105.273     
1 1 1 3  2  14 o 0 88.9523 7.1105  152.12   24.15   60.0583    72.9238     41.8039     -107.076     
1 1 1 3  2  15 o 0 30.8826 11.6789 13.78    18.87   16.6351    13.793      76.7856     13.793       
1 1 1 3  2  16 o 0 137.441 6.90385 364.89   36.23   150.517    -89.9055    28.6439     -89.9055     
1 1 1 3  2  17 o 0 93.3753 7.16076 169.21   25.53   93.4111    -88.4425    31.4395     91.5575      
1 1 1 3  2  18 o 0 30.3075 12.0703 11.58    20.93   10.0371    -113.066    14.295      66.9344      
1 1 1 3  2  19 o 0 25.3156 10.5681 5.16     17.03   8.18439    109.334     2.82307     -70.6664     
1 1 1 3  2  20 o 0 38.1022 11.9164 34.09    19.23   37.1134    -106.767    1.22611     73.2327      
1 1 1 3  2  21 o 0 30.8435 13.2769 24.74    28.31   28.7877    156.171     5.97547     156.171      
1 1 1 3  2  22 o 0 ?       ?       73.72    25.62   ?          ?           ?           ?            
1 1 1 3  3  0  o 0 255.962 16.2799 1270.57  157.63  287.411    180         31.2078     -180         
1 1 1 3  3  1  o 0 204.533 14.0295 812.06   108.38  175.3      -90         124.142     -90          
1 1 1 3  3  2  o 0 406.698 19.9503 3197.88  308.1   459.768    0           175.514     -2.77791e-14 
1 1 1 3  3  3  o 0 756.345 40.4932 11259.2  1161.74 858.665    90          72.5959     -90          
1 1 1 3  3  4  o 0 150.965 9.8549  441.2    56.25   154.306    180         49.0524     180          
1 1 1 3  3  5  o 0 48.6858 12.0377 52.82    19.35   12.3509    -90         36.8643     90           
1 1 1 3  3  6  o 0 69.8259 9.01629 97.75    23.14   19.5451    0           18.4746     180          
1 1 1 3  3  7  o 0 45.3402 14.9735 50.3     22.95   6.13834    90          21.7271     -90          
1 1 1 3  3  8  o 0 90.9524 13.0469 167.74   42.6    28.8089    180         4.5418      1.53249e-13  
1 1 1 3  3  9  o 0 254.387 15.4185 1252.87  148.5   265.864    90          44.6562     90           
1 1 1 3  3  10 o 0 21.9877 13.7437 6.38     23.02   1.90272    180         34.7231     -1.69462e-14 
1 1 1 3  3  11 o 0 297.16  19.9114 1722.64  223.59  310.408    90          26.8165     -90          
1 1 1 3  3  12 o 0 298.886 16.8925 1737.05  191.37  306.147    180         200.519     9.18465e-15  
1 1 1 3  3  13 o 0 132.124 9.18259 339.5    45.81   132.462    -90         77.844      90           
1 1 1 3  3  14 o 0 20.3055 13.661  -9.43    29.17   10.9795    0           126.384     180          
1 1 1 3  3  15 o 0 217.365 12.1737 923.35   100.31  228.387    -90         56.3704     90           
1 1 1 3  3  16 f 1 206.157 11.7652 833.11   91.92   210.913    0           8.15575     180          
1 1 1 3  3  17 o 0 207.243 11.862  846.55   93.16   250.208    -90         57.0148     -90          
1 1 1 3  3  18 o 0 54.1079 18.0625 75.43    33.16   50.4459    180         23.7741     180          
1 1 1 3  3  19 o 0 16.41   11.2695 -9.93    21.65   1.35813    -90         2.13935     90           
1 1 1 3  3  20 o 0 46.849  15.5973 59.39    24.77   51.4194    180         4.67453     180          
1 1 1 3  3  21 o 0 30.4681 18.8371 45.73    42.16   31.2245    -90         2.73874     90           
1 1 1 3  3  22 o 0 ?       ?       -59.3    55.71   ?          ?           ?           ?            
1 1 1 4  0  0  o 0 782.735 35.5832 11981.1  1058.45 877.095    180         24.8327     -180         
1 1 1 4  0  1  o 0 160.782 13.2482 504.7    80.06   182.122    -45         51.1725     135          
1 1 1 4  0  2  o 0 654.374 30.6405 8335.22  761.74  751.222    -90         62.609      90           
1 1 1 4  0  3  o 0 496.212 23.9936 4770.67  452.17  571.449    45          64.5195     45           
1 1 1 4  0  4  o 0 32.1954 14.1051 28.47    17.95   8.0943     0           65.6217     -180         
1 1 1 4  0  5  o 0 263.428 15.3628 1342.47  153.32  300.299    135         50.2923     -45          
1 1 1 4  0  6  o 0 349.892 25.1814 2392.93  332.41  395.117    90          63.8517     90           
1 1 1 4  0  7  o 0 347.125 23.8718 2350.18  312.96  380.723    -135        2.66246     -135         
1 1 1 4  0  8  o 0 388.57  28.5357 2959.68  418.12  420.342    0           37.2853     -180         
1 1 1 4  0  9  o 0 596.558 33.6318 6960.4   760.49  623.559    135         65.7888     135          
1 1 1 4  0  10 o 0 275.625 16.6092 1472.24  173.34  283.076    90          55.4446     -90          
1 1 1 4  0  11 o 0 521.004 31.1575 5344.33  614.74  542.45     45          81.2684     45           
1 1 1 4  0  12 o 0 164.06  12.657  525.5    78.2    167.225    0           5.06598     1.1491e-13   
1 1 1 4  0  13 o 0 21.6145 14.6836 -14.99   35.01   3.41647    -45         31.1842     135          
1 1 1 4  0  14 o 0 23.286  15.1973 -0.56    31.91   7.83944    90          62.3749     -90          
1 1 1 4  0  15 o 0 224.951 12.4137 989.14   105.88  234.152    -135        28.6603     -135         
1 1 1 4  0  16 o 0 110.326 9.24121 239.62   38.3    111.579    180         41.282      180          
1 1 1 4  0  17 o 0 100.077 11.2299 202.03   41.68   119.285    -45         63.3694     -45          
1 1 1 4  0  18 o 0 28.8575 15.9128 24.32    25.06   12.2257    90          5.22389     -90          
1 1 1 4  0  19 o 0 38.5043 18.7913 47.46    32.3    42.3902    -135        6.55554     45           
1 1 1 4  0  20 o 0 19.016  13.4459 -25.92   36.71   14.9452    0           10.238      -180         
1 1 1 4  0  21 o 0 21.9978 14.5032 11.89    29.98   22.6303    135         35.3975     -45          
1 1 1 4  0  22 o 0 ?       ?       10.01    50.55   ?          ?           ?           ?            
1 1 1 4  0  23 o 0 ?       ?       -37.29   63.49   ?          ?           ?           ?            
1 1 1 4  1  0  f 1 24.7679 11.5514 17.2     12.08   10.3362    0           153.481     -180         
1 1 1 4  1  1  o 0 ?       ?       -25.29   31.83   248.831    44.5935     ?           ?            
1 1 1 4  1  2  o 0 705.933 23.8362 9665.52  642.48  874.103    107.155     121.307     107.155      
1 1 1 4  1  3  o 0 342.703 11.8937 2250.93  155.63  362.905    152.919     51.163      -27.081      
1 1 1 4  1  4  o 0 257.177 10.196  1266.28  100.12  268.462    135.027     28.1563     -44.9726     
1 1 1 4  1  5  o 0 206.821 9.18468 818.49   72.53   212.795    -168.463    19.2201     11.5372      
1 1 1 4  1  6  o 0 235.06  9.52081 1057.43  85.45   301.51     159.406     102.972     159.406      
1 1 1 4  1  7  f 1 271.092 11.5913 1408.1   119.98  309.064    25.7969     45.1395     25.7969      
1 1 1 4  1  8  o 0 180.286 8.9022  621.84   61.28   195.508    -138.606    37.2091     -138.606     
1 1 1 4  1  9  o 0 336.949 14.1698 2179.18  182.3   271.121    142.517     150.085     -37.4826     
1 1 1 4  1  10 o 0 392.369 16.3476 2963.86  244.91  365.735    77.8701     63.2617     -102.13      
1 1 1 4  1  11 o 0 342.721 14.356  2262.4   187.86  266.01     -39.4411    170.444     140.559      
1 1 1 4  1  12 o 0 102.255 7.89895 200.41   30.84   81.744     98.3215     18.9096     -81.6785     
1 1 1 4  1  13 o 0 199.163 7.87961 762.14   59.92   197.688    -52.2849    10.7771     -52.2849     
1 1 1 4  1  14 o 0 322.907 11.2253 2025.85  138.4   313.154    60.1031     57.707      -119.897     
1 1 1 4  1  15 o 0 78.4488 7.50166 118.78   22.47   25.3467    109.639     104.705     -70.3606     
1 1 1 4  1  16 o 0 169.095 7.71637 553.98   49.82   201.367    4.8112      67.136      4.8112       
1 1 1 4  1  17 o 0 115.568 6.46099 258.45   28.51   154.33     -50.3867    39.4649     -50.3867     
1 1 1 4  1  18 o 0 46.5085 11.0927 45.45    19.45   46.4215    -114.512    7.99423     -114.512     
1 1 1 4  1  19 o 0 24.3379 10.3713 2.64     16.97   4.38786    -154.194    53.245      -154.194     
1 1 1 4  1  20 o 0 37.0065 14.3549 31.5     29.03   43.2129    -106.767    19.5275     -106.767     
1 1 1 4  1  21 o 0 34.639  11.7927 33.29    18.68   20.6661    -42.6281    25.0846     137.372      
1 1 1 4  1  22 f 1 ?       ?       101.82   26.15   ?          ?           ?           ?            
1 1 1 4  1  23 o 0 ?       ?       9.26     8.73    ?          ?           ?           ?            
1 1 1 4  2  0  o 0 95.739  18.2318 193.53   59.54   55.1395    180         6.10747     -1.86838e-12 
1 1 1 4  2  1  o 0 481.301 11.9927 4440.51  220.39  698.579    -97.5983    299.242     -97.5983     
1 1 1 4  2  2  o 0 717.377 23.3862 9975.16  640.57  875.217    -6.22001    101.98      -6.22001     
1 1 1 4  2  3  o 0 557.051 18.6522 5981.02  396.72  695.192    -4.24042    118.468     -4.24042     
1 1 1 4  2  4  o 0 233.521 10.4729 1044.2   93.38   231.604    -172.53     44.6584     7.46988      
1 1 1 4  2  5  o 0 399.503 16.4241 3069.34  250.53  410.346    59.308      75.1241     -120.692     
1 1 1 4  2  6  o 0 236.769 10.0262 1073.15  90.64   275.859    -91.4057    44.5086     -91.4057     
1 1 1 4  2  7  o 0 225.699 10.0201 975.13   86.35   255.164    87.376      43.3399     87.376       
1 1 1 4  2  8  o 0 604.961 24.4767 7099.55  565.38  627.551    48.2198     19.5796     -131.78      
1 1 1 4  2  9  o 0 176.473 8.41481 595.68   56.7    160.238    -34.2215    18.4797     145.778      
1 1 1 4  2  10 f 1 105.877 6.30039 214.28   25.47   55.2233    48.9465     54.2113     -131.053     
1 1 1 4  2  11 o 0 390.417 16.0308 2942.69  238.97  497.425    -12.3727    198.458     -12.3727     
1 1 1 4  2  12 o 0 435.717 19.397  3712.17  322.7   387.607    -127.99     109.254     52.0101      
1 1 1 4  2  13 o 0 71.6108 6.91232 98.39    18.9    32.7914    171.869     3.25783     -8.13085     
1 1 1 4  2  14 o 0 36.0265 12.3695 23.25    20.56   37.3553    -165.982    110.467     -165.982     
1 1 1 4  2  15 o 0 164.269 6.63731 519.62   41.63   142.767    102.118     52.215      -77.882      
1 1 1 4  2  16 o 0 165.171 7.50806 528.19   47.35   132.239    -125.647    66.2061     54.3532      
1 1 1 4  2  17 o 0 107.049 5.38733 220.86   22.02   160.394    -178.789    73.8014     -178.789     
1 1 1 4  2  18 o 0 68.1392 6.9301  90.79    18.03   91.9606    -74.3198    41.7466     -74.3198     
1 1 1 4  2  19 o 0 27.8891 11.5304 8.12     19.97   13.4872    -173.616    0.425315    -173.616     
1 1 1 4  2  20 o 0 43.3553 12.4045 45.29    21.58   38.0425    171.793     12.3963     -8.20693     
1 1 1 4  2  21 o 0 31.5451 13.3988 27.95    28.16   29.7425    66.3156     14.8899     66.3156      
1 1 1 4  2  22 o 0 ?       ?       -14.55   30.34   ?          ?           ?           ?            
1 1 1 4  3  0  o 0 670.636 21.6379 8669.79  552.76  768.974    0           61.4618     180          
1 1 1 4  3  1  o 0 601.426 21.696  6997.17  498.22  652.572    -44.4674    58.5769     135.533      
1 1 1 4  3  2  o 0 595.159 19.1732 6831.61  435.7   639.538    -164.987    70.0613     15.0133      
1 1 1 4  3  3  o 0 612.377 21.3473 7249.23  499.14  681.431    -139.989    24.9826     40.0109      
1 1 1 4  3  4  o 0 239.568 9.56687 1098.43  87.51   254.504    0.371753    7.6265      -179.628     
1 1 1 4  3  5  o 0 273.336 11.4176 1431.4   119.16  325.078    -173.502    54.744      -173.502     
1 1 1 4  3  6  o 0 66.9076 6.46268 85.56    16.51   13.5198    56.0793     99.286      56.0793      
1 1 1 4  3  7  o 0 186.459 8.1594  664.93   58.09   194.177    123.622     13.6409     123.622      
1 1 1 4  3  8  o 0 600.547 23.3104 6985.97  534.51  572.784    -98.3487    116.844     81.6513      
1 1 1 4  3  9  o 0 247.441 11.7837 1173.25  111.33  203.42     156.993     91.5789     -23.0074     
1 1 1 4  3  10 o 0 400.239 16.5352 3085.28  252.69  489.271    59.4073     173.245     59.4073      
1 1 1 4  3  11 f 1 235.949 10.6649 1068.22  96.08   270.727    138.939     76.9606     138.939      
1 1 1 4  3  12 o 0 373.395 15.4395 2703.44  220.12  382.022    -118.67     8.58796     -118.67      
1 1 1 4  3  13 o 0 108.02  6.83005 223.86   28.17   101.144    143.669     64.6824     143.669      
1 1 1 4  3  14 o 0 89.4086 6.84866 153.64   23.38   75.3779    -172.38     1.66086     -172.38      
1 1 1 4  3  15 o 0 157.796 7.5469  480.76   45.47   156.998    132.024     9.69376     -47.9762     
1 1 1 4  3  16 o 0 26.9524 11.264  3.44     19.38   15.3012    67.5601     58.7887     67.5601      
1 1 1 4  3  17 o 0 143.33  6.18533 397.18   33.85   202.445    142.495     66.7102     142.495      
1 1 1 4  3  18 o 0 66.0716 8.02299 86.1     20.24   73.4889    -177.22     4.68406     -177.22      
1 1 1 4  3  19 o 0 39.742  11.4401 34.54    18.3    33.3144    19.8339     12.8221     -160.166     
1 1 1 4  3  20 o 0 74.0412 9.22164 117.37   26.07   93.4235    -167.554    29.8046     -167.554     
1 1 1 4  3  21 o 0 45.634  12.5827 59.15    22.62   46.6262    160.205     3.49371     160.205      
1 1 1 4  3  22 o 0 ?       ?       31.91    61.4    ?          ?           ?           ?            
1 1 1 4  3  23 f 1 ?       ?       -12.09   4.36    ?          ?           ?           ?            
1 1 1 4  4  0  o 0 1037.34 54.2306 21550.5  2134.56 1165.56    180         19.2967     4.19236e-14  
1 1 1 4  4  1  o 0 214.927 11.1936 890.57   91.29   239.479    90          89.2578     90           
1 1 1 4  4  2  o 0 197.226 11.6242 751.69   86.84   221.21     180         106.018     6.85231e-15  
1 1 1 4  4  3  o 0 267.05  13.1617 1374.6   133.46  297.572    -90         74.4434     -90          
1 1 1 4  4  4  o 0 235.565 12.7533 1070.99  113.94  262.529    0           38.2451     180          
1 1 1 4  4  5  o 0 631.457 36.2504 7821.19  867.42  707.762    90          52.4788     90           
1 1 1 4  4  6  o 0 65.7441 9.3735  87.51    22.15   50.1483    0           82.9594     180          
1 1 1 4  4  7  o 0 25.1815 14.6975 14.93    23.04   2.98154    -90         40.8465     90           
1 1 1 4  4  8  o 0 83.6232 11.0127 140.52   33.8    1.00624    0           0.329774    -180         
1 1 1 4  4  9  o 0 130.688 15.6286 340.84   75.46   113.891    -90         24.0977     -90          
1 1 1 4  4  10 o 0 83.4885 10.3952 139.38   31.98   27.377     0           10.419      180          
1 1 1 4  4  11 o 0 453.811 27.2977 4040.08  469.08  471.754    90          40.6596     -90          
1 1 1 4  4  12 f 1 193.175 12.4047 724.83   90.63   196.973    0           49.3109     -180         
1 1 1 4  4  13 o 0 21.5973 14.67   -14.88   34.93   6.32952    90          59.2627     -90          
1 1 1 4  4  14 f 1 19.0683 13.133  -17.39   29.82   5.862      180         71.9527     4.42807e-15  
1 1 1 4  4  15 o 0 68.7704 15.3896 104.38   35.23   71.983     -90         95.1515     90           
1 1 1 4  4  16 o 0 19.8266 12.6442 3.49     20.54   6.18185    0           24.9206     180          
1 1 1 4  4  17 o 0 165.309 10.4998 537.53   65.66   198.907    -90         14.3048     -90          
1 1 1 4  4  18 o 0 115.693 10.2402 268.3    44.42   135.118    0           33.0684     1.46309e-14  
1 1 1 4  4  19 o 0 132.117 9.91944 352.8    49.39   149.523    90          14.3426     90           
1 1 1 4  4  20 o 0 37.3958 19.1485 50.57    34.28   40.8253    0           4.89199     180          
1 1 1 4  4  21 o 0 29.9373 13.0027 28.65    15.26   15.7233    90          6.48747     90           
1 1 1 4  4  22 o 0 ?       ?       -61.64   20.05   ?          ?           ?           ?            
1 1 1 5  0  1  f 1 598.897 28.4587 6971.21  647.42  675.785    -135        85.7347     -135         
1 1 1 5  0  2  o 0 269.769 12.8377 1401.93  131.55  306.103    0           185.918     -3.27493e-15 
1 1 1 5  0  3  o 0 68.5224 23.917  117.85   56.49   15.6405    -45         15.7064     135          
1 1 1 5  0  4  o 0 376.373 21.5987 2748     308.05  425.74     90          49.793      -90          
1 1 1 5  0  5  o 0 544.831 34.8982 5828.54  719.15  618.097    -135        23.2645     -135         
1 1 1 5  0  6  o 0 160.1   10.8845 496.86   65.83   76.4921    180         46.91       180          
1 1 1 5  0  7  o 0 12.6893 9.18712 -34.16   21.05   0.784189   135         44.4798     -45          
1 1 1 5  0  8  o 0 503.579 29.1452 4944.3   556.1   532.555    -90         55.4623     90           
1 1 1 5  0  9  o 0 265.946 15.8058 1368.97  159.2   276.863    -135        67.7252     45           
1 1 1 5  0  10 o 0 76.7904 9.11051 117.4    25.86   3.55316    0           2.04495     180          
1 1 1 5  0  11 o 0 32.1727 17.3569 28.58    29.25   5.05594    135         40.6455     -45          
1 1 1 5  0  12 o 0 362.557 22.3796 2578.62  307.1   367.974    -90         29.4672     90           
1 1 1 5  0  13 o 0 167.451 12.3461 548.2    77.95   166.025    -135        42.3281     -135         
1 1 1 5  0  14 o 0 233.303 13.3809 1062.51  118.3   248.199    180         85.6413     180          
1 1 1 5  0  15 o 0 96.4036 8.74491 183.07   31.58   99.5275    135         33.9089     135          
1 1 1 5  0  16 o 0 64.7667 13.1352 90.66    28.75   49.946     -90         19.8784     -90          
1 1 1 5  0  17 o 0 64.7941 12.543  90.27    27.65   76.8669    45          50.525      -135         
1 1 1 5  0  18 o 0 36.0323 18.2791 39.84    31.07   32.7229    180         6.02294     -2.09858e-15 
1 1 1 5  0  19 o 0 16.8373 11.2761 -3.68    19.46   2.364      -45         3.43946     135          
1 1 1 5  0  20 o 0 84.7277 13.2767 161.63   39.8    90.9491    90          27.6962     90           
1 1 1 5  0  21 o 0 26.6748 18.6151 21.24    65.65   27.2208    45          18.9524     -135         
1 1 1 5  0  22 o 0 ?       ?       -13.26   37.19   ?          ?           ?           ?            
1 1 1 5  1  0  o 0 694.272 26.2722 9330.99  694.18  797.399    0           82.1495     9.46341e-14  
1 1 1 5  1  1  o 0 ?       ?       -137.35  27.77   156.536    100.948     ?           ?            
1 1 1 5  1  2  o 0 763.689 24.5679 11321.5  716.38  915.674    -166.574    79.1511     -166.574     
1 1 1 5  1  3  o 0 516.791 18.0938 5144.72  357.03  673.723    11.4558     170.716     11.4558      
1 1 1 5  1  4  o 0 534.05  20.2671 5506.12  413.27  597.553    -50.7841    6.42339     129.216      
1 1 1 5  1  5  o 0 483.158 19.9442 4504.84  367.93  566.016    -38.2615    45.9501     -38.2615     
1 1 1 5  1  6  o 0 478.778 19.5895 4421.67  358.11  508.079    87.5595     31.8917     -92.4405     
1 1 1 5  1  7  o 0 121.401 6.73739 281.71   31.23   73.4243    -66.8431    77.9108     113.157      
1 1 1 5  1  8  o 0 42.0333 10.063  35.19    15.96   32.7114    97.5807     84.7552     97.5807      
1 1 1 5  1  9  o 0 492.159 23.1406 4690.72  434.85  432.626    8.71845     151.14      -171.282     
1 1 1 5  1  10 o 0 412.39  16.5783 3275.72  261.04  367.491    46.4401     98.5422     -133.56      
1 1 1 5  1  11 o 0 227.518 9.33683 992.09   81.11   273.843    11.728      106.544     11.728       
1 1 1 5  1  12 o 0 571.166 21.9884 6426.81  479.53  634.337    -115.159    112.864     -115.159     
1 1 1 5  1  13 o 0 69.3796 7.33469 92.42    19.43   29.1418    57.9106     7.35198     -122.089     
1 1 1 5  1  14 o 0 48.0992 11.7615 46.82    21.45   10.9765    115.211     76.2705     115.211      
1 1 1 5  1  15 o 0 89.3953 6.586   153.89   22.48   83.7111    122.225     6.24544     -57.7748     
1 1 1 5  1  16 o 0 228.488 10.0319 1022.09  87.52   278.302    -25.7619    101.022     -25.7619     
1 1 1 5  1  17 f 1 61.6144 7.76174 73.93    18.26   70.2244    -154.77     7.35118     -154.77      
1 1 1 5  1  18 o 0 194.584 9.74209 758.25   72.38   251.401    113.124     58.2224     113.124      
1 1 1 5  1  19 o 0 48.7667 11.8284 52.58    21.83   42.154     7.01911     16.8658     -172.981     
1 1 1 5  1  20 o 0 30.0617 13.0279 9.87     27.61   18.9133    -174.862    11.1155     -174.862     
1 1 1 5  1  21 o 0 23.443  11.14   -8.29    27.05   10.9295    -111.661    15.1394     68.3389      
1 1 1 5  1  22 o 0 ?       ?       -1.71    28.74   ?          ?           ?           ?            
1 1 1 5  1  23 o 0 ?       ?       5.93     11.55   ?          ?           ?           ?            
1 1 1 5  2  0  o 0 364.297 20.8329 2573.67  287.61  422.446    180         30.3304     180          
1 1 1 5  2  1  o 0 942.691 25.3199 17271    911.36  928.441    84.8112     317.893     -95.1888     
1 1 1 5  2  2  o 0 364.253 13.6555 2546.14  189.92  368.83     83.7635     88.9653     -96.2365     
1 1 1 5  2  3  o 0 174.439 6.71879 581.64   44.75   129.711    -120.083    115.67      59.9172      
1 1 1 5  2  4  o 0 171.658 6.33025 563.16   41.49   162.956    88.3554     30.6073     -91.6446     
1 1 1 5  2  5  o 0 277.82  10.9722 1478.34  116.39  278.463    13.877      54.9399     -166.123     
1 1 1 5  2  6  o 0 352.837 14.7825 2390.77  199.15  339.938    -11.4496    85.5757     168.55       
1 1 1 5  2  7  o 0 400.671 17.8097 3091.04  272.46  523.492    94.8109     189.367     94.8109      
1 1 1 5  2  8  o 0 509.335 21.4295 5013.83  416.75  675.572    -47.3159    288.212     -47.3159     
1 1 1 5  2  9  o 0 173.24  7.47431 573.82   49.44   188.597    -151.014    57.8888     -151.014     
1 1 1 5  2  10 o 0 502.086 21.089  4882.92  404.29  548.667    156.264     80.5544     156.264      
1 1 1 5  2  11 o 0 320.674 15.0164 1983.18  183.86  341.018    42.167      33.0743     42.167       
1 1 1 5  2  12 o 0 233.368 11.014  1048.14  98.14   201.129    -126.262    62.7738     53.7376      
1 1 1 5  2  13 o 0 311.402 12.471  1882.08  148.28  213.429    -45.0119    186.148     134.988      
1 1 1 5  2  14 o 0 164.266 8.65112 520.74   54.26   200.089    -10.9518    71.1914     -10.9518     
1 1 1 5  2  15 o 0 34.2355 11.1636 22.24    16.74   12.3021    35.5149     76.5005     35.5149      
1 1 1 5  2  16 o 0 71.9775 7.57209 100.35   20.81   58.9088    -25.3458    13.3552     154.654      
1 1 1 5  2  17 o 0 35.1698 12.1658 22.91    19.92   19.0765    27.2278     22.4076     -152.772     
1 1 1 5  2  18 f 1 73.2369 7.48479 105.39   20.93   69.4044    95.809      21.9117     -84.191      
1 1 1 5  2  19 o 0 59.5243 7.95068 71.34    18.07   74.1623    -131.684    24.1857     -131.684     
1 1 1 5  2  20 o 0 100.869 11.9048 234.08   45.85   122.65     -15.0877    30.352      -15.0877     
1 1 1 5  2  21 o 0 28.122  13.072  9.85     33.88   22.9393    -80.7393    6.40248     -80.7393     
1 1 1 5  2  22 o 0 ?       ?       0.36     18.3    ?          ?           ?           ?            
1 1 1 5  3  0  f 1 14.6415 10.7539 -70.91   33.6    2.13177    0           90.6865     -180         
1 1 1 5  3  1  o 0 160.973 6.10123 495.21   37.5    105.491    -103.862    131.878     76.1376      
1 1 1 5  3  2  o 0 466.833 15.4174 4188     274.81  482.936    -145.947    92.7574     34.0529      
1 1 1 5  3  3  o 0 519.36  21.6987 5216.18  430.29  567.92     0.0158548   29.1466     -179.984     
1 1 1 5  3  4  o 0 362.034 14.5263 2516.65  200.8   355.906    69.0983     90.2841     -110.902     
1 1 1 5  3  5  o 0 392.652 16.786  2965.9   251.66  470.905    -154.178    70.306      -154.178     
1 1 1 5  3  6  o 0 130.298 6.99892 324.55   34.82   57.0316    -136.821    142.555     43.1786      
1 1 1 5  3  7  o 0 457.606 20.1192 4041.37  351.53  524.771    -46.2698    66.0022     -46.2698     
1 1 1 5  3  8  o 0 379.529 18.102  2774.16  262.32  403.677    -11.6744    20.7297     -11.6744     
1 1 1 5  3  9  o 0 256.229 11.2119 1257.62  109.69  192.876    -106.214    130.89      73.7856      
1 1 1 5  3  10 o 0 179.412 8.55578 616.02   58.61   197.014    -80.6374    67.3059     -80.6374     
1 1 1 5  3  11 o 0 591.495 24.2976 6860.91  548.75  636.487    159.216     55.073      159.216      
1 1 1 5  3  12 o 0 208.097 9.27056 831.58   73.66   172.261    96.1654     68.1338     -83.8346     
1 1 1 5  3  13 o 0 87.8082 7.81162 148.17   26.19   43.335     128.46      64.4381     -51.5401     
1 1 1 5  3  14 o 0 221.321 9.64206 947.92   81.48   230.65     53.4204     0.654465    53.4204      
1 1 1 5  3  15 o 0 142.234 6.80381 389.87   36.95   178.319    -139.759    70.4617     -139.759     
1 1 1 5  3  16 o 0 81.9073 7.10817 129.74   22.23   81.0468    -168.143    10.9869     -168.143     
1 1 1 5  3  17 o 0 154.872 6.83202 465.16   40.4    203.052    105.784     41.2818     105.784      
1 1 1 5  3  18 o 0 119.227 6.06941 276.69   27.63   140.299    -100.982    10.3595     -100.982     
1 1 1 5  3  19 o 0 32.6581 11.2593 21.7     17.05   20.8655    -81.327     19.4472     98.673       
1 1 1 5  3  20 o 0 51.8718 10.1417 60.37    19.37   61.783     90.0179     17.7021     90.0179      
1 1 1 5  3  21 o 0 23.7884 10.9632 0.49     23.18   2.40314    179.978     37.7967     -0.022091    
1 1 1 5  3  22 o 0 ?       ?       14.96    22.21   ?          ?           ?           ?            
1 1 1 5  4  0  o 0 278.656 13.2024 1495.93  139.75  317.164    180         37.4731     180          
1 1 1 5  4  1  o 0 163.675 6.34297 512.01   39.64   115.59     -40.3321    112.371     139.668      
1 1 1 5  4  2  o 0 736.869 26.5795 10568.4  747.82  736.744    -82.7812    186.979     97.2188      
1 1 1 5  4  3  o 0 917.585 29.0547 16446.3  1017.94 1016.87    26.909      14.9459     -153.091     
1 1 1 5  4  4  o 0 289.849 11.5198 1609.69  127.49  436.457    -68.4783    259.206     -68.4783     
1 1 1 5  4  5  o 0 49.4602 7.81576 46.78    14.76   39.0152    -8.0085     116.189     -8.0085      
1 1 1 5  4  6  o 0 345.009 13.192  2283.12  173.78  365.621    42.4611     8.3412      -137.539     
1 1 1 5  4  7  o 0 469.521 19.921  4253.65  357.13  459.45     -44.7999    88.1455     135.2        
1 1 1 5  4  8  o 0 500.513 19.7414 4832.68  377.27  567.028    19.4746     93.2568     19.4746      
1 1 1 5  4  9  o 0 414.211 17.402  3302.08  275.22  431.582    155.029     16.9545     155.029      
1 1 1 5  4  10 o 0 410.828 16.5036 3252.2   258.88  451.443    89.6517     78.0321     89.6517      
1 1 1 5  4  11 o 0 89.0636 6.93106 151.78   23.57   24.0261    -90.8826    15.9138     89.1174      
1 1 1 5  4  12 o 0 134.517 8.44217 347.18   43.36   118.674    129.925     17.3405     -50.0746     
1 1 1 5  4  13 o 0 154.351 7.10621 457.36   41.88   131.204    98.7189     29.5574     -81.2811     
1 1 1 5  4  14 o 0 40.7236 13.0561 31.87    22.95   6.6288     120.613     28.441      120.613      
1 1 1 5  4  15 o 0 41.1711 11.7755 34.14    19.45   19.5059    36.8091     112.498     36.8091      
1 1 1 5  4  16 o 0 92.4453 6.19023 164.78   21.85   113.621    -153.027    58.9228     -153.027     
1 1 1 5  4  17 o 0 131.628 6.16415 335.11   30.98   181.509    -4.32786    54.5807     -4.32786     
1 1 1 5  4  18 o 0 170.071 7.99854 571.44   51.94   232.634    100.514     75.3622     100.514      
1 1 1 5  4  19 o 0 73.1717 7.97109 108.09   22.27   77.6154    -131.366    3.84991     48.6338      
1 1 1 5  4  20 o 0 103.58  9.44648 232.36   37.36   131.567    -69.1013    41.0019     -69.1013     
1 1 1 5  4  21 o 0 ?       ?       28.77    30.83   ?          ?           ?           ?            
1 1 1 5  4  22 o 0 ?       ?       -1.81    14.42   ?          ?           ?           ?            
1 1 1 5  4  23 o 0 ?       ?       5.76     10.71   ?          ?           ?           ?            
1 1 1 5  5  0  o 0 272.001 24.2962 1457.12  247.7   303.022    180         70.0409     180          
1 1 1 5  5  1  o 0 21.0724 12.1238 10.96    15.34   5.65566    90          114.964     -90          
1 1 1 5  5  2  o 0 76.6468 6.87585 114.91   19.75   20.4873    180         12.5334     -1.71555e-13 
1 1 1 5  5  3  o 0 88.6523 9.02076 154.81   29.81   71.7577    90          36.3259     -90          
1 1 1 5  5  4  o 0 259.497 13.7126 1299.55  135     289.269    180         160.058     4.41929e-15  
1 1 1 5  5  5  o 0 250.968 14.4376 1217.69  137.3   278.938    90          9.09218     90           
1 1 1 5  5  6  o 0 76.9103 9.10193 117.72   25.88   65.0082    0           71.4686     -180         
1 1 1 5  5  7  o 0 162.889 11.7075 515.26   71.95   173.28     90          17.2541     90           
1 1 1 5  5  8  o 0 589.501 44.4811 6918.85  988.09  616.598    0           44.6967     -2.75518e-15 
1 1 1 5  5  9  o 0 127.59  9.54037 316.34   45.88   60.6867    90          23.26       90           
1 1 1 5  5  10 o 0 596.844 44.2349 7141.06  995.33  627.462    180         11.2031     180          
1 1 1 5  5  11 o 0 87.9797 12.8836 157.5    40.53   76.7572    90          57.9845     -90          
1 1 1 5  5  12 o 0 354.038 20.6158 2453.86  276.52  359.014    0           66.1071     4.37337e-15  
1 1 1 5  5  13 o 0 271.982 14.6796 1441.48  151.43  297.037    -90         10.6944     -90          
1 1 1 5  5  14 o 0 141.937 11.5788 396.06   61.79   151.447    0           7.12065     1.16489e-13  
1 1 1 5  5  15 o 0 107.307 8.11713 225.06   32.82   111.788    90          0.66549     90           
1 1 1 5  5  16 o 0 19.6389 13.0962 -5.04    25.59   2.74192    180         10.9553     1.384e-14    
1 1 1 5  5  17 o 0 91.2718 6.9687  163.13   23.96   109.345    90          23.0837     90           
1 1 1 5  5  18 o 0 57.1149 13.2934 73.84    25.18   63.638     180         19.3085     180          
1 1 1 5  5  19 o 0 75.6854 10.2996 120.31   28.54   85.3172    90          24.6771     90           
1 1 1 5  5  20 o 0 19.454  13.2055 -4.43    28.24   0.791155   180         0.212522    -4.01187e-13 
1 1 1 5  5  21 o 0 ?       ?       -14.45   41.32   ?          ?           ?           ?            
1 1 1 5  5  22 f 1 ?       ?       50.66    23.11   ?          ?           ?           ?            
1 1 1 6  0  0  o 0 29.9237 14.8576 25.35    20.33   1.72488    180         34.0756     1.22452e-13  
1 1 1 6  0  1  o 0 16.5362 10.6658 0.82     15.11   3.61887    135         120.841     -45          
1 1 1 6  0  2  o 0 24.572  12.6641 16.99    15.05   5.36943    90          78.2431     -90          
1 1 1 6  0  3  o 0 635.901 35.2745 7921.03  850.44  715.828    -135        2.35872     45           
1 1 1 6  0  4  o 0 666.9   36.0923 8714.19  912.89  749.802    180         197.56      180          
1 1 1 6  0  5  o 0 242.786 13.0768 1137.67  120.42  273.929    -45         27.5817     135          
1 1 1 6  0  6  o 0 385.633 25.4375 2900.33  370.81  423.928    -90         7.78444     -90          
1 1 1 6  0  7  o 0 354.384 21.7013 2439.44  291.12  385.224    -135        32.9915     45           
1 1 1 6  0  8  o 0 203.245 12.9831 799.99   99.81   213.888    180         2.72875     1.45656e-12  
1 1 1 6  0  9  o 0 277.511 17.5098 1493.67  183.84  287.573    135         1.25584     135          
1 1 1 6  0  10 o 0 544.699 29.3626 5794.5   606.62  554.566    90          2.02235     90           
1 1 1 6  0  11 o 0 60.7338 14.6398 81.81    29.41   37.4529    -135        71.2967     45           
1 1 1 6  0  12 o 0 271.84  14.6097 1433.2   150.64  274.58     180         31.5394     180          
1 1 1 6  0  13 o 0 187.095 11.5358 680.62   81.69   184.639    135         35.076      -45          
1 1 1 6  0  14 o 0 304.438 16.5764 1820.54  191.38  322.233    90          85.0353     -90          
1 1 1 6  0  15 o 0 70.7968 11.9804 104.68   29.6    72.1507    -135        0.233449    45           
1 1 1 6  0  16 o 0 161.322 9.87603 508.54   60.31   161.567    0           71.8253     1.84823e-15  
1 1 1 6  0  17 o 0 59.859  12.2643 77.79    24.77   58.3509    135         32.0755     135          
1 1 1 6  0  18 o 0 88.7214 9.79866 159.35   32.27   101.374    -90         16.24       -90          
1 1 1 6  0  19 f 1 49.3148 17.2864 65.88    29.43   54.4597    45          9.38121     -135         
1 1 1 6  0  20 o 0 41.1578 17.6464 53.77    28.18   43.4508    0           10.7149     8.49885e-15  
1 1 1 6  0  21 o 0 35.4277 20.256  63.78    42.52   36.2744    -45         6.77289     135          
1 1 1 6  1  0  o 0 559.233 24.7352 6056.19  525.81  638.56     180         165.55      -180         
1 1 1 6  1  1  o 0 181.925 7.3032  632.79   50.73   208.278    71.8877     38.1111     71.8877      
1 1 1 6  1  2  f 1 243.029 9.79055 1130.57  90.85   243.738    160.702     47.859      -19.2976     
1 1 1 6  1  3  o 0 435.806 17.5493 3656.58  292.02  507.876    150.065     40.8189     150.065      
1 1 1 6  1  4  o 0 385.792 15.1694 2859.27  223.45  364.258    -113.91     130.247     66.0903      
1 1 1 6  1  5  o 0 175.871 8.10709 591.55   54.44   195.247    89.1152     31.0152     89.1152      
1 1 1 6  1  6  o 0 20.0178 9.04465 -8.12    14.72   99.9715    -0.0711808  209.159     -0.0711808   
1 1 1 6  1  7  o 0 741.3   32.0336 10781.3  906.69  907.882    -137.252    210.832     -137.252     
1 1 1 6  1  8  o 0 363.978 14.6228 2543.73  203.22  382.975    -157.997    13.326      -157.997     
1 1 1 6  1  9  o 0 190.362 8.73782 693.23   63.51   194.975    158.55      26.1026     158.55       
1 1 1 6  1  10 f 1 241.268 10.9291 1115.77  100.68  203.868    55.1198     65.5938     -124.88      
1 1 1 6  1  11 o 0 380.866 16.1399 2802.91  234.71  438.659    161.178     105.699     161.178      
1 1 1 6  1  12 o 0 116.066 6.03387 257.83   26.74   61.4572    24.3543     95.9601     -155.646     
1 1 1 6  1  13 o 0 206.864 8.81308 823.88   69.61   218.812    49.8056     42.0442     49.8056      
1 1 1 6  1  14 f 1 150.366 7.54709 435.29   43.33   170.944    80.5113     44.8434     80.5113      
1 1 1 6  1  15 o 0 48.5035 10.7747 47.73    19.43   28.3439    19.7012     15.607      -160.299     
1 1 1 6  1  16 o 0 113.586 6.22095 248.77   26.98   124.22     -43.1459    31.0972     -43.1459     
1 1 1 6  1  17 o 0 74.1054 8.24881 107.28   23.34   104.316    -124.594    48.226      -124.594     
1 1 1 6  1  18 o 0 114.688 7.43315 258.56   32.55   136.79     -58.7874    17.1191     -58.7874     
1 1 1 6  1  19 o 0 22.7882 10.6966 -19.19   23.82   2.17482    76.502      30.2736     -103.498     
1 1 1 6  1  20 o 0 19.455  9.20361 -15.78   18.28   3.07073    -46.8437    22.4398     133.156      
1 1 1 6  1  21 o 0 21.7719 10.491  -16.09   25.88   3.75722    -95.523     0.214689    84.477       
1 1 1 6  1  22 o 0 ?       ?       32.52    46.2    ?          ?           ?           ?            
1 1 1 6  2  0  o 0 278.479 14.6167 1497.08  154.44  321.508    0           15.4851     -2.5296e-13  
1 1 1 6  2  1  o 0 617.738 19.2033 7359.94  452.94  721.499    54.4737     28.5453     54.4737      
1 1 1 6  2  2  o 0 246.184 8.76187 1159.5   82.36   353.048    134.531     175.955     134.531      
1 1 1 6  2  3  o 0 333.258 13.5565 2130.97  172.5   318.998    -133.415    104.035     46.5854      
1 1 1 6  2  4  o 0 367.151 14.8346 2588.92  207.96  362.948    -154.694    89.5833     25.3061      
1 1 1 6  2  5  o 0 145.061 6.64953 402.21   36.83   82.1932    -66.3895    134.681     113.611      
1 1 1 6  2  6  o 0 171.844 9.10939 565.03   59.77   122.516    -79.4403    107.593     100.56       
1 1 1 6  2  7  o 0 422.446 18.8644 3439.69  304.28  504.512    57.5608     104.541     57.5608      
1 1 1 6  2  8  o 0 466.728 20.5672 4206     366.52  495.515    166.85      19.4955     166.85       
1 1 1 6  2  9  o 0 207.236 9.70339 821.97   76.78   131.935    98.1418     147.374     -81.8582     
1 1 1 6  2  10 o 0 238.826 11.1088 1093.49  101.3   158.565    -159.506    153.647     20.4942      
1 1 1 6  2  11 o 0 306.554 14.4495 1811.72  169.13  417.417    -112.223    228.46      -112.223     
1 1 1 6  2  12 o 0 190.461 8.43486 695.99   61.34   170.654    -4.04055    31.8877     175.959      
1 1 1 6  2  13 o 0 147.219 6.84382 415.9    38.47   135.498    135.792     3.00034     -44.2083     
1 1 1 6  2  14 o 0 137.39  6.49086 362.63   34.05   149.517    177.603     30.774      177.603      
1 1 1 6  2  15 o 0 77.9294 7.43067 117.26   22.11   84.4423    19.8919     26.9417     19.8919      
1 1 1 6  2  16 o 0 134.175 6.20721 347.13   31.8    145.463    -175.966    29.7062     -175.966     
1 1 1 6  2  17 o 0 80.8749 6.7682  126.84   20.9    111.736    -10.2273    44.0171     -10.2273     
1 1 1 6  2  18 o 0 80.3252 7.61008 127.05   23.34   98.9717    132.334     23.7158     132.334      
1 1 1 6  2  19 o 0 100.959 7.41152 204.22   28.57   102.935    -56.9156    14.8083     123.084      
1 1 1 6  2  20 o 0 41.536  15.0024 45.45    30.58   28.188     -120.776    27.6864     59.2241      
1 1 1 6  2  21 o 0 34.1657 13.1169 35.53    24.1    34.7806    43.2267     20.3059     43.2267      
1 1 1 6  2  22 o 0 ?       ?       -50.3    29.76   ?          ?           ?           ?            
1 1 1 6  2  23 o 0 ?       ?       6.62     9.6     ?          ?           ?           ?            
1 1 1 6  3  0  o 0 328.007 16.538  2077.33  205.92  378.619    0           87.6609     5.08486e-14  
1 1 1 6  3  1  o 0 164.7   5.98545 518.38   37.64   72.7219    -160.171    210.941     19.8292      
1 1 1 6  3  2  o 0 828.148 29.3908 13405.3  929.35  961.54     -89.5033    32.0026     -89.5033     
1 1 1 6  3  3  o 0 289.014 10.6822 1599.65  117.88  355.986    6.20044     80.4876     6.20044      
1 1 1 6  3  4  o 0 221.454 9.64336 938.63   81.54   244.219    -170.713    12.5736     -170.713     
1 1 1 6  3  5  o 0 240.682 10.1788 1109.01  93.54   230.998    -18.4096    59.3856     161.59       
1 1 1 6  3  6  o 0 281.737 11.7409 1521.01  126.3   244.611    -80.0151    112.784     99.9849      
1 1 1 6  3  7  o 0 436.094 17.4993 3660.66  291.38  574.246    -50.7791    218.28      -50.7791     
1 1 1 6  3  8  o 0 383.812 14.9979 2829.34  219.79  359.602    19.6112     75.2244     -160.389     
1 1 1 6  3  9  f 1 426.711 20.217  3514.26  329.39  434.544    36.8983     2.50602     -143.102     
1 1 1 6  3  10 o 0 80.7    7.13986 124.55   22      61.452     -85.3074    264.296     -85.3074     
1 1 1 6  3  11 o 0 53.9147 11.607  58.02    23.21   27.478     -53.6472    93.8802     -53.6472     
1 1 1 6  3  12 o 0 325.314 14.5284 2050.95  180.46  339.827    -7.41445    29.5729     -7.41445     
1 1 1 6  3  13 o 0 193.531 9.44728 722.15   69.81   251.229    174.787     100.398     174.787      
1 1 1 6  3  14 o 0 132.697 6.72042 338.46   34.05   99.7775    99.8054     65.6826     -80.1946     
1 1 1 6  3  15 o 0 36.7194 11.8559 25.91    18.9    3.5496     10.9982     40.6807     -169.002     
1 1 1 6  3  16 o 0 85.7048 8.7184  143.02   28.53   79.7595    78.8079     0.399026    -101.192     
1 1 1 6  3  17 o 0 51.0232 10.0121 53.04    18.81   59.3634    -40.7927    29.5909     -40.7927     
1 1 1 6  3  18 o 0 60.5207 7.72025 72.23    17.84   52.5372    26.156      23.9915     -153.844     
1 1 1 6  3  19 o 0 68.2425 7.13069 93.06    18.58   73.6334    69.1578     1.30066     69.1578      
1 1 1 6  3  20 o 0 54.4148 10.4515 67.2     20.94   60.533     175.34      9.49432     175.34       
1 1 1 6  3  21 o 0 ?       ?       14.53    25.43   ?          ?           ?           ?            
1 1 1 6  3  22 o 0 ?       ?       -13.8    44.52   ?          ?           ?           ?            
1 1 1 6  3  23 o 0 ?       ?       -6.98    12.13   ?          ?           ?           ?            
1 1 1 6  4  0  o 0 255.157 11.1889 1252.22  108.53  292.074    180         52.4757     180          
1 1 1 6  4  1  o 0 587.689 19.3956 6662.24  435.22  752.281    160.557     175.787     160.557      
1 1 1 6  4  2  o 0 247.437 9.18745 1171.57  86.8    270.05     -168.627    6.087       -168.627     
1 1 1 6  4  3  o 0 183.627 7.1157  644.62   49.89   214.979    141.993     57.1593     141.993      
1 1 1 6  4  4  o 0 306.269 12.7681 1798.7   149.31  254.326    40.8498     167.391     -139.15      
1 1 1 6  4  5  o 0 289.383 11.895  1604.86  131.43  282.968    -64.0201    65.2083     115.98       
1 1 1 6  4  6  o 0 222.556 9.60382 947.96   81.61   202.171    -14.5359    59.8285     165.464      
1 1 1 6  4  7  o 0 260.588 10.2997 1300.1   102.48  291.215    -162.577    41.6539     -162.577     
1 1 1 6  4  8  o 0 418.478 19.256  3376.62  307.68  444.871    147.132     25.5381     147.132      
1 1 1 6  4  9  o 0 154.304 7.3341  455.21   43.21   122.811    34.3284     40.8519     -145.672     
1 1 1 6  4  10 o 0 396.177 16.1752 3024.32  244.68  441.315    33.9105     64.5897     33.9105      
1 1 1 6  4  11 o 0 171.744 8.59618 565.16   56.37   161.558    -131.18     1.56542     -131.18      
1 1 1 6  4  12 o 0 461.279 21.0582 4195.33  370.89  460.914    40.4616     5.15368     -139.538     
1 1 1 6  4  13 o 0 164.588 8.59603 521.49   54.02   147.308    -20.5904    48.8048     159.41       
1 1 1 6  4  14 o 0 335.932 14.102  2220.34  180.88  323.148    -136.709    60.1613     43.2914      
1 1 1 6  4  15 o 0 49.3451 9.43423 48.85    17.14   29.2032    102.401     3.37746     102.401      
1 1 1 6  4  16 o 0 96.8591 6.68959 181.23   24.74   90.1949    -8.79682    4.20085     171.203      
1 1 1 6  4  17 o 0 48.6198 11.1412 48.85    20.25   39.1914    -112.987    23.4357     67.0134      
1 1 1 6  4  18 o 0 36.5722 11.1733 27.72    17.04   20.4128    79.9288     1.56925     79.9288      
1 1 1 6  4  19 o 0 57.7505 9.2561  68.82    20.41   61.1322    106.869     0.653166    106.869      
1 1 1 6  4  20 o 0 56.3776 11.2035 73.9     23.26   76.0993    104.765     38.0717     104.765      
1 1 1 6  4  21 o 0 ?       ?       0.93     21.78   ?          ?           ?           ?            
1 1 1 6  4  22 o 0 ?       ?       2.11     24.04   ?          ?           ?           ?            
1 1 1 6  5  0  f 1 266.916 12.599  1372.15  127.75  301.56     0           120.455     2.35453e-14  
1 1 1 6  5  1  o 0 412.364 13.4545 3262.52  211.84  528.515    -108.784    144.782     -108.784     
1 1 1 6  5  2  o 0 526.565 17.182  5336.3   345.45  695.848    -104.121    233.404     -104.121     
1 1 1 6  5  3  o 0 236.429 8.17184 1069.11  73.77   344.906    -29.6582    209.191     -29.6582     
1 1 1 6  5  4  o 0 649.213 25.3337 8186.91  627.98  662.316    -124.831    117.968     55.1694      
1 1 1 6  5  5  o 0 277.98  10.8047 1479.89  114.68  285.961    -75.4216    27.4527     104.578      
1 1 1 6  5  6  o 0 446.224 17.4008 3832.41  296.47  482.243    -15.8175    8.01951     -15.8175     
1 1 1 6  5  7  o 0 166.485 7.25687 529.9    46.13   53.5642    -6.40151    231.349     173.598      
1 1 1 6  5  8  o 0 476.606 21.1311 4388.64  384.54  528.148    -170.528    73.3151     -170.528     
1 1 1 6  5  9  o 0 115.026 6.72595 252.91   29.54   82.2237    -168.32     1.98506     -168.32      
1 1 1 6  5  10 o 0 138.625 7.15474 367.56   37.87   108.683    38.4359     34.1186     -141.564     
1 1 1 6  5  11 o 0 466.085 19.3958 4226.65  345.17  493.804    -55.9996    39.3343     -55.9996     
1 1 1 6  5  12 o 0 79.8058 8.0042  122.19   24.39   43.4634    -112.094    42.1123     67.9064      
1 1 1 6  5  13 o 0 49.3314 11.3102 48.99    20.86   0.745898   25.346      36.7182     25.346       
1 1 1 6  5  14 o 0 93.6066 6.52473 168.4    23.32   69.9006    -132.114    29.7346     47.8861      
1 1 1 6  5  15 f 1 206.154 8.01004 822.48   63.05   183.27     -119.536    56.1678     60.4641      
1 1 1 6  5  16 o 0 98.361  6.8404  187.03   25.69   116.735    3.54026     50.3993     3.54026      
1 1 1 6  5  17 o 0 84.4255 7.11019 138.57   22.92   98.3068    -3.51974    4.38415     -3.51974     
1 1 1 6  5  18 o 0 90.5973 7.93538 162.42   27.45   102.226    -102.11     2.90644     -102.11      
1 1 1 6  5  19 o 0 61.4033 7.49839 75.94    17.58   67.6878    38.4634     5.04096     38.4634      
1 1 1 6  5  20 o 0 85.7433 8.46708 156.61   27.72   114.682    123.965     47.9585     123.965      
1 1 1 6  5  21 o 0 ?       ?       63.74    36.06   ?          ?           ?           ?            
1 1 1 6  5  22 o 0 ?       ?       -18.18   26.09   ?          ?           ?           ?            
1 1 1 6  5  23 f 1 ?       ?       65.1     82.42   ?          ?           ?           ?            
1 1 1 6  6  0  o 0 97.0734 9.39118 185.11   34.06   13.9444    0           13.6897     180          
1 1 1 6  6  1  o 0 289.219 13.6305 1611.57  149.76  317.643    90          32.1625     90           
1 1 1 6  6  2  o 0 110.196 10.4297 238.33   42.98   51.795     0           9.4634      -1.96407e-14 
1 1 1 6  6  3  o 0 256.474 16.5183 1275.93  160.22  281.294    90          49.9566     90           
1 1 1 6  6  4  o 0 39.8209 15.4191 41.47    22.18   12.7609    0           64.1584     -180         
1 1 1 6  6  5  o 0 907.828 45.7094 16293.1  1575.25 1000.39    -90         68.5067     -90          
1 1 1 6  6  6  o 0 207.753 11.4789 832.96   90.42   223.486    0           43.2746     1.16278e-13  
1 1 1 6  6  7  o 0 549.008 30.4879 5878.29  634.59  586.547    -90         191.608     -90          
1 1 1 6  6  8  o 0 98.4349 10.9344 192.02   39.94   91.4625    180         50.2576     1.03125e-14  
1 1 1 6  6  9  o 0 346.399 21.5782 2332.36  282.86  355.033    90          20.9969     90           
1 1 1 6  6  10 o 0 286.957 19.7237 1605.61  213.76  299.56     180         51.3954     8.31475e-15  
1 1 1 6  6  11 o 0 184.292 13.5173 661.87   93.94   189.183    90          45.9411     90           
1 1 1 6  6  12 o 0 183.131 14.5723 657.69   100.41  184.514    180         101.881     1.54435e-14  
1 1 1 6  6  13 o 0 29.2537 17.5927 18.2     34.67   11.5125    90          54.6069     -90          
1 1 1 6  6  14 o 0 88.2859 13.9007 161.5    43.38   85.7765    180         2.2177      1.47261e-13  
1 1 1 6  6  15 o 0 41.5062 17.1113 47.18    26.74   32.7384    -90         15.0245     90           
1 1 1 6  6  16 o 0 94.6073 11.0349 180.43   38.63   95.4827    0           55.191      180          
1 1 1 6  6  17 o 0 298.447 15.0406 1784.28  170.4   355.67     90          82.0733     90           
1 1 1 6  6  18 o 0 90.7197 6.92323 162.04   23.66   104.968    0           33.8407     -3.54604e-15 
1 1 1 6  6  19 o 0 94.7428 14.5351 199.04   48.87   106.281    -90         24.8286     -90          
1 1 1 6  6  20 o 0 20.6849 14.3339 -10.15   36.41   11.6874    0           2.84432     180          
1 1 1 6  6  21 o 0 ?       ?       41.02    21.33   ?          ?           ?           ?            
1 1 1 7  0  1  o 0 291.529 15.0678 1640.54  166.7   326.05     -135        153.098     -135         
1 1 1 7  0  2  o 0 369.301 17.2941 2631.41  242.64  415.577    0           87.7333     -180         
1 1 1 7  0  3  o 0 139.252 8.96633 375.18   47.22   149.491    -45         4.42055     -45          
1 1 1 7  0  4  f 1 173.224 10.0765 579.43   66.13   195.074    -90         39.4513     90           
1 1 1 7  0  5  o 0 60.7921 9.96786 76.1     21.26   57.0889    -135        150.523     45           
1 1 1 7  0  6  o 0 342.586 18.9543 2271.86  246.2   374.496    180         57.8544     180          
1 1 1 7  0  7  f 1 87.6159 7.30595 149.69   24.05   3.43364    135         0.720903    -45          
1 1 1 7  0  8  o 0 104.147 8.92209 211.81   34.88   33.3764    -90         3.86189     -90          
1 1 1 7  0  9  o 0 116.74  8.60114 264.64   37.86   116.095    45          48.6044     -135         
1 1 1 7  0  10 o 0 304.376 17.2032 1794.65  198.47  318.662    0           81.3362     -1.57303e-16 
1 1 1 7  0  11 o 0 452.926 25.5395 4014.87  438.46  464.973    -45         91.2711     -45          
1 1 1 7  0  12 o 0 91.8272 9.64098 166.76   32.95   87.7388    -90         6.80351     90           
1 1 1 7  0  13 o 0 25.4137 16.1513 6.02     33.26   1.10192    -135        6.90675     45           
1 1 1 7  0  14 o 0 217.797 11.5681 922.37   95.58   229.241    180         110.415     180          
1 1 1 7  0  15 o 0 43.061  18.1817 51.38    30.01   17.5513    135         1.62821     -45          
1 1 1 7  0  16 o 0 92.102  9.9785  169.59   34.15   91.4124    90          24.6794     90           
1 1 1 7  0  17 o 0 24.5509 14.3892 15.01    22.23   7.63966    -135        7.07651     45           
1 1 1 7  0  18 o 0 135.513 8.28285 361.13   42.49   153.876    180         15.0258     180          
1 1 1 7  0  19 o 0 75.4699 12.3903 123.75   32.8    82.8503    -45         4.35773     -45          
1 1 1 7  0  20 o 0 23.6818 13.6877 17.53    19.67   15.9657    -90         0.178439    90           
1 1 1 7  0  21 o 0 ?       ?       32.18    22.87   ?          ?           ?           ?            
1 1 1 7  0  22 o 0 ?       ?       79.49    61.54   ?          ?           ?           ?            
1 1 1 7  1  0  o 0 142.432 7.08252 390.43   38.3    161.425    180         94.7318     1.10418e-14  
1 1 1 7  1  1  o 0 143.263 5.42405 392.15   29.67   33.8641    -102.483    234.746     77.5166      
1 1 1 7  1  2  o 0 390.122 13.1743 2919.46  196.24  438.382    -20.4245    2.58692     -20.4245     
1 1 1 7  1  3  o 0 121.575 6.60927 282.51   30.68   93.2106    174.385     35.0951     -5.61506     
1 1 1 7  1  4  o 0 514.622 19.2658 5107.12  378.56  638.599    -40.2649    123.467     -40.2649     
1 1 1 7  1  5  o 0 395.56  16.5633 3009.35  250.16  441.466    97.2464     6.79379     97.2464      
1 1 1 7  1  6  o 0 61.9458 7.52995 73.37    17.81   7.9023     148.829     47.996      148.829      
1 1 1 7  1  7  o 0 195.028 8.43339 727.54   62.8    156.953    -1.90075    85.156      178.099      
1 1 1 7  1  8  o 0 400.609 16.7193 3086.9   255.74  415.461    -11.2217    3.7403      -11.2217     
1 1 1 7  1  9  o 0 109.364 6.1522  228.57   25.69   67.8322    -179.312    5.36048     -179.312     
1 1 1 7  1  10 o 0 536.124 24.515  5603.73  501.83  537.768    51.8446     38.9111     -128.155     
1 1 1 7  1  11 o 0 307.234 15.2087 1822.41  178.41  297.374    -85.1384    20.9349     94.8616      
1 1 1 7  1  12 o 0 203.808 9.84604 798.63   76.62   164.015    -16.8156    71.6839     163.184      
1 1 1 7  1  13 o 0 144.663 7.21459 401.87   39.85   149.598    -23.0144    6.36007     -23.0144     
1 1 1 7  1  14 o 0 115.26  6.49188 255.26   28.57   125.564    116.546     42.6268     116.546      
1 1 1 7  1  15 o 0 136.12  6.60916 356.97   34.35   187.551    145.612     108.877     145.612      
1 1 1 7  1  16 o 0 206.806 7.91386 830      62.49   186.974    61.1918     34.2644     -118.808     
1 1 1 7  1  17 o 0 79.9788 7.75438 124.71   23.68   90.0418    126.047     1.1756      126.047      
1 1 1 7  1  18 o 0 71.6627 6.91097 100.68   18.91   78.904     155.052     4.95821     155.052      
1 1 1 7  1  19 o 0 115.291 7.04447 265.55   31.01   145.637    87.7962     41.54       87.7962      
1 1 1 7  1  20 o 0 58.2913 11.8601 80.46    25.48   57.5618    -17.1761    4.30536     162.824      
1 1 1 7  1  21 o 0 ?       ?       -23.66   31.89   ?          ?           ?           ?            
1 1 1 7  1  22 o 0 ?       ?       -52.04   20.13   ?          ?           ?           ?            
1 1 1 7  2  0  o 0 208.682 11.6994 840.75   92.55   239.633    0           151.165     -180         
1 1 1 7  2  1  o 0 591.411 19.7252 6749.25  445.42  715.132    29.3986     83.8881     29.3986      
1 1 1 7  2  2  o 0 178.973 7.1149  612.36   48.62   164.026    126.998     48.4242     -53.0018     
1 1 1 7  2  3  o 0 402.377 15.8863 3112.32  244.07  573.884    -170.923    257.682     -170.923     
1 1 1 7  2  4  o 0 40.5191 8.71733 32.64    13.1    90.3916    134.386     222.297     134.386      
1 1 1 7  2  5  o 0 399.506 16.3538 3069.12  249.46  413.547    144.33      59.1848     -35.6695     
1 1 1 7  2  6  o 0 178.009 8.18624 606.04   55.64   182.869    -17.0986    9.7679      -17.0986     
1 1 1 7  2  7  o 0 435.37  18.7899 3653.07  312.35  502.792    93.41       76.323      93.41        
1 1 1 7  2  8  o 0 701.264 28.5494 9594.11  764.43  731.449    118.141     0.697905    118.141      
1 1 1 7  2  9  o 0 865.456 39.8742 14909.9  1317.64 894.922    -110.235    10.3775     -110.235     
1 1 1 7  2  10 o 0 447.906 18.1652 3875.11  310.66  459.234    -100.707    8.92548     79.2932      
1 1 1 7  2  11 o 0 160.714 7.8222  494.59   48      120.917    -90.7005    59.941      89.2995      
1 1 1 7  2  12 o 0 417.446 16.3078 3392.53  259.93  379.135    -0.0377752  76.3587     179.962      
1 1 1 7  2  13 o 0 194.002 9.30287 725.59   68.91   226.425    -2.35745    49.1164     -2.35745     
1 1 1 7  2  14 o 0 233.951 11.4746 1066.13  102.5   233.314    -66.8673    16.3721     113.133      
1 1 1 7  2  15 o 0 129.747 6.62695 324.36   32.83   189.717    -115.804    130.549     -115.804     
1 1 1 7  2  16 o 0 102.272 7.89765 202.99   30.84   98.4286    152.407     2.80023     152.407      
1 1 1 7  2  17 o 0 74.142  6.76112 106.65   19.14   86.9862    -64.3012    9.96755     -64.3012     
1 1 1 7  2  18 o 0 73.4385 6.76882 105.64   18.98   85.1633    -48.2918    13.4444     -48.2918     
1 1 1 7  2  19 o 0 26.8451 11.3448 5.64     20.02   7.40292    146.523     32.1241     -33.4772     
1 1 1 7  2  20 o 0 64.4242 9.58189 90.66    23.57   78.2911    35.8664     24.4266     35.8664      
1 1 1 7  2  21 o 0 ?       ?       56.95    39.19   ?          ?           ?           ?            
1 1 1 7  2  22 o 0 ?       ?       11.03    36.2    ?          ?           ?           ?            
1 1 1 7  3  0  o 0 461.853 21.7643 4125.73  381.86  531.69     0           128.077     7.36987e-14  
1 1 1 7  3  1  o 0 339.851 11.9056 2213.61  154.49  455.687    83.1954     151.848     83.1954      
1 1 1 7  3  2  o 0 764.893 25.7629 11373.2  752.41  733.335    103.87      259.846     -76.1303     
1 1 1 7  3  3  o 0 436.653 16.4212 3666.84  273.78  478.931    176.997     14.7979     -3.00295     
1 1 1 7  3  4  o 0 241.125 10.3165 1113.19  94.98   318.921    -158.098    123.861     -158.098     
1 1 1 7  3  5  o 0 467.522 19.0147 4213.74  339.43  429.176    50.8074     181.414     -129.193     
1 1 1 7  3  6  o 0 404.193 15.9341 3140.33  245.91  422.438    -35.6117    25.73       144.388      
1 1 1 7  3  7  o 0 599.521 24.7233 6974.78  565.94  666.826    13.2576     47.6164     13.2576      
1 1 1 7  3  8  o 0 529.921 21.8944 5430.14  443     596.209    94.7891     94.1511     94.7891      
1 1 1 7  3  9  f 1 421.246 17.4776 3415.93  281.11  512.955    126.378     172.774     126.378      
1 1 1 7  3  10 o 0 323.304 12.5603 2006.93  155.05  339.83     -110.722    19.026      -110.722     
1 1 1 7  3  11 o 0 153.325 8.38534 450.39   49.09   84.6883    159.448     120.565     -20.5518     
1 1 1 7  3  12 o 0 253.976 11.3671 1243.53  110.23  292.754    131.992     86.2724     131.992      
1 1 1 7  3  13 o 0 272.202 10.4866 1432.44  108.99  303.919    17.0992     29.2173     17.0992      
1 1 1 7  3  14 o 0 128.812 6.39244 318.79   31.44   114.036    -109.034    24.1327     70.9662      
1 1 1 7  3  15 o 0 31.1187 11.6068 14.78    18.49   0.849929   -107.203    21.8776     -107.203     
1 1 1 7  3  16 o 0 80.3606 5.80771 124.4    17.82   76.569     117.214     6.86772     117.214      
1 1 1 7  3  17 o 0 94.0103 5.40464 170.5    19.4    122.412    -30.8011    32.0611     -30.8011     
1 1 1 7  3  18 o 0 55.7371 8.94671 62.04    19.04   44.6196    -49.0615    27.3667     130.939      
1 1 1 7  3  19 o 0 77.8277 8.43983 123.6    25.08   78.2402    -144.596    10.8539     35.404       
1 1 1 7  3  20 o 0 34.4245 13.0933 27.45    23.83   28.3239    -73.4722    9.13041     106.528      
1 1 1 7  3  21 o 0 ?       ?       -27.33   18.58   ?          ?           ?           ?            
1 1 1 7  3  22 o 0 ?       ?       143.55   10.02   ?          ?           ?           ?            
1 1 1 7  4  0  o 0 302.088 14.4445 1759.08  165.74  346.179    0           70.929      8.59216e-14  
1 1 1 7  4  1  o 0 95.7151 4.54769 175      16.62   4.3541     13.9174     169.026     -166.083     
1 1 1 7  4  2  o 0 485.284 17.0996 4532     316.84  488.929    -27.8712    105.081     152.129      
1 1 1 7  4  3  o 0 606.418 22.5716 7118.27  522.63  744.52     83.9108     138.799     83.9108      
1 1 1 7  4  4  o 0 147.647 6.44791 416.65   36.35   100.256    -78.5024    100.904     101.498      
1 1 1 7  4  5  o 0 239.636 10.2647 1099.44  93.92   315.212    -150.674    126.715     -150.674     
1 1 1 7  4  6  o 0 236.226 9.547   1067.95  86.11   225.786    178.85      41.5033     -1.1503      
1 1 1 7  4  7  o 0 310.933 13.0053 1854.12  154.4   337.964    -171.052    23.95       -171.052     
1 1 1 7  4  8  o 0 353.035 15.7045 2395.15  211.69  277.62     -116.111    169.824     63.8888      
1 1 1 7  4  9  o 0 159.704 8.5998  487.93   52.44   168.785    165.517     58.2364     165.517      
1 1 1 7  4  10 o 0 347.273 15.1543 2322.02  200.94  368.589    -37.6648    26.509      -37.6648     
1 1 1 7  4  11 f 1 62.1942 11.4812 76.7     26.24   62.1814    35.4495     212.651     35.4495      
1 1 1 7  4  12 o 0 481.83  18.7995 4555.05  345.86  512.86     60.2052     62.5125     60.2052      
1 1 1 7  4  13 o 0 191.275 7.86496 703.53   57.44   216.902    87.5129     35.6746     87.5129      
1 1 1 7  4  14 o 0 32.6627 12.2614 15.76    20.7    17.41      144.798     48.798      144.798      
1 1 1 7  4  15 f 1 116.881 6.39289 263.1    28.53   121.975    21.8893     12.9304     21.8893      
1 1 1 7  4  16 o 0 109.005 6.1268  229.15   25.5    85.7327    179.371     38.9461     -0.629007    
1 1 1 7  4  17 o 0 152.409 6.90806 451.21   40.2    230.21     -170.243    107.024     -170.243     
1 1 1 7  4  18 o 0 88.03   7.18501 152.42   24.15   98.4489    -80.5886    3.2956      -80.5886     
1 1 1 7  4  19 o 0 74.2651 7.01087 110.44   19.88   83.5411    -146.506    8.18766     -146.506     
1 1 1 7  4  20 o 0 69.5135 10.086  107.63   26.77   77.9405    21.0424     11.0985     21.0424      
1 1 1 7  4  21 o 0 ?       ?       -15.83   18.87   ?          ?           ?           ?            
1 1 1 7  4  22 o 0 ?       ?       9.13     27.48   ?          ?           ?           ?            
1 1 1 7  5  0  o 0 671.568 35.5208 8829.61  905     755.184    0           0.0156021   -7.20152e-11 
1 1 1 7  5  1  o 0 503.751 16.1847 4879.49  311.3   661.844    135.706     208.588     135.706      
1 1 1 7  5  2  o 0 99.3794 5.23914 188.69   19.88   42.9368    -12.2008    80.338      167.799      
1 1 1 7  5  3  o 0 222.131 8.68959 943.93   73.7    254.242    -178.007    37.9531     -178.007     
1 1 1 7  5  4  o 0 282.337 10.6519 1526.52  114.83  230.733    -95.4144    153.98      84.5856      
1 1 1 7  5  5  o 0 239.194 9.48437 1094.93  86.62   297.165    -128.64     101.513     -128.64      
1 1 1 7  5  6  o 0 151.078 7.33815 436.38   42.33   134.632    -58.4425    20.0295     121.557      
1 1 1 7  5  7  o 0 411.284 16.2898 3252.41  255.81  420.08     -44.2012    29.3133     135.799      
1 1 1 7  5  8  o 0 133.4   6.05283 340.07   30.83   46.33      40.9553     29.3708     40.9553      
1 1 1 7  5  9  o 0 377.478 17.9346 2745.53  258.49  406.239    2.04209     52.8023     2.04209      
1 1 1 7  5  10 o 0 176.943 9.27169 599.69   62.64   119.423    -92.0554    106.968     87.9446      
1 1 1 7  5  11 o 0 347.784 13.9527 2333.19  185.28  299.425    -46.9469    107.23      133.053      
1 1 1 7  5  12 o 0 159.145 7.61787 485.82   46.29   205.717    -165.557    121.584     -165.557     
1 1 1 7  5  13 o 0 202.396 8.73977 789.21   67.54   181.127    -175.905    63.7197     4.0949       
1 1 1 7  5  14 o 0 58.2453 8.89418 65.6     19.78   9.39382    176.234     54.8464     -3.76599     
1 1 1 7  5  15 o 0 22.7929 10.3756 -11.93   19.92   36.1703    8.38606     100.051     8.38606      
1 1 1 7  5  16 o 0 54.0858 7.956   56.82    16.43   38.0377    163.041     7.80165     -16.9592     
1 1 1 7  5  17 o 0 55.8008 8.46245 61.04    18.03   59.9037    -83.5256    2.7149      -83.5256     
1 1 1 7  5  18 o 0 92.2788 5.77852 165.83   20.36   117.694    -168.468    32.6986     -168.468     
1 1 1 7  5  19 o 0 80.1765 7.47393 129.8    22.88   102.134    127.561     32.3769     127.561      
1 1 1 7  5  20 o 0 46.1315 12.4583 53.18    22.46   54.3567    -124.562    17.4446     -124.562     
1 1 1 7  5  21 o 0 ?       ?       -10.85   18.98   ?          ?           ?           ?            
1 1 1 7  5  22 o 0 ?       ?       24.52    34.62   ?          ?           ?           ?            
1 1 1 7  6  0  o 0 294.804 13.781  1674.32  154.35  327.54     0           36.324      -2.47766e-14 
1 1 1 7  6  1  o 0 568.75  18.7299 6234.83  406.74  814.94     35.0623     384.735     35.0623      
1 1 1 7  6  2  o 0 477.98  16.2995 4393.28  297.47  596.164    132.411     150.472     132.411      
1 1 1 7  6  3  o 0 251.66  9.88564 1212.3   94.99   243.237    156.489     52.7299     -23.5112     
1 1 1 7  6  4  o 0 489.86  19.3553 4627.71  362.02  501.32     -14.4899    71.9318     165.51       
1 1 1 7  6  5  o 0 190.433 8.22705 693.6    59.82   192.178    33.6712     1.74336     33.6712      
1 1 1 7  6  6  o 0 380.906 15.0429 2786.81  218.78  348.805    -171.887    109.803     8.11325      
1 1 1 7  6  7  o 0 540.335 21.6421 5644.11  446.5   529.063    -172.002    63.7515     7.99761      
1 1 1 7  6  8  o 0 307.191 13.4442 1810.3   157.69  359.224    -27.9526    102.525     -27.9526     
1 1 1 7  6  9  o 0 219.732 8.55082 923.78   71.74   188.714    30.8549     50.5058     -149.145     
1 1 1 7  6  10 o 0 296.974 12.8106 1694.73  145.26  371.678    -103.514    149.036     -103.514     
1 1 1 7  6  11 o 0 183.385 9.30875 645.14   65.18   207.95     -105.854    57.9369     -105.854     
1 1 1 7  6  12 o 0 209.981 8.96411 847.6    71.87   154.593    -14.8899    102.424     165.11       
1 1 1 7  6  13 o 0 163.456 8.39434 514.51   52.39   203.754    -45.0103    77.0188     -45.0103     
1 1 1 7  6  14 o 0 55.826  8.09269 60.15    17.25   7.82085    -17.5436    22.8642     162.456      
1 1 1 7  6  15 o 0 108.47  5.86487 226.34   24.29   128.974    0.420888    47.5125     0.420888     
1 1 1 7  6  16 o 0 92.9439 5.76816 166.46   20.47   81.1723    40.4355     13.525      -139.565     
1 1 1 7  6  17 o 0 124.773 5.82273 301.1    27.74   149.965    106.576     10.3852     106.576      
1 1 1 7  6  18 o 0 49.9001 9.88284 51.88    18.16   54.9248    -31.2752    20.5884     -31.2752     
1 1 1 7  6  19 o 0 54.0249 8.92969 60.53    18.42   61.0708    -18.9326    10.7521     -18.9326     
1 1 1 7  6  20 o 0 44.0412 11.703  47.61    20.02   50.6929    -66.356     14.6268     -66.356      
1 1 1 7  6  21 o 0 ?       ?       114.08   39.95   ?          ?           ?           ?            
1 1 1 7  6  22 o 0 ?       ?       24.36    41.85   ?          ?           ?           ?            
1 1 1 7  7  0  f 1 730.643 48.8263 10652.8  1348.17 801.21     180         56.2139     -6.64659e-14 
1 1 1 7  7  1  o 0 38.477  13.3014 36.89    17.58   0.549826   90          2.89837     -90          
1 1 1 7  7  2  o 0 448.712 21.2488 3893.04  362.19  493.398    0           65.256      -1.42677e-15 
1 1 1 7  7  3  o 0 354.809 18.0301 2432.42  242.82  389.651    -90         76.114      90           
1 1 1 7  7  4  o 0 145.49  9.56912 409.82   52.63   147.026    0           34.9946     -9.72576e-15 
1 1 1 7  7  5  o 0 225.295 13.9755 982.67   119.16  241.81     90          31.1161     90           
1 1 1 7  7  6  o 0 1046.25 55.7678 21940.2  2213.36 1116.87    180         45.7128     180          
1 1 1 7  7  7  o 0 383.341 22.5133 2853.18  326.92  398.536    90          19.0485     -90          
1 1 1 7  7  8  o 0 347.204 20.0358 2336.56  263.59  357.338    180         9.2729      180          
1 1 1 7  7  9  o 0 97.2227 8.3839  184.64   30.59   84.4436    90          39.0538     -90          
1 1 1 7  7  10 o 0 295.109 18.1901 1692.8   203.18  305.656    180         3.96566     180          
1 1 1 7  7  11 o 0 125.684 11.4061 310.07   53.7    128.026    -90         48.6084     90           
1 1 1 7  7  12 o 0 86.6243 13.123  153.71   40.41   86.1277    180         71.4655     8.44034e-15  
1 1 1 7  7  13 o 0 142.629 10.3476 397.06   55.67   153.632    90          8.87305     90           
1 1 1 7  7  14 o 0 55.5264 16.9875 74.32    31.4    54.9818    180         7.99689     -3.54927e-15 
1 1 1 7  7  15 o 0 73.0751 10.851  109.63   28.28   74.9552    90          11.7375     -90          
1 1 1 7  7  16 o 0 38.1123 18.8947 43.03    32.86   4.25231    0           1.37556     180          
1 1 1 7  7  17 o 0 52.6889 18.1839 71.85    32.89   62.1557    -90         17.0443     90           
1 1 1 7  7  18 o 0 41.4443 20.1534 54.24    37.11   41.4548    180         15.8758     180          
1 1 1 7  7  19 o 0 23.7909 14.6144 14.05    25.06   7.87303    -90         2.05442     90           
1 1 1 7  7  20 o 0 29.7873 15.7749 31.51    23.81   24.157     180         7.18742     180          
1 1 1 7  7  21 o 0 ?       ?       129.06   63.96   ?          ?           ?           ?            
1 1 1 7  7  22 o 0 ?       ?       92.76    38.45   ?          ?           ?           ?            
1 1 1 8  0  0  o 0 793.308 49.8827 12561.5  1497.26 881.029    180         85.1181     -180         
1 1 1 8  0  1  o 0 843.544 36.7817 13912.8  1179.55 939.68     135         82.2733     -45          
1 1 1 8  0  2  o 0 811.357 35.755  12859.2  1102.77 899.245    -90         52.8139     90           
1 1 1 8  0  3  o 0 83.972  7.10991 137.58   22.42   39.2819    -135        15.8683     45           
1 1 1 8  0  4  o 0 434.369 23.4382 3659.95  386.14  486.374    0           70.6497     5.24091e-15  
1 1 1 8  0  5  o 0 151.695 8.71388 444.09   50.09   146.868    -45         56.2918     -45          
1 1 1 8  0  6  o 0 375.375 22.1324 2735.51  314.69  407.849    90          21.6298     90           
1 1 1 8  0  7  o 0 402.08  24.8932 3147.07  378.81  432.182    -135        23.0725     -135         
1 1 1 8  0  8  o 0 108.637 9.02216 230.18   36.83   9.17551    0           1.94161     1.27198e-13  
1 1 1 8  0  9  o 0 385.201 24.3518 2889.55  354.88  394.867    -45         25.6238     -45          
1 1 1 8  0  10 o 0 344.16  21.2921 2305.79  277.34  358.28     -90         46.5283     90           
1 1 1 8  0  11 o 0 724.113 49.4118 10765    1351.54 739.15     45          74.5677     45           
1 1 1 8  0  12 o 0 182.685 12.3869 649.62   85.49   177.643    0           122.399     0            
1 1 1 8  0  13 o 0 275.828 15.4192 1485.93  161.23  295.993    -45         50.5472     -45          
1 1 1 8  0  14 o 0 30.4552 16.2474 26.29    25.4    3.01706    -90         12.2894     90           
1 1 1 8  0  15 o 0 88.649  10.4349 157.82   34.21   90.1255    -135        12.2138     -135         
1 1 1 8  0  16 o 0 35.7446 15.7638 36       22.42   1.50303    180         0.750458    2.77922e-13  
1 1 1 8  0  17 o 0 101.667 8.75065 204.35   33.39   118.439    -45         42.1114     -45          
1 1 1 8  0  18 o 0 226.912 16.7316 1077.38  143.15  255.948    -90         28.0441     -90          
1 1 1 8  0  19 o 0 41.8012 16.4872 50.08    25.18   44.9525    -135        0.0016316   45           
1 1 1 8  0  20 o 0 21.4591 14.2798 3.26     30.04   11.7857    180         1.83988     4.49466e-14  
1 1 1 8  0  21 o 0 ?       ?       37.4     50.51   ?          ?           ?           ?            
1 1 1 8  0  22 o 0 ?       ?       32.94    18.93   ?          ?           ?           ?            
1 1 1 8  1  0  o 0 409.272 20.4247 3239.83  317.36  462.294    180         61.4843     180          
1 1 1 8  1  1  o 0 495.621 16.7508 4725.76  316.99  540.848    132.5       17.6215     -47.4997     
1 1 1 8  1  2  o 0 284.973 10.6582 1555.21  115.97  290.787    -164.617    39.13       15.3826      
1 1 1 8  1  3  o 0 296.586 11.161  1685.02  126.39  298.756    -52.2967    49.5976     127.703      
1 1 1 8  1  4  o 0 217.053 8.73361 901.28   72.38   145.5      131.58      179.026     -48.4203     
1 1 1 8  1  5  o 0 349.805 13.208  2347.09  176.41  424.753    131.157     84.5505     131.157      
1 1 1 8  1  6  o 0 485.086 19.2705 4537.32  356.92  595.984    79.8935     148.007     79.8935      
1 1 1 8  1  7  f 1 248.293 11.0777 1180.84  105.02  291.771    -77.4557    74.4075     -77.4557     
1 1 1 8  1  8  o 0 382.644 17.0491 2817.08  249.09  297.044    154.555     193.131     -25.4455     
1 1 1 8  1  9  o 0 431.071 18.6437 3582.05  306.86  447.296    79.1919     21.6716     79.1919      
1 1 1 8  1  10 f 1 419.407 19.0123 3403.31  304.46  419.102    -145.933    24.2138     34.0667      
1 1 1 8  1  11 o 0 309.997 12.035  1848.34  142.45  373.573    95.8582     134.409     95.8582      
1 1 1 8  1  12 o 0 357.563 14.0553 2478.64  191.89  389.347    -177.181    71.1139     -177.181     
1 1 1 8  1  13 o 0 123.29  7.55399 292.13   35.56   105.792    117.758     32.9026     -62.2416     
1 1 1 8  1  14 o 0 192.206 8.64444 713.66   63.44   246.732    37.7126     110.113     37.7126      
1 1 1 8  1  15 o 0 179.4   7.76218 622.4    53.17   173.24     6.22893     14.053      -173.771     
1 1 1 8  1  16 o 0 158.601 6.26022 485.32   37.91   161.591    67.0699     15.3359     67.0699      
1 1 1 8  1  17 o 0 69.4274 8.55565 94.49    22.68   77.3792    114.608     3.54228     114.608      
1 1 1 8  1  18 o 0 50.647  9.7329  53.15    18.15   55.8619    159.229     26.3401     159.229      
1 1 1 8  1  19 o 0 47.6475 12.8402 52.24    23.89   48.6079    -72.3013    2.52175     -72.3013     
1 1 1 8  1  20 o 0 49.0047 12.738  59.98    24.05   51.0737    -156.546    4.69095     -156.546     
1 1 1 8  1  21 o 0 ?       ?       26.45    31.2    ?          ?           ?           ?            
1 1 1 8  1  22 o 0 ?       ?       -7.06    20.57   ?          ?           ?           ?            
1 1 1 8  2  0  o 0 912.347 41.087  16353.5  1424.67 1041.6     0           72.3856     -6.07283e-14 
1 1 1 8  2  1  o 0 557.883 18.1563 5995.65  386.75  709.533    -63.374     170.014     -63.374      
1 1 1 8  2  2  o 0 473.906 16.181  4318.36  292.79  481.998    -5.31597    94.1084     174.684      
1 1 1 8  2  3  o 0 57.3212 6.93124 62.81    15.17   20.8863    114.849     83.8941     114.849      
1 1 1 8  2  4  o 0 150.301 6.38462 431.75   36.64   82.6392    16.8736     146.738     -163.126     
1 1 1 8  2  5  o 0 309.855 12.8815 1841.17  152.4   401.268    -70.8013    130.918     -70.8013     
1 1 1 8  2  6  o 0 443.275 19.1803 3788.5   324.63  463.152    139.553     27.9361     -40.4474     
1 1 1 8  2  7  o 0 257.398 10.2361 1268.42  100.6   254.846    166.007     24.8007     -13.9931     
1 1 1 8  2  8  o 0 436.13  18.4112 3664.37  306.59  530.875    51.978      166.801     51.978       
1 1 1 8  2  9  o 0 223.155 9.43252 953.09   80.37   145.973    1.97901     148.968     -178.021     
1 1 1 8  2  10 o 0 397.387 16.1998 3044.52  245.8   404.339    -151.796    6.90562     28.2037      
1 1 1 8  2  11 o 0 237.635 11.4356 1085.45  103.76  214.644    -77.132     46.801      102.868      
1 1 1 8  2  12 o 0 297.285 12.8844 1709.51  146.25  277.929    80.3733     31.1311     -99.6267     
1 1 1 8  2  13 o 0 283.988 12.1172 1566.37  131.39  371.518    -160.463    144.686     -160.463     
1 1 1 8  2  14 o 0 107.808 6.41835 223.35   26.42   68.692     11.5847     68.9662     -168.415     
1 1 1 8  2  15 f 1 111.535 5.72952 239.18   24.4    88.2687    -87.8206    43.471      92.1794      
1 1 1 8  2  16 o 0 166.146 6.6301  533.31   42.06   215.164    151.722     109.653     151.722      
1 1 1 8  2  17 o 0 84.5247 6.75171 138.69   21.79   111.558    -38.6295    36.043      -38.6295     
1 1 1 8  2  18 o 0 63.9202 6.90403 80.2     16.85   60.191     -8.35017    14.2548     171.65       
1 1 1 8  2  19 o 0 81.8633 7.4863  135.16   23.4    98.3915    -79.3753    23.0401     -79.3753     
1 1 1 8  2  20 o 0 24.5365 11.9135 -34.68   35.18   15.3655    -3.66872    0.093411    -3.66872     
1 1 1 8  2  21 o 0 ?       ?       24.22    22.4    ?          ?           ?           ?            
1 1 1 8  2  22 f 1 ?       ?       -40.52   41.97   ?          ?           ?           ?            
1 1 1 8  3  0  o 0 222.861 11.1564 956.91   94.39   253.025    180         46.6118     -3.28817e-14 
1 1 1 8  3  1  o 0 217.211 7.68668 902.19   63.75   199.806    -167.582    69.6007     12.4179      
1 1 1 8  3  2  o 0 542.027 18.857  5663.43  390.26  574.191    -58.194     65.4403     121.806      
1 1 1 8  3  3  o 0 38.3815 9.71109 29.3     14.25   163.302    -39.039     379.948     -39.039      
1 1 1 8  3  4  o 0 477.067 18.7616 4386.53  341.75  466.856    49.1209     131.004     -130.879     
1 1 1 8  3  5  o 0 204.658 8.73401 801.28   68.25   185.163    -88.8323    63.0288     91.1677      
1 1 1 8  3  6  o 0 252.625 10.0314 1221.69  96.76   153.062    85.8362     228.708     -94.1638     
1 1 1 8  3  7  o 0 265.737 12.4872 1353.79  126.7   307.108    -88.1432    65.7096     -88.1432     
1 1 1 8  3  8  o 0 221.784 10.2466 941.7    86.77   198.228    70.8728     43.8577     -109.127     
1 1 1 8  3  9  o 0 211.959 8.91877 859.66   72.18   236.139    -137.972    68.0467     -137.972     
1 1 1 8  3  10 o 0 107.785 7.74887 222.3    31.89   67.7531    -69.6296    7.62215     110.37       
1 1 1 8  3  11 o 0 301.18  12.9073 1747.12  148.43  321.561    169.987     36.7098     169.987      
1 1 1 8  3  12 o 0 136.47  6.74958 356.87   35.17   83.5757    135.732     92.0343     -44.2681     
1 1 1 8  3  13 o 0 226.597 10.4809 993.13   90.68   300.602    -178.071    130.295     -178.071     
1 1 1 8  3  14 o 0 101.529 6.45158 198.12   25.01   59.1993    0.980444    74.0806     -179.02      
1 1 1 8  3  15 o 0 144.168 6.78702 400.78   37.36   98.6556    25.7212     91.9579     -154.279     
1 1 1 8  3  16 o 0 83.1325 6.34811 133.4    20.15   72.3339    -125.327    8.28679     54.6731      
1 1 1 8  3  17 o 0 87.4487 6.07672 148.01   20.29   107.026    94.2454     18.2506     94.2454      
1 1 1 8  3  18 o 0 23.3926 10.2502 -2.04    17.47   10.5237    49.3558     53.5127     49.3558      
1 1 1 8  3  19 o 0 28.2843 11.6231 10.01    20.15   16.6164    -168.308    9.57039     11.6921      
1 1 1 8  3  20 o 0 41.1035 11.9735 41.61    19.93   47.3646    -158.716    17.0741     -158.716     
1 1 1 8  3  21 o 0 ?       ?       74.42    35.56   ?          ?           ?           ?            
1 1 1 8  3  22 o 0 ?       ?       32.48    46.92   ?          ?           ?           ?            
1 1 1 8  3  23 o 0 ?       ?       -28.64   3.59    ?          ?           ?           ?            
1 1 1 8  4  0  o 0 154.18  8.08903 457.96   47.32   174.676    180         165.578     8.61839e-16  
1 1 1 8  4  1  o 0 219.042 8.28603 917.7    69.3    286.419    -82.2951    113.996     -82.2951     
1 1 1 8  4  2  o 0 150.245 7.5148  431.62   43.11   123.575    54.7721     55.9352     -125.228     
1 1 1 8  4  3  o 0 118.57  4.98536 268.58   22.57   7.84902    -5.82277    258.471     -5.82277     
1 1 1 8  4  4  o 0 515.332 21.6482 5134.44  425.96  513.534    -27.8401    120.093     152.16       
1 1 1 8  4  5  o 0 523.575 20.5681 5293.35  411.18  591.889    120.604     48.2362     120.604      
1 1 1 8  4  6  o 0 464.28  17.274  4148.32  306.22  578.119    164.957     162.969     164.957      
1 1 1 8  4  7  o 0 441.194 19.3592 3753.6   326.12  449.777    -144.587    35.0649     35.4133      
1 1 1 8  4  8  o 0 600.962 26.7703 7027.55  614.27  561.776    -78.2753    116.862     101.725      
1 1 1 8  4  9  o 0 286.379 13.2452 1573.81  144.83  320.682    -88.4707    75.8303     -88.4707     
1 1 1 8  4  10 o 0 184.089 8.8705  648.97   62.35   152.344    -93.4814    52.5677     86.5186      
1 1 1 8  4  11 o 0 349.484 14.6275 2359.09  195.19  360.732    -33.9299    15.6735     -33.9299     
1 1 1 8  4  12 o 0 62.2589 9.8941  74.61    23.52   14.353     47.7333     11.0513     -132.267     
1 1 1 8  4  13 o 0 51.5333 10.3611 53.14    19.67   2.27239    -11.1162    32.9742     168.884      
1 1 1 8  4  14 o 0 74.0078 8.03675 105.68   22.71   36.6987    -81.194     44.2223     98.806       
1 1 1 8  4  15 o 0 65.162  7.27888 82.01    18.11   56.6102    -57.4796    0.877077    122.52       
1 1 1 8  4  16 o 0 227.801 9.82305 1017.3   85.44   250.396    118.387     52.6323     118.387      
1 1 1 8  4  17 o 0 99.0109 6.10775 189.81   23.09   148.513    -63.2242    75.9106     -63.2242     
1 1 1 8  4  18 o 0 53.8848 8.80709 58.06    18.12   33.2222    -75.6233    46.4237     104.377      
1 1 1 8  4  19 o 0 41.4857 14.1304 40.09    26.82   46.204     -97.7363    26.1422     -97.7363     
1 1 1 8  4  20 o 0 41.7018 14.7945 48.33    29.62   49.9785    91.5641     21.5353     91.5641      
1 1 1 8  4  21 o 0 ?       ?       213.67   38.48   ?          ?           ?           ?            
1 1 1 8  4  22 o 0 ?       ?       17.81    38.69   ?          ?           ?           ?            
1 1 1 8  5  0  o 0 388.516 19.0311 2916.52  280.77  437.306    180         43.4772     -1.57022e-13 
1 1 1 8  5  1  o 0 309.133 10.2861 1829.68  121.41  372.79     -64.1362    72.1624     -64.1362     
1 1 1 8  5  2  o 0 129.996 5.23822 322.86   26      107.422    6.23825     27.4702     -173.762     
1 1 1 8  5  3  o 0 411.265 16.5459 3253.09  259.82  524.108    -127.392    141.203     -127.392     
1 1 1 8  5  4  o 0 312.991 12.2102 1877.79  145.92  422.926    -61.0485    171.02      -61.0485     
1 1 1 8  5  5  o 0 169.275 8.45394 548.09   54.64   95.6029    -92.0286    154.534     87.9714      
1 1 1 8  5  6  o 0 272.97  11.3523 1427.47  118.32  359.553    111.898     157.496     111.898      
1 1 1 8  5  7  o 0 159.113 6.80628 483.93   41.35   164.954    -158.308    110.609     -158.308     
1 1 1 8  5  8  o 0 268.547 12.3468 1382.43  126.6   233.169    63.3807     72.9109     -116.619     
1 1 1 8  5  9  o 0 379.722 16.0395 2774.24  232.55  373.385    148.335     15.2003     -31.6651     
1 1 1 8  5  10 o 0 102.318 7.16713 200.28   28      34.682     146.013     100.396     -33.9868     
1 1 1 8  5  11 o 0 166.037 8.26703 528.35   52.41   130.677    10.697      64.0284     -169.303     
1 1 1 8  5  12 o 0 198.646 9.3016  759.07   70.55   156.683    163.773     72.7957     -16.2266     
1 1 1 8  5  13 o 0 275.194 9.77496 1463.02  102.71  279.281    170.033     23.3773     -9.96703     
1 1 1 8  5  14 o 0 36.3433 12.6219 23.48    21.46   4.26317    -8.65164    36.3414     171.348      
1 1 1 8  5  15 o 0 200.168 7.99182 775.87   61.08   194.625    161.845     15.1878     -18.1553     
1 1 1 8  5  16 o 0 79.357  6.3102  121.58   19.12   77.747     76.151      13.1389     76.151       
1 1 1 8  5  17 o 0 42.3776 11.4998 37.27    19.08   27.5693    42.5113     29.0576     -137.489     
1 1 1 8  5  18 o 0 116.409 7.08702 266.85   31.5    149.204    130.862     37.4805     130.862      
1 1 1 8  5  19 o 0 77.4087 8.53627 123.55   25.23   104.222    -150.19     45.0986     -150.19      
1 1 1 8  5  20 o 0 27.1289 10.9945 12.91    17.77   19.3687    11.2661     7.32427     -168.734     
1 1 1 8  5  21 o 0 ?       ?       4.89     37.48   ?          ?           ?           ?            
1 1 1 8  5  22 o 0 ?       ?       -157     231.31  ?          ?           ?           ?            
1 1 1 8  5  23 o 0 ?       ?       274.3    255.38  ?          ?           ?           ?            
1 1 1 8  6  0  o 0 109.936 6.12557 232.99   25.53   18.6264    180         4.20612     180          
1 1 1 8  6  1  o 0 785.72  25.627  11997.3  768.82  949.885    -153.41     162.345     -153.41      
1 1 1 8  6  2  o 0 328.196 11.927  2064.32  149.46  304.436    93.0941     109.562     -86.9059     
1 1 1 8  6  3  o 0 497.534 18.7378 4770.88  355.96  595.65     -170.593    96.5004     -170.593     
1 1 1 8  6  4  o 0 114.456 5.59244 250.31   24.44   81.2779    75.737      31.7562     -104.263     
1 1 1 8  6  5  o 0 153.913 6.88139 452.83   40.44   161.822    7.60297     39.8536     7.60297      
1 1 1 8  6  6  o 0 437.735 18.3808 3691.39  307.21  441.125    -161.03     45.8091     18.9697      
1 1 1 8  6  7  o 0 705.313 30.6227 9736.7   824.68  725.113    157.514     13.7062     -22.4862     
1 1 1 8  6  8  o 0 175.934 13.2385 593.7    88.93   189.593    152.165     56.0201     152.165      
1 1 1 8  6  9  o 0 231.719 10.5758 1028.69  93.57   165.739    -98.7127    122.57      81.2873      
1 1 1 8  6  10 o 0 156.898 8.09589 471.26   48.5    119.183    83.4128     56.2829     -96.5872     
1 1 1 8  6  11 o 0 327.93  11.872  2070.19  148.65  314.273    64.772      30.7473     -115.228     
1 1 1 8  6  12 o 0 117.312 8.74035 264.6    39.15   73.2279    -46.3275    70.4373     133.672      
1 1 1 8  6  13 f 1 173.903 7.6401  581.68   50.73   154.284    125.533     51.0739     -54.4669     
1 1 1 8  6  14 o 0 100.331 6.52598 193.6    25      89.7992    58.9163     20.9599     -121.084     
1 1 1 8  6  15 o 0 30.8316 12.1772 11.16    21.14   21.3497    82.9122     87.5344     82.9122      
1 1 1 8  6  16 o 0 132.55  7.84225 341.37   39.69   100.898    177.802     55.9241     -2.19844     
1 1 1 8  6  17 o 0 33.5514 10.7346 22.23    15.52   17.0802    158.431     15.0287     -21.5693     
1 1 1 8  6  18 o 0 44.4637 10.5183 41.9     17.6    52.6292    -0.626051   18.2468     -0.626051    
1 1 1 8  6  19 o 0 32.0303 12.4749 18.91    21.97   25.3349    141.8       0.342339    -38.1996     
1 1 1 8  6  20 o 0 31.7849 13.6552 19.15    29.84   13.1967    45.6746     35.5967     -134.325     
1 1 1 8  6  21 f 1 ?       ?       23.69    26.81   ?          ?           ?           ?            
1 1 1 8  6  22 o 0 ?       ?       11.42    23.59   ?          ?           ?           ?            
1 1 1 8  6  23 o 0 ?       ?       -49.07   39.22   ?          ?           ?           ?            
1 1 1 8  7  0  o 0 357.46  17.5719 2467.21  238.51  397.537    0           54.7897     180          
1 1 1 8  7  1  o 0 311.633 10.417  1859.51  123.95  357.776    -32.8427    43.5264     -32.8427     
1 1 1 8  7  2  o 0 75.6888 5.53988 109.46   16.01   4.23843    19.4853     77.8978     -160.515     
1 1 1 8  7  3  o 0 46.4909 8.51375 42.66    14.55   22.012     109.559     62.6131     109.559      
1 1 1 8  7  4  o 0 313.679 11.6816 1885.39  139.91  311.346    59.7212     38.0528     -120.279     
1 1 1 8  7  5  o 0 150.107 7.30364 430.78   41.86   98.1134    42.6169     97.0047     -137.383     
1 1 1 8  7  6  o 0 28.8612 12.6893 -7.38    26.96   60.1463    116.96      133.095     116.96       
1 1 1 8  7  7  o 0 224.594 9.22283 965.2    79.09   223.068    1.55011     3.85381     1.55011      
1 1 1 8  7  8  o 0 424.886 18.7875 3479.11  304.79  452.386    -78.7385    45.477      -78.7385     
1 1 1 8  7  9  o 0 226.591 11.1631 984.23   96.58   177.067    -8.98921    86.1185     171.011      
1 1 1 8  7  10 o 0 337.386 13.5956 2190.83  175.14  380.276    23.547      81.815      23.547       
1 1 1 8  7  11 o 0 214.433 9.80155 883.11   80.25   238.245    86.0707     55.2892     86.0707      
1 1 1 8  7  12 o 0 134.09  46.8894 416.88   296.59  163.046    -98.7753    100.527     -98.7753     
1 1 1 8  7  13 o 0 264.541 10.0577 1353.98  101.59  286.016    -51.029     15.4041     -51.029      
1 1 1 8  7  14 o 0 142.973 6.92983 393.62   37.83   161.913    -46.5015    32.6498     -46.5015     
1 1 1 8  7  15 o 0 132.449 5.93416 337.66   30.01   132.21     99.8776     1.49642     99.8776      
1 1 1 8  7  16 o 0 179.341 8.06415 625.81   55.22   162.269    61.9734     27.4841     -118.027     
1 1 1 8  7  17 o 0 203.961 8.43642 817.79   65.7    279.757    -52.3258    84.1019     -52.3258     
1 1 1 8  7  18 o 0 85.4255 6.86447 143.73   22.39   131.416    28.8213     76.2344     28.8213      
1 1 1 8  7  19 o 0 20.4865 9.33092 -6.79    16.16   1.31323    -92.742     30.0713     -92.742      
1 1 1 8  7  20 o 0 48.2966 12.9823 61.44    24.46   68.1621    -50.4654    47.6082     -50.4654     
1 1 1 8  7  21 o 0 ?       ?       79.31    23.95   ?          ?           ?           ?            
1 1 1 8  7  22 o 0 ?       ?       -26.44   51.58   ?          ?           ?           ?            
1 1 1 8  8  0  o 0 178.402 12.0527 617.07   81.24   38.3374    180         15.679      -180         
1 1 1 8  8  1  o 0 234.557 11.5252 1059.8   102.65  256.743    -90         58.831      -90          
1 1 1 8  8  2  o 0 129.333 8.28335 323.54   40.52   135.142    180         14.4232     1.37628e-13  
1 1 1 8  8  3  o 0 272.552 12.9371 1430.92  133.94  296.987    -90         3.87247     -90          
1 1 1 8  8  4  o 0 260.683 16.4759 1317.5   162.49  278.404    0           74.8399     -4.45341e-16 
1 1 1 8  8  5  o 0 451.195 23.829  3948.31  407.9   479.999    -90         32.542      -90          
1 1 1 8  8  6  o 0 104.762 8.96071 214.31   35.24   67.1255    180         1.30215     180          
1 1 1 8  8  7  o 0 580.414 32.2896 6579.75  710.52  597.906    90          134.913     -90          
1 1 1 8  8  8  o 0 189.112 9.83261 689.16   70.56   192.846    0           43.2384     -180         
1 1 1 8  8  9  o 0 28.2076 16.6911 17.75    30.38   4.05857    -90         43.6031     90           
1 1 1 8  8  10 o 0 40.5989 22.2041 45.23    48.4    9.18669    0           43.4218     -180         
1 1 1 8  8  11 f 1 40.2088 19.892  46.21    36.39   16.7449    90          34.9176     -90          
1 1 1 8  8  12 o 0 119.975 8.27436 279.66   37.49   118.827    180         18.987      4.39297e-14  
1 1 1 8  8  13 o 0 162.248 14.9436 522.7    90.77   173.462    -90         22.363      -90          
1 1 1 8  8  14 o 0 192.295 12.1918 724.07   88.69   201.135    180         43.5628     180          
1 1 1 8  8  15 o 0 108.482 9.2161  231.71   37.54   110.799    -90         12.8376     90           
1 1 1 8  8  16 o 0 143.632 9.66247 404.63   52.44   142.992    180         37.5419     180          
1 1 1 8  8  17 o 0 31.2901 16.4648 29.16    25.81   6.255      -90         1.05611     90           
1 1 1 8  8  18 o 0 49.923  16.6572 64.79    28.21   56.9884    0           5.45248     180          
1 1 1 8  8  19 o 0 24.535  16.0402 7.89     35.73   22.4048    -90         14.166      90           
1 1 1 8  8  20 o 0 39.1976 18.3196 55.55    30.39   41.9226    0           0.911376    180          
1 1 1 8  8  21 f 1 ?       ?       7.38     25.36   ?          ?           ?           ?            
1 1 1 8  8  22 o 0 ?       ?       -8.44    19.39   ?          ?           ?           ?            
1 1 1 9  0  1  o 0 340.902 18.0319 2246.98  233.21  374.593    -135        92.6707     45           
1 1 1 9  0  2  o 0 307.319 16.555  1825.37  192.97  338.728    180         32.1413     1.23392e-13  
1 1 1 9  0  3  o 0 659.988 36.584  8541.63  915.43  735.085    -45         125.983     -45          
1 1 1 9  0  4  f 1 32.326  16.3997 29.56    25.01   9.09174    90          73.4762     -90          
1 1 1 9  0  5  o 0 154.997 10.2618 465.29   60.12   166.057    45          7.42761     45           
1 1 1 9  0  6  o 0 95.1157 9.06367 177.56   32.23   98.5666    180         106.433     1.70437e-14  
1 1 1 9  0  7  o 0 127.959 9.28391 317.85   44.81   130.514    135         15.581      -45          
1 1 1 9  0  8  o 0 316.364 22.5516 1952.47  269.23  327.34     -90         102.653     90           
1 1 1 9  0  9  o 0 639.74  35.5209 8029.08  861.54  651.77     45          27.5088     -135         
1 1 1 9  0  10 o 0 387.385 27.4378 2949.29  401.16  400.808    0           238.052     2.55169e-16  
1 1 1 9  0  11 o 0 341.621 23.2251 2291.12  299.73  346.571    -45         21.9376     -45          
1 1 1 9  0  12 o 0 235.231 13.5207 1074.86  120.52  233.529    90          4.32406     -90          
1 1 1 9  0  13 o 0 330.907 16.3333 2139.38  205.22  352.861    -135        10.2223     45           
1 1 1 9  0  14 o 0 348.869 19.4582 2416.99  257.35  362.685    180         54.217      180          
1 1 1 9  0  15 o 0 112.984 8.88876 250.27   37.8    114.282    135         35.4463     135          
1 1 1 9  0  16 o 0 81.8299 8.48221 133.13   25.85   80.1342    90          7.3681      90           
1 1 1 9  0  17 o 0 22.4918 14.4779 3.83     27.63   4.956      45          6.28361     -135         
1 1 1 9  0  18 o 0 20.2546 12.714  6.39     19.96   12.9997    180         27.8613     3.2739e-15   
1 1 1 9  0  19 o 0 22.491  14.9227 1.38     32.41   13.6019    135         7.4193      -45          
1 1 1 9  0  20 o 0 33.1448 16.849  38.9     26.43   32.9581    90          4.91154     90           
1 1 1 9  0  21 f 1 ?       ?       -13.94   13.78   ?          ?           ?           ?            
1 1 1 9  1  0  o 0 387.114 19.0975 2895.92  280.71  430.847    0           69.5109     -4.28844e-14 
1 1 1 9  1  1  o 0 112.75  5.42391 242.89   23.35   37.9449    -125.378    304.148     -125.378     
1 1 1 9  1  2  o 0 76.3158 5.49779 111.28   16.02   4.46159    1.12742     116.138     1.12742      
1 1 1 9  1  3  o 0 227.94  9.12649 994.16   79.43   185.771    -134.372    120.543     45.6283      
1 1 1 9  1  4  o 0 640.329 24.4365 7954.59  597.45  744.036    103.519     64.8131     103.519      
1 1 1 9  1  5  o 0 171.999 8.42508 565.87   55.33   132.865    30.1293     83.1983     -149.871     
1 1 1 9  1  6  o 0 180.584 8.12754 623.68   56.04   181.965    -42.1875    5.39234     -42.1875     
1 1 1 9  1  7  o 0 438.862 17.2487 3706.37  289.03  487.432    -121.535    48.0413     -121.535     
1 1 1 9  1  8  o 0 558.437 22.2059 6032.43  473.48  630.805    -103.653    114.348     -103.653     
1 1 1 9  1  9  o 0 126.138 6.12309 304.09   29.49   90.0236    -101.408    33.1933     78.5917      
1 1 1 9  1  10 o 0 686.628 31.5129 9353.5   826.17  762.942    1.44667     111.627     1.44667      
1 1 1 9  1  11 o 0 331.197 12.8011 2113.07  161.88  462.051    -174.623    263.937     -174.623     
1 1 1 9  1  12 o 0 138.902 7.93238 370.31   42.07   29.533     -37.3868    206.967     142.613      
1 1 1 9  1  13 f 1 90.0451 8.67919 156.22   29.84   36.2696    -64.3739    98.467      115.626      
1 1 1 9  1  14 o 0 35.7228 11.8871 23.74    18.98   11.8451    -161.895    37.3067     -161.895     
1 1 1 9  1  15 f 1 70.6277 7.31632 96.36    19.73   57.4694    -49.5845    13.4104     130.416      
1 1 1 9  1  16 o 0 200.753 8.12378 783.58   62.27   182.997    -97.4195    24.6725     82.5805      
1 1 1 9  1  17 o 0 32.0414 12.1334 15.86    20.39   13.1875    -123.776    19.9327     56.2242      
1 1 1 9  1  18 o 0 51.6067 8.4397  53.07    16.63   46.9164    163.667     7.97498     -16.3329     
1 1 1 9  1  19 o 0 45.7146 11.0679 46.64    19.14   30.016     140.338     32.3668     -39.6621     
1 1 1 9  1  20 o 0 26.6264 11.9898 1.64     25.65   20.0212    -10.1857    0.892778    -10.1857     
1 1 1 9  1  21 o 0 ?       ?       12.54    30.17   ?          ?           ?           ?            
1 1 1 9  1  22 o 0 ?       ?       69.16    31.9    ?          ?           ?           ?            
1 1 1 9  2  0  o 0 85.6192 7.59191 143.33   24.37   76.1271    180         54.7896     2.10516e-13  
1 1 1 9  2  1  o 0 339.565 11.7992 2209.67  152.98  387.771    120.874     29.6477     120.874      
1 1 1 9  2  2  o 0 151.872 6.07541 440.78   35.23   85.8087    -20.2326    141.982     159.767      
1 1 1 9  2  3  o 0 289.792 11.363  1608.89  125.73  408.004    -148.274    190.7       -148.274     
1 1 1 9  2  4  o 0 461.62  18.8845 4107.52  332.85  501.537    175.36      20.4861     -4.63961     
1 1 1 9  2  5  o 0 224.176 9.04609 961.54   77.43   237.504    -25.2009    9.8957      -25.2009     
1 1 1 9  2  6  o 0 122.656 6.4955  287.54   30.42   60.396     -168.376    30.9004     -168.376     
1 1 1 9  2  7  o 0 273.666 12.3771 1435.68  129.33  306.781    24.4921     59.8137     24.4921      
1 1 1 9  2  8  o 0 191.64  8.37749 702.46   61.3    138.309    131.311     98.7913     -48.6887     
1 1 1 9  2  9  o 0 184.537 7.4936  651.22   52.8    141.728    -129.48     69.1922     50.5195      
1 1 1 9  2  10 o 0 284.704 12.532  1557.15  136.23  306.552    -153.827    42.7017     -153.827     
1 1 1 9  2  11 o 0 108.172 8.07707 224.2    33.36   34.2337    46.7198     136.498     -133.28      
1 1 1 9  2  12 o 0 280.457 11.3826 1518.41  121.89  330.811    -147.035    115.026     -147.035     
1 1 1 9  2  13 o 0 171.692 8.58206 567.88   56.26   215.161    122.001     84.838      122.001      
1 1 1 9  2  14 o 0 140.128 6.43691 377.47   34.44   166.476    -129.772    68.5321     -129.772     
1 1 1 9  2  15 o 0 46.0374 11.7017 43.28    20.62   0.744549   -158.312    81.4531     -158.312     
1 1 1 9  2  16 f 1 42.561  10.0601 36.94    16.11   15.1268    125.787     26.529      -54.2133     
1 1 1 9  2  17 o 0 239.297 9.47151 1131.03  86.54   318.573    -2.19949    84.96       -2.19949     
1 1 1 9  2  18 o 0 98.3999 6.60613 189.85   24.82   116.491    68.1071     19.2458     68.1071      
1 1 1 9  2  19 o 0 51.8692 10.4855 58.92    20.04   41.5944    138.64      23.0458     -41.3603     
1 1 1 9  2  20 o 0 63.5476 12.0388 97.98    28.15   65.3376    -136.126    1.5154      -136.126     
1 1 1 9  2  21 o 0 ?       ?       41.4     15.44   ?          ?           ?           ?            
1 1 1 9  2  22 o 0 ?       ?       61.35    59.47   ?          ?           ?           ?            
1 1 1 9  3  0  f 1 66.7698 7.60246 88.44    18.81   27.9587    0           33.1778     -180         
1 1 1 9  3  1  o 0 638.211 22.1165 7880.09  538.94  630.051    -124.986    170.405     55.014       
1 1 1 9  3  2  o 0 321.855 12.9521 1986.71  159.17  353.324    -3.64158    0.738663    -3.64158     
1 1 1 9  3  3  o 0 131.126 5.96605 328.57   29.87   84.9825    -156.442    89.0965     23.5577      
1 1 1 9  3  4  f 1 337.209 13.5492 2181.65  174.45  314.975    152.303     112.019     -27.6968     
1 1 1 9  3  5  f 1 504.949 18.8563 4914.5   363.55  553.098    -58.2902    13.2524     -58.2902     
1 1 1 9  3  6  o 0 145.81  6.36751 406.33   35.45   151.052    157.326     44.4642     157.326      
1 1 1 9  3  7  o 0 300.945 13.1855 1737.12  151.51  214.688    6.72889     189.342     -173.271     
1 1 1 9  3  8  o 0 363.072 18.0035 2538.51  249.58  364.683    171.029     8.63098     -8.97059     
1 1 1 9  3  9  o 0 505.039 22.0744 4941.82  425.67  540.606    40.798      62.3323     40.798       
1 1 1 9  3  10 f 1 603.086 26.0172 7134.53  599.1   735.092    -57.8703    232.094     -57.8703     
1 1 1 9  3  11 o 0 166.967 8.61629 534.47   54.93   104.762    125.502     118.351     -54.4982     
1 1 1 9  3  12 f 1 106.607 6.96234 217.9    28.34   71.0328    36.2942     49.4425     -143.706     
1 1 1 9  3  13 f 1 123.259 6.77819 291.71   31.9    97.2618    25.8312     49.7774     -154.169     
1 1 1 9  3  14 o 0 51.1734 10.4235 52.69    19.66   25.8746    -108.978    35.8543     71.022       
1 1 1 9  3  15 o 0 17.2624 8.36172 -28.3    17.15   10.5931    143.849     25.9112     143.849      
1 1 1 9  3  16 o 0 102.871 7.20243 205      28.29   113.524    -86.2741    36.6595     -86.2741     
1 1 1 9  3  17 o 0 183.283 7.92213 657.04   55.44   260.51     -154.829    99.8356     -154.829     
1 1 1 9  3  18 o 0 74.2429 7.39749 108.85   20.97   106.956    -37.7751    55.5008     -37.7751     
1 1 1 9  3  19 f 1 68.8766 7.85596 96.72    20.66   72.1438    -152.886    0.0755537   -152.886     
1 1 1 9  3  20 o 0 35.8099 13.9427 32.52    27.44   27.2727    95.9239     14.0081     -84.0761     
1 1 1 9  3  21 o 0 ?       ?       -26.61   19.36   ?          ?           ?           ?            
1 1 1 9  3  22 o 0 ?       ?       28.45    40.15   ?          ?           ?           ?            
1 1 1 9  4  0  o 0 51.0978 12.0684 57.5     20.43   9.83262    0           25.475      -180         
1 1 1 9  4  1  o 0 465.201 15.3696 4158.19  273     654.223    140.791     277.296     140.791      
1 1 1 9  4  2  o 0 495.86  17.5208 4733.33  331.72  680.357    73.0328     253.544     73.0328      
1 1 1 9  4  3  o 0 140.335 6.4349  376.4    34.48   100.942    139.198     78.8783     -40.8017     
1 1 1 9  4  4  o 0 546.049 20.5317 5757.39  428.07  681.239    161.352     153.014     161.352      
1 1 1 9  4  5  o 0 424.316 17.4517 3465.52  282.74  482.062    22.0731     52.4874     22.0731      
1 1 1 9  4  6  o 0 544.52  21.4012 5730.42  444.95  551.263    -159.582    63.5587     20.4175      
1 1 1 9  4  7  o 0 575.453 24.1658 6421.22  530.97  607.743    -27.7115    19.4964     -27.7115     
1 1 1 9  4  8  o 0 408.814 15.2537 3210.59  238.1   359.683    -12.9565    114.472     167.043      
1 1 1 9  4  9  o 0 374.272 15.2066 2693.59  217.31  441.231    66.0779     137.201     66.0779      
1 1 1 9  4  10 f 1 362.557 15.6055 2534.91  216.03  333.843    27.6903     69.1028     -152.31      
1 1 1 9  4  11 o 0 385.889 17.2797 2892.61  254.6   479.02     -39.1891    183.876     -39.1891     
1 1 1 9  4  12 o 0 206.101 8.2815  816.03   65.17   224.855    -82.7947    54.26       -82.7947     
1 1 1 9  4  13 f 1 58.9682 8.80735 67.04    19.83   10.0985    110.187     116.617     110.187      
1 1 1 9  4  14 o 0 68.5597 9.2102  91.05    24.11   5.49914    177.394     123.529     -2.6057      
1 1 1 9  4  15 o 0 125.521 6.6602  303.82   31.92   164.093    -2.47231    86.4789     -2.47231     
1 1 1 9  4  16 o 0 107.253 5.66524 221.63   23.2    103.146    -96.4386    4.24403     -96.4386     
1 1 1 9  4  17 f 1 78.0801 7.11109 118.73   21.2    84.5038    -113.537    3.73035     66.4635      
1 1 1 9  4  18 o 0 58.6392 7.23548 67.85    16.2    84.0311    -76.1443    49.277      -76.1443     
1 1 1 9  4  19 o 0 62.2361 14.1198 92.67    32.79   55.7919    140.28      18.5574     -39.7202     
1 1 1 9  4  20 o 0 87.5941 10.121  174.25   33.85   93.7604    158.953     5.92386     158.953      
1 1 1 9  4  21 f 1 ?       ?       25.5     30.09   ?          ?           ?           ?            
1 1 1 9  4  22 o 0 ?       ?       54.7     75.43   ?          ?           ?           ?            
1 1 1 9  5  0  o 0 16.9379 11.0802 -1.06    17.08   4.2343     180         135.122     2.06868e-14  
1 1 1 9  5  1  o 0 415.753 15.5087 3321.55  246.19  409.873    -159.766    99.7227     20.2345      
1 1 1 9  5  2  o 0 196.393 7.46932 737.46   56.01   245.727    38.4187     89.188      38.4187      
1 1 1 9  5  3  o 0 271.15  10.3322 1407.69  106.97  288.986    -48.9356    9.03958     131.064      
1 1 1 9  5  4  o 0 439.457 16.9559 3715.62  284.51  482.269    176.454     0.997647    -3.54628     
1 1 1 9  5  5  o 0 449.53  18.0057 3891.64  309.05  496.326    121.07      29.2806     121.07       
1 1 1 9  5  6  o 0 147.288 6.85129 414.68   38.53   105.079    -7.17507    74.7582     172.825      
1 1 1 9  5  7  o 0 430.368 18.152  3567.31  298.28  573.446    -158.012    265.674     -158.012     
1 1 1 9  5  8  o 0 179.342 7.92535 615.07   54.27   170.847    62.1291     3.18474     62.1291      
1 1 1 9  5  9  o 0 99.1426 6.7944  187.93   25.72   35.9183    -0.662438   248.792     -0.662438    
1 1 1 9  5  10 o 0 116.539 6.88586 259.81   30.64   80.3551    125.153     24.4721     -54.847      
1 1 1 9  5  11 o 0 125.654 8.49359 302.75   40.75   101.57     -60.4229    32.5371     119.577      
1 1 1 9  5  12 o 0 149.757 7.12132 430.24   40.72   140.948    -127.491    2.01814     -127.491     
1 1 1 9  5  13 o 0 187.139 8.49785 674.88   60.72   214.56     -67.7309    46.1088     -67.7309     
1 1 1 9  5  14 f 1 199.486 8.27252 768.91   63.01   201.665    48.7851     7.12563     -131.215     
1 1 1 9  5  15 o 0 195.058 9.89432 742.77   73.69   175.743    63.6387     39.836      -116.361     
1 1 1 9  5  16 o 0 57.0314 9.44628 63.71    20.57   1.7709     167.612     106.86      167.612      
1 1 1 9  5  17 o 0 31.9321 10.9722 19.03    16.18   5.10238    153.187     46.7613     -26.8131     
1 1 1 9  5  18 o 0 51.2667 10.268  55.21    19.39   61.4032    -56.3182    17.6957     -56.3182     
1 1 1 9  5  19 o 0 84.5988 8.20703 147.14   26.51   117.923    25.6937     57.9634     25.6937      
1 1 1 9  5  20 o 0 35.0622 13.5405 31.56    25.77   35.7124    140.252     7.92962     140.252      
1 1 1 9  5  21 o 0 ?       ?       48.61    26.82   ?          ?           ?           ?            
1 1 1 9  6  0  o 0 52.8843 9.94661 58.77    17.98   21.1427    180         52.2429     9.56962e-14  
1 1 1 9  6  1  o 0 53.4755 6.69505 54.66    13.67   17.6102    6.68342     61.7157     6.68342      
1 1 1 9  6  2  o 0 70.8548 5.72193 95.93    15.48   14.7508    -163.937    123.041     -163.937     
1 1 1 9  6  3  o 0 159.309 6.31295 485.04   38.4    52.1455    -15.7965    228.632     164.204      
1 1 1 9  6  4  o 0 195.9   7.93062 733.9    59.32   147.976    29.0206     107.429     -150.979     
1 1 1 9  6  5  o 0 272.582 11.7681 1423.79  122.48  314.816    164.528     63.7197     164.528      
1 1 1 9  6  6  o 0 378.889 16.417  2760.54  237.5   365.084    122.305     67.531      -57.6954     
1 1 1 9  6  7  o 0 168.913 7.49988 545.52   48.37   193.386    -54.8956    88.9368     -54.8956     
1 1 1 9  6  8  o 0 240.627 10.6458 1108.76  97.81   214.294    -139.112    45.824      40.8876      
1 1 1 9  6  9  o 0 843.991 35.9211 14186.4  1157.57 883.237    -33.8235    65.6365     -33.8235     
1 1 1 9  6  10 o 0 163.599 9.26589 512.93   57.88   185.059    99.4615     97.9879     99.4615      
1 1 1 9  6  11 o 0 336.526 13.1486 2185.85  168.95  308.392    117.5       56.3495     -62.5        
1 1 1 9  6  12 o 0 283.735 10.7388 1554.94  116.34  278.54     140.412     3.69773     140.412      
1 1 1 9  6  13 o 0 153.775 7.56714 454.91   44.43   176.51     -106.749    46.6049     -106.749     
1 1 1 9  6  14 o 0 22.2786 10.1149 -10.54   18.66   20.8665    -155.653    60.4967     -155.653     
1 1 1 9  6  15 o 0 163.569 6.98754 516.64   43.64   163.109    -17.1354    0.390843    -17.1354     
1 1 1 9  6  16 o 0 145.892 7.53977 413.21   42      161.497    127.657     42.7881     127.657      
1 1 1 9  6  17 o 0 77.4577 7.56384 117.31   22.37   106.612    90.7034     45.9321     90.7034      
1 1 1 9  6  18 o 0 66.9173 8.14859 89.35    20.82   88.2632    4.2109      33.5874     4.2109       
1 1 1 9  6  19 o 0 86.8934 6.37175 151      21.14   95.3609    -30.5237    5.1398      -30.5237     
1 1 1 9  6  20 o 0 34.9248 13.7072 31.82    26.63   37.5451    -113.282    22.1533     -113.282     
1 1 1 9  6  21 o 0 ?       ?       52.3     31.78   ?          ?           ?           ?            
1 1 1 9  6  22 o 0 ?       ?       -16.41   49      ?          ?           ?           ?            
1 1 1 9  7  0  o 0 129.958 8.38089 326.74   41.19   125.607    180         20.3716     -180         
1 1 1 9  7  1  f 1 310.222 10.6197 1842.91  125.79  329.843    97.1381     12.228      -82.8619     
1 1 1 9  7  2  o 0 438.035 15.5706 3687.2   260.42  524.996    138.668     94.2894     138.668      
1 1 1 9  7  3  o 0 73.0609 5.5133  101.99   15.38   1.7181     -52.8894    69.0403     127.111      
1 1 1 9  7  4  o 0 88.805  6.30833 150.72   21.39   13.8656    -151.786    182.693     -151.786     
1 1 1 9  7  5  o 0 814.251 32.0189 13007.5  995.46  871.747    -28.419     5.86082     -28.419      
1 1 1 9  7  6  o 0 321.82  12.7127 1985.82  156.21  401.159    -109.021    138.749     -109.021     
1 1 1 9  7  7  o 0 158.704 7.44929 481.56   45.14   154.346    120.188     20.9052     120.188      
1 1 1 9  7  8  o 0 434.205 17.2593 3628.43  286.14  443.244    86.8733     11.1701     86.8733      
1 1 1 9  7  9  o 0 274.433 11.4788 1444.45  120.28  274.908    8.3882      3.18028     -171.612     
1 1 1 9  7  10 o 0 293.809 13.6127 1662.33  152.71  298.948    57.3937     12.8835     57.3937      
1 1 1 9  7  11 o 0 199.605 8.96694 764.74   68.34   214.81     -155.459    41.4747     -155.459     
1 1 1 9  7  12 o 0 180.169 7.85991 623.73   54.07   205.155    65.8166     71.93       65.8166      
1 1 1 9  7  13 o 0 182.489 7.21175 640.37   50.25   204.429    39.9435     36.7729     39.9435      
1 1 1 9  7  14 o 0 209.92  8.26306 852.1    66.23   220.077    -6.57834    8.57862     -6.57834     
1 1 1 9  7  15 o 0 81.5422 7.91405 128.85   24.64   72.624     66.0843     7.28701     -113.916     
1 1 1 9  7  16 o 0 103.868 6.48276 208.6    25.71   89.0628    -84.1066    22.0249     95.8934      
1 1 1 9  7  17 o 0 101.44  6.6121  200.23   25.61   145.718    -53.422     64.6234     -53.422      
1 1 1 9  7  18 o 0 82.7628 7.82898 136.44   24.74   99.8995    119.763     18.0072     119.763      
1 1 1 9  7  19 o 0 48.6959 20.2486 70.26    62.14   62.0781    -12.679     33.3979     -12.679      
1 1 1 9  7  20 o 0 27.2587 11.9415 9.36     23.7    21.6211    177.079     3.84131     177.079      
1 1 1 9  7  21 o 0 ?       ?       29.85    71.18   ?          ?           ?           ?            
1 1 1 9  7  22 o 0 ?       ?       -41.48   27.66   ?          ?           ?           ?            
1 1 1 9  8  0  o 0 184.106 10.6148 654.5    74.05   75.8032    0           53.9854     -1.11081e-14 
1 1 1 9  8  1  o 0 267.074 9.25527 1364.9   94.38   218.954    -41.1944    132.788     138.806      
1 1 1 9  8  2  o 0 340     11.4074 2214.71  148.09  277.191    133.845     177.876     -46.1554     
1 1 1 9  8  3  f 1 172.483 8.16307 568.99   53.76   175.81     74.3025     17.305      74.3025      
1 1 1 9  8  4  o 0 122.304 5.91242 285.84   27.61   84.0155    39.3007     48.2022     -140.699     
1 1 1 9  8  5  o 0 285.549 11.4034 1562.11  124.33  280.778    72.768      28.0556     -107.232     
1 1 1 9  8  6  o 0 232.428 8.08825 1033.17  71.78   154.69     160.101     155.796     -19.8995     
1 1 1 9  8  7  o 0 111.099 5.60585 235.84   23.78   72.3163    -13.7648    19.5689     166.235      
1 1 1 9  8  8  o 0 485.819 18.3751 4549.38  340.85  508.644    -101.017    40.6628     -101.017     
1 1 1 9  8  9  o 0 168.688 7.18695 544.28   46.29   192.598    -87.6126    88.4062     -87.6126     
1 1 1 9  8  10 o 0 87.7443 9.34853 147.62   31.32   26.6849    -88.5236    32.411      91.4764      
1 1 1 9  8  11 o 0 77.1689 8.37273 114.26   24.67   47.2025    -9.43198    13.2186     170.568      
1 1 1 9  8  12 o 0 186.338 7.85128 667.33   55.86   128.909    -153.539    99.421      26.4607      
1 1 1 9  8  13 o 0 212.668 9.18339 873.99   74.57   211.979    60.8855     15.9782     -119.115     
1 1 1 9  8  14 o 0 81.7908 7.46091 129.11   23.3    85.6313    115.746     17.3627     115.746      
1 1 1 9  8  15 o 0 36.2677 11.5526 25.62    17.99   1.26071    -39.4645    45.2621     140.536      
1 1 1 9  8  16 o 0 164.102 7.35584 522.87   46.09   225.292    148.755     62.0762     148.755      
1 1 1 9  8  17 o 0 77.2948 6.44806 116.25   19.03   98.365     -49.3901    27.7231     -49.3901     
1 1 1 9  8  18 o 0 18.9898 9.14594 -26.48   19.61   9.04033    24.864      46.7968     24.864       
1 1 1 9  8  19 o 0 76.12   10.8346 126.88   31.49   115.251    18.5894     73.7551     18.5894      
1 1 1 9  8  20 o 0 18.7771 9.24788 -35.34   23.62   11.1777    -103.973    55.3647     -103.973     
1 1 1 9  8  21 o 0 ?       ?       1.16     25.75   ?          ?           ?           ?            
1 1 1 9  8  22 o 0 ?       ?       -9.33    32.38   ?          ?           ?           ?            
1 1 1 9  9  0  o 0 345.264 21.2745 2315.33  278.02  376.524    180         17.4597     180          
1 1 1 9  9  1  o 0 147.157 8.83827 418.31   49.25   152.446    90          24.5232     90           
1 1 1 9  9  2  o 0 259.281 12.3119 1294.69  121.26  280.872    0           112.196     1.98114e-14  
1 1 1 9  9  3  o 0 26.0285 14.681  17.52    21.99   0.503648   -90         6.39909     90           
1 1 1 9  9  4  o 0 121.466 9.44835 287.08   43.21   124.212    180         39.9614     2.181e-14    
1 1 1 9  9  5  o 0 205.252 10.1135 811.21   78.82   211.832    -90         103.192     -90          
1 1 1 9  9  6  o 0 524.386 29.3239 5358.59  582.93  539.227    0           128.518     1.77876e-14  
1 1 1 9  9  7  o 0 299.603 17.4653 1737.97  198.24  305.653    90          15.9871     90           
1 1 1 9  9  8  o 0 437.749 22.5798 3715.37  375.11  442.172    0           1.50939     -180         
1 1 1 9  9  9  f 1 23.222  14.4901 7.44     25.45   0.821923   90          13.3342     -90          
1 1 1 9  9  10 o 0 403.131 23.8083 3180.69  363.54  410.081    0           123.381     180          
1 1 1 9  9  11 o 0 20.7946 14.2337 -17.53   33.93   2.78506    -90         27.6136     90           
1 1 1 9  9  12 o 0 89.7461 10.3295 160.67   34.33   95.1109    0           34.9926     180          
1 1 1 9  9  13 o 0 244.03  14.8178 1167.96  136.9   258.645    90          23.2116     90           
1 1 1 9  9  14 o 0 97.5235 9.87018 188.82   35.89   100.804    180         35.5832     180          
1 1 1 9  9  15 o 0 199.758 10.2689 777.9    77.85   202.325    90          38.2674     90           
1 1 1 9  9  16 o 0 183.422 11.8388 664.75   82.12   219.885    180         11.0795     180          
1 1 1 9  9  17 o 0 13.9946 10.0309 -27.83   22.46   1.45828    90          7.00254     -90          
1 1 1 9  9  18 o 0 21.7478 13.3013 10.44    20.58   6.45428    0           3.21749     180          
1 1 1 9  9  19 o 0 18.6756 13.1079 -21.28   33.5    10.9808    90          13.3414     -90          
1 1 1 9  9  20 o 0 24.5532 14.1164 21.49    20.78   22.1422    0           3.77254     180          
1 1 1 9  9  21 o 0 ?       ?       39.82    75.77   ?          ?           ?           ?            
1 1 1 9  9  22 o 0 ?       ?       17.73    17.3    ?          ?           ?           ?            
1 1 1 10 0  0  o 0 748.649 51.4526 11229.6  1454.82 818.076    180         85.2734     -180         
1 1 1 10 0  1  f 1 482.966 24.0517 4520.93  441.02  528.393    -45         6.6913      -45          
1 1 1 10 0  2  f 1 476.399 27.8632 4422.25  502.86  526.856    90          16.6439     90           
1 1 1 10 0  3  o 0 166.451 9.49569 534.72   59.9    123.464    -135        73.3925     -135         
1 1 1 10 0  4  f 1 423.594 21.1652 3471.68  340.37  467.973    180         117.849     2.66992e-14  
1 1 1 10 0  5  o 0 343.244 20.9412 2287.36  272.11  370.876    135         4.98621     135          
1 1 1 10 0  6  f 1 394.65  21.1934 3016.81  317.25  423.126    90          66.0493     90           
1 1 1 10 0  7  o 0 36.4438 15.7725 36.33    22.47   6.31156    45          38.2219     -135         
1 1 1 10 0  8  o 0 288.576 16.1321 1610.16  176.48  296.609    180         12.6428     1.45081e-13  
1 1 1 10 0  9  o 0 448.726 30.933  3955.4   524.2   454.154    -45         44.5803     -45          
1 1 1 10 0  10 o 0 243.614 14.8528 1150.77  136.98  250.386    -90         43.4958     -90          
1 1 1 10 0  11 o 0 26.4078 15.9006 14.25    28.4    1.13047    -135        6.47916     45           
1 1 1 10 0  12 o 0 413.873 27.8483 3429.76  435.5   408.143    180         80.9601     3.70329e-14  
1 1 1 10 0  13 o 0 24.8734 15.5866 8.3      29.84   9.85596    135         68.6939     -45          
1 1 1 10 0  14 o 0 43.4363 17.5617 51.07    28.33   44.2528    -90         69.7436     90           
1 1 1 10 0  15 o 0 267.96  14.1719 1413.28  144.07  269.201    45          45.046      -135         
1 1 1 10 0  16 o 0 37.8697 18.5323 42.33    31.45   5.14646    0           1.76872     180          
1 1 1 10 0  17 o 0 17.3995 11.68   -5.69    21.11   0.990796   -45         2.72116     135          
1 1 1 10 0  18 o 0 18.456  12.6254 -11      26.61   9.25391    90          11.0104     -90          
1 1 1 10 0  19 o 0 21.9542 14.077  7.55     25.76   16.1367    45          12.2162     -135         
1 1 1 10 0  20 o 0 30.9297 16.2102 34.31    24.94   28.8708    180         5.12576     180          
1 1 1 10 0  21 o 0 ?       ?       -5.2     41.95   ?          ?           ?           ?            
1 1 1 10 1  0  o 0 44.4571 12.4503 45.65    18.27   4.4424     0           16.4825     180          
1 1 1 10 1  1  o 0 470.245 16.107  4251.5   289.2   441.216    152.151     148.89      -27.8486     
1 1 1 10 1  2  o 0 156.038 6.44361 465.35   38.39   130.854    15.5683     53.5316     -164.432     
1 1 1 10 1  3  o 0 227.93  9.3234  994.16   81.14   276.157    -123.139    73.5429     -123.139     
1 1 1 10 1  4  o 0 264.55  11.2632 1340.71  113.77  244.106    144.712     81.4924     -35.2884     
1 1 1 10 1  5  o 0 138.541 5.90006 366.77   31.21   61.5182    7.79331     150.281     -172.207     
1 1 1 10 1  6  o 0 440.203 17.7655 3730.9   298.6   490.85     -106.853    47.5735     -106.853     
1 1 1 10 1  7  o 0 106.951 5.81841 218.57   23.76   66.0624    -167.055    17.9162     12.9453      
1 1 1 10 1  8  o 0 373.515 14.8742 2679.27  212.13  528.733    -101.53     311.699     -101.53      
1 1 1 10 1  9  o 0 381.174 15.6218 2795.25  227.36  339.451    141.074     81.9983     -38.9257     
1 1 1 10 1  10 o 0 312.499 15.2131 1882.57  181.52  326.264    140.708     26.2226     140.708      
1 1 1 10 1  11 o 0 274.218 10.1373 1444.35  106.14  224.188    6.47896     97.2507     -173.521     
1 1 1 10 1  12 o 0 302.393 12.1341 1769.73  140.1   220.359    -123.127    149.924     56.873       
1 1 1 10 1  13 f 1 70.8947 7.35156 96.62    19.9    32.3607    129.546     3.38514     -50.454      
1 1 1 10 1  14 o 0 51.6032 9.67553 53.28    18.36   21.7563    107.628     46.5394     -72.372      
1 1 1 10 1  15 f 1 18.6794 9.07388 -34.71   20.45   19.4138    123.027     49.282      123.027      
1 1 1 10 1  16 o 0 165.883 7.65263 534.22   48.47   185.774    -19.2173    54.4388     -19.2173     
1 1 1 10 1  17 o 0 189.131 8.61466 703.3    62.21   232.315    -135.229    33.3086     -135.229     
1 1 1 10 1  18 o 0 100.598 6.74298 198.9    25.9    106.788    59.4398     6.65646     -120.56      
1 1 1 10 1  19 o 0 33.6195 12.3019 23.44    20.62   28.2042    -103.151    2.96585     -103.151     
1 1 1 10 1  20 o 0 23.1408 11.189  -27.09   30.19   12.2522    88.616      2.40553     -91.384      
1 1 1 10 1  21 o 0 ?       ?       -12.58   15.14   ?          ?           ?           ?            
1 1 1 10 1  22 o 0 ?       ?       53.61    55.73   ?          ?           ?           ?            
1 1 1 10 2  0  o 0 279.464 12.6621 1503.41  134.48  312.199    0           114.505     1.65846e-13  
1 1 1 10 2  1  o 0 564.262 18.0332 6132.37  388.52  625.896    60.7784     2.01947     60.7784      
1 1 1 10 2  2  o 0 470.747 17.1986 4264.71  309.13  532.756    167.05      19.3764     167.05       
1 1 1 10 2  3  o 0 480.216 17.2342 4438.05  316     557.712    59.8658     51.7455     59.8658      
1 1 1 10 2  4  o 0 132.549 6.27151 335.77   31.74   126.712    -114.649    52.9682     -114.649     
1 1 1 10 2  5  o 0 322.352 14.2354 1994.63  175.21  358.002    -78.6953    32.7224     -78.6953     
1 1 1 10 2  6  o 0 609.112 22.989  7183.99  534.66  681.447    -62.2577    60.9258     -62.2577     
1 1 1 10 2  7  o 0 369.933 14.8462 2628.1   209.7   405.822    -29.6366    53.9736     -29.6366     
1 1 1 10 2  8  o 0 299.829 12.0588 1722.94  138.05  374.639    38.4609     154.859     38.4609      
1 1 1 10 2  9  o 0 473.606 21.5193 4345.65  389.14  524.242    -175.736    100.159     -175.736     
1 1 1 10 2  10 o 0 203.481 10.2068 793.97   79.3    144.339    28.521      110.163     -151.479     
1 1 1 10 2  11 o 0 120.687 7.73425 279.07   35.64   109.83     147.182     1.07311     -32.8181     
1 1 1 10 2  12 o 0 79.2038 7.48967 120.4    22.65   20.4977    -172.381    93.3773     7.61925      
1 1 1 10 2  13 f 1 60.3846 9.04317 70.35    20.85   4.20985    65.2929     83.5311     -114.707     
1 1 1 10 2  14 o 0 143.7   8.57334 399.32   47.04   158.966    -62.6684    28.7206     -62.6684     
1 1 1 10 2  15 o 0 126.374 6.2049  307.59   29.94   127.251    178.321     8.40661     178.321      
1 1 1 10 2  16 o 0 96.8152 6.38153 181.06   23.59   104.571    -44.0524    33.0855     -44.0524     
1 1 1 10 2  17 o 0 93.9543 7.02186 171.9    25.19   148.473    66.8213     95.1572     66.8213      
1 1 1 10 2  18 o 0 52.5487 10.4888 58.12    20.3    70.821     107.265     39.1185     107.265      
1 1 1 10 2  19 o 0 52.4757 9.67623 59.45    18.66   57.6505    79.5534     11.204      79.5534      
1 1 1 10 2  20 o 0 19.8278 9.53644 -20.79   21.14   5.55522    -65.06      14.0804     114.94       
1 1 1 10 2  21 o 0 ?       ?       -1.15    25.86   ?          ?           ?           ?            
1 1 1 10 2  22 o 0 ?       ?       17.21    28.55   ?          ?           ?           ?            
1 1 1 10 3  0  o 0 169.167 9.3308  551.95   59.85   186.25     0           43.4998     1.94475e-14  
1 1 1 10 3  1  o 0 113.269 5.51    245.14   23.83   84.5403    16.394      10.622      16.394       
1 1 1 10 3  2  o 0 446.216 15.9736 3827.59  272.15  497.422    85.5719     1.71014     85.5719      
1 1 1 10 3  3  o 0 271.519 10.106  1411.34  104.77  370.701    57.2776     161.169     57.2776      
1 1 1 10 3  4  o 0 395.329 15.2347 3002.4   229.96  545.504    -130.788    228.503     -130.788     
1 1 1 10 3  5  o 0 268.583 10.5918 1381.34  108.62  248.338    128.962     69.1922     -51.0381     
1 1 1 10 3  6  o 0 495.664 19.5837 4738.8   370.63  482.208    -101.886    92.0912     78.1142      
1 1 1 10 3  7  o 0 213.282 9.9723  870.76   81.21   272.986    108.061     141.656     108.061      
1 1 1 10 3  8  o 0 97.524  9.99015 182.06   37.2    41.064     172.852     59.7544     -7.14849     
1 1 1 10 3  9  o 0 162.503 7.49111 505.06   46.48   162.013    60.4476     35.7184     60.4476      
1 1 1 10 3  10 o 0 298.63  12.144  1713.45  138.47  273.289    148.303     52.1372     -31.6966     
1 1 1 10 3  11 o 0 170.471 8.18105 557.08   53.25   172.145    87.3897     16.2483     87.3897      
1 1 1 10 3  12 o 0 152.981 7.26742 449.09   42.45   160.26     131.802     37.9353     131.802      
1 1 1 10 3  13 o 0 283.81  13.7213 1575.8   148.69  315.485    -17.216     38.6956     -17.216      
1 1 1 10 3  14 o 0 29.5947 11.434  11.36    18.38   7.17122    -28.4613    43.4565     -28.4613     
1 1 1 10 3  15 o 0 27.3406 11.2037 5.58     18.67   3.42523    -45.3683    17.9836     -45.3683     
1 1 1 10 3  16 o 0 135.932 6.81291 357.55   35.36   125.998    -109.951    7.11684     70.0492      
1 1 1 10 3  17 o 0 26.8422 11.1779 4.56     18.98   0.626425   157.245     39.6967     157.245      
1 1 1 10 3  18 o 0 83.9511 7.08798 139.04   22.72   118.294    -121.868    56.1488     -121.868     
1 1 1 10 3  19 o 0 41.1653 14.2726 40.22    27.43   32.0728    -7.686      15.8319     172.314      
1 1 1 10 3  20 o 0 45.3281 12.9659 54.25    23.58   59.9246    3.15359     39.1004     3.15359      
1 1 1 10 3  21 o 0 ?       ?       20.68    32.11   ?          ?           ?           ?            
1 1 1 10 3  22 o 0 ?       ?       -26.54   70.54   ?          ?           ?           ?            
1 1 1 10 4  0  o 0 286.849 13.6741 1585.5   148.99  325.081    0           29.9572     -180         
1 1 1 10 4  1  o 0 221.658 9.26108 940.18   78.38   194.471    -133.137    90.6977     46.8626      
1 1 1 10 4  2  o 0 161.94  6.5031  501.23   40.21   136.911    116.277     59.1313     -63.7231     
1 1 1 10 4  3  o 0 81.4635 5.55869 126.8    17.29   9.44042    38.1282     96.8935     -141.872     
1 1 1 10 4  4  o 0 209.374 8.49726 838.54   67.93   191.717    2.02202     50.6615     -177.978     
1 1 1 10 4  5  o 0 114.689 6.36666 251.39   27.88   85.0679    24.573      8.31438     -155.427     
1 1 1 10 4  6  o 0 209.808 9.21743 842.3    73.84   150.722    25.1958     129.258     -154.804     
1 1 1 10 4  7  o 0 175.323 7.8172  587.79   52.33   81.2881    -169.623    182.759     10.3773      
1 1 1 10 4  8  o 0 372.926 14.5957 2670.24  207.83  378.126    -76.7899    3.77262     -76.7899     
1 1 1 10 4  9  o 0 221.616 8.36469 939.82   70.78   237.09     169.888     52.7849     169.888      
1 1 1 10 4  10 o 0 241.438 10.2998 1118.12  94.95   270.911    23.9594     71.2773     23.9594      
1 1 1 10 4  11 o 0 57.1304 12.2943 65.33    26.05   5.38035    -126.892    9.14665     53.1082      
1 1 1 10 4  12 o 0 156.575 8.00051 471.06   47.83   93.067     -164.927    111.27      15.0732      
1 1 1 10 4  13 o 0 126.399 6.21402 306.59   29.99   127.119    -160.823    9.96852     -160.823     
1 1 1 10 4  14 o 0 134.961 6.26224 350.21   32.27   141.464    -160.913    11.8118     -160.913     
1 1 1 10 4  15 o 0 81.7734 6.886   129.08   21.5    47.362     85.4543     60.7411     -94.5457     
1 1 1 10 4  16 o 0 47.4795 10.4854 46.09    18.5    19.4632    -96.1529    34.2677     83.8471      
1 1 1 10 4  17 o 0 30.0912 11.5719 13.17    18.78   8.4516     125.887     25.6746     -54.1128     
1 1 1 10 4  18 o 0 104.183 6.81761 213.75   27.12   125.014    97.8422     21.2311     97.8422      
1 1 1 10 4  19 o 0 40.6663 12.1067 38.14    20.18   27.3133    -27.5436    25.2235     152.456      
1 1 1 10 4  20 o 0 56.1079 9.26101 70.33    19.84   74.3321    100.447     39.1336     100.447      
1 1 1 10 4  21 o 0 ?       ?       3.66     25.27   ?          ?           ?           ?            
1 1 1 10 5  0  f 1 530.964 23.8876 5456.23  482.05  599.908    180         182.782     -180         
1 1 1 10 5  1  o 0 280.92  9.64002 1510.4   103.4   422.363    -31.4995    246.588     -31.4995     
1 1 1 10 5  2  o 0 477.442 16.4155 4383.67  299.25  520.036    138.424     19.5373     -41.5758     
1 1 1 10 5  3  o 0 39.4111 10.0906 30.88    15.25   89.3992    94.4574     217.182     94.4574      
1 1 1 10 5  4  o 0 112.658 5.80261 242.52   24.96   67.8684    113.849     19.3674     113.849      
1 1 1 10 5  5  o 0 201.834 9.00417 779.41   69.39   212.007    35.1117     16.9172     35.1117      
1 1 1 10 5  6  o 0 130.67  6.03098 326.29   30.09   34.9039    56.1093     184.077     -123.891     
1 1 1 10 5  7  o 0 782.07  29.8121 11955.6  890.22  819.67     100.805     22.7965     100.805      
1 1 1 10 5  8  o 0 359.423 14.8009 2480.77  203.12  242.011    -169.195    241.763     10.8054      
1 1 1 10 5  9  o 0 244.969 11.755  1151.1   109.95  271.945    -156.018    74.4273     -156.018     
1 1 1 10 5  10 f 1 272.249 10.9456 1422.83  113.78  293.638    112.254     49.7591     112.254      
1 1 1 10 5  11 f 1 347.924 13.1349 2337.23  174.49  315.824    -55.2267    61.6703     124.773      
1 1 1 10 5  12 o 0 269.113 12.5661 1405.25  129.12  282.56     71.3502     44.6985     71.3502      
1 1 1 10 5  13 o 0 320.754 14.5521 2021.2   178.22  351.721    113.647     32.3725     113.647      
1 1 1 10 5  14 o 0 34.3529 12.1024 20.53    19.79   9.58186    110.35      69.6998     110.35       
1 1 1 10 5  15 o 0 90.2259 6.56312 157.01   22.61   97.7405    172.151     28.3973     172.151      
1 1 1 10 5  16 o 0 136.301 6.41975 359.08   33.41   148.827    -64.469     35.4475     -64.469      
1 1 1 10 5  17 o 0 94.2624 6.7294  172.96   24.22   123.306    -96.2887    37.9518     -96.2887     
1 1 1 10 5  18 o 0 149.287 6.86307 439.44   39.12   178.489    135.349     25.5838     135.349      
1 1 1 10 5  19 o 0 38.694  13.6664 34.67    25.25   11.116     28.6134     55.2183     -151.387     
1 1 1 10 5  20 o 0 34.2228 13.3307 30.33    25.09   25.592     -90.0443    13.2899     89.9557      
1 1 1 10 5  21 o 0 ?       ?       1.04     22.62   ?          ?           ?           ?            
1 1 1 10 5  22 o 0 ?       ?       -46.79   21.55   ?          ?           ?           ?            
1 1 1 10 6  0  o 0 88.0132 7.57745 151.26   25.03   49.6778    180         15.8051     -2.16547e-13 
1 1 1 10 6  1  o 0 314.096 11.4193 1890.13  136.95  257.186    -23.6087    175.05      156.391      
1 1 1 10 6  2  o 0 363.363 13.3142 2532.76  184.72  442.063    115.102     90.9978     115.102      
1 1 1 10 6  3  o 0 596.684 20.5029 6874.39  467.11  590.87     74.8549     133.143     -105.145     
1 1 1 10 6  4  o 0 284.164 11.2185 1546.83  121.72  288.524    150.534     20.2791     -29.4657     
1 1 1 10 6  5  o 0 399.626 18.336  3076.5   279.78  388.31     113.644     70.2124     -66.3559     
1 1 1 10 6  6  o 0 345.009 13.6345 2283.8   179.61  434.509    -16.0813    153.57      -16.0813     
1 1 1 10 6  7  o 0 336.562 12.5379 2171.65  161.12  407.099    75.4917     137.299     75.4917      
1 1 1 10 6  8  o 0 289.702 12.1811 1608.85  134.74  228.214    -48.0928    120.599     131.907      
1 1 1 10 6  9  o 0 482.366 19.8727 4504.78  366.01  416.51     -65.4937    160.628     114.506      
1 1 1 10 6  10 o 0 420.166 17.2264 3418.28  276.36  435.977    105.186     25.0548     105.186      
1 1 1 10 6  11 o 0 197.598 8.88438 749.47   67.03   216.124    -169.153    50.247      -169.153     
1 1 1 10 6  12 o 0 69.4762 9.23949 92.99    24.51   10.5608    24.2028     138.257     24.2028      
1 1 1 10 6  13 o 0 31.2684 12.4858 9.99     22.45   39.558     -74.182     103.97      -74.182      
1 1 1 10 6  14 o 0 63.3629 7.79556 77.54    18.86   55.3345    -81.0482    0.462052    -81.0482     
1 1 1 10 6  15 o 0 201.032 8.64926 785.56   66.39   255.978    -169.864    114.046     -169.864     
1 1 1 10 6  16 o 0 94.3284 6.88295 172.35   24.79   100.041    -9.71362    22.3988     -9.71362     
1 1 1 10 6  17 o 0 76.8823 6.5542  115.02   19.24   92.9779    -96.1583    18.828      -96.1583     
1 1 1 10 6  18 o 0 100.583 8.42081 203.02   32.34   142.075    91.2201     64.4033     91.2201      
1 1 1 10 6  19 o 0 55.6545 10.8628 69.12    22.26   65.7889    78.427      20.1378     78.427       
1 1 1 10 6  20 o 0 37.8563 13.6146 40.37    25.16   37.2138    14.2365     27.3186     14.2365      
1 1 1 10 6  21 o 0 ?       ?       104.31   45.92   ?          ?           ?           ?            
1 1 1 10 6  22 o 0 ?       ?       -17.54   13.07   ?          ?           ?           ?            
1 1 1 10 7  0  o 0 568.56  26.9562 6273.15  582.19  633.481    180         307.914     180          
1 1 1 10 7  1  o 0 142.468 5.40101 387.8    29.38   112.306    -82.1117    54.969      97.8883      
1 1 1 10 7  2  o 0 326.457 12.4631 2043.18  155.35  335.947    -118.439    34.4134     61.5611      
1 1 1 10 7  3  o 0 20.6721 9.16392 -5.28    14.42   95.1032    57.1935     199.611     57.1935      
1 1 1 10 7  4  o 0 179.166 7.85421 613.85   53.73   206.103    153.14      68.6317     153.14       
1 1 1 10 7  5  o 0 175.828 7.52068 591.11   50.49   211.017    -82.5125    97.4141     -82.5125     
1 1 1 10 7  6  o 0 266.331 11.2478 1358.78  114.38  179.696    -40.5676    179.885     139.432      
1 1 1 10 7  7  o 0 485.607 20.7626 4554.06  384.97  552.452    107.225     117.637     107.225      
1 1 1 10 7  8  o 0 21.7107 9.98916 -14.99   19.15   29.0951    -79.1809    61.4682     -79.1809     
1 1 1 10 7  9  o 0 252.424 11.6746 1222.64  112.52  284.542    43.7013     70.2457     43.7013      
1 1 1 10 7  10 o 0 103.9   7.96042 206.75   31.58   21.5036    -90.6302    134.148     89.3698      
1 1 1 10 7  11 o 0 151.256 7.22736 438.44   41.74   147.06     -157.971    8.9212      -157.971     
1 1 1 10 7  12 o 0 94.9533 6.97556 173.05   25.29   81.9119    -26.6933    31.8346     -26.6933     
1 1 1 10 7  13 o 0 202.589 8.77927 792.38   67.91   249.703    -100.342    87.9882     -100.342     
1 1 1 10 7  14 o 0 63.3804 8.6901  77.84    21.03   54.4393    -67.7363    1.88778     112.264      
1 1 1 10 7  15 o 0 30.4827 11.9316 11.66    20.15   1.97101    166.541     24.6557     166.541      
1 1 1 10 7  16 o 0 116.91  6.81693 264.79   30.43   177.38     -88.5566    85.5451     -88.5566     
1 1 1 10 7  17 o 0 34.2133 11.9783 21.94    19.36   17.7719    99.3536     17.3172     -80.6464     
1 1 1 10 7  18 o 0 34.9595 11.3815 25.43    17.4    30.7596    152.46      1.33103     -27.5397     
1 1 1 10 7  19 o 0 52.0826 11.1183 61.44    21.46   54.512     -80.3232    4.36111     -80.3232     
1 1 1 10 7  20 o 0 31.2253 13.4125 21.68    28.78   10.8433    -125.726    38.2535     54.2738      
1 1 1 10 7  21 o 0 ?       ?       39.75    39.64   ?          ?           ?           ?            
1 1 1 10 7  22 f 1 ?       ?       13.04    11.13   ?          ?           ?           ?            
1 1 1 10 8  0  o 0 479.873 21.0588 4447.79  384.16  529.674    0           281.36      7.25268e-15  
1 1 1 10 8  1  o 0 204.384 7.33488 798.65   57.24   189.034    136.329     47.0154     -43.6708     
1 1 1 10 8  2  o 0 211.305 7.62762 853.75   61.54   156.522    -71.7365    130.09      108.263      
1 1 1 10 8  3  o 0 62.2349 6.5944  74.03    15.67   23.4523    92.4674     110.595     92.4674      
1 1 1 10 8  4  o 0 266.284 10.6636 1357.85  108.42  277.438    178.227     6.63506     178.227      
1 1 1 10 8  5  o 0 302.647 11.8028 1755.21  136.39  250.099    166.82      127.473     -13.1796     
1 1 1 10 8  6  o 0 497.208 20.3493 4772.16  386.32  475.045    -85.1265    67.3643     94.8735      
1 1 1 10 8  7  o 0 663.258 27.1282 8564.3   687.01  805.947    -60.0762    264.523     -60.0762     
1 1 1 10 8  8  o 0 84.9309 6.19519 137.87   20.09   19.1665    69.1999     65.0302     -110.8       
1 1 1 10 8  9  o 0 199.844 8.47262 764.61   64.65   131.724    105.63      129.2       -74.3702     
1 1 1 10 8  10 o 0 125.838 8.5894  303.5    41.27   86.5179    -87.9412    66.0537     92.0588      
1 1 1 10 8  11 o 0 248.686 10.602  1191.06  100.67  365.367    -135.955    256.361     -135.955     
1 1 1 10 8  12 o 0 24.0173 10.6341 -6.36    19.34   75.9028    -47.8972    173.554     -47.8972     
1 1 1 10 8  13 o 0 124.565 7.23273 298.58   34.4    121.132    -57.4618    2.79681     -57.4618     
1 1 1 10 8  14 o 0 173.226 8.12202 580.64   53.72   141.287    -112.24     69.5995     67.7596      
1 1 1 10 8  15 f 1 181.277 7.34518 635.99   50.84   152.772    -68.16      54.3116     111.84       
1 1 1 10 8  16 o 0 119.901 6.92652 278.79   31.71   179.706    -35.4857    82.6612     -35.4857     
1 1 1 10 8  17 o 0 31.8155 12.4802 14.24    22.07   13.0433    -176.14     17.1392     3.85996      
1 1 1 10 8  18 o 0 122.576 8.05732 301.56   37.71   148.301    -91.1661    25.019      -91.1661     
1 1 1 10 8  19 o 0 68.905  9.08802 100.47   23.91   83.9421    173.622     22.7039     173.622      
1 1 1 10 8  20 o 0 20.2387 9.60479 -12.68   20.05   2.97511    -41.6283    40.4698     -41.6283     
1 1 1 10 8  21 o 0 ?       ?       -7.23    46.32   ?          ?           ?           ?            
1 1 1 10 9  0  o 0 544.85  24.2671 5745.81  502.56  595.326    180         43.2676     -5.56885e-14 
1 1 1 10 9  1  o 0 266.754 9.4372  1361.75  96.12   241.525    77.0821     70.558      -102.918     
1 1 1 10 9  2  o 0 29.3759 10.2774 14.57    14.25   55.3104    4.26098     122.948     4.26098      
1 1 1 10 9  3  o 0 218.798 8.21748 915.6    68.65   128.106    -41.194     192.043     138.806      
1 1 1 10 9  4  o 0 371.239 15.1961 2647.48  215.4   377.357    -146.077    17.4299     33.923       
1 1 1 10 9  5  o 0 478.135 20.4933 4413.8   374.13  478.719    -89.7024    38.5676     90.2976      
1 1 1 10 9  6  o 0 30.0941 13.1806 -6.92    28.86   70.4538    174.889     157.231     174.889      
1 1 1 10 9  7  o 0 210.713 8.7478  849.38   70.38   230.054    -40.5697    61.3331     -40.5697     
1 1 1 10 9  8  o 0 318.231 12.1853 1942.66  148.06  221.017    -166.188    186.271     13.8122      
1 1 1 10 9  9  o 0 267.587 10.5578 1373.36  107.87  321.457    165.281     118.387     165.281      
1 1 1 10 9  10 o 0 340.164 14.4747 2235.44  188     283.778    -163.359    114.38      16.6411      
1 1 1 10 9  11 o 0 75.424  8.75395 109.31   25.21   35.9094    109.098     5.1588      109.098      
1 1 1 10 9  12 o 0 190.385 7.47253 696.6    54.32   238.641    -34.3597    86.6436     -34.3597     
1 1 1 10 9  13 o 0 76.3725 6.84142 112.18   19.95   47.271     28.8868     0.951575    -151.113     
1 1 1 10 9  14 o 0 103.87  6.88863 208.04   27.32   89.5807    43.1233     25.609      -136.877     
1 1 1 10 9  15 o 0 224.368 8.49205 979.26   72.75   250.698    21.6443     55.5677     21.6443      
1 1 1 10 9  16 o 0 30.454  10.9152 15.99    16.16   5.09838    -89.1315    41.5716     90.8685      
1 1 1 10 9  17 o 0 144.401 6.16848 405.99   34.01   195.141    142.572     62.0669     142.572      
1 1 1 10 9  18 o 0 101.894 7.30236 207.08   28.41   110.481    29.6371     4.06632     -150.363     
1 1 1 10 9  19 o 0 44.1005 13.0114 47.46    23.39   51.4512    -50.1839    15.0655     -50.1839     
1 1 1 10 9  20 o 0 29.6053 12.9608 18.96    27.88   22.4325    -134.117    7.73654     45.8831      
1 1 1 10 9  21 o 0 ?       ?       -11.48   25.03   ?          ?           ?           ?            
1 1 1 10 10 0  o 0 498.618 33.6869 4882.38  634.62  529.827    0           242.895     -180         
1 1 1 10 10 1  o 0 181.014 8.08566 629.82   55.63   188.839    -90         56.3133     -90          
1 1 1 10 10 2  o 0 259.635 12.0141 1297.67  118.52  273.783    0           136.68      9.75439e-16  
1 1 1 10 10 3  o 0 378.485 21.1441 2776.59  303.38  398.401    -90         5.92856     -90          
1 1 1 10 10 4  o 0 419.993 22.8819 3420.87  364.45  440.441    180         50.2868     180          
1 1 1 10 10 5  o 0 144.466 8.8766  403.35   48.54   147.905    90          119.361     -90          
1 1 1 10 10 6  o 0 376.412 21.1595 2746.52  301.91  383.178    0           122.876     180          
1 1 1 10 10 7  o 0 342.995 16.9512 2271.21  220.76  346.358    90          33.3159     90           
1 1 1 10 10 8  o 0 38.2233 17.4502 40.81    27.5    17.0364    0           99.3934     -180         
1 1 1 10 10 9  o 0 27.9442 16.5677 17.31    30.03   0.400618   -90         4.36281     90           
1 1 1 10 10 10 o 0 265.959 14.5025 1371.02  146.27  267.828    180         124.896     180          
1 1 1 10 10 11 o 0 135.992 10.3628 360.9    53.09   134.787    90          76.7408     -90          
1 1 1 10 10 12 o 0 79.1116 9.56966 125.29   27.95   81.8031    0           46.7633     -180         
1 1 1 10 10 13 o 0 412.752 21.457  3401.84  336.07  433.298    -90         49.7388     -90          
1 1 1 10 10 14 o 0 62.8333 11.8226 83.81    25.39   49.1293    0           17.8651     1.13598e-14  
1 1 1 10 10 15 o 0 22.6683 13.9154 9.55     22.69   1.34233    -90         3.66463     90           
1 1 1 10 10 16 o 0 175.027 9.63443 599.76   63.94   207.938    0           18.5275     0            
1 1 1 10 10 17 o 0 31.9613 17.7051 30.7     31.22   31.2289    90          19.5373     -90          
1 1 1 10 10 18 o 0 29.8439 16.5303 28.02    27.21   15.2456    180         2.46122     -180         
1 1 1 10 10 19 o 0 22.9733 14.7758 10.06    28.69   22.3497    -90         10.2895     90           
1 1 1 10 10 20 o 0 63.643  24.8006 164.06   57.24   67.2094    0           0.441927    1.99474e-13  
1 1 1 10 10 21 o 0 ?       ?       -13.84   29.85   ?          ?           ?           ?            
1 1 1 11 0  1  o 0 116.33  7.02441 261.34   30.94   113.608    -135        10.5887     45           
1 1 1 11 0  2  o 0 20.9611 12.9089 7.19     19.65   10.1143    180         219.163     -4.16731e-15 
1 1 1 11 0  3  o 0 157.306 8.71543 477.23   51.98   172.492    135         39.9598     -45          
1 1 1 11 0  4  o 0 27.3908 14.4972 20.89    20.1    4.75007    90          54.5455     -90          
1 1 1 11 0  5  o 0 35.1339 15.7216 34.19    22.3    18.8358    45          136.783     -135         
1 1 1 11 0  6  o 0 118.238 9.51122 272.36   42.3    120.602    0           40.1208     -180         
1 1 1 11 0  7  o 0 88.8563 8.21076 154.69   27.31   81.7764    135         71.8734     -45          
1 1 1 11 0  8  o 0 185.588 9.53944 663.54   67.19   185.979    90          66.1439     90           
1 1 1 11 0  9  o 0 261.817 15.9385 1328.7   157.98  258.362    45          174.7       45           
1 1 1 11 0  10 o 0 637.485 42.3101 8169.3   1019.44 650.65     0           41.6476     3.0839e-16   
1 1 1 11 0  11 o 0 194.931 13.3955 739.77   98.62   195.067    135         28.8886     135          
1 1 1 11 0  12 o 0 178.887 13.2576 626.31   89.41   175.152    90          36.3628     90           
1 1 1 11 0  13 o 0 113.993 8.98545 253.99   38.55   119.372    -135        14.2331     45           
1 1 1 11 0  14 f 1 171.388 9.77798 571.09   63.51   175.667    180         69.7311     180          
1 1 1 11 0  15 o 0 41.0484 18.8581 48.56    32.14   34.4309    135         22.5455     -45          
1 1 1 11 0  16 o 0 27.917  17.2616 14.5     35.41   23.1973    -90         27.3522     90           
1 1 1 11 0  17 o 0 68.998  10.4962 98.81    25.73   78.2001    -135        23.176      -135         
1 1 1 11 0  18 o 0 31.023  16.0433 29.63    24.2    33.1874    0           18.2749     180          
1 1 1 11 0  19 o 0 10.79   8.00679 -58.53   22.44   2.71135    -45         13.7192     135          
1 1 1 11 0  20 o 0 23.5366 15.3427 12.67    32.41   7.73851    -90         0.79076     -90          
1 1 1 11 0  21 o 0 ?       ?       52.36    19.78   ?          ?           ?           ?            
1 1 1 11 0  22 o 0 ?       ?       -31.56   28.61   ?          ?           ?           ?            
1 1 1 11 1  0  o 0 60.1343 10.7604 75.41    22.34   18.0228    180         29.4243     3.5352e-13   
1 1 1 11 1  1  o 0 514.78  19.035  5108.99  374.14  542.938    53.2583     47.4268     -126.742     
1 1 1 11 1  2  o 0 430.637 13.9442 3559.11  229.28  542.82     -111.804    144.624     -111.804     
1 1 1 11 1  3  o 0 152.443 7.04569 444.25   41.01   50.2034    -61.1276    214.894     118.872      
1 1 1 11 1  4  o 0 305.387 12.0108 1787.4   140.05  315.208    -99.5756    14.734      80.4244      
1 1 1 11 1  5  o 0 409.612 17.568  3229.81  274.76  414.801    60.2718     40.6326     -119.728     
1 1 1 11 1  6  f 1 585.647 23.2653 6643.33  520.24  630.106    3.44052     18.7794     3.44052      
1 1 1 11 1  7  o 0 516.238 19.1269 5137.82  377.01  651.979    -32.3557    246.803     -32.3557     
1 1 1 11 1  8  o 0 496.101 19.6514 4747.3   372.24  524.204    -133.931    44.614      -133.931     
1 1 1 11 1  9  o 0 216.525 9.49154 897.79   78.47   138.995    -164.655    140.479     15.345       
1 1 1 11 1  10 o 0 398.792 16.9853 3076.05  258.63  418.811    47.3979     35.7001     47.3979      
1 1 1 11 1  11 o 0 223.964 9.53411 963.26   81.53   234.682    122.529     32.6291     122.529      
1 1 1 11 1  12 o 0 310.677 11.8763 1869.43  140.88  283.422    143.884     34.838      -36.1156     
1 1 1 11 1  13 o 0 78.8322 6.85387 119.4    20.63   27.3853    154.807     85.7124     -25.1926     
1 1 1 11 1  14 o 0 24.6083 10.941  -7.33    20.75   4.91462    44.3009     17.9951     44.3009      
1 1 1 11 1  15 o 0 71.8326 8.20355 100.08   22.5    62.9518    -27.1794    1.73722     152.821      
1 1 1 11 1  16 o 0 76.6311 7.09175 113.8    20.75   78.3093    -101.917    17.0103     -101.917     
1 1 1 11 1  17 o 0 115.85  6.82058 261.34   30.17   167.24     84.9055     78.5173     84.9055      
1 1 1 11 1  18 o 0 95.1612 6.96858 178.68   25.32   101.84     129.925     2.46422     -50.0746     
1 1 1 11 1  19 o 0 31.7637 12.4015 18.75    21.74   5.38203    -1.16695    49.3132     178.833      
1 1 1 11 1  20 o 0 62.6707 12.0997 98.21    27.92   87.1621    -155.687    52.9457     -155.687     
1 1 1 11 1  21 o 0 ?       ?       -22.57   20.66   ?          ?           ?           ?            
1 1 1 11 1  22 o 0 ?       ?       -22.02   39.22   ?          ?           ?           ?            
1 1 1 11 2  0  o 0 147.252 7.9064  417.87   44.16   154.856    180         32.7526     180          
1 1 1 11 2  1  o 0 230.988 8.35978 1020.55  73.73   297.028    -101.378    109.403     -101.378     
1 1 1 11 2  2  o 0 115.941 5.23394 256.82   23.17   46.8444    -166.729    129.137     13.2707      
1 1 1 11 2  3  o 0 250.448 9.65218 1200.49  92.3    257.936    -102.051    20.0501     77.9495      
1 1 1 11 2  4  o 0 417.737 15.9767 3354.46  254.83  451.331    24.5759     6.99577     24.5759      
1 1 1 11 2  5  o 0 595.906 22.8388 6874.71  519.65  688.082    -126.54     99.5901     -126.54      
1 1 1 11 2  6  o 0 391.906 14.8692 2949.66  222.5   382.725    -84.0661    60.0029     95.9339      
1 1 1 11 2  7  o 0 269.316 11.1728 1389.34  114.89  262.363    137.347     15.3092     -42.6531     
1 1 1 11 2  8  o 0 203.054 9.07    788.88   70.32   261.329    114.906     158.389     114.906      
1 1 1 11 2  9  o 0 554.806 22.3304 5977.26  473.04  488.637    -46.2578    131.488     133.742      
1 1 1 11 2  10 o 0 182.94  7.81527 640.72   54.59   130.526    121.258     89.9793     -58.7424     
1 1 1 11 2  11 o 0 252.556 9.99261 1225.72  96.36   236.772    152.095     23.1599     -27.9053     
1 1 1 11 2  12 o 0 159.222 7.48592 486.8    45.51   124.486    170.178     49.8747     -9.82235     
1 1 1 11 2  13 o 0 106.812 6.70868 219.15   27.36   73.888     73.4229     55.9346     -106.577     
1 1 1 11 2  14 o 0 24.9889 11.1507 -8.35    21.73   25.9919    3.29322     81.3537     3.29322      
1 1 1 11 2  15 f 1 101.436 6.48069 198.4    25.1    132.813    -94.4054    83.6227     -94.4054     
1 1 1 11 2  16 o 0 125.101 7.17663 303.42   34.28   119.801    175.181     1.36866     175.181      
1 1 1 11 2  17 o 0 63.3158 8.3391  78.84    20.16   66.1984    93.3925     0.712063    -86.6075     
1 1 1 11 2  18 f 1 91.5267 5.90899 163.82   20.65   147.83     108.596     102.835     108.596      
1 1 1 11 2  19 o 0 28.538  11.5249 12.34    19.43   15.3388    -56.3789    14.6772     123.621      
1 1 1 11 2  20 o 0 25.0876 11.5229 -2.31    25.36   15.0386    -15.2808    9.37341     164.719      
1 1 1 11 2  21 o 0 ?       ?       31.64    33.51   ?          ?           ?           ?            
1 1 1 11 2  22 o 0 ?       ?       -80.36   55.79   ?          ?           ?           ?            
1 1 1 11 3  0  o 0 22.0637 12.9627 11.15    18.11   2.82867    0           51.3539     -180         
1 1 1 11 3  1  o 0 438.551 14.5806 3692.95  244.15  496.681    -12.2448    20.9183     -12.2448     
1 1 1 11 3  2  o 0 293.428 11.4659 1649.6   128.46  317.456    -115.034    3.46632     64.9664      
1 1 1 11 3  3  o 0 473.861 16.3561 4317.85  295.93  618.356    74.9649     194.693     74.9649      
1 1 1 11 3  4  o 0 263.146 9.74475 1325.37  97.91   356.003    -29.3792    169.858     -29.3792     
1 1 1 11 3  5  o 0 127.924 6.91588 312.82   33.78   66.9122    -137.986    109.181     42.0145      
1 1 1 11 3  6  o 0 398.888 15.8092 3058.04  240.78  468.026    -121.246    98.3314     -121.246     
1 1 1 11 3  7  o 0 605.233 25.0906 7111.47  579.82  619.869    91.5063     6.25161     -88.4937     
1 1 1 11 3  8  o 0 597.059 25.3451 6924.31  577.79  617.172    91.8858     22.6861     91.8858      
1 1 1 11 3  9  o 0 106.937 7.26903 218.72   29.68   27.5957    117.492     132.246     -62.5083     
1 1 1 11 3  10 o 0 529.48  26.4985 5528.44  535.71  562.192    -34.3242    52.8929     -34.3242     
1 1 1 11 3  11 o 0 72.6916 7.88321 101.3    21.88   37.7147    155.485     23.4659     -24.5151     
1 1 1 11 3  12 o 0 140.331 6.75795 377.76   36.21   90.5169    -23.3412    80.3886     156.659      
1 1 1 11 3  13 o 0 194.698 7.88139 729.94   58.59   219.076    160.044     43.4057     160.044      
1 1 1 11 3  14 o 0 101.331 6.18501 197.44   23.93   128.451    -41.4501    65.7284     -41.4501     
1 1 1 11 3  15 o 0 166.728 6.8206  536.63   43.42   211.611    -54.8002    98.6247     -54.8002     
1 1 1 11 3  16 o 0 97.3799 6.08902 183.08   22.64   109.163    -174.231    36.7596     -174.231     
1 1 1 11 3  17 o 0 58.7099 9.11376 68.21    20.43   75.1781    -95.866     39.3874     -95.866      
1 1 1 11 3  18 o 0 33.3529 10.8207 22.79    15.73   28.2501    133.487     1.3712      133.487      
1 1 1 11 3  19 o 0 39.4313 12.0693 35.94    19.87   33.1477    167.449     7.61944     -12.5513     
1 1 1 11 3  20 o 0 24.7448 9.96727 10.76    14.48   12.1515    -151.762    16.609      28.2381      
1 1 1 11 3  21 o 0 ?       ?       79.89    37.46   ?          ?           ?           ?            
1 1 1 11 3  22 o 0 ?       ?       -29.89   38.74   ?          ?           ?           ?            
1 1 1 11 4  0  o 0 91.0496 7.30214 161.41   25.01   79.8812    180         39.8314     1.54093e-15  
1 1 1 11 4  1  o 0 278.973 9.9176  1489.75  105.64  242.253    -101.569    126.241     78.4315      
1 1 1 11 4  2  o 0 356.86  13.6522 2443.52  186.02  390.29     -103.426    3.16742     76.5737      
1 1 1 11 4  3  o 0 30.6405 10.372  16.63    14.45   65.3156    -36.0297    146.613     -36.0297     
1 1 1 11 4  4  o 0 463.154 17.8465 4130.49  315.6   544.245    -119.608    94.3407     -119.608     
1 1 1 11 4  5  o 0 172.709 6.26592 570.06   41.32   177.899    84.309      19.723      84.309       
1 1 1 11 4  6  o 0 299.49  12.6645 1719.75  144.82  292.621    141.295     37.2836     -38.705      
1 1 1 11 4  7  o 0 282.446 11.1513 1528.09  120.26  340.971    160.282     120.766     160.282      
1 1 1 11 4  8  f 1 416.437 16.043  3334.48  255.09  516.152    -56.3277    198.205     -56.3277     
1 1 1 11 4  9  o 0 122.96  6.95015 289.14   32.63   63.7343    -154.9      92.8609     25.1001      
1 1 1 11 4  10 o 0 114.372 6.19195 250.19   27.04   76.9096    -140.619    20.9982     39.3812      
1 1 1 11 4  11 f 1 296.421 10.5708 1690.43  119.64  354.84     -12.9901    127.301     -12.9901     
1 1 1 11 4  12 o 0 171.414 8.51955 565.3    55.76   93.0787    -64.3586    139.615     115.641      
1 1 1 11 4  13 o 0 96.6696 6.84359 179.59   25.26   64.3734    134.045     50.2319     -45.9551     
1 1 1 11 4  14 o 0 141.405 6.45845 384.79   34.87   134.228    110.508     14.9006     -69.4924     
1 1 1 11 4  15 o 0 100.699 7.5607  196.28   29.07   43.1838    179.596     108.462     -0.403644    
1 1 1 11 4  16 o 0 129.953 7.05779 327.37   35.02   122.132    69.3948     3.90859     -110.605     
1 1 1 11 4  17 o 0 83.2601 6.39501 134.78   20.33   111.335    141.982     43.3979     141.982      
1 1 1 11 4  18 f 1 54.23   11.2439 63.06    22.5    66.0876    -128.884    22.08       -128.884     
1 1 1 11 4  19 o 0 59.9261 11.9526 82.18    26.38   60.2195    66.5559     1.43056     -113.444     
1 1 1 11 4  20 o 0 44.1021 13.8784 55.6     26.03   40.7271    39.5707     3.88728     -140.429     
1 1 1 11 4  21 o 0 ?       ?       -6.18    33.51   ?          ?           ?           ?            
1 1 1 11 4  22 o 0 ?       ?       -5.44    21.13   ?          ?           ?           ?            
1 1 1 11 5  0  f 1 242.601 12.0082 1134.02  110.61  272.796    0           12.0141     180          
1 1 1 11 5  1  o 0 157.593 5.80167 474.57   34.91   178.317    -156.278    55.9075     -156.278     
1 1 1 11 5  2  f 1 176.124 6.88051 592.96   46.27   108.609    7.38774     153.071     -172.612     
1 1 1 11 5  3  o 0 422.81  16.6801 3438.57  269.28  349.403    6.68159     213.536     -173.318     
1 1 1 11 5  4  o 0 245.456 9.24349 1152.86  86.63   228.791    -93.2228    54.5111     86.7772      
1 1 1 11 5  5  o 0 786.735 29.2355 12088.7  878.21  776.36     -158.306    131.249     21.6938      
1 1 1 11 5  6  o 0 582.125 22.5206 6557.64  500.56  673.253    68.3833     141.03      68.3833      
1 1 1 11 5  7  o 0 304.591 13.0895 1779.34  152.23  294.884    -160.042    22.7378     19.958       
1 1 1 11 5  8  o 0 488.592 19.1853 4605.6   357.91  492.659    89.5717     1.03853     89.5717      
1 1 1 11 5  9  o 0 129.339 7.71703 320.07   38.11   41.9007    -40.5624    157.583     139.438      
1 1 1 11 5  10 o 0 241.111 9.64902 1114.99  88.83   240.924    120.046     12.6996     120.046      
1 1 1 11 5  11 o 0 197.684 8.33071 749.79   62.88   179.849    70.6117     23.3193     -109.388     
1 1 1 11 5  12 o 0 140.312 6.12982 377.4    32.84   84.5418    -42.7535    92.2617     137.246      
1 1 1 11 5  13 o 0 196.713 8.63678 746.75   64.87   177.688    -31.2307    46.3708     148.769      
1 1 1 11 5  14 o 0 72.2739 8.06648 101      22.26   35.6213    38.0603     66.7871     -141.94      
1 1 1 11 5  15 f 1 48.2388 12.2184 47.81    22.54   0.435142   164.815     83.1059     -15.1854     
1 1 1 11 5  16 o 0 47.9441 11.0468 47.27    19.82   51.3543    88.8788     14.6043     88.8788      
1 1 1 11 5  17 o 0 211.602 8.00801 880.22   64.7    269.37     131.074     57.7272     131.074      
1 1 1 11 5  18 o 0 89.9082 7.35825 160.54   25.26   101.661    -90.0593    8.42647     -90.0593     
1 1 1 11 5  19 o 0 64.1552 10.1405 88.72    24.84   58.1975    -30.8527    15.8517     149.147      
1 1 1 11 5  20 f 1 82.8708 11.4153 168.86   36.12   102.703    -71.3566    37.5398     -71.3566     
1 1 1 11 5  21 o 0 ?       ?       -11.51   33.04   ?          ?           ?           ?            
1 1 1 11 5  22 o 0 ?       ?       -22.03   19.46   ?          ?           ?           ?            
1 1 1 11 6  0  o 0 343.669 17.3227 2281.02  225.99  384.64     0           54.3503     180          
1 1 1 11 6  1  o 0 594.637 19.993  6823.63  453.93  717.721    139.297     118.632     139.297      
1 1 1 11 6  2  o 0 130.663 5.24155 326.18   26.15   118.601    86.9827     4.66943     86.9827      
1 1 1 11 6  3  o 0 330.129 13.2352 2090.49  166.83  331.853    -42.0483    37.8516     137.952      
1 1 1 11 6  4  o 0 472.922 17.279  4304.22  312.01  434.371    11.1589     141.393     -168.841     
1 1 1 11 6  5  o 0 280.705 10.3612 1508.63  111.05  279.639    -26.6132    23.1749     153.387      
1 1 1 11 6  6  o 0 376.829 18.8739 2736.9   271.56  477.216    -15.7945    188.735     -15.7945     
1 1 1 11 6  7  o 0 417.076 15.0049 3341.01  238.95  424.14     3.48795     2.93653     3.48795      
1 1 1 11 6  8  o 0 451.882 15.2697 3925.44  263.46  481.323    82.9901     57.6163     82.9901      
1 1 1 11 6  9  o 0 95.0837 7.35988 172.96   26.72   17.8709    137.975     118.494     -42.0248     
1 1 1 11 6  10 o 0 268.73  11.5801 1388.27  118.82  252.385    -100.543    23.1376     79.4567      
1 1 1 11 6  11 o 0 140.231 7.16994 376.88   38.39   125.309    -54.6174    11.1285     125.383      
1 1 1 11 6  12 o 0 212.321 8.31273 867.31   67.39   269.79     35.4245     100.009     35.4245      
1 1 1 11 6  13 o 0 144.112 7.54749 399.86   41.53   115.005    -20.9614    57.095      159.039      
1 1 1 11 6  14 o 0 85.2535 7.52038 140.35   24.48   48.1616    -63.4923    69.63       116.508      
1 1 1 11 6  15 o 0 102.404 6.05626 202.05   23.68   130.345    173.182     73.9742     173.182      
1 1 1 11 6  16 o 0 61.2875 7.31171 72.95    17.11   63.2626    36.2189     6.13108     -143.781     
1 1 1 11 6  17 o 0 72.6333 7.10347 103.16   19.7    89.7996    101.564     25.1975     101.564      
1 1 1 11 6  18 o 0 30.6255 11.323  16.92    17.52   15.0646    -149.785    26.3037     30.215       
1 1 1 11 6  19 o 0 29.2994 12.0806 12.55    21.84   14.7567    -138.645    2.89224     -138.645     
1 1 1 11 6  20 o 0 61.9032 11.2274 95.18    25.56   73.0288    -83.9491    22.7247     -83.9491     
1 1 1 11 6  21 o 0 ?       ?       59.66    35.44   ?          ?           ?           ?            
1 1 1 11 6  22 o 0 ?       ?       -20.6    1.57    ?          ?           ?           ?            
1 1 1 11 7  0  o 0 146.997 9.72225 418.43   54.02   163.352    0           137.656     180          
1 1 1 11 7  1  o 0 266.362 9.60743 1357.87  97.71   351.743    78.2249     141.066     78.2249      
1 1 1 11 7  2  o 0 258.451 9.47692 1278.32  93.52   253.376    -85.6399    34.2003     94.3601      
1 1 1 11 7  3  f 1 328.459 11.7939 2067.38  147.91  327.527    -35.3162    38.3283     144.684      
1 1 1 11 7  4  o 0 362.091 12.7541 2514.01  176.33  388.724    11.7518     15.9922     11.7518      
1 1 1 11 7  5  o 0 227.53  9.24884 990.62   80.35   271.639    -80.532     89.1982     -80.532      
1 1 1 11 7  6  o 0 267.712 11.9059 1373.46  121.7   297.012    155.645     61.9298     155.645      
1 1 1 11 7  7  o 0 315.798 12.2319 1911.56  147.49  335.171    -56.4958    41.0857     -56.4958     
1 1 1 11 7  8  o 0 432.012 16.9511 3594.96  279.61  442.143    142.477     23.1073     142.477      
1 1 1 11 7  9  o 0 106.605 6.48585 217.33   26.4    60.5934    118.663     39.6        -61.3365     
1 1 1 11 7  10 o 0 72.6456 9.03827 101.2    25.07   4.41485    -156.531    116.234     23.4686      
1 1 1 11 7  11 o 0 49.3141 11.5597 48.79    21.41   10.9314    173.777     78.5719     173.777      
1 1 1 11 7  12 o 0 128.881 6.44387 318.64   31.71   82.3423    124.553     95.8511     -55.4467     
1 1 1 11 7  13 o 0 69.8737 8.04745 94.14    21.47   33.3378    -152.912    31.4174     27.0881      
1 1 1 11 7  14 o 0 128.887 6.40294 319.84   31.51   147.283    110.607     40.2695     110.607      
1 1 1 11 7  15 o 0 281.737 11.3067 1565.27  121.63  263.28     -123.872    32.5029     56.1278      
1 1 1 11 7  16 o 0 51.2896 12.3619 54.77    23.96   12.5495    93.1033     87.6926     -86.8967     
1 1 1 11 7  17 o 0 208.619 8.30329 859.67   66.14   273.408    48.9952     72.5575     48.9952      
1 1 1 11 7  18 o 0 62.5153 7.88031 78.35    18.81   83.1304    107.105     36.9484     107.105      
1 1 1 11 7  19 o 0 63.3125 8.98484 84.76    21.72   67.6424    -64.9678    3.43917     -64.9678     
1 1 1 11 7  20 o 0 32.6308 13.229  28.94    25.74   26.3072    138.697     6.78677     -41.3027     
1 1 1 11 7  21 o 0 ?       ?       24.51    22.26   ?          ?           ?           ?            
1 1 1 11 7  22 o 0 ?       ?       29.8     20.98   ?          ?           ?           ?            
1 1 1 11 8  0  o 0 440.162 19.4621 3739.18  325.63  476.914    0           79.7745     8.79873e-14  
1 1 1 11 8  1  f 1 393.775 12.9483 2973.66  194.68  470.026    69.085      104.638     69.085       
1 1 1 11 8  2  f 1 46.6627 8.7697  43.02    15.05   45.8803    88.9595     127.508     88.9595      
1 1 1 11 8  3  o 0 329.891 11.5831 2085.17  145.9   412.175    110.12      138.002     110.12       
1 1 1 11 8  4  o 0 307.849 10.8607 1815.03  127.66  325.226    -164.966    12.461      -164.966     
1 1 1 11 8  5  o 0 506.64  15.8194 4933.37  306.02  443.091    111.183     175.789     -68.8168     
1 1 1 11 8  6  o 0 911.337 30.9911 16265    1078.39 1011.08    -36.0637    154.193     -36.0637     
1 1 1 11 8  7  o 0 240.827 9.44505 1109.89  86.85   192.656    62.4299     87.2572     -117.57      
1 1 1 11 8  8  o 0 562.824 23.0296 6152.78  494.9   594.221    18.6778     65.8323     18.6778      
1 1 1 11 8  9  f 1 214.271 9.08536 879.58   74.33   184.31     166.801     49.0371     -13.1988     
1 1 1 11 8  10 o 0 273.452 11.2279 1437.98  117.23  317.905    -69.5621    95.0377     -69.5621     
1 1 1 11 8  11 o 0 103.525 7.07095 205.49   27.95   83.5907    50.1669     11.819      -129.833     
1 1 1 11 8  12 o 0 67.9387 8.12246 88.82    21.07   19.3574    -100.621    71.9703     79.3791      
1 1 1 11 8  13 o 0 92.9056 5.59576 165.61   19.85   78.1539    -15.0382    1.19383     164.962      
1 1 1 11 8  14 o 0 156.74  6.99622 473.91   41.87   176.107    156.727     39.1736     156.727      
1 1 1 11 8  15 o 0 85.721  6.88358 142.04   22.53   94.9614    -152.744    36.1646     -152.744     
1 1 1 11 8  16 o 0 70.7358 8.61954 97.98    23.28   89.6245    -138.081    25.2804     -138.081     
1 1 1 11 8  17 o 0 158.994 6.93326 494.9    42.09   224.409    42.6613     90.0913     42.6613      
1 1 1 11 8  18 o 0 102.353 7.03164 208.42   27.48   109.45     -179.929    4.91205     0.0706137    
1 1 1 11 8  19 o 0 75.7414 10.0105 124.75   28.95   93.7688    93.6198     28.7171     93.6198      
1 1 1 11 8  20 o 0 28.4394 12.7651 13.96    28.85   23.5081    -85.5356    2.15363     -85.5356     
1 1 1 11 8  21 o 0 ?       ?       72.25    47.7    ?          ?           ?           ?            
1 1 1 11 8  22 o 0 ?       ?       -1.47    25.09   ?          ?           ?           ?            
1 1 1 11 9  0  o 0 435.81  18.646  3662.74  308.98  467.873    180         12.7808     180          
1 1 1 11 9  1  o 0 356.821 11.4275 2439.27  155.69  415.358    18.4295     83.3021     18.4295      
1 1 1 11 9  2  o 0 140.915 6.09991 379.47   32.82   102.331    24.9341     61.1028     -155.066     
1 1 1 11 9  3  o 0 295.604 9.94971 1672.66  112.3   312.049    126.049     14.5338     126.049      
1 1 1 11 9  4  o 0 241.532 8.80486 1116.05  81.2    156.245    -64.3363    181.91      115.664      
1 1 1 11 9  5  o 0 275.815 11.6919 1457.67  123.13  285.202    135.533     21.4739     135.533      
1 1 1 11 9  6  o 0 373.103 14.4246 2672.43  205.49  334.459    84.5838     81.5109     -95.4162     
1 1 1 11 9  7  o 0 326.862 13.3555 2049.79  166.68  338.822    8.07786     32.0082     8.07786      
1 1 1 11 9  8  o 0 473.234 18.323  4325.43  331.08  662.389    41.0227     363.097     41.0227      
1 1 1 11 9  9  o 0 177.848 8.96238 606.04   60.86   145.767    -97.7929    44.9279     82.2071      
1 1 1 11 9  10 o 0 166.597 8.00817 531.97   50.94   182.241    72.7777     47.8635     72.7777      
1 1 1 11 9  11 o 0 187.432 7.63217 674.36   54.62   211.671    118.309     69.5759     118.309      
1 1 1 11 9  12 o 0 57.0358 10.3052 64.83    21.62   2.99793    0.184284    72.7426     -179.816     
1 1 1 11 9  13 o 0 116.642 7.29295 262.05   32.48   91.033     134.714     41.1861     -45.286      
1 1 1 11 9  14 o 0 109.602 7.13052 231.89   29.84   119.55     -152.359    26.371      -152.359     
1 1 1 11 9  15 o 0 112.663 6.8833  245.45   29.61   96.1256    118.551     24.1285     -61.4491     
1 1 1 11 9  16 o 0 154.525 6.42533 462.65   37.91   208.543    -72.8502    58.3015     -72.8502     
1 1 1 11 9  17 o 0 46.4667 10.9586 45.6     19.15   33.9863    157.92      24.7562     -22.0795     
1 1 1 11 9  18 f 1 30.2076 11.4317 16.17    18.09   7.39786    35.4714     43.1425     -144.529     
1 1 1 11 9  19 o 0 23.3899 10.538  -2.91    19.84   7.40623    -148.711    26.1708     31.2893      
1 1 1 11 9  20 o 0 30.1547 13.3875 21.97    30.93   23.1135    -92.6612    7.15547     87.3388      
1 1 1 11 9  21 o 0 ?       ?       33.04    39.36   ?          ?           ?           ?            
1 1 1 11 10 0  o 0 196.315 9.45946 741.75   70.53   198.352    180         106.069     -180         
1 1 1 11 10 1  o 0 272.489 9.62978 1421.06  100.19  249.818    -166.003    60.9009     13.9969      
1 1 1 11 10 2  o 0 351.088 12.1698 2362.62  163.14  313.964    6.63601     101.069     -173.364     
1 1 1 11 10 3  o 0 142.401 5.63345 387.46   30.63   123.241    110.907     11.3426     -69.0932     
1 1 1 11 10 4  o 0 755.478 25.4586 11086.2  734.37  918.684    168.523     263.118     168.523      
1 1 1 11 10 5  o 0 398.466 14.9465 3049.38  227.4   416.772    -82.4914    31.9431     -82.4914     
1 1 1 11 10 6  o 0 773.003 26.901  11629.2  793.98  968.251    -85.808     376.316     -85.808      
1 1 1 11 10 7  o 0 318.188 11.8956 1940.97  144.52  273.875    135.831     78.5994     -44.1689     
1 1 1 11 10 8  o 0 410.901 15.92   3253.71  249.77  473.597    69.7236     116.137     69.7236      
1 1 1 11 10 9  o 0 102.512 7.64668 201.19   29.93   41.7197    -23.6408    78.0955     156.359      
1 1 1 11 10 10 o 0 171.52  7.49124 563.76   49.06   154.845    -36.2501    19.8125     143.75       
1 1 1 11 10 11 o 0 197.26  9.33244 749.51   70.29   181.715    -36.6223    13.0229     143.378      
1 1 1 11 10 12 f 1 237.996 9.35604 1093.92  85.02   202.421    -101.187    91.9299     78.8129      
1 1 1 11 10 13 f 1 142.242 6.50327 389.14   35.32   165.54     145.963     43.4215     145.963      
1 1 1 11 10 14 o 0 176.969 6.67007 603.92   45.07   178.04     73.3608     1.14528     73.3608      
1 1 1 11 10 15 o 0 103.037 5.75219 204.57   22.63   69.8363    -78.5819    57.7652     101.418      
1 1 1 11 10 16 o 0 140.527 5.55759 381.42   29.82   206.774    18.8949     89.4448     18.8949      
1 1 1 11 10 17 o 0 157.746 9.06182 498.21   54.58   219.393    -105.537    82.8741     -105.537     
1 1 1 11 10 18 o 0 88.3636 8.00852 158.41   27.02   91.5479    171.062     9.25976     -8.93793     
1 1 1 11 10 19 o 0 23.8545 10.7973 -3.01    21.07   7.26646    143.403     1.65846     143.403      
1 1 1 11 10 20 o 0 ?       ?       36.63    26.4    ?          ?           ?           ?            
1 1 1 11 10 21 o 0 ?       ?       45.84    30.12   ?          ?           ?           ?            
1 1 1 11 11 0  o 0 550.583 45.6268 6063.04  944.03  579.557    180         174.225     180          
1 1 1 11 11 1  o 0 315.086 15.4336 1914.97  184.66  330.698    -90         2.86614     90           
1 1 1 11 11 2  o 0 348.739 15.1398 2342.04  200.73  364.866    180         72.6028     180          
1 1 1 11 11 3  o 0 388.792 21.1984 2928.66  312.55  405.355    -90         58.5735     -90          
1 1 1 11 11 4  o 0 87.7141 8.21554 150.84   26.96   87.8156    180         166.816     -3.16864e-15 
1 1 1 11 11 5  o 0 687.247 34.8021 9231.03  907.88  696.78     90          191.472     -90          
1 1 1 11 11 6  o 0 28.2072 15.588  21.31    24.12   11.4166    0           129.758     180          
1 1 1 11 11 7  o 0 82.1113 10.5317 135.17   31.8    79.3873    -90         152.938     90           
1 1 1 11 11 8  o 0 196.427 11.2456 745.66   83.71   183.664    180         108.51      180          
1 1 1 11 11 9  f 1 78.887  12.0402 127.19   33.73   57.913     -90         2.53481     -90          
1 1 1 11 11 10 f 1 185.815 9.49588 666.48   66.97   185.113    0           16.5807     180          
1 1 1 11 11 11 o 0 54.7506 18.6775 75.05    34.96   48.9982    90          80.6568     -90          
1 1 1 11 11 12 o 0 29.3605 17.0063 21.61    30.47   10.5977    180         49.4794     -9.74697e-15 
1 1 1 11 11 13 o 0 32.3758 16.9196 30.17    27.11   19.9136    -90         21.9098     90           
1 1 1 11 11 14 o 0 161.617 11.121  512.79   67.88   164.349    180         11.6058     2.99973e-14  
1 1 1 11 11 15 o 0 30.9728 14.7046 27.7     19.64   13.0781    90          14.7885     -90          
1 1 1 11 11 16 o 0 71.2686 10.4773 104.91   26.68   81.7273    0           40.9307     -3.00503e-15 
1 1 1 11 11 17 o 0 26.066  15.7319 16.55    27.95   22.0568    90          6.77447     -90          
1 1 1 11 11 18 o 0 54.9747 12.4564 69.45    22.76   61.1952    180         13.3483     5.63972e-14  
1 1 1 11 11 19 o 0 50.3565 18.9624 78.13    33.97   54.3943    90          9.4566      -90          
1 1 1 11 11 20 o 0 ?       ?       83.04    40.88   ?          ?           ?           ?            
1 1 1 11 11 21 o 0 ?       ?       -68.4    63.12   ?          ?           ?           ?            
1 1 1 11 11 22 o 0 ?       ?       -30.16   26.59   ?          ?           ?           ?            
1 1 1 12 0  0  o 0 593.049 41.633  6967.71  932.06  648.495    180         81.244      180          
1 1 1 12 0  1  o 0 329.63  18.3982 2103.08  229.91  360.39     -45         207.881     -45          
1 1 1 12 0  2  o 0 317.621 15.0681 1944.8   181.8   347.332    -90         64.8885     90           
1 1 1 12 0  3  o 0 260.855 11.8437 1309.52  117.41  280.086    -135        98.6128     45           
1 1 1 12 0  4  o 0 439.297 23.9944 3745.36  399.72  470.371    180         68.464      4.82072e-14  
1 1 1 12 0  5  o 0 147.997 9.06965 423.3    50.81   150.598    135         24.3182     135          
1 1 1 12 0  6  o 0 18.3615 12.1137 -2.74    20.96   1.11367    90          29.5893     -90          
1 1 1 12 0  7  f 1 506.9   25.8577 4987.12  497.49  520.265    45          3.39196     -135         
1 1 1 12 0  8  o 0 247.408 16.0354 1187.44  150.02  250.482    180         97.2571     180          
1 1 1 12 0  9  o 0 542.373 27.8223 5739.16  572.71  559.25     135         77.1924     135          
1 1 1 12 0  10 o 0 154.917 10.121  465.15   59.28   155.908    -90         17.4372     90           
1 1 1 12 0  11 o 0 269.688 16.3029 1416.65  166.47  267.865    -135        34.393      45           
1 1 1 12 0  12 o 0 80.2383 11.788  131.42   33.8    21.8917    0           5.49915     0            
1 1 1 12 0  13 o 0 300.331 15.0523 1762.79  171.62  313.418    135         65.2656     135          
1 1 1 12 0  14 o 0 226.786 14.8138 1015.09  127.02  230.661    90          36.9764     90           
1 1 1 12 0  15 o 0 124.201 8.09184 300.56   38      122.886    45          6.45834     45           
1 1 1 12 0  16 o 0 29.1642 16.9446 22.15    30.4    9.28662    0           3.57237     180          
1 1 1 12 0  17 o 0 21.6497 14.2294 -0.44    28.56   7.42976    -45         11.1188     135          
1 1 1 12 0  18 o 0 88.8247 12.0146 166.13   39.09   97.1595    -90         18.3619     90           
1 1 1 12 0  19 o 0 28.0851 16.8096 24.43    31.4    11.1398    45          0.86073     45           
1 1 1 12 0  20 o 0 25.6979 15.8065 23.26    29.39   22.9541    180         2.95363     1.7177e-15   
1 1 1 12 0  21 o 0 ?       ?       -8.95    34.43   ?          ?           ?           ?            
1 1 1 12 0  22 o 0 ?       ?       10.95    23.65   ?          ?           ?           ?            
1 1 1 12 1  0  o 0 513.354 22.6343 5095.07  441.69  567.017    180         17.9352     -180         
1 1 1 12 1  1  o 0 400.851 15.1307 3086.64  231.58  438.171    -74.3735    4.75106     -74.3735     
1 1 1 12 1  2  o 0 191.382 7.09286 700.2    51.83   188.182    -143.724    16.9783     36.2763      
1 1 1 12 1  3  o 0 354.62  13.1845 2412.1   178.52  406.945    -97.3731    63.4986     -97.3731     
1 1 1 12 1  4  o 0 138.258 7.60375 365.5    40.14   26.8244    -5.62912    221.25      174.371      
1 1 1 12 1  5  o 0 194.923 8.22833 726.69   61.24   161.57     84.2923     69.9428     -95.7077     
1 1 1 12 1  6  o 0 672.08  25.5161 8774.33  654.78  707.642    2.33734     24.8781     2.33734      
1 1 1 12 1  7  o 0 194.766 7.67155 725.34   57.05   157.978    49.3461     61.4968     -130.654     
1 1 1 12 1  8  f 1 291.584 11.0138 1628.78  122.62  324.726    92.2141     77.5752     92.2141      
1 1 1 12 1  9  o 0 207.366 9.89308 823.89   78.33   217.356    -97.9876    34.7529     -97.9876     
1 1 1 12 1  10 o 0 388.053 14.8691 2906.34  220.31  419.43     -24.2985    65.6534     -24.2985     
1 1 1 12 1  11 o 0 238.788 9.55644 1095.7   87.13   267.075    17.1648     71.5255     17.1648      
1 1 1 12 1  12 f 1 102.404 7.00257 201.27   27.38   94.5705    36.1963     28.0082     36.1963      
1 1 1 12 1  13 o 0 94.1014 6.78544 170.18   24.38   58.3877    107.378     55.4778     -72.6224     
1 1 1 12 1  14 o 0 46.2295 12.0029 43.51    21.37   23.7466    -169.512    17.4816     10.4883      
1 1 1 12 1  15 o 0 60.4016 8.95823 71.03    20.66   28.5258    -168.415    49.7873     11.5854      
1 1 1 12 1  16 o 0 59.3106 9.25991 68.97    20.97   10.9411    -70.1778    110.056     109.822      
1 1 1 12 1  17 o 0 71.7103 8.69232 101.6    23.8    81.8315    -171.117    12.1482     -171.117     
1 1 1 12 1  18 o 0 19.5168 9.43423 -30.49   21.41   0.017987   74.3733     17.5902     -105.627     
1 1 1 12 1  19 o 0 25.7825 11.1467 3.8      20.12   9.33983    -124.752    2.93057     55.2476      
1 1 1 12 1  20 o 0 36.5619 13.2774 37.27    23.98   40.5109    121.614     22.0976     121.614      
1 1 1 12 1  21 o 0 ?       ?       3.59     30.35   ?          ?           ?           ?            
1 1 1 12 1  22 o 0 ?       ?       -12.88   7.34    ?          ?           ?           ?            
1 1 1 12 2  0  o 0 487.585 24.5077 4609.57  453.63  542.571    180         61.3436     -180         
1 1 1 12 2  1  o 0 400.792 15.3218 3086.21  234.47  530.736    124.374     187.809     124.374      
1 1 1 12 2  2  o 0 299.623 10.7891 1719.28  123.43  293.213    84.2966     61.4166     -95.7034     
1 1 1 12 2  3  o 0 303.433 11.326  1763.84  131.22  259.051    159.266     126.027     -20.7342     
1 1 1 12 2  4  f 1 168.929 6.57512 545.44   42.41   166.525    141.461     3.55728     141.461      
1 1 1 12 2  5  o 0 139.645 7.28442 372.82   38.84   107.197    -155.568    47.5265     24.432       
1 1 1 12 2  6  o 0 559.213 24.8357 6069.21  530.29  562.88     -92.1644    30.2084     87.8356      
1 1 1 12 2  7  o 0 211.975 9.06389 859.72   73.36   147.628    -61.6364    122.347     118.364      
1 1 1 12 2  8  o 0 537.411 21.8978 5590.1   449.33  510.781    14.3009     60.687      -165.699     
1 1 1 12 2  9  o 0 274.154 11.8669 1442.42  124.22  248.994    83.5683     51.2591     -96.4317     
1 1 1 12 2  10 o 0 251.231 11.5736 1213.06  111.02  278.166    68.6013     70.4601     68.6013      
1 1 1 12 2  11 o 0 169.838 8.06967 553.29   52.33   98.1567    -9.58436    131.006     170.416      
1 1 1 12 2  12 o 0 179.992 7.28268 622.1    50.05   146.851    -46.5111    44.5617     133.489      
1 1 1 12 2  13 o 0 128.996 6.18842 319.45   30.48   121.568    19.7945     5.21469     -160.205     
1 1 1 12 2  14 o 0 114.711 6.52525 253.33   28.58   155.576    16.4332     94.4888     16.4332      
1 1 1 12 2  15 o 0 121.644 7.17172 286.1    33.31   97.5806    -41.172     38.8716     138.828      
1 1 1 12 2  16 f 1 162.355 7.16079 511.4    44.39   261.732    58.4046     151.182     58.4046      
1 1 1 12 2  17 o 0 112.732 5.85454 246.5    25.2    149.422    4.47253     50.9292     4.47253      
1 1 1 12 2  18 o 0 57.8715 8.75704 67.61    19.35   80.262     -170.702    46.8755     -170.702     
1 1 1 12 2  19 f 1 36.364  14.4739 27.62    30.08   30.402     150.984     3.37917     -29.016      
1 1 1 12 2  20 o 0 56.7271 11.0358 79.03    23.05   71.6636    -133.142    34.274      -133.142     
1 1 1 12 2  21 f 1 ?       ?       -6.34    15.98   ?          ?           ?           ?            
1 1 1 12 2  22 o 0 ?       ?       0.29     18.73   ?          ?           ?           ?            
1 1 1 12 3  0  o 0 362.896 17.141  2540.87  236.3   405.638    0           157.796     1.61828e-14  
1 1 1 12 3  1  o 0 265.854 9.1884  1352.41  93.27   261.72     26.9844     50.7678     -153.016     
1 1 1 12 3  2  o 0 373.29  12.9938 2672.42  185.2   352.721    13.1157     111.963     -166.884     
1 1 1 12 3  3  o 0 524.465 18.0778 5297.66  362.01  565.202    81.298      0.216745    -98.702      
1 1 1 12 3  4  o 0 155.205 8.00197 460.67   47.42   175.129    -118.093    80.2974     -118.093     
1 1 1 12 3  5  o 0 376.92  14.2819 2727.15  205.54  373.428    -156.182    48.1043     23.8182      
1 1 1 12 3  6  o 0 274.955 11.3313 1448.27  118.96  328.371    145.529     107.514     145.529      
1 1 1 12 3  7  o 0 267.806 10.5297 1373.29  107.67  304.514    -95.7073    80.53       -95.7073     
1 1 1 12 3  8  o 0 302.288 11.8039 1751.65  136.24  382.167    -35.5432    174.685     -35.5432     
1 1 1 12 3  9  o 0 335.857 13.7472 2168.91  176.29  332.275    43.1456     13.9537     -136.854     
1 1 1 12 3  10 o 0 186.62  7.60785 666.85   54.21   126.926    -115.537    102.95      64.463       
1 1 1 12 3  11 o 0 193.275 9.08308 717.53   67.03   201.017    -131.315    32.0135     -131.315     
1 1 1 12 3  12 o 0 125.621 6.99471 302.91   33.55   136.972    157.447     32.6688     157.447      
1 1 1 12 3  13 o 0 86.5693 6.13845 143.87   20.29   69.5505    -32.238     13.1492     -32.238      
1 1 1 12 3  14 o 0 186.099 8.33705 670.4    59.24   195.85     -113.504    18.406      -113.504     
1 1 1 12 3  15 o 0 124.537 6.23121 298.97   29.63   117.032    140.25      4.9082      -39.7505     
1 1 1 12 3  16 o 0 114.019 5.95387 251.01   25.92   181.173    -78.8474    106.385     -78.8474     
1 1 1 12 3  17 o 0 146.198 7.1227  417.87   39.76   186.527    41.9334     46.8403     41.9334      
1 1 1 12 3  18 o 0 118.21  7.12748 277.09   32.17   151.86     -54.1305    48.2706     -54.1305     
1 1 1 12 3  19 o 0 54.0576 12.2943 68.33    24.81   60.2588    -173.85     14.7529     -173.85      
1 1 1 12 3  20 o 0 40.8833 14.9038 52.79    30.24   48.2664    178.011     24.248      178.011      
1 1 1 12 3  21 o 0 ?       ?       137.81   35.26   ?          ?           ?           ?            
1 1 1 12 4  0  o 0 109.869 8.48584 234.77   35.11   113.979    0           40.6394     180          
1 1 1 12 4  1  o 0 354.253 12.5136 2406     169.26  327.238    -122.309    123.548     57.6909      
1 1 1 12 4  2  o 0 318.94  11.1761 1948.56  136.1   430.477    79.3136     174.474     79.3136      
1 1 1 12 4  3  o 0 73.1655 7.66034 102.36   21.4    53.7549    -109.827    230.16      -109.827     
1 1 1 12 4  4  o 0 421.519 15.46   3413.94  248.82  487.21     12.6294     77.7427     12.6294      
1 1 1 12 4  5  f 1 257.761 10.5133 1272.2   103.47  289.976    87.3301     50.9768     87.3301      
1 1 1 12 4  6  o 0 456.851 19.339  4024.62  337.34  389.466    74.4693     161.844     -105.531     
1 1 1 12 4  7  o 0 355.306 13.7819 2422.39  186.97  375.176    -102.947    35.0855     -102.947     
1 1 1 12 4  8  o 0 403.262 16.1969 3129.12  249.39  456.907    -140.448    110.963     -140.448     
1 1 1 12 4  9  o 0 384.715 16.2473 2854.59  238.66  447.985    90.5116     118.435     90.5116      
1 1 1 12 4  10 o 0 244.349 10.0614 1145.91  93.87   213.049    -121.367    59.5603     58.6325      
1 1 1 12 4  11 o 0 195.989 8.49497 737.38   63.57   178.541    172.338     20.0618     -7.66194     
1 1 1 12 4  12 o 0 69.2099 8.47278 92.19    22.39   14.521     86.8342     89.1393     -93.1658     
1 1 1 12 4  13 o 0 154.159 8.48945 458.62   49.97   97.5457    -133.08     114.35      46.9201      
1 1 1 12 4  14 o 0 27.1624 11.2544 4.27     19.09   10.4694    -160.45     44.7291     -160.45      
1 1 1 12 4  15 o 0 163.266 8.04641 517.23   50.16   160.64     16.7806     3.78973     16.7806      
1 1 1 12 4  16 o 0 116.116 5.61399 260.05   24.89   112.689    -27.8908    41.031      152.109      
1 1 1 12 4  17 o 0 73.5164 7.47414 105.98   20.98   87.492     98.134      19.3042     98.134       
1 1 1 12 4  18 o 0 42.4252 11.8123 39.37    19.83   40.1207    -59.612     2.46651     120.388      
1 1 1 12 4  19 o 0 71.0686 9.67737 108.16   26.26   88.4962    -128.078    33.2612     -128.078     
1 1 1 12 4  20 o 0 30.1093 14.2604 4.89     44      26.9775    -36.3031    8.0036      -36.3031     
1 1 1 12 4  21 o 0 ?       ?       -12.57   31.48   ?          ?           ?           ?            
1 1 1 12 4  22 o 0 ?       ?       12.9     17.82   ?          ?           ?           ?            
1 1 1 12 5  0  o 0 209.502 11.7558 847.36   93.36   234.155    0           15.7999     -1.11977e-13 
1 1 1 12 5  1  f 1 241.143 8.84079 1112.49  81.4    274.698    123.465     36.6971     123.465      
1 1 1 12 5  2  o 0 300.563 11.3026 1730.61  129.71  309.694    86.5827     19.1251     -93.4173     
1 1 1 12 5  3  o 0 236.797 8.82275 1072.74  79.77   282.265    -62.7701    78.582      -62.7701     
1 1 1 12 5  4  f 1 449.221 16.0423 3879.3   275.16  443.013    -142.922    70.7615     37.0782      
1 1 1 12 5  5  o 0 95.1775 5.65756 173.09   20.56   40.9699    91.3295     52.0562     -88.6705     
1 1 1 12 5  6  f 1 268.49  10.4843 1380.28  107.48  241.794    -32.8077    56.2041     147.192      
1 1 1 12 5  7  o 0 490.328 20.0259 4639.3   374.92  561.06     -67.1613    128.82      -67.1613     
1 1 1 12 5  8  o 0 250.654 9.59827 1202.87  91.86   194.586    -19.6502    101.001     160.35       
1 1 1 12 5  9  o 0 129.16  6.59013 319.04   32.5    75.6121    -98.1839    80.1648     81.8161      
1 1 1 12 5  10 f 1 194.998 9.31711 729.35   69.37   183.307    -169.685    15.065      10.3146      
1 1 1 12 5  11 o 0 343.535 13.3118 2285.02  174.61  269.768    173.555     135.474     -6.4448      
1 1 1 12 5  12 f 1 37.6591 13.1424 24.75    23.29   39.4221    121.144     120.568     121.144      
1 1 1 12 5  13 o 0 114.279 5.7478  250.59   25.08   94.453     -175.544    27.2645     4.45603      
1 1 1 12 5  14 o 0 26.2256 11.5227 -4.82    22.2    25.2725    -116.512    83.0863     -116.512     
1 1 1 12 5  15 o 0 69.6826 7.7726  94.14    20.68   70.6157    -42.3651    28.4313     -42.3651     
1 1 1 12 5  16 o 0 145.212 6.74181 408.66   37.38   166.344    96.9265     2.21421     -83.0735     
1 1 1 12 5  17 o 0 108.223 6.80752 228.79   28.13   151.559    -38.9684    66.2415     -38.9684     
1 1 1 12 5  18 o 0 37.3552 10.855  29.97    16.4    18.254     -6.1501     37.7165     173.85       
1 1 1 12 5  19 o 0 28.0089 12.1256 6.29     23.87   22.6531    86.7672     0.588979    -93.2328     
1 1 1 12 5  20 o 0 34.0794 14.0766 33.71    29.72   4.35133    76.7296     57.0278     -103.27      
1 1 1 12 5  21 o 0 ?       ?       57.97    18.72   ?          ?           ?           ?            
1 1 1 12 5  22 o 0 ?       ?       -8.88    2.27    ?          ?           ?           ?            
1 1 1 12 6  0  o 0 338.43  16.3594 2209.72  210.27  376.953    180         88.4011     3.32713e-14  
1 1 1 12 6  1  o 0 240.91  8.63949 1110.24  79.47   173.872    173.678     161.138     -6.32217     
1 1 1 12 6  2  o 0 384.534 13.442  2836.72  197.36  480.721    174.211     142.553     174.211      
1 1 1 12 6  3  o 0 321.71  12.2782 1983.92  150.82  386.578    78.3813     97.3454     78.3813      
1 1 1 12 6  4  o 0 692.48  27.6407 9343.28  730.83  719.807    67.9698     38.3793     -112.03      
1 1 1 12 6  5  o 0 77.7977 5.99567 115.66   17.81   1.81103    -109.145    109.968     -109.145     
1 1 1 12 6  6  o 0 432.757 17.2711 3604     285.38  440.73     -5.47031    1.41529     174.53       
1 1 1 12 6  7  o 0 419.248 15.6412 3377.64  250.38  378.588    50.489      88.4636     -129.511     
1 1 1 12 6  8  o 0 160.786 6.88695 494.3    42.28   122.748    114.749     49.6321     -65.2514     
1 1 1 12 6  9  o 0 150.641 6.66054 434.03   38.31   147.77     76.1834     34.3318     76.1834      
1 1 1 12 6  10 o 0 295.11  13.2136 1679.12  148.89  177.88     -150.935    233.173     29.0654      
1 1 1 12 6  11 o 0 167.169 6.5206  535.42   41.62   191.924    -0.0263613  73.2508     -0.0263613   
1 1 1 12 6  12 o 0 146.283 6.63515 410.67   37.06   112.891    -32.9859    70.9381     147.014      
1 1 1 12 6  13 o 0 196.074 7.90623 741.21   59.19   187.751    -0.168096   20.3737     179.832      
1 1 1 12 6  14 o 0 118.266 6.15417 269.16   27.79   138.059    -1.3681     46.8834     -1.3681      
1 1 1 12 6  15 o 0 45.6566 13.9435 42.27    26.54   16.8142    21.4375     35.9173     -158.563     
1 1 1 12 6  16 o 0 91.4925 6.89878 162.41   24.1    112.03     139.961     18.6431     139.961      
1 1 1 12 6  17 o 0 59.579  9.61821 71.03    21.88   67.1659    14.2195     13.6585     14.2195      
1 1 1 12 6  18 o 0 36.3541 11.9183 28.11    19.08   31.1254    71.6497     4.66251     -108.35      
1 1 1 12 6  19 o 0 104.019 11.8515 246.24   47.07   106.368    156.308     6.27151     -23.6918     
1 1 1 12 6  20 o 0 31.6245 14.3774 23.67    37.98   15.4067    -30.2344    28.0538     149.766      
1 1 1 12 6  21 o 0 ?       ?       23.2     40.7    ?          ?           ?           ?            
1 1 1 12 6  22 o 0 ?       ?       -18.86   17.33   ?          ?           ?           ?            
1 1 1 12 7  0  o 0 141.35  7.26441 384.72   38.97   152.351    180         38.1668     -1.3907e-14  
1 1 1 12 7  1  o 0 362.431 12.7125 2518.69  175.92  451.464    -69.1941    134.119     -69.1941     
1 1 1 12 7  2  o 0 292.825 10.655  1642.01  119.13  219.118    -53.709     180.44      126.291      
1 1 1 12 7  3  o 0 258.398 9.18696 1277.6   90.64   227.75     -30.5731    81.8443     149.427      
1 1 1 12 7  4  o 0 462.453 16.6378 4113.32  293.78  501.706    31.8321     28.2058     31.8321      
1 1 1 12 7  5  o 0 396.067 14.4816 3011.69  219     398.974    61.0973     12.2894     -118.903     
1 1 1 12 7  6  f 1 315.794 12.2412 1911.53  147.6   364.703    -101.399    98.683      -101.399     
1 1 1 12 7  7  o 0 429.425 16.9215 3547.69  277.45  487.1      49.5341     114.022     49.5341      
1 1 1 12 7  8  o 0 311.562 12.3419 1862.71  146.82  444.729    -123.751    296.71      -123.751     
1 1 1 12 7  9  o 0 99.324  7.32518 188.78   27.78   42.8427    -70.8263    61.8819     109.174      
1 1 1 12 7  10 o 0 90.1163 7.06225 155.5    24.3    69.4841    -87.2012    6.27116     92.7988      
1 1 1 12 7  11 o 0 62.9104 9.50022 76.17    22.82   11.795     -138.706    6.75975     41.2945      
1 1 1 12 7  12 o 0 131.451 7.11286 331.94   35.7    120.339    -104.13     18.9361     75.8699      
1 1 1 12 7  13 o 0 60.1615 9.08105 70.03    20.86   15.4668    -110.651    27.2855     69.3487      
1 1 1 12 7  14 o 0 135.497 6.34573 353.55   32.83   142.243    -93.0358    17.4791     -93.0358     
1 1 1 12 7  15 f 1 83.8166 7.25247 136.01   23.21   81.6985    14.1882     11.6033     14.1882      
1 1 1 12 7  16 o 0 37.7385 12.042  28.34    19.54   26.5694    168.989     1.31299     -11.0105     
1 1 1 12 7  17 o 0 91.5151 6.39053 163.45   22.33   109.043    -46.2597    18.6097     -46.2597     
1 1 1 12 7  18 o 0 109.73  7.4683  241.11   31.29   122.576    -25.6327    7.31157     -25.6327     
1 1 1 12 7  19 o 0 98.1958 8.32951 202.27   31.23   122.239    145.213     38.539      145.213      
1 1 1 12 7  20 o 0 21.7134 10.2677 -9.54    22.73   6.27135    96.1977     21.258      -83.8023     
1 1 1 12 7  21 o 0 ?       ?       35.55    38.39   ?          ?           ?           ?            
1 1 1 12 7  22 o 0 ?       ?       -27.22   13.1    ?          ?           ?           ?            
1 1 1 12 8  0  o 0 176.366 8.31805 598.33   55.73   190.549    180         132.897     -1.29585e-14 
1 1 1 12 8  1  o 0 522.52  16.0289 5248.54  319.79  531.897    -42.4816    52.2713     137.518      
1 1 1 12 8  2  o 0 307.593 11.3542 1812.56  133.35  387.033    -126.113    136.122     -126.113     
1 1 1 12 8  3  o 0 187.22  6.82524 670.01   48.79   144.461    152.119     86.8471     -27.8806     
1 1 1 12 8  4  o 0 145.845 6.7036  406.57   37.33   92.484     175.734     94.6868     -4.26572     
1 1 1 12 8  5  o 0 499.609 18.4005 4808.68  351.01  609.777    -133.678    200.339     -133.678     
1 1 1 12 8  6  o 0 706.376 26.6113 9706.96  717.73  795.058    146.486     152.872     146.486      
1 1 1 12 8  7  o 0 367.177 13.5917 2587.34  190.55  364.006    -110.871    1.78339     69.1287      
1 1 1 12 8  8  f 1 244.028 9.83739 1140.78  91.66   310.479    143.01      148.676     143.01       
1 1 1 12 8  9  o 0 68.2832 9.04421 89.35    23.58   5.58901    100.266     69.001      100.266      
1 1 1 12 8  10 o 0 158.446 8.11268 481.29   49.08   166.423    70.3192     33.8244     70.3192      
1 1 1 12 8  11 o 0 25.5995 11.0193 -1.57    19.5    58.5569    -145.197    137.235     -145.197     
1 1 1 12 8  12 o 0 102.559 7.74534 202.35   30.33   104.481    -170.35     35.3594     -170.35      
1 1 1 12 8  13 o 0 36.5079 12.4917 24.16    20.96   5.0851     -4.13249    9.73351     175.868      
1 1 1 12 8  14 o 0 174.722 6.79034 588.76   45.3    175.929    73.4239     3.47335     73.4239      
1 1 1 12 8  15 o 0 157.431 7.18178 479.88   43.17   178.362    28.3472     53.1416     28.3472      
1 1 1 12 8  16 o 0 122.952 5.94303 292.34   27.9    192.876    -1.63381    107.834     -1.63381     
1 1 1 12 8  17 o 0 29.6066 12.1723 8.59     22.11   2.60667    55.7823     42.4894     -124.218     
1 1 1 12 8  18 o 0 31.5695 11.5397 19.17    18.14   23.9631    -75.0316    3.00205     104.968      
1 1 1 12 8  19 o 0 21.2856 9.85673 -9.46    19.03   9.06435    95.1055     7.79756     -84.8945     
1 1 1 12 8  20 o 0 41.7824 15.4687 63.83    32.72   30.3245    161.086     20.2915     -18.9144     
1 1 1 12 8  21 o 0 ?       ?       4.57     32.4    ?          ?           ?           ?            
1 1 1 12 8  22 o 0 ?       ?       -23.75   21.78   ?          ?           ?           ?            
1 1 1 12 9  0  o 0 283.372 14.7402 1549.85  158.5   303.614    0           111.705     5.03725e-14  
1 1 1 12 9  1  o 0 211.869 8.50103 858.64   68.77   230.628    97.2927     37.0103     97.2927      
1 1 1 12 9  2  o 0 324.559 11.1158 2017.72  137.75  343.986    22.1154     13.651      22.1154      
1 1 1 12 9  3  o 0 251.068 9.71385 1206.47  93.12   337.373    -59.8079    176.818     -59.8079     
1 1 1 12 9  4  o 0 138.265 6.49716 365.38   34.3    133.624    122.203     58.5463     122.203      
1 1 1 12 9  5  o 0 554.271 22.2296 5942.99  470.45  634.288    -126.216    141.893     -126.216     
1 1 1 12 9  6  o 0 121.82  6.04558 283.59   28.12   94.9314    -123.084    8.44146     -123.084     
1 1 1 12 9  7  o 0 337.867 11.7267 2188.35  151.28  400.128    -50.1693    138.613     -50.1693     
1 1 1 12 9  8  o 0 266.951 10.8332 1366.51  110.42  224.151    -110.44     84.1432     69.5598      
1 1 1 12 9  9  o 0 93.9582 6.3275  168.87   22.7    13.1085    62.9809     1.76942     -117.019     
1 1 1 12 9  10 o 0 302.009 11.8122 1757.91  136.21  327.792    52.3142     61.8488     52.3142      
1 1 1 12 9  11 o 0 153.985 7.22684 455.13   42.49   137.33     51.7857     11.6906     -128.214     
1 1 1 12 9  12 o 0 267.029 10.2268 1380.38  104.27  308.812    -48.3725    63.7282     -48.3725     
1 1 1 12 9  13 o 0 51.0436 10.6188 52.56    20.01   34.9577    -125.579    0.868685    -125.579     
1 1 1 12 9  14 o 0 187.995 6.56446 681.35   47.12   124.476    131.841     127.543     -48.159      
1 1 1 12 9  15 f 1 67.7819 8.31127 89.43    21.51   60.4299    -31.36      5.70545     -31.36       
1 1 1 12 9  16 o 0 150.697 6.99521 441.67   40.25   178.641    -29.0455    10.1781     -29.0455     
1 1 1 12 9  17 o 0 152.352 7.68596 458.83   44.71   194.057    130.888     47.4308     130.888      
1 1 1 12 9  18 o 0 67.7515 7.54573 92.59    19.52   82.0666    -28.3836    22.1073     -28.3836     
1 1 1 12 9  19 o 0 45.4723 11.3706 49.12    19.71   61.8401    -57.4469    41.5807     -57.4469     
1 1 1 12 9  20 o 0 ?       ?       97.29    38.51   ?          ?           ?           ?            
1 1 1 12 9  21 o 0 ?       ?       0.3      25.11   ?          ?           ?           ?            
1 1 1 12 9  22 o 0 ?       ?       22.92    9.01    ?          ?           ?           ?            
1 1 1 12 10 0  o 0 785.696 40.4283 12135.2  1205.5  834.276    0           26.2106     180          
1 1 1 12 10 1  o 0 467.765 16.5882 4208.19  296.27  568.067    109.086     158.637     109.086      
1 1 1 12 10 2  o 0 295.363 9.62973 1669.65  108.6   385.83     -14.1552    173.571     -14.1552     
1 1 1 12 10 3  o 0 76.1788 5.80678 110.89   16.89   5.20946    86.5121     71.7366     -93.4879     
1 1 1 12 10 4  o 0 383.827 13.0758 2825.49  191.63  349.084    -94.2004    77.009      85.7996      
1 1 1 12 10 5  o 0 168.968 6.86348 545.74   44.28   79.5286    135.859     164.629     -44.1414     
1 1 1 12 10 6  o 0 530.87  19.6688 5436.14  398.68  569.901    16.7015     77.2094     16.7015      
1 1 1 12 10 7  o 0 638.528 23.6498 7923.79  576.59  622.828    -49.8616    24.4392     130.138      
1 1 1 12 10 8  o 0 541.233 20.7414 5689.44  428.63  566.56     178.812     35.9228     178.812      
1 1 1 12 10 9  o 0 330.422 14.8016 2108.46  186.74  378.469    -68.0511    98.9668     -68.0511     
1 1 1 12 10 10 f 1 118.086 6.5428  267.06   29.5    84.3982    127.177     47.5102     -52.8225     
1 1 1 12 10 11 o 0 58.7961 8.92667 66.57    20.04   13.066     100.8       115.547     100.8        
1 1 1 12 10 12 f 1 153.226 7.79249 452.07   45.59   203.215    151.594     114.398     151.594      
1 1 1 12 10 13 o 0 94.6239 7.63922 172.8    27.6    71.2678    -124.142    43.8208     55.8578      
1 1 1 12 10 14 o 0 167.982 7.33097 545.53   47.02   198.896    -82.293     65.9377     -82.293      
1 1 1 12 10 15 o 0 104.482 6.38451 210.9    25.47   86.2761    113.058     24.8749     -66.9417     
1 1 1 12 10 16 o 0 75.5731 5.61767 110.42   16.21   92.9336    -36.0379    20.6578     -36.0379     
1 1 1 12 10 17 o 0 82.138  6.48556 132.23   20.34   103.853    -103.04     27.2969     -103.04      
1 1 1 12 10 18 o 0 79.2397 9.22812 130.86   27.92   97.3299    -88.1745    26.1173     -88.1745     
1 1 1 12 10 19 o 0 49.6884 11.627  59.52    21.69   54.5986    -28.7397    9.32769     -28.7397     
1 1 1 12 10 20 o 0 ?       ?       62.87    33.8    ?          ?           ?           ?            
1 1 1 12 10 21 o 0 ?       ?       -81.36   35.49   ?          ?           ?           ?            
1 1 1 12 10 22 o 0 ?       ?       -12.96   8.24    ?          ?           ?           ?            
1 1 1 12 11 0  o 0 380.59  16.1328 2789.81  233.48  400.327    0           47.4376     -1.19352e-13 
1 1 1 12 11 1  o 0 373.081 12.7006 2668.81  180.92  240.171    44.5717     292.582     -135.428     
1 1 1 12 11 2  o 0 443.294 13.6365 3770.36  230.81  556.73     110.584     201.23      110.584      
1 1 1 12 11 3  o 0 295.177 10.5337 1668.36  118.72  332.861    142.543     82.2405     142.543      
1 1 1 12 11 4  o 0 437.158 16.5233 3675.2   275.8   434.711    10.6821     8.54465     -169.318     
1 1 1 12 11 5  o 0 513.243 18.9461 5077.4   371.28  596.77     131.111     167.378     131.111      
1 1 1 12 11 6  o 0 270.457 9.21988 1399.83  95.21   247.601    -73.9364    30.2517     106.064      
1 1 1 12 11 7  o 0 212.226 8.38678 861.95   67.96   212.487    -13.6277    28.9076     -13.6277     
1 1 1 12 11 8  o 0 143.192 6.75461 392.22   36.93   59.949     -33.3471    146.865     146.653      
1 1 1 12 11 9  o 0 331.524 13.663  2120.74  172.95  341.2      -80.7365    24.4119     -80.7365     
1 1 1 12 11 10 o 0 220.172 9.04405 931.66   76.03   188.015    -127.857    49.8309     52.1433      
1 1 1 12 11 11 o 0 206.368 7.99283 819.01   62.98   225.48     -144.455    22.6695     -144.455     
1 1 1 12 11 12 o 0 36.3286 11.9277 24.77    19.11   59.0665    -83.5116    164.699     -83.5116     
1 1 1 12 11 13 o 0 84.347  6.21323 136.86   20.01   76.011     127.618     9.38193     -52.3819     
1 1 1 12 11 14 o 0 35.9725 12.1656 24.11    19.88   5.50016    10.9635     16.6518     -169.036     
1 1 1 12 11 15 o 0 125.966 5.89233 306.13   28.34   127.571    -116.483    11.9576     -116.483     
1 1 1 12 11 16 o 0 216.723 8.25505 922.92   68.31   310.957    152.521     121.018     152.521      
1 1 1 12 11 17 o 0 40.1562 12.0035 34.53    19.81   45.1511    140.866     21.9001     140.866      
1 1 1 12 11 18 o 0 34.3725 10.8159 25.98    15.81   29.0709    -3.72335    11.5414     -3.72335     
1 1 1 12 11 19 o 0 31.1567 12.512  20.81    22.72   12.5565    7.73719     35.4576     -172.263     
1 1 1 12 11 20 o 0 ?       ?       -34.99   23.93   ?          ?           ?           ?            
1 1 1 12 11 21 o 0 ?       ?       9.06     52.37   ?          ?           ?           ?            
1 1 1 12 11 22 o 0 ?       ?       -37.79   5.36    ?          ?           ?           ?            
1 1 1 12 12 0  o 0 812.037 68.1003 13612.9  2077.3  845.998    180         148.441     180          
1 1 1 12 12 1  o 0 476.278 22.2941 4387.71  403.4   494.861    -90         133.063     -90          
1 1 1 12 12 2  o 0 613.737 29.6451 7325.39  691     623.948    180         41.4528     3.98879e-14  
1 1 1 12 12 3  o 0 464.357 19.452  4158.95  343.51  470.337    -90         46.288      90           
1 1 1 12 12 4  o 0 454.332 21.0491 3989.26  363.36  458.134    0           59.677      -1.84769e-14 
1 1 1 12 12 5  o 0 448.795 20.0361 3888.73  341.78  450.063    90          106.781     90           
1 1 1 12 12 6  o 0 683.981 32.5145 9135.82  844.77  681.231    180         3.84205     6.40831e-13  
1 1 1 12 12 7  o 0 22.5028 14.5518 1.01     28.4    1.12957    -90         19.5974     90           
1 1 1 12 12 8  o 0 177.788 11.405  612.68   76.69   179.543    180         31.3653     4.01655e-14  
1 1 1 12 12 9  o 0 18.5044 12.7482 -16.97   28.13   0.791251   -90         10.0565     90           
1 1 1 12 12 10 o 0 18.0246 12.5913 -25.3    30.19   0.960925   180         12.9288     8.92504e-14  
1 1 1 12 12 11 o 0 307.254 18.5426 1859.03  215.72  327.581    -90         1.751       -90          
1 1 1 12 12 12 o 0 26.7026 15.913  15.96    27.94   11.3046    180         67.575      5.25511e-15  
1 1 1 12 12 13 o 0 31.0554 16.6127 27.56    26.61   25.1304    -90         42.3323     90           
1 1 1 12 12 14 o 0 82.5364 8.51499 135.3    26.18   82.6532    0           11.1138     2.39264e-14  
1 1 1 12 12 15 o 0 101.893 10.0344 206.98   38.17   121.576    -90         23.8373     -90          
1 1 1 12 12 16 o 0 148.901 10.379  439.72   58.35   173.305    180         39.4786     180          
1 1 1 12 12 17 o 0 74.5931 10.0074 115.39   27.36   84.5409    90          11.991      90           
1 1 1 12 12 18 o 0 50.0261 18.6205 72.74    32.96   54.466     180         15.3974     -180         
1 1 1 12 12 19 o 0 30.0178 20.5982 27.34    72.02   31.5785    90          9.52366     -90          
1 1 1 12 12 20 o 0 ?       ?       107.24   63.46   ?          ?           ?           ?            
1 1 1 13 0  1  o 0 296.341 13.7045 1691.49  154.31  322.363    45          3.13086     45           
1 1 1 13 0  2  o 0 65.0198 8.54731 84.89    20.4    48.5847    0           83.5503     -180         
1 1 1 13 0  3  o 0 159.094 9.16659 488.55   55.26   169.44     -45         53.6757     135          
1 1 1 13 0  4  o 0 433.967 23.3897 3652.79  384.99  461.367    -90         13.9725     -90          
1 1 1 13 0  5  o 0 218.79  13.3263 926.15   110.38  231.301    -135        27.1766     45           
1 1 1 13 0  6  o 0 376.495 18.7031 2738.69  267.35  387.544    0           113.436     -180         
1 1 1 13 0  7  o 0 334.684 19.7025 2171.57  249.78  340.863    -45         112.838     -45          
1 1 1 13 0  8  o 0 273.096 14.9694 1441.52  155.02  274.521    -90         69.4022     90           
1 1 1 13 0  9  o 0 26.9234 16.3954 13.44    30.97   10.4832    -135        130.899     45           
1 1 1 13 0  10 o 0 145.805 10.383  413.16   57.13   146.501    0           8.47489     -3.46011e-14 
1 1 1 13 0  11 o 0 191.372 12.4586 712.29   90.15   188.586    135         73.3087     -45          
1 1 1 13 0  12 o 0 103.559 9.97999 211.52   38.62   102.794    90          20.8257     90           
1 1 1 13 0  13 o 0 209.175 11.5418 851.36   91.54   216.543    -135        60.4394     -135         
1 1 1 13 0  14 o 0 181.754 8.9665  640.46   61.88   183.362    0           31.1182     180          
1 1 1 13 0  15 o 0 25.5341 15.2965 14.6     26.04   3.89482    135         7.63519     -45          
1 1 1 13 0  16 o 0 121.081 8.97756 288.14   40.98   140.045    90          20.8313     90           
1 1 1 13 0  17 f 1 54.385  16.1918 72.38    29.22   58.2217    45          14.1573     45           
1 1 1 13 0  18 o 0 31.5732 15.9163 31.03    23.47   31.1612    180         5.17688     4.22356e-14  
1 1 1 13 0  19 o 0 28.639  15.9289 27.26    25.41   1.1989     -45         0.497043    -45          
1 1 1 13 0  20 o 0 13.9367 10.2194 -45.43   29.37   5.35812    -90         8.58259     90           
1 1 1 13 0  21 o 0 ?       ?       -112.71  22.12   ?          ?           ?           ?            
1 1 1 13 1  0  o 0 240.188 13.7719 1114.98  125.35  263.707    0           60.6968     1.60231e-13  
1 1 1 13 1  1  o 0 168.484 6.43084 542.54   41.37   191.46     -100.774    58.809      -100.774     
1 1 1 13 1  2  o 0 78.0311 5.27625 116.33   15.72   8.94908    -172.727    24.2703     7.27342      
1 1 1 13 1  3  o 0 306.243 11.3607 1796.69  132.84  325.145    74.1527     10.3881     74.1527      
1 1 1 13 1  4  o 0 110.344 5.95753 232.67   25.1    4.66302    -127.662    218.488     -127.662     
1 1 1 13 1  5  o 0 450.79  16.539  3908.09  284.67  517.759    179.592     91.4776     179.592      
1 1 1 13 1  6  o 0 542.666 21.2306 5690.17  439.9   586.061    84.1022     61.6582     84.1022      
1 1 1 13 1  7  o 0 320.391 12.8552 1968.4   157.26  283.949    -64.0597    72.1392     115.94       
1 1 1 13 1  8  o 0 529.929 20.1045 5428.79  406.79  454.486    -86.9323    149.917     93.0677      
1 1 1 13 1  9  o 0 565.558 24.7312 6256.83  534.05  685.677    -92.5573    223.688     -92.5573     
1 1 1 13 1  10 o 0 283.703 13.504  1551.88  146.28  306.518    -176.357    51.7272     -176.357     
1 1 1 13 1  11 o 0 41.5409 13.4555 32.46    24.33   20.0295    -73.5802    77.6048     -73.5802     
1 1 1 13 1  12 o 0 269.204 11.6483 1405.36  119.73  299.421    135.672     37.9288     135.672      
1 1 1 13 1  13 o 0 164.955 7.49246 523.97   47.19   167.211    -22.8888    9.05391     -22.8888     
1 1 1 13 1  14 o 0 137.608 7.16954 365.37   37.67   147.232    18.0319     24.7518     18.0319      
1 1 1 13 1  15 o 0 107.592 6.98864 223.78   28.71   126.729    175.177     55.6044     175.177      
1 1 1 13 1  16 o 0 77.2667 7.21984 115.96   21.3    105.775    -27.1235    45.8883     -27.1235     
1 1 1 13 1  17 o 0 114.266 5.73011 253.38   25      156.622    114.377     64.7293     114.377      
1 1 1 13 1  18 o 0 44.4475 10.0971 42.2     16.75   50.4924    123.395     18.5082     123.395      
1 1 1 13 1  19 o 0 24.0771 11.2449 -13.52   25.45   12.9961    -106.925    12.0359     73.0753      
1 1 1 13 1  20 o 0 41.1789 17.0821 68.89    44.06   15.8365    4.79333     47.6378     -175.207     
1 1 1 13 1  21 o 0 ?       ?       2.98     20.7    ?          ?           ?           ?            
1 1 1 13 2  0  o 0 327.889 16.8694 2076.57  209.92  362.435    180         122.296     180          
1 1 1 13 2  1  o 0 115.122 5.33488 253.21   23.45   42.9444    127.316     133.043     -52.6836     
1 1 1 13 2  2  o 0 361.664 13.6157 2509.65  188.02  496.869    86.8169     232.346     86.8169      
1 1 1 13 2  3  o 0 129.037 5.746   318.16   28.31   117.125    16.0097     32.2246     16.0097      
1 1 1 13 2  4  o 0 235.612 10.2488 1062.8   92.2    224.447    81.7628     34.8005     -98.2372     
1 1 1 13 2  5  o 0 284.254 11.9382 1548.48  129.57  250.665    -5.92303    87.1902     174.077      
1 1 1 13 2  6  f 1 808.599 31.443  12814.1  970.77  1032.08    137.35      401.179     137.35       
1 1 1 13 2  7  o 0 542.76  24.873  5717.39  515.46  583.595    -118.873    68.3127     -118.873     
1 1 1 13 2  8  o 0 346.742 14.4282 2310.37  191.02  360.151    21.9816     36.7949     21.9816      
1 1 1 13 2  9  o 0 430.683 18.5157 3590.59  304.48  500.866    160.53      132.916     160.53       
1 1 1 13 2  10 o 0 53.9268 18.2137 52.86    44.56   5.31284    -62.2305    80.8511     -62.2305     
1 1 1 13 2  11 o 0 283.784 10.9649 1552.55  118.81  228.617    90.9685     95.2495     -89.0315     
1 1 1 13 2  12 o 0 65.3705 9.80376 82.5     24.47   13.3906    133.346     77.5668     -46.6545     
1 1 1 13 2  13 o 0 159.057 7.57271 487.29   45.99   154.27     142.204     4.70059     -37.7955     
1 1 1 13 2  14 o 0 93.495  6.33643 168.28   22.62   58.6582    -5.68608    63.2749     174.314      
1 1 1 13 2  15 o 0 101.746 7.3876  200.43   28.7    133.961    -1.44038    91.2949     -1.44038     
1 1 1 13 2  16 o 0 100.695 6.71565 196.51   25.82   107.008    144.106     12.7804     -35.8937     
1 1 1 13 2  17 f 1 50.1176 11.4993 52.97    21.55   42.2712    88.8681     14.4169     -91.1319     
1 1 1 13 2  18 o 0 97.4927 7.74754 190.34   28.84   114.428    90.1942     21.4211     90.1942      
1 1 1 13 2  19 o 0 35.5254 12.6123 28.75    21.53   34.0362    -125.805    2.53317     -125.805     
1 1 1 13 2  20 o 0 31.8208 11.9315 26.51    19.59   28.7453    -57.2331    4.51706     -57.2331     
1 1 1 13 2  21 o 0 ?       ?       -0.53    38.69   ?          ?           ?           ?            
1 1 1 13 3  0  o 0 453.886 22.94   3990.74  395.24  503.785    0           211.918     180          
1 1 1 13 3  1  o 0 190.081 7.18686 690.74   52.16   230.585    60.5177     88.4875     60.5177      
1 1 1 13 3  2  o 0 120.302 6.06091 276.57   27.84   86.5768    67.3317     37.521      -112.668     
1 1 1 13 3  3  o 0 114.276 5.47524 249.51   23.89   22.6166    -98.6167    268.682     -98.6167     
1 1 1 13 3  4  o 0 757.736 25.3813 11151.8  734.33  933.74     159.605     250.273     159.605      
1 1 1 13 3  5  o 0 416.685 15.1622 3335.23  241.23  413.906    105.597     46.9624     -74.4027     
1 1 1 13 3  6  o 0 766.215 29.5796 11471.7  865.37  857.655    109.406     138.88      109.406      
1 1 1 13 3  7  o 0 134.05  6.22473 343.41   31.86   14.844     27.1349     284.729     27.1349      
1 1 1 13 3  8  o 0 241.763 10.5373 1119.83  97.27   291.389    -140.323    125.474     -140.323     
1 1 1 13 3  9  o 0 77.3239 8.1595  114.46   24.09   53.4383    156.001     234.436     156.001      
1 1 1 13 3  10 o 0 284.21  12.4128 1555.47  134.7   273.902    -128.527    15.3198     51.4729      
1 1 1 13 3  11 o 0 224.173 9.85353 967.17   84.34   212.708    -80.9558    5.81025     99.0442      
1 1 1 13 3  12 o 0 107.355 6.67717 221.19   27.37   59.6197    86.3875     89.9427     -93.6125     
1 1 1 13 3  13 o 0 74.8012 6.55097 107.54   18.71   40.8423    -128.432    32.0207     51.5682      
1 1 1 13 3  14 o 0 180.501 7.60894 629.58   52.44   191.037    -170.969    23.5387     -170.969     
1 1 1 13 3  15 o 0 130.351 6.87551 328.39   34.22   141.918    116.982     36.686      116.982      
1 1 1 13 3  16 o 0 42.6456 12.4558 37.38    21.54   32.5804    103.008     15.9105     -76.9919     
1 1 1 13 3  17 o 0 70.4238 8.03295 97.84    21.6    84.88      -3.09485    23.7524     -3.09485     
1 1 1 13 3  18 o 0 62.1719 7.92383 77.64    18.81   68.7245    50.5333     9.31221     50.5333      
1 1 1 13 3  19 o 0 56.3353 10.5985 71.18    21.96   67.4086    -153.154    22.4637     -153.154     
1 1 1 13 3  20 o 0 36.1211 15.3466 44.62    36.96   31.1388    102.6       3.36904     -77.3996     
1 1 1 13 3  21 f 1 ?       ?       -25.39   55.22   ?          ?           ?           ?            
1 1 1 13 3  22 o 0 ?       ?       16.84    11.47   ?          ?           ?           ?            
1 1 1 13 4  0  o 0 460.635 20.5116 4097.73  359.13  503.233    180         111.998     -180         
1 1 1 13 4  1  o 0 159.482 6.57705 486.14   40.05   180.952    64.9659     114.973     64.9659      
1 1 1 13 4  2  o 0 395.142 14.3856 2997.49  217.04  399.634    42.9237     45.9351     -137.076     
1 1 1 13 4  3  o 0 109.456 5.78571 228.93   24.18   37.597     -157.706    123.866     22.2939      
1 1 1 13 4  4  o 0 249.073 9.37529 1187.16  89.16   179.58     -64.1714    158.718     115.829      
1 1 1 13 4  5  o 0 413.794 16.6986 3293.4   263.83  330.702    134.028     208.109     -45.9723     
1 1 1 13 4  6  o 0 99.4597 6.54101 189.07   24.84   44.5212    127.077     58.8216     -52.9227     
1 1 1 13 4  7  o 0 252.903 10.1892 1224.46  98.39   270.084    -111.82     46.6604     -111.82      
1 1 1 13 4  8  o 0 200.197 8.19475 766.83   62.64   192.807    164.84      9.80286     164.84       
1 1 1 13 4  9  o 0 284.715 12.6998 1558.18  138.06  280.712    177.077     3.28334     -2.92314     
1 1 1 13 4  10 o 0 428.056 18.701  3568.95  305.65  446.496    -25.699     39.3022     -25.699      
1 1 1 13 4  11 o 0 37.3611 12.5096 25.44    21.02   46.5148    -126.379    135.869     -126.379     
1 1 1 13 4  12 o 0 94.4232 6.68743 171.13   24.11   29.1224    15.8921     123.636     -164.108     
1 1 1 13 4  13 o 0 72.2232 8.55444 100.75   23.59   23.5016    -130.446    72.3246     49.5543      
1 1 1 13 4  14 o 0 91.5531 7.46348 161.92   26.09   105.152    70.7434     41.7051     70.7434      
1 1 1 13 4  15 o 0 92.1594 6.20944 163.8    21.85   69.1529    14.7675     33.4681     -165.233     
1 1 1 13 4  16 f 1 33.7345 11.9253 20.42    19.23   17.4074    -56.0258    11.7216     123.974      
1 1 1 13 4  17 o 0 86.0813 6.85781 144.99   22.54   87.7373    -175.779    10.569      4.22128      
1 1 1 13 4  18 o 0 72.7842 8.07469 106.75   22.44   83.2555    -42.4453    14.1555     -42.4453     
1 1 1 13 4  19 o 0 46.8393 11.5213 51.2     20.49   63.0121    -151.148    39.9391     -151.148     
1 1 1 13 4  20 o 0 22.2045 10.6937 -17      26.8    0.909589   41.296      35.6981     -138.704     
1 1 1 13 4  21 f 1 ?       ?       183.98   58.93   ?          ?           ?           ?            
1 1 1 13 4  22 o 0 ?       ?       19.37    56.68   ?          ?           ?           ?            
1 1 1 13 5  0  o 0 639.984 28.8291 7953.87  701.21  698.561    180         26.7154     5.70392e-15  
1 1 1 13 5  1  o 0 328.033 10.915  2060.92  136.71  387.252    -23.8611    78.5938     -23.8611     
1 1 1 13 5  2  o 0 563.645 18.5539 6121.54  399.3   725.39     12.3448     240.675     12.3448      
1 1 1 13 5  3  o 0 626.998 23.1482 7613.71  554.17  529.63     -104.766    284.994     75.2344      
1 1 1 13 5  4  o 0 34.7582 10.9629 22.82    16.23   75.19      125.785     174.859     125.785      
1 1 1 13 5  5  o 0 254.307 11.4841 1239.04  111.51  213.117    106.754     85.9046     -73.2459     
1 1 1 13 5  6  o 0 381.644 13.3915 2794.05  195.14  397.136    -121.92     21.5889     -121.92      
1 1 1 13 5  7  o 0 82.5143 6.45598 130.13   20.34   14.1931    -53.4627    156.57      -53.4627     
1 1 1 13 5  8  o 0 593.535 23.6246 6852.6   535.39  603.126    -68.6163    23.9729     -68.6163     
1 1 1 13 5  9  o 0 191.868 6.8947  704.27   50.51   88.9135    114.026     196.286     -65.974      
1 1 1 13 5  10 o 0 200.845 8.27782 773.28   63.48   237.088    -157.625    87.7262     -157.625     
1 1 1 13 5  11 o 0 116.961 6.97748 262.31   31.16   99.3679    45.734      9.03896     -134.266     
1 1 1 13 5  12 o 0 32.4087 12.2704 14.81    20.85   31.8887    67.0762     86.9722     67.0762      
1 1 1 13 5  13 o 0 63.0366 8.64609 76.79    20.81   13.3749    -0.0469483  133.42      -0.0469483   
1 1 1 13 5  14 o 0 112.791 6.42037 245.04   27.65   147.888    -98.1791    84.2298     -98.1791     
1 1 1 13 5  15 o 0 37.308  11.1875 27.83    17.19   23.437     -127.469    107.893     -127.469     
1 1 1 13 5  16 o 0 57.7391 7.5796  64.94    16.71   34.9251    174.236     55.1664     -5.76402     
1 1 1 13 5  17 o 0 145.216 7.56767 415.21   41.96   174.126    -117.877    26.7111     -117.877     
1 1 1 13 5  18 o 0 100.541 8.66661 205.74   33.27   121.735    -58.3057    29.0135     -58.3057     
1 1 1 13 5  19 o 0 35.1072 12.6526 28.28    21.74   37.0271    -75.6595    22.8668     -75.6595     
1 1 1 13 5  20 o 0 44.8095 13.8948 62.25    26.22   57.6022    -80.5741    40.4196     -80.5741     
1 1 1 13 5  21 o 0 ?       ?       22.86    33.42   ?          ?           ?           ?            
1 1 1 13 5  22 o 0 ?       ?       -22.95   5.58    ?          ?           ?           ?            
1 1 1 13 6  0  o 0 81.961  6.5511  130.76   20.2    53.9135    180         32.3952     2.5915e-13   
1 1 1 13 6  1  o 0 176.592 6.5108  596.03   43.9    147.948    -74.3115    59.8542     105.689      
1 1 1 13 6  2  f 1 247.512 9.19101 1172.23  86.86   193.602    26.6553     130.327     -153.345     
1 1 1 13 6  3  o 0 500.092 17.6914 4814.81  337.81  505.045    -82.6796    53.9556     97.3204      
1 1 1 13 6  4  o 0 222.93  8.39647 950.58   71.47   195.142    -161.947    64.0415     18.053       
1 1 1 13 6  5  o 0 183.676 7.51162 645.05   52.68   204.601    -115.031    66.7255     -115.031     
1 1 1 13 6  6  o 0 222.901 9.13072 950.66   77.71   242.397    133.168     54.1339     133.168      
1 1 1 13 6  7  o 0 356.946 13.0656 2444.08  178.07  368.553    -80.2577    27.4859     -80.2577     
1 1 1 13 6  8  o 0 239.233 10.178  1096.61  92.97   281.729    64.6009     96.5788     64.6009      
1 1 1 13 6  9  o 0 267.068 12.4897 1371.38  127.36  253.891    -48.4067    17.6501     131.593      
1 1 1 13 6  10 o 0 185.791 9.16848 662.47   65.04   148.625    53.4832     63.0039     -126.517     
1 1 1 13 6  11 o 0 163.292 7.01062 511.44   43.71   200.731    108.307     106.069     108.307      
1 1 1 13 6  12 o 0 202.995 7.84695 792.85   60.82   243.004    71.7923     72.9355     71.7923      
1 1 1 13 6  13 o 0 93.3601 6.70186 167.66   23.89   76.1413    -34.5912    6.14658     145.409      
1 1 1 13 6  14 o 0 147.582 6.29284 419.44   35.46   171.877    -106.854    54.9015     -106.854     
1 1 1 13 6  15 o 0 105.268 6.17015 213.76   24.8    125.565    160.623     58.9789     160.623      
1 1 1 13 6  16 o 0 106.525 6.75131 220.23   27.46   152.464    27.6704     67.3244     27.6704      
1 1 1 13 6  17 o 0 120.736 6.52066 285.02   30.06   156.863    -106.57     49.042      -106.57      
1 1 1 13 6  18 o 0 25.8855 10.5978 7.48     16.69   10.9246    -107.802    4.56013     72.1984      
1 1 1 13 6  19 o 0 80.659  9.53656 140.94   29.37   82.3086    -66.5552    2.17102     113.445      
1 1 1 13 6  20 o 0 44.0936 12.4092 54.99    21.77   53.7697    43.6186     28.2657     43.6186      
1 1 1 13 6  21 o 0 ?       ?       -14.23   54.27   ?          ?           ?           ?            
1 1 1 13 6  22 o 0 ?       ?       19.1     22.86   ?          ?           ?           ?            
1 1 1 13 7  0  o 0 291.562 14.0753 1638.51  155.86  315.709    180         40.0877     1.56558e-14  
1 1 1 13 7  1  o 0 574.885 18.9154 6370.41  415.2   539.788    59.5582     153.513     -120.442     
1 1 1 13 7  2  o 0 176.119 5.9379  592.73   39.93   197.61     -60.7474    57.6474     -60.7474     
1 1 1 13 7  3  o 0 588.733 21.0917 6696.41  474.12  628.935    -140.127    8.74077     -140.127     
1 1 1 13 7  4  o 0 574.61  20.4008 6374.03  447.59  645.005    -94.5671    80.4711     -94.5671     
1 1 1 13 7  5  o 0 920.313 31.7387 16607.5  1115.28 956.343    -19.8085    18.1587     -19.8085     
1 1 1 13 7  6  o 0 142.84  6.62457 389.98   36.13   39.4101    -86.5576    191.154     93.4424      
1 1 1 13 7  7  o 0 378.471 15.2441 2753.3   220.29  377.234    -148.852    2.86486     -148.852     
1 1 1 13 7  8  o 0 213.55  9.79666 873.7    79.88   164.511    -111.622    91.055      68.3783      
1 1 1 13 7  9  o 0 257.154 10.7479 1269.44  105.53  242.05     -176.981    18.8228     3.01898      
1 1 1 13 7  10 o 0 169.356 8.34006 550.09   53.93   206.272    -128.347    96.979      -128.347     
1 1 1 13 7  11 o 0 40.659  12.8501 31.72    22.29   25.8553    126.642     91.649      126.642      
1 1 1 13 7  12 o 0 59.9345 9.71411 69.43    22.23   11.3379    -80.4048    57.6972     99.5952      
1 1 1 13 7  13 o 0 244.984 9.57666 1164.12  89.58   287.833    -169.766    75.5758     -169.766     
1 1 1 13 7  14 o 0 127.329 7.18681 313.12   34.94   106.677    129.019     35.9023     -50.9805     
1 1 1 13 7  15 o 0 52.6082 10.1031 56.02    19.57   34.5073    128.744     9.51358     -51.256      
1 1 1 13 7  16 o 0 173.083 8.6296  587.93   57.03   240.562    -112.637    85.4191     -112.637     
1 1 1 13 7  17 o 0 120.965 6.66203 286.65   30.77   167.088    -38.1555    69.7488     -38.1555     
1 1 1 13 7  18 o 0 86.2953 7.20196 149.29   23.73   86.4386    108.163     10.8756     -71.8373     
1 1 1 13 7  19 o 0 23.4788 10.4739 -0.88    19.16   1.77639    -154.844    38.7012     25.156       
1 1 1 13 7  20 o 0 25.0994 11.4868 4.19     24.95   8.98777    104.686     25.0136     -75.3137     
1 1 1 13 7  21 o 0 ?       ?       20.7     49.82   ?          ?           ?           ?            
1 1 1 13 8  0  o 0 13.122  9.36622 -23.24   19.02   0.252998   0           13.3899     -180         
1 1 1 13 8  1  o 0 155.077 5.92453 459.55   35.08   91.8568    15.0558     122.903     -164.944     
1 1 1 13 8  2  o 0 165.717 6.71204 524.92   42.47   178.328    -8.44133    45.9421     -8.44133     
1 1 1 13 8  3  o 0 193.83  7.10594 718.23   52.59   205.051    137.393     29.6828     137.393      
1 1 1 13 8  4  o 0 114.831 5.33016 251.93   23.37   70.2142    51.433      49.5571     -128.567     
1 1 1 13 8  5  o 0 412.244 15.2938 3264.82  240.73  392.029    3.59966     51.1707     -176.4       
1 1 1 13 8  6  f 1 324.021 11.4252 2011.38  141.35  365.172    60.5777     89.1849     60.5777      
1 1 1 13 8  7  o 0 298.911 10.7272 1711.82  122.43  328.78     -150.865    75.5081     -150.865     
1 1 1 13 8  8  o 0 124.221 6.54014 295.08   31.02   85.48      -111.37     38.703      -111.37      
1 1 1 13 8  9  o 0 405.098 16.5838 3176.57  256.51  441.933    43.4724     78.4532     43.4724      
1 1 1 13 8  10 o 0 118.889 6.12413 270.56   27.8    88.5115    84.5191     40.4645     -95.4809     
1 1 1 13 8  11 o 0 138.852 6.93934 369.95   36.79   59.3138    82.603      140.877     -97.397      
1 1 1 13 8  12 f 1 284.196 10.5242 1565.34  114.2   321.404    -123.791    55.0657     -123.791     
1 1 1 13 8  13 f 1 117.36  6.46279 264.94   28.96   131.509    29.3914     32.0385     29.3914      
1 1 1 13 8  14 o 0 128.317 6.73959 317.64   33.02   132.097    143.213     14.8377     143.213      
1 1 1 13 8  15 o 0 160.763 5.98052 498.48   36.71   202.467    90.2711     99.1887     90.2711      
1 1 1 13 8  16 o 0 213.754 9.31069 901.83   75.99   247.927    -108.886    4.55666     -108.886     
1 1 1 13 8  17 o 0 65.18   7.43759 83.86    18.51   82.0125    -10.9242    33.1827     -10.9242     
1 1 1 13 8  18 o 0 60.4843 7.96305 74.39    18.39   66.7227    43.8661     8.97284     43.8661      
1 1 1 13 8  19 o 0 29.0154 12.5048 10.65    25.17   22.3334    9.08223     5.90488     -170.918     
1 1 1 13 8  20 o 0 ?       ?       44.34    35.7    ?          ?           ?           ?            
1 1 1 13 8  21 o 0 ?       ?       34.85    34.82   ?          ?           ?           ?            
1 1 1 13 8  22 o 0 ?       ?       -64.85   6.46    ?          ?           ?           ?            
1 1 1 13 9  0  o 0 313.702 15.7861 1899.2   187.99  334.955    180         81.9529     180          
1 1 1 13 9  1  o 0 438.922 14.3141 3698.25  239.89  401.499    4.52017     121.201     -175.48      
1 1 1 13 9  2  o 0 132.161 5.62007 333.74   28.36   87.6313    38.534      68.6566     -141.466     
1 1 1 13 9  3  o 0 211.761 8.0255  857.58   64.89   166.638    116.392     92.8204     -63.608      
1 1 1 13 9  4  o 0 147.503 6.01744 415.77   33.89   147.445    85.1595     46.9193     85.1595      
1 1 1 13 9  5  o 0 154.664 6.60414 457.21   39      53.8355    37.1312     187.097     -142.869     
1 1 1 13 9  6  o 0 242.252 9.57978 1123.16  88.61   243.704    153.219     19.3233     153.219      
1 1 1 13 9  7  o 0 221.227 8.49777 936.56   71.78   242.028    -60.5216    69.5034     -60.5216     
1 1 1 13 9  8  o 0 508.705 20.1442 5023.01  391.27  530.727    -53.1586    32.8468     -53.1586     
1 1 1 13 9  9  o 0 180.349 8.86861 623.59   61.07   211.9      -79.9165    79.309      -79.9165     
1 1 1 13 9  10 o 0 292.471 12.5645 1652.75  140.31  343.569    88.8008     118.348     88.8008      
1 1 1 13 9  11 o 0 173.671 6.98223 578.92   46.3    183.265    174.597     11.0267     174.597      
1 1 1 13 9  12 o 0 37.424  12.426  26.06    20.74   16.8038    -107.727    56.0582     -107.727     
1 1 1 13 9  13 o 0 154.296 6.65554 458.33   39.21   198.034    -151.405    88.7782     -151.405     
1 1 1 13 9  14 o 0 148.048 7.6228  424.23   43.09   133.188    -32.7045    24.2854     147.295      
1 1 1 13 9  15 o 0 144.337 6.69739 403.02   36.91   131.592    -68.5944    12.6301     111.406      
1 1 1 13 9  16 o 0 135.823 6.1666  357.68   31.98   192.271    87.6857     77.2984     87.6857      
1 1 1 13 9  17 o 0 143.532 7.95205 409.32   43.58   188.473    -133.925    57.9163     -133.925     
1 1 1 13 9  18 o 0 33.5593 12.0217 23.55    19.6    27.9058    125.459     8.60642     125.459      
1 1 1 13 9  19 o 0 42.2844 12.8098 45.78    22.46   33.2609    28.2971     17.2701     -151.703     
1 1 1 13 9  20 o 0 ?       ?       22.96    26.2    ?          ?           ?           ?            
1 1 1 13 9  21 o 0 ?       ?       38.65    43.3    ?          ?           ?           ?            
1 1 1 13 9  22 o 0 ?       ?       -8.68    5.64    ?          ?           ?           ?            
1 1 1 13 10 0  o 0 266.383 12.2495 1365.98  123.99  282.056    180         7.34817     -180         
1 1 1 13 10 1  o 0 316.065 10.4325 1912.73  125.9   336.745    -87.9827    22.9232     -87.9827     
1 1 1 13 10 2  o 0 425.907 13.3612 3479.7   217.28  569.051    6.23528     259.279     6.23528      
1 1 1 13 10 3  o 0 138.876 5.57086 368.51   29.54   98.4891    55.2185     53.4843     -124.781     
1 1 1 13 10 4  o 0 706.889 27.6764 9736.01  747     797.641    61.2525     159.869     61.2525      
1 1 1 13 10 5  o 0 519.804 19.3171 5210     383.39  538.47     26.3159     32.993      26.3159      
1 1 1 13 10 6  o 0 532.968 19.3918 5481.79  394.62  516.779    -138.308    28.5484     41.6916      
1 1 1 13 10 7  o 0 207.107 9.22638 821.32   72.96   250.992    -165.091    113.968     -165.091     
1 1 1 13 10 8  o 0 494.888 18.7962 4748.53  355.17  591.992    -80.2114    190.989     -80.2114     
1 1 1 13 10 9  o 0 267.15  10.4046 1371.11  106.13  273.438    40.7555     21.1867     40.7555      
1 1 1 13 10 10 o 0 70.8182 7.3669  96.18    19.92   28.0415    35.2727     1.682       -144.727     
1 1 1 13 10 11 o 0 231.036 9.69345 1030.14  85.51   190.317    77.2683     102.586     -102.732     
1 1 1 13 10 12 o 0 108.899 7.22224 228.18   30.03   87.4991    130.685     29.3685     -49.3148     
1 1 1 13 10 13 o 0 72.3821 7.30543 101.09   20.19   57.267     -56.4231    19.9419     123.577      
1 1 1 13 10 14 o 0 132.021 6.9294  336.68   34.93   153.81     92.7813     53.1375     92.7813      
1 1 1 13 10 15 o 0 74.0795 7.86634 106.76   22.25   85.5862    17.7862     38.5768     17.7862      
1 1 1 13 10 16 o 0 153.623 6.24996 458.2    36.66   209.25     141.452     69.2431     141.452      
1 1 1 13 10 17 o 0 139.012 6.38689 379.17   33.9    170.459    -134.986    31.996      -134.986     
1 1 1 13 10 18 o 0 53.7184 9.73879 62.4     19.24   46.6455    160.618     17.1341     -19.3823     
1 1 1 13 10 19 o 0 25.3874 11.2592 3.46     21.8    16.9987    26.474      5.26288     -153.526     
1 1 1 13 10 20 o 0 ?       ?       22.11    30.14   ?          ?           ?           ?            
1 1 1 13 10 21 o 0 ?       ?       110.77   49.02   ?          ?           ?           ?            
1 1 1 13 11 0  o 0 39.3828 14.6014 39.79    20.31   22.022     0           124.955     -180         
1 1 1 13 11 1  o 0 298.727 10.4147 1708.62  118.79  225.711    -37.8828    160.448     142.117      
1 1 1 13 11 2  o 0 362.454 10.6783 2515.74  147.78  472.305    -76.551     222.564     -76.551      
1 1 1 13 11 3  o 0 427.446 14.5937 3508.09  238.18  380.545    -26.4178    99.5958     153.582      
1 1 1 13 11 4  o 0 862.329 28.956  14516    953.39  853.239    -88.4548    35.0817     91.5452      
1 1 1 13 11 5  o 0 317.878 11.1656 1935.54  135.52  218.701    -71.7269    190.633     108.273      
1 1 1 13 11 6  o 0 313.512 10.7439 1883.18  128.61  370.032    56.1696     134.294     56.1696      
1 1 1 13 11 7  o 0 360.928 14.6608 2507.14  202.04  445.247    142.727     171.024     142.727      
1 1 1 13 11 8  o 0 152.738 7.01833 446.42   40.93   131.099    -161.213    10.3303     18.7867      
1 1 1 13 11 9  o 0 208.081 8.01263 829.97   63.66   211.524    166.631     20.6833     166.631      
1 1 1 13 11 10 o 0 95.3026 8.17566 174.47   29.75   38.6588    121.474     24.4085     121.474      
1 1 1 13 11 11 o 0 164.696 7.5138  521.42   47.25   169.139    60.3185     5.09822     60.3185      
1 1 1 13 11 12 o 0 90.1232 7.1489  156.32   24.6    65.0769    48.1342     26.607      -131.866     
1 1 1 13 11 13 o 0 82.8634 7.11149 132.47   22.5    72.1161    -33.8113    58.1058     -33.8113     
1 1 1 13 11 14 o 0 136.619 5.73383 359.32   29.91   135.027    -62.5471    4.66218     -62.5471     
1 1 1 13 11 15 o 0 131.238 6.11261 332.78   30.63   180.902    135.881     57.7151     135.881      
1 1 1 13 11 16 o 0 168.722 6.77722 555.08   43.66   261.579    -161.998    140.277     -161.998     
1 1 1 13 11 17 o 0 48.8273 12.1076 52.15    22.49   53.1525    3.6226      6.60377     3.6226       
1 1 1 13 11 18 o 0 52.9471 9.58195 60.71    18.66   63.2125    -85.5435    21.3866     -85.5435     
1 1 1 13 11 19 o 0 18.1104 8.91143 -32.33   21.33   2.91935    -16.7511    7.49681     163.249      
1 1 1 13 11 20 o 0 ?       ?       11.85    26.8    ?          ?           ?           ?            
1 1 1 13 11 21 f 1 ?       ?       -13.63   38.58   ?          ?           ?           ?            
1 1 1 13 12 0  o 0 291.42  13.8075 1636.33  152.85  297.442    0           108.248     2.28538e-14  
1 1 1 13 12 1  o 0 230.448 7.6236  1015.44  67.08   103.85     -148.856    247.555     31.1437      
1 1 1 13 12 2  o 0 161.592 7.05359 499.17   43.52   117.367    57.0997     65.7485     -122.9       
1 1 1 13 12 3  o 0 419.227 11.6343 3367.47  186.23  373.589    -73.2244    89.4839     106.776      
1 1 1 13 12 4  o 0 841.451 28.6411 13814.9  920.19  803.435    -61.943     79.0675     118.057      
1 1 1 13 12 5  o 0 91.5466 6.66011 160.2    23.28   25.676     -116.051    77.1315     63.9491      
1 1 1 13 12 6  o 0 280.489 10.3103 1507.34  110.42  168.996    132.083     205.69      -47.9166     
1 1 1 13 12 7  o 0 538.324 18.0794 5606.43  371.61  529.671    130.532     24.9069     -49.4677     
1 1 1 13 12 8  o 0 392.639 16.401  2984.26  245.88  444.63     -178.798    115.045     -178.798     
1 1 1 13 12 9  o 0 109.739 7.39605 230.79   30.99   89.354     52.1702     15.4367     -127.83      
1 1 1 13 12 10 o 0 416.014 14.1322 3372.04  224.48  397.89     -176.337    11.9713     3.66332      
1 1 1 13 12 11 o 0 146.77  7.20915 414.03   40.4    80.5588    -22.2721    137.003     157.728      
1 1 1 13 12 12 o 0 142.762 5.99714 391.45   32.69   131        67.724      16.8674     -112.276     
1 1 1 13 12 13 f 1 115.085 6.0762  254.88   26.7    65.7163    8.62542     96.716      -171.375     
1 1 1 13 12 14 o 0 55.9977 10.8061 63.62    22.28   39.3758    16.833      11.5363     -163.167     
1 1 1 13 12 15 o 0 167.836 6.70064 546.01   42.94   200.058    96.8675     7.69308     96.8675      
1 1 1 13 12 16 o 0 117.39  6.14653 268.08   27.55   157.184    38.5401     51.1071     38.5401      
1 1 1 13 12 17 f 1 67.6103 7.68932 91.31    19.85   67.179     134.668     11.6294     -45.3322     
1 1 1 13 12 18 o 0 116.493 10.0608 292.55   44.75   152.246    -25.9145    54.8889     -25.9145     
1 1 1 13 12 19 o 0 36.9746 14.8786 41.24    32.22   29.3319    -139.773    12.8268     40.2266      
1 1 1 13 12 20 o 0 ?       ?       -2.94    26.16   ?          ?           ?           ?            
1 1 1 13 13 0  o 0 463.229 32.9029 4216.47  575.21  468.429    180         37.118      -1.58115e-14 
1 1 1 13 13 1  o 0 871.885 36.1313 14839.9  1198.13 879.485    90          18.543      90           
1 1 1 13 13 2  o 0 565.871 24.5679 6196.78  528.54  569.007    180         53.7675     -180         
1 1 1 13 13 3  f 1 903.26  41.7676 16036.9  1433.48 904.776    90          112.499     90           
1 1 1 13 13 4  o 0 499.969 24.0932 4842.57  457.5   498.459    180         47.2238     7.4063e-14   
1 1 1 13 13 5  o 0 34.7105 15.8076 33.59    22.56   3.26435    90          21.9663     -90          
1 1 1 13 13 6  o 0 411.664 25.8596 3312.39  402.79  418.8      0           34.9011     6.74486e-14  
1 1 1 13 13 7  o 0 52.3484 18.8507 69.65    34.41   23.0668    90          60.7146     -90          
1 1 1 13 13 8  o 0 37.7055 18.5214 40.49    31.46   12.3247    180         29.9002     2.89225e-15  
1 1 1 13 13 9  o 0 507.539 29.6291 5134.68  569.7   500.657    90          84.2363     -90          
1 1 1 13 13 10 o 0 171.672 15.8391 584.32   101.79  160.091    180         108.85      180          
1 1 1 13 13 11 o 0 350.154 21.5044 2441.07  285.02  368.817    90          13.4813     90           
1 1 1 13 13 12 o 0 21.5108 14.0105 0.02     26.96   13.7642    0           52.7551     180          
1 1 1 13 13 13 o 0 73.301  11.74   111.56   30.32   74.3578    90          29.5976     -90          
1 1 1 13 13 14 o 0 18.1107 12.3402 -10.88   24.98   5.01119    180         25.031      6.66405e-15  
1 1 1 13 13 15 o 0 39.2855 16.7247 43.39    25.35   39.6       -90         3.72186     90           
1 1 1 13 13 16 o 0 58.5821 16.4284 82.83    31.77   66.3547    0           12.402      0            
1 1 1 13 13 17 o 0 98.5239 11.1031 201.5    40.56   110.406    90          20.2638     90           
1 1 1 13 13 18 o 0 22.9095 15.3207 1.36     35.62   4.19942    0           0.322773    4.25483e-13  
1 1 1 13 13 19 f 1 24.3149 15.8704 17.51    34.81   25.0365    -90         19.9803     90           
1 1 1 13 13 20 o 0 ?       ?       -9.37    28.05   ?          ?           ?           ?            
1 1 1 14 0  0  o 0 104.191 10.9851 214.4    42.59   89.7389    180         123.622     -1.1241e-13  
1 1 1 14 0  1  o 0 249.806 11.6321 1201.23  110.4   265.591    -45         82.5059     135          
1 1 1 14 0  2  o 0 23.858  13.8097 13.81    20.07   3.4754     90          53.5709     -90          
1 1 1 14 0  3  o 0 124.37  7.98066 299.18   37.54   84.3553    -135        24.3673     -135         
1 1 1 14 0  4  o 0 14.3274 10.1134 -20.66   20.53   2.94694    180         132.065     -7.27927e-15 
1 1 1 14 0  5  o 0 114.276 8.12736 253.29   35.05   111.084    -45         37.2508     135          
1 1 1 14 0  6  o 0 352.768 21.4392 2416.43  286.33  360.268    90          39.9907     90           
1 1 1 14 0  7  o 0 729.375 41.8833 10495.5  1157.61 736.905    45          31.4252     -135         
1 1 1 14 0  8  o 0 110.304 8.47768 236.65   35.22   104.991    0           52.8827     -180         
1 1 1 14 0  9  o 0 181.461 11.1789 637.47   76.78   184.142    -45         136.397     135          
1 1 1 14 0  10 o 0 146.638 11.9678 420.38   65.98   145.517    -90         48.6696     -90          
1 1 1 14 0  11 f 1 41.4215 20.0429 49.16    36.66   15.2581    45          28.6268     -135         
1 1 1 14 0  12 o 0 77.5504 11.021  122.37   30.74   78.3614    180         46.2638     2.09913e-14  
1 1 1 14 0  13 o 0 186.071 13.9928 682.51   98.12   191.007    135         2.22333     -45          
1 1 1 14 0  14 o 0 64.3902 13.6186 90.2     29.44   63.892     -90         18.1415     90           
1 1 1 14 0  15 o 0 91.1454 11.8987 169.36   39.83   88.6691    -135        53.3708     45           
1 1 1 14 0  16 o 0 123.282 9.31242 299.45   43.26   141.344    180         14.3375     180          
1 1 1 14 0  17 o 0 132.428 10.1791 350.01   50.77   147.121    -45         9.32871     -45          
1 1 1 14 0  18 o 0 21.7275 13.9949 5.54     25.88   17.7493    90          16.3745     -90          
1 1 1 14 0  19 o 0 29.411  17.5348 29.19    33.95   16.836     45          6.32519     45           
1 1 1 14 0  20 f 1 12.7812 9.24557 -25.13   20.9    2.5477     180         5.0382      7.92588e-15  
1 1 1 14 0  21 o 0 ?       ?       58.74    33.82   ?          ?           ?           ?            
1 1 1 14 1  0  o 0 217.088 12.2834 910.13   101.07  232.82     0           12.1609     -180         
1 1 1 14 1  1  o 0 459.767 14.3624 4058.08  252.13  503.732    -114.161    34.1624     -114.161     
1 1 1 14 1  2  o 0 339.62  12.233  2210.89  158.63  241.429    66.4152     231.662     -113.585     
1 1 1 14 1  3  o 0 418.1   15.4373 3358.72  246.44  450.211    116.065     22.2143     116.065      
1 1 1 14 1  4  o 0 96.8127 4.89381 179.05   18.09   26.5923    13.9575     230.479     13.9575      
1 1 1 14 1  5  f 1 543.798 21.0202 5712.63  436.45  582.959    66.1417     51.7452     66.1417      
1 1 1 14 1  6  o 0 363.485 13.7658 2535.18  191.05  309.052    152.72      114.46      -27.2802     
1 1 1 14 1  7  o 0 719.797 29.8806 10132.8  821.22  743.421    -177.911    36.7386     -177.911     
1 1 1 14 1  8  o 0 40.1185 12.4375 30.75    21.01   25.1711    -20.8125    63.4278     -20.8125     
1 1 1 14 1  9  o 0 135.34  6.7769  350.4    35.02   121.715    145.712     27.4556     145.712      
1 1 1 14 1  10 f 1 160.558 7.02398 493.62   43.06   127.583    98.6246     51.8429     -81.3754     
1 1 1 14 1  11 o 0 68.9289 8.52633 91.31    22.44   30.4253    21.7192     18.4218     -158.281     
1 1 1 14 1  12 o 0 203.459 7.99771 796.58   62.13   253.629    -56.3437    96.0921     -56.3437     
1 1 1 14 1  13 f 1 175.266 6.80812 590.93   45.56   198.968    -15.0648    55.718      -15.0648     
1 1 1 14 1  14 o 0 144.988 6.95815 405.55   38.52   98.5705    92.1207     87.8319     -87.8793     
1 1 1 14 1  15 o 0 111.899 5.75069 241.18   24.57   85.8471    -61.4445    38.7126     118.556      
1 1 1 14 1  16 o 0 69.3373 8.19281 93.98    21.69   84.9125    -23.8093    23.4291     -23.8093     
1 1 1 14 1  17 f 1 35.6693 11.3939 25.94    17.49   17.8404    133.942     23.5584     -46.0576     
1 1 1 14 1  18 o 0 59.0306 8.78029 71.09    19.79   59.2957    -76.3973    1.62679     103.603      
1 1 1 14 1  19 o 0 53.2922 12.1447 67.44    24.17   57.1168    168.135     9.05547     168.135      
1 1 1 14 1  20 o 0 29.0351 13.1511 16.44    31.31   12.9374    -42.4719    7.38335     -42.4719     
1 1 1 14 1  21 o 0 ?       ?       -10.89   23.41   ?          ?           ?           ?            
1 1 1 14 2  0  o 0 762.865 33.9685 11347.9  984.96  822.966    180         51.9673     -180         
1 1 1 14 2  1  o 0 471.836 14.8882 4275.68  268.22  564.559    -10.0655    125.47      -10.0655     
1 1 1 14 2  2  o 0 187.514 7.32437 672.24   52.44   102.465    -126.704    178.078     53.2961      
1 1 1 14 2  3  o 0 373.405 12.6756 2673.42  180.72  470.419    -41.8303    159.818     -41.8303     
1 1 1 14 2  4  o 0 188.755 7.77155 681.29   56.01   238.763    3.16137     127.32      3.16137      
1 1 1 14 2  5  f 1 338.769 12.8637 2200.72  166.39  294.824    -52.8929    98.8529     127.107      
1 1 1 14 2  6  o 0 474.905 17.5317 4341.24  317.9   400.563    -88.9076    163.619     91.0924      
1 1 1 14 2  7  o 0 60.0681 7.80894 69       17.91   8.1369     78.6634     41.9904     78.6634      
1 1 1 14 2  8  o 0 104.88  6.23293 210.28   24.96   0.111978   -122.096    181.503     57.9036      
1 1 1 14 2  9  o 0 370.758 15.983  2654.35  226.26  354.93     -66.3355    30.752      113.665      
1 1 1 14 2  10 o 0 306.492 12.9007 1811.74  150.97  310.572    123.079     17.7588     123.079      
1 1 1 14 2  11 o 0 289.928 12.2077 1627.03  135.14  217.048    54.9394     126.196     -125.061     
1 1 1 14 2  12 o 0 218.765 7.98765 920.98   66.72   257.886    -99.3888    69.6459     -99.3888     
1 1 1 14 2  13 o 0 137.814 6.54689 365.18   34.45   169.468    30.1555     88.8969     30.1555      
1 1 1 14 2  14 o 0 79.8386 7.5843  123.22   23.12   79.8773    -109.96     15.8407     -109.96      
1 1 1 14 2  15 o 0 191.033 8.00789 708.83   58.41   163.348    -179.45     40.7582     0.550477     
1 1 1 14 2  16 o 0 72.7022 7.41376 102.9    20.58   92.8022    -17.2417    31.4315     -17.2417     
1 1 1 14 2  17 o 0 48.5593 10.8428 49.64    19.59   46.238     -31.3951    2.26957     -31.3951     
1 1 1 14 2  18 o 0 32.4393 12.2187 19.47    20.59   20.2398    119.476     17.3721     -60.524      
1 1 1 14 2  19 o 0 47.726  15.0384 60.68    30.55   61.4316    -2.87492    33.444      -2.87492     
1 1 1 14 2  20 o 0 26.2005 11.8059 8.81     24.91   14.2253    134.691     14.6326     -45.3093     
1 1 1 14 2  21 o 0 ?       ?       10.11    35.32   ?          ?           ?           ?            
1 1 1 14 3  0  o 0 324.233 16.8233 2030.73  206.99  351.078    0           54.3095     -180         
1 1 1 14 3  1  o 0 481.555 16.4238 4459.39  301.98  526.078    78.9891     22.6347     78.9891      
1 1 1 14 3  2  o 0 82.401  5.93406 129.75   18.67   9.72783    -93.9727    95.9845     86.0273      
1 1 1 14 3  3  o 0 127.256 6.07751 309.47   29.53   92.9804    -110.818    46.0227     -110.818     
1 1 1 14 3  4  o 0 212.946 8.08783 867.23   65.76   146.687    119.125     141.087     -60.8748     
1 1 1 14 3  5  o 0 207.337 8.19801 822.18   64.9    179.409    -18.6205    48.1077     161.38       
1 1 1 14 3  6  o 0 391.663 15.5752 2947.65  232.92  431.782    69.9287     74.4547     69.9287      
1 1 1 14 3  7  o 0 313.337 11.4135 1881.23  136.55  326.106    -76.2538    34.2676     -76.2538     
1 1 1 14 3  8  o 0 279.73  13.6227 1503.61  145.5   346.441    89.3258     140.211     89.3258      
1 1 1 14 3  9  o 0 200.496 10.0453 770.97   76.9    172.896    -35.7143    37.817      144.286      
1 1 1 14 3  10 o 0 296.71  13.2183 1699.18  149.75  296.076    174.376     8.80921     174.376      
1 1 1 14 3  11 o 0 151.082 7.15944 437.9    41.3    84.1613    20.5792     115.437     -159.421     
1 1 1 14 3  12 o 0 135.83  7.15349 354.52   37.1    150.203    -21.6953    39.4518     -21.6953     
1 1 1 14 3  13 o 0 79.386  8.35335 121.73   25.32   39.3366    67.8129     54.3678     -112.187     
1 1 1 14 3  14 o 0 97.2867 6.88632 182.58   25.58   76.0157    -68.7326    33.6737     111.267      
1 1 1 14 3  15 o 0 43.8341 13.1279 39.01    23.68   10.036     5.45136     46.6631     -174.549     
1 1 1 14 3  16 f 1 148.961 7.35277 431.95   41.82   150.86     18.3047     36.197      -161.695     
1 1 1 14 3  17 o 0 156.554 7.32406 482.17   43.78   186.414    -10.6207    28.8961     -10.6207     
1 1 1 14 3  18 o 0 78.62   10.5034 129.95   31.53   98.1731    -37.8982    33.3094     -37.8982     
1 1 1 14 3  19 o 0 17.9287 8.61546 -19.87   17.16   1.59025    176.421     18.569      -3.57909     
1 1 1 14 3  20 o 0 30.5634 12.7294 24.95    24.62   14.7129    91.2049     9.20957     91.2049      
1 1 1 14 3  21 o 0 ?       ?       53.07    34.73   ?          ?           ?           ?            
1 1 1 14 3  22 o 0 ?       ?       67.63    3.77    ?          ?           ?           ?            
1 1 1 14 4  0  o 0 334.506 16.4768 2159.44  209.28  362.752    0           5.91973     -180         
1 1 1 14 4  1  o 0 263.545 9.62368 1329.3   96.84   259.416    -136.306    32.2546     43.6938      
1 1 1 14 4  2  o 0 378.705 13.0355 2750.55  188.49  507.708    -78.8373    218.48      -78.8373     
1 1 1 14 4  3  o 0 274.241 10.3981 1439.99  108.88  289.028    23.4449     9.96966     23.4449      
1 1 1 14 4  4  o 0 70.3604 6.51776 94.62    17.51   1.12831    -23.4825    60.5578     -23.4825     
1 1 1 14 4  5  o 0 706.433 25.3994 9692.6   685.1   701.47     0.604263    52.5271     -179.396     
1 1 1 14 4  6  o 0 217.605 8.39852 905.71   69.78   187.629    -48.4581    49.2892     131.542      
1 1 1 14 4  7  o 0 87.934  6.33805 147.79   21.28   17.8027    171.583     180.199     171.583      
1 1 1 14 4  8  o 0 379.184 14.7935 2766.57  214.18  375.88     -135.609    16.9619     44.3907      
1 1 1 14 4  9  f 1 278.619 11.6476 1491.43  123.91  283.646    -93.6043    20.8609     -93.6043     
1 1 1 14 4  10 o 0 42.8565 13.0532 35.61    23.28   18.2854    -119.851    76.8898     -119.851     
1 1 1 14 4  11 o 0 256.068 10.0744 1264.41  98.5    277.781    84.4514     66.4617     84.4514      
1 1 1 14 4  12 o 0 114.163 6.51985 250.19   28.42   85.9296    9.82432     47.5606     -170.176     
1 1 1 14 4  13 o 0 124.784 6.97661 299.75   33.24   106.465    146.851     35.8398     -33.1488     
1 1 1 14 4  14 o 0 103.946 6.105   207.99   24.23   98.8307    100.995     0.296788    -79.0046     
1 1 1 14 4  15 o 0 74.2511 7.30496 106.81   20.71   77.4352    109.65      33.0412     109.65       
1 1 1 14 4  16 o 0 68.4943 8.42747 91.92    22.04   82.2919    31.6322     19.8823     31.6322      
1 1 1 14 4  17 o 0 66.3543 7.59016 86.86    19.23   84.7981    -62.9353    37.8576     -62.9353     
1 1 1 14 4  18 o 0 62.9543 8.0708  80.31    19.4    80.087     170.138     33.4417     170.138      
1 1 1 14 4  19 o 0 91.595  11.1172 190.2    38.88   111.686    -5.07667    36.0725     -5.07667     
1 1 1 14 4  20 o 0 20.059  9.70094 -18.94   22.74   3.39635    20.29       1.93604     -159.71      
1 1 1 14 4  21 o 0 ?       ?       24.5     42.27   ?          ?           ?           ?            
1 1 1 14 4  22 o 0 ?       ?       -18.53   32.86   ?          ?           ?           ?            
1 1 1 14 5  0  o 0 236.732 11.8265 1079.89  106.29  256.557    0           0.740615    1.01401e-11  
1 1 1 14 5  1  o 0 216.285 7.4108  894.39   61.2    262.495    48.8407     90.3145     48.8407      
1 1 1 14 5  2  o 0 319.477 10.8294 1954.7   132.1   254.349    -174.77     165.759     5.22951      
1 1 1 14 5  3  o 0 509.697 18.9633 5007.74  369.05  471.835    51.8158     137.835     -128.184     
1 1 1 14 5  4  o 0 275.987 11.0868 1458.95  116.83  188.598    1.66495     195.005     -178.335     
1 1 1 14 5  5  o 0 621.802 20.9096 7468.06  496.43  646.764    -152.522    17.0709     -152.522     
1 1 1 14 5  6  o 0 836.947 29.2292 13679.6  934.06  881.916    62.4617     59.4195     62.4617      
1 1 1 14 5  7  o 0 260.849 12.8909 1305.41  128.39  249.6      -127.844    8.58209     52.1555      
1 1 1 14 5  8  o 0 94.7469 7.30588 171.72   26.43   23.9198    156.558     100.612     -23.4418     
1 1 1 14 5  9  o 0 336.992 13.4654 2187.09  173.26  408.754    -146.527    154.557     -146.527     
1 1 1 14 5  10 o 0 69.0178 10.314  91.59    27.18   25.4293    -2.0856     4.24169     177.914      
1 1 1 14 5  11 o 0 67.1701 9.59179 86.95    24.6    23.9504    89.0711     42.2075     -90.9289     
1 1 1 14 5  12 o 0 48.2926 12.0056 47.15    22.07   11.4095    -177.131    77.9887     -177.131     
1 1 1 14 5  13 o 0 258.408 9.88491 1296.7   97.53   271.812    -67.3916    18.1708     -67.3916     
1 1 1 14 5  14 o 0 84.6481 7.15647 138.38   23.13   66.9807    61.2538     24.324      -118.746     
1 1 1 14 5  15 o 0 87.1304 6.46563 146.64   21.51   90.1174    -71.4578    25.4989     -71.4578     
1 1 1 14 5  16 o 0 34.4364 12.036  21.85    19.54   18.2473    178.255     16.1594     -1.74528     
1 1 1 14 5  17 o 0 45.005  11.8564 43.39    20.66   26.7377    20.3476     34.2641     -159.652     
1 1 1 14 5  18 o 0 47.7997 9.59775 48.84    16.9    41.0746    148.354     13.1566     -31.6456     
1 1 1 14 5  19 o 0 48.2318 12.4511 57.02    23.08   51.4243    -89.4077    8.63004     -89.4077     
1 1 1 14 5  20 o 0 ?       ?       48.24    31.49   ?          ?           ?           ?            
1 1 1 14 5  21 o 0 ?       ?       -5.41    41.5    ?          ?           ?           ?            
1 1 1 14 5  22 o 0 ?       ?       -18.91   33.43   ?          ?           ?           ?            
1 1 1 14 6  0  o 0 313.03  15.6701 1890.84  186.22  338.365    0           51.5998     180          
1 1 1 14 6  1  o 0 428.675 14.8879 3529.19  243.68  438.94     -83.7997    34.487      96.2003      
1 1 1 14 6  2  o 0 327.897 11.2118 2059.56  140.37  279.731    155.233     130.821     -24.7672     
1 1 1 14 6  3  o 0 295.302 10.7483 1669.98  121.19  280.526    0.802172    52.6101     -179.198     
1 1 1 14 6  4  o 0 367.377 12.0815 2586.76  169.47  427.718    -114.638    108.007     -114.638     
1 1 1 14 6  5  o 0 68.5479 6.59458 89.81    17.26   18.9895    -133.376    120.615     -133.376     
1 1 1 14 6  6  o 0 544.031 20.8105 5716.04  432.28  558.4      79.6958     17.4478     79.6958      
1 1 1 14 6  7  o 0 538.919 19.9465 5612.76  410.44  547.609    85.9879     19.7619     85.9879      
1 1 1 14 6  8  o 0 87.1845 7.14654 145.4    23.79   25.2746    7.53657     53.1842     -172.463     
1 1 1 14 6  9  o 0 199.134 9.21566 760.29   70.07   187.912    143.255     0.0274885   -36.7453     
1 1 1 14 6  10 o 0 179.06  8.73645 615.4    59.73   161.111    -2.8906     19.852      177.109      
1 1 1 14 6  11 o 0 73.4276 8.46049 103.71   23.72   38.7046    111.683     16.3666     -68.3172     
1 1 1 14 6  12 o 0 282.247 11.7484 1549.55  126.61  334.186    -1.0815     88.0161     -1.0815      
1 1 1 14 6  13 o 0 177.02  7.80146 604.83   52.73   123.623    62.7692     110.601     -117.231     
1 1 1 14 6  14 o 0 167.086 6.70566 538.51   42.78   178.587    -84.1682    30.2198     -84.1682     
1 1 1 14 6  15 o 0 120.119 6.40152 278.7    29.36   96.0847    133.407     34.2115     -46.5933     
1 1 1 14 6  16 o 0 193.794 6.95185 730.49   51.44   249        -158.907    57.4719     -158.907     
1 1 1 14 6  17 o 0 69.1264 7.37292 94.26    19.46   79.9816    58.273      17.9282     58.273       
1 1 1 14 6  18 o 0 45.9534 10.029  45.84    17.11   51.7684    -155.576    16.9813     -155.576     
1 1 1 14 6  19 f 1 53.4274 10.9118 66.35    21.49   52.3999    26.241      1.6672      -153.759     
1 1 1 14 6  20 o 0 ?       ?       9.96     25.52   ?          ?           ?           ?            
1 1 1 14 6  21 o 0 ?       ?       -18.17   25.69   ?          ?           ?           ?            
1 1 1 14 7  0  o 0 213.236 10.2121 875.23   82.71   229.133    180         61.8731     -180         
1 1 1 14 7  1  o 0 413.363 13.9555 3279.2   220.26  500.085    -46.7573    127.737     -46.7573     
1 1 1 14 7  2  o 0 785.457 27.2744 12014.2  817.97  899.727    -178.642    128.833     -178.642     
1 1 1 14 7  3  o 0 631.398 23.2217 7721.4   559.83  691.247    173.142     50.2217     173.142      
1 1 1 14 7  4  o 0 73.1732 6.89    102.35   19.25   1.57565    -53.1774    66.019      126.823      
1 1 1 14 7  5  f 1 213.735 9.11791 874.08   74.41   135.77     -12.3975    149.208     167.602      
1 1 1 14 7  6  o 0 297.238 10.5321 1691.72  119.53  286.37     -50.3268    14.2582     129.673      
1 1 1 14 7  7  o 0 117.021 6.12785 261.75   27.38   16.7611    52.5647     175.059     -127.435     
1 1 1 14 7  8  o 0 362.575 14.215  2530.25  196.79  410.942    118.225     96.5055     118.225      
1 1 1 14 7  9  o 0 122.339 8.43905 286.81   39.42   40.7971    117.059     151.885     -62.941      
1 1 1 14 7  10 o 0 197.023 8.11803 744.73   61.07   150.054    92.867      79.3467     -87.133      
1 1 1 14 7  11 o 0 146.808 7.69612 414.12   43.14   104.248    -53.3049    62.7336     126.695      
1 1 1 14 7  12 o 0 82.0313 7.24109 129.42   22.68   57.982     -146.018    12.0374     33.9818      
1 1 1 14 7  13 o 0 85.0188 6.99588 139.26   22.71   95.7973    149.181     35.57       149.181      
1 1 1 14 7  14 o 0 167.423 7.45866 542.16   47.68   130.345    32.3316     68.1284     -147.668     
1 1 1 14 7  15 o 0 40.4316 11.5324 33.3     18.68   11.5337    35.2339     9.31869     -144.766     
1 1 1 14 7  16 o 0 54.5917 9.83382 60.74    19.75   53.849     168.992     3.5472      -11.0085     
1 1 1 14 7  17 o 0 90.1808 7.46379 160.75   25.7    97.4426    -178.239    1.36235     1.76133      
1 1 1 14 7  18 o 0 67.9563 7.04895 92.9     18.29   99.4592    135.175     64.4287     135.175      
1 1 1 14 7  19 o 0 41.0467 12.9106 43.09    22.53   43.0404    167.727     8.41073     167.727      
1 1 1 14 7  20 o 0 ?       ?       91.78    28.35   ?          ?           ?           ?            
1 1 1 14 7  21 o 0 ?       ?       -9.05    26.2    ?          ?           ?           ?            
1 1 1 14 8  0  o 0 89.5649 8.14054 157.04   27.31   63.962     0           25.442      -180         
1 1 1 14 8  1  o 0 310.73  10.3579 1848.63  122.89  413.414    -39.0637    187.834     -39.0637     
1 1 1 14 8  2  o 0 335.34  11.8854 2155.01  152.18  254.339    -76.9543    191.588     103.046      
1 1 1 14 8  3  o 0 800.2   25.4421 12437.3  777.34  835.975    -155.88     19.8287     -155.88      
1 1 1 14 8  4  o 0 465.293 16.9043 4164.92  300.32  530.493    -137.583    115.557     -137.583     
1 1 1 14 8  5  o 0 384.519 13.7715 2837.08  202.19  367.898    114.904     36.5592     -65.0959     
1 1 1 14 8  6  o 0 203.114 8.20987 789.09   63.67   163.563    -141.674    61.3947     38.3262      
1 1 1 14 8  7  o 0 463.691 16.9051 4144.62  299.3   550.094    164.887     187.596     164.887      
1 1 1 14 8  8  o 0 76.9361 6.85939 113.23   20.15   3.47312    -95.0874    106.973     -95.0874     
1 1 1 14 8  9  o 0 70.3987 8.83195 95.03    23.74   30.9456    72.9135     5.41181     -107.087     
1 1 1 14 8  10 o 0 319.937 11.2027 1973.79  136.85  329.718    -37.9534    36.6894     -37.9534     
1 1 1 14 8  11 o 0 227.338 8.47442 994.71   73.56   270.006    117.682     69.8752     117.682      
1 1 1 14 8  12 o 0 152.639 7.50504 448.49   43.74   175.781    147.318     55.4635     147.318      
1 1 1 14 8  13 o 0 93.9903 6.85198 170.2    24.59   113.187    141.61      51.8971     141.61       
1 1 1 14 8  14 o 0 117.559 5.81244 266      26.09   72.9624    51.4611     81.751      -128.539     
1 1 1 14 8  15 o 0 151.266 6.82692 442.98   39.43   179.371    -85.5193    70.3988     -85.5193     
1 1 1 14 8  16 o 0 87.1713 6.37247 147.56   21.21   103.463    -32.5639    16.0165     -32.5639     
1 1 1 14 8  17 o 0 56.9753 8.58219 65       18.67   72.0145    110.132     27.3471     110.132      
1 1 1 14 8  18 o 0 58.5516 8.95054 71.35    20.01   57.5024    158.016     4.56515     -21.9842     
1 1 1 14 8  19 f 1 42.6815 15.3645 53.13    32.05   53.2485    -41.7072    38.9097     -41.7072     
1 1 1 14 8  20 o 0 ?       ?       67.49    24.87   ?          ?           ?           ?            
1 1 1 14 8  21 o 0 ?       ?       -12.24   22.35   ?          ?           ?           ?            
1 1 1 14 8  22 o 0 ?       ?       -26.91   2.35    ?          ?           ?           ?            
1 1 1 14 9  0  o 0 604.43  26.0332 7076.49  598.27  642.305    180         55.753      180          
1 1 1 14 9  1  o 0 156.255 5.86645 466.55   35      82.2904    -105.183    142.304     74.8166      
1 1 1 14 9  2  o 0 87.3265 5.8363  145.72   19.46   21.6203    168.301     77.6385     -11.699      
1 1 1 14 9  3  f 1 264.373 9.41621 1337.51  95.05   166.548    -158.068    197.525     21.9319      
1 1 1 14 9  4  o 0 147.041 5.93481 413.16   33.32   132.596    -91.2683    6.76418     -91.2683     
1 1 1 14 9  5  f 1 162.905 6.35846 507.19   39.55   107.545    26.9367     90.0816     -153.063     
1 1 1 14 9  6  o 0 535.053 18.2012 5519.15  371.84  563.917    150.874     62.582      150.874      
1 1 1 14 9  7  o 0 383.418 14.1137 2826.72  206.62  452.316    -59.8457    133.091     -59.8457     
1 1 1 14 9  8  o 0 343.854 11.8988 2271.75  156.22  339.252    -76.6119    4.16342     103.388      
1 1 1 14 9  9  o 0 419.441 14.4713 3401.08  231.76  338.009    -30.4429    156.634     149.557      
1 1 1 14 9  10 o 0 101.611 6.78916 197.9    26.34   23.9407    -70.0521    137.019     109.948      
1 1 1 14 9  11 o 0 153.883 6.46407 454.31   37.98   157.142    -89.4599    5.96218     -89.4599     
1 1 1 14 9  12 o 0 152.267 6.27811 445.31   36.5    161.656    130.332     26.2027     130.332      
1 1 1 14 9  13 o 0 60.6114 8.65933 71.21    20.04   29.6608    -172.236    50.8123     7.76376      
1 1 1 14 9  14 o 0 167.611 7.23782 543.34   46.32   162.528    -106.252    1.99318     73.7484      
1 1 1 14 9  15 o 0 32.9881 12.6473 15.77    22.38   4.52408    43.0248     41.4775     -136.975     
1 1 1 14 9  16 o 0 75.5232 6.43286 110.9    18.55   87.2726    14.1445     11.9489     14.1445      
1 1 1 14 9  17 o 0 122.11  8.08597 297.65   37.7    165.293    109.507     63.4284     109.507      
1 1 1 14 9  18 o 0 42.4577 10.0449 39.76    16.05   28.7623    -65.883     26.3496     114.117      
1 1 1 14 9  19 o 0 24.3073 10.6213 4.52     18.65   4.15033    -83.2377    1.26525     -83.2377     
1 1 1 14 9  20 o 0 ?       ?       81.69    33.55   ?          ?           ?           ?            
1 1 1 14 9  21 o 0 ?       ?       -45.85   71.79   ?          ?           ?           ?            
1 1 1 14 10 0  o 0 98.105  7.36202 186.96   27.22   18.2764    0           0.452222    8.6971e-12   
1 1 1 14 10 1  o 0 268.851 9.46101 1383.24  97.12   262.415    100.134     11.6352     -79.8659     
1 1 1 14 10 2  o 0 372.81  11.968  2663.64  170.36  392.849    103.871     33.3283     103.871      
1 1 1 14 10 3  o 0 349.281 11.1343 2336.81  148.49  281.674    80.5133     139.003     -99.4867     
1 1 1 14 10 4  o 0 247.835 9.15052 1175.25  86.59   221.037    -118.082    42.7546     61.9184      
1 1 1 14 10 5  o 0 389.512 13.7806 2911.27  204.95  399.868    -138.817    27.5902     -138.817     
1 1 1 14 10 6  o 0 406.838 13.3398 3177.71  207.22  442.01     -65.2159    84.8094     -65.2159     
1 1 1 14 10 7  o 0 321.224 11.8834 1980.63  145.75  323        130.99      5.67041     130.99       
1 1 1 14 10 8  o 0 280.339 11.7228 1510.4   125.48  326.552    -34.1728    110.186     -34.1728     
1 1 1 14 10 9  o 0 168.01  7.17852 540.7    46.05   108.022    140.407     106.915     -39.5928     
1 1 1 14 10 10 o 0 181.823 7.66884 634.69   53.24   131.388    -84.3187    82.188      95.6813      
1 1 1 14 10 11 o 0 181.948 6.51633 635.35   45.27   131.408    -36.645     110.66      143.355      
1 1 1 14 10 12 o 0 95.7579 6.30703 176.18   23.06   84.5426    124.857     8.3369      124.857      
1 1 1 14 10 13 o 0 58.6051 9.39372 66.79    21.02   49.66      -4.4277     8.94011     -4.4277      
1 1 1 14 10 14 o 0 91.074  6.26043 159.95   21.77   97.6101    24.0297     29.085      24.0297      
1 1 1 14 10 15 o 0 161.497 6.49174 504.79   40.03   253.903    50.4124     135.484     50.4124      
1 1 1 14 10 16 o 0 91.6305 6.94555 163.96   24.3    123.731    93.3667     48.1337     93.3667      
1 1 1 14 10 17 o 0 20.4589 9.35396 -9.25    16.5    0.736972   127.916     28.0062     127.916      
1 1 1 14 10 18 o 0 63.5828 10.0835 86.79    24.48   81.1513    20.1315     34.1187     20.1315      
1 1 1 14 10 19 o 0 35.9302 13.157  34.59    23.59   38.8081    175.12      14.6548     175.12       
1 1 1 14 10 20 o 0 ?       ?       75.01    48.96   ?          ?           ?           ?            
1 1 1 14 10 21 o 0 ?       ?       121.37   65.86   ?          ?           ?           ?            
1 1 1 14 10 22 o 0 ?       ?       -25.32   32.87   ?          ?           ?           ?            
1 1 1 14 11 0  o 0 152.233 7.17602 445.68   41.5    156.019    0           71.0127     -180         
1 1 1 14 11 1  o 0 396.663 12.1997 3015.84  184.77  413.63     -38.2363    28.1258     -38.2363     
1 1 1 14 11 2  o 0 179.572 9.81849 617.21   67.32   150.295    146.047     38.9528     -33.9534     
1 1 1 14 11 3  o 0 323.271 11.8438 2002.61  146.19  341.5      54.1511     43.478      54.1511      
1 1 1 14 11 4  o 0 237.341 8.6944  1077.59  78.79   225.128    55.0539     7.51043     -124.946     
1 1 1 14 11 5  o 0 380.594 13.213  2779.33  192.01  388.668    -99.1347    28.6478     -99.1347     
1 1 1 14 11 6  o 0 511.391 18.2209 5049.17  355.78  576.9      16.3338     150.009     16.3338      
1 1 1 14 11 7  o 0 286.341 10.5871 1572.58  115.75  321.01     -145.538    81.177      -145.538     
1 1 1 14 11 8  o 0 461.729 17.8153 4138.17  314.08  360.04     77.1369     201.646     -102.863     
1 1 1 14 11 9  o 0 404.802 13.5984 3169.65  210.18  378.561    49.2632     38.0674     -130.737     
1 1 1 14 11 10 o 0 216.396 8.79765 901.18   72.69   213.931    -55.3166    17.9142     -55.3166     
1 1 1 14 11 11 o 0 143.965 6.2017  397.68   34.09   175.52     -55.4757    75.2949     -55.4757     
1 1 1 14 11 12 o 0 94.331  7.13264 171.35   25.69   66.0281    133.747     54.0618     -46.253      
1 1 1 14 11 13 f 1 49.7907 11.0333 50.42    20.42   29.9965    42.9068     3.35225     42.9068      
1 1 1 14 11 14 o 0 131.882 6.20989 335.47   31.27   120.534    -37.4791    12.5723     142.521      
1 1 1 14 11 15 o 0 86.9201 5.35738 145.66   17.78   116.809    -163.808    40.4705     -163.808     
1 1 1 14 11 16 o 0 45.8114 10.869  44.04    18.75   34.898     86.8713     20.035      -93.1287     
1 1 1 14 11 17 o 0 70.9934 7.95005 101.05   21.55   54.4505    41.9509     44.2808     -138.049     
1 1 1 14 11 18 o 0 47.5011 13.3245 54.93    25.14   37.5594    -151.578    19.9704     28.4216      
1 1 1 14 11 19 o 0 58.534  16.6305 111.21   38.92   57.9722    152.787     1.84966     -27.2133     
1 1 1 14 11 20 o 0 ?       ?       18.57    38.34   ?          ?           ?           ?            
1 1 1 14 11 21 o 0 ?       ?       -131.88  51.45   ?          ?           ?           ?            
1 1 1 14 12 0  o 0 413.517 19.7236 3303.61  309.8   420.682    180         79.7783     -180         
1 1 1 14 12 1  o 0 213.487 7.35828 871.37   59.98   152.026    -121.856    110.521     58.1442      
1 1 1 14 12 2  o 0 147.351 6.55864 414.99   36.9    85.1813    -5.521      100.638     174.479      
1 1 1 14 12 3  f 1 487.328 16.1744 4565.74  300.96  503.01     -128.881    35.4647     -128.881     
1 1 1 14 12 4  o 0 337.32  11.2395 2179.78  144.76  380.774    -66.1345    103.584     -66.1345     
1 1 1 14 12 5  o 0 709.515 25.3131 9803.35  685.75  729.525    -125.189    55.9513     -125.189     
1 1 1 14 12 6  o 0 242.305 8.72595 1124.02  80.73   283.828    -97.233     101.237     -97.233      
1 1 1 14 12 7  o 0 127.337 7.10409 310.26   34.54   106.106    -101.605    28.0122     -101.605     
1 1 1 14 12 8  o 0 148.628 7.20008 422.99   40.86   85.9503    -94.4727    112.492     85.5273      
1 1 1 14 12 9  o 0 182.445 7.28813 638.14   50.77   155.611    89.5801     35.7746     -90.4199     
1 1 1 14 12 10 o 0 24.1681 10.7963 -8.53    20.42   39.2898    143.119     90.9907     143.119      
1 1 1 14 12 11 o 0 260.937 9.21901 1315.32  91.85   304.416    -145.477    72.9416     -145.477     
1 1 1 14 12 12 o 0 76.4854 7.98186 112.97   23.31   58.0942    -71.794     29.0997     108.206      
1 1 1 14 12 13 o 0 82.0147 6.26539 129.56   19.62   95.3267    -21.4221    68.5435     -21.4221     
1 1 1 14 12 14 o 0 51.9589 10.5442 54.91    20.19   33.6617    147.218     9.88197     -32.7825     
1 1 1 14 12 15 o 0 107.863 6.56317 225.6    27.03   143.765    -77.5836    43.1327     -77.5836     
1 1 1 14 12 16 o 0 68.4638 8.31264 92.91    21.73   82.1572    -73.8715    20.8345     -73.8715     
1 1 1 14 12 17 o 0 34.3904 11.4954 24.73    17.75   23.0177    -11.6659    11.764      -11.6659     
1 1 1 14 12 18 o 0 81.5924 9.25733 141.98   28.84   98.3675    63.1797     24.7944     63.1797      
1 1 1 14 12 19 o 0 22.575  10.1633 1.24     18.42   11.3919    142.354     7.51662     -37.6463     
1 1 1 14 12 20 o 0 ?       ?       31.53    39.08   ?          ?           ?           ?            
1 1 1 14 12 21 o 0 ?       ?       -8.81    17.68   ?          ?           ?           ?            
1 1 1 14 13 0  o 0 97.3102 6.98066 183.67   25.63   78.5188    180         27.2457     2.93802e-13  
1 1 1 14 13 1  o 0 125.98  6.23677 303.31   30      1.80275    -105.31     228.378     74.6905      
1 1 1 14 13 2  o 0 389.025 13.1711 2902.7   195.64  317.242    26.4938     134.936     -153.506     
1 1 1 14 13 3  f 1 337.24  11.0131 2178.31  141.81  229.65     179.708     203.035     -0.29174     
1 1 1 14 13 4  o 0 413.946 12.9235 3287.57  204.26  444.166    158.916     79.1037     158.916      
1 1 1 14 13 5  o 0 606.518 19.154  7110.8   443.57  636.345    -159.146    84.4344     -159.146     
1 1 1 14 13 6  o 0 399.354 15.657  3074.78  238.74  464.626    108.124     135.854     108.124      
1 1 1 14 13 7  o 0 569.999 21.5616 6345.16  469.26  640.607    -161.501    148.133     -161.501     
1 1 1 14 13 8  o 0 217.26  8.59872 905.39   71.33   204.54     -1.41096    10.8615     178.589      
1 1 1 14 13 9  o 0 222.861 9.61304 956.02   81.8    260.098    141.962     97.9453     141.962      
1 1 1 14 13 10 o 0 80.6814 7.66089 125.13   23.6    57.5955    -110.151    5.80003     69.8491      
1 1 1 14 13 11 o 0 132.049 6.10486 334.74   30.78   109.154    -162.595    39.6473     17.4048      
1 1 1 14 13 12 o 0 152.85  6.39635 449.56   37.33   135.359    -85.7526    36.8919     94.2474      
1 1 1 14 13 13 o 0 175.114 6.88878 592.02   46.06   166.424    -59.6482    13.8782     120.352      
1 1 1 14 13 14 o 0 40.1841 11.7307 32.75    19.11   4.97138    131.176     48.4895     -48.8239     
1 1 1 14 13 15 f 1 86.0627 5.42597 143.02   17.83   115.496    -58.598     40.7472     -58.598      
1 1 1 14 13 16 o 0 63.9564 7.71912 80.86    18.85   59.2746    19.4161     17.033      -160.584     
1 1 1 14 13 17 o 0 85.9933 9.46579 153.17   31.08   103.124    -34.4345    20.9391     -34.4345     
1 1 1 14 13 18 o 0 48.9098 13.3081 59.77    25.51   57.0331    94.9271     15.7159     94.9271      
1 1 1 14 13 19 o 0 23.5431 11.3904 -17.31   31.47   4.74494    -158.237    31.6821     21.7634      
1 1 1 14 13 20 o 0 ?       ?       52.13    39.89   ?          ?           ?           ?            
1 1 1 14 13 21 o 0 ?       ?       -23.62   15.97   ?          ?           ?           ?            
1 1 1 14 14 0  o 0 584.621 45.3801 6817.52  998.94  584.075    0           104.574     1.04802e-13  
1 1 1 14 14 1  o 0 206.66  9.84728 821.94   77.3    203.075    90          92.422      90           
1 1 1 14 14 2  o 0 736.872 31.3392 10560.3  878.11  732.224    0           32.2071     180          
1 1 1 14 14 3  o 0 587.79  24.1329 6685.4   539.54  581.786    90          20.9035     -90          
1 1 1 14 14 4  o 0 86.6433 8.89955 147.98   28.73   49.4678    180         20.3952     1.85329e-14  
1 1 1 14 14 5  o 0 30.9332 16.7233 26.32    27.2    11.2797    -90         103.308     90           
1 1 1 14 14 6  o 0 86.8465 12.3776 152.98   38.64   52.1312    180         21.8927     -3.45075e-14 
1 1 1 14 14 7  o 0 61.5701 14.5773 83.74    29.73   53.1341    -90         46.9602     90           
1 1 1 14 14 8  o 0 190.119 10.0502 698.29   72.49   187.387    0           20.5431     -180         
1 1 1 14 14 9  o 0 161.41  11.5593 508.31   70.4    157.153    90          26.4738     90           
1 1 1 14 14 10 o 0 170.653 10.3703 565.82   67      180.211    0           46.332      1.2111e-14   
1 1 1 14 14 11 o 0 169.684 10.7742 561.31   69.16   176.144    90          74.5852     90           
1 1 1 14 14 12 o 0 214.484 11.3219 897.06   92.13   219.177    0           41.5365     -6.55758e-15 
1 1 1 14 14 13 o 0 88.1661 8.92214 154.31   29.33   88.3003    -90         4.25025     -90          
1 1 1 14 14 14 o 0 15.0529 10.7022 -26.41   24.15   4.39935    180         18.2909     3.0896e-14   
1 1 1 14 14 15 o 0 39.8227 19.4042 47.99    34.42   37.2573    -90         0.54201     -90          
1 1 1 14 14 16 o 0 57.8392 18.059  85.1     34.87   65.734     0           9.30938     180          
1 1 1 14 14 17 o 0 25.2242 15.7141 15.04    29.78   21.989     -90         10.3563     90           
1 1 1 14 14 18 o 0 40.2985 17.7857 53.31    28.54   43.1624    0           4.94254     3.66539e-14  
1 1 1 14 14 19 o 0 ?       ?       41.87    36.43   ?          ?           ?           ?            
1 1 1 14 14 20 o 0 ?       ?       64.44    39.54   ?          ?           ?           ?            
1 1 1 15 0  1  o 0 255.562 11.7465 1257.06  114.07  270.135    45          61.4141     45           
1 1 1 15 0  2  o 0 119.301 8.11899 275.71   36.59   113.952    180         9.27287     -4.90483e-14 
1 1 1 15 0  3  o 0 579.352 24.908  6496.45  548.67  609.56     135         71.6471     -45          
1 1 1 15 0  4  o 0 70.4274 9.5495  99.92    24.63   34.8065    90          35.9479     -90          
1 1 1 15 0  5  f 1 388.084 19.9333 2913.15  293.59  396.521    -135        131.169     45           
1 1 1 15 0  6  o 0 814.003 44.2123 13088.8  1364.87 824.58     0           5.35979     -1.3689e-13  
1 1 1 15 0  7  o 0 352.061 20.666  2405.63  275.61  352.754    -45         58.676      -45          
1 1 1 15 0  8  o 0 63.7569 15.8027 90.8     33.26   11.1275    -90         14.5388     90           
1 1 1 15 0  9  o 0 247.329 13.2666 1182.87  124.46  248.858    45          7.18582     45           
1 1 1 15 0  10 o 0 104.893 10.3057 216.8    40.36   75.3324    0           34.5951     9.0387e-15   
1 1 1 15 0  11 o 0 68.4589 12.5676 98.57    29.54   64.0306    135         70.0262     -45          
1 1 1 15 0  12 o 0 217.364 11.2246 916.72   92.59   226.553    -90         6.95755     -90          
1 1 1 15 0  13 o 0 166.532 9.10998 538.04   57.53   169.447    -135        59.5681     -135         
1 1 1 15 0  14 o 0 170.548 11.1602 570.13   71.96   169.078    0           18.9259     0            
1 1 1 15 0  15 o 0 189.831 14.742  720.95   105.37  183.011    135         21.8981     -45          
1 1 1 15 0  16 o 0 31.9219 15.7039 30.04    22.63   24.7306    -90         8.85512     90           
1 1 1 15 0  17 o 0 24.2355 14.6552 13.68    24.36   10.1731    -135        10.4996     45           
1 1 1 15 0  18 o 0 77.304  15.1723 136.76   39.82   82.2864    180         4.60005     180          
1 1 1 15 0  19 o 0 26.8945 17.3266 18.84    39.7    27.5667    -45         33.5171     135          
1 1 1 15 0  20 o 0 ?       ?       -72.49   56.23   ?          ?           ?           ?            
1 1 1 15 0  21 o 0 ?       ?       67.47    0.54    ?          ?           ?           ?            
1 1 1 15 1  0  o 0 240.438 14.3584 1118.45  130.74  256.235    180         15.983      3.67724e-13  
1 1 1 15 1  1  f 1 263.686 8.69877 1330.12  87.58   218.22     102.472     108.21      -77.5279     
1 1 1 15 1  2  o 0 381.071 13.0961 2785.13  190.55  332.56     78.7067     132.198     -101.293     
1 1 1 15 1  3  o 0 235.799 8.77566 1063.69  79.01   205.205    63.8658     68.7848     -116.134     
1 1 1 15 1  4  o 0 504.547 18.5848 4905.14  358.03  538.403    9.79533     45.3916     9.79533      
1 1 1 15 1  5  f 1 482.807 18.4089 4490.71  339.36  522.984    111.324     67.2859     111.324      
1 1 1 15 1  6  o 0 536.214 21.9935 5560.44  450.29  543.665    -76.9794    7.63727     -76.9794     
1 1 1 15 1  7  o 0 437.166 17.1095 3680.85  285.59  535.618    -80.8785    208.277     -80.8785     
1 1 1 15 1  8  o 0 181.197 7.75315 628.23   53.64   135.825    168.435     75.2431     -11.5646     
1 1 1 15 1  9  o 0 354.068 15.2829 2420.92  206.61  367.407    -153.32     36.1817     -153.32      
1 1 1 15 1  10 o 0 148.045 7.28329 419.95   41.17   114.755    -34.6639    48.8839     145.336      
1 1 1 15 1  11 f 1 68.6065 9.92541 90.78    26      14.6077    -0.00239477 0.689468    179.998      
1 1 1 15 1  12 o 0 288.782 11.4708 1620.28  126.48  316.399    18.8424     39.9991     18.8424      
1 1 1 15 1  13 o 0 168.472 6.26806 545.65   40.32   203.642    -159.67     71.9999     -159.67      
1 1 1 15 1  14 o 0 84.1784 7.10617 136.84   22.84   64.4886    39.9453     27.3503     -140.055     
1 1 1 15 1  15 o 0 49.2216 9.78142 49.05    17.73   24.5398    -25.4125    24.8544     154.588      
1 1 1 15 1  16 o 0 98.4419 6.59002 188.09   24.77   119.465    166.584     22.8915     166.584      
1 1 1 15 1  17 o 0 123.769 6.83067 300.66   32.28   151.332    42.3144     36.0974     42.3144      
1 1 1 15 1  18 o 0 92.6842 7.2085  172.5    25.51   97.2153    -119.535    1.10721     -119.535     
1 1 1 15 1  19 o 0 20.6981 9.71455 -13.18   19.63   7.60708    88.8743     7.99305     -91.1257     
1 1 1 15 1  20 f 1 ?       ?       9.43     28.86   ?          ?           ?           ?            
1 1 1 15 1  21 o 0 ?       ?       17.9     64.1    ?          ?           ?           ?            
1 1 1 15 1  22 o 0 ?       ?       9.21     2.78    ?          ?           ?           ?            
1 1 1 15 2  0  o 0 435.579 20.3345 3665.76  336.51  466.558    180         115.174     180          
1 1 1 15 2  1  o 0 274.5   10.4532 1442.76  109.56  249.547    8.72324     70.8526     -171.277     
1 1 1 15 2  2  o 0 106.784 5.50372 217.87   22.44   34.033     174.983     121.553     -5.01721     
1 1 1 15 2  3  o 0 111.027 5.40191 235.52   22.9    75.4867    -153.588    14.3214     26.4122      
1 1 1 15 2  4  f 1 452.776 15.6595 3939.6   270.72  574.75     -6.74405    226.968     -6.74405     
1 1 1 15 2  5  o 0 172.338 6.70796 567.7    44.14   165.025    -56.8246    9.4671      -56.8246     
1 1 1 15 2  6  o 0 550.595 20.2137 5851.02  424.95  595.654    54.1714     81.5767     54.1714      
1 1 1 15 2  7  f 1 303.867 12.3958 1771.05  143.82  308.795    87.3356     24.0403     87.3356      
1 1 1 15 2  8  o 0 130.943 7.5525  328.05   37.76   97.1079    -145.113    31.9974     34.8869      
1 1 1 15 2  9  o 0 90.5589 8.12673 157.08   28.1    22.9341    -68.102     82.8131     111.898      
1 1 1 15 2  10 o 0 200.459 8.92222 771.4    68.29   188.02     179.604     8.49588     -0.396245    
1 1 1 15 2  11 o 0 77.3095 7.06679 114.7    20.86   32.578     116.814     56.5326     -63.1857     
1 1 1 15 2  12 o 0 272.521 10.3043 1438.26  107.22  320.833    13.3813     84.4938     13.3813      
1 1 1 15 2  13 o 0 131.561 6.36636 332.84   31.98   97.3878    157.241     66.8433     -22.7589     
1 1 1 15 2  14 o 0 169.562 7.6704  556.31   49.66   171.163    123.923     12.0588     123.923      
1 1 1 15 2  15 o 0 155.346 6.48577 466.25   38.47   166.735    -155.841    41.0199     -155.841     
1 1 1 15 2  16 o 0 84.6264 6.66313 139.07   21.53   95.628     176.356     7.36194     176.356      
1 1 1 15 2  17 o 0 78.6155 5.71675 120.33   17.16   79.2745    158.794     6.43031     -21.2055     
1 1 1 15 2  18 f 1 46.5363 11.802  48.8     21.01   50.5731    -79.256     13.2421     -79.256      
1 1 1 15 2  19 o 0 26.8574 11.3998 8.78     20.36   19.1517    -29.951     5.38609     -29.951      
1 1 1 15 2  20 o 0 ?       ?       40.35    23.68   ?          ?           ?           ?            
1 1 1 15 2  21 o 0 ?       ?       3.01     32.24   ?          ?           ?           ?            
1 1 1 15 3  0  o 0 109.104 7.63291 230.75   31.44   5.01103    0           1.10037     3.63503e-13  
1 1 1 15 3  1  o 0 414.009 13.9014 3289.33  219.75  478.225    57.6929     82.496      57.6929      
1 1 1 15 3  2  o 0 413.61  14.9875 3285.75  236.69  511.855    -94.6654    155.321     -94.6654     
1 1 1 15 3  3  o 0 277.357 9.89231 1472.48  104.76  237.678    -146.713    98.1487     33.2869      
1 1 1 15 3  4  o 0 304.654 11.6847 1778.43  135.92  328.7      -90.3707    44.028      -90.3707     
1 1 1 15 3  5  o 0 397.513 14.2938 3033.27  216.95  371.597    -115.441    61.9271     64.5591      
1 1 1 15 3  6  o 0 199.009 8.12258 757.43   61.72   229.374    -124.064    90.632      -124.064     
1 1 1 15 3  7  f 1 278.764 10.7255 1488.86  114.16  198.783    25.2426     148.453     -154.757     
1 1 1 15 3  8  o 0 213.509 8.70071 872.85   70.93   213.952    66.6392     16.5444     66.6392      
1 1 1 15 3  9  o 0 111.9   7.36558 239.71   31.47   60.753     -11.5234    58.2883     168.477      
1 1 1 15 3  10 o 0 212.042 8.98942 863.3    72.78   222.387    -102.868    38.4227     -102.868     
1 1 1 15 3  11 o 0 243.305 8.68149 1139.18  80.65   233.759    -140.191    6.11779     -140.191     
1 1 1 15 3  12 o 0 316.349 13.1544 1956.01  158.89  362.895    -23.9078    75.7175     -23.9078     
1 1 1 15 3  13 o 0 149.904 5.99791 431.81   34.33   188.081    70.9116     80.6375     70.9116      
1 1 1 15 3  14 f 1 143.902 7.24362 400.14   39.8    156.824    161.486     36.3278     161.486      
1 1 1 15 3  15 o 0 148.285 6.54206 424.96   37.04   117.722    36.5068     44.964      -143.493     
1 1 1 15 3  16 o 0 38.933  12.2921 30.63    20.4    28.6443    -30.0637    4.65065     149.936      
1 1 1 15 3  17 o 0 88.7272 6.86289 154.65   23.25   66.6541    -75.2886    56.5422     104.711      
1 1 1 15 3  18 f 1 44.1993 11.9499 44.3     20.65   45.4958    3.75692     8.06835     3.75692      
1 1 1 15 3  19 o 0 55.639  7.71036 64.86    16.38   74.0789    90.9659     41.733      90.9659      
1 1 1 15 3  20 o 0 ?       ?       -12.75   16.06   ?          ?           ?           ?            
1 1 1 15 3  21 o 0 ?       ?       10.95    28.72   ?          ?           ?           ?            
1 1 1 15 3  22 o 0 ?       ?       -8.52    16.24   ?          ?           ?           ?            
1 1 1 15 4  0  o 0 63.0368 14.4423 86.94    30.23   52.9248    0           112.847     180          
1 1 1 15 4  1  f 1 174.476 6.23849 581.78   41.56   101.535    -77.6165    149.376     102.383      
1 1 1 15 4  2  o 0 354.066 12.913  2404.06  174.57  351.815    -146.369    39.3925     33.6307      
1 1 1 15 4  3  o 0 199.444 7.23555 760.47   55.1    163.133    134.683     74.9299     -45.3171     
1 1 1 15 4  4  o 0 345.58  13.878  2291.77  183.12  317.793    37.1637     67.0719     -142.836     
1 1 1 15 4  5  o 0 280.103 10.1674 1502     108.74  373.673    -17.8499    201.592     -17.8499     
1 1 1 15 4  6  o 0 271.955 9.16139 1415.14  95.13   306.058    -99.1739    81.617      -99.1739     
1 1 1 15 4  7  o 0 245.748 9.12379 1156     85.61   274.373    82.7957     80.6918     82.7957      
1 1 1 15 4  8  o 0 434.78  15.8643 3645.1   263.36  499.289    -113.286    123.304     -113.286     
1 1 1 15 4  9  o 0 462.974 19.4951 4173.29  344.62  407.412    103.653     111.1       -76.3467     
1 1 1 15 4  10 o 0 152.693 7.51781 446.96   43.83   145.798    116.027     7.25095     116.027      
1 1 1 15 4  11 o 0 220.766 8.97584 938.55   75.66   175.477    -160.874    66.9086     19.1263      
1 1 1 15 4  12 o 0 71.7696 8.32387 99.29    22.81   36.3732    176.723     6.2221      -3.27676     
1 1 1 15 4  13 o 0 95.7949 7.48022 177.01   27.36   88.8419    -143.426    6.27446     36.5741      
1 1 1 15 4  14 o 0 89.1513 6.90368 153.43   23.5    111.456    -20.4485    75.9837     -20.4485     
1 1 1 15 4  15 f 1 142.84  6.98762 395.07   38.11   121.148    -107.812    26.9275     72.1879      
1 1 1 15 4  16 o 0 139.357 6.51201 377.03   34.65   179.004    -90.6047    46.8905     -90.6047     
1 1 1 15 4  17 o 0 20.0144 9.20698 -10.64   16.26   15.67      84.262      65.6383     84.262       
1 1 1 15 4  18 o 0 74.7886 7.94233 113.94   22.68   86.8078    -88.8277    20.12       -88.8277     
1 1 1 15 4  19 o 0 31.0444 12.9981 17.36    25.88   28.9424    135.082     8.42572     135.082      
1 1 1 15 4  20 o 0 ?       ?       21.1     26.24   ?          ?           ?           ?            
1 1 1 15 4  21 o 0 ?       ?       18.08    29.01   ?          ?           ?           ?            
1 1 1 15 5  0  f 1 570.204 24.5696 6291.72  532.66  613.245    180         40.4923     180          
1 1 1 15 5  1  o 0 305.595 10.286  1787.97  120.02  318.807    8.43109     0.811274    -171.569     
1 1 1 15 5  2  o 0 88.5831 5.74759 149.94   19.44   22.0389    -156.223    14.2522     23.7772      
1 1 1 15 5  3  o 0 497.365 16.036  4755.27  304.53  561.768    32.0498     78.8276     32.0498      
1 1 1 15 5  4  o 0 398.052 14.7936 3042.69  224.84  383.026    17.0633     45.3406     -162.937     
1 1 1 15 5  5  o 0 183.58  7.48558 644.37   52.47   185.045    -30.4028    26.1506     -30.4028     
1 1 1 15 5  6  o 0 232.641 8.20584 1035.12  72.89   289.239    -120.646    140.242     -120.646     
1 1 1 15 5  7  o 0 36.3308 11.768  24.5     18.61   63.9217    -124.96     151.356     -124.96      
1 1 1 15 5  8  o 0 108.748 6.60608 226.18   27.43   0.352633   -75.5609    194.314     104.439      
1 1 1 15 5  9  f 1 237.309 9.38424 1080.24  85.03   273.858    29.6168     84.3019     29.6168      
1 1 1 15 5  10 o 0 261.819 10.2923 1319.27  102.89  193.882    102.727     120.723     -77.273      
1 1 1 15 5  11 o 0 176.204 7.81977 596.74   52.61   202.039    35.8475     47.4275     35.8475      
1 1 1 15 5  12 o 0 94.9609 6.83711 173.31   24.79   43.7713    65.721      89.6033     -114.279     
1 1 1 15 5  13 o 0 173.55  8.2653  582.48   54.77   199.421    2.37045     53.433      2.37045      
1 1 1 15 5  14 o 0 142.558 6.46865 391.85   35.21   122.012    54.2926     31.9104     -125.707     
1 1 1 15 5  15 o 0 182.38  7.65116 646.04   53.28   193.542    -59.7619    41.7424     -59.7619     
1 1 1 15 5  16 o 0 58.0108 7.85111 65.87    17.39   55.6994    -137.914    8.34053     42.0865      
1 1 1 15 5  17 o 0 22.6721 9.84885 -0.73    15.85   9.26261    19.5466     58.7729     19.5466      
1 1 1 15 5  18 o 0 42.0241 11.7537 40.19    19.59   31.6851    63.3347     17.8841     -116.665     
1 1 1 15 5  19 o 0 54.6103 9.81959 67.58    19.73   66.8167    -32.9702    27.7854     -32.9702     
1 1 1 15 5  20 o 0 ?       ?       6.16     29.99   ?          ?           ?           ?            
1 1 1 15 5  21 o 0 ?       ?       55.6     25.22   ?          ?           ?           ?            
1 1 1 15 6  0  o 0 454.646 22.1255 3999.89  382.01  487.835    0           94.0035     3.04001e-14  
1 1 1 15 6  1  o 0 383.197 12.8451 2815.79  187.94  393.117    -131.515    20.5856     48.4852      
1 1 1 15 6  2  o 0 473.933 16.0889 4317.98  291.14  542.545    -81.2752    87.5165     -81.2752     
1 1 1 15 6  3  o 0 493.837 16.2836 4689.05  307.04  480.311    130.223     55.9511     -49.7765     
1 1 1 15 6  4  o 0 224.721 7.88432 965.7    67.65   242.24     -49.1177    47.2335     -49.1177     
1 1 1 15 6  5  o 0 268.048 10.1039 1375.45  103.41  173.631    -49.366     186.732     130.634      
1 1 1 15 6  6  o 0 584.584 20.5989 6601.91  459.78  580.414    -119.58     12.5434     60.42        
1 1 1 15 6  7  o 0 648.838 21.1896 8160.24  524.95  646.41     -131.123    5.18273     -131.123     
1 1 1 15 6  8  o 0 234.808 9.24883 1056.44  82.92   203.639    95.4529     50.9323     -84.5471     
1 1 1 15 6  9  o 0 477.504 17.9453 4432.13  327.18  524.349    -61.582     98.7844     -61.582      
1 1 1 15 6  10 o 0 389.103 13.4855 2932.69  200.35  392.301    78.7652     26.0699     78.7652      
1 1 1 15 6  11 o 0 249.106 10.3413 1199.07  98.36   275.826    -118.857    34.7941     -118.857     
1 1 1 15 6  12 o 0 79.2655 7.88033 121.05   23.85   51.9948    84.2233     16.2077     -95.7767     
1 1 1 15 6  13 o 0 71.5933 7.32007 98.88    20.01   73.5671    101.163     23.9306     101.163      
1 1 1 15 6  14 o 0 75.4723 7.92244 110.4    22.83   44.3733    -50.7442    50.1309     129.256      
1 1 1 15 6  15 o 0 73.9718 7.6866  106.33   21.71   87.2437    -100.884    45.3937     -100.884     
1 1 1 15 6  16 o 0 53.2153 10.9418 58.64    21.47   56.8661    -40.3503    10.0118     -40.3503     
1 1 1 15 6  17 o 0 75.4924 6.96281 112.31   20.07   74.3809    173.338     12.5986     -6.66231     
1 1 1 15 6  18 o 0 43.7449 12.0301 44       20.71   39.6089    -128.099    4.64575     51.9008      
1 1 1 15 6  19 o 0 21.97   10.0363 -4.94    18.95   4.85864    111.482     0.187993    -68.5178     
1 1 1 15 6  20 o 0 ?       ?       44.15    41.69   ?          ?           ?           ?            
1 1 1 15 6  21 o 0 ?       ?       -0.13    42.44   ?          ?           ?           ?            
1 1 1 15 6  22 o 0 ?       ?       12.45    14.23   ?          ?           ?           ?            
1 1 1 15 7  0  o 0 534.129 25.2171 5529.06  511.67  570.889    0           36.6767     -6.79744e-14 
1 1 1 15 7  1  o 0 170.849 7.27231 558.05   47.44   113.462    89.7259     112.989     -90.2741     
1 1 1 15 7  2  o 0 119.776 5.66333 274.12   25.9    49.4571    87.2682     122.059     -92.7318     
1 1 1 15 7  3  o 0 380.768 12.5329 2779.6   182.21  426.85     126.131     80.3029     126.131      
1 1 1 15 7  4  o 0 423.32  15.0879 3442.04  243.87  321.362    93.5344     217.463     -86.4656     
1 1 1 15 7  5  o 0 718.481 24.66   10016    676.5   652.416    -89.1987    151.272     90.8013      
1 1 1 15 7  6  o 0 427.097 16.4508 3510.12  268.27  403.135    -137.794    43.0022     42.2056      
1 1 1 15 7  7  o 0 106.118 7.52997 215.42   30.51   59.6641    17.0851     39.9299     -162.915     
1 1 1 15 7  8  o 0 135.33  6.74451 350.35   34.85   110.501    56.679      8.60988     -123.321     
1 1 1 15 7  9  o 0 92.4736 7.35521 163.78   25.97   60.6736    170.081     32.9614     170.081      
1 1 1 15 7  10 o 0 177.858 7.81479 607.07   53.07   156.691    -37.8536    22.378      142.146      
1 1 1 15 7  11 o 0 177.849 7.96832 608.36   54.11   133.069    -88.5371    98.3091     91.4629      
1 1 1 15 7  12 o 0 113.038 6.88367 245.7    29.71   72.0431    -169.081    71.5783     10.9195      
1 1 1 15 7  13 o 0 82.8148 6.57171 132.08   20.78   97.2564    134.29      70.4183     134.29       
1 1 1 15 7  14 o 0 152.236 7.13439 448.04   41.47   110.926    -174.298    73.4439     5.70157      
1 1 1 15 7  15 o 0 228.911 8.38758 1022.26  73.31   258.384    142.935     79.8166     142.935      
1 1 1 15 7  16 o 0 76.482  7.5302  114.47   21.99   81.9252    22.5995     0.525359    -157.401     
1 1 1 15 7  17 o 0 58.6522 9.74787 69.99    21.83   81.1258    76.7423     45.6581     76.7423      
1 1 1 15 7  18 o 0 23.2055 10.3577 -2.89    18.76   6.03298    -83.7878    15.8007     96.2122      
1 1 1 15 7  19 o 0 35.3071 12.712  31.76    21.94   29.6733    -177.178    5.83298     2.82224      
1 1 1 15 7  20 o 0 ?       ?       12.28    56.57   ?          ?           ?           ?            
1 1 1 15 7  21 o 0 ?       ?       9.47     18.14   ?          ?           ?           ?            
1 1 1 15 8  0  o 0 45.3633 14.8864 50.22    22.78   33.079     180         149.721     -1.8917e-14  
1 1 1 15 8  1  o 0 152.316 5.90123 443.33   34.32   103.17     125.634     87.7643     -54.3661     
1 1 1 15 8  2  o 0 455.366 14.3189 3980.52  248.96  446.023    -173.15     40.7166     6.84976      
1 1 1 15 8  3  o 0 386.859 13.6212 2871.42  201.2   455.001    66.7466     128.854     66.7466      
1 1 1 15 8  4  o 0 516.219 18.3548 5133.46  361.78  524.455    138.548     3.42517     138.548      
1 1 1 15 8  5  o 0 501.035 17.4747 4831.8   334.3   424.143    -153.077    158.246     26.9233      
1 1 1 15 8  6  o 0 272.817 8.92411 1424.43  92.96   275.036    -120.148    22.0423     -120.148     
1 1 1 15 8  7  o 0 356.418 13.0372 2440.71  177.42  428.17     143.738     144.173     143.738      
1 1 1 15 8  8  f 1 191.183 8.95921 700.45   65.4    172.211    37.8939     15.3434     -142.106     
1 1 1 15 8  9  o 0 68.9223 9.35174 91.19    24.61   62.2802    -119.27     248.382     -119.27      
1 1 1 15 8  10 o 0 139.989 7.34693 375.99   39.27   140.982    120.662     29.4291     120.662      
1 1 1 15 8  11 o 0 215.719 11.2267 902.07   92.47   165.347    -140.068    114.598     39.9321      
1 1 1 15 8  12 o 0 131.515 6.36062 332.32   31.94   71.8725    -30.6058    113.93      149.394      
1 1 1 15 8  13 o 0 182.611 7.80069 644.7    54.39   213.263    -94.2494    64.5845     -94.2494     
1 1 1 15 8  14 o 0 66.3507 9.35499 85.92    23.7    46.9343    -48.3832    22.5486     131.617      
1 1 1 15 8  15 o 0 164.947 7.4039  528.59   46.63   224.397    -153.304    69.5153     -153.304     
1 1 1 15 8  16 o 0 44.4631 11.1207 41.4     18.85   17.7761    1.73593     54.4573     -178.264     
1 1 1 15 8  17 o 0 91.279  8.12574 166.67   28.32   94.0933    66.1978     8.48609     -113.802     
1 1 1 15 8  18 o 0 132.074 7.95979 358.42   40.14   145.116    74.777      11.583      74.777       
1 1 1 15 8  19 o 0 31.2341 11.7453 23.03    19.01   15.259     38.6538     27.6163     -141.346     
1 1 1 15 8  20 o 0 ?       ?       59.16    28.4    ?          ?           ?           ?            
1 1 1 15 8  21 f 1 ?       ?       58.64    21.58   ?          ?           ?           ?            
1 1 1 15 9  0  o 0 246.92  11.7332 1173.97  110.05  256.033    0           48.3557     2.56156e-14  
1 1 1 15 9  1  o 0 64.722  6.05774 80.05    14.97   60.8161    -6.86161    217.329     -6.86161     
1 1 1 15 9  2  o 0 158.516 6.35938 480.23   38.49   149.649    64.8108     11.2188     64.8108      
1 1 1 15 9  3  o 0 697.007 23.7413 9415.24  631.83  652.198    49.0436     115.454     -130.956     
1 1 1 15 9  4  o 0 827.939 28.9813 13381.7  916.17  797.099    73.3953     82.3482     -106.605     
1 1 1 15 9  5  o 0 247.386 8.98186 1170.99  84.84   302.839    137.42      136.652     137.42       
1 1 1 15 9  6  o 0 154.801 7.41885 458.31   43.85   126.002    143.685     23.8287     -36.3154     
1 1 1 15 9  7  o 0 155.054 7.11113 459.91   42.1    100.4      31.0475     88.2414     -148.952     
1 1 1 15 9  8  o 0 342.115 13.7116 2255.69  179.11  313.346    -98.4187    47.7869     81.5813      
1 1 1 15 9  9  f 1 206.358 8.9248  817.37   70.32   251.301    -118.416    110.801     -118.416     
1 1 1 15 9  10 o 0 129.438 6.5133  321.22   32.19   150.771    86.3199     91.7631     86.3199      
1 1 1 15 9  11 o 0 58.6049 9.0854  66.26    20.33   12.6108    158.463     38.5656     -21.5369     
1 1 1 15 9  12 o 0 72.9448 7.58657 102.55   21.13   4.68817    -48.199     139.451     -48.199      
1 1 1 15 9  13 o 0 95.6835 5.96705 176.12   21.8    54.5921    74.607      75.8771     -105.393     
1 1 1 15 9  14 o 0 102.202 6.21173 201.43   24.24   90.2935    -172.586    10.9602     7.41371      
1 1 1 15 9  15 o 0 213.314 8.35258 889.02   68.03   304.117    -102.789    116.155     -102.789     
1 1 1 15 9  16 o 0 86.0048 5.8194  143.56   19.11   92.5282    85.605      1.71844     -94.395      
1 1 1 15 9  17 f 1 31.4331 11.7152 17.7     18.83   21.4244    -124.766    11.5604     55.2341      
1 1 1 15 9  18 o 0 82.2659 10.1525 145.91   31.89   92.9505    -72.0594    15.7204     -72.0594     
1 1 1 15 9  19 o 0 29.0208 12.3698 15.6     24.15   12.3356    88.0863     28.5195     -91.9137     
1 1 1 15 9  20 o 0 ?       ?       -34.11   26.17   ?          ?           ?           ?            
1 1 1 15 9  21 o 0 ?       ?       58.82    37.12   ?          ?           ?           ?            
1 1 1 15 10 0  o 0 186.327 10.0724 669.48   71.18   189.669    180         56.7511     -180         
1 1 1 15 10 1  o 0 512.358 16.3846 5047.76  320.53  575.952    138.085     110.804     138.085      
1 1 1 15 10 2  o 0 191.846 6.76852 703.51   49.58   169.722    -91.3198    27.1149     88.6802      
1 1 1 15 10 3  o 0 485.401 16.0217 4529.12  296.94  523.223    13.9024     70.5786     13.9024      
1 1 1 15 10 4  o 0 370.698 12.9356 2635.21  183.09  341.849    148.415     52.4556     -31.5846     
1 1 1 15 10 5  f 1 331.328 11.7194 2104.34  148.26  236.837    169.749     178.315     -10.2505     
1 1 1 15 10 6  o 0 343.457 12.4326 2264.22  163.04  440.844    73.5118     198.266     73.5118      
1 1 1 15 10 7  o 0 405.086 14.6706 3161.54  226.91  448.5      -39.7942    89.6067     -39.7942     
1 1 1 15 10 8  o 0 157.399 8.70407 474.92   52.31   122.196    -27.7785    57.0339     152.221      
1 1 1 15 10 9  o 0 162.758 7.46649 507.81   46.4    169.756    149.478     36.3075     149.478      
1 1 1 15 10 10 f 1 70.7146 9.39249 96.36    25.36   5.9838     -54.2509    102.377     125.749      
1 1 1 15 10 11 o 0 212.715 7.57459 870.48   61.52   233.391    56.4161     34.5462     56.4161      
1 1 1 15 10 12 o 0 72.5873 7.2956  101.52   20.22   79.8578    170.742     47.175      170.742      
1 1 1 15 10 13 o 0 178.281 6.61366 612.67   45.02   182.957    157.222     13.6414     157.222      
1 1 1 15 10 14 o 0 155.541 6.7656  467.6    40.18   154.741    135.279     10.8515     135.279      
1 1 1 15 10 15 o 0 82.6334 7.25805 132.77   22.9    93.8109    -55.2962    4.51142     -55.2962     
1 1 1 15 10 16 o 0 140.794 7.10592 388.46   38.2    184.393    -163.18     56.2645     -163.18      
1 1 1 15 10 17 o 0 78.2383 8.00054 122.97   23.9    95.0596    -85.0801    24.2911     -85.0801     
1 1 1 15 10 18 o 0 ?       ?       -522.28  705.95  51.7668    160.711     ?           ?            
1 1 1 15 10 19 f 1 59.8203 12.0689 92.06    26.6    62.9711    -42.1881    7.17213     -42.1881     
1 1 1 15 10 20 o 0 ?       ?       50.74    47.68   ?          ?           ?           ?            
1 1 1 15 10 21 o 0 ?       ?       5.99     4.07    ?          ?           ?           ?            
1 1 1 15 11 0  o 0 585.669 25.7092 6643.79  572.39  598.13     0           15.2079     5.27788e-14  
1 1 1 15 11 1  o 0 421.679 13.3399 3410.87  214.78  371.303    -140.308    106.053     39.6917      
1 1 1 15 11 2  o 0 366.585 11.2138 2574.21  156.96  398.238    -31.5817    67.5258     -31.5817     
1 1 1 15 11 3  o 0 143.832 6.05628 395.34   33.26   115.082    49.7854     22.9148     -130.215     
1 1 1 15 11 4  f 1 324.932 11.5221 2023.12  142.95  342.977    67.353      50.8035     67.353       
1 1 1 15 11 5  o 0 387.153 11.1532 2872.88  164.87  436.722    152.274     118.013     152.274      
1 1 1 15 11 6  f 1 248.01  9.61505 1178.36  91.05   333.458    -155.822    199.155     -155.822     
1 1 1 15 11 7  o 0 378.196 13.5378 2753.7   195.49  381.711    8.24461     14.3995     8.24461      
1 1 1 15 11 8  o 0 183.369 8.27978 644.52   57.97   157.359    -114.233    38.0441     65.767       
1 1 1 15 11 9  o 0 324.439 13.6538 2040.06  169.14  289.851    -141.184    50.0647     38.8157      
1 1 1 15 11 10 o 0 295.661 11.9878 1695.7   135.33  250.476    -90.7175    119.594     89.2825      
1 1 1 15 11 11 o 0 209.054 8.71197 843.35   69.54   169.379    -143.664    87.239      36.3358      
1 1 1 15 11 12 o 0 177.935 7.18878 610.18   48.84   208.501    70.5799     59.8172     70.5799      
1 1 1 15 11 13 o 0 73.0664 7.50585 103.24   20.94   70.7141    4.45828     13.0919     4.45828      
1 1 1 15 11 14 o 0 16.1375 8.0209  -46.56   19.18   14.9096    56.1956     35.2765     56.1956      
1 1 1 15 11 15 o 0 88.5622 6.1186  151.81   20.69   132.215    121.063     72.3348     121.063      
1 1 1 15 11 16 o 0 82.7723 6.47699 133.9    20.47   92.7899    -13.6941    7.423       -13.6941     
1 1 1 15 11 17 o 0 69.5734 7.01687 96.42    18.64   95.1681    -108.885    46.5081     -108.885     
1 1 1 15 11 18 o 0 69.615  9.73272 104.71   25.87   94.4856    -145.989    46.5022     -145.989     
1 1 1 15 11 19 o 0 31.9879 13.5948 27.3     29.02   23.5897    166.172     10.8254     -13.8275     
1 1 1 15 11 20 o 0 ?       ?       11.39    42.99   ?          ?           ?           ?            
1 1 1 15 12 0  o 0 44.7518 15.0887 49.42    22.99   28.7937    0           128.843     -180         
1 1 1 15 12 1  o 0 120.416 5.16558 277.02   23.75   42.8893    14.3133     127.413     -165.687     
1 1 1 15 12 2  o 0 473.442 14.8896 4304.67  269.16  508.026    -170.573    74.3394     -170.573     
1 1 1 15 12 3  o 0 58.9412 8.37149 66.45    18.84   16.0412    31.1181     70.7333     31.1181      
1 1 1 15 12 4  o 0 419.547 14.2161 3380.93  227.73  414.296    176.256     5.06719     176.256      
1 1 1 15 12 5  o 0 108.916 5.85287 226.74   24.34   6.38024    -132.621    175.422     47.3794      
1 1 1 15 12 6  o 0 129.738 7.04328 321.99   34.89   81.6089    121.865     63.5976     -58.1349     
1 1 1 15 12 7  o 0 187.732 8.14454 675.07   58.38   211.487    -97.1707    86.765      -97.1707     
1 1 1 15 12 8  o 0 119.207 9.49342 272.88   43.21   115.29     66.7545     20.6105     66.7545      
1 1 1 15 12 9  o 0 152.059 6.05586 442.9    35.16   156.906    132.026     36.1768     132.026      
1 1 1 15 12 10 o 0 65.8348 8.29054 83.42    20.84   24.4618    74.2339     42.9005     -105.766     
1 1 1 15 12 11 o 0 269.026 9.40228 1400.14  96.58   248.208    -52.6518    54.0832     127.348      
1 1 1 15 12 12 o 0 121.38  5.6079  283      25.99   116.928    163.174     5.30419     -16.8255     
1 1 1 15 12 13 o 0 272.795 10.4158 1457.53  108.49  260.924    52.4364     19.4211     -127.564     
1 1 1 15 12 14 o 0 133.028 5.6386  340.99   28.64   109.962    -118.51     33.3229     61.4896      
1 1 1 15 12 15 o 0 22.944  10.1877 -5.33    17.92   4.68359    24.4283     32.6883     24.4283      
1 1 1 15 12 16 o 0 45.277  10.3149 43.11    17.44   43.0396    76.303      14.6019     76.303       
1 1 1 15 12 17 o 0 40.7295 12.7369 37.44    21.97   19.2459    -78.7806    43.919      101.219      
1 1 1 15 12 18 o 0 57.7781 9.53724 72.43    21.04   61.3861    47.3549     4.67708     47.3549      
1 1 1 15 12 19 o 0 21.0066 9.83412 -6.15    19.65   8.03387    151.519     10.7022     -28.4807     
1 1 1 15 12 20 o 0 ?       ?       -20.21   19.14   ?          ?           ?           ?            
1 1 1 15 12 21 o 0 ?       ?       16.13    20.23   ?          ?           ?           ?            
1 1 1 15 13 0  o 0 143.182 8.97045 396.39   48.6    143.123    0           56.691      180          
1 1 1 15 13 1  o 0 519.725 16.5494 5194.66  328.41  516.517    -105.695    1.23568     -105.695     
1 1 1 15 13 2  o 0 645.215 19.749  8033.04  486.53  670.622    -165.737    61.3059     -165.737     
1 1 1 15 13 3  o 0 70.889  7.3263  96.09    19.83   3.00495    23.9726     71.3988     23.9726      
1 1 1 15 13 4  o 0 491.543 15.4096 4648.77  289.21  511.092    107.223     61.5808     107.223      
1 1 1 15 13 5  o 0 679.044 22.4852 8970.85  582.98  682.264    50.1025     4.95562     -129.898     
1 1 1 15 13 6  o 0 92.0265 6.75913 162.01   23.75   4.98813    -2.96755    1.0868      177.032      
1 1 1 15 13 7  o 0 140.727 7.25632 379.18   38.99   97.003     47.1469     71.9664     -132.853     
1 1 1 15 13 8  o 0 199.003 8.06491 759.61   61.28   216.43     -25.4564    55.6932     -25.4564     
1 1 1 15 13 9  o 0 84.035  8.02211 135.71   25.74   57.8719    -57.9567    7.41508     122.043      
1 1 1 15 13 10 o 0 111.209 6.36097 237.32   27.01   71.2015    145.25      72.6879     -34.7502     
1 1 1 15 13 11 o 0 96.5946 6.81908 179.46   25.15   67.9105    -65.0661    38.4483     114.934      
1 1 1 15 13 12 o 0 176.258 7.63758 600.27   51.4    220.436    -110.002    90.5309     -110.002     
1 1 1 15 13 13 o 0 183.415 6.39283 648.79   44.77   148.256    114.072     64.094      -65.9279     
1 1 1 15 13 14 o 0 62.8577 8.02071 76.92    19.25   54.2944    -178.399    4.21401     1.60076      
1 1 1 15 13 15 o 0 119.973 5.70205 278.56   26.12   161.015    -128.028    52.1003     -128.028     
1 1 1 15 13 16 o 0 81.3133 7.91056 131.33   24.56   95.5295    -114.455    13.5007     -114.455     
1 1 1 15 13 17 o 0 33.2773 12.0887 22.66    19.88   27.9927    10.3435     6.1379      10.3435      
1 1 1 15 13 18 o 0 30.4407 11.9934 18.77    20.46   21.0093    -40.7041    14.4412     139.296      
1 1 1 15 13 19 o 0 ?       ?       15.69    35.24   ?          ?           ?           ?            
1 1 1 15 13 20 o 0 ?       ?       11.95    28.29   ?          ?           ?           ?            
1 1 1 15 13 21 o 0 ?       ?       2.33     15.41   ?          ?           ?           ?            
1 1 1 15 14 0  o 0 743.476 31.6839 10759.7  895.71  739.783    180         9.94711     -1.08534e-12 
1 1 1 15 14 1  o 0 263.514 8.70445 1328.58  87.58   235.813    86.5965     34.3377     -93.4035     
1 1 1 15 14 2  o 0 205.777 6.60304 809.46   51.88   224.361    -154.846    72.8391     -154.846     
1 1 1 15 14 3  o 0 32.2109 11.787  15.9     18.93   35.1552    49.8465     80.2683     49.8465      
1 1 1 15 14 4  o 0 350.699 12.1214 2360.49  162.31  384.916    2.01363     74.9837     2.01363      
1 1 1 15 14 5  o 0 514.428 17.482  5116.28  343.38  428.945    72.9951     169.436     -107.005     
1 1 1 15 14 6  o 0 386.378 13.5453 2875.88  199.83  509.333    60.5338     266.57      60.5338      
1 1 1 15 14 7  o 0 385.444 13.7249 2869.21  201.99  391.436    -74.5867    26.8451     -74.5867     
1 1 1 15 14 8  o 0 272.854 11.1748 1435.87  116.42  202.326    -156.252    122.156     23.748       
1 1 1 15 14 9  o 0 195.882 6.77881 736.22   50.7    231.402    -112.2      101.712     -112.2       
1 1 1 15 14 10 o 0 71.6082 8.98634 98.97    24.57   36.9984    73.8376     27.6857     -106.162     
1 1 1 15 14 11 o 0 148.224 6.5624  422.55   37.14   149.786    105.092     1.08032     105.092      
1 1 1 15 14 12 o 0 119.853 7.13907 277.27   32.67   90.2699    125.551     55.1814     -54.4489     
1 1 1 15 14 13 o 0 70.3824 6.90645 95.75    18.56   60.5817    -76.4021    2.4613      103.598      
1 1 1 15 14 14 o 0 140.477 6.01822 381.2    32.28   174.331    161.755     22.6759     161.755      
1 1 1 15 14 15 o 0 25.8388 10.9458 2.41     18.71   1.49556    -26.3336    22.5562     153.666      
1 1 1 15 14 16 o 0 61.8036 10.2255 78.26    24.13   56.8794    149.703     19.2393     -30.2971     
1 1 1 15 14 17 f 1 40.4665 12.6382 38.02    21.64   22.3351    -66.0079    36.4774     113.992      
1 1 1 15 14 18 o 0 40.4609 13.6262 43.82    24.94   45.1414    -40.4176    13.3165     -40.4176     
1 1 1 15 14 19 o 0 ?       ?       -80.32   28.04   ?          ?           ?           ?            
1 1 1 15 14 20 o 0 ?       ?       12.29    39.3    ?          ?           ?           ?            
1 1 1 15 15 0  o 0 849.33  58.2507 14684.6  1868.62 837.59     0           49.7459     -7.13218e-14 
1 1 1 15 15 1  o 0 29.7464 15.378  24.92    22.23   8.39944    90          82.2764     -90          
1 1 1 15 15 2  o 0 562.338 24.2272 6129.3   517.99  551.719    180         13.0817     1.80616e-13  
1 1 1 15 15 3  o 0 617.613 26.5726 7414.4   623.99  623.833    -90         36.5799     -90          
1 1 1 15 15 4  o 0 155.524 9.69182 467.98   57.04   143.716    180         48.5907     180          
1 1 1 15 15 5  o 0 142.738 8.17884 393.37   44.24   135.333    -90         16.8394     -90          
1 1 1 15 15 6  o 0 585.73  32.7986 6802.78  728.26  580.703    180         79.7718     180          
1 1 1 15 15 7  o 0 383.997 20.9496 2882.55  305.07  377.327    90          65.6541     -90          
1 1 1 15 15 8  o 0 50.611  16.7856 63.18    28.76   43.1226    0           79.4013     -180         
1 1 1 15 15 9  o 0 388.913 17.2434 2954.93  254.91  410.873    90          3.35403     90           
1 1 1 15 15 10 o 0 53.4151 14.2636 65.43    25.08   27.4541    180         21.9998     -6.68874e-14 
1 1 1 15 15 11 o 0 191.954 11.0649 718.31   80.48   196.909    -90         23.4879     90           
1 1 1 15 15 12 o 0 107.591 10.1127 229.27   40.7    108.466    180         2.03571     3.73861e-13  
1 1 1 15 15 13 o 0 75.1597 7.9121  112.27   22.13   67.4681    -90         29.3289     -90          
1 1 1 15 15 14 o 0 134.484 7.9708  352.69   40.6    158.13     0           19.4567     5.42892e-14  
1 1 1 15 15 15 o 0 38.0827 16.9202 42.18    25.83   41.004     90          17.5052     -90          
1 1 1 15 15 16 o 0 42.0014 15.4611 47.66    22.86   44.5749    180         11.4246     180          
1 1 1 15 15 17 o 0 20.1253 13.9771 -15.25   35.14   0.873934   90          0.620505    -90          
1 1 1 15 15 18 o 0 39.566  20.6039 65.03    40.09   36.6308    180         19.391      180          
1 1 1 15 15 19 o 0 ?       ?       -5.33    24.89   ?          ?           ?           ?            
1 1 1 15 15 20 o 0 ?       ?       16.33    29.06   ?          ?           ?           ?            
1 1 1 16 0  0  o 0 723.365 46.5176 10398.7  1272.61 761.377    0           97.398      1.98701e-14  
1 1 1 16 0  1  o 0 406.372 19.5304 3190.48  301.44  426.943    135         16.9739     135          
1 1 1 16 0  2  o 0 435.123 20.8661 3660.4   344.85  456.068    -90         79.5587     -90          
1 1 1 16 0  3  o 0 323.845 16.218  2024.22  199.39  332.057    -135        30.617      45           
1 1 1 16 0  4  o 0 211.045 11.4037 859.21   91.28   213.195    0           94.3675     -1.20956e-14 
1 1 1 16 0  5  o 0 513.404 29.4888 5139.59  573.7   520.342    -45         8.92258     135          
1 1 1 16 0  6  o 0 257.164 12.9582 1275.04  126.5   258.33     90          39.4874     90           
1 1 1 16 0  7  o 0 268.607 16.3858 1398.83  166.62  266.835    -135        35.3604     -135         
1 1 1 16 0  8  o 0 95.4086 11.2137 181.31   39.57   88.726     180         66.6144     1.82338e-14  
1 1 1 16 0  9  o 0 383.214 22.1528 2869.11  321.66  382.19     135         94.9583     -45          
1 1 1 16 0  10 f 1 354.459 18.5594 2450.36  249.61  347.239    90          32.5109     -90          
1 1 1 16 0  11 o 0 166.618 9.6258  538      60.77   175.937    -135        37.7757     45           
1 1 1 16 0  12 o 0 82.0754 9.96224 135.07   30.18   57.8656    180         8.62808     180          
1 1 1 16 0  13 o 0 23.3545 14.9513 4.32     28.96   0.878042   135         2.2053      -45          
1 1 1 16 0  14 o 0 22.1408 14.3921 0.83     28.28   0.324001   90          0.941434    -90          
1 1 1 16 0  15 o 0 34.3569 18.0393 34.77    30.93   10.1413    45          0.0757335   45           
1 1 1 16 0  16 o 0 34.3374 16.8127 35.1     25.89   10.811     180         0.135154    180          
1 1 1 16 0  17 o 0 27.5774 16.11   21.03    27.72   27.3177    135         14.2836     -45          
1 1 1 16 0  18 o 0 28.5338 16.2762 25.91    27.38   29.5601    90          31.1951     -90          
1 1 1 16 0  19 f 1 84.5368 12.7272 162.4    38.28   86.0057    45          18.8242     45           
1 1 1 16 0  20 o 0 ?       ?       12.34    16.62   ?          ?           ?           ?            
1 1 1 16 0  21 o 0 ?       ?       27.36    72.03   ?          ?           ?           ?            
1 1 1 16 1  0  o 0 539.621 25.9401 5647.47  531.65  571.261    0           31.7117     -180         
1 1 1 16 1  1  o 0 278.093 10.4811 1480.79  111.29  201.5      156.755     170.435     -23.2455     
1 1 1 16 1  2  o 0 462.609 16.2211 4114.58  286.52  411.939    -90.0874    141.256     89.9126      
1 1 1 16 1  3  o 0 413.806 15.3165 3289.7   242     375.896    -102.7      89.6708     77.2997      
1 1 1 16 1  4  o 0 205.905 7.44477 810.61   58.53   104.588    -60.9713    195.893     119.029      
1 1 1 16 1  5  o 0 338.604 11.3748 2196.44  147.06  290.325    -86.5906    94.9031     93.4094      
1 1 1 16 1  6  o 0 241.244 9.10629 1113.63  83.88   314.001    -148.658    178.628     -148.658     
1 1 1 16 1  7  o 0 250.382 9.61811 1200.56  91.95   230.356    22.9682     18.5753     -157.032     
1 1 1 16 1  8  o 0 319.336 12.9337 1960.58  157.7   299.835    125.839     33.4397     -54.161      
1 1 1 16 1  9  o 0 46.455  12.6823 42.91    23.12   3.74597    -31.0795    34.727      -31.0795     
1 1 1 16 1  10 o 0 213.609 8.86582 876.51   72.31   211.698    113.111     16.4706     113.111      
1 1 1 16 1  11 o 0 74.9521 7.5616  107.94   21.64   44.716     -56.4196    19.5647     123.58       
1 1 1 16 1  12 o 0 117.605 7.08842 265.99   31.83   102.264    90.9621     16.1156     -89.0379     
1 1 1 16 1  13 o 0 81.7033 6.58097 128.51   20.53   82.0002    -40.0388    14.4544     -40.0388     
1 1 1 16 1  14 o 0 188.318 8.5086  688.85   61.18   181.81     151.779     1.2357      -28.2209     
1 1 1 16 1  15 f 1 102.643 6.21566 203.47   24.36   67.887     34.0522     56.0806     -145.948     
1 1 1 16 1  16 o 0 48.3073 10.1562 48.07    18.14   41.5532    -155.466    10.568      24.5335      
1 1 1 16 1  17 o 0 56.0382 10.0685 65.53    20.76   41.8893    122.144     32.7783     -57.8564     
1 1 1 16 1  18 o 0 72.1269 9.07059 108.45   24.98   67.862     -113.181    11.4596     66.819       
1 1 1 16 1  19 o 0 21.9805 10.2572 -9.95    21.12   9.27967    67.6947     12.068      -112.305     
1 1 1 16 1  20 o 0 ?       ?       5.94     48.53   ?          ?           ?           ?            
1 1 1 16 1  21 o 0 ?       ?       90.24    30.07   ?          ?           ?           ?            
1 1 1 16 2  0  o 0 244.896 12.2118 1155.76  113.54  260.385    0           28.2964     180          
1 1 1 16 2  1  o 0 198.721 7.27109 754.98   55.17   216.063    124.177     41.8111     124.177      
1 1 1 16 2  2  o 0 336.762 11.437  2172.72  147.06  379.455    171.37      63.6275     171.37       
1 1 1 16 2  3  o 0 401.972 14.4167 3102.01  221.27  460.564    -76.0827    105.057     -76.0827     
1 1 1 16 2  4  o 0 845.678 27.9271 13939.6  901.76  908.772    37.1487     88.171      37.1487      
1 1 1 16 2  5  o 0 66.6295 6.81197 84.86    17.33   7.65131    134.323     69.3379     134.323      
1 1 1 16 2  6  o 0 444.75  19.3758 3815.95  329.03  449.831    37.171      14.4737     37.171       
1 1 1 16 2  7  o 0 468.441 16.8321 4229.62  301.06  420.845    151.531     81.4991     -28.4693     
1 1 1 16 2  8  o 0 437.242 16.9981 3694.87  283.78  540.743    19.6938     209.165     19.6938      
1 1 1 16 2  9  o 0 168.643 8.19987 545.01   52.8    171.786    37.5612     23.1651     37.5612      
1 1 1 16 2  10 o 0 215.998 9.30736 896.87   76.76   247.084    80.3982     85.1055     80.3982      
1 1 1 16 2  11 o 0 218.369 9.81314 920.3    81.82   244.092    -102.608    40.1271     -102.608     
1 1 1 16 2  12 o 0 204.09  7.68679 802.12   59.9    188.506    131.811     32.975      -48.1888     
1 1 1 16 2  13 o 0 263.082 9.64758 1345.35  96.91   251.637    -38.891     23.4727     141.109      
1 1 1 16 2  14 o 0 136.605 6.2329  359.61   32.51   162.317    145.999     66.1359     145.999      
1 1 1 16 2  15 o 0 67.365  7.06028 87.94    18.16   45.6728    -108.195    30.3125     71.8046      
1 1 1 16 2  16 o 0 111.618 6.2931  241.83   26.82   147.66     14.2065     51.6809     14.2065      
1 1 1 16 2  17 o 0 135.01  6.25418 357.01   32.24   145.337    -179.894    0.965765    0.105866     
1 1 1 16 2  18 o 0 49.5817 11.819  56.03    22.09   37.423     -26.7877    23.1811     153.212      
1 1 1 16 2  19 o 0 57.1473 11.3798 78.13    23.95   61.3307    151.156     11.3381     151.156      
1 1 1 16 2  20 o 0 ?       ?       33.6     21.88   ?          ?           ?           ?            
1 1 1 16 2  21 o 0 ?       ?       1.1      40.28   ?          ?           ?           ?            
1 1 1 16 2  22 o 0 ?       ?       12.89    22.54   ?          ?           ?           ?            
1 1 1 16 3  0  o 0 267.136 14.3498 1377.86  145.4   284.818    0           59.048      -1.24111e-13 
1 1 1 16 3  1  o 0 531.568 18.2165 5442.68  369.73  548.996    -18.2879    23.2686     161.712      
1 1 1 16 3  2  o 0 626.073 20.2278 7565.51  483.54  662.388    -85.5753    6.50508     -85.5753     
1 1 1 16 3  3  o 0 1174.47 40.9405 27521.1  1835.92 1289.76    -70.1676    154.802     -70.1676     
1 1 1 16 3  4  o 0 661.387 23.4917 8474.92  593.24  650.887    157.528     49.696      -22.4722     
1 1 1 16 3  5  o 0 192.276 7.2138  706.78   52.96   230.261    -90.819     112.907     -90.819      
1 1 1 16 3  6  o 0 255.268 10.5544 1247.95  102.87  171.331    -135.918    157.099     44.0817      
1 1 1 16 3  7  o 0 222.609 8.898   948.64   75.63   179.342    9.40619     65.0143     -170.594     
1 1 1 16 3  8  o 0 183.238 7.71684 642.66   53.99   186.224    -142.421    33.9671     -142.421     
1 1 1 16 3  9  o 0 255.615 9.2921  1253.57  90.69   270.145    79.637      40.8476     79.637       
1 1 1 16 3  10 o 0 141.821 6.51519 385.32   35.28   108.954    79.5476     44.6798     -100.452     
1 1 1 16 3  11 o 0 143.96  6.59852 397.63   36.27   176.584    -116.255    77.1184     -116.255     
1 1 1 16 3  12 o 0 109.293 6.50609 229.48   27.15   61.7828    106.389     84.0396     -73.6112     
1 1 1 16 3  13 o 0 170.211 7.00107 558.47   45.5    181.025    52.4217     25.4925     52.4217      
1 1 1 16 3  14 o 0 202.612 8.09061 796.25   62.59   215.583    28.816      38.7252     28.816       
1 1 1 16 3  15 o 0 158.834 6.67975 488.18   40.51   164.356    77.3768     29.3254     77.3768      
1 1 1 16 3  16 o 0 79.3821 7.15942 122.95   21.7    77.2433    94.5483     16.2986     -85.4517     
1 1 1 16 3  17 o 0 41.3958 11.0239 36.64    17.74   44.622     -94.1881    14.012      -94.1881     
1 1 1 16 3  18 o 0 101.01  5.18567 200.75   20      118.527    131.179     28.2207     131.179      
1 1 1 16 3  19 o 0 84.8047 9.93508 162.29   32.17   101.945    -13.4225    34.8075     -13.4225     
1 1 1 16 3  20 o 0 ?       ?       63.97    28.74   ?          ?           ?           ?            
1 1 1 16 3  21 o 0 ?       ?       -22.07   29.87   ?          ?           ?           ?            
1 1 1 16 4  0  o 0 609.681 28.6485 7220.9   663.55  650.762    0           37.0836     1.01333e-13  
1 1 1 16 4  1  o 0 816.146 27.0527 12967.1  843.02  859.38     -172.92     12.4257     7.08009      
1 1 1 16 4  2  f 1 124.396 5.5814  295.67   26.51   47.9211    53.2552     26.2831     53.2552      
1 1 1 16 4  3  o 0 146.683 6.37246 411.21   35.69   110.86     -105.234    48.3655     74.7657      
1 1 1 16 4  4  o 0 429.158 15.2397 3538.06  249.72  481.126    -143.452    93.7455     -143.452     
1 1 1 16 4  5  o 0 84.9157 6.99204 137.84   22.67   16.239     -43.6835    78.6328     136.316      
1 1 1 16 4  6  o 0 166.215 6.91887 528.17   43.91   132.672    104.108     40.7702     -75.8916     
1 1 1 16 4  7  o 0 285.251 11.5439 1560.74  125.73  331.74     -76.978     98.9258     -76.978      
1 1 1 16 4  8  o 0 197.097 8.49637 744.02   63.94   146.83     25.0433     84.1849     -154.957     
1 1 1 16 4  9  o 0 116.571 6.69075 260.11   29.78   98.388     -96.56      13.3747     83.44        
1 1 1 16 4  10 o 0 105.104 7.34097 211.86   29.46   43.7884    -39.267     101.832     140.733      
1 1 1 16 4  11 o 0 271.882 11.2841 1432.21  117.14  282.933    -93.5793    2.35349     -93.5793     
1 1 1 16 4  12 o 0 121.512 6.58896 283.74   30.57   130.097    -176.539    39.2409     -176.539     
1 1 1 16 4  13 f 1 69.5445 7.84453 93.48    20.83   0.384376   130.326     133.202     130.326      
1 1 1 16 4  14 o 0 190.221 7.78051 701.13   56.51   219.106    -12.4663    71.4482     -12.4663     
1 1 1 16 4  15 o 0 141.784 6.24167 388.41   33.79   124.98     -80.4107    16.8876     99.5893      
1 1 1 16 4  16 o 0 67.1167 7.75758 88.27    19.88   69.4015    -62.661     1.68671     117.339      
1 1 1 16 4  17 o 0 115.519 7.09175 263.57   31.28   146.27     -122.542    44.732      -122.542     
1 1 1 16 4  18 o 0 70.7806 9.86846 106.42   26.67   88.243     -175.238    34.4828     -175.238     
1 1 1 16 4  19 o 0 37.2967 13.0586 36.49    23.01   33.8407    99.0421     0.689178    -80.9579     
1 1 1 16 4  20 o 0 ?       ?       -51.37   30.79   ?          ?           ?           ?            
1 1 1 16 4  21 o 0 ?       ?       -15.48   9.28    ?          ?           ?           ?            
1 1 1 16 4  22 o 0 ?       ?       -23.61   32.28   ?          ?           ?           ?            
1 1 1 16 5  0  o 0 31.3519 16.1761 27.69    24.57   3.33912    0           28.3054     -180         
1 1 1 16 5  1  f 1 158.169 6.31042 478.12   38.11   23.5027    -81.9612    271.071     98.0388      
1 1 1 16 5  2  o 0 431.554 14.7005 3576.17  242.23  366.538    90.3841     154.201     -89.6159     
1 1 1 16 5  3  o 0 347.237 11.9782 2310.76  158.81  258.939    45.8876     188.337     -134.112     
1 1 1 16 5  4  o 0 72.1772 5.94367 99.55    16.38   2.87333    58.3336     28.4549     -121.666     
1 1 1 16 5  5  o 0 440.986 15.5454 3736.69  261.75  406.823    -155.822    72.1117     24.1776      
1 1 1 16 5  6  o 0 294.401 10.9565 1660.64  123.16  328.23     101.812     84.5204     101.812      
1 1 1 16 5  7  f 1 350.314 12.8801 2357.06  172.28  453.024    110.322     207.998     110.322      
1 1 1 16 5  8  o 0 246.013 9.34816 1160.09  87.81   198.855    -165.753    82.2113     14.2475      
1 1 1 16 5  9  o 0 457.214 17.8394 4068.68  311.43  560.076    -146.953    218.189     -146.953     
1 1 1 16 5  10 o 0 173.136 8.0627  575.57   53.3    101.407    -37.7693    125.064     142.231      
1 1 1 16 5  11 o 0 85.3103 7.43248 139.86   24.21   38.794     -6.01183    77.52       173.988      
1 1 1 16 5  12 o 0 233.042 9.78643 1052.23  87.08   221.519    155.836     26.3991     -24.1642     
1 1 1 16 5  13 o 0 81.9598 6.65304 129.41   20.82   94.6504    141.924     46.3801     141.924      
1 1 1 16 5  14 o 0 87.5666 6.10742 147.76   20.42   68.9038    -102.538    23.4565     77.4623      
1 1 1 16 5  15 o 0 24.8901 10.3811 3.2      16.41   0.0687021  -147.08     23.5915     -147.08      
1 1 1 16 5  16 o 0 46.3924 9.57943 44.22    16.39   44.3764    173.501     19.5681     173.501      
1 1 1 16 5  17 o 0 58.8065 8.89392 69.71    19.97   69.4501    162.108     19.2051     162.108      
1 1 1 16 5  18 o 0 38.4176 16.2036 27.57    40.71   36.6983    -131.447    7.05888     -131.447     
1 1 1 16 5  19 o 0 54.0851 9.76633 67.28    19.43   67.4587    -99.0216    31.9105     -99.0216     
1 1 1 16 5  20 o 0 ?       ?       22.47    25.59   ?          ?           ?           ?            
1 1 1 16 5  21 o 0 ?       ?       111.99   74.66   ?          ?           ?           ?            
1 1 1 16 6  0  o 0 464.391 23.1572 4177.16  408.28  494.344    180         99.5893     -180         
1 1 1 16 6  1  f 1 379.485 12.1509 2760.2   176.06  408.367    76.9097     39.9972     76.9097      
1 1 1 16 6  2  o 0 90.4078 6.32684 156.21   21.84   25.543     -10.6403    77.9709     169.36       
1 1 1 16 6  3  o 0 277.242 9.30882 1470.81  98.54   306.059    78.6885     61.3263     78.6885      
1 1 1 16 6  4  o 0 558.115 21.2792 6019.04  453.46  619.585    18.519      107.428     18.519       
1 1 1 16 6  5  o 0 387.881 13.8446 2887.05  205.04  329.147    -126.351    116.726     53.649       
1 1 1 16 6  6  o 0 400.381 14.7429 3081.18  225.38  489.132    -167.016    191.892     -167.016     
1 1 1 16 6  7  o 0 146.355 6.78761 409.64   37.93   50.8555    81.1788     175.159     -98.8212     
1 1 1 16 6  8  o 0 158.261 8.10064 479.67   48.95   116.842    23.2881     56.6383     -156.712     
1 1 1 16 6  9  o 0 320.139 11.5613 1973.39  141.32  306.804    91.5743     13.8845     -88.4257     
1 1 1 16 6  10 o 0 184.246 7.86364 651.83   55.32   169.958    -177.469    5.94253     2.53088      
1 1 1 16 6  11 o 0 33.5061 12.3855 17.26    20.96   47.6076    170.951     129.297     170.951      
1 1 1 16 6  12 o 0 42.3314 11.9937 35.94    20.27   6.68259    -163.052    32.8312     -163.052     
1 1 1 16 6  13 o 0 42.6511 11.1586 36.94    18.38   16.6636    159.92      21.5288     -20.0801     
1 1 1 16 6  14 o 0 152.956 7.18643 452.55   41.97   115.686    -106.918    62.6576     73.0816      
1 1 1 16 6  15 o 0 99.9534 5.97417 192.94   22.8    102.094    -173.952    20.6016     6.04842      
1 1 1 16 6  16 o 0 148.739 7.325   432.97   41.6    163.656    126.604     2.42353     -53.3959     
1 1 1 16 6  17 o 0 97.8166 7.45681 190.09   27.85   122.769    112.645     37.3035     112.645      
1 1 1 16 6  18 o 0 29.9383 12.519  11.74    23.96   18.094     79.1646     2.86764     79.1646      
1 1 1 16 6  19 o 0 22.0273 10.3126 -9.41    21.62   7.80606    -3.43311    17.6354     176.567      
1 1 1 16 6  20 o 0 ?       ?       38.16    22.84   ?          ?           ?           ?            
1 1 1 16 6  21 o 0 ?       ?       -32.2    21.59   ?          ?           ?           ?            
1 1 1 16 6  22 o 0 ?       ?       -16.11   8.16    ?          ?           ?           ?            
1 1 1 16 7  0  o 0 571.093 24.783  6312.6   538.09  594.58     0           36.3858     3.30196e-13  
1 1 1 16 7  1  o 0 112.341 5.2921  241.12   22.7    60.521     66.9701     18.3659     66.9701      
1 1 1 16 7  2  o 0 349.579 11.0596 2340.7   147.62  323.378    110.044     62.4541     -69.9564     
1 1 1 16 7  3  o 0 668.633 22.7444 8653.66  580.66  652.077    -114.881    61.6954     65.119       
1 1 1 16 7  4  o 0 233.199 9.1004  1040.51  81.03   186.275    -53.9718    84.3689     126.028      
1 1 1 16 7  5  o 0 474.909 17.9479 4344.24  325.45  464.737    -7.87757    19.2502     172.122      
1 1 1 16 7  6  f 1 215.484 10.5438 889.68   86.75   182.24     -154.265    44.8117     25.7353      
1 1 1 16 7  7  o 0 310.693 10.7073 1851.26  127.02  353.28     117.785     92.2031     117.785      
1 1 1 16 7  8  o 0 260.034 10.5745 1298.16  104.99  304.457    -126.767    111.474     -126.767     
1 1 1 16 7  9  o 0 217.398 9.66423 907.99   80.22   222.734    -20.9226    27.6685     -20.9226     
1 1 1 16 7  10 o 0 220.291 8.67062 933.43   72.93   258.257    29.6639     103.316     29.6639      
1 1 1 16 7  11 o 0 92.1478 8.09744 163.46   28.49   59.0024    -169.086    48.9707     10.9135      
1 1 1 16 7  12 o 0 121.291 6.39153 282.75   29.6    106.998    4.41362     12.9908     -175.586     
1 1 1 16 7  13 o 0 79.1379 6.66193 120.7    20.13   34.5536    39.3943     80.7863     -140.606     
1 1 1 16 7  14 o 0 96.9027 6.74064 181.4    24.94   117.107    42.8169     62.676      42.8169      
1 1 1 16 7  15 o 0 70.2968 8.49826 96.62    22.81   89.1568    -41.6121    29.2292     -41.6121     
1 1 1 16 7  16 f 1 100.554 6.13904 196.59   23.57   126.617    -90.3843    35.6023     -90.3843     
1 1 1 16 7  17 o 0 61.2946 7.48604 74.79    17.52   67.5083    -72.2151    8.76265     -72.2151     
1 1 1 16 7  18 o 0 27.5237 11.6278 7.99     21.02   3.46422    -47.8337    57.1576     -47.8337     
1 1 1 16 7  19 o 0 67.804  10.603  108.79   27.45   73.5122    169.281     12.9388     169.281      
1 1 1 16 7  20 o 0 ?       ?       96.65    36.9    ?          ?           ?           ?            
1 1 1 16 7  21 f 1 ?       ?       -23.02   23.66   ?          ?           ?           ?            
1 1 1 16 8  0  o 0 492.004 23.2027 4685.2   433.67  509.742    180         169.63      1.78741e-15  
1 1 1 16 8  1  o 0 77.8158 5.89667 115.71   17.52   7.45713    -179.357    19.8077     0.642533     
1 1 1 16 8  2  o 0 757.339 20.9989 11079.7  607.22  815.248    40.8056     80.2287     40.8056      
1 1 1 16 8  3  o 0 711.572 23.715  9812.47  644.32  727.287    -9.97488    7.41427     -9.97488     
1 1 1 16 8  4  o 0 293.815 10.5478 1653     118.33  319.162    11.5518     61.3649     11.5518      
1 1 1 16 8  5  o 0 336.782 11.2909 2173.41  145.19  396.588    93.7725     134.624     93.7725      
1 1 1 16 8  6  f 1 194.868 7.79791 726.47   58.02   197.957    -22.5637    38.6158     -22.5637     
1 1 1 16 8  7  o 0 102.428 7.05465 200.71   27.59   37.2425    67.2055     89.952      -112.795     
1 1 1 16 8  8  o 0 124.28  6.79832 295.6    32.26   72.7041    -131.974    88.1971     48.0257      
1 1 1 16 8  9  o 0 94.1305 7.01985 169.76   25.23   27.7639    -86.7044    112.803     93.2956      
1 1 1 16 8  10 f 1 141.505 6.93324 384.2    37.46   130.794    -85.6506    5.98133     -85.6506     
1 1 1 16 8  11 o 0 178.903 6.49255 614.45   44.35   164.307    108.523     31.5733     -71.4767     
1 1 1 16 8  12 o 0 66.4437 7.65484 85.13    19.42   55.9711    -127.346    6.53001     52.6544      
1 1 1 16 8  13 o 0 107.708 5.70452 223.06   23.46   73.2592    56.4233     61.4487     -123.577     
1 1 1 16 8  14 o 0 147.526 7.12071 421.16   40.11   139.739    132.842     1.57863     -47.1577     
1 1 1 16 8  15 o 0 76.2183 6.71782 112.64   19.55   76.9582    3.56501     13.1885     -176.435     
1 1 1 16 8  16 o 0 45.5027 11.2731 43.68    19.51   38.6798    168.19      7.19706     -11.8095     
1 1 1 16 8  17 o 0 31.0324 11.5018 17.51    18.1    22.6906    -137.543    2.14039     -137.543     
1 1 1 16 8  18 o 0 32.9266 13.0505 20.93    24.36   25.8048    78.2899     6.66487     78.2899      
1 1 1 16 8  19 o 0 48.5336 11.6868 60.34    21.43   56.4852    -105.777    47.3978     -105.777     
1 1 1 16 8  20 o 0 ?       ?       69.36    30.67   ?          ?           ?           ?            
1 1 1 16 8  21 o 0 ?       ?       -53.97   15.97   ?          ?           ?           ?            
1 1 1 16 9  0  o 0 26.7722 18.9526 -76.97   73.52   6.75142    0           82.5146     180          
1 1 1 16 9  1  o 0 59.0136 7.97067 66.6     17.96   29.1608    -4.96345    115.122     -4.96345     
1 1 1 16 9  2  o 0 612.426 19.9584 7237     466.7   628.293    -82.6906    12.7536     -82.6906     
1 1 1 16 9  3  o 0 489.53  16.4863 4608.36  308.15  430.076    -9.1003     125.755     170.9        
1 1 1 16 9  4  o 0 305.012 10.0593 1780.95  117.15  372.143    -54.6522    150.919     -54.6522     
1 1 1 16 9  5  o 0 545.905 18.5719 5750.15  387.11  518.731    105.203     45.4284     -74.7971     
1 1 1 16 9  6  o 0 573.654 20.2522 6376.58  443.59  627.102    115.161     90.4373     115.161      
1 1 1 16 9  7  o 0 182.412 7.35117 636.77   51.2    196.232    137.752     61.2408     137.752      
1 1 1 16 9  8  o 0 256.209 9.95646 1260.28  97.4    211.897    14.2697     78.6026     -165.73      
1 1 1 16 9  9  o 0 93.3409 6.43949 166.87   22.95   76.6261    -96.1469    32.7712     -96.1469     
1 1 1 16 9  10 o 0 65.9178 9.5992  83.79    24.16   23.6745    -16.5363    15.5443     163.464      
1 1 1 16 9  11 o 0 188.071 7.83043 681.01   56.23   178.91     179.079     20.5786     -0.92134     
1 1 1 16 9  12 o 0 56.4994 10.3723 63.99    21.54   45.8377    22.1507     7.66038     22.1507      
1 1 1 16 9  13 o 0 158.696 6.63274 485.58   40.19   166.454    -36.1903    23.363      -36.1903     
1 1 1 16 9  14 f 1 37.1331 11.6688 27.22    18.41   16.8776    -166.093    92.3055     -166.093     
1 1 1 16 9  15 o 0 115.223 5.58477 256.32   24.57   149.55     -12.8092    40.9838     -12.8092     
1 1 1 16 9  16 o 0 155.759 6.73928 474.69   40.08   166.077    40.6189     12.4479     -139.381     
1 1 1 16 9  17 o 0 47.6742 11.5035 49.95    20.73   59.7734    -55.666     32.9933     -55.666      
1 1 1 16 9  18 o 0 33.2621 11.6255 24.52    18.23   25.6038    -45.2181    11.1102     134.782      
1 1 1 16 9  19 o 0 38.4117 12.4738 40.93    20.9    42.8985    14.2214     18.9368     14.2214      
1 1 1 16 9  20 o 0 ?       ?       103.55   32.79   ?          ?           ?           ?            
1 1 1 16 9  21 o 0 ?       ?       9.22     26.07   ?          ?           ?           ?            
1 1 1 16 10 0  o 0 364.427 17.5164 2563.3   242.45  372.753    0           144.436     1.50055e-14  
1 1 1 16 10 1  o 0 279.842 10.0693 1499.12  107.59  295.765    67.9224     40.0124     67.9224      
1 1 1 16 10 2  o 0 294.64  9.2818  1661.18  104.42  220.496    -96.9288    143.973     83.0712      
1 1 1 16 10 3  o 0 188.331 6.5736  677.92   47.27   59.7691    -42.8924    244.769     137.108      
1 1 1 16 10 4  f 1 152.605 6.49244 445.14   37.83   45.0442    -126.349    195.698     53.6505      
1 1 1 16 10 5  o 0 113.536 6.43129 246.43   27.88   76.3561    5.43427     1.93223     -174.566     
1 1 1 16 10 6  o 0 378.642 12.8212 2754.64  185.36  335.216    149.049     88.0348     -30.9507     
1 1 1 16 10 7  o 0 346.905 13.8107 2318.42  182.93  406.283    146.663     132.771     146.663      
1 1 1 16 10 8  o 0 355.414 12.4602 2434.62  169.09  327.48     48.5003     43.5755     -131.5       
1 1 1 16 10 9  o 0 208.565 8.08069 835.08   64.35   208.25     62.3464     21.2551     62.3464      
1 1 1 16 10 10 o 0 138.949 5.75077 369.99   30.51   141.546    -179.496    10.3228     -179.496     
1 1 1 16 10 11 o 0 228.697 8.30726 1008.57  72.54   247.183    -87.9925    32.0295     -87.9925     
1 1 1 16 10 12 o 0 24.91   10.8147 -2.44    19.09   33.5791    -139.245    99.5287     -139.245     
1 1 1 16 10 13 o 0 102.554 6.53519 202.79   25.59   89.5945    70.6437     15.4147     -109.356     
1 1 1 16 10 14 o 0 179.133 6.68159 620.44   45.7    170.564    -25.2731    1.23106     154.727      
1 1 1 16 10 15 o 0 238.495 10.6367 1132.52  96.86   311.052    70.0999     77.5817     70.0999      
1 1 1 16 10 16 o 0 85.8371 6.9597  144.62   22.81   121.792    9.00208     64.5881     9.00208      
1 1 1 16 10 17 o 0 34.6833 12.0023 25.08    19.39   18.3411    33.2878     29.3914     -146.712     
1 1 1 16 10 18 f 1 61.086  8.63491 78.87    20.14   80.9554    -65.3754    39.9713     -65.3754     
1 1 1 16 10 19 o 0 25.6898 10.9092 11.84    18.66   17.4146    -20.4921    1.30856     -20.4921     
1 1 1 16 10 20 o 0 ?       ?       -23.36   27.47   ?          ?           ?           ?            
1 1 1 16 10 21 o 0 ?       ?       15.82    12.91   ?          ?           ?           ?            
1 1 1 16 11 0  o 0 759.67  29.5836 11196    855.14  771.175    0           25.8939     5.49891e-14  
1 1 1 16 11 1  o 0 510.856 16.9444 5020.67  330.51  544.114    91.561      64.0202     91.561       
1 1 1 16 11 2  o 0 406.597 12.7113 3169.84  197.34  319.909    89.882      170.116     -90.118      
1 1 1 16 11 3  o 0 461.819 15.0982 4097.66  266.23  472.709    77.1312     30.2324     77.1312      
1 1 1 16 11 4  o 0 168.555 6.47473 543.1    41.67   101.287    -79.0941    110.467     100.906      
1 1 1 16 11 5  o 0 270.575 9.39297 1402.06  97.04   202.455    55.6209     132.71      -124.379     
1 1 1 16 11 6  o 0 482.446 18.1838 4505.31  334.96  392.657    -39.7202    181.531     140.28       
1 1 1 16 11 7  o 0 204.032 7.38091 796.98   57.5    230.923    -74.9414    88.1217     -74.9414     
1 1 1 16 11 8  o 0 190.232 8.47669 694.21   61.57   151.343    162.508     61.7419     -17.4916     
1 1 1 16 11 9  o 0 109.399 7.17007 229.6    29.95   78.4925    -127.442    35.0397     52.5581      
1 1 1 16 11 10 o 0 180.743 6.92495 627.29   47.79   185.538    120.758     5.61602     120.758      
1 1 1 16 11 11 o 0 216.714 8.68078 907.01   71.83   242.894    85.8416     51.3946     85.8416      
1 1 1 16 11 12 o 0 101.427 6.57938 198.1    25.48   40.9964    22.2562     117.096     -157.744     
1 1 1 16 11 13 o 0 165.505 6.73174 528.68   42.54   147.538    38.7509     27.4976     -141.249     
1 1 1 16 11 14 f 1 63.5232 8.39433 78.65    20.36   54.5262    53.2242     7.63224     53.2242      
1 1 1 16 11 15 o 0 34.5701 11.7643 22.75    18.59   18.8984    -109.993    7.38931     70.0072      
1 1 1 16 11 16 o 0 63.6475 7.04471 79.7     17.12   60.7081    172.171     10.2501     -7.82888     
1 1 1 16 11 17 f 1 111.832 6.67919 249.36   28.52   134.528    152.716     30.486      152.716      
1 1 1 16 11 18 o 0 76.7881 7.17275 121.5    21.03   93.3436    -116.758    29.3284     -116.758     
1 1 1 16 11 19 o 0 26.1563 11.993  6.13     27.34   17.1826    52.7764     6.76323     -127.224     
1 1 1 16 11 20 o 0 ?       ?       57.3     42.17   ?          ?           ?           ?            
1 1 1 16 11 21 o 0 ?       ?       -33.02   42      ?          ?           ?           ?            
1 1 1 16 12 0  o 0 974.12  45.4473 18730.7  1681.98 980.917    0           112.844     2.59262e-14  
1 1 1 16 12 1  o 0 304.289 9.19492 1771.69  106.83  312.469    -1.33118    30.6537     -1.33118     
1 1 1 16 12 2  o 0 304.178 9.28954 1770.67  107.89  262.593    -133.393    69.1041     46.6066      
1 1 1 16 12 3  o 0 244.456 8.45418 1143.33  78.91   260.365    -74.1737    57.5402     -74.1737     
1 1 1 16 12 4  o 0 590.998 18.1055 6741.64  408.56  535.189    -77.6706    90.7015     102.329      
1 1 1 16 12 5  o 0 85.0631 6.46267 138.36   20.99   18.1115    6.21594     71.3603     -173.784     
1 1 1 16 12 6  o 0 561.547 19.3498 6123.07  414.88  546.141    -50.4261    27.4299     129.574      
1 1 1 16 12 7  f 1 351.696 12.224  2381.34  164.15  365.322    -176.881    38.9956     -176.881     
1 1 1 16 12 8  o 0 179.628 7.53656 618.6    51.69   170.939    -157.721    3.14015     -157.721     
1 1 1 16 12 9  o 0 169.397 6.7425  550.42   43.61   111.636    -105.323    93.5703     74.6769      
1 1 1 16 12 10 o 0 231.548 8.21629 1032.45  72.64   278.044    128.406     84.7107     128.406      
1 1 1 16 12 11 o 0 95.6462 5.95843 175.66   21.76   63.1559    88.1226     45.8361     -91.8774     
1 1 1 16 12 12 o 0 241.855 8.77361 1134.71  81.02   256.54     -40.412     29.338      -40.412      
1 1 1 16 12 13 o 0 23.3427 10.4754 -8.25    19.42   42.7703    93.4757     116.181     93.4757      
1 1 1 16 12 14 o 0 197.83  7.69966 760.95   58.16   206.926    136.609     34.9288     136.609      
1 1 1 16 12 15 o 0 73.0934 6.65387 103.94   18.57   64.2941    -159.315    30.5759     20.6853      
1 1 1 16 12 16 o 0 65.7027 7.76509 85.68    19.48   86.4768    -152.114    35.2453     -152.114     
1 1 1 16 12 17 o 0 56.5757 11.4454 71.5     23.86   56.9361    52.678      1.50051     -127.322     
1 1 1 16 12 18 o 0 23.7418 10.9678 -7.65    23.38   10.9936    119.621     16.8029     -60.3785     
1 1 1 16 12 19 o 0 ?       ?       24.23    25.1    ?          ?           ?           ?            
1 1 1 16 12 20 o 0 ?       ?       24.43    43.22   ?          ?           ?           ?            
1 1 1 16 13 0  o 0 86.5497 10.9589 150      34.91   74.7456    0           65.8346     -180         
1 1 1 16 13 1  o 0 549.157 16.1475 5801.36  338.58  508.479    167.816     68.8948     -12.1838     
1 1 1 16 13 2  o 0 148.694 6.27219 422.61   35.61   70.8861    90.6201     129.404     -89.3799     
1 1 1 16 13 3  o 0 409.485 13.5433 3220.55  211.75  351.952    120.345     94.4481     -59.6547     
1 1 1 16 13 4  o 0 222.148 7.31188 943.99   62.02   193.044    -146.944    43.8646     33.0556      
1 1 1 16 13 5  o 0 233.726 10.2452 1047.51  91.43   278.427    105.653     116.359     105.653      
1 1 1 16 13 6  o 0 153.611 7.53429 451.76   44.19   115.838    -123.063    44.2208     56.9374      
1 1 1 16 13 7  o 0 93.4122 7.92055 167.24   28.25   69.1226    -137.213    35.7597     -137.213     
1 1 1 16 13 8  o 0 289.347 10.6663 1613.54  117.84  282.424    -101.815    8.46874     -101.815     
1 1 1 16 13 9  o 0 136.667 7.91649 359.06   41.31   116.12     -173.595    39.6019     6.4051       
1 1 1 16 13 10 o 0 97.5916 6.85139 183      25.53   54.3782    -52.8302    73.4439     127.17       
1 1 1 16 13 11 o 0 175.531 7.30664 593.68   48.97   106.824    72.1081     141.939     -107.892     
1 1 1 16 13 12 o 0 132.347 5.63199 336.71   28.46   132.218    -41.2805    6.13435     -41.2805     
1 1 1 16 13 13 o 0 45.1866 11.6787 41.88    20.29   21.3458    -1.71492    16.3305     178.285      
1 1 1 16 13 14 o 0 35.8066 11.525  25.15    17.87   9.76084    106.977     49.4395     -73.0231     
1 1 1 16 13 15 o 0 38.419  10.5777 30.61    16      23.3704    140.12      22.1223     -39.8801     
1 1 1 16 13 16 o 0 25.7989 11.2319 -0.11    20.7    8.51296    87.5223     25.2213     -92.4777     
1 1 1 16 13 17 o 0 59.4658 9.56605 74.68    21.72   70.3759    36.623      20.5229     36.623       
1 1 1 16 13 18 o 0 34.2467 13.823  28.17    27.93   36.4176    -147.359    19.4846     -147.359     
1 1 1 16 13 19 o 0 ?       ?       -30.31   33.96   ?          ?           ?           ?            
1 1 1 16 13 20 o 0 ?       ?       27.35    53.96   ?          ?           ?           ?            
1 1 1 16 14 0  o 0 286.729 13.1458 1583.67  143.23  283.828    180         39.8245     -180         
1 1 1 16 14 1  o 0 405.024 11.7513 3145.69  181.73  435.524    -14.7727    84.0835     -14.7727     
1 1 1 16 14 2  o 0 368.747 12.9039 2610.43  181.68  411.553    -61.9652    112.559     -61.9652     
1 1 1 16 14 3  o 0 385.95  12.8668 2860.83  189.61  386.208    135.602     3.44082     135.602      
1 1 1 16 14 4  o 0 578.77  19.6189 6494.33  433.55  573.646    77.5906     9.77197     -102.409     
1 1 1 16 14 5  o 0 295.659 10.2747 1677.01  115.99  286.013    15.2656     2.68695     -164.734     
1 1 1 16 14 6  o 0 287.099 10.5245 1583.29  115.37  292.662    -118.855    24.9345     -118.855     
1 1 1 16 14 7  o 0 68.5881 8.89709 90.31    23.3    26.4374    82.0505     41.7318     -97.9495     
1 1 1 16 14 8  f 1 258.109 10.2312 1284.58  100.83  295.914    100.503     102.649     100.503      
1 1 1 16 14 9  o 0 137.046 6.45938 360.34   33.8    93.3534    -73.7964    87.0299     106.204      
1 1 1 16 14 10 o 0 177.294 8.17498 606.02   55.34   182.294    27.9443     11.9519     27.9443      
1 1 1 16 14 11 o 0 80.0059 6.44562 123.15   19.69   79.1527    115.136     10.3743     115.136      
1 1 1 16 14 12 o 0 110.631 6.32794 235.8    26.73   152.298    -27.9268    104.024     -27.9268     
1 1 1 16 14 13 o 0 34.1923 11.5278 21.87    17.85   1.95366    -120.988    28.7149     59.0118      
1 1 1 16 14 14 o 0 26.176  10.524  6.99     16.1    1.49884    118.022     26.6549     -61.978      
1 1 1 16 14 15 o 0 181.29  7.3548  644.79   50.91   247.764    34.2171     87.3148     34.2171      
1 1 1 16 14 16 o 0 60.2626 7.82286 72.61    18      51.8253    -101.354    24.4159     78.6458      
1 1 1 16 14 17 o 0 32.8481 12.0871 22.57    19.93   22.21      -102.96     9.09414     -102.96      
1 1 1 16 14 18 o 0 30.6239 11.0452 22.07    16.57   28.1396    -86.05      12.5034     -86.05       
1 1 1 16 14 19 o 0 ?       ?       -57.47   27.89   ?          ?           ?           ?            
1 1 1 16 14 20 o 0 ?       ?       -13.09   44.48   ?          ?           ?           ?            
1 1 1 16 15 0  o 0 596.147 26.9734 6912.04  611.11  604.619    0           183.101     5.99999e-14  
1 1 1 16 15 1  f 1 317.8   10.0575 1935.07  122.04  354.914    -158.685    84.4142     -158.685     
1 1 1 16 15 2  o 0 309.303 9.66907 1832.76  114.19  358.881    -158.55     113.297     -158.55      
1 1 1 16 15 3  o 0 378.92  13.588  2761.43  196.59  342.412    -148.061    64.7525     31.9391      
1 1 1 16 15 4  o 0 325.202 11.9168 2031.84  147.97  290.673    9.23024     54.8064     -170.77      
1 1 1 16 15 5  o 0 137.296 6.59067 360.68   34.55   96.0789    -83.6225    45.2146     96.3775      
1 1 1 16 15 6  o 0 182.747 7.0912  639.58   49.48   136.126    1.37918     76.6668     -178.621     
1 1 1 16 15 7  o 0 162.34  7.05656 505.14   43.74   134.588    78.3936     33.859      -101.606     
1 1 1 16 15 8  o 0 91.0079 6.3139  158.79   21.94   68.6911    -36.6756    3.50889     143.324      
1 1 1 16 15 9  o 0 260.934 9.83338 1315.97  97.97   244.379    31.5985     48.8555     -148.401     
1 1 1 16 15 10 o 0 304.855 10.8033 1807.19  125.75  345.62     -29.3438    71.0883     -29.3438     
1 1 1 16 15 11 o 0 243.51  8.64299 1149.17  80.36   223.49     22.8646     43.9641     -157.135     
1 1 1 16 15 12 o 0 158.124 6.4232  482.07   38.78   136.999    164.555     35.9575     -15.4446     
1 1 1 16 15 13 o 0 116.424 5.99283 261.47   26.64   80.9179    -165.935    59.3267     14.0653      
1 1 1 16 15 14 o 0 116.233 5.88103 261.3    26.1    148.783    -84.2104    34.0755     -84.2104     
1 1 1 16 15 15 o 0 79.6881 6.10322 123.79   18.57   81.9196    80.0538     8.96996     -99.9462     
1 1 1 16 15 16 o 0 31.0861 11.7277 17.24    18.99   19.7586    -97.724     15.5423     82.276       
1 1 1 16 15 17 o 0 42.4878 11.4471 41.91    18.99   44.882     -179.57     5.48872     -179.57      
1 1 1 16 15 18 o 0 23.0732 10.9421 -12.41   25.98   10.6152    132.759     14.8977     -47.2408     
1 1 1 16 15 19 o 0 ?       ?       35.7     36.88   ?          ?           ?           ?            
1 1 1 16 15 20 o 0 ?       ?       120.98   31.72   ?          ?           ?           ?            
1 1 1 16 16 0  o 0 758.804 49.8679 11657.3  1430.49 762.825    180         131.399     7.19425e-14  
1 1 1 16 16 1  o 0 30.5865 17.0341 24.85    29.11   6.29699    -90         57.0938     90           
1 1 1 16 16 2  o 0 277.599 12.7173 1485.31  134.15  277.705    180         69.3931     180          
1 1 1 16 16 3  o 0 197.087 11.2014 750.78   83.67   196.245    90          8.17978     90           
1 1 1 16 16 4  o 0 273.795 13.4273 1447.84  139.6   271.356    180         118.392     180          
1 1 1 16 16 5  o 0 139.213 9.93871 376.66   52.21   57.9363    -90         42.9743     -90          
1 1 1 16 16 6  o 0 174.751 8.66932 588.84   57.52   170.834    0           30.9693     -3.73843e-14 
1 1 1 16 16 7  o 0 264.483 13.4043 1356.76  134.57  256.241    90          77.2297     90           
1 1 1 16 16 8  o 0 22.9051 14.8544 0.78     29.91   3.62411    0           29.0302     180          
1 1 1 16 16 9  o 0 144.589 7.72327 404.16   42.36   127.376    90          85.4232     90           
1 1 1 16 16 10 f 1 246.899 12.0921 1186.62  113.37  253.595    0           78.9035     -1.22523e-14 
1 1 1 16 16 11 o 0 281.331 14.9392 1559.34  159.44  284.49     90          49.7122     90           
1 1 1 16 16 12 o 0 21.8007 13.769  5.59     23.84   2.70028    180         8.23371     2.30116e-15  
1 1 1 16 16 13 o 0 86.7751 9.6068  150.9    30.94   84.611     90          6.17186     -90          
1 1 1 16 16 14 o 0 88.7606 9.96106 158.92   32.79   102.904    180         13.3278     -3.38773e-15 
1 1 1 16 16 15 o 0 81.4163 10.5923 136.91   31.68   92.2824    90          2.35679     -90          
1 1 1 16 16 16 f 1 50.2912 12.6803 59.37    21.03   50.2287    0           27.5833     0            
1 1 1 16 16 17 o 0 26.4526 15.9607 21.65    28.75   7.65326    90          2.27267     90           
1 1 1 16 16 18 o 0 19.7192 13.0853 5.81     24.93   14.19      180         7.26762     1.37001e-14  
1 1 1 16 16 19 o 0 ?       ?       334.72   55.83   ?          ?           ?           ?            
1 1 1 17 0  1  o 0 105.639 7.80586 216.69   31.09   108.825    -135        121.392     45           
1 1 1 17 0  2  o 0 55.1942 14.0383 68.42    25.54   15.7166    180         33.4825     8.46527e-14  
1 1 1 17 0  3  o 0 791.552 45.8656 12414.7  1375.55 805.607    -45         33.973      -45          
1 1 1 17 0  4  o 0 322.633 15.1028 2006.29  185.12  326.612    -90         111.576     -90          
1 1 1 17 0  5  o 0 111.818 7.62814 242.2    32.22   50.2737    -135        10.1042     -135         
1 1 1 17 0  6  o 0 81.0114 10.6899 131.92   31.78   62.0488    0           54.1458     -180         
1 1 1 17 0  7  o 0 62.5662 25.9847 106.13   61.53   30.9993    -45         49.3283     135          
1 1 1 17 0  8  o 0 596.239 33.27   7025.75  752.02  598.622    -90         152.416     -90          
1 1 1 17 0  9  o 0 265.45  16.9755 1373.7   170.44  262.325    45          38.2205     -135         
1 1 1 17 0  10 o 0 217.014 12.5816 914.59   103.45  210.63     0           21.1903     -6.75663e-15 
1 1 1 17 0  11 o 0 286.686 14.6028 1601.45  158.9   299.893    -45         53.9402     -45          
1 1 1 17 0  12 o 0 114.94  8.54158 257.79   37.01   115.689    90          15.2742     90           
1 1 1 17 0  13 o 0 97.5472 7.8775  186.33   28.9    97.0082    -135        36.3344     -135         
1 1 1 17 0  14 o 0 84.7316 9.60318 143.79   30.16   81.7611    180         21.0936     180          
1 1 1 17 0  15 o 0 33.5084 17.6022 33.11    29.46   26.5165    -45         6.35457     135          
1 1 1 17 0  16 f 1 16.0566 11.4663 -32.84   28.6    7.15636    90          26.1613     -90          
1 1 1 17 0  17 o 0 37.72   15.0927 39.75    20.99   36.9658    45          6.92253     45           
1 1 1 17 0  18 o 0 70.5308 14.0493 114.43   33.57   73.582     0           12.9345     8.25749e-15  
1 1 1 17 0  19 o 0 16.5661 11.5646 -13.01   25.38   4.87393    -45         3.90477     135          
1 1 1 17 0  20 f 1 ?       ?       67.09    66.97   ?          ?           ?           ?            
1 1 1 17 0  21 o 0 ?       ?       142.54   68.4    ?          ?           ?           ?            
1 1 1 17 1  0  o 0 243.377 13.9348 1144.8   128.52  255.846    0           48.3954     9.44681e-13  
1 1 1 17 1  1  o 0 196.184 7.81767 735.99   58.56   191.841    -44.8729    0.230566    135.127      
1 1 1 17 1  2  o 0 379.421 13.5445 2761.92  196.22  390.783    -147.287    16.1443     -147.287     
1 1 1 17 1  3  o 0 522.743 17.9529 5262.03  358.33  567.024    -149.228    76.1097     -149.228     
1 1 1 17 1  4  f 1 541.03  18.3453 5638.71  378.97  707.995    -175.789    330.166     -175.789     
1 1 1 17 1  5  o 0 238.907 8.64944 1091.84  78.9    190.1      47.6486     83.5785     -132.351     
1 1 1 17 1  6  o 0 322.133 10.4506 1987.79  128.54  358.972    2.08972     92.8885     2.08972      
1 1 1 17 1  7  o 0 530.282 18.4692 5437.48  373.95  551.396    -48.8625    31.5358     -48.8625     
1 1 1 17 1  8  o 0 177.04  8.0713  600.23   54.56   162.144    -100.092    1.37056     79.9079      
1 1 1 17 1  9  f 1 169.159 8.4721  548.78   54.72   210.144    -7.94107    109.539     -7.94107     
1 1 1 17 1  10 o 0 210.285 8.57752 849.96   68.87   214.845    133.636     33.8539     133.636      
1 1 1 17 1  11 o 0 129.674 6.98007 322.94   34.56   72.7138    35.619      111.523     -144.381     
1 1 1 17 1  12 o 0 152.445 6.93907 447.06   40.39   159.545    155.769     26.2469     155.769      
1 1 1 17 1  13 o 0 286.799 12.0359 1617.82  131.8   319.373    151.113     69.911      151.113      
1 1 1 17 1  14 o 0 192.263 7.5807  716.05   55.65   206.465    8.87824     44.5945     8.87824      
1 1 1 17 1  15 o 0 101.111 7.04291 198.3    27.19   149.272    -41.2239    76.9832     -41.2239     
1 1 1 17 1  16 o 0 48.3298 10.5137 48.53    18.86   46.776     58.2627     4.70039     58.2627      
1 1 1 17 1  17 o 0 100.13  6.59136 197.45   25.2    117.578    30.2914     23.356      30.2914      
1 1 1 17 1  18 o 0 85.7538 9.08297 154.37   29.74   93.814     -96.8325    13.4036     -96.8325     
1 1 1 17 1  19 o 0 26.3831 10.342  13.74    15.15   16.1069    -135.259    10.4032     44.7407      
1 1 1 17 1  20 o 0 ?       ?       87.93    32.6    ?          ?           ?           ?            
1 1 1 17 1  21 o 0 ?       ?       26.36    20.89   ?          ?           ?           ?            
1 1 1 17 2  0  o 0 131.909 7.8894  336.01   39.41   138.748    180         100.945     -4.48486e-14 
1 1 1 17 2  1  o 0 337.156 11.3669 2177.7   146.33  293.964    163.773     95.7827     -16.2269     
1 1 1 17 2  2  o 0 151.702 5.80599 439.75   33.63   146.122    -121.591    24.2406     -121.591     
1 1 1 17 2  3  o 0 339.328 11.3822 2205.86  147.47  351.956    142.385     24.0456     142.385      
1 1 1 17 2  4  o 0 238.463 8.96538 1087.95  81.63   263.288    -71.6027    66.5798     -71.6027     
1 1 1 17 2  5  o 0 373.2   13.5751 2672.12  193.44  367.433    88.8896     5.19263     -91.1104     
1 1 1 17 2  6  o 0 308.323 13.1562 1824.7   154.88  320.317    -134.767    41.9037     -134.767     
1 1 1 17 2  7  o 0 176.76  8.89904 598.28   60.06   72.9401    32.6098     196.001     -147.39      
1 1 1 17 2  8  o 0 229.555 9.7674  1010.63  85.61   210.305    -89.8526    19.7903     90.1474      
1 1 1 17 2  9  o 0 222.615 9.21774 951.28   78.35   200.26     -48.7101    29.4261     131.29       
1 1 1 17 2  10 o 0 277.038 10.6675 1480.93  112.84  234.72     -78.5298    60.6583     101.47       
1 1 1 17 2  11 o 0 215.868 11.0685 903.08   91.23   186.086    -22.0856    69.0488     157.914      
1 1 1 17 2  12 o 0 111.344 6.67553 238.37   28.38   90.1126    -136.132    24.8312     43.8682      
1 1 1 17 2  13 o 0 150.661 5.99562 436.61   34.49   130.145    91.4148     34.5496     -88.5852     
1 1 1 17 2  14 o 0 99.4815 6.95554 191.28   26.42   67.6822    -135.864    50.214      44.1362      
1 1 1 17 2  15 f 1 62.8203 8.92184 77.29    21.4    59.7077    -34.3574    14.2601     145.643      
1 1 1 17 2  16 o 0 47.2802 9.79159 46.08    17.08   39.6605    -85.1157    10.615      94.8843      
1 1 1 17 2  17 o 0 28.9249 11.8423 9.33     20.84   6.6588     99.6373     39.4054     -80.3627     
1 1 1 17 2  18 o 0 69.2394 8.19683 99       21.67   62.9623    62.712      13.5864     -117.288     
1 1 1 17 2  19 o 0 26.7131 12.1487 2.36     27.17   19.4477    -174.585    2.19665     -174.585     
1 1 1 17 2  20 f 1 ?       ?       153.28   45.51   ?          ?           ?           ?            
1 1 1 17 2  21 o 0 ?       ?       9.02     66.83   ?          ?           ?           ?            
1 1 1 17 3  0  o 0 109.661 6.99613 232.52   29.02   25.5463    0           5.4821      -1.04035e-12 
1 1 1 17 3  1  o 0 325.782 10.3674 2032.07  128.96  248.123    28.4042     166.078     -151.596     
1 1 1 17 3  2  o 0 304.008 9.1948  1768.42  106.73  362.223    -18.3911    118.233     -18.3911     
1 1 1 17 3  3  o 0 260.714 9.7814  1300.99  97.37   273.738    119.026     33.6617     119.026      
1 1 1 17 3  4  o 0 216.372 8.71749 895.61   72.02   210.744    109.312     5.08167     109.312      
1 1 1 17 3  5  o 0 148.353 5.81349 420.55   32.93   140.359    -6.76734    28.0457     -6.76734     
1 1 1 17 3  6  o 0 52.6258 9.94769 54.78    19.26   27.9064    66.5703     91.4528     66.5703      
1 1 1 17 3  7  o 0 364.727 12.8888 2555.97  179.49  469.2      170.982     214.403     170.982      
1 1 1 17 3  8  f 1 167.152 7.16525 534.74   45.73   112.281    -8.85089    86.5784     171.149      
1 1 1 17 3  9  o 0 204.763 7.60269 803.49   59.44   236.944    166.203     84.8011     166.203      
1 1 1 17 3  10 o 0 165.061 7.41945 522.9    46.76   103.688    -88.3146    101.734     91.6854      
1 1 1 17 3  11 o 0 93.1309 8.00353 166.91   28.46   81.0958    73.1434     8.19468     73.1434      
1 1 1 17 3  12 o 0 133.015 6.24364 339.91   31.71   108.305    -136.645    37.7858     43.3551      
1 1 1 17 3  13 o 0 81.0401 7.05173 126.7    21.82   42.5708    130.179     67.562      -49.8208     
1 1 1 17 3  14 o 0 95.1178 7.33797 175.13   26.65   64.8455    -66.9305    46.8256     113.07       
1 1 1 17 3  15 o 0 53.3318 10.6454 58.11    20.91   59.4361    -141.096    37.0882     -141.096     
1 1 1 17 3  16 o 0 65.4156 8.64394 84.61    21.59   84.7462    71.5948     41.1906     71.5948      
1 1 1 17 3  17 o 0 90.8687 7.11907 163.59   24.7    93.1152    -62.0645    5.72375     117.935      
1 1 1 17 3  18 o 0 18.4535 9.00694 -32.28   20.84   1.85984    -77.0673    19.5864     -77.0673     
1 1 1 17 3  19 o 0 29.9724 11.6135 20.47    18.99   17.9382    -118.787    16.9895     61.2132      
1 1 1 17 3  20 o 0 ?       ?       -30.39   42.91   ?          ?           ?           ?            
1 1 1 17 4  0  o 0 83.3647 9.40199 137.82   29.06   55.4692    180         32.3424     -2.0266e-13  
1 1 1 17 4  1  o 0 317.157 11.9086 1927.67  144.21  231.383    119.492     182.092     -60.5084     
1 1 1 17 4  2  o 0 436.295 15.877  3658.68  264.49  522.831    176.212     159.507     176.212      
1 1 1 17 4  3  o 0 300.773 9.92674 1731.63  114     259.635    72.2007     83.0122     -107.799     
1 1 1 17 4  4  o 0 446.22  17.2935 3831.79  294.64  384.979    108.596     128.73      -71.4037     
1 1 1 17 4  5  o 0 217.374 9.20867 904.2    76.43   175.638    39.9314     67.1347     -140.069     
1 1 1 17 4  6  f 1 539.077 19.9669 5620.23  410.98  576.944    -139.15     88.2361     -139.15      
1 1 1 17 4  7  o 0 678.613 24.6526 9004.24  638.77  736.731    40.8599     99.9416     40.8599      
1 1 1 17 4  8  o 0 236.271 10.7368 1071.92  96.86   238.655    78.785      26.0013     78.785       
1 1 1 17 4  9  o 0 268.283 10.4748 1384.31  107.3   252.215    117.512     16.1501     -62.4875     
1 1 1 17 4  10 o 0 119.52  6.90474 274.02   31.51   80.7177    170.105     52.8187     -9.89467     
1 1 1 17 4  11 o 0 75.3155 9.23948 109.47   26.57   40.9726    -64.7029    3.17148     -64.7029     
1 1 1 17 4  12 o 0 91.6366 6.64213 161.48   23.24   71.7126    59.4326     33.2698     59.4326      
1 1 1 17 4  13 o 0 77.4413 7.10549 115.73   21.01   19.2383    84.0659     108.119     -95.9341     
1 1 1 17 4  14 o 0 68.6272 7.75857 91.33    20.33   31.9706    -62.4867    58.8926     117.513      
1 1 1 17 4  15 o 0 48.6979 10.3037 48.54    18.57   47.9049    -120.449    2.50428     -120.449     
1 1 1 17 4  16 o 0 92.6907 5.56918 166.51   19.71   112.486    123.805     27.0969     123.805      
1 1 1 17 4  17 o 0 77.8249 6.99306 119.94   20.78   89.3118    50.4987     16.3795     50.4987      
1 1 1 17 4  18 o 0 47.2067 12.686  52.94    23.36   51.2959    49.3629     15.2996     49.3629      
1 1 1 17 4  19 o 0 42.2421 11.706  45.71    19.52   25.7311    68.7953     29.113      -111.205     
1 1 1 17 4  20 o 0 ?       ?       38.68    29.49   ?          ?           ?           ?            
1 1 1 17 4  21 o 0 ?       ?       -6.1     11.69   ?          ?           ?           ?            
1 1 1 17 5  0  o 0 108.682 8.17438 229.5    33.48   106.608    180         51.3436     -1.43273e-14 
1 1 1 17 5  1  o 0 275.5   9.03778 1452.2   95.07   329.96     -141.074    113.074     -141.074     
1 1 1 17 5  2  o 0 565.615 17.9016 6160.22  386.61  604.574    -136.956    52.694      -136.956     
1 1 1 17 5  3  o 0 238.631 8.39386 1089.19  76.48   247.218    -95.7178    28.5812     -95.7178     
1 1 1 17 5  4  o 0 196.746 7.22694 740.03   54.29   112.674    -141.505    156.19      38.4949      
1 1 1 17 5  5  o 0 601.177 21.874  6994.22  502.1   579.798    7.94194     43.0231     -172.058     
1 1 1 17 5  6  o 0 523.284 18.4329 5287.52  368.29  583.538    -148.904    135.683     -148.904     
1 1 1 17 5  7  o 0 235.939 9.43761 1066.63  85.02   278.125    -11.087     105.698     -11.087      
1 1 1 17 5  8  o 0 328.564 12.5777 2077.94  157.79  338.999    142.864     27.9923     142.864      
1 1 1 17 5  9  o 0 223.825 8.39331 961.16   71.73   201.381    67.0181     27.8039     -112.982     
1 1 1 17 5  10 o 0 130.835 7.30448 328.6    36.49   107.036    155.764     20.9828     -24.2358     
1 1 1 17 5  11 o 0 104.924 7.05401 211.54   28.26   56.3231    173.442     87.271      -6.558       
1 1 1 17 5  12 f 1 121.563 6.26301 283.99   29.07   85.8228    -5.4246     58.4404     174.575      
1 1 1 17 5  13 o 0 183.437 7.31295 649.87   51.22   159.99     -21.9772    40.1022     158.023      
1 1 1 17 5  14 o 0 33.7346 11.5921 20.81    18.06   1.26172    170.333     28.607      -9.66686     
1 1 1 17 5  15 o 0 123.07  6.09481 292.83   28.64   161.072    -51.7023    46.9582     -51.7023     
1 1 1 17 5  16 o 0 87.8036 6.07304 149.92   20.36   108.487    -147.116    31.012      -147.116     
1 1 1 17 5  17 o 0 68.8676 7.22568 94.26    19      94.6504    119.199     50.2109     119.199      
1 1 1 17 5  18 o 0 37.0051 12.1135 31.54    19.71   29.3002    25.4533     7.25634     -154.547     
1 1 1 17 5  19 o 0 25.3572 11.5175 2        24.25   12.2434    166.404     17.253      -13.5956     
1 1 1 17 5  20 o 0 ?       ?       59       34.26   ?          ?           ?           ?            
1 1 1 17 5  21 o 0 ?       ?       -76.37   38.66   ?          ?           ?           ?            
1 1 1 17 6  0  o 0 47.3268 24.3303 63.46    55.47   2.20967    0           6.95572     180          
1 1 1 17 6  1  o 0 476.117 15.0684 4354.12  273.93  462.025    66.0158     49.647      -113.984     
1 1 1 17 6  2  o 0 773.048 24.5469 11593.6  724.54  822.249    -29.4008    61.7753     -29.4008     
1 1 1 17 6  3  o 0 517.376 18.0162 5154.79  355.9   485.579    91.495      77.1338     -88.505      
1 1 1 17 6  4  o 0 529.627 17.7928 5400.62  359.81  516.019    -144.396    32.7313     35.6044      
1 1 1 17 6  5  o 0 172.53  7.30618 569.18   48.13   166.698    -125.55     21.0293     -125.55      
1 1 1 17 6  6  o 0 53.015  10.6998 55.8     20.9    12.4895    27.9492     43.4534     27.9492      
1 1 1 17 6  7  o 0 172.113 6.85673 566.67   45.06   156.156    133.413     5.30149     -46.5868     
1 1 1 17 6  8  o 0 229.718 8.94869 1011.83  78.49   187.84     -174.423    73.8691     5.57656      
1 1 1 17 6  9  o 0 110.637 6.11694 234.33   25.84   90.4229    -134.449    13.0991     45.5511      
1 1 1 17 6  10 o 0 191.172 6.99515 701.34   51.06   194.713    -107.618    34.7533     -107.618     
1 1 1 17 6  11 o 0 200.594 7.40559 773.84   56.72   241.062    40.6735     81.485      40.6735      
1 1 1 17 6  12 o 0 118.242 5.77001 268.46   26.05   153.469    -95.8398    80.5538     -95.8398     
1 1 1 17 6  13 o 0 170.403 5.96955 558.73   38.84   140.882    -40.9729    51.6188     139.027      
1 1 1 17 6  14 o 0 98.3165 6.9021  186.92   25.91   77.0657    -166.533    27.3594     13.4671      
1 1 1 17 6  15 o 0 199.683 7.8499  777.69   59.85   281.232    133.022     110.223     133.022      
1 1 1 17 6  16 o 0 154.904 6.17627 467.26   36.53   214.119    45.3406     89.8218     45.3406      
1 1 1 17 6  17 o 0 81.8557 6.92707 132.93   21.65   93.0201    -107.104    14.936      -107.104     
1 1 1 17 6  18 o 0 25.7335 10.9887 5.45     19.12   16.9562    32.908      6.80722     -147.092     
1 1 1 17 6  19 o 0 30.0191 12.6744 19.71    24.95   24.7084    -168.288    11.6907     -168.288     
1 1 1 17 6  20 o 0 ?       ?       53.09    28.59   ?          ?           ?           ?            
1 1 1 17 6  21 o 0 ?       ?       -8.19    12.6    ?          ?           ?           ?            
1 1 1 17 7  0  o 0 303.33  13.3802 1770.97  154.28  313.2      180         33.9925     180          
1 1 1 17 7  1  o 0 1003.16 33.0359 19775.4  1265.37 1151.12    -141.127    242.75      -141.127     
1 1 1 17 7  2  o 0 118.71  5.09642 269.22   23.1    79.1033    123.94      36.765      -56.0601     
1 1 1 17 7  3  o 0 616.344 20.8802 7337.18  491.38  743.525    -176.308    241.999     -176.308     
1 1 1 17 7  4  o 0 141.935 7.25914 385.15   39.34   100.55     -92.614     52.3089     87.386       
1 1 1 17 7  5  o 0 235.085 8.53162 1057.45  76.58   288.776    166.059     139.565     166.059      
1 1 1 17 7  6  o 0 172.907 7.43264 571.92   49.07   199.792    -59.8423    99.414      -59.8423     
1 1 1 17 7  7  o 0 149.911 6.57767 429.87   37.65   130.885    96.8077     2.46888     -83.1923     
1 1 1 17 7  8  o 0 419.874 16.0738 3415.43  257.69  462.054    78.4074     94.9762     78.4074      
1 1 1 17 7  9  o 0 237.281 9.82242 1083.01  88.99   228.719    80.2389     2.99579     80.2389      
1 1 1 17 7  10 o 0 155.006 6.10127 460.57   36.11   157.665    65.0426     35.7073     65.0426      
1 1 1 17 7  11 o 0 157.433 8.46431 477.89   50.88   151.483    -69.9654    7.00916     110.035      
1 1 1 17 7  12 o 0 119.174 6.25671 273.05   28.47   122.289    -93.2693    11.9638     -93.2693     
1 1 1 17 7  13 o 0 37.1774 11.8204 26.91    18.84   5.92877    -25.2405    9.6528      154.76       
1 1 1 17 7  14 o 0 64.1784 7.79852 79.96    19.11   42.12      -167.792    25.6136     12.2078      
1 1 1 17 7  15 o 0 70.6254 6.6676  96.76    17.98   96.338     -144.808    47.439      -144.808     
1 1 1 17 7  16 o 0 117.072 6.61289 267.95   29.56   144.696    65.5959     36.1593     65.5959      
1 1 1 17 7  17 o 0 72.3527 6.85592 103.96   18.94   85.4885    -34.0348    21.6772     -34.0348     
1 1 1 17 7  18 o 0 28.4528 11.6229 12.37    20.03   23.612     -170.598    2.56894     -170.598     
1 1 1 17 7  19 o 0 32.9929 12.8606 29.71    23.36   32.3319    118.393     12.1017     118.393      
1 1 1 17 7  20 f 1 ?       ?       9.62     19.11   ?          ?           ?           ?            
1 1 1 17 7  21 o 0 ?       ?       -19.49   15.98   ?          ?           ?           ?            
1 1 1 17 8  0  o 0 851.554 40.1135 14231.9  1297.66 875.222    180         22.3591     -180         
1 1 1 17 8  1  o 0 223.751 7.7792  957.34   66.46   204.759    53.9496     27.427      -126.05      
1 1 1 17 8  2  o 0 262.698 8.14529 1319.82  81.7    272.025    -29.5321    28.5664     -29.5321     
1 1 1 17 8  3  o 0 357.182 11.1395 2443.72  151.92  317.73     -141.262    76.1603     38.7378      
1 1 1 17 8  4  o 0 645.209 19.6303 8035.14  483.6   593.902    -172.376    102.803     7.62424      
1 1 1 17 8  5  o 0 421.384 14.2138 3412.3   228.69  460.203    100.661     93.6565     100.661      
1 1 1 17 8  6  o 0 400.999 13.7901 3092.4   211.14  433.681    70.89       63.8243     70.89        
1 1 1 17 8  7  o 0 139.08  6.18414 369.95   32.84   123.229    -116.352    16.3297     -116.352     
1 1 1 17 8  8  o 0 63.7357 8.58413 77.9     20.89   18.3356    -87.4217    12.6016     92.5783      
1 1 1 17 8  9  o 0 257.611 11.2941 1280.56  111.09  262.885    -143.68     33.0339     -143.68      
1 1 1 17 8  10 o 0 235.642 9.03158 1069.93  81.26   256.769    -26.4392    28.4898     -26.4392     
1 1 1 17 8  11 o 0 140.927 7.03046 381.87   37.83   81.8488    -54.6296    114.469     125.37       
1 1 1 17 8  12 o 0 127.691 5.81479 313.25   28.35   153.047    52.5393     58.3558     52.5393      
1 1 1 17 8  13 o 0 24.313  10.41   -0.21    17.24   28.8195    100.916     85.886      100.916      
1 1 1 17 8  14 o 0 24.7197 10.8796 -4.33    19.86   26.2573    -153.96     80.2971     -153.96      
1 1 1 17 8  15 o 0 75.9835 7.29351 112.43   21.16   94.3889    121.489     26.8871     121.489      
1 1 1 17 8  16 o 0 94.1198 6.40845 173.12   23.03   122.49     -58.9009    45.7175     -58.9009     
1 1 1 17 8  17 o 0 22.0987 10.0147 -6.75    18.18   3.51639    39.1898     6.46154     -140.81      
1 1 1 17 8  18 o 0 54.6634 11.0278 68.3     22.21   67.7345    -37.2736    28.4584     -37.2736     
1 1 1 17 8  19 o 0 43.996  12.785  55.06    22.75   39.5367    84.7027     3.71823     -95.2973     
1 1 1 17 8  20 o 0 ?       ?       48.58    34.67   ?          ?           ?           ?            
1 1 1 17 8  21 o 0 ?       ?       5.25     0.68    ?          ?           ?           ?            
1 1 1 17 9  0  f 1 449.82  19.9171 3905.9   340.55  459.719    180         27.4232     1.13124e-13  
1 1 1 17 9  1  o 0 326.263 10.4717 2038.18  130.45  273.42     71.7359     105.083     -108.264     
1 1 1 17 9  2  o 0 270.778 9.67322 1403.28  100.01  172.494    -2.18552    190.86      177.814      
1 1 1 17 9  3  o 0 461.266 14.8733 4086.49  261.95  438.297    -56.2688    43.2965     123.731      
1 1 1 17 9  4  o 0 55.1869 8.79387 58.28    18.53   25.2869    109.017     90.3662     109.017      
1 1 1 17 9  5  o 0 375.911 13.1804 2714.01  189.18  452.026    -90.8352    150.244     -90.8352     
1 1 1 17 9  6  o 0 541.054 20.4705 5684.76  422.89  492.746    35.6464     103.093     -144.354     
1 1 1 17 9  7  o 0 430.29  16.703  3584.35  274.42  438.364    -63.0411    26.7015     -63.0411     
1 1 1 17 9  8  o 0 126.902 6.22451 308.22   30.16   98.7425    123.578     35.2833     -56.4216     
1 1 1 17 9  9  o 0 63.8441 14.1187 82.28    33.5    7.06619    50.5748     79.8799     -129.425     
1 1 1 17 9  10 o 0 201.609 8.08148 782.01   62.21   271.384    85.2628     139.543     85.2628      
1 1 1 17 9  11 o 0 181.601 7.05374 634.34   48.91   211.753    -33.0982    67.0826     -33.0982     
1 1 1 17 9  12 o 0 179.129 7.31337 619.01   50.02   188.952    -178.624    22.5018     -178.624     
1 1 1 17 9  13 o 0 87.9642 6.33587 149.14   21.28   94.1843    -116.32     30.2472     -116.32      
1 1 1 17 9  14 o 0 171.56  7.50168 571.19   49.14   168.042    -94.1198    11.7442     -94.1198     
1 1 1 17 9  15 o 0 41.2029 11.0925 35.15    17.84   29.0468    -146.888    17.7948     33.1118      
1 1 1 17 9  16 o 0 98.5202 6.31362 189.76   23.75   95.8293    -175.624    20.2413     4.37605      
1 1 1 17 9  17 o 0 20.905  9.79101 -15.15   19.56   3.41064    34.0419     37.533      34.0419      
1 1 1 17 9  18 o 0 22.9886 10.4913 -6.05    20.65   11.3486    150.329     11.4049     -29.671      
1 1 1 17 9  19 o 0 57.6067 15.9719 112.06   36.33   55.956     -0.125504   0.374796    -0.125504    
1 1 1 17 9  20 o 0 ?       ?       0.72     18.22   ?          ?           ?           ?            
1 1 1 17 10 0  o 0 296.446 12.4039 1689.96  139.84  301.003    0           62.7523     2.8765e-14   
1 1 1 17 10 1  o 0 701.318 21.3457 9504.67  571.59  765.445    -61.551     118.434     -61.551      
1 1 1 17 10 2  o 0 158.159 6.48471 478.09   39.16   104.505    151.513     83.4522     -28.4872     
1 1 1 17 10 3  o 0 388.692 12.3354 2897.11  183.07  352.723    -31.3076    61.9166     148.692      
1 1 1 17 10 4  o 0 525.923 19.0391 5342.49  382.32  529.804    -91.5993    22.8858     -91.5993     
1 1 1 17 10 5  o 0 80.9987 7.73435 125.53   23.92   4.87947    150.822     127.52      150.822      
1 1 1 17 10 6  o 0 334.347 11.9426 2147.51  152.46  364.843    28.7224     71.9393     28.7224      
1 1 1 17 10 7  o 0 233.336 8.7931  1043.78  78.34   228.264    47.2629     2.15641     47.2629      
1 1 1 17 10 8  o 0 157.171 6.89538 473.19   41.38   134.913    -119.996    24.4095     60.0042      
1 1 1 17 10 9  o 0 220.362 8.4753  933.78   71.31   221.651    -121.108    28.4795     -121.108     
1 1 1 17 10 10 o 0 190.312 7.10109 695.81   51.6    257.286    -40.6534    138.856     -40.6534     
1 1 1 17 10 11 o 0 54.1519 11.8691 59.4     23.87   14.4326    95.7581     108.401     95.7581      
1 1 1 17 10 12 f 1 127.388 6.8381  312.78   33.26   123.466    -12.1948    1.31044     167.805      
1 1 1 17 10 13 o 0 375.488 12.0193 2787.85  172.32  324.653    178.817     86.6777     -1.18264     
1 1 1 17 10 14 o 0 72.7415 7.29454 102.65   20.26   47.2868    -120.201    38.8291     59.7993      
1 1 1 17 10 15 o 0 38.2849 11.041  30.15    17.03   27.211     70.5762     1.1744      -109.424     
1 1 1 17 10 16 o 0 67.3978 6.97913 89.41    17.96   90.7084    -126.951    41.3934     -126.951     
1 1 1 17 10 17 o 0 80.82   7.22972 131.52   22.31   114.293    41.7977     63.213      41.7977      
1 1 1 17 10 18 o 0 57.4116 13.0515 81.94    27.97   64.6732    107.579     15.3377     107.579      
1 1 1 17 10 19 o 0 ?       ?       17.77    24.11   ?          ?           ?           ?            
1 1 1 17 10 20 o 0 ?       ?       -12.11   21.34   ?          ?           ?           ?            
1 1 1 17 11 0  o 0 205.885 9.63708 815.57   75.38   207.511    180         6.18658     1.31059e-12  
1 1 1 17 11 1  o 0 384.45  13.958  2836.99  204.89  327.103    66.6814     107.75      -113.319     
1 1 1 17 11 2  o 0 403.266 12.7767 3119.41  196.73  346.285    132.636     104.153     -47.364      
1 1 1 17 11 3  o 0 702.675 21.4558 9562.37  575.65  721.747    176.467     52.0797     176.467      
1 1 1 17 11 4  o 0 181.193 6.95545 627.83   48.12   150.235    -0.937165   43.6053     179.063      
1 1 1 17 11 5  o 0 279.718 10.1739 1499.9   108.66  337.314    -170.865    131.954     -170.865     
1 1 1 17 11 6  o 0 238.651 8.98796 1091.48  81.9    254.307    36.527      54.195      36.527       
1 1 1 17 11 7  o 0 389.912 15.1891 2941.87  226.13  331.277    -76.0637    104.611     103.936      
1 1 1 17 11 8  o 0 208.754 8.33182 836.45   66.41   190.384    114.326     16.3331     -65.6736     
1 1 1 17 11 9  o 0 149.35  6.75495 427.91   38.52   108.156    -149.398    57.8769     30.6024      
1 1 1 17 11 10 o 0 151.626 7.41008 442.1    42.9    139.65     16.8468     20.123      -163.153     
1 1 1 17 11 11 o 0 140.236 6.26391 377.91   33.54   137.913    123.475     8.82681     123.475      
1 1 1 17 11 12 o 0 201.53  8.1821  786.43   62.96   217.473    72.6614     36.4827     72.6614      
1 1 1 17 11 13 o 0 270.821 11.2045 1445.3   115.86  247.582    -94.91      32.4039     85.09        
1 1 1 17 11 14 o 0 96.5094 6.76811 180.41   24.94   87.7329    -87.0375    42.8816     92.9625      
1 1 1 17 11 15 o 0 108.822 5.64616 229.28   23.46   124.561    -109.214    8.94788     -109.214     
1 1 1 17 11 16 o 0 77.2482 7.45551 118.21   21.99   91.1646    -94.9315    17.8436     -94.9315     
1 1 1 17 11 17 o 0 79.4821 7.15041 127.52   21.7    98.4262    -34.7674    32.7453     -34.7674     
1 1 1 17 11 18 o 0 26.2281 10.8571 10.34    17.74   18.4481    110.759     3.62631     110.759      
1 1 1 17 11 19 o 0 ?       ?       16.24    22.91   ?          ?           ?           ?            
1 1 1 17 11 20 o 0 ?       ?       84.36    24.23   ?          ?           ?           ?            
1 1 1 17 11 21 o 0 ?       ?       -4.7     1.57    ?          ?           ?           ?            
1 1 1 17 12 0  o 0 419.909 18.2939 3401.91  292.04  420.016    0           147.757     1.64203e-14  
1 1 1 17 12 1  o 0 529.297 16.4743 5392.2   332.94  560.776    -130.289    75.1977     -130.289     
1 1 1 17 12 2  o 0 364.491 11.0203 2546.02  153.37  348.248    -30.9636    14.891      149.036      
1 1 1 17 12 3  o 0 235.908 8.34085 1064.98  75.13   229.279    -83.5965    14.0334     -83.5965     
1 1 1 17 12 4  o 0 561.942 18.7755 6108.75  402.85  681.646    53.6021     234.249     53.6021      
1 1 1 17 12 5  o 0 103.275 6.31461 203.97   24.9    44.9691    26.3983     69.8896     -153.602     
1 1 1 17 12 6  o 0 206.324 9.13316 816.2    71.95   240.896    152.075     106.936     152.075      
1 1 1 17 12 7  o 0 228.56  9.09027 1002.65  79.33   219.97     67.979      0.209545    67.979       
1 1 1 17 12 8  o 0 154.207 8.35098 456.73   49.17   78.0579    30.4185     133.038     -149.581     
1 1 1 17 12 9  o 0 80.1657 8.44199 123.68   25.84   54.3486    -126.117    8.41894     -126.117     
1 1 1 17 12 10 o 0 68.5941 8.0754  90.65    21.15   19.5975    160.945     70.0393     -19.0549     
1 1 1 17 12 11 o 0 270.352 8.86986 1414.88  91.56   336.976    -35.6683    128.187     -35.6683     
1 1 1 17 12 12 o 0 68.0994 7.33412 89.59    19.07   64.1242    -75.7551    12.8469     -75.7551     
1 1 1 17 12 13 o 0 121.582 6.34389 285.24   29.45   100.795    -16.158     28.8238     163.842      
1 1 1 17 12 14 o 0 44.7626 10.9517 41.32    18.59   41.4793    170.046     0.860143    170.046      
1 1 1 17 12 15 o 0 89.5157 6.63274 156.2    22.67   113.52     -158.085    34.0225     -158.085     
1 1 1 17 12 16 o 0 81.5653 7.49117 132.19   23.33   110.251    156.891     47.8325     156.891      
1 1 1 17 12 17 o 0 29.1448 11.9082 12.31    21.03   15.6976    101.363     16.5705     -78.6368     
1 1 1 17 12 18 o 0 54.331  10.7118 69.76    21.43   52.485     12.1597     3.0587      -167.84      
1 1 1 17 12 19 o 0 ?       ?       29.77    39.94   ?          ?           ?           ?            
1 1 1 17 12 20 o 0 ?       ?       -1.19    36.47   ?          ?           ?           ?            
1 1 1 17 13 0  o 0 615.106 27.4328 7353.36  641.37  610.246    180         48.6233     -180         
1 1 1 17 13 1  o 0 470.434 15.1619 4256.91  272.34  491.034    -133.832    61.7214     -133.832     
1 1 1 17 13 2  o 0 466.588 14.4207 4185.9   256.91  431.578    -0.466113   47.1333     179.534      
1 1 1 17 13 3  o 0 451.61  14.442  3923.74  249.03  483.327    -55.8458    62.6787     -55.8458     
1 1 1 17 13 4  o 0 463.386 15.046  4137.61  266.21  564.909    6.67368     210.034     6.67368      
1 1 1 17 13 5  o 0 126.172 5.7706  304.4    27.8    71.7348    -110.186    73.8204     69.8144      
1 1 1 17 13 6  o 0 283.127 10.3826 1539.75  112.24  300.248    -175.863    49.3219     -175.863     
1 1 1 17 13 7  o 0 204.944 7.52954 805.14   58.92   223.118    -137.325    58.9059     -137.325     
1 1 1 17 13 8  o 0 134.203 5.64385 344.92   28.92   146.632    74.3959     61.039      74.3959      
1 1 1 17 13 9  o 0 100.105 6.29999 192.23   24.08   70.8276    -17.1461    44.1898     162.854      
1 1 1 17 13 10 o 0 219.044 8.19149 925.22   68.51   220.311    -103.377    0.0609968   -103.377     
1 1 1 17 13 11 o 0 67.8181 7.71983 88.8     19.99   46.6753    58.9437     30.6996     -121.056     
1 1 1 17 13 12 o 0 196.193 8.11101 746.02   60.76   126.576    -107.368    133.429     72.6321      
1 1 1 17 13 13 o 0 140.87  6.02745 382.69   32.42   155.459    -15.5928    44.896      -15.5928     
1 1 1 17 13 14 o 0 24.5438 10.6121 -1.03    18.24   10.4842    -42.4746    58.5346     -42.4746     
1 1 1 17 13 15 o 0 45.0033 10.2276 42.24    17.18   2.30753    49.589      88.5721     -130.411     
1 1 1 17 13 16 o 0 37.4575 11.2565 30.11    17.39   34.1486    26.7711     0.561479    -153.229     
1 1 1 17 13 17 f 1 24.9636 10.4159 6.55     16.53   8.40315    -147.318    4.58522     32.6819      
1 1 1 17 13 18 o 0 32.3104 12.7788 25.42    23.31   21.9643    -43.9025    15.7831     136.098      
1 1 1 17 13 19 o 0 ?       ?       14.23    23.82   ?          ?           ?           ?            
1 1 1 17 13 20 o 0 ?       ?       85.35    35.73   ?          ?           ?           ?            
1 1 1 17 14 0  o 0 285.813 13.4753 1574.89  146.31  290.616    180         83.941      -180         
1 1 1 17 14 1  o 0 155.041 6.58133 459.62   38.96   125.436    33.3884     31.2448     -146.612     
1 1 1 17 14 2  o 0 253.935 7.87146 1233.93  76.32   278.823    -62.4773    67.3422     -62.4773     
1 1 1 17 14 3  o 0 321.689 11.0586 1985.46  135.83  271.981    -149.466    89.9466     30.534       
1 1 1 17 14 4  o 0 143.87  7.05593 396.05   38.76   107.9      -110.796    37.4189     69.2044      
1 1 1 17 14 5  o 0 115.061 7.02213 253.4    30.85   68.5179    -66.3349    74.407      113.665      
1 1 1 17 14 6  o 0 458.319 16.5564 4080.11  289.73  458.791    122.809     21.6004     122.809      
1 1 1 17 14 7  o 0 71.7303 8.73737 98.84    23.93   16.5788    -80.9218    155.458     -80.9218     
1 1 1 17 14 8  o 0 103.863 7.22948 207.1    28.67   97.2295    -173.134    34.1896     -173.134     
1 1 1 17 14 9  o 0 186.474 7.13207 668.22   50.78   156.826    -130.105    63.5        49.8946      
1 1 1 17 14 10 o 0 92.7704 6.41416 165.39   22.72   67.0461    -29.6084    27.5153     150.392      
1 1 1 17 14 11 o 0 147.805 7.83378 422.3    44.21   163.255    176.811     35.8446     176.811      
1 1 1 17 14 12 o 0 139.494 6.12825 374.86   32.64   123.151    33.6149     23.6116     -146.385     
1 1 1 17 14 13 o 0 130.237 6.09928 327.34   30.33   128.997    -174.447    13.1021     -174.447     
1 1 1 17 14 14 o 0 42.6962 11.6519 37.83    19.52   16.5564    8.6538      53.7899     -171.346     
1 1 1 17 14 15 o 0 43.4137 13.4383 40.32    24.54   33.9639    124.795     12.1538     -55.2049     
1 1 1 17 14 16 o 0 115.398 8.68338 270.88   38.26   155.781    -5.42885    63.0621     -5.42885     
1 1 1 17 14 17 f 1 59.9308 9.40007 76.71    21.51   88.2699    -112.907    58.1255     -112.907     
1 1 1 17 14 18 o 0 28.7022 10.9665 19.03    16.78   19.8758    174.319     9.6815      174.319      
1 1 1 17 14 19 o 0 ?       ?       14.18    33.59   ?          ?           ?           ?            
1 1 1 17 14 20 o 0 ?       ?       87.96    55.55   ?          ?           ?           ?            
1 1 1 17 15 0  o 0 148.863 10.1199 429.73   56.91   146.71     0           5.77167     6.43187e-14  
1 1 1 17 15 1  o 0 460.879 13.8203 4086.05  243.2   493.325    -168.136    70.7033     -168.136     
1 1 1 17 15 2  o 0 288.412 9.66204 1594.22  106.4   250.777    -15.2901    61.5033     164.71       
1 1 1 17 15 3  o 0 374.682 13.497  2702.19  193.09  446.19     21.8614     161.09      21.8614      
1 1 1 17 15 4  o 0 236.197 8.37834 1068.85  75.56   230.031    100.186     13.049      100.186      
1 1 1 17 15 5  o 0 165.863 7.06141 526.75   44.72   56.1992    -118.424    205.496     61.5763      
1 1 1 17 15 6  o 0 167.096 6.96856 534.91   44.46   172.253    45.7276     34.8997     45.7276      
1 1 1 17 15 7  o 0 242.931 7.95636 1133.38  73.8    168.209    125.687     125.793     -54.3134     
1 1 1 17 15 8  o 0 87.2625 6.84602 146.16   22.81   69.9715    121.212     0.344331    121.212      
1 1 1 17 15 9  o 0 69.9084 8.29073 94.2     22.13   34.2407    -88.78      17.8061     91.22        
1 1 1 17 15 10 o 0 176.382 6.9863  598.95   47.05   187.906    -92.2606    21.3853     -92.2606     
1 1 1 17 15 11 o 0 83.0576 5.85562 132.67   18.57   86.0904    69.4351     20.8878     69.4351      
1 1 1 17 15 12 o 0 110.303 5.74841 234.23   24.21   103.914    -127.046    0.76618     52.9545      
1 1 1 17 15 13 o 0 93.2799 5.81477 167.85   20.71   77.1611    32.3556     20.6133     -147.644     
1 1 1 17 15 14 o 0 172.353 6.35182 576.61   41.8    230.214    -56.347     69.0625     -56.347      
1 1 1 17 15 15 o 0 61.9159 8.41343 76.4     19.89   61.4902    -89.0417    4.69304     90.9583      
1 1 1 17 15 16 o 0 24.9758 11.1234 -3.13    21.53   8.80921    -168.838    4.99623     11.1617      
1 1 1 17 15 17 o 0 26.1379 11.213  6.15     20.07   13.629     -179.918    19.1143     0.0819275    
1 1 1 17 15 18 o 0 24.4984 10.7208 7.64     19.06   14.8238    135.213     6.76497     -44.7871     
1 1 1 17 15 19 o 0 ?       ?       82.4     33.35   ?          ?           ?           ?            
1 1 1 17 15 20 o 0 ?       ?       26.49    21.01   ?          ?           ?           ?            
1 1 1 17 16 0  o 0 561.013 26.1061 6136.62  556.45  560.61     0           1.77275     180          
1 1 1 17 16 1  o 0 190.549 6.22497 694.37   45.29   175.125    -150.297    2.82647     29.7029      
1 1 1 17 16 2  o 0 187.464 6.95048 672.43   49.75   197.624    132.366     56.9171     132.366      
1 1 1 17 16 3  o 0 257.43  10.3141 1271.99  101.38  173.423    32.5682     148.458     -147.432     
1 1 1 17 16 4  o 0 252.338 9.14499 1221.41  88.11   229.38     -160.5      29.1854     19.5005      
1 1 1 17 16 5  o 0 228.584 7.68121 1001.46  67.04   222.539    172.745     8.6802      172.745      
1 1 1 17 16 6  o 0 133.512 6.70881 341.58   34.2    97.137     -43.8952    49.1184     136.105      
1 1 1 17 16 7  o 0 231.109 8.47215 1027.43  74.76   156.565    -61.0947    123.087     118.905      
1 1 1 17 16 8  o 0 363.78  11.7309 2569.92  162.94  450.338    -47.3522    149.098     -47.3522     
1 1 1 17 16 9  o 0 39.7593 11.2976 31.57    17.96   32.7144    150.311     108.705     150.311      
1 1 1 17 16 10 o 0 210.954 8.26355 860.49   66.56   259.354    17.2743     95.8        17.2743      
1 1 1 17 16 11 o 0 86.9641 6.70688 145.85   22.27   37.6753    -160.159    91.0597     19.8415      
1 1 1 17 16 12 o 0 36.3272 11.5295 25.85    17.93   12.7346    38.1915     81.1356     38.1915      
1 1 1 17 16 13 o 0 153.553 6.67578 456.81   39.14   195.813    168.398     37.1819     168.398      
1 1 1 17 16 14 o 0 60.2608 8.50109 71.62    19.56   63.4756    32.0607     1.55352     32.0607      
1 1 1 17 16 15 o 0 105.307 7.0632  218.88   28.4    145.868    -134.59     61.132      -134.59      
1 1 1 17 16 16 o 0 60.8141 9.55208 77.7     22.18   59.9818    23.2886     6.5065      -156.711     
1 1 1 17 16 17 o 0 29.4462 11.6808 16.76    19.53   25.6608    -15.4571    1.90374     -15.4571     
1 1 1 17 16 18 o 0 41.2619 15.6016 63.79    33.67   22.3383    -128.505    36.1687     51.4946      
1 1 1 17 16 19 o 0 ?       ?       -13.33   13.94   ?          ?           ?           ?            
1 1 1 17 16 20 o 0 ?       ?       9.94     18.94   ?          ?           ?           ?            
1 1 1 17 17 0  o 0 92.4857 12.1785 172.19   41.34   17.474     180         20.9293     -1.62375e-13 
1 1 1 17 17 1  o 0 157.454 9.95835 480.12   59.32   121.524    90          60.4956     90           
1 1 1 17 17 2  o 0 31.4326 17.9304 25.18    33.23   0.356073   180         1.33479     9.05356e-13  
1 1 1 17 17 3  o 0 130.434 8.01267 329.05   39.56   128.088    90          70.8918     -90          
1 1 1 17 17 4  o 0 224.801 11.0022 975.46   93.92   219.597    0           121.48      2.36186e-15  
1 1 1 17 17 5  o 0 103.696 8.00762 209.43   31.27   14.1445    -90         7.93216     -90          
1 1 1 17 17 6  o 0 297.415 12.247  1709.6   138.54  286.497    0           54.9174     -6.33572e-17 
1 1 1 17 17 7  f 1 26.3039 15.5795 15.71    26.51   1.6463     -90         9.52989     90           
1 1 1 17 17 8  o 0 103.851 8.42197 210.9    32.89   107.333    0           33.8251     180          
1 1 1 17 17 9  o 0 222.858 10.9545 964.32   92.7    228.637    -90         24.3888     -90          
1 1 1 17 17 10 o 0 75.526  12.7183 119.23   33.55   58.9422    180         32.6891     180          
1 1 1 17 17 11 o 0 80.542  8.91505 129.45   26.65   71.2509    90          37.799      90           
1 1 1 17 17 12 o 0 161.322 8.97814 507.06   54.91   157.939    0           43.1664     0            
1 1 1 17 17 13 o 0 20.0399 13.311  -3.4     25.88   11.0779    90          22.9015     -90          
1 1 1 17 17 14 o 0 25.4693 15.3359 15.3     26.42   19.6755    0           22.1181     180          
1 1 1 17 17 15 o 0 102.985 11.2992 218.89   43.21   115.02     -90         14.6621     -90          
1 1 1 17 17 16 o 0 18.9789 12.5123 1.01     22.31   4.48808    180         4.27646     -1.76388e-14 
1 1 1 17 17 17 o 0 23.4238 14.5946 15.65    25.7    21.9149    -90         8.09043     90           
1 1 1 17 17 18 o 0 ?       ?       5.79     46.65   ?          ?           ?           ?            
1 1 1 17 17 19 o 0 ?       ?       103.22   23.3    ?          ?           ?           ?            
1 1 1 18 0  0  o 0 733.071 44.3897 10639    1232.04 747.942    180         104.857     180          
1 1 1 18 0  1  o 0 20.55   13.032  3.74     21.55   0.680625   -45         14.288      135          
1 1 1 18 0  2  o 0 575.43  26.7133 6422.22  584.04  583.696    -90         33.3093     90           
1 1 1 18 0  3  o 0 829.667 38.2066 13479.8  1204.48 837.917    45          79.0328     45           
1 1 1 18 0  4  o 0 737.176 34.1029 10601.4  955.21  740.199    180         67.858      6.80233e-14  
1 1 1 18 0  5  o 0 201.803 10.3724 784.84   79.44   200.181    -45         60.9997     -45          
1 1 1 18 0  6  o 0 547.904 29.9091 5870.45  621.44  559.027    90          46.4117     90           
1 1 1 18 0  7  o 0 77.6629 9.57151 120.52   27.41   32.4833    -135        20.7221     45           
1 1 1 18 0  8  o 0 201.095 12.8337 784.8    97.62   200.024    180         5.25617     2.66058e-13  
1 1 1 18 0  9  o 0 356.195 18.642  2472.63  251.95  348.679    135         4.4443      135          
1 1 1 18 0  10 o 0 192     9.92695 713.03   72.33   184.569    -90         25.052      90           
1 1 1 18 0  11 o 0 108.237 10.3564 231.28   41.9    111.98     -135        52.7004     45           
1 1 1 18 0  12 o 0 213.382 11.6964 887.23   94.64   216.165    0           30.3727     0            
1 1 1 18 0  13 o 0 29.2185 16.5515 22.91    28.09   4.09342    135         5.14822     -45          
1 1 1 18 0  14 o 0 98.7694 9.52112 193.57   35.14   95.0989    90          3.62574     90           
1 1 1 18 0  15 o 0 24.0482 14.6867 11.68    25.01   3.02647    45          2.92867     -135         
1 1 1 18 0  16 o 0 22.0867 14.4199 1.4      28.76   13.8348    0           22.6393     -180         
1 1 1 18 0  17 f 1 50.7752 16.5043 66.82    28.21   54.2114    135         14.7887     -45          
1 1 1 18 0  18 o 0 29.2914 17.6722 27.55    35.24   4.39361    -90         0.823494    -90          
1 1 1 18 0  19 o 0 39.8282 23.0603 85.19    55.99   39.6482    45          9.22277     -135         
1 1 1 18 0  20 o 0 ?       ?       -18.47   34.31   ?          ?           ?           ?            
1 1 1 18 0  21 o 0 ?       ?       -26.34   4.46    ?          ?           ?           ?            
1 1 1 18 1  0  o 0 320.436 15.0143 1979.02  182.78  328.278    0           4.40858     1.37172e-12  
1 1 1 18 1  1  o 0 249.503 11.4491 1192.64  109.07  218.305    8.99046     55.1728     -171.01      
1 1 1 18 1  2  o 0 128.275 5.29829 314.37   25.95   59.3182    -136.154    112.471     43.8464      
1 1 1 18 1  3  o 0 450.262 16.2524 3897.89  279.41  505.659    174.537     111.258     174.537      
1 1 1 18 1  4  o 0 261.065 8.85532 1303.89  88.27   209.198    76.7046     91.2472     -103.295     
1 1 1 18 1  5  o 0 196.93  7.41834 741.59   55.78   165.274    121.194     39.3194     -58.8063     
1 1 1 18 1  6  o 0 111.947 6.99286 239.66   29.89   72.0564    132.808     25.6593     -47.1919     
1 1 1 18 1  7  o 0 229.218 9.29844 1006.76  81.38   206.11     -52.0243    29.9926     127.976      
1 1 1 18 1  8  o 0 156.907 7.5947  471.49   45.5    193.57     -11.7385    101.269     -11.7385     
1 1 1 18 1  9  o 0 153.385 7.78956 451.17   45.62   71.8074    -172.929    146.223     7.0714       
1 1 1 18 1  10 o 0 252.311 10.5006 1229.58  101.16  212.203    -67.2204    52.3837     112.78       
1 1 1 18 1  11 o 0 385.806 14.4757 2921.6   213.24  444.738    22.848      97.6006     22.848       
1 1 1 18 1  12 o 0 98.0209 6.62901 184.83   24.81   84.2327    -61.1408    20.4458     118.859      
1 1 1 18 1  13 o 0 96.4465 6.32989 179.16   23.31   123.399    127.868     78.6073     127.868      
1 1 1 18 1  14 o 0 98.4277 6.82512 187.29   25.65   106.371    -72.1162    36.4263     -72.1162     
1 1 1 18 1  15 o 0 97.4886 6.54431 184.17   24.36   126.842    -147.134    40.8546     -147.134     
1 1 1 18 1  16 o 0 103.357 7.00387 209.19   27.64   123.425    -77.2651    26.1672     -77.2651     
1 1 1 18 1  17 o 0 46.5587 11.6589 47.61    20.7    40.552     -157.309    10.1701     22.6911      
1 1 1 18 1  18 o 0 36.1674 13.4212 29.5     24.66   33.9457    -79.415     1.73087     -79.415      
1 1 1 18 1  19 o 0 24.6605 11.3234 -0.79    24.47   14.9444    171.156     0.532116    -8.84381     
1 1 1 18 1  20 o 0 ?       ?       86.03    24.48   ?          ?           ?           ?            
1 1 1 18 1  21 o 0 ?       ?       21.35    17.03   ?          ?           ?           ?            
1 1 1 18 2  0  o 0 626.303 28.3951 7615.05  675.85  643.556    180         17.6524     2.5581e-13   
1 1 1 18 2  1  o 0 618.195 20.8643 7381.3   492.48  605.224    -146.622    48.8749     33.378       
1 1 1 18 2  2  o 0 628.817 22.0446 7647.36  529.28  689.807    64.1576     104.509     64.1576      
1 1 1 18 2  3  o 0 723.78  22.5312 10137.3  622.66  888.636    -175.873    316.33      -175.873     
1 1 1 18 2  4  o 0 77.3839 6.45079 114.45   19.06   2.84448    137.846     86.3292     -42.1535     
1 1 1 18 2  5  o 0 283.12  9.90554 1534.79  107.08  225.701    -177.991    100.073     2.00922      
1 1 1 18 2  6  o 0 165.923 6.85209 526.46   43.41   167.043    72.4067     34.0114     72.4067      
1 1 1 18 2  7  o 0 264.627 9.69517 1342.32  97.96   226.676    123.784     64.4184     -56.2158     
1 1 1 18 2  8  o 0 200.591 8.22827 771.02   63.02   143.911    -121.551    101.773     58.4487      
1 1 1 18 2  9  o 0 116.032 6.87307 257.94   30.45   70.019     98.2845     70.407      -81.7155     
1 1 1 18 2  10 o 0 263.261 10.1076 1337.59  101.6   159.73     -160.4      179.956     19.6005      
1 1 1 18 2  11 o 0 128.805 7.6921  319.27   37.83   121.943    172.176     1.4399      -7.8242      
1 1 1 18 2  12 o 0 72.6492 7.67151 101.8    21.28   68.9623    169.22      8.24675     169.22       
1 1 1 18 2  13 o 0 137.624 5.89368 364.39   30.97   133.623    -1.11252    2.6235      -1.11252     
1 1 1 18 2  14 o 0 24.439  10.885  -7.14    20.62   23.442     108.939     72.3867     108.939      
1 1 1 18 2  15 o 0 49.5738 10.671  50.55    19.62   47.3907    105.468     1.26349     -74.5321     
1 1 1 18 2  16 o 0 53.0875 8.11054 55.68    16.44   58.6609    138.596     20.808      138.596      
1 1 1 18 2  17 o 0 71.2309 5.8057  99.56    15.79   91.0014    -129.027    37.5037     -129.027     
1 1 1 18 2  18 o 0 56.5891 8.93233 67.6     19.3    67.9922    26.764      25.3277     26.764       
1 1 1 18 2  19 o 0 55.1306 14.3756 88.61    30.57   45.4403    -92.2437    14.9571     87.7563      
1 1 1 18 2  20 o 0 ?       ?       -66.45   22.22   ?          ?           ?           ?            
1 1 1 18 3  0  o 0 29.5993 15.454  24.57    22.6    4.73172    0           45.819      -180         
1 1 1 18 3  1  o 0 403.665 13.2513 3125.48  204.24  404.777    76.0265     7.02005     -103.973     
1 1 1 18 3  2  o 0 264.148 8.68357 1334.76  87.58   283.529    25.7956     48.2519     25.7956      
1 1 1 18 3  3  o 0 450.762 14.0416 3899.57  241.67  502.393    94.9354     100.859     94.9354      
1 1 1 18 3  4  o 0 94.9797 7.16113 172.46   25.97   11.225     -24.4678    131.056     155.532      
1 1 1 18 3  5  o 0 165.01  7.15189 520.63   45.06   152.859    77.981      10.5765     77.981       
1 1 1 18 3  6  o 0 152.347 6.51033 443.77   37.87   155.772    -98.6725    53.2834     -98.6725     
1 1 1 18 3  7  o 0 278.785 10.7228 1491.28  114.14  274.457    160.25      4.12138     160.25       
1 1 1 18 3  8  o 0 70.2159 9.49277 94.6     25.45   22.6083    177.379     0.32765     -2.62134     
1 1 1 18 3  9  o 0 172.616 7.28738 571.16   48.03   139.574    -132.657    46.0957     47.3427      
1 1 1 18 3  10 o 0 87.1929 7.4312  146.01   24.74   19.4827    67.2604     110.718     -112.74      
1 1 1 18 3  11 o 0 149.387 7.26167 429.13   41.42   154.695    131.617     19.6889     131.617      
1 1 1 18 3  12 o 0 32.5085 12.6052 13.65    22.38   1.03864    -121.909    12.6789     58.0909      
1 1 1 18 3  13 f 1 110.897 5.55469 236.41   23.52   136.442    3.16445     68.1934     3.16445      
1 1 1 18 3  14 o 0 86.5126 7.21415 144.93   23.83   64.8315    31.2358     26.6559     -148.764     
1 1 1 18 3  15 o 0 51.8536 11.2413 55.56    21.63   14.6479    -139.332    10.6732     -139.332     
1 1 1 18 3  16 o 0 47.0891 11.3604 46.94    20.22   46.0686    -173.597    18.7668     -173.597     
1 1 1 18 3  17 o 0 99.2016 7.38702 196.49   27.98   119.078    -137.1      30.9866     -137.1       
1 1 1 18 3  18 o 0 41.7525 11.0664 40.12    17.93   37.8035    152.075     4.2316      -27.9248     
1 1 1 18 3  19 o 0 34.9258 13.826  35.47    27.31   29.5257    7.84715     2.58839     -172.153     
1 1 1 18 3  20 o 0 ?       ?       -4.21    21.85   ?          ?           ?           ?            
1 1 1 18 4  0  f 1 482.931 23.3884 4516.08  428.96  497.359    0           63.9956     -3.48681e-14 
1 1 1 18 4  1  o 0 549.208 17.9944 5808.51  377.34  625.241    173.46      132.784     173.46       
1 1 1 18 4  2  o 0 599.452 19.3291 6929.06  442.41  656.448    64.7741     96.3344     64.7741      
1 1 1 18 4  3  o 0 306.36  10.0338 1796.66  117.37  309.584    -90.4537    13.1393     -90.4537     
1 1 1 18 4  4  o 0 639.038 20.6043 7886.76  502.74  659.069    -69.2505    37.3466     -69.2505     
1 1 1 18 4  5  f 1 321.546 11.4968 1982.02  141.15  200.644    -134.017    230.124     45.9828      
1 1 1 18 4  6  o 0 321.942 12.5134 1990.16  153.82  450.774    11.0229     271.893     11.0229      
1 1 1 18 4  7  o 0 120.836 7.32589 279.43   33.8    88.356     -160.748    27.8772     -160.748     
1 1 1 18 4  8  o 0 183.416 7.99921 644.62   56.02   230.286    -100.734    117.543     -100.734     
1 1 1 18 4  9  o 0 76.5567 32.1919 37.61    159.88  44.3723    -20.6522    1.07665     159.348      
1 1 1 18 4  10 o 0 136.438 6.72425 357.16   35.03   101.237    -16.7021    43.6739     163.298      
1 1 1 18 4  11 o 0 229.246 9.00252 1014.68  78.8    179.501    -67.5901    105.504     112.41       
1 1 1 18 4  12 o 0 182.642 6.61919 641.89   46.16   183.076    163.214     2.82184     163.214      
1 1 1 18 4  13 o 0 236.364 8.28267 1083.21  74.75   238.249    -96.293     14.8465     -96.293      
1 1 1 18 4  14 o 0 80.4942 7.4542  125.61   22.91   66.3449    58.1585     9.7498      -121.842     
1 1 1 18 4  15 o 0 72.0646 7.145   100.99   19.66   97.8931    123.363     47.7527     123.363      
1 1 1 18 4  16 o 0 29.6839 11.0176 14.81    16.62   0.309014   173.423     0.247883    -6.577       
1 1 1 18 4  17 o 0 30.3761 11.4201 16.43    17.97   18.5022    154.487     4.12833     154.487      
1 1 1 18 4  18 o 0 21.7078 10.1262 -12.19   20.56   9.58355    173.973     6.38633     -6.02733     
1 1 1 18 4  19 o 0 24.6002 10.5971 8.39     18.06   14.7432    -120.402    4.82045     59.5983      
1 1 1 18 4  20 o 0 ?       ?       -10.97   33.17   ?          ?           ?           ?            
1 1 1 18 4  21 o 0 ?       ?       12.47    30.52   ?          ?           ?           ?            
1 1 1 18 5  0  o 0 215.954 10.8414 898.44   88.88   222.223    180         101.602     -3.60429e-14 
1 1 1 18 5  1  o 0 198.165 7.34568 750.78   55.58   167.081    170.223     49.0433     -9.77658     
1 1 1 18 5  2  o 0 498.674 15.1152 4776.6   287.8   532.154    40.3082     56.3667     40.3082      
1 1 1 18 5  3  o 0 406.492 14.8557 3173.2   230.57  438.073    -17.6115    64.2595     -17.6115     
1 1 1 18 5  4  o 0 671.602 21.1702 8719.93  542.87  735.47     -6.99293    126.686     -6.99293     
1 1 1 18 5  5  o 0 478.797 19.0149 4427.63  347.62  463.046    -161.198    18.9926     18.802       
1 1 1 18 5  6  o 0 641.194 21.9585 7993.05  537.59  643.273    -42.9065    12.7618     137.093      
1 1 1 18 5  7  o 0 325.335 14.4092 2040.19  178.99  296.935    -132.662    46.6907     47.3382      
1 1 1 18 5  8  o 0 195.655 7.77057 733.46   58.05   249.225    -10.982     130.714     -10.982      
1 1 1 18 5  9  o 0 431.44  16.1194 3629.94  265.54  414.244    98.8327     6.96008     -81.1673     
1 1 1 18 5  10 o 0 198.326 8.40673 756.9    63.66   242.25     -159.906    84.0703     -159.906     
1 1 1 18 5  11 o 0 92.7517 6.71758 165.3    23.79   38.3436    80.2088     94.5172     -99.7912     
1 1 1 18 5  12 o 0 107.746 6.42686 223.33   26.44   107.805    -170.292    8.46531     -170.292     
1 1 1 18 5  13 o 0 129.862 6.70779 325.3    33.26   111.39     -153.335    25.9031     26.6646      
1 1 1 18 5  14 o 0 126.33  6.89122 308.77   33.24   118.962    -152.007    3.44512     -152.007     
1 1 1 18 5  15 o 0 72.7201 6.78527 102.69   18.84   87.4293    141.172     21.6859     141.172      
1 1 1 18 5  16 o 0 98.715  6.42321 190.41   24.21   117.955    136.014     26.5079     136.014      
1 1 1 18 5  17 o 0 79.6326 6.66001 125.85   20.25   69.8999    35.4408     25.7395     -144.559     
1 1 1 18 5  18 o 0 44.4994 14.2342 50.58    27.29   49.7258    -27.7588    15.5228     -27.7588     
1 1 1 18 5  19 o 0 22.4794 10.5148 -5.68    22.36   6.91758    -32.0207    21.0041     147.979      
1 1 1 18 5  20 o 0 ?       ?       96.76    56.46   ?          ?           ?           ?            
1 1 1 18 5  21 o 0 ?       ?       4.77     13.47   ?          ?           ?           ?            
1 1 1 18 6  0  o 0 94.5254 8.44795 174.79   29.93   36.0713    180         3.2937      -7.31267e-14 
1 1 1 18 6  1  o 0 238.929 8.23649 1091.84  75.14   236.565    17.0747     5.59809     17.0747
[truncated: 1,133,750 more chars]
