# Supplementary material for: Compact tape-driven sample delivery system for serial femtosecond crystallography
Source: J Appl Crystallogr. 2026 Feb 9;59(Pt 2):291–302. doi: 10.1107/S1600576726000063 (PMC13060467; doi:10.1107/S1600576726000063)
Supplement: Supplementary file 2 [file j-59-00291-sup2.zip › 9v3r_sf.cif]

data_r9v3rsf
# 
_audit.revision_id     1_0 
_audit.creation_date   ? 
_audit.update_record   'Initial release' 
# 
_cell.entry_id      9v3r 
_cell.length_a      79.500 
_cell.length_b      79.500 
_cell.length_c      38.200 
_cell.angle_alpha   90.000 
_cell.angle_beta    90.000 
_cell.angle_gamma   90.000 
# 
_diffrn_radiation_wavelength.id           1 
_diffrn_radiation_wavelength.wavelength   1.24 
# 
_entry.id   9v3r 
# 
_exptl_crystal.id   1 
# 
_reflns_scale.group_code   1 
# 
_symmetry.entry_id               9v3r 
_symmetry.space_group_name_H-M   'P 43 21 2' 
_symmetry.Int_Tables_number      96 
# 
loop_
_refln.crystal_id 
_refln.wavelength_id 
_refln.scale_group_code 
_refln.index_h 
_refln.index_k 
_refln.index_l 
_refln.status 
_refln.pdbx_r_free_flag 
_refln.F_meas_au 
_refln.F_meas_sigma_au 
_refln.pdbx_FWT 
_refln.pdbx_PHWT 
_refln.pdbx_DELFWT 
_refln.pdbx_DELPHWT 
1 1 1 0  0  4  o 0 292.119 32.8305   301.828    180          208.288    1.96862e-13  
1 1 1 0  0  8  o 0 419.427 33.2942   415.806    0            80.8031    -4.17512e-14 
1 1 1 0  0  12 o 0 155.062 27.6126   127.697    180          44.1368    4.40545e-14  
1 1 1 0  0  16 o 0 413.793 41.3418   384.899    0            73.661     180          
1 1 1 0  0  20 o 0 125.176 8.70714   121.66     180          35.2584    180          
1 1 1 1  0  1  o 0 217.005 15.9306   225.024    -135         216.093    45           
1 1 1 1  0  2  o 0 724.357 26.0683   753.865    180          162.447    180          
1 1 1 1  0  3  o 0 574.826 24.9559   596.359    -45          82.3787    -45          
1 1 1 1  0  4  o 0 467.201 20.0689   490.419    90           158.394    90           
1 1 1 1  0  5  o 0 102.913 8.11252   14.3617    45           0.269305   45           
1 1 1 1  0  6  o 0 246.934 13.8972   259.887    180          40.6074    4.4907e-14   
1 1 1 1  0  7  o 0 128.682 7.45918   96.3949    -45          18.8723    -45          
1 1 1 1  0  8  o 0 301.858 15.4263   298.922    -90          133.882    -90          
1 1 1 1  0  9  o 0 296.066 14.2053   280.973    -135         21.8673    -135         
1 1 1 1  0  10 o 0 126.059 8.75474   115.83     180          82.4409    1.07307e-14  
1 1 1 1  0  11 o 0 117.553 10.3993   112.47     135          143.502    -45          
1 1 1 1  0  12 o 0 483.411 28.1464   452.797    -90          86.3564    90           
1 1 1 1  0  13 o 0 121.508 9.25116   109.899    -135         0.921061   45           
1 1 1 1  0  14 o 0 71.1729 13.2684   53.0309    0            17.8303    180          
1 1 1 1  0  15 o 0 66.5494 12.9583   56.8848    -45          12.6853    -45          
1 1 1 1  0  16 o 0 117.413 7.59322   108.856    -90          4.27522    -90          
1 1 1 1  0  17 o 0 104.765 7.68339   93.604     45           26.2179    -135         
1 1 1 1  0  18 o 0 33.6891 16.1694   30.9324    0            26.1264    180          
1 1 1 1  0  19 o 0 59.0443 13.3498   59.6576    -45          9.37275    -45          
1 1 1 1  0  20 o 0 21.0961 13.8179   18.5916    90           10.2012    -90          
1 1 1 1  0  21 o 0 19.7244 13.6062   ?          ?            ?          ?            
1 1 1 1  0  22 o 0 24.7351 16.2663   ?          ?            ?          ?            
1 1 1 1  1  1  o 0 439.295 18.3256   454.12     -90          31.7807    -90          
1 1 1 1  1  2  o 0 723.881 25.858    752.902    0            97.7769    -4.87935e-14 
1 1 1 1  1  3  o 0 29.4887 13.0213   5.13581    -90          56.4549    90           
1 1 1 1  1  4  o 0 121.563 6.95285   125.769    0            93.4726    180          
1 1 1 1  1  5  o 0 278.668 13.0085   289.822    90           49.7115    -90          
1 1 1 1  1  6  f 1 349.184 16.4122   367.609    0            60.7576    180          
1 1 1 1  1  7  o 0 172.3   8.92894   158.574    -90          65.0509    -90          
1 1 1 1  1  8  o 0 88.6833 8.67678   61.0225    0            37.836     -180         
1 1 1 1  1  9  o 0 562.808 28.3263   534.302    -90          113.425    90           
1 1 1 1  1  10 o 0 114.887 9.28728   105.09     0            97.1264    180          
1 1 1 1  1  11 o 0 242.617 12.3415   233.299    90           11.1474    -90          
1 1 1 1  1  12 f 1 103.955 10.1167   88.2775    180          17.5372    -180         
1 1 1 1  1  13 o 0 257.533 14.2728   234.634    -90          84.0649    -90          
1 1 1 1  1  14 o 0 223.89  11.5817   222.144    180          1.86959    180          
1 1 1 1  1  15 o 0 36.5053 16.024    9.88962    90           6.52388    -90          
1 1 1 1  1  16 o 0 184.041 9.51783   170.718    180          14.7668    180          
1 1 1 1  1  17 o 0 82.0943 9.31249   73.3879    -90          20.1467    90           
1 1 1 1  1  18 f 1 104.328 9.79964   110.037    180          9.03412    2.00722e-14  
1 1 1 1  1  19 o 0 84.7369 11.4727   85.7521    -90          36.2124    -90          
1 1 1 1  1  20 o 0 29.5792 16.5389   25.7631    180          6.04466    180          
1 1 1 1  1  21 o 0 24.5263 15.5422   ?          ?            ?          ?            
1 1 1 1  1  22 o 0 27.1856 18.9085   ?          ?            ?          ?            
1 1 1 1  1  23 o 0 32.2804 1.99769   ?          ?            ?          ?            
1 1 1 2  0  1  o 0 183.621 8.52201   113.1      -45          73.0815    -45          
1 1 1 2  0  2  o 0 73.7127 26.8124   74.7866    -90          268.978    90           
1 1 1 2  0  3  o 0 22.803  12.4911   3.31627    45           63.0063    -135         
1 1 1 2  0  4  o 0 193.519 9.81726   193.558    0            86.5842    2.71114e-14  
1 1 1 2  0  5  o 0 279.737 14.5171   289.532    135          0.543192   -45          
1 1 1 2  0  6  o 0 159.672 8.95409   159.225    90           34.0043    90           
1 1 1 2  0  7  o 0 204.84  10.8154   205.501    45           171.529    -135         
1 1 1 2  0  8  o 0 342.504 17.9602   337.946    180          75.6089    180          
1 1 1 2  0  9  o 0 290.028 15.2395   274.241    -45          27.8034    -45          
1 1 1 2  0  10 o 0 571.202 30.6988   528.717    -90          18.1011    90           
1 1 1 2  0  11 o 0 84.5537 9.50001   53.4092    -135         39.2541    45           
1 1 1 2  0  12 o 0 351.768 18.0468   328.308    0            1.44694    -180         
1 1 1 2  0  13 o 0 21.7532 14.2175   7.82924    135          83.3869    -45          
1 1 1 2  0  14 o 0 81.502  10.3002   58.2286    -90          0.487883   -90          
1 1 1 2  0  15 o 0 51.4692 16.5707   48.2594    45           44.03      -135         
1 1 1 2  0  16 o 0 45.0743 16.0678   33.4194    0            15.3607    180          
1 1 1 2  0  17 o 0 32.9264 17.2439   8.10016    -45          2.35959    135          
1 1 1 2  0  18 o 0 32.3068 16.1993   28.3717    -90          25.2139    90           
1 1 1 2  0  19 o 0 34.0467 16.6673   21.1404    45           4.69028    45           
1 1 1 2  0  20 o 0 134.217 12.663    129.417    0            19.3282    1.01637e-14  
1 1 1 2  0  21 o 0 42.8421 20.1239   ?          ?            ?          ?            
1 1 1 2  0  22 o 0 14.803  10.3428   ?          ?            ?          ?            
1 1 1 2  1  0  o 0 457.076 37.2386   475.356    180          328.529    -3.17974e-14 
1 1 1 2  1  1  o 0 450.813 11.4497   433.808    -45.5681     52.0955    134.432      
1 1 1 2  1  2  o 0 593.903 18.0644   615.536    36.1318      11.2361    36.1318      
1 1 1 2  1  3  o 0 223.177 6.68485   210.074    -33.7946     15.4964    146.205      
1 1 1 2  1  4  f 1 265.27  8.24816   372.618    156.552      232.855    156.552      
1 1 1 2  1  5  o 0 290.898 9.44879   290.261    44.8195      17.6095    -135.181     
1 1 1 2  1  6  o 0 313.165 11.2868   239.528    139.21       163.503    -40.7903     
1 1 1 2  1  7  o 0 385.465 13.3865   303.282    159.431      155.791    -20.5689     
1 1 1 2  1  8  o 0 190.334 7.3982    157.957    13.0211      32.2841    -166.979     
1 1 1 2  1  9  o 0 132.005 5.94836   30.5573    85.0864      163.303    -94.9136     
1 1 1 2  1  10 o 0 262.578 9.60502   261.232    108.537      58.5876    108.537      
1 1 1 2  1  11 o 0 306.165 10.1458   371.432    158.005      181.747    158.005      
1 1 1 2  1  12 o 0 280.609 10.7023   277.742    32.4311      41.1985    32.4311      
1 1 1 2  1  13 f 1 277.712 9.59823   229.048    -177.292     37.9682    2.70773      
1 1 1 2  1  14 o 0 94.2886 6.30553   17.1844    126.801      134.262    -53.1986     
1 1 1 2  1  15 o 0 124.172 5.75764   143.977    -125.426     62.8395    -125.426     
1 1 1 2  1  16 o 0 113.028 6.17036   121.032    85.3329      45.8153    85.3329      
1 1 1 2  1  17 o 0 108.754 6.07158   100.278    -85.113      13.2086    -85.113      
1 1 1 2  1  18 o 0 27.7419 11.1719   11.5955    129.579      64.2207    129.579      
1 1 1 2  1  19 o 0 32.2233 12.0026   20.2496    -151.655     3.02536    -151.655     
1 1 1 2  1  20 o 0 95.9783 9.6973    114.752    -22.6793     47.1626    -22.6793     
1 1 1 2  1  21 o 0 24.8622 10.9446   ?          ?            ?          ?            
1 1 1 2  1  22 o 0 39.392  16.1343   ?          ?            ?          ?            
1 1 1 2  2  0  o 0 471.009 29.9819   478.898    180          44.8056    -180         
1 1 1 2  2  1  o 0 906.319 28.4578   924.706    90           115.298    -90          
1 1 1 2  2  2  o 0 809.374 25.9853   832.273    0            22.974     -180         
1 1 1 2  2  3  f 1 1008.36 38.3113   1037.33    -90          147.935    -90          
1 1 1 2  2  4  o 0 13.762  9.58717   1.93804    180          104.415    1.28175e-14  
1 1 1 2  2  5  o 0 236.05  12.2318   250.097    -90          58.1415    90           
1 1 1 2  2  6  o 0 291.15  15.2767   304.987    0            93.543     2.94532e-14  
1 1 1 2  2  7  o 0 338.673 15.938    339.649    90           4.43833    90           
1 1 1 2  2  8  o 0 145.453 8.57945   142.423    180          53.5405    1.86652e-14  
1 1 1 2  2  9  o 0 200.297 10.7823   151.764    -90          98.0053    -90          
1 1 1 2  2  10 o 0 350.349 17.7203   324.279    180          40.1962    -6.07437e-14 
1 1 1 2  2  11 o 0 691.074 36.437    661.935    -90          25.5297    90           
1 1 1 2  2  12 o 0 108.071 9.86023   92.1706    180          22.4313    180          
1 1 1 2  2  13 o 0 87.9913 26.8709   76.0118    90           23.4762    -90          
1 1 1 2  2  14 o 0 337.321 16.5032   333.391    0            75.7897    180          
1 1 1 2  2  15 o 0 277.989 14.2223   265.943    90           42.5973    90           
1 1 1 2  2  16 o 0 41.7462 16.5601   34.8277    180          36.0334    1.37779e-14  
1 1 1 2  2  17 o 0 209.455 10.9286   186.495    90           23.0156    -90          
1 1 1 2  2  18 o 0 52.9991 14.338    15.3742    0            7.71209    0            
1 1 1 2  2  19 o 0 121.292 11.4772   122.246    -90          34.5471    -90          
1 1 1 2  2  20 o 0 18.0372 12.6705   11.2208    180          5.60456    3.15575e-14  
1 1 1 2  2  21 o 0 19.0345 12.8996   ?          ?            ?          ?            
1 1 1 2  2  22 o 0 64.1993 14.5797   ?          ?            ?          ?            
1 1 1 2  2  23 o 0 23.0695 14.5444   ?          ?            ?          ?            
1 1 1 3  0  1  f 1 259.035 9.74238   256.771    45           172.254    45           
1 1 1 3  0  2  o 0 302.843 3.0111    229.985    0            196.691    0            
1 1 1 3  0  3  o 0 479.077 21.4018   490.761    -45          113.578    -45          
1 1 1 3  0  4  o 0 23.4958 13.1401   3.80607    -90          67.9976    90           
1 1 1 3  0  5  o 0 348.255 17.6464   367.398    45           27.4086    45           
1 1 1 3  0  6  o 0 419.224 20.7151   437.318    0            53.3283    -180         
1 1 1 3  0  7  o 0 543.366 29.7458   542.687    135          167.083    135          
1 1 1 3  0  8  o 0 395.516 22.1232   388.573    90           13.9114    90           
1 1 1 3  0  9  o 0 216.74  10.7717   204.057    -135         15.5132    45           
1 1 1 3  0  10 o 0 176.562 11.7984   97.9728    180          60.4252    180          
1 1 1 3  0  11 o 0 562.295 28.2377   536.333    135          79.521     135          
1 1 1 3  0  12 o 0 565.076 26.3703   525.199    90           55.167     90           
1 1 1 3  0  13 o 0 87.0321 36.4676   65.4064    -135         0.830877   -135         
1 1 1 3  0  14 o 0 303.003 15.6504   298.13     180          26.6776    180          
1 1 1 3  0  15 o 0 50.3515 17.8604   4.48805    135          0.667687   135          
1 1 1 3  0  16 f 1 102.768 7.23443   94.4675    90           11.0784    90           
1 1 1 3  0  17 o 0 108.135 7.44141   95.808     45           10.4508    45           
1 1 1 3  0  18 o 0 19.9889 13.2504   4.70155    0            11.6227    180          
1 1 1 3  0  19 o 0 92.5995 12.4691   92.8357    -45          33.059     -45          
1 1 1 3  0  20 o 0 104.454 13.6761   100.238    90           4.54782    90           
1 1 1 3  0  21 f 1 42.0044 23.5113   ?          ?            ?          ?            
1 1 1 3  0  22 o 0 46.4341 18.102    ?          ?            ?          ?            
1 1 1 3  1  0  o 0 454.754 15.6977   473.77     180          48.0837    2.61219e-13  
1 1 1 3  1  1  o 0 449.627 12.4482   430.661    -49.5457     54.4568    130.454      
1 1 1 3  1  2  o 0 333.483 7.07737   322.986    161.238      24.7758    -18.762      
1 1 1 3  1  3  o 0 85.5356 4.56961   14.8401    -174.903     29.8957    5.09736      
1 1 1 3  1  4  o 0 229.567 8.27501   198.606    -123.851     57.9444    56.1494      
1 1 1 3  1  5  o 0 322.812 12.1855   372.239    64.3121      82.8642    64.3121      
1 1 1 3  1  6  o 0 202.991 7.05352   192.356    103.626      10.2733    -76.3743     
1 1 1 3  1  7  o 0 409.343 14.3546   395.364    127.523      14.7425    -52.4768     
1 1 1 3  1  8  o 0 626.846 23.9548   608.943    138.127      6.2535     -41.8728     
1 1 1 3  1  9  o 0 202.12  7.84993   163.563    91.4327      28.9938    -88.5673     
1 1 1 3  1  10 o 0 345.823 12.0786   341.609    -121.112     61.3223    -121.112     
1 1 1 3  1  11 o 0 430.526 15.4112   463.994    -53.799      120.22     -53.799      
1 1 1 3  1  12 o 0 344.92  13.4964   360.373    -56.8132     87.7015    -56.8132     
1 1 1 3  1  13 o 0 74.9692 8.02272   33.6158    -142.469     19.4101    37.5313      
1 1 1 3  1  14 f 1 130.592 6.63778   84.0606    -144.112     72.2012    35.8876      
1 1 1 3  1  15 o 0 196.356 7.22902   208.898    -14.2704     49.9095    -14.2704     
1 1 1 3  1  16 o 0 65.7217 8.40545   1.96438    -93.6838     108.399    86.3162      
1 1 1 3  1  17 o 0 18.5562 8.84564   12.2432    150.481      35.5723    150.481      
1 1 1 3  1  18 o 0 36.885  12.1084   16.7157    -108.755     15.7011    71.2447      
1 1 1 3  1  19 o 0 39.8539 11.6248   36.5256    -6.62969     10.374     -6.62969     
1 1 1 3  1  20 o 0 25.2379 10.9291   17.3585    115.128      2.72268    -64.8725     
1 1 1 3  1  21 o 0 30.7934 13.5163   ?          ?            ?          ?            
1 1 1 3  1  22 o 0 27.0383 13.2321   ?          ?            ?          ?            
1 1 1 3  1  23 o 0 22.6659 9.727     ?          ?            ?          ?            
1 1 1 3  2  0  o 0 289.308 10.5294   298.285    180          84.0281    -4.6809e-14  
1 1 1 3  2  1  o 0 325.417 9.15778   380.15     -88.1068     113.587    -88.1068     
1 1 1 3  2  2  o 0 579.073 18.7544   630.134    39.8309      81.4892    39.8309      
1 1 1 3  2  3  o 0 611.198 18.3969   625.037    -153.206     6.0563     -153.206     
1 1 1 3  2  4  o 0 564.823 18.4925   567.589    -84.8946     28.6582    95.1054      
1 1 1 3  2  5  o 0 280.921 9.83256   235.855    11.026       103.872    -168.974     
1 1 1 3  2  6  o 0 362.655 12.5915   296.519    -58.4061     150.901    121.594      
1 1 1 3  2  7  o 0 504.749 18.4996   531.505    -12.297      65.9437    -12.297      
1 1 1 3  2  8  o 0 370.351 12.5447   275.47     -162.39      165.319    17.6103      
1 1 1 3  2  9  o 0 224.353 8.88582   150.041    158.728      103.941    -21.2718     
1 1 1 3  2  10 o 0 371.132 13.376    296.909    -55.2822     78.5631    124.718      
1 1 1 3  2  11 o 0 248.756 9.86427   256.077    44.4128      62.6026    44.4128      
1 1 1 3  2  12 o 0 220.166 8.54622   213.364    177.109      29.9292    177.109      
1 1 1 3  2  13 o 0 87.6932 7.99945   36.0448    75.1684      62.5706    -104.832     
1 1 1 3  2  14 o 0 95.6087 6.54078   69.3646    73.9849      16.1248    -106.015     
1 1 1 3  2  15 o 0 19.003  9.10755   43.2998    20.8346      104.391    20.8346      
1 1 1 3  2  16 o 0 162.704 5.85919   179.364    -89.4996     67.7061    -89.4996     
1 1 1 3  2  17 o 0 109.969 6.60129   75.1926    -89.0099     39.8161    90.9901      
1 1 1 3  2  18 o 0 23.7147 10.388    5.39862    33.6853      28.7157    33.6853      
1 1 1 3  2  19 o 0 24.0473 10.5739   1.8804     131.809      1.99385    -48.1914     
1 1 1 3  2  20 o 0 42.2702 13.0148   39.9499    -97.3236     4.23368    -97.3236     
1 1 1 3  2  21 o 0 32.3808 13.1338   ?          ?            ?          ?            
1 1 1 3  2  22 o 0 38.1178 14.1979   ?          ?            ?          ?            
1 1 1 3  2  23 o 0 45.4449 7.59889   ?          ?            ?          ?            
1 1 1 3  3  0  o 0 266.08  16.5906   269.095    180          7.82588    180          
1 1 1 3  3  1  o 0 226.919 13.9827   56.7233    90           45.1046    90           
1 1 1 3  3  2  o 0 473.49  19.0938   482.069    0            168.935    -2.93016e-14 
1 1 1 3  3  3  o 0 876.708 35.6031   893.598    90           83.1279    -90          
1 1 1 3  3  4  o 0 180.275 8.19669   172.02     180          76.9069    180          
1 1 1 3  3  5  o 0 54.8736 12.8922   18.8137    -90          48.17      90           
1 1 1 3  3  6  o 0 84.8891 6.91241   27.2678    0            13.1365    -180         
1 1 1 3  3  7  o 0 46.2995 16.3651   1.03524    90           3.95416    -90          
1 1 1 3  3  8  o 0 115.105 8.99097   2.17298    180          0.478597   -180         
1 1 1 3  3  9  o 0 276.138 14.3615   259.648    90           61.2991    90           
1 1 1 3  3  10 o 0 12.4238 9.05044   0.713064   180          47.0701    -3.0695e-14  
1 1 1 3  3  11 o 0 332.265 14.2141   316.602    90           27.4772    -90          
1 1 1 3  3  12 o 0 339.511 17.7527   315.276    180          181.355    1.36943e-14  
1 1 1 3  3  13 o 0 167.318 8.75577   151.075    -90          42.1039    90           
1 1 1 3  3  14 o 0 46.8319 17.4865   38.5179    0            93.7753    180          
1 1 1 3  3  15 o 0 227.961 12.1381   216.971    -90          39.2115    90           
1 1 1 3  3  16 o 0 218.837 12.2305   201.159    0            1.20754    -180         
1 1 1 3  3  17 o 0 209.899 11.9312   185.926    -90          9.02522    -90          
1 1 1 3  3  18 o 0 28.9923 16.1168   10.7286    180          7.46303    -2.1461e-14  
1 1 1 3  3  19 o 0 29.8746 15.4945   18.4832    -90          0.20448    90           
1 1 1 3  3  20 o 0 32.6953 17.5603   31.302     180          9.00863    3.52491e-14  
1 1 1 3  3  21 o 0 24.2137 15.6298   ?          ?            ?          ?            
1 1 1 3  3  22 o 0 40.676  24.3696   ?          ?            ?          ?            
1 1 1 4  0  0  o 0 810.817 38.3683   835.879    180          0.290352   -180         
1 1 1 4  0  1  o 0 182.694 13.1962   186.461    -45          67.4285    135          
1 1 1 4  0  2  o 0 777.105 30.1371   792.505    -90          54.5703    90           
1 1 1 4  0  3  o 0 550.405 24.4969   560.48     45           23.0055    45           
1 1 1 4  0  4  o 0 46.0187 12.5628   9.43353    0            37.2003    180          
1 1 1 4  0  5  o 0 256.194 14.0815   268.807    135          67.0069    -45          
1 1 1 4  0  6  o 0 297.847 15.8185   309.096    90           42.658     -90          
1 1 1 4  0  7  o 0 370.907 21.268    368.601    -135         14.8847    45           
1 1 1 4  0  8  o 0 393.822 21.01     385.037    0            86.1284    -180         
1 1 1 4  0  9  o 0 667.913 31.5641   625.908    135          100.677    135          
1 1 1 4  0  10 o 0 281.779 13.7837   258.512    90           101.558    -90          
1 1 1 4  0  11 o 0 545.189 29.2503   517.575    45           31.0725    45           
1 1 1 4  0  12 o 0 198.866 11.1326   183.961    0            15.9406    3.40314e-14  
1 1 1 4  0  13 o 0 15.5864 11.155    1.14164    -45          23.3998    135          
1 1 1 4  0  14 o 0 45.5382 18.6329   24.0526    90           43.5466    -90          
1 1 1 4  0  15 o 0 256.063 12.4374   242.656    -135         44.6357    -135         
1 1 1 4  0  16 f 1 139.6   8.57455   127.661    180          70.5674    180          
1 1 1 4  0  17 o 0 137.668 7.86755   121.364    -45          60.6729    -45          
1 1 1 4  0  18 o 0 18.1436 12.3927   0.628346   -90          1.9753     90           
1 1 1 4  0  19 o 0 22.4732 13.5153   18.1318    -135         20.4317    45           
1 1 1 4  0  20 o 0 25.8806 16.0955   23.8503    0            6.73575    -180         
1 1 1 4  0  21 o 0 48.3548 23.6796   ?          ?            ?          ?            
1 1 1 4  0  22 o 0 68.3416 24.1763   ?          ?            ?          ?            
1 1 1 4  1  0  o 0 15.1495 9.74605   3.49029    0            156.252    -180         
1 1 1 4  1  2  o 0 786.487 22.347    839.607    107.735      74.1644    107.735      
1 1 1 4  1  3  o 0 404.716 11.2078   417.158    154.009      21.2547    154.009      
1 1 1 4  1  4  o 0 289.715 9.72864   282.005    132.873      16.5615    -47.1271     
1 1 1 4  1  5  o 0 269.685 10.5674   303.486    -169.685     64.7151    -169.685     
1 1 1 4  1  6  o 0 251.76  8.39334   279.178    162.728      61.6379    162.728      
1 1 1 4  1  7  o 0 314.055 12.2034   326.561    26.784       47.0377    26.784       
1 1 1 4  1  8  o 0 189.221 7.73966   191.276    -145.527     49.2727    -145.527     
1 1 1 4  1  9  o 0 389.299 13.0668   324.299    140.682      69.7277    -39.3183     
1 1 1 4  1  10 o 0 454.163 15.1676   391.433    80.0635      40.6147    -99.9365     
1 1 1 4  1  11 o 0 405.105 13.6484   295.953    -39.3679     167.371    140.632      
1 1 1 4  1  12 f 1 123.935 6.51059   89.588     96.2347      30.7125    -83.7653     
1 1 1 4  1  13 o 0 212.557 7.97233   207.99     -49.0231     46.9081    -49.0231     
1 1 1 4  1  14 o 0 344.535 10.9338   304.427    60.3995      59.136     -119.6       
1 1 1 4  1  15 o 0 81.3405 6.49052   18.6187    115.451      109.19     -64.5494     
1 1 1 4  1  16 o 0 187.607 6.92436   204.282    0.708067     72.0394    0.708067     
1 1 1 4  1  17 o 0 126.986 5.46057   117.82     -55.309      17.0151    -55.309      
1 1 1 4  1  18 o 0 51.0339 10.1558   45.6498    -107.676     7.54347    -107.676     
1 1 1 4  1  19 o 0 35.4702 12.1267   14.3884    20.4662      33.2777    -159.534     
1 1 1 4  1  20 o 0 25.6514 11.3452   14.0364    -101.825     13.3348    78.1753      
1 1 1 4  1  21 o 0 38.7174 15.6224   ?          ?            ?          ?            
1 1 1 4  1  22 o 0 38.6593 15.0822   ?          ?            ?          ?            
1 1 1 4  1  23 o 0 13.619  6.62377   ?          ?            ?          ?            
1 1 1 4  2  0  o 0 55.371  22.9715   19.2263    180          48.1575    5.96621e-14  
1 1 1 4  2  1  o 0 549.057 11.4622   685.192    -97.757      255.296    -97.757      
1 1 1 4  2  2  o 0 808.385 22.1596   843.992    -7.91001     39.2263    -7.91001     
1 1 1 4  2  3  o 0 596.477 19.0967   614.184    -2.82695     19.8091    -2.82695     
1 1 1 4  2  4  o 0 255.823 9.26315   230.011    -169.848     48.7056    10.152       
1 1 1 4  2  5  o 0 489.345 16.885    490.01     59.9516      36.7822    -120.048     
1 1 1 4  2  6  o 0 254.193 8.5075    241.539    -98.5317     23.2549    81.4683      
1 1 1 4  2  7  o 0 266.274 9.88331   303.664    89.3691      104.257    89.3691      
1 1 1 4  2  8  o 0 683.484 23.2306   658.036    48.041       13.1345    -131.959     
1 1 1 4  2  9  o 0 190.397 8.20622   176.145    -44.3858     27.6138    -44.3858     
1 1 1 4  2  10 o 0 116.645 6.33497   54.891     45.6824      61.1976    -134.318     
1 1 1 4  2  11 o 0 419.926 15.267    477.984    -14.7658     174.187    -14.7658     
1 1 1 4  2  12 o 0 491.167 16.9351   429.998    -128.565     43.9311    51.4349      
1 1 1 4  2  13 o 0 50.1639 12.5439   2.80258    -21.4383     34.9514    -21.4383     
1 1 1 4  2  14 o 0 29.5027 11.6903   33.5491    -142.573     82.9691    -142.573     
1 1 1 4  2  15 o 0 175.982 7.06165   140.89     103.963      46.5527    -76.0366     
1 1 1 4  2  16 o 0 189.131 7.49318   163.805    -127.217     13.3936    52.7825      
1 1 1 4  2  17 o 0 127.409 6.16279   126.991    -174.807     35.1795    -174.807     
1 1 1 4  2  18 o 0 63.7005 7.99449   64.5802    -85.8707     11.5723    -85.8707     
1 1 1 4  2  19 o 0 29.1818 10.598    14.3436    -155.634     2.57096    24.3661      
1 1 1 4  2  20 f 1 50.8303 13.1472   40.5729    178.259      12.3067    -1.74081     
1 1 1 4  2  21 o 0 31.0572 13.6404   ?          ?            ?          ?            
1 1 1 4  2  22 o 0 51.3753 15.0293   ?          ?            ?          ?            
1 1 1 4  3  0  o 0 746.209 24.3224   763.863    0            92.5699    180          
1 1 1 4  3  1  o 0 688.744 20.0744   677.073    -45.3889     41.7507    134.611      
1 1 1 4  3  2  o 0 659.732 19.2135   617.055    -165.07      101.906    14.9299      
1 1 1 4  3  3  o 0 630.507 19.2159   520.234    -139.98      234.348    40.0197      
1 1 1 4  3  4  o 0 255.081 8.76457   213.742    0.739886     79.2306    -179.26      
1 1 1 4  3  5  o 0 319.38  10.6648   354.033    -171.117     58.3961    -171.117     
1 1 1 4  3  6  o 0 89.7701 4.96629   23.8712    -126.377     47.223     53.6228      
1 1 1 4  3  7  o 0 221.194 8.18107   200.084    117.137      14.4033    -62.8627     
1 1 1 4  3  8  o 0 680.986 21.7771   592.065    -97.7026     107.954    82.2974      
1 1 1 4  3  9  o 0 297.07  10.2298   256.991    156.514      25.8541    -23.4864     
1 1 1 4  3  10 o 0 446.324 14.5957   499.938    61.9545      196.312    61.9545      
1 1 1 4  3  11 o 0 265.75  9.7689    273.975    137.604      66.9038    137.604      
1 1 1 4  3  12 f 1 430.191 14.9948   408.917    -119.265     28.6085    -119.265     
1 1 1 4  3  13 f 1 121.491 5.70743   117.786    160.794      72.895     160.794      
1 1 1 4  3  14 o 0 101.554 6.25879   89.1806    -174.619     25.8328    -174.619     
1 1 1 4  3  15 o 0 201.378 7.29709   220.811    135.353      66.5428    135.353      
1 1 1 4  3  16 o 0 54.06   9.42717   30.5267    -114.243     13.9872    65.7568      
1 1 1 4  3  17 o 0 148.88  6.15692   121.254    142.583      15.9611    -37.4172     
1 1 1 4  3  18 o 0 67.2183 7.92126   64.0445    -176.146     0.564295   -176.146     
1 1 1 4  3  19 o 0 39.3746 10.5283   23.986     29.5175      21.4667    -150.483     
1 1 1 4  3  20 o 0 66.3295 13.6945   61.7703    -165.697     0.00433175 -165.697     
1 1 1 4  3  21 o 0 29.9914 13.5555   ?          ?            ?          ?            
1 1 1 4  3  22 o 0 39.9143 17.3292   ?          ?            ?          ?            
1 1 1 4  4  0  o 0 1181.71 53.7196   1193.68    180          54.8533    -6.69207e-14 
1 1 1 4  4  1  f 1 252.77  10.7653   254.702    90           69.736     90           
1 1 1 4  4  2  o 0 264.148 12.0259   266.705    180          68.9848    2.18852e-14  
1 1 1 4  4  3  o 0 297.555 12.7228   306.134    -90          49.8655    -90          
1 1 1 4  4  4  o 0 258.528 11.5764   265.123    0            55.5697    180          
1 1 1 4  4  5  o 0 633.219 28.4187   660.698    90           16.8581    90           
1 1 1 4  4  6  o 0 39.3629 16.3778   20.8161    0            133.519    180          
1 1 1 4  4  7  o 0 27.3413 14.6849   3.56532    -90          45.9887    90           
1 1 1 4  4  8  o 0 103.876 7.62998   56.4748    180          4.99007    -4.27088e-13 
1 1 1 4  4  9  o 0 171.68  8.52199   147.978    -90          57.6183    -90          
1 1 1 4  4  10 o 0 98.0582 8.96539   5.10214    0            0.384941   -180         
1 1 1 4  4  11 o 0 495.275 24.9736   468.895    90           24.9198    -90          
1 1 1 4  4  12 o 0 213.363 11.719    196.875    0            34.7618    180          
1 1 1 4  4  13 o 0 20.9825 14.4187   5.55684    90           62.2277    -90          
1 1 1 4  4  14 o 0 23.0595 14.3682   4.59394    180          41.0638    -5.88334e-15 
1 1 1 4  4  15 o 0 99.8095 7.48132   94.4015    -90          42.9148    90           
1 1 1 4  4  16 o 0 18.5094 12.6598   3.07979    0            16.482     180          
1 1 1 4  4  17 o 0 162.962 9.11477   143.439    -90          37.7454    90           
1 1 1 4  4  18 o 0 159.02  8.56206   165.118    0            56.733     1.24104e-14  
1 1 1 4  4  19 o 0 141.793 10.3618   141.246    90           7.06618    90           
1 1 1 4  4  20 o 0 52.2488 17.2137   49.8226    0            3.64005    0            
1 1 1 4  4  21 o 0 13.7476 9.89864   ?          ?            ?          ?            
1 1 1 4  4  22 o 0 43.3337 16.4178   ?          ?            ?          ?            
1 1 1 5  0  1  o 0 602.714 27.9823   614.018    -135         14.8651    45           
1 1 1 5  0  2  o 0 320.752 13.0216   325.511    0            189.795    -3.22551e-15 
1 1 1 5  0  3  o 0 17.5068 11.7622   0.861754   -45          28.2052    135          
1 1 1 5  0  4  o 0 457.82  20.8809   469.923    90           45.5468    -90          
1 1 1 5  0  5  o 0 618.823 30.2945   645.588    -135         27.5782    -135         
1 1 1 5  0  6  o 0 156.993 8.6499    87.0807    180          46.2982    -180         
1 1 1 5  0  7  o 0 41.192  16.6914   6.18148    135          31.7435    -45          
1 1 1 5  0  8  o 0 506.84  25.8798   481.402    -90          91.8547    90           
1 1 1 5  0  9  o 0 291.333 15.4233   271.573    -135         100.729    45           
1 1 1 5  0  10 o 0 79.3926 10.2859   5.92962    0            3.80965    180          
1 1 1 5  0  11 o 0 22.1989 14.2515   1.02126    135          20.4029    -45          
1 1 1 5  0  12 o 0 388.861 19.4388   357.832    -90          60.1014    90           
1 1 1 5  0  13 o 0 191.242 10.5132   171.051    -135         56.1858    -135         
1 1 1 5  0  14 o 0 211.981 11.1422   206.469    180          50.4284    180          
1 1 1 5  0  15 o 0 104.478 8.01651   98.3673    135          25.4449    135          
1 1 1 5  0  16 o 0 74.1531 11.5015   60.889     -90          21.6884    -90          
1 1 1 5  0  17 f 1 23.9845 14.5874   20.8705    45           118.423    -135         
1 1 1 5  0  18 o 0 39.2878 16.0124   36.0665    180          14.5957    1.73385e-14  
1 1 1 5  0  19 o 0 21.2163 14.0238   7.03962    -45          5.53448    135          
1 1 1 5  0  20 o 0 70.7881 21.1306   67.1762    90           7.97753    90           
1 1 1 5  0  21 o 0 70.8529 20.6872   ?          ?            ?          ?            
1 1 1 5  1  0  o 0 777.083 22.4529   805.14     0            84.1957    -2.38789e-14 
1 1 1 5  1  2  o 0 855.585 24.4465   836.029    -166.265     68.3361    13.7352      
1 1 1 5  1  3  o 0 549.043 18.1735   595.917    8.10156      86.5502    8.10156      
1 1 1 5  1  4  o 0 634.427 20.0029   682.539    -47.3157     68.6484    -47.3157     
1 1 1 5  1  5  o 0 502.253 17.3783   507.561    -38.9746     23.7945    141.025      
1 1 1 5  1  6  o 0 532.334 19.1012   547.166    85.8125      4.60622    85.8125      
1 1 1 5  1  7  o 0 126.376 5.92296   60.7589    -60.3518     92.1403    119.648      
1 1 1 5  1  8  o 0 62.0993 9.00842   28.853     111.509      113.083    111.509      
1 1 1 5  1  9  o 0 551.644 18.9803   401.652    10.2999      218.319    -169.7       
1 1 1 5  1  10 o 0 454.04  14.7008   360.169    44.5625      99.2443    -135.438     
1 1 1 5  1  11 o 0 255.864 9.61811   285.609    6.12881      115.842    6.12881      
1 1 1 5  1  12 o 0 628.415 22.2853   637.063    -115.581     121.639    -115.581     
1 1 1 5  1  13 o 0 69.1911 8.55806   23.158     63.4799      18.025     -116.52      
1 1 1 5  1  14 o 0 68.0614 7.64967   21.1398    -55.3039     44.3942    124.696      
1 1 1 5  1  15 o 0 97.8011 5.99849   71.3457    128.27       32.2046    -51.7296     
1 1 1 5  1  16 o 0 242.933 8.24006   267.632    -27.6352     98.344     -27.6352     
1 1 1 5  1  17 o 0 55.0661 8.65667   27.4862    -165.105     32.3215    14.8951      
1 1 1 5  1  18 o 0 212.612 7.93424   246.376    113.842      56.9052    113.842      
1 1 1 5  1  19 o 0 36.2429 13.0009   13.3238    15.0183      37.1828    -164.982     
1 1 1 5  1  20 o 0 20.7075 10.049    7.70588    115.962      0.870811   -64.0378     
1 1 1 5  1  21 o 0 32.1903 13.5565   ?          ?            ?          ?            
1 1 1 5  1  22 o 0 55.7841 17.8369   ?          ?            ?          ?            
1 1 1 5  2  0  o 0 447.334 19.6654   463.009    180          29.3632    180          
1 1 1 5  2  1  o 0 965.041 24.6187   707.186    84.9483      562.056    -95.0517     
1 1 1 5  2  2  o 0 398.092 11.693    332.346    84.4457      136.59     -95.5543     
1 1 1 5  2  3  o 0 208.657 6.37654   173.656    -122.525     52.4495    57.4753      
1 1 1 5  2  4  o 0 178.794 5.72881   160.778    86.4742      13.1982    -93.5258     
1 1 1 5  2  5  o 0 308.728 10.5447   281.274    9.71557      66.0285    -170.284     
1 1 1 5  2  6  f 1 367.381 13.0814   307.313    -9.74703     109.564    170.253      
1 1 1 5  2  7  o 0 460.333 16.9925   573.355    92.8308      252.213    92.8308      
1 1 1 5  2  8  o 0 527.193 18.0744   582.377    -47.3926     174.594    -47.3926     
1 1 1 5  2  9  o 0 184.519 6.48727   172.765    -157.212     36.5023    -157.212     
1 1 1 5  2  10 o 0 537.706 18.4934   500.025    154.614      27.8272    154.614      
1 1 1 5  2  11 o 0 358.026 12.6577   354.136    49.926       47.3244    49.926       
1 1 1 5  2  12 o 0 275.09  10.8267   235.497    -129.392     26.709     50.6084      
1 1 1 5  2  13 o 0 370.175 12.8742   268.235    -47.1148     120.302    132.885      
1 1 1 5  2  14 o 0 166.852 6.1853    179.777    -12.5367     55.1092    -12.5367     
1 1 1 5  2  15 o 0 32.5602 11.9653   15.754     26.0358      72.3382    26.0358      
1 1 1 5  2  16 o 0 87.5361 6.67072   83.5403    -20.8678     23.515     -20.8678     
1 1 1 5  2  17 o 0 46.6147 9.89695   23.5606    0.989267     21.7642    -179.011     
1 1 1 5  2  18 o 0 84.9766 7.02284   81.461     99.5595      4.02235    -80.4405     
1 1 1 5  2  19 o 0 55.2268 9.15299   50.1934    -128.445     1.49101    51.5549      
1 1 1 5  2  20 o 0 121.099 9.97962   128.153    -19.6925     28.3297    -19.6925     
1 1 1 5  2  21 o 0 25.3702 10.7907   ?          ?            ?          ?            
1 1 1 5  2  22 o 0 54.653  19.6481   ?          ?            ?          ?            
1 1 1 5  2  23 o 0 10.0224 4.91413   ?          ?            ?          ?            
1 1 1 5  3  1  o 0 177.384 5.51223   74.335     -106.325     192.694    73.6749      
1 1 1 5  3  2  f 1 542.635 15.9291   514.045    -145.368     66.463     34.6321      
1 1 1 5  3  3  o 0 613.886 17.9073   609.455    4.32975      39.8856    -175.67      
1 1 1 5  3  4  o 0 431.289 13.7512   429.422    71.9066      14.0617    -108.093     
1 1 1 5  3  5  o 0 420.115 14.4823   453.714    -152.68      45.2432    -152.68      
1 1 1 5  3  6  o 0 136.69  5.93525   50.686     -138.589     144.023    41.4112      
1 1 1 5  3  7  o 0 554.871 18.4125   599.24     -48.0991     113.184    -48.0991     
1 1 1 5  3  8  o 0 432.994 14.5107   418.03     -11.1626     26.4301    -11.1626     
1 1 1 5  3  9  o 0 321.512 10.4768   254.799    -105.246     75.3817    74.7545      
1 1 1 5  3  10 o 0 199.886 7.79335   217.219    -96.4393     115.848    -96.4393     
1 1 1 5  3  11 o 0 663.026 22.3432   627.851    158.517      12.3689    158.517      
1 1 1 5  3  12 o 0 211.918 7.89756   146.728    93.2941      86.5543    -86.7059     
1 1 1 5  3  13 o 0 88.6567 7.07355   14.7364    141.068      111.307    -38.9316     
1 1 1 5  3  14 o 0 230.512 7.7444    207.87     50.1525      21.9534    -129.848     
1 1 1 5  3  15 o 0 155.17  6.16512   183.085    -140.414     83.7247    -140.414     
1 1 1 5  3  16 o 0 91.9596 6.29681   83.2554    -153.544     12.4151    -153.544     
1 1 1 5  3  17 o 0 163.213 6.99604   127.107    110.276      28.3328    -69.7242     
1 1 1 5  3  18 o 0 131.002 6.44828   156.303    -103.442     48.7772    -103.442     
1 1 1 5  3  19 o 0 59.9684 9.27851   68.9922    -101.68      29.1192    -101.68      
1 1 1 5  3  20 o 0 54.5825 13.0107   56.4432    98.999       13.7784    98.999       
1 1 1 5  3  21 o 0 65.0013 13.7862   ?          ?            ?          ?            
1 1 1 5  3  22 o 0 23.0321 11.1125   ?          ?            ?          ?            
1 1 1 5  4  0  o 0 278.762 11.4761   283.412    180          49.5279    -1.34858e-13 
1 1 1 5  4  1  o 0 184.261 5.46786   126.938    -30.0814     94.3314    149.919      
1 1 1 5  4  2  o 0 859.267 23.6792   786.933    -82.3606     156.793    97.6394      
1 1 1 5  4  3  o 0 1019.77 30.5154   1031.8     26.9381      25.4005    -153.062     
1 1 1 5  4  4  o 0 321.143 10.5883   445.295    -67.8088     264.84     -67.8088     
1 1 1 5  4  5  o 0 60.3543 6.70273   33.7603    -18.0176     124.327    -18.0176     
1 1 1 5  4  6  o 0 364.997 12.1265   325.427    42.8611      64.4365    -137.139     
1 1 1 5  4  7  o 0 532.99  17.8748   473.076    -45.8111     94.8234    134.189      
1 1 1 5  4  8  o 0 527.874 18.2072   483.519    23.1468      23.1701    -156.853     
1 1 1 5  4  9  o 0 442.578 16.9727   388.307    154.862      35.2795    -25.138      
1 1 1 5  4  10 o 0 438.163 14.8099   401.547    89.0818      16.9439    89.0818      
1 1 1 5  4  11 o 0 84.9325 7.37207   13.9085    -95.4299     35.8432    84.5701      
1 1 1 5  4  12 o 0 160.918 6.53523   116.037    127.105      49.7156    -52.8949     
1 1 1 5  4  13 o 0 173.409 7.29421   135.515    95.0291      25.2305    -84.9709     
1 1 1 5  4  14 o 0 38.8634 11.9803   8.51567    99.4277      28.4597    99.4277      
1 1 1 5  4  15 o 0 19.4061 9.3454    54.2818    33.9151      129.858    33.9151      
1 1 1 5  4  16 o 0 85.3902 5.90803   81.0388    -162.08      23.3861    -162.08      
1 1 1 5  4  17 o 0 134.931 5.99857   110.462    -13.6839     10.8548    166.316      
1 1 1 5  4  18 o 0 185.044 7.13971   224.389    98.2084      71.6101    98.2084      
1 1 1 5  4  19 o 0 56.4895 11.1183   25.2754    -134.732     56.563     45.2682      
1 1 1 5  4  20 o 0 97.3684 8.69625   88.4189    -73.9474     5.7177     106.053      
1 1 1 5  4  21 o 0 47.1032 15.7843   ?          ?            ?          ?            
1 1 1 5  4  22 o 0 25.556  12.6552   ?          ?            ?          ?            
1 1 1 5  5  0  o 0 278.136 17.8004   276.173    180          85.9896    -180         
1 1 1 5  5  1  o 0 33.7878 12.9645   12.462     90           105.846    -90          
1 1 1 5  5  2  o 0 85.6868 7.80498   13.2975    180          5.56241    -6.4641e-13  
1 1 1 5  5  3  o 0 115.756 6.55108   102.288    90           17.7421    -90          
1 1 1 5  5  4  o 0 287.917 13.2616   299.73     180          161.755    6.64235e-15  
1 1 1 5  5  5  o 0 296.037 13.2948   306.121    90           9.81354    90           
1 1 1 5  5  6  o 0 85.6309 10.0277   73.0459    0            81.1845    -180         
1 1 1 5  5  7  o 0 171.404 8.97879   166.777    90           5.63339    90           
1 1 1 5  5  8  o 0 693.362 29.2615   654.323    0            76.9611    -6.61446e-15 
1 1 1 5  5  9  o 0 133.637 9.59191   30.6283    90           12.5375    90           
1 1 1 5  5  10 o 0 637.041 30.3823   578.181    180          74.994     4.11079e-14  
1 1 1 5  5  11 o 0 110.021 9.24275   95.189     90           45.4815    -90          
1 1 1 5  5  12 o 0 350.316 16.7595   320.813    0            23.9037    1.20102e-14  
1 1 1 5  5  13 o 0 282.788 14.4854   251.831    -90          19.5731    90           
1 1 1 5  5  14 o 0 172.322 9.5318    167.099    0            31.4408    2.60207e-14  
1 1 1 5  5  15 o 0 111.556 8.89418   104.725    90           4.98609    90           
1 1 1 5  5  16 o 0 19.0236 12.9351   1.84348    180          9.15956    1.4122e-15   
1 1 1 5  5  17 o 0 91.7394 9.92877   98.3303    90           14.7464    90           
1 1 1 5  5  18 o 0 77.1173 10.3268   78.6852    180          30.4034    180          
1 1 1 5  5  19 o 0 89.5121 8.43228   88.4961    90           22.6094    90           
1 1 1 5  5  20 o 0 26.5591 17.1354   13.7243    180          4.76236    180          
1 1 1 5  5  21 o 0 23.0545 15.889    ?          ?            ?          ?            
1 1 1 5  5  22 o 0 24.8282 17.1457   ?          ?            ?          ?            
1 1 1 6  0  0  o 0 26.311  14.2409   0.592228   180          17.0845    2.13844e-13  
1 1 1 6  0  1  o 0 30.4151 13.1217   9.73689    135          102.816    -45          
1 1 1 6  0  2  o 0 14.4763 9.96987   2.1909     90           106.62     -90          
1 1 1 6  0  3  o 0 739.821 32.0809   759.149    -135         29.286     -135         
1 1 1 6  0  4  o 0 674.185 28.6584   688.019    180          101.223    180          
1 1 1 6  0  5  o 0 243.442 12.9627   252.47     -45          29.9496    135          
1 1 1 6  0  6  o 0 487.516 24.8502   485.574    -90          58.8251    -90          
1 1 1 6  0  7  o 0 413.647 22.428    406.453    -135         1.73857    45           
1 1 1 6  0  8  f 1 223.067 11.5423   210.63     180          15.9641    1.85817e-13  
1 1 1 6  0  9  f 1 310.033 15.9416   287.339    135          30.754     -45          
1 1 1 6  0  10 o 0 585.853 27.9503   531.592    90           34.949     -90          
1 1 1 6  0  11 o 0 74.066  12.5261   41.748     -135         49.0837    45           
1 1 1 6  0  12 o 0 318.739 15.9472   291.614    180          37.2309    180          
1 1 1 6  0  13 o 0 211.05  9.57103   187.702    135          30.3193    -45          
1 1 1 6  0  14 f 1 368.726 14.7597   357.036    90           14.9742    -90          
1 1 1 6  0  15 o 0 90.771  9.58596   85.0007    -135         5.65169    45           
1 1 1 6  0  16 o 0 178.174 8.72594   161.174    0            64.4165    1.94424e-15  
1 1 1 6  0  17 o 0 31.2246 16.4112   17.3914    135          11.4068    -45          
1 1 1 6  0  18 o 0 86.9003 10.3525   89.2946    -90          12.5146    90           
1 1 1 6  0  19 o 0 59.8885 13.6562   59.0111    45           5.91411    -135         
1 1 1 6  0  20 o 0 30.3876 17.5277   28.3532    0            5.05706    180          
1 1 1 6  0  21 o 0 30.2662 19.0674   ?          ?            ?          ?            
1 1 1 6  0  22 o 0 38.7788 26.2658   ?          ?            ?          ?            
1 1 1 6  1  0  o 0 622.212 23.439    642.157    180          129.344    -180         
1 1 1 6  1  1  o 0 202.114 6.02816   189.761    69.9658      5.03952    -110.034     
1 1 1 6  1  2  o 0 300.694 9.74305   271.405    161.988      51.6048    -18.0121     
1 1 1 6  1  3  o 0 525.439 17.4501   570.872    151.625      70.636     151.625      
1 1 1 6  1  4  o 0 467.218 14.7714   445.512    -112.833     54.0169    67.1668      
1 1 1 6  1  5  o 0 186.302 6.75165   176.438    89.5343      1.26924    -90.4657     
1 1 1 6  1  6  o 0 18.4257 8.62908   99.2885    18.2667      205.431    18.2667      
1 1 1 6  1  7  o 0 733.473 26.2563   753.82     -135.716     72.3523    -135.716     
1 1 1 6  1  8  o 0 358.654 13.3639   299.956    -158.524     65.0931    21.4763      
1 1 1 6  1  9  o 0 239.031 8.30997   240.581    160.954      63.8416    160.954      
1 1 1 6  1  10 o 0 261.001 9.97471   166.275    52.3468      126.473    -127.653     
1 1 1 6  1  11 o 0 393.011 14.9519   389.059    160.021      53.6378    160.021      
1 1 1 6  1  12 o 0 121.107 6.54045   32.0814    22.8997      144.743    -157.1       
1 1 1 6  1  13 o 0 210.559 7.31981   190.965    51.206       19.5997    51.206       
1 1 1 6  1  14 o 0 172.372 6.97296   171.462    75.6379      26.4054    75.6379      
1 1 1 6  1  15 o 0 34.8742 11.2589   2.96204    175.305      42.8485    175.305      
1 1 1 6  1  16 o 0 122.147 5.45507   128.746    -33.4921     47.6549    -33.4921     
1 1 1 6  1  17 o 0 67.6759 7.40702   55.6979    -136.754     3.99369    -136.754     
1 1 1 6  1  18 o 0 123.014 7.0777    123.2      -58.1406     0.526812   121.859      
1 1 1 6  1  19 o 0 26.3128 11.0459   9.1756     94.3438      12.7532    -85.6562     
1 1 1 6  1  20 o 0 32.097  12.9069   24.3181    -41.5937     5.32279    138.406      
1 1 1 6  1  21 o 0 20.4633 10.073    ?          ?            ?          ?            
1 1 1 6  1  22 o 0 49.8479 21.1074   ?          ?            ?          ?            
1 1 1 6  2  0  o 0 349.837 13.3221   361.205    0            55.8839    -2.96689e-14 
1 1 1 6  2  1  o 0 707.948 20.4253   715.872    55.2973      10.4367    -124.703     
1 1 1 6  2  2  o 0 290.423 9.1587    381.817    133.048      203.55     133.048      
1 1 1 6  2  3  o 0 374.5   11.8536   337.438    -136.689     83.767     43.3111      
1 1 1 6  2  4  f 1 428.945 14.1205   412.407    -151.718     41.0581    28.2817      
1 1 1 6  2  5  o 0 157.407 6.1382    69.1942    -60.1129     163.678    119.887      
1 1 1 6  2  6  o 0 209.121 7.71738   168.003    -71.5499     57.5349    108.45       
1 1 1 6  2  7  o 0 495.104 15.8781   550.711    56.7533      140.108    56.7533      
1 1 1 6  2  8  o 0 472.459 15.6601   411.489    163.409      59.7127    -16.5911     
1 1 1 6  2  9  o 0 244.614 8.92846   177.54     93.8415      80.8296    -86.1585     
1 1 1 6  2  10 o 0 285.346 10.1805   196.924    -163.393     109.873    16.607       
1 1 1 6  2  11 f 1 344.484 11.9221   418.266    -109.969     212.268    -109.969     
1 1 1 6  2  12 o 0 203.887 7.60501   162.64     -6.82421     36.5698    173.176      
1 1 1 6  2  13 o 0 144.841 5.93427   100.771    130.542      41.0146    -49.4581     
1 1 1 6  2  14 o 0 146.877 6.67097   136.638    178.275      8.78541    178.275      
1 1 1 6  2  15 o 0 96.2262 6.12669   112.076    30.7097      66.03      30.7097      
1 1 1 6  2  16 o 0 148.42  5.80124   141.996    -173.084     23.0793    -173.084     
1 1 1 6  2  17 o 0 73.7982 7.382     57.734     -13.5278     4.46665    166.472      
1 1 1 6  2  18 o 0 84.6826 7.28988   94.6643    121.602      26.233     121.602      
1 1 1 6  2  19 f 1 104.536 8.92373   83.6065    -54.1225     35.5763    125.878      
1 1 1 6  2  20 o 0 90.9249 7.84909   99.2334    -117.891     29.6834    -117.891     
1 1 1 6  2  21 o 0 26.9203 11.6867   ?          ?            ?          ?            
1 1 1 6  2  22 o 0 24.533  11.303    ?          ?            ?          ?            
1 1 1 6  3  0  o 0 361.227 15.1841   371.197    0            62.6915    6.29987e-14  
1 1 1 6  3  1  o 0 170.354 5.04625   41.5353    -158.829     245.254    21.1706      
1 1 1 6  3  2  o 0 923.526 25.8096   943.797    -91.4026     18.9461    -91.4026     
1 1 1 6  3  3  o 0 337.701 10.7654   358.217    4.46728      39.2463    4.46728      
1 1 1 6  3  4  o 0 252.147 8.89359   242.248    -175.86      21.3136    4.1404       
1 1 1 6  3  5  o 0 278.878 10.6463   239.366    -16.7985     82.2501    163.202      
1 1 1 6  3  6  o 0 282.51  10.1985   165.123    -75.3647     218.804    104.635      
1 1 1 6  3  7  o 0 459.998 16.1592   504.021    -50.6312     117.709    -50.6312     
1 1 1 6  3  8  o 0 437.799 13.9405   403.156    20.5557      8.46221    -159.444     
1 1 1 6  3  9  o 0 507.069 16.8306   472.411    37.1987      15.7303    37.1987      
1 1 1 6  3  10 o 0 87.0162 6.669     30.3156    -99.0674     187.431    -99.0674     
1 1 1 6  3  11 o 0 73.4337 8.67714   5.68605    -55.8619     76.0299    -55.8619     
1 1 1 6  3  12 o 0 369.934 12.728    365.103    -8.92529     61.3922    -8.92529     
1 1 1 6  3  13 o 0 215.172 8.39159   200.529    164.455      31.165     164.455      
1 1 1 6  3  14 o 0 137.436 6.26936   83.6861    102.19       83.4048    -77.8104     
1 1 1 6  3  15 o 0 29.7048 11.9231   19.216     -157.398     72.5598    -157.398     
1 1 1 6  3  16 f 1 99.3119 5.35847   74.542     90.855       20.9042    -89.145      
1 1 1 6  3  17 o 0 42.7723 11.6281   16.5873    -68.8155     5.43811    -68.8155     
1 1 1 6  3  18 o 0 65.9013 7.84204   50.6777    20.7421      23.8903    -159.258     
1 1 1 6  3  19 o 0 97.178  7.01962   109.829    84.8946      33.292     84.8946      
1 1 1 6  3  20 o 0 38.9928 13.6351   22.1868    172.341      25.1292    -7.65894     
1 1 1 6  3  21 o 0 27.2352 10.9027   ?          ?            ?          ?            
1 1 1 6  3  22 o 0 28.0847 13.3996   ?          ?            ?          ?            
1 1 1 6  3  23 o 0 25.4133 11.6103   ?          ?            ?          ?            
1 1 1 6  4  0  o 0 290.516 11.7103   296.123    180          47.4177    180          
1 1 1 6  4  1  o 0 659.149 17.9098   717.083    161.559      106.584    161.559      
1 1 1 6  4  2  o 0 286.906 9.0294    300.91     -171.181     43.3933    -171.181     
1 1 1 6  4  3  o 0 226.788 7.38691   279.7      148.822      133.939    148.822      
1 1 1 6  4  4  o 0 366.478 12.3241   325.263    38.6322      100.481    -141.368     
1 1 1 6  4  5  o 0 341.195 11.2149   327.956    -62.5255     34.3318    117.474      
1 1 1 6  4  6  o 0 236.033 9.44179   184.756    -18.8268     79.5442    161.173      
1 1 1 6  4  7  f 1 306.851 10.936    298.481    -158.788     13.4596    -158.788     
1 1 1 6  4  8  o 0 477.788 17.3915   471.712    151.727      54.9284    151.727      
1 1 1 6  4  9  o 0 151.488 7.17757   79.5652    42.9223      93.9129    -137.078     
1 1 1 6  4  10 o 0 451.222 15.6149   410.367    35.3324      15.1273    35.3324      
1 1 1 6  4  11 o 0 169.611 8.32541   119.421    -131.362     50.7398    48.6376      
1 1 1 6  4  12 o 0 464.753 15.902    376.23     40.9147      90.8264    -139.085     
1 1 1 6  4  13 o 0 182.281 6.28268   121.849    -22.0785     68.6751    157.921      
1 1 1 6  4  14 o 0 368.824 13.2347   325.745    -136.597     54.42      43.4033      
1 1 1 6  4  15 o 0 41.5817 11.8652   10.033     139.619      11.4644    -40.3808     
1 1 1 6  4  16 o 0 106.371 6.0207    93.5842    -6.41948     5.42882    -6.41948     
1 1 1 6  4  17 o 0 57.9886 8.6226    57.8376    -120.6       9.63422    -120.6       
1 1 1 6  4  18 o 0 47.2644 9.43915   37.1126    63.8715      11.8371    63.8715      
1 1 1 6  4  19 o 0 56.1152 10.6942   45.2624    106.18       13.2351    -73.8205     
1 1 1 6  4  20 o 0 54.0911 13.7246   60.0806    102.927      23.4514    102.927      
1 1 1 6  4  21 o 0 43.9979 15.0488   ?          ?            ?          ?            
1 1 1 6  4  22 o 0 33.4565 16.6787   ?          ?            ?          ?            
1 1 1 6  4  23 o 0 14.2251 6.90855   ?          ?            ?          ?            
1 1 1 6  5  0  o 0 298.537 12.6105   301.349    0            69.3065    5.06314e-15  
1 1 1 6  5  1  o 0 430.955 12.491    436.368    -110.895     18.9454    -110.895     
1 1 1 6  5  2  o 0 558.866 17.1292   653.025    -103.806     176.135    -103.806     
1 1 1 6  5  3  o 0 288.593 8.54453   420.718    -44.3963     300.475    -44.3963     
1 1 1 6  5  4  o 0 753.5   24.3101   765.233    -125.796     26.0872    54.2045      
1 1 1 6  5  5  o 0 311.856 11.8715   285.888    -84.3351     54.1169    95.6649      
1 1 1 6  5  6  o 0 478.37  16.3832   462.733    -14.421      10.2717    165.579      
1 1 1 6  5  7  o 0 197.955 8.41722   111.806    -2.24355     143.068    177.756      
1 1 1 6  5  8  o 0 529.947 17.3247   535.721    -168.498     86.8385    -168.498     
1 1 1 6  5  9  o 0 126.613 5.90911   77.4493    -170.747     33.0232    9.25319      
1 1 1 6  5  10 o 0 162.347 6.52032   122.647    52.5155      32.8234    -127.485     
1 1 1 6  5  11 o 0 514.678 19.3891   511.191    -56.7289     66.0665    -56.7289     
1 1 1 6  5  12 o 0 81.6866 7.56566   26.9553    -114.021     69.8009    65.9786      
1 1 1 6  5  13 o 0 52.911  10.139    0.80611    -142.595     11.9522    37.4045      
1 1 1 6  5  14 f 1 113.736 6.24618   109.749    -118.24      38.5439    -118.24      
1 1 1 6  5  15 o 0 220.068 7.378     192.115    -114.375     21.9524    65.6247      
1 1 1 6  5  16 o 0 113.329 5.10639   122.009    18.8255      52.9377    18.8255      
1 1 1 6  5  17 o 0 79.0371 6.65247   78.7259    5.68843      0.837555   -174.312     
1 1 1 6  5  18 o 0 111.558 5.38593   141.603    -103.326     59.8163    -103.326     
1 1 1 6  5  19 o 0 56.8032 10.8486   44.8447    39.402       15.49      -140.598     
1 1 1 6  5  20 o 0 100.14  8.61909   111.545    118.104      37.3339    118.104      
1 1 1 6  5  21 o 0 72.9632 10.9935   ?          ?            ?          ?            
1 1 1 6  5  22 f 1 35.2441 15.0854   ?          ?            ?          ?            
1 1 1 6  5  23 o 0 16.4097 5.48237   ?          ?            ?          ?            
1 1 1 6  6  0  o 0 79.3511 10.7519   7.11803    0            16.2973    180          
1 1 1 6  6  1  o 0 304.642 12.2967   309.097    90           8.21234    90           
1 1 1 6  6  2  o 0 115.614 7.52728   47.3674    0            8.54314    6.70022e-13  
1 1 1 6  6  3  o 0 330.251 14.0616   333.792    90           118.137    90           
1 1 1 6  6  4  o 0 53.17   12.5428   16.7547    0            46.4851    180          
1 1 1 6  6  5  f 1 976.461 47.7833   1000.07    -90          73.225     -90          
1 1 1 6  6  6  o 0 230.631 13.6819   227.051    0            21.5731    0            
1 1 1 6  6  7  f 1 590.078 30.1072   573.714    -90          199.964    -90          
1 1 1 6  6  8  o 0 132.219 8.94176   121.3      180          48.6669    3.02802e-14  
1 1 1 6  6  9  o 0 410.291 19.6135   376.782    90           19.8444    90           
1 1 1 6  6  10 o 0 386.833 19.6129   368.689    180          3.60451    180          
1 1 1 6  6  11 o 0 204.314 10.7133   190.282    90           34.9891    90           
1 1 1 6  6  12 o 0 229.712 11.7463   208.544    180          73.9852    2.36391e-14  
1 1 1 6  6  13 o 0 19.3592 13.0361   4.48271    90           59.0155    -90          
1 1 1 6  6  14 f 1 84.9062 11.4664   81.4592    180          1.32297    3.35239e-14  
1 1 1 6  6  15 f 1 64.493  14.0948   58.4522    -90          8.63444    90           
1 1 1 6  6  16 o 0 144.961 7.07947   130.303    0            13.181     180          
1 1 1 6  6  17 o 0 324.59  17.1563   344.944    90           65.8242    90           
1 1 1 6  6  18 o 0 55.4416 14.0876   56.6044    0            0.0724235  -1.52885e-12 
1 1 1 6  6  19 o 0 100.616 10.0775   98.6144    -90          10.6475    -90          
1 1 1 6  6  20 o 0 26.3823 17.5618   13.8396    0            4.61988    -1.04668e-14 
1 1 1 6  6  21 o 0 29.8752 16.834    ?          ?            ?          ?            
1 1 1 6  6  22 o 0 38.2967 21.7138   ?          ?            ?          ?            
1 1 1 7  0  1  o 0 341.916 16.1624   346.396    -135         158.153    -135         
1 1 1 7  0  2  o 0 376.503 15.8354   379.206    0            132.337    -180         
1 1 1 7  0  3  o 0 143.253 7.92496   140.142    -45          1.53797    135          
1 1 1 7  0  4  o 0 166.492 9.73164   172.606    -90          41.5411    90           
1 1 1 7  0  5  o 0 35.7078 16.1588   23.2614    -135         198.805    45           
1 1 1 7  0  6  o 0 381.606 18.7274   377.729    180          63.3808    180          
1 1 1 7  0  7  o 0 83.2706 9.43059   9.49641    135          4.71544    -45          
1 1 1 7  0  8  o 0 134.142 7.93449   62.1218    -90          23.0508    -90          
1 1 1 7  0  9  o 0 124.04  8.90175   110.605    45           47.5438    -135         
1 1 1 7  0  10 o 0 305.564 15.4531   275.534    0            69.3987    -1.74042e-14 
1 1 1 7  0  11 f 1 490.695 27.2626   457.86     -45          30.7192    -45          
1 1 1 7  0  12 o 0 81.2788 12.1037   70.1193    -90          36.0021    90           
1 1 1 7  0  13 o 0 22.7097 14.4516   1.27266    -135         11.6031    45           
1 1 1 7  0  14 o 0 206.92  11.3112   199.073    180          68.8099    180          
1 1 1 7  0  15 o 0 57.0132 14.4923   43.638     135          2.75688    135          
1 1 1 7  0  16 o 0 79.6473 9.81256   69.7327    90           17.0701    90           
1 1 1 7  0  17 o 0 26.5716 15.3132   1.16555    -135         1.08667    45           
1 1 1 7  0  18 o 0 125.237 10.4491   127.827    180          7.46572    1.82768e-13  
1 1 1 7  0  19 o 0 103.256 8.86046   101.06     -45          15.9517    -45          
1 1 1 7  0  20 o 0 18.3189 12.8764   10.0602    -90          4.04565    90           
1 1 1 7  0  21 o 0 44.0993 22.0603   ?          ?            ?          ?            
1 1 1 7  0  22 o 0 73.9802 8.49537   ?          ?            ?          ?            
1 1 1 7  1  0  o 0 174.594 7.9047    179.3      180          68.1037    -1.64763e-13 
1 1 1 7  1  1  o 0 163.44  5.42962   40.1431    -99.6775     232.391    80.3225      
1 1 1 7  1  2  o 0 442.592 13.1183   422.115    -20.0476     39.878     159.952      
1 1 1 7  1  3  o 0 132.404 6.45238   79.7305    179.409      72.747     -0.590917    
1 1 1 7  1  4  o 0 608.984 19.9378   724.539    -44.041      190.516    -44.041      
1 1 1 7  1  5  o 0 453.124 15.1027   494.6      95.2213      66.3905    95.2213      
1 1 1 7  1  6  o 0 70.5725 7.17107   0.86549    118.747      20.3898    118.747      
1 1 1 7  1  7  o 0 244.133 8.64766   191.809    3.39052      74.67      -176.609     
1 1 1 7  1  8  o 0 427.694 14.5702   348.36     -15.2968     96.1586    164.703      
1 1 1 7  1  9  o 0 104.541 6.45249   45.7021    -168.497     35.6619    11.5032      
1 1 1 7  1  10 o 0 588.138 20.4948   505.446    51.3722      42.3596    -128.628     
1 1 1 7  1  11 o 0 316.264 11.5501   258.458    -82.4166     59.029     97.5834      
1 1 1 7  1  12 o 0 210.945 7.9295    136.431    -18.2911     101.567    161.709      
1 1 1 7  1  13 o 0 158.254 6.85061   111.91     -29.0812     42.3637    150.919      
1 1 1 7  1  14 o 0 105.621 6.82782   80.8736    118.342      13.5996    -61.6583     
1 1 1 7  1  15 o 0 126.333 5.86947   140.835    132.87       58.0255    132.87       
1 1 1 7  1  16 o 0 217.339 7.61811   182.916    66.9528      20.4898    -113.047     
1 1 1 7  1  17 o 0 95.527  5.95063   104.549    127.788      14.9876    127.788      
1 1 1 7  1  18 f 1 69.2873 8.01472   58.3444    154.065      14.6105    -25.9349     
1 1 1 7  1  19 o 0 122.47  5.88493   130.476    89.2033      24.7691    89.2033      
1 1 1 7  1  20 o 0 90.0298 8.51351   89.7837    -16.2738     13.3371    -16.2738     
1 1 1 7  1  21 o 0 46.0885 15.434    ?          ?            ?          ?            
1 1 1 7  1  22 o 0 26.4803 12.5087   ?          ?            ?          ?            
1 1 1 7  1  23 o 0 18.973  8.98301   ?          ?            ?          ?            
1 1 1 7  2  0  o 0 210.791 9.05587   216.834    0            197.609    -180         
1 1 1 7  2  1  o 0 669.007 18.5811   684.401    27.5718      11.5565    27.5718      
1 1 1 7  2  2  o 0 206.069 6.52639   172.44     125.565      55.5781    -54.4347     
1 1 1 7  2  3  o 0 443.303 14.7333   543.759    -171.351     194.104    -171.351     
1 1 1 7  2  4  o 0 49.9461 8.31494   83.9747    134.926      224.595    134.926      
1 1 1 7  2  5  o 0 437.989 14.6639   434.951    143.772      22.6848    -36.2285     
1 1 1 7  2  6  o 0 184.774 7.30166   166.24     -8.88526     2.08711    171.115      
1 1 1 7  2  7  o 0 515.387 19.1795   554.49     96.5568      112.998    96.5568      
1 1 1 7  2  8  o 0 766.425 26.3241   696.808    119.81       39.0681    -60.1902     
1 1 1 7  2  9  o 0 1090.29 34.1168   1077.6     -110.175     151.531    -110.175     
1 1 1 7  2  10 o 0 499.946 17.4557   446.346    -95.0536     0.695006   -95.0536     
1 1 1 7  2  11 o 0 173.721 6.84169   118.669    -93.9069     60.4869    86.0931      
1 1 1 7  2  12 o 0 464.162 17.3942   380.396    -0.866625    78.1342    179.133      
1 1 1 7  2  13 o 0 215.731 7.91902   191.787    -2.82509     14.0791    -2.82509     
1 1 1 7  2  14 o 0 253.392 9.72973   226.634    -67.3431     24.3621    112.657      
1 1 1 7  2  15 o 0 167.496 6.27066   231.397    -120.584     165.634    -120.584     
1 1 1 7  2  16 o 0 127.741 5.57681   117.8      143.83       14.7182    143.83       
1 1 1 7  2  17 o 0 85.4843 6.54243   87.3208    -70.6621     2.47094    -70.6621     
1 1 1 7  2  18 o 0 74.8617 7.44167   80.8398    -44.4481     15.2074    -44.4481     
1 1 1 7  2  19 o 0 54.8416 9.61971   45.0648    152.744      10.2332    -27.2561     
1 1 1 7  2  20 o 0 63.7068 12.2657   62.5928    44.0306      9.36024    44.0306      
1 1 1 7  2  21 o 0 57.4975 15.13     ?          ?            ?          ?            
1 1 1 7  2  22 o 0 42.168  17.805    ?          ?            ?          ?            
1 1 1 7  3  0  o 0 486.757 20.3464   499.159    0            60.8715    2.21187e-13  
1 1 1 7  3  1  o 0 391.02  11.088    470.538    82.7336      162.432    82.7336      
1 1 1 7  3  2  o 0 851.566 25.1721   715.226    106.152      319.166    -73.8482     
1 1 1 7  3  3  o 0 465.69  14.8594   449.971    176.773      42.6489    -3.22676     
1 1 1 7  3  4  o 0 255.961 8.31071   290.972    -160.35      75.6472    -160.35      
1 1 1 7  3  5  o 0 544.523 18.6368   489.623    49.9926      135.255    -130.007     
1 1 1 7  3  6  o 0 451.356 14.9301   419.104    -39.304      44.3164    140.696      
1 1 1 7  3  7  o 0 675.142 23.7948   665.532    16.3686      20.8937    16.3686      
1 1 1 7  3  8  f 1 557.041 19.2043   558.89     94.8578      82.8113    94.8578      
1 1 1 7  3  9  o 0 483.239 16.6033   508.781    128.631      140.363    128.631      
1 1 1 7  3  10 o 0 382.358 12.6791   395.539    -108.729     76.3242    -108.729     
1 1 1 7  3  11 o 0 137.38  6.60497   54.1879    155.348      135.396    -24.6518     
1 1 1 7  3  12 o 0 260.72  9.54116   259.651    125.61       56.6379    125.61       
1 1 1 7  3  13 o 0 322.499 10.3652   266.339    16.3383      29.5735    -163.662     
1 1 1 7  3  14 o 0 131.211 6.51433   94.4854    -108.092     45.2201    71.9076      
1 1 1 7  3  15 o 0 48.1102 11.0111   17.7792    69.9671      0.661313   -110.033     
1 1 1 7  3  16 o 0 74.9361 6.87786   61.17      109.138      4.29067    109.138      
1 1 1 7  3  17 o 0 94.3804 5.75012   103.482    -31.399      15.7315    -31.399      
1 1 1 7  3  18 f 1 78.5131 6.41652   87.0902    -51.2374     20.2656    -51.2374     
1 1 1 7  3  19 o 0 89.0157 6.75812   79.2371    -144.073     11.4093    35.9271      
1 1 1 7  3  20 o 0 55.4875 9.73698   62.0129    -81.697      25.2512    -81.697      
1 1 1 7  3  21 o 0 24.7947 11.3214   ?          ?            ?          ?            
1 1 1 7  3  22 o 0 33.7107 13.0255   ?          ?            ?          ?            
1 1 1 7  3  23 o 0 24.8306 11.7814   ?          ?            ?          ?            
1 1 1 7  4  0  o 0 354.234 13.5303   360.999    0            26.624     3.1461e-13   
1 1 1 7  4  1  o 0 113.936 4.68959   13.6039    16.8706      176.365    -163.129     
1 1 1 7  4  2  o 0 534.904 15.2902   461.405    -27.2153     166.238    152.785      
1 1 1 7  4  3  o 0 664.678 21.7655   725.345    83.1412      102.972    83.1412      
1 1 1 7  4  4  o 0 168.69  6.54176   121.687    -69.3687     77.5453    110.631      
1 1 1 7  4  5  o 0 288.855 9.67143   366.235    -139.89      166.184    -139.89      
1 1 1 7  4  6  o 0 256.674 9.47862   204.367    173.264      80.1228    -6.73635     
1 1 1 7  4  7  f 1 350.835 12.3469   370.333    -172.615     74.1186    -172.615     
1 1 1 7  4  8  o 0 383.658 12.9245   236.065    -114.564     236.187    65.4358      
1 1 1 7  4  9  o 0 162.349 6.7481    149.695    149.68       50.0328    149.68       
1 1 1 7  4  10 o 0 375.794 13.2923   357.695    -40.4122     13.3087    -40.4122     
1 1 1 7  4  11 o 0 76.3135 7.63578   0.501842   41.8583      122.737    41.8583      
1 1 1 7  4  12 o 0 498.714 17.8714   441.262    59.0017      16.7872    -120.998     
1 1 1 7  4  13 o 0 214.847 7.05365   184.786    82.9788      2.24812    82.9788      
1 1 1 7  4  14 o 0 18.0421 8.68446   26.7606    136.986      57.3158    136.986      
1 1 1 7  4  15 o 0 110.899 5.51781   83.9398    18.8467      29.6531    -161.153     
1 1 1 7  4  16 f 1 125.552 5.7043    103.785    178.75       9.69648    -1.24966     
1 1 1 7  4  17 o 0 156.64  5.62006   212.528    -172.448     100.132    -172.448     
1 1 1 7  4  18 o 0 89.2299 6.32804   96.6707    -73.4908     16.764     -73.4908     
1 1 1 7  4  19 o 0 59.4549 10.953    33.8068    -140.555     43.603     39.4449      
1 1 1 7  4  20 o 0 73.622  12.4776   62.4798    26.1902      10.0956    -153.81      
1 1 1 7  4  21 o 0 40.8045 13.7493   ?          ?            ?          ?            
1 1 1 7  4  22 o 0 43.332  15.54     ?          ?            ?          ?            
1 1 1 7  5  0  o 0 735.277 30.7942   757.049    0            9.14536    180          
1 1 1 7  5  1  o 0 588.043 16.6835   698.365    135.315      202.839    135.315      
1 1 1 7  5  2  o 0 108.432 4.87458   34.8983    -10.1177     108.591    169.882      
1 1 1 7  5  3  o 0 252.61  8.14252   291.121    -173.204     97.7591    -173.204     
1 1 1 7  5  4  o 0 305.965 10.0861   239.832    -96.2332     137.943    83.7668      
1 1 1 7  5  5  o 0 270.333 8.81471   310.065    -135.476     91.534     -135.476     
1 1 1 7  5  6  o 0 169.799 6.76158   173.644    -53.1202     62.9913    -53.1202     
1 1 1 7  5  7  f 1 451.741 14.5449   391.069    -44.8447     84.6358    135.155      
1 1 1 7  5  8  o 0 154.037 6.31251   100.903    47.4118      67.8546    47.4118      
1 1 1 7  5  9  o 0 376.408 13.518    301.176    1.87489      75.4794    -178.125     
1 1 1 7  5  10 o 0 224.255 7.77487   181.857    -90.6442     40.8977    89.3558      
1 1 1 7  5  11 o 0 392.945 12.8678   303.336    -49.6827     117.304    130.317      
1 1 1 7  5  12 o 0 157.886 7.19434   181.091    -160.908     107.539    -160.908     
1 1 1 7  5  13 f 1 222.504 7.82894   196.579    178.122      34.9531    -1.87802     
1 1 1 7  5  14 o 0 61.3482 8.42167   42.5975    160.875      11.9069    -19.1246     
1 1 1 7  5  15 o 0 30.6775 11.5456   22.9439    4.24189      84.5315    4.24189      
1 1 1 7  5  16 f 1 33.1815 12.0465   2.81016    -31.2258     32.8908    -31.2258     
1 1 1 7  5  17 o 0 53.8189 8.80821   42.4253    -82.4448     14.4213    97.5552      
1 1 1 7  5  18 o 0 100.528 6.4612    123.247    -166.053     47.507     -166.053     
1 1 1 7  5  19 f 1 88.5869 6.98344   106.097    124.866      45.7017    124.866      
1 1 1 7  5  20 o 0 35.3171 12.7464   19.4398    -130.91      22.5953    49.0898      
1 1 1 7  5  21 o 0 27.5545 12.7529   ?          ?            ?          ?            
1 1 1 7  5  22 o 0 48.3047 16.5725   ?          ?            ?          ?            
1 1 1 7  6  0  o 0 330.868 13.5933   337.56     0            50.635     1.16717e-13  
1 1 1 7  6  1  o 0 653.845 17.8068   876.007    35.8618      435.404    35.8618      
1 1 1 7  6  2  o 0 533.514 16.1709   591.973    134.838      114.618    134.838      
1 1 1 7  6  3  o 0 305.052 9.37434   325.779    156.466      40.7804    156.466      
1 1 1 7  6  4  o 0 566.662 17.9059   569.431    -16.2083     16.4713    163.792      
1 1 1 7  6  5  o 0 245.47  8.13002   257.255    38.0464      54.1443    38.0464      
1 1 1 7  6  6  o 0 428.148 14.7287   336.01     -168.553     156.741    11.4465      
1 1 1 7  6  7  o 0 607.59  22.5126   552.114    -171.907     62.8623    8.09261      
1 1 1 7  6  8  o 0 340.764 11.4448   372.745    -24.2777     130.648    -24.2777     
1 1 1 7  6  9  o 0 228.902 8.65697   151.087    32.5802      98.0246    -147.42      
1 1 1 7  6  10 o 0 357.75  12.9522   414.557    -98.1689     170.723    -98.1689     
1 1 1 7  6  11 o 0 219.736 7.52241   239.666    -103.456     87.6249    -103.456     
1 1 1 7  6  12 o 0 241.019 8.10304   162.551    -14.3143     101.544    165.686      
1 1 1 7  6  13 o 0 204.266 6.74218   259.977    -47.6891     139.312    -47.6891     
1 1 1 7  6  14 o 0 42.9204 11.5788   12.3513    15.4448      10.2909    -164.555     
1 1 1 7  6  15 o 0 111.336 6.06095   117.171    -4.69145     41.0024    -4.69145     
1 1 1 7  6  16 o 0 109.72  6.02337   95.2114    40.7574      4.24085    40.7574      
1 1 1 7  6  17 o 0 130.816 6.17659   141.989    101.15       13.9354    101.15       
1 1 1 7  6  18 o 0 53.8663 8.87258   66.6958    -49.4633     43.0255    -49.4633     
1 1 1 7  6  19 o 0 56.2184 9.3529    46.7933    -30.1307     9.00946    149.869      
1 1 1 7  6  20 o 0 38.7554 12.7302   30.8721    -64.9231     5.30246    115.077      
1 1 1 7  6  21 o 0 64.076  14.5555   ?          ?            ?          ?            
1 1 1 7  6  22 o 0 48.6154 19.5184   ?          ?            ?          ?            
1 1 1 7  7  0  o 0 700.18  38.0021   707.615    180          139.741    -4.67375e-14 
1 1 1 7  7  1  o 0 76.1633 8.39497   9.96828    -90          7.88339    90           
1 1 1 7  7  2  o 0 418.305 19.0091   430.533    0            12.0175    180          
1 1 1 7  7  3  f 1 385.732 17.4922   395.758    -90          61.401     90           
1 1 1 7  7  4  o 0 173.141 9.05208   161.716    0            66.9418    1.9387e-14   
1 1 1 7  7  5  o 0 249.407 11.3344   245.435    90           53.3528    90           
1 1 1 7  7  6  o 0 1010.73 41.9972   985.026    180          106.544    2.80179e-14  
1 1 1 7  7  7  o 0 477.463 20.4028   448.778    90           15.6806    90           
1 1 1 7  7  8  o 0 372.804 18.4179   345.075    180          1.72698    180          
1 1 1 7  7  9  o 0 88.8015 9.97836   67.7653    90           61.1556    -90          
1 1 1 7  7  10 o 0 327.331 16.2558   308.886    180          5.23616    1.96083e-13  
1 1 1 7  7  11 o 0 132.742 10.6742   122.405    -90          69.0038    90           
1 1 1 7  7  12 o 0 117.365 7.79151   105.381    180          42.4522    1.75073e-14  
1 1 1 7  7  13 o 0 150.977 7.20799   148.137    90           3.35374    -90          
1 1 1 7  7  14 o 0 57.6591 18.2295   53.142     180          19.9852    -2.06791e-14 
1 1 1 7  7  15 o 0 86.2596 8.31238   79.4327    90           8.40681    -90          
1 1 1 7  7  16 o 0 73.4545 9.68797   42.944     0            29.9377    -8.25906e-15 
1 1 1 7  7  17 o 0 57.4122 15.3745   60.123     -90          14.9052    90           
1 1 1 7  7  18 o 0 38.1741 17.0708   36.5598    180          0.274066   -2.68835e-13 
1 1 1 7  7  19 o 0 28.2244 15.6699   5.29163    -90          0.0911042  -90          
1 1 1 7  7  20 o 0 18.0097 12.8841   10.7713    180          5.41967    1.39453e-14  
1 1 1 7  7  21 o 0 43.5695 22.698    ?          ?            ?          ?            
1 1 1 8  0  0  o 0 852.837 40.7279   867.838    180          57.1094    -180         
1 1 1 8  0  1  o 0 900.348 33.6423   908.833    135          157.266    -45          
1 1 1 8  0  2  o 0 918.708 34.8126   938.499    -90          31.8235    90           
1 1 1 8  0  3  o 0 101.228 6.61509   43.589     -135         3.31079    45           
1 1 1 8  0  4  o 0 487.196 22.6358   503.424    0            103.489    1.79738e-15  
1 1 1 8  0  5  o 0 155.819 8.82135   124.537    -45          53.5037    -45          
1 1 1 8  0  6  o 0 342.274 17.2017   336.598    90           44.076     -90          
1 1 1 8  0  7  o 0 422.505 19.7048   409.849    -135         4.17539    45           
1 1 1 8  0  8  o 0 110.305 8.55791   2.05117    0            0.309551   -3.27602e-12 
1 1 1 8  0  9  o 0 441.544 21.1076   403.957    -45          23.8535    -45          
1 1 1 8  0  10 o 0 438.711 24.8323   416.319    -90          10.9063    -90          
1 1 1 8  0  11 o 0 831.986 42.1385   771.077    45           117.525    45           
1 1 1 8  0  12 o 0 203.389 9.86805   183.379    0            100.218    2.51092e-16  
1 1 1 8  0  13 o 0 311.591 14.6817   273.485    -45          25.749     -45          
1 1 1 8  0  14 o 0 80.6724 9.74021   2.13261    90           0.424663   90           
1 1 1 8  0  15 o 0 77.0249 9.84693   70.6593    -135         1.13878    45           
1 1 1 8  0  16 o 0 41.9406 17.2851   4.09494    0            0.93448    -180         
1 1 1 8  0  17 o 0 99.3773 8.74699   104.791    -45          19.4473    -45          
1 1 1 8  0  18 o 0 259.738 13.1003   263.197    -90          47.7457    -90          
1 1 1 8  0  19 o 0 43.2331 17.0531   41.5994    -135         4.70498    45           
1 1 1 8  0  20 o 0 19.4832 13.0071   13.057     180          4.75862    4.47033e-14  
1 1 1 8  0  21 o 0 23.379  15.8241   ?          ?            ?          ?            
1 1 1 8  0  22 o 0 21.6462 15.5732   ?          ?            ?          ?            
1 1 1 8  1  0  o 0 462.28  19.3859   472.731    180          49.0591    180          
1 1 1 8  1  1  f 1 586.253 16.657    636.524    134.699      71.3652    134.699      
1 1 1 8  1  2  o 0 337.526 9.91636   358.487    -164.039     41.8984    -164.039     
1 1 1 8  1  3  o 0 339.187 11.017    341.141    -50.5779     7.398      -50.5779     
1 1 1 8  1  4  o 0 241.776 8.49853   138.358    133.044      207.859    -46.9557     
1 1 1 8  1  5  o 0 363.599 12.7919   345.207    130.511      41.5346    -49.489      
1 1 1 8  1  6  o 0 593.596 19.35     695.912    82.3137      233.784    82.3137      
1 1 1 8  1  7  o 0 283.64  9.66149   295.848    -81.3478     62.208     -81.3478     
1 1 1 8  1  8  f 1 475.478 16.608    386.236    154.001      105.308    -25.9988     
1 1 1 8  1  9  f 1 522.926 16.6017   521.646    80.3062      96.349     80.3062      
1 1 1 8  1  10 o 0 494.908 17.2816   486.315    -147.215     43.7116    -147.215     
1 1 1 8  1  11 o 0 326.398 12.6342   365.5      94.3009      135.764    94.3009      
1 1 1 8  1  12 o 0 406.104 16.0669   404.854    -176.974     82.9275    -176.974     
1 1 1 8  1  13 o 0 140.178 6.39541   110.906    115.288      6.43721    -64.7115     
1 1 1 8  1  14 o 0 223.636 7.71321   266.483    32.9016      122.517    32.9016      
1 1 1 8  1  15 o 0 220.248 8.06531   205.52     3.81596      8.58054    3.81596      
1 1 1 8  1  16 o 0 170.228 6.54288   170.348    66.3332      43.7816    66.3332      
1 1 1 8  1  17 o 0 73.562  5.95728   68.0067    101.151      8.87904    -78.8495     
1 1 1 8  1  18 o 0 29.6002 11.0327   15.6091    145.665      9.91519    -34.3352     
1 1 1 8  1  19 o 0 53.3359 10.1878   42.6485    -55.1174     11.3044    124.883      
1 1 1 8  1  20 o 0 45.9514 12.8722   36.4366    -154.478     8.4855     25.5218      
1 1 1 8  1  21 f 1 27.4569 12.7199   ?          ?            ?          ?            
1 1 1 8  1  22 o 0 44.0357 18.7896   ?          ?            ?          ?            
1 1 1 8  2  0  o 0 929.65  35.9114   951.943    0            40.1637    -180         
1 1 1 8  2  1  o 0 626.968 17.9396   719.664    -64.3244     151.309    -64.3244     
1 1 1 8  2  2  o 0 520.784 16.5159   466.474    -7.44184     127.908    172.558      
1 1 1 8  2  3  o 0 52.3442 8.18912   52.0369    125.118      151.169    125.118      
1 1 1 8  2  4  o 0 180.798 6.74134   119.275    22.5329      111.275    -157.467     
1 1 1 8  2  5  o 0 313.735 11.1081   346.947    -71.4409     69.8125    -71.4409     
1 1 1 8  2  6  o 0 476.531 15.917    442.392    138.339      43.3012    -41.6607     
1 1 1 8  2  7  o 0 279.418 9.77026   257.686    167.569      8.49157    -12.4309     
1 1 1 8  2  8  o 0 479.213 15.3244   506.429    50.7459      131.227    50.7459      
1 1 1 8  2  9  o 0 243.627 8.3803    116.209    1.83333      199.426    -178.167     
1 1 1 8  2  10 o 0 486.973 17.1099   468.509    -149.969     23.5265    -149.969     
1 1 1 8  2  11 o 0 255.934 10.567    232.729    -74.0231     1.01971    -74.0231     
1 1 1 8  2  12 o 0 304.931 10.6616   243.393    80.2939      56.4797    -99.7061     
1 1 1 8  2  13 o 0 314.846 10.3133   376.095    -161.186     143.096    -161.186     
1 1 1 8  2  14 o 0 103.527 6.86173   51.7015    12.2595      74.2723    -167.741     
1 1 1 8  2  15 o 0 110.598 5.70544   88.0895    -84.0627     19.4156    95.9373      
1 1 1 8  2  16 o 0 162.27  5.66374   182.424    148.931      84.3218    148.931      
1 1 1 8  2  17 o 0 94.3584 5.61266   112.244    -44.1011     35.8214    -44.1011     
1 1 1 8  2  18 o 0 67.4959 7.45935   63.857     -6.28168     2.89041    173.718      
1 1 1 8  2  19 o 0 88.0267 7.96769   94.5355    -83.5667     23.3531    -83.5667     
1 1 1 8  2  20 o 0 29.7527 12.2204   22.9659    0.181642     1.31936    -179.818     
1 1 1 8  2  21 o 0 34.8227 14.8122   ?          ?            ?          ?            
1 1 1 8  2  22 o 0 46.3947 11.641    ?          ?            ?          ?            
1 1 1 8  2  23 o 0 25.2411 13.0132   ?          ?            ?          ?            
1 1 1 8  3  0  o 0 228.258 9.98605   237.589    180          56.5779    -1.85062e-13 
1 1 1 8  3  1  o 0 239.549 7.54091   181.989    -170.077     112.015    9.92318      
1 1 1 8  3  2  o 0 627.27  18.8096   607.345    -59.0907     64.6585    120.909      
1 1 1 8  3  3  o 0 56.6934 7.56624   135.376    -44.6971     357.769    -44.6971     
1 1 1 8  3  4  o 0 531.567 17.1422   467.407    48.4746      157.102    -131.525     
1 1 1 8  3  5  o 0 248.354 8.09133   229.173    -93.1494     29.4693    86.8506      
1 1 1 8  3  6  o 0 265.242 9.57691   157.587    80.5545      192.11     -99.4455     
1 1 1 8  3  7  o 0 285.642 11.1139   291.093    -87.2864     48.6686    -87.2864     
1 1 1 8  3  8  o 0 276.205 9.58949   247.361    73.0464      1.43868    -106.954     
1 1 1 8  3  9  o 0 236.805 7.7186    224.494    -134.247     40.3386    -134.247     
1 1 1 8  3  10 o 0 99.9335 7.75194   39.159     -51.6358     38.1833    128.364      
1 1 1 8  3  11 o 0 347.622 11.2647   355.861    169.998      76.4121    169.998      
1 1 1 8  3  12 o 0 145.126 6.81446   80.411     126.552      87.9184    -53.4484     
1 1 1 8  3  13 o 0 236.127 8.43397   273.949    179.638      97.956     179.638      
1 1 1 8  3  14 o 0 126.653 5.79648   109.363    8.21242      14.857     -171.788     
1 1 1 8  3  15 o 0 174.413 6.77419   139.044    24.4898      38.6031    -155.51      
1 1 1 8  3  16 o 0 76.1138 6.94199   61.4861    -118.338     3.06084    -118.338     
1 1 1 8  3  17 o 0 99.5548 5.22749   116.589    99.0976      32.8237    99.0976      
1 1 1 8  3  18 o 0 41.9636 11.2132   28.7273    -136.763     18.5292    43.2369      
1 1 1 8  3  19 o 0 47.8151 10.2986   50.1294    175.29       21.6034    175.29       
1 1 1 8  3  20 o 0 25.055  10.8749   8.42679    -161.888     23.6742    18.1122      
1 1 1 8  3  21 o 0 35.3795 14.0036   ?          ?            ?          ?            
1 1 1 8  3  22 o 0 40.0902 17.9296   ?          ?            ?          ?            
1 1 1 8  4  0  o 0 165.269 7.71282   171.178    180          166.247    -5.20501e-14 
1 1 1 8  4  1  f 1 262.477 8.0527    358.029    -84.3536     215.835    -84.3536     
1 1 1 8  4  2  o 0 173.848 4.94821   142.299    49.1756      39.8203    -130.824     
1 1 1 8  4  3  o 0 139.687 5.12474   18.3407    -7.94729     307.351    -7.94729     
1 1 1 8  4  4  o 0 629.077 19.9979   597.019    -30.2353     97.3784    149.765      
1 1 1 8  4  5  o 0 506.24  16.878    445.483    118.396      105.205    -61.6042     
1 1 1 8  4  6  o 0 465.385 15.5279   482.421    160.677      63.3176    160.677      
1 1 1 8  4  7  o 0 519.184 17.1261   491.676    -140.384     11.7471    39.6161      
1 1 1 8  4  8  o 0 706.665 24.8072   612.063    -81.1148     83.2034    98.8852      
1 1 1 8  4  9  o 0 307.26  11.3665   290.63     -92.7301     38.0519    -92.7301     
1 1 1 8  4  10 o 0 230.512 8.68707   197.568    -94.0341     19.0417    85.9659      
1 1 1 8  4  11 o 0 390.105 12.9246   383.099    -34.7628     52.2348    -34.7628     
1 1 1 8  4  12 o 0 73.0402 8.08313   23.373     47.5885      2.74115    -132.412     
1 1 1 8  4  13 o 0 66.3207 8.07039   19.1968    -33.4176     17.6492    146.582      
1 1 1 8  4  14 o 0 89.2246 6.57099   84.1676    -82.6613     12.7302    -82.6613     
1 1 1 8  4  15 o 0 80.3848 6.48586   72.8551    -66.3243     14.2833    -66.3243     
1 1 1 8  4  16 o 0 223.619 8.32396   222.277    121.215      51.7763    121.215      
1 1 1 8  4  17 o 0 90.1129 6.85751   112.284    -62.6655     47.0882    -62.6655     
1 1 1 8  4  18 o 0 64.0842 8.15274   52.2087    -79.9165     19.4183    100.084      
1 1 1 8  4  19 o 0 20.413  9.60189   0.72877    74.5898      19.2377    74.5898      
1 1 1 8  4  20 o 0 41.1336 13.8105   38.1464    92.2393      5.71721    92.2393      
1 1 1 8  4  21 o 0 75.0105 12.0738   ?          ?            ?          ?            
1 1 1 8  4  22 o 0 36.4617 17.3724   ?          ?            ?          ?            
1 1 1 8  4  23 o 0 20.9795 9.92432   ?          ?            ?          ?            
1 1 1 8  5  0  o 0 492.298 18.2613   506.432    180          11.8531    -8.90033e-13 
1 1 1 8  5  1  o 0 347.313 9.81272   373.833    -66.2431     54.0963    -66.2431     
1 1 1 8  5  2  o 0 126.645 5.66245   81.9831    -3.66465     46.601     176.335      
1 1 1 8  5  3  f 1 417.77  13.7528   473.673    -127.747     96.4084    -127.747     
1 1 1 8  5  4  o 0 332.876 11.188    387.95     -68.3742     111.113    -68.3742     
1 1 1 8  5  5  o 0 187.954 7.38096   96.411     -86.0772     158.732    93.9228      
1 1 1 8  5  6  o 0 318.488 11.8912   397.546    118.797      197.178    118.797      
1 1 1 8  5  7  o 0 173.183 6.64384   180.411    -158.274     103.759    -158.274     
1 1 1 8  5  8  f 1 319.786 11.574    271.303    62.5322      35.6179    -117.468     
1 1 1 8  5  9  o 0 451.27  16.0748   436.225    148.598      62.9228    148.598      
1 1 1 8  5  10 o 0 109.986 6.75906   31.8542    142.539      106.083    -37.4607     
1 1 1 8  5  11 o 0 174.865 7.52087   87.3063    2.65351      137.702    -177.346     
1 1 1 8  5  12 o 0 228.25  7.83472   158.69     161.264      83.7839    -18.7356     
1 1 1 8  5  13 o 0 292.706 10.4299   261.754    168.331      41.842     -11.669      
1 1 1 8  5  14 o 0 30.6535 11.2835   7.89102    -169.192     42.6427    -169.192     
1 1 1 8  5  15 o 0 203.623 6.7881    182.418    160.805      4.76846    -19.1947     
1 1 1 8  5  16 o 0 66.9958 8.58535   42.0307    69.1452      20.1601    -110.855     
1 1 1 8  5  17 o 0 52.4569 9.56291   44.5473    44.8259      3.71537    -135.174     
1 1 1 8  5  18 o 0 134.767 6.81903   155.598    131.038      42.9108    131.038      
1 1 1 8  5  19 o 0 79.5154 8.05743   85.2029    -149.234     22.5051    -149.234     
1 1 1 8  5  20 o 0 25.8554 11.1454   16.4809    17.4606      6.00532    -162.539     
1 1 1 8  5  21 o 0 30.8269 13.781    ?          ?            ?          ?            
1 1 1 8  5  22 o 0 28.5611 14.1574   ?          ?            ?          ?            
1 1 1 8  5  23 o 0 22.0446 6.98158   ?          ?            ?          ?            
1 1 1 8  6  0  o 0 140.293 6.19793   56.0476    180          24.974     -180         
1 1 1 8  6  1  o 0 844.814 20.9003   907.253    -151.976     105.038    -151.976     
1 1 1 8  6  2  o 0 360.031 11.1588   300.44     94.3874      131.945    -85.6126     
1 1 1 8  6  3  o 0 546.252 17.3101   601.893    -168.212     88.9768    -168.212     
1 1 1 8  6  4  o 0 135.021 6.12553   99.0618    80.1011      32.0285    -99.8989     
1 1 1 8  6  5  o 0 162.882 6.23904   164.127    21.3862      63.4705    21.3862      
1 1 1 8  6  6  o 0 539.677 18.3848   510.42     -157.34      21.3744    22.6602      
1 1 1 8  6  7  o 0 769.247 24.57     667.396    156.888      103.43     -23.1123     
1 1 1 8  6  8  o 0 190.669 6.73387   171.694    145.946      22.1355    145.946      
1 1 1 8  6  9  o 0 264.122 9.49683   157.421    -102.156     150.119    77.8442      
1 1 1 8  6  10 o 0 190.686 7.05792   130.014    74.7465      75.7208    -105.254     
1 1 1 8  6  11 o 0 399.054 14.4777   363.152    68.1456      1.03581    -111.854     
1 1 1 8  6  12 o 0 146.915 6.55567   119.171    -32.7391     7.72119    147.261      
1 1 1 8  6  13 o 0 193.294 6.327     172.141    130.183      20.3824    -49.817      
1 1 1 8  6  14 o 0 115.639 5.75996   108.36     67.3488      7.26734    67.3488      
1 1 1 8  6  15 o 0 65.7387 7.90086   37.5635    -94.9874     31.3703    85.0126      
1 1 1 8  6  16 o 0 152.452 5.86509   132.029    175.815      1.98725    -4.18474     
1 1 1 8  6  17 o 0 31.5242 11.9732   6.04854    128.718      10.2811    -51.282      
1 1 1 8  6  18 o 0 34.085  11.7177   21.1304    -18.8915     13.4559    161.108      
1 1 1 8  6  19 o 0 52.4415 9.44713   58.6815    139.831      29.6556    139.831      
1 1 1 8  6  20 o 0 46.2404 12.3244   28.2566    53.0082      25.5669    -126.992     
1 1 1 8  6  21 o 0 26.1692 11.4504   ?          ?            ?          ?            
1 1 1 8  7  0  o 0 392.58  15.8637   406.804    0            68.7316    180          
1 1 1 8  7  1  o 0 322.432 9.19554   317.929    -36.8149     12.9068    143.185      
1 1 1 8  7  2  o 0 81.9984 5.69348   4.53236    5.90268      89.2335    -174.097     
1 1 1 8  7  3  o 0 58.4631 6.60109   16.8143    95.9964      63.5946    95.9964      
1 1 1 8  7  4  o 0 344.296 12.2456   320.438    59.9108      44.8225    -120.089     
1 1 1 8  7  5  o 0 167.779 5.95251   80.9094    42.49        144        -137.51      
1 1 1 8  7  6  o 0 44.8878 9.5524    44.6142    117.136      115.612    117.136      
1 1 1 8  7  7  o 0 256.399 8.76595   241.478    14.4265      25.1409    14.4265      
1 1 1 8  7  8  o 0 457.675 14.6052   430.229    -80.7196     29.4586    -80.7196     
1 1 1 8  7  9  o 0 254.961 9.08842   191.52     -3.59603     60.4739    176.404      
1 1 1 8  7  10 o 0 362.728 12.168    363.936    24.9979      63.1826    24.9979      
1 1 1 8  7  11 o 0 227.024 9.55107   203.989    87.0349      3.21188    87.0349      
1 1 1 8  7  12 o 0 96.6423 7.08417   63.7185    -97.3073     15.7867    82.6927      
1 1 1 8  7  13 o 0 290.104 8.78731   282.445    -52.7321     8.69483    -52.7321     
1 1 1 8  7  14 o 0 174.771 6.10692   179.368    -47.4597     35.0891    -47.4597     
1 1 1 8  7  15 o 0 130.529 5.2906    101.166    101.089      29.4821    -78.9108     
1 1 1 8  7  16 o 0 179.916 5.85737   141.604    65.7433      31.5584    -114.257     
1 1 1 8  7  17 o 0 201.731 6.8785    221.4      -55.0472     25.3259    -55.0472     
1 1 1 8  7  18 o 0 84.658  6.62846   105.587    22.9884      48.1569    22.9884      
1 1 1 8  7  19 o 0 62.7665 8.8965    67.1839    82.9645      21.6939    82.9645      
1 1 1 8  7  20 o 0 55.5414 10.3006   74.0822    -32.6356     56.1197    -32.6356     
1 1 1 8  7  21 o 0 88.8906 15.2853   ?          ?            ?          ?            
1 1 1 8  8  0  o 0 196.453 12.3358   67.1523    180          29.7818    -180         
1 1 1 8  8  1  o 0 254.248 10.4354   260.21     -90          48.6872    -90          
1 1 1 8  8  2  o 0 147.186 7.56059   147.971    180          28.1247    7.72329e-14  
1 1 1 8  8  3  o 0 261.683 9.93896   265.886    -90          14.9335    -90          
1 1 1 8  8  4  o 0 303.107 13.3711   297.366    0            93.6122    -1.40649e-15 
1 1 1 8  8  5  o 0 409.775 19.463    398.974    -90          73.6543    90           
1 1 1 8  8  6  o 0 129.953 8.39401   82.854     180          21.9121    180          
1 1 1 8  8  7  o 0 696.885 33.8452   647.785    90           119.584    -90          
1 1 1 8  8  8  o 0 228.848 11.7637   209.487    0            38.2854    -180         
1 1 1 8  8  9  o 0 24.0898 15.2703   3.39649    -90          57.564     90           
1 1 1 8  8  10 o 0 18.0723 12.7638   1.46501    0            44.9862    -180         
1 1 1 8  8  11 o 0 38.1432 19.4656   3.45044    90           8.94814    -90          
1 1 1 8  8  12 o 0 125.358 8.02531   111.39     180          34.4447    3.08788e-14  
1 1 1 8  8  13 o 0 210.362 10.5452   204.227    -90          38.0996    -90          
1 1 1 8  8  14 o 0 208.415 8.66368   196.319    180          48.4862    180          
1 1 1 8  8  15 o 0 132.096 7.03531   120.446    -90          6.81473    90           
1 1 1 8  8  16 o 0 172.826 8.71957   152.188    180          33.2141    180          
1 1 1 8  8  17 o 0 20.704  13.3788   4.76402    -90          10.6445    90           
1 1 1 8  8  18 o 0 77.6691 11.8746   77.7334    0            5.39986    6.07339e-14  
1 1 1 8  8  19 o 0 17.7573 12.1654   15.8749    -90          21.1321    90           
1 1 1 8  8  20 o 0 19.9259 13.7075   17.5548    0            19.0038    180          
1 1 1 8  8  21 o 0 21.7661 13.9644   ?          ?            ?          ?            
1 1 1 8  8  22 o 0 31.1453 20.7296   ?          ?            ?          ?            
1 1 1 9  0  1  o 0 337.047 14.7912   345.09     -135         106.399    45           
1 1 1 9  0  2  o 0 316.227 13.4813   321.533    180          57.762     7.20451e-14  
1 1 1 9  0  3  o 0 743.746 31.0025   769.593    -45          150.469    -45          
1 1 1 9  0  4  o 0 57.302  10.3144   16.967     90           37.9672    -90          
1 1 1 9  0  5  o 0 172.854 8.80591   166.975    45           34.4975    45           
1 1 1 9  0  6  o 0 128.026 7.85435   123.287    180          71.7345    1.72905e-14  
1 1 1 9  0  7  o 0 148.923 8.68281   136.593    135          12.6944    135          
1 1 1 9  0  8  o 0 385.495 19.1947   356.818    -90          77.848     90           
1 1 1 9  0  9  o 0 660.719 31.6204   600.171    45           112.861    -135         
1 1 1 9  0  10 o 0 441.558 24.4787   416.014    0            230.766    2.83204e-16  
1 1 1 9  0  11 o 0 377.696 20.7649   347.515    -45          7.89545    -45          
1 1 1 9  0  12 o 0 258.098 13.0759   231.359    90           30.3627    -90          
1 1 1 9  0  13 o 0 345.863 16.4613   338.273    -135         15.652     45           
1 1 1 9  0  14 o 0 409.407 16.2365   388.284    180          95.5005    180          
1 1 1 9  0  15 o 0 88.1686 9.55787   80.6527    135          7.94625    135          
1 1 1 9  0  16 o 0 98.108  7.10149   86.8265    90           9.40189    90           
1 1 1 9  0  17 o 0 17.3011 11.7581   5.01611    45           18.4471    -135         
1 1 1 9  0  18 o 0 25.3959 14.2459   21.6614    180          16.5998    9.15623e-15  
1 1 1 9  0  19 o 0 25.4178 15.4487   16.1292    135          7.02589    -45          
1 1 1 9  0  20 o 0 18.0029 12.4678   13.0091    90           9.16752    -90          
1 1 1 9  0  21 o 0 34.6859 19.9306   ?          ?            ?          ?            
1 1 1 9  0  22 o 0 23.4849 16.5621   ?          ?            ?          ?            
1 1 1 9  1  0  o 0 446.652 17.7259   462.809    0            84.7813    1.3911e-14   
1 1 1 9  1  1  o 0 131.228 5.09209   16.7497    -128.795     281.806    -128.795     
1 1 1 9  1  2  o 0 74.0352 5.54203   22.569     2.81797      140.903    2.81797      
1 1 1 9  1  3  o 0 281.825 8.44999   256        -136.769     54.7891    43.2314      
1 1 1 9  1  4  o 0 676.423 23.8488   707.078    102.241      29.6864    102.241      
1 1 1 9  1  5  o 0 199.629 7.36479   150.556    32.2198      70.3367    -147.78      
1 1 1 9  1  6  o 0 188.828 6.51272   149.42     -34.1758     43.8663    145.824      
1 1 1 9  1  7  o 0 462.574 15.3295   452.281    -120.787     23.9248    -120.787     
1 1 1 9  1  8  o 0 557.914 18.7436   512.833    -104.525     0.990558   -104.525     
1 1 1 9  1  9  o 0 129.623 5.54394   56.6863    -107.333     90.6605    72.667       
1 1 1 9  1  10 o 0 752.746 24.7078   726.035    0.857437     40.1591    0.857437     
1 1 1 9  1  11 o 0 328.016 12.4364   389.126    -170.973     185.564    -170.973     
1 1 1 9  1  12 o 0 148.444 6.86292   15.7498    -37.1968     225.794    142.803      
1 1 1 9  1  13 o 0 105.444 6.76291   44.9823    -60.4036     97.91      119.596      
1 1 1 9  1  14 o 0 30.124  11.732    3.15183    141.053      20.3973    141.053      
1 1 1 9  1  15 o 0 79.1791 6.6659    55.8707    -55.3825     21.1892    124.617      
1 1 1 9  1  16 f 1 221.111 7.35352   188.093    -93.3645     11.0912    86.6355      
1 1 1 9  1  17 o 0 24.2196 10.5484   14.8606    70.8646      60.5699    70.8646      
1 1 1 9  1  18 o 0 55.2944 9.14099   57.9397    163.517      14.0551    163.517      
1 1 1 9  1  19 o 0 42.2582 10.7511   9.13259    139.021      57.5919    -40.979      
1 1 1 9  1  20 o 0 25.7842 11.498    17.3406    -19.4543     2.88119    160.546      
1 1 1 9  1  21 o 0 45.245  13.3894   ?          ?            ?          ?            
1 1 1 9  1  22 o 0 32.8579 14.9804   ?          ?            ?          ?            
1 1 1 9  2  0  o 0 101.089 6.53003   89.0331    180          43.7056    1.16794e-13  
1 1 1 9  2  1  f 1 377.367 10.4178   381.602    122.324      0.42761    122.324      
1 1 1 9  2  2  o 0 171.996 5.56015   85.8453    -22.6156     156.852    157.384      
1 1 1 9  2  3  o 0 324.425 10.1015   438.019    -143.602     229.137    -143.602     
1 1 1 9  2  4  o 0 477.349 15.9962   423.297    176.466      126.847    -3.5342      
1 1 1 9  2  5  f 1 257.504 8.67904   236.838    -25.3281     15.6947    154.672      
1 1 1 9  2  6  o 0 146.202 5.50267   116.425    -156.097     66.6352    -156.097     
1 1 1 9  2  7  o 0 332.158 11.7602   349.957    29.2351      77.4056    29.2351      
1 1 1 9  2  8  f 1 222.511 7.78832   151.266    127.409      90.7405    -52.5912     
1 1 1 9  2  9  o 0 194.102 7.01685   110.745    -134.005     111.325    45.9949      
1 1 1 9  2  10 o 0 331.816 12.2749   311.013    -154.55      12.5572    -154.55      
1 1 1 9  2  11 o 0 122.824 6.55128   38.9582    38.9327      134.9      -141.067     
1 1 1 9  2  12 o 0 292.035 10.2341   316.297    -147.36      120.168    -147.36      
1 1 1 9  2  13 o 0 194.367 6.97641   235.929    124.959      112.769    124.959      
1 1 1 9  2  14 o 0 148.605 6.49831   170.112    -133.213     68.2519    -133.213     
1 1 1 9  2  15 o 0 46.0585 11.4291   3.04987    16.3221      62.7357    -163.678     
1 1 1 9  2  16 f 1 52.8252 8.94503   25.9206    131.306      20.3236    -48.6939     
1 1 1 9  2  17 o 0 256.091 9.22218   297.199    -1.33778     62.1421    -1.33778     
1 1 1 9  2  18 o 0 102.969 6.38321   110.096    72.211       17.5936    72.211       
1 1 1 9  2  19 o 0 48.2457 10.5053   23.1569    145.983      40.8083    -34.0169     
1 1 1 9  2  20 o 0 76.2253 10.9256   67.6606    -135.87      2.61349    44.1299      
1 1 1 9  2  21 o 0 27.4038 12.6871   ?          ?            ?          ?            
1 1 1 9  2  22 o 0 36.3478 15.7329   ?          ?            ?          ?            
1 1 1 9  3  0  o 0 51.719  12.1937   15.9953    0            47.7146    180          
1 1 1 9  3  1  o 0 698.692 19.0834   621.615    -126.217     187.727    53.7832      
1 1 1 9  3  2  o 0 367.58  11.2378   355.406    -5.76887     25.7492    174.231      
1 1 1 9  3  3  o 0 149.123 6.28095   84.7076    -159.694     109.945    20.3064      
1 1 1 9  3  4  o 0 351.584 11.5919   288.537    149.078      133.604    -30.9215     
1 1 1 9  3  5  o 0 593.692 19.9249   629.956    -59.1781     94.9831    -59.1781     
1 1 1 9  3  6  o 0 149.09  6.08112   138.202    146.836      52.9564    146.836      
1 1 1 9  3  7  o 0 371.187 13.4691   296.019    2.53429      94.3523    -177.466     
1 1 1 9  3  8  o 0 407.088 14.1992   363.249    169.795      14.6669    -10.2045     
1 1 1 9  3  9  f 1 535.607 18.4228   476.032    41.5601      11.0026    -138.44      
1 1 1 9  3  10 o 0 644.817 21.2071   684.766    -57.0608     165.176    -57.0608     
1 1 1 9  3  11 o 0 194.257 6.78342   128.492    131.828      89.6406    -48.1723     
1 1 1 9  3  12 o 0 112.323 6.14701   80.8966    38.7437      16.1473    -141.256     
1 1 1 9  3  13 o 0 131.349 6.18429   77.1169    30.4817      86.5069    -149.518     
1 1 1 9  3  14 o 0 62.1805 8.57346   45.0959    -110.771     6.28616    69.2289      
1 1 1 9  3  15 o 0 23.4219 10.4589   7.48318    151.995      22.5075    151.995      
1 1 1 9  3  16 o 0 122.304 6.07885   124.074    -93.1855     42.5527    -93.1855     
1 1 1 9  3  17 o 0 190.625 6.80875   238.013    -151.339     82.7256    -151.339     
1 1 1 9  3  18 o 0 78.9463 6.66043   103.587    -42.2464     57.4324    -42.2464     
1 1 1 9  3  19 f 1 84.0079 7.14362   89.0684    -153.935     21.9316    -153.935     
1 1 1 9  3  20 o 0 44.0905 12.8719   36.4357    95.7306      3.83009    -84.2694     
1 1 1 9  3  21 o 0 43.2563 14.3489   ?          ?            ?          ?            
1 1 1 9  3  22 o 0 36.1296 14.2492   ?          ?            ?          ?            
1 1 1 9  4  0  o 0 51.5957 11.6054   11.4619    0            33.7198    -180         
1 1 1 9  4  1  o 0 516.731 14.7649   685.672    139.276      326.792    139.276      
1 1 1 9  4  2  o 0 531.805 16.6944   627.386    75.4416      157.032    75.4416      
1 1 1 9  4  3  o 0 152.683 5.62067   96.065     143.15       93.108     -36.8499     
1 1 1 9  4  4  o 0 596.25  17.808    678.495    161.613      142.568    161.613      
1 1 1 9  4  5  o 0 432.927 13.6037   411.51     22.7233      19.7857    -157.277     
1 1 1 9  4  6  o 0 636.411 21.274    609.216    -162.527     14.6625    17.4726      
1 1 1 9  4  7  o 0 666.937 22.1301   640.121    -30.2361     35.7875    -30.2361     
1 1 1 9  4  8  o 0 502.551 15.7521   426.504    -13.6124     65.739     166.388      
1 1 1 9  4  9  o 0 378.302 12.1688   360.806    65.9873      50.2578    65.9873      
1 1 1 9  4  10 o 0 416.446 15.6409   361.478    27.3953      47.9354    -152.605     
1 1 1 9  4  11 o 0 427.86  13.1083   480.997    -40.0661     184.826    -40.0661     
1 1 1 9  4  12 o 0 220.034 7.35195   193.343    -89.0764     4.81185    -89.0764     
1 1 1 9  4  13 o 0 68.4492 8.06483   8.66683    -77.7374     85.1377    102.263      
1 1 1 9  4  14 o 0 89.0331 6.46012   42.0073    176.736      75.8761    -3.26429     
1 1 1 9  4  15 o 0 123.163 5.8433    133.972    -1.27584     54.3742    -1.27584     
1 1 1 9  4  16 o 0 113.573 5.07767   95.7233    -89.451      3.5634     90.549       
1 1 1 9  4  17 o 0 94.1844 5.89082   99.6022    -113.449     11.4004    -113.449     
1 1 1 9  4  18 o 0 55.4838 9.68085   68.5802    -64.6886     42.0719    -64.6886     
1 1 1 9  4  19 o 0 80.7565 7.67012   74.3248    142.586      1.73508    -37.4136     
1 1 1 9  4  20 o 0 101.457 10.6663   86.006     159.771      12.6938    -20.2286     
1 1 1 9  4  21 o 0 47.5977 14.8292   ?          ?            ?          ?            
1 1 1 9  4  22 o 0 37.2759 17.0457   ?          ?            ?          ?            
1 1 1 9  5  0  o 0 13.1652 9.31272   2.29073    180          135.564    4.54517e-15  
1 1 1 9  5  1  o 0 446.633 12.175    342.373    -159.354     216.911    20.6463      
1 1 1 9  5  2  o 0 209.831 6.5862    257.149    42.5335      122.233    42.5335      
1 1 1 9  5  3  o 0 291.225 8.83207   260.34     -46.0866     62.9031    133.913      
1 1 1 9  5  4  o 0 460.187 14.5092   434.688    177.394      61.4378    -2.60608     
1 1 1 9  5  5  o 0 442.241 15.0411   412.277    117.651      34.2472    -62.3485     
1 1 1 9  5  6  o 0 170.234 6.78527   120.855    -6.56492     61.0706    173.435      
1 1 1 9  5  7  o 0 448.522 14.2081   521.486    -160.598     218.46     -160.598     
1 1 1 9  5  8  f 1 216.785 7.36456   232.417    59.6604      100.645    59.6604      
1 1 1 9  5  9  o 0 120.42  5.69497   13.9854    176.661      164.141    -3.33909     
1 1 1 9  5  10 o 0 137.998 5.83978   99.3157    118.972      15.5766    -61.0283     
1 1 1 9  5  11 o 0 155.526 7.15013   119.945    -61.6344     29.6474    118.366      
1 1 1 9  5  12 o 0 146.071 6.87506   92.7957    -134.44      60.9043    45.56        
1 1 1 9  5  13 o 0 210.139 7.20311   223.045    -72.5186     52.1084    -72.5186     
1 1 1 9  5  14 o 0 235.918 6.96725   236.115    44.5408      32.0302    44.5408      
1 1 1 9  5  15 o 0 249.008 7.50265   243.252    66.8733      36.5142    66.8733      
1 1 1 9  5  16 o 0 62.9803 7.47554   16.3973    -17.9401     71.9662    162.06       
1 1 1 9  5  17 o 0 23.5415 10.2473   16.7462    -24.9672     63.191     -24.9672     
1 1 1 9  5  18 o 0 37.5082 10.7762   21.196     -42.4133     23.2071    137.587      
1 1 1 9  5  19 o 0 97.9058 6.96253   112.921    18.3858      43.2582    18.3858      
1 1 1 9  5  20 o 0 36.8993 13.3432   34.2344    141.893      7.68053    141.893      
1 1 1 9  5  21 o 0 52.6176 18.6004   ?          ?            ?          ?            
1 1 1 9  5  22 o 0 44.6596 18.5615   ?          ?            ?          ?            
1 1 1 9  6  0  o 0 65.9706 8.40372   33.8839    180          54.1781    6.36953e-14  
1 1 1 9  6  1  o 0 57.5183 6.65141   25.014     -5.8777      88.5135    -5.8777      
1 1 1 9  6  2  o 0 71.7495 6.45209   30.0258    -153.785     154.251    -153.785     
1 1 1 9  6  3  o 0 190.788 6.57443   106.392    -15.514      157.577    164.486      
1 1 1 9  6  4  o 0 241.609 7.98816   189.818    24.8376      78.9628    -155.162     
1 1 1 9  6  5  o 0 299.061 10.1857   305.223    161.972      43.8858    161.972      
1 1 1 9  6  6  o 0 425.02  14.1522   358.436    123.263      95.3787    -56.737      
1 1 1 9  6  7  o 0 180.24  6.76976   172.874    -64.7905     48.2801    -64.7905     
1 1 1 9  6  8  o 0 287.802 9.43199   248.552    -145.19      14.1172    34.8104      
1 1 1 9  6  9  o 0 991.247 32.6412   931.726    -35.6144     83.5516    -35.6144     
1 1 1 9  6  10 o 0 179.313 7.00188   180.082    98.1592      69.6477    98.1592      
1 1 1 9  6  11 o 0 390.588 14.1239   337.371    115.618      31.8521    -64.3825     
1 1 1 9  6  12 o 0 309.62  10.9343   265.026    140.941      12.8044    -39.0586     
1 1 1 9  6  13 o 0 167.242 6.3997    174.677    -103.351     44.4118    -103.351     
1 1 1 9  6  14 o 0 32.8887 11.7632   4.09235    -157.694     37.8969    -157.694     
1 1 1 9  6  15 f 1 187.179 6.04095   180.499    -20.4755     26.1388    -20.4755     
1 1 1 9  6  16 o 0 159.636 5.93919   149.552    128.79       22.7918    128.79       
1 1 1 9  6  17 o 0 87.4595 6.04631   110.383    90.7595      52.3398    90.7595      
1 1 1 9  6  18 o 0 60.1793 7.97741   71.6355    7.72694      33.9209    7.72694      
1 1 1 9  6  19 o 0 79.7815 8.78743   66.3999    -25.8315     15.4831    154.169      
1 1 1 9  6  20 o 0 29.6412 12.3596   24.3023    -98.0913     3.76171    -98.0913     
1 1 1 9  6  21 o 0 35.9103 16.5002   ?          ?            ?          ?            
1 1 1 9  6  22 o 0 74.1479 7.30783   ?          ?            ?          ?            
1 1 1 9  7  0  o 0 149.969 7.52482   122.748    180          46.2278    180          
1 1 1 9  7  1  o 0 354.456 10.1671   338.148    92.7213      39.7102    -87.2787     
1 1 1 9  7  2  o 0 484.145 13.8573   512.321    137.923      43.1141    137.923      
1 1 1 9  7  3  o 0 67.7287 6.41322   13.4942    138.794      83.8432    138.794      
1 1 1 9  7  4  f 1 113.755 5.40109   8.74969    -152.081     215.22     -152.081     
1 1 1 9  7  5  o 0 907.829 30.0712   870.511    -26.3357     22.7292    153.664      
1 1 1 9  7  6  o 0 370.587 11.8341   445.778    -104.563     196.917    -104.563     
1 1 1 9  7  7  o 0 163.995 6.14966   141.998    108.872      18.63      108.872      
1 1 1 9  7  8  o 0 510.172 16.5302   478.19     88.8858      33.9385    88.8858      
1 1 1 9  7  9  o 0 323.054 11.3284   262.078    9.69792      41.4352    -170.302     
1 1 1 9  7  10 o 0 333.546 11.2532   285.162    54.1397      36.3005    -125.86      
1 1 1 9  7  11 o 0 233.762 9.08106   229.303    -161.535     45.5498    -161.535     
1 1 1 9  7  12 o 0 180.618 6.88637   176.753    67.0528      50.1361    67.0528      
1 1 1 9  7  13 o 0 206.275 6.76483   216.55     42.449       49.108     42.449       
1 1 1 9  7  14 o 0 241.416 9.01448   231.07     -12.0163     13.7752    -12.0163     
1 1 1 9  7  15 f 1 97.1778 5.51255   79.0608    73.0432      7.68527    -106.957     
1 1 1 9  7  16 o 0 110.551 5.70487   67.6515    -86.9234     54.0504    93.0766      
1 1 1 9  7  17 o 0 104.229 5.58051   123.009    -52.8989     39.0698    -52.8989     
1 1 1 9  7  18 o 0 57.7699 8.97585   34.4428    119.047      40.8946    -60.9529     
1 1 1 9  7  19 o 0 27.3149 11.2205   20.342     8.15839      1.94787    -171.842     
1 1 1 9  7  20 o 0 14.6463 7.43388   1.8851     23.9304      17.9153    23.9304      
1 1 1 9  7  21 o 0 26.3459 12.5243   ?          ?            ?          ?            
1 1 1 9  7  22 o 0 22.9922 11.3874   ?          ?            ?          ?            
1 1 1 9  8  0  o 0 214.3   8.89421   180.282    0            123.107    -4.60523e-15 
1 1 1 9  8  1  o 0 303.472 8.56062   254.405    -34.5626     96.1881    145.437      
1 1 1 9  8  2  o 0 372.368 11.0177   297.198    134.064      151.823    -45.9356     
1 1 1 9  8  3  o 0 182.144 6.22351   154.51     71.238       29.8764    -108.762     
1 1 1 9  8  4  o 0 134.758 5.76623   90.6798    41.6118      39.9639    -138.388     
1 1 1 9  8  5  o 0 323.872 10.1691   314.234    76.2651      17.5361    76.2651      
1 1 1 9  8  6  o 0 240.471 8.65701   139.077    164.621      156.421    -15.3788     
1 1 1 9  8  7  o 0 105.634 5.80638   38.6396    -9.90708     69.848     170.093      
1 1 1 9  8  8  o 0 521.97  16.226    488.679    -102.049     37.6262    -102.049     
1 1 1 9  8  9  o 0 172.197 8.01074   164.845    -96.9305     46.21      -96.9305     
1 1 1 9  8  10 o 0 77.5266 9.16437   32.3636    -46.8148     2.19165    -46.8148     
1 1 1 9  8  11 o 0 79.3787 8.12893   40.9676    -10.6501     2.9262     169.35       
1 1 1 9  8  12 o 0 202.596 7.35642   133.877    -149.722     80.1823    30.2785      
1 1 1 9  8  13 o 0 255.397 7.55613   251.568    59.247       21.762     59.247       
1 1 1 9  8  14 o 0 80.0214 6.91264   68.7291    134.664      3.12049    134.664      
1 1 1 9  8  15 o 0 32.665  11.4939   3.54029    116.535      33.7499    116.535      
1 1 1 9  8  16 o 0 170.479 6.32027   142.432    142.608      9.44257    -37.3917     
1 1 1 9  8  17 o 0 58.5337 7.99351   35.195     -44.7756     40.3713    135.224      
1 1 1 9  8  18 o 0 38.3486 11.0379   32.7115    -177.23      5.59617    -177.23      
1 1 1 9  8  19 o 0 61.129  11.4672   71.5118    25.3881      31.4159    25.3881      
1 1 1 9  8  20 o 0 26.1978 11.0514   0.878094   80.8407      41.7588    -99.1593     
1 1 1 9  8  21 o 0 46.9417 17.6496   ?          ?            ?          ?            
1 1 1 9  8  22 o 0 35.0022 8.9243    ?          ?            ?          ?            
1 1 1 9  9  0  o 0 368.114 22.4766   374.504    180          94.5758    -180         
1 1 1 9  9  1  o 0 160.663 7.73345   160.291    90           3.47044    90           
1 1 1 9  9  2  o 0 318.667 13.9458   321.919    0            121.09     2.40487e-14  
1 1 1 9  9  3  o 0 40.9204 15.173    1.48558    90           7.68307    -90          
1 1 1 9  9  4  o 0 139.065 8.55247   132.009    180          30.6421    2.16326e-14  
1 1 1 9  9  5  o 0 210.438 9.95088   201.598    -90          58.6348    -90          
1 1 1 9  9  6  o 0 523.375 23.2581   486.942    0            79.8368    3.21429e-14  
1 1 1 9  9  7  o 0 320.516 15.6078   294.399    90           38.0639    90           
1 1 1 9  9  8  o 0 434.465 21.0004   392.969    0            45.5369    180          
1 1 1 9  9  9  o 0 35.9199 18.4469   0.706258   -90          4.94891    90           
1 1 1 9  9  10 o 0 473.536 23.0898   436.693    0            101.023    180          
1 1 1 9  9  11 o 0 23.7378 15.5201   3.8661     -90          32.2823    90           
1 1 1 9  9  12 o 0 109.137 9.47454   95.3644    0            28.1474    180          
1 1 1 9  9  13 o 0 314.219 12.9831   301.435    90           87.6887    90           
1 1 1 9  9  14 o 0 101.004 8.58773   94.0022    180          2.70397    5.29149e-14  
1 1 1 9  9  15 o 0 223.479 10.652    201.353    90           63.6721    90           
1 1 1 9  9  16 o 0 221.018 11.3314   192.315    180          17.8887    7.11772e-14  
1 1 1 9  9  17 o 0 13.3751 9.63814   1.36611    90           9.0809     -90          
1 1 1 9  9  18 o 0 14.0539 10.1081   0.965599   0            2.81989    180          
1 1 1 9  9  19 o 0 41.777  19.8865   39.2523    90           14.3303    90           
1 1 1 9  9  20 o 0 37.808  15.8454   34.2694    0            1.03424    180          
1 1 1 9  9  21 o 0 56.208  21.0484   ?          ?            ?          ?            
1 1 1 9  9  22 o 0 26.7673 16.4826   ?          ?            ?          ?            
1 1 1 10 0  0  o 0 700.348 36.9119   718.894    180          51.4454    -2.08121e-13 
1 1 1 10 0  1  o 0 513.453 24.3981   523.161    -45          19.6225    -45          
1 1 1 10 0  2  f 1 491.126 19.1391   508.967    90           48.2732    -90          
1 1 1 10 0  3  o 0 182.78  9.67758   124.921    -135         78.3788    -135         
1 1 1 10 0  4  o 0 533.968 25.7515   544.935    180          32.6753    1.14538e-13  
1 1 1 10 0  5  o 0 374.748 17.81     367.724    135          11.7338    -45          
1 1 1 10 0  6  o 0 430.104 21.7871   417.114    90           48.1749    90           
1 1 1 10 0  7  o 0 30.6424 16.5018   1.40932    45           14.1076    -135         
1 1 1 10 0  8  f 1 356.227 16.1303   327.271    180          32.0264    180          
1 1 1 10 0  9  o 0 481.404 25.7175   433.986    -45          0.528066   135          
1 1 1 10 0  10 f 1 231.061 13.6026   215.91     -90          45.3544    -90          
1 1 1 10 0  11 o 0 45.9747 20.667    4.5873     45           6.76698    -135         
1 1 1 10 0  12 o 0 536.631 21.6501   477.298    180          29.7824    9.84398e-14  
1 1 1 10 0  13 o 0 70.3008 14.2155   54.9724    135          25.225     -45          
1 1 1 10 0  14 o 0 59.1328 16.1454   55.4748    -90          56.196     90           
1 1 1 10 0  15 o 0 303.35  15.7656   276.107    45           44.9164    -135         
1 1 1 10 0  16 o 0 46.4139 16.5935   24.0396    180          6.56671    180          
1 1 1 10 0  17 o 0 26.1525 15.3489   7.11613    -45          7.40991    135          
1 1 1 10 0  18 o 0 23.5126 14.2932   9.25149    90           4.42739    -90          
1 1 1 10 0  19 o 0 25.6667 15.3293   19.9494    45           12.761     -135         
1 1 1 10 0  20 o 0 30.664  16.9966   26.8438    180          3.40881    180          
1 1 1 10 0  21 o 0 19.6383 13.0946   ?          ?            ?          ?            
1 1 1 10 0  22 o 0 18.7076 12.8955   ?          ?            ?          ?            
1 1 1 10 1  0  o 0 50.0442 12.1331   16.7878    0            55.0703    180          
1 1 1 10 1  1  o 0 468.458 14.0389   383.326    152.719      181.879    -27.2809     
1 1 1 10 1  2  o 0 169.656 5.52359   139.073    11.8504      42.143     -168.15      
1 1 1 10 1  3  o 0 256.038 8.19653   291.978    -126.561     82.6834    -126.561     
1 1 1 10 1  4  o 0 281.273 9.08234   249.911    141.843      57.629     -38.1573     
1 1 1 10 1  5  o 0 144.173 6.17478   20.0433    4.72176      221.764    -175.278     
1 1 1 10 1  6  o 0 483.2   18.0592   478.654    -106.397     29.9766    -106.397     
1 1 1 10 1  7  o 0 111.32  5.52073   58.5738    -160.677     4.41512    19.3231      
1 1 1 10 1  8  o 0 363.259 12.7984   408.18     -101.915     166.936    -101.915     
1 1 1 10 1  9  f 1 447.92  13.7182   376.025    143.6        45.7289    -36.4003     
1 1 1 10 1  10 o 0 364.577 11.9235   350.695    141.056      34.0221    141.056      
1 1 1 10 1  11 o 0 323.002 12        277.381    9.35121      27.8534    -170.649     
1 1 1 10 1  12 o 0 341.738 11.3819   241.817    -120.926     118.432    59.0743      
1 1 1 10 1  13 o 0 85.8291 6.64965   54.9916    137.93       11.0938    137.93       
1 1 1 10 1  14 o 0 47.2637 10.7716   14.2537    124.686      39.7036    -55.314      
1 1 1 10 1  15 o 0 39.7732 11.9145   7.70486    -60.0297     17.1401    119.97       
1 1 1 10 1  16 o 0 183.463 6.27459   168.978    -29.4129     19.2767    -29.4129     
1 1 1 10 1  17 o 0 216.539 7.95382   238.486    -139.676     31.2188    -139.676     
1 1 1 10 1  18 o 0 120.528 5.8118    120.647    57.9764      4.34725    57.9764      
1 1 1 10 1  19 o 0 36.0006 11.5042   27.3504    -107.212     3.37818    -107.212     
1 1 1 10 1  20 f 1 19.3452 9.33346   6.19787    63.174       10.3419    -116.826     
1 1 1 10 1  21 o 0 34.0247 14.8291   ?          ?            ?          ?            
1 1 1 10 1  22 o 0 32.9407 14.2643   ?          ?            ?          ?            
1 1 1 10 2  0  f 1 312.472 13.1448   322.333    0            117.826    1.81444e-13  
1 1 1 10 2  1  o 0 601.119 18.7726   575.079    61.5219      72.7421    -118.478     
1 1 1 10 2  2  o 0 545.621 16.7441   569.138    166.954      12.2101    166.954      
1 1 1 10 2  3  o 0 483.855 14.8806   475.672    58.4255      37.2348    -121.574     
1 1 1 10 2  4  o 0 140.533 5.22867   125.14     -106.52      26.8255    -106.52      
1 1 1 10 2  5  f 1 336.658 10.1582   318.798    -76.4372     8.95455    103.563      
1 1 1 10 2  6  o 0 657.996 21.7068   650.789    -64.369      31.7031    -64.369      
1 1 1 10 2  7  o 0 442.373 15.8232   457.076    -28.3422     100.059    -28.3422     
1 1 1 10 2  8  o 0 350.041 11.6338   409.87     34.8086      197.339    34.8086      
1 1 1 10 2  9  f 1 528.421 16.8767   522.138    -175.123     101.764    -175.123     
1 1 1 10 2  10 o 0 220.262 8.45479   155.514    28.1566      81.092     -151.843     
1 1 1 10 2  11 o 0 121.568 6.54282   82.4612    157.657      38.0069    -22.3432     
1 1 1 10 2  12 o 0 75.2059 8.01882   1.76924    3.51277      117.666    3.51277      
1 1 1 10 2  13 o 0 62.9763 8.83507   10.0684    75.6637      58.4454    -104.336     
1 1 1 10 2  14 o 0 165.558 6.4492    160.697    -58.2749     16.8575    -58.2749     
1 1 1 10 2  15 o 0 153.252 5.76906   148.863    179.641      26.4262    179.641      
1 1 1 10 2  16 o 0 114.937 5.38853   116.332    -42.5834     37.7643    -42.5834     
1 1 1 10 2  17 o 0 116.348 5.54918   165.685    48.2498      101.948    48.2498      
1 1 1 10 2  18 o 0 38.7477 11.3908   31.631     119.736      0.46579    -60.264      
1 1 1 10 2  19 o 0 30.0069 12.3452   8.57651    82.1314      29.7195    -97.8686     
1 1 1 10 2  20 o 0 22.2928 10.444    11.5722    -65.6403     5.34996    114.36       
1 1 1 10 2  21 o 0 34.0621 16.2158   ?          ?            ?          ?            
1 1 1 10 2  22 o 0 43.742  16.8072   ?          ?            ?          ?            
1 1 1 10 3  0  o 0 180.004 9.37111   182.569    0            39.5125    1.42355e-13  
1 1 1 10 3  1  o 0 124.142 4.9208    93.5457    35.0549      16.6131    35.0549      
1 1 1 10 3  2  o 0 504.51  14.3333   527.097    84.2744      15.2202    84.2744      
1 1 1 10 3  3  o 0 283.219 9.58198   351.513    57.7241      145.824    57.7241      
1 1 1 10 3  4  o 0 396.066 12.8457   474.099    -129.33      155.215    -129.33      
1 1 1 10 3  5  o 0 290.317 9.09107   248.889    127.21       56.0039    -52.7896     
1 1 1 10 3  6  o 0 592.598 19.4883   569.964    -99.8975     1.21571    80.1025      
1 1 1 10 3  7  o 0 244.478 9.08868   287.701    129.773      154.119    129.773      
1 1 1 10 3  8  o 0 114.222 6.22216   60.0162    168.134      35.3664    -11.8661     
1 1 1 10 3  9  f 1 171.153 6.85366   141.372    63.0998      8.12855    63.0998      
1 1 1 10 3  10 o 0 312.834 11.667    233.836    148.201      102.794    -31.7991     
1 1 1 10 3  11 o 0 170.85  7.10196   145.325    85.8193      6.07414    -94.1807     
1 1 1 10 3  12 o 0 168.158 6.53886   150.949    137.599      19.4583    137.599      
1 1 1 10 3  13 o 0 329.603 10.6994   336.222    -19.1493     42.543     -19.1493     
1 1 1 10 3  14 o 0 39.0126 11.4611   0.337667   -28.6284     51.4912    -28.6284     
1 1 1 10 3  15 o 0 25.1288 10.5824   2.62155    -23.3032     8.9383     -23.3032     
1 1 1 10 3  16 o 0 146.872 5.73132   124.034    -109.44      5.27643    70.5601      
1 1 1 10 3  17 o 0 28.6399 10.7544   2.82998    160.515      42.6147    160.515      
1 1 1 10 3  18 o 0 89.6519 6.28991   110.029    -116.072     47.9717    -116.072     
1 1 1 10 3  19 o 0 65.0487 8.1236    63.1417    -4.65941     8.89194    -4.65941     
1 1 1 10 3  20 o 0 18.7049 8.96766   4.69196    18.3515      3.41852    -161.648     
1 1 1 10 3  21 o 0 32.4133 14.646    ?          ?            ?          ?            
1 1 1 10 3  22 o 0 27.0271 12.9566   ?          ?            ?          ?            
1 1 1 10 4  0  o 0 318.419 12.539    335.052    0            9.82139    180          
1 1 1 10 4  1  o 0 267.93  7.66738   241.82     -129.867     57.4255    50.1333      
1 1 1 10 4  2  o 0 198.159 6.73129   180.135    119.202      22.6133    -60.7983     
1 1 1 10 4  3  o 0 87.9618 5.67374   13.0407    32.462       90.9482    -147.538     
1 1 1 10 4  4  o 0 224.662 7.67926   192.058    5.99002      38.4981    -174.01      
1 1 1 10 4  5  o 0 144.753 6.0876    128.947    10.1239      55.9747    10.1239      
1 1 1 10 4  6  o 0 224.264 8.42007   135.497    23.8691      145.657    -156.131     
1 1 1 10 4  7  o 0 205.885 7.12988   99.7583    -173.982     166.942    6.0184       
1 1 1 10 4  8  o 0 443.013 15.104    433.83     -71.7676     67.9089    -71.7676     
1 1 1 10 4  9  o 0 222.912 7.87424   193.817    172.764      10.5085    172.764      
1 1 1 10 4  10 o 0 259.122 9.52205   275.243    23.4938      92.943     23.4938      
1 1 1 10 4  11 o 0 28.5262 11.82     4.34672    -128.51      10.6656    -128.51      
1 1 1 10 4  12 o 0 172.324 14.6339   83.1901    -170.946     129.188    9.05416      
1 1 1 10 4  13 o 0 133.324 6.6505    116.508    -168.335     3.44826    11.6648      
1 1 1 10 4  14 o 0 143.542 5.4894    140.016    -162.987     18.9204    -162.987     
1 1 1 10 4  15 o 0 95.8761 5.35782   67.3409    85.3368      29.7729    -94.6632     
1 1 1 10 4  16 o 0 70.6936 7.08946   64.9189    -94.5491     17.8553    -94.5491     
1 1 1 10 4  17 f 1 23.1962 10.1221   10.75      -63.9634     44.9655    -63.9634     
1 1 1 10 4  18 o 0 106.3   5.87657   97.3956    102.048      12.8759    -77.9521     
1 1 1 10 4  19 o 0 56.5618 9.44283   42.9202    -27.8632     15.7023    152.137      
1 1 1 10 4  20 o 0 46.9324 11.1401   44.8259    91.8035      9.07785    91.8035      
1 1 1 10 4  21 o 0 22.4357 10.9858   ?          ?            ?          ?            
1 1 1 10 4  22 o 0 53.4074 22.9194   ?          ?            ?          ?            
1 1 1 10 5  0  o 0 555.55  22.3808   581.63     180          128.466    -180         
1 1 1 10 5  1  o 0 310.502 9.33209   452.936    -23.1462     296.338    -23.1462     
1 1 1 10 5  2  o 0 506.909 15.4528   482.991    137.617      72.2626    -42.3833     
1 1 1 10 5  3  o 0 80.0403 7.60912   11.0936    96.8269      131.541    96.8269      
1 1 1 10 5  4  o 0 132.45  5.29877   82.5425    81.3272      40.8538    81.3272      
1 1 1 10 5  5  o 0 222.614 7.94462   210.841    37.1165      12.1698    37.1165      
1 1 1 10 5  6  o 0 143.718 5.99265   43.3907    54.0663      166.602    -125.934     
1 1 1 10 5  7  o 0 882.363 29.1967   841.127    99.6527      48.0854    99.6527      
1 1 1 10 5  8  o 0 397.006 14.4532   246.494    -169.412     223.245    10.5884      
1 1 1 10 5  9  o 0 280.656 9.65461   296.427    -155.018     112.918    -155.018     
1 1 1 10 5  10 o 0 336.171 11.2677   378.126    116.889      151.386    116.889      
1 1 1 10 5  11 o 0 384.225 12.6232   314.174    -57.9031     63.28      122.097      
1 1 1 10 5  12 o 0 303.457 9.92996   285.539    68.562       43.0483    68.562       
1 1 1 10 5  13 o 0 355.898 11.8515   367.824    113.266      57.0392    113.266      
1 1 1 10 5  14 o 0 51.9228 11.468    15.765     -66.1588     49.4269    113.841      
1 1 1 10 5  15 o 0 96.7055 6.54149   93.6033    171.844      25.8142    171.844      
1 1 1 10 5  16 o 0 155.873 5.72051   146.223    -60.0787     24.564     -60.0787     
1 1 1 10 5  17 o 0 106.09  6.70496   131.745    -95.1866     54.1714    -95.1866     
1 1 1 10 5  18 o 0 158.468 6.46679   165.14     135.891      18.723     135.891      
1 1 1 10 5  19 o 0 52.5939 9.26696   37.2663    30.3792      19.0022    -149.621     
1 1 1 10 5  20 o 0 42.5947 12.8098   28.0888    -95.2698     17.4389    84.7302      
1 1 1 10 5  21 o 0 26.8528 12.1981   ?          ?            ?          ?            
1 1 1 10 5  22 o 0 23.4667 11.0501   ?          ?            ?          ?            
1 1 1 10 6  0  o 0 91.2206 6.88849   48.6879    180          18.092     -3.04485e-13 
1 1 1 10 6  1  o 0 359.941 9.9663    282.05     -22.6408     168.458    157.359      
1 1 1 10 6  2  o 0 382.898 11.3017   426.209    117.102      80.7765    117.102      
1 1 1 10 6  3  o 0 661.091 20.1489   582.217    75.8628      178.793    -104.137     
1 1 1 10 6  4  o 0 320.408 10.8339   277.782    149.088      59.5519    -30.912      
1 1 1 10 6  5  o 0 461.912 14.7634   435.343    114.556      17.7157    -65.4439     
1 1 1 10 6  6  o 0 377.891 11.3184   424.568    -13.1504     139.245    -13.1504     
1 1 1 10 6  7  o 0 384.794 13.0668   435.295    70.0433      175.261    70.0433      
1 1 1 10 6  8  o 0 293.763 11.166    174.857    -45.8725     172.825    134.128      
1 1 1 10 6  9  o 0 538.508 20.0001   351.115    -62.6526     253.179    117.347      
1 1 1 10 6  10 o 0 455.892 15.5547   442.333    106.594      51.2625    106.594      
1 1 1 10 6  11 o 0 213.507 8.10812   209.333    -171.52      45.5645    -171.52      
1 1 1 10 6  12 o 0 90.8406 7.03224   5.70693    -152.443     133.328    27.5572      
1 1 1 10 6  13 o 0 33.3665 12.1548   30.778     -80.9149     82.4108    -80.9149     
1 1 1 10 6  14 o 0 63.8868 8.55519   43.6383    -81.6215     13.9296    98.3785      
1 1 1 10 6  15 f 1 226.644 7.54566   260.943    -171.291     119.114    -171.291     
1 1 1 10 6  16 o 0 116.5   5.7886    117.594    -11.845      38.9485    -11.845      
1 1 1 10 6  17 o 0 76.4279 6.91209   65.2993    -93.0443     17.7443    86.9557      
1 1 1 10 6  18 o 0 104.093 6.0871    120.058    89.4332      38.9519    89.4332      
1 1 1 10 6  19 o 0 67.1793 9.78661   78.9833    72.6954      34.8265    72.6954      
1 1 1 10 6  20 o 0 27.8617 12.0756   20.0125    23.8288      10.0981    23.8288      
1 1 1 10 6  21 o 0 77.9879 8.86191   ?          ?            ?          ?            
1 1 1 10 6  22 f 1 19.8526 10.123    ?          ?            ?          ?            
1 1 1 10 7  0  o 0 553.112 24.3506   571.143    180          229.4      -180         
1 1 1 10 7  1  o 0 140.386 4.87151   66.0806    -83.8527     126.194    96.1473      
1 1 1 10 7  2  o 0 373.809 10.0918   365.23     -123.69      19.4971    56.3098      
1 1 1 10 7  3  o 0 20.4393 9.33742   99.6192    70.133       207.788    70.133       
1 1 1 10 7  4  f 1 209.738 6.25637   217.597    159.188      57.0869    159.188      
1 1 1 10 7  5  o 0 197.983 6.77427   219.126    -75.4603     97.2173    -75.4603     
1 1 1 10 7  6  o 0 267.159 9.44921   92.4479    -43.7354     303.141    136.265      
1 1 1 10 7  7  o 0 560.459 18.3157   559.496    103.81       95.0533    103.81       
1 1 1 10 7  8  o 0 55.0875 8.95811   27.5724    -106.038     89.1372    -106.038     
1 1 1 10 7  9  o 0 304.466 9.34769   309.313    43.0598      63.4113    43.0598      
1 1 1 10 7  10 o 0 125.317 6.39772   26.508     -94.3871     166.546    85.6129      
1 1 1 10 7  11 o 0 160.063 7.20181   118.989    -166.232     36.7043    13.7675      
1 1 1 10 7  12 o 0 104.035 7.31055   84.3733    -50.4649     26.2108    -50.4649     
1 1 1 10 7  13 o 0 216.871 6.7453    231.859    -100.635     62.2758    -100.635     
1 1 1 10 7  14 o 0 86.4886 6.40927   79.9977    -60.3576     14.0544    -60.3576     
1 1 1 10 7  15 o 0 24.2892 10.7783   4.65656    109.643      14.866     109.643      
1 1 1 10 7  16 o 0 148.33  5.4658    166.601    -96.6519     81.7042    -96.6519     
1 1 1 10 7  17 o 0 34.0302 11.1214   8.44314    95.8715      30.7076    -84.1285     
1 1 1 10 7  18 o 0 32.9179 10.9242   20.719     154.839      8.23357    -25.1606     
1 1 1 10 7  19 o 0 37.5549 13.3466   28.6512    -79.4103     8.59515    100.59       
1 1 1 10 7  20 o 0 35.6249 12.5438   16.3989    -125.672     27.7271    54.3276      
1 1 1 10 7  21 o 0 45.7843 15.2099   ?          ?            ?          ?            
1 1 1 10 7  22 o 0 17.8082 8.86995   ?          ?            ?          ?            
1 1 1 10 8  0  o 0 476.714 18.3891   488.316    0            249.921    -2.27827e-14 
1 1 1 10 8  1  o 0 216.76  6.79478   176.99     134.01       65.435     -45.9895     
1 1 1 10 8  2  o 0 233.52  7.0135    154.267    -72.7399     147.492    107.26       
1 1 1 10 8  3  o 0 56.9782 8.10986   47.7695    68.5446      151.777    68.5446      
1 1 1 10 8  4  o 0 310.876 8.58563   357.46     179.568      132.592    179.568      
1 1 1 10 8  5  o 0 329.169 10.8298   250.914    170.095      119.206    -9.90452     
1 1 1 10 8  6  o 0 532.229 15.3075   404.853    -86.8522     172.567    93.1478      
1 1 1 10 8  7  o 0 703.533 21.7669   722.376    -63.5644     161.67     -63.5644     
1 1 1 10 8  8  o 0 85.2482 6.54125   5.63417    54.6167      87.7669    -125.383     
1 1 1 10 8  9  o 0 235.161 9.02806   156.209    108.888      111.798    -71.1119     
1 1 1 10 8  10 o 0 151.862 6.92438   108.303    -98.4922     48.1474    81.5078      
1 1 1 10 8  11 o 0 278.111 10.5872   389.975    -134.539     306.222    -134.539     
1 1 1 10 8  12 o 0 33.2321 12.4483   61.51      -46.7956     155.794    -46.7956     
1 1 1 10 8  13 o 0 152.446 5.65565   135.204    -61.652      3.03929    118.348      
1 1 1 10 8  14 o 0 206.882 7.74195   199.409    -111.624     20.6847    -111.624     
1 1 1 10 8  15 o 0 199.82  6.46532   165.183    -74.0707     23.3065    105.929      
1 1 1 10 8  16 o 0 148.99  5.64031   153.76     -31.1034     54.8146    -31.1034     
1 1 1 10 8  17 o 0 56.7951 9.60738   50.7571    176.917      0.911453   176.917      
1 1 1 10 8  18 o 0 135.562 6.97835   133.563    -90.0146     3.44637    -90.0146     
1 1 1 10 8  19 o 0 79.36   8.91277   77.9983    176.43       9.02152    176.43       
1 1 1 10 8  20 o 0 26.4134 11.2414   9.80749    135.801      22.4822    -44.1988     
1 1 1 10 8  21 o 0 18.6651 9.24288   ?          ?            ?          ?            
1 1 1 10 8  22 o 0 39.185  5.67522   ?          ?            ?          ?            
1 1 1 10 9  0  o 0 578.727 20.5911   587.839    180          62.4722    -2.82669e-14 
1 1 1 10 9  1  o 0 273.755 7.74139   212.858    73.7622      95.7663    -106.238     
1 1 1 10 9  2  o 0 28.7357 10.8223   65.2189    1.89457      142.505    1.89457      
1 1 1 10 9  3  o 0 258.015 7.34263   179.108    -44.8707     127.441    135.129      
1 1 1 10 9  4  o 0 414.209 11.921    379.684    -143.372     28.7967    36.6284      
1 1 1 10 9  5  o 0 491.48  15.3729   403.41     -91.9821     125.094    88.0179      
1 1 1 10 9  6  o 0 26.9238 11.0486   91.1088    -164.94      196.378    -164.94      
1 1 1 10 9  7  o 0 237.851 7.98227   249.224    -34.9765     92.9659    -34.9765     
1 1 1 10 9  8  o 0 361.635 11.5751   216.129    -167.947     207.349    12.0528      
1 1 1 10 9  9  o 0 281.908 10.5239   267.44     166.851      27.2848    166.851      
1 1 1 10 9  10 f 1 382.11  12.4437   267.131    -164.763     159.893    15.237       
1 1 1 10 9  11 o 0 93.1131 7.05898   55.5275    93.8612      25.3459    93.8612      
1 1 1 10 9  12 o 0 211.021 6.94904   246.359    -30.9954     96.9054    -30.9954     
1 1 1 10 9  13 o 0 90.2544 6.84267   60.2724    19.8378      14.7948    -160.162     
1 1 1 10 9  14 o 0 115.482 5.83448   95.4697    51.3995      13.6138    -128.601     
1 1 1 10 9  15 o 0 242.082 7.35728   239.711    25.4967      51.597     25.4967      
1 1 1 10 9  16 o 0 25.5907 10.8377   10.765     103.529      49.8837    103.529      
1 1 1 10 9  17 o 0 148.875 6.31616   165.729    140.841      33.3473    140.841      
1 1 1 10 9  18 o 0 106.272 6.50972   88.9513    31.775       27.1264    -148.225     
1 1 1 10 9  19 o 0 30.6075 12.4887   12.1443    -52.5414     28.5731    127.459      
1 1 1 10 9  20 o 0 61.7529 10.7113   ?          ?            ?          ?            
1 1 1 10 9  21 f 1 34.9126 15.1911   ?          ?            ?          ?            
1 1 1 10 9  22 o 0 30.0721 2.13933   ?          ?            ?          ?            
1 1 1 10 10 0  o 0 570.57  29.1595   557.825    0            191.152    180          
1 1 1 10 10 1  o 0 192.909 8.30953   187.091    -90          28.8713    -90          
1 1 1 10 10 2  o 0 273.54  9.7594    264.04     0            155.055    -8.27494e-15 
1 1 1 10 10 3  o 0 407.023 17.6705   392.901    -90          26.6789    90           
1 1 1 10 10 4  o 0 411.808 17.9137   394.892    180          9.15867    3.02538e-13  
1 1 1 10 10 5  o 0 169.816 8.03072   157.663    90           99.6793    -90          
1 1 1 10 10 6  o 0 468.897 21.0708   430.811    0            89.8607    180          
1 1 1 10 10 7  o 0 417.68  19.0557   378.779    90           44.3983    90           
1 1 1 10 10 8  f 1 29.2022 17.1329   8.90245    0            103.444    180          
1 1 1 10 10 9  o 0 23.2944 15.0876   0.243235   -90          4.38727    90           
1 1 1 10 10 10 o 0 271.693 12.7713   247.321    180          133.848    180          
1 1 1 10 10 11 o 0 160.009 8.43803   142.348    90           44.5809    -90          
1 1 1 10 10 12 o 0 83.1965 8.75736   79.6616    0            66.2588    180          
1 1 1 10 10 13 o 0 494.692 21.0311   468.437    -90          101.838    -90          
1 1 1 10 10 14 o 0 75.5122 8.93273   51.5931    0            26.496     1.20784e-15  
1 1 1 10 10 15 o 0 43.1741 16.1082   10.8875    -90          2.03499    90           
1 1 1 10 10 16 o 0 224.069 9.7582    236.122    0            33.3022    -7.2538e-15  
1 1 1 10 10 17 o 0 51.1734 15.3551   50.0624    90           3.84888    -90          
1 1 1 10 10 18 o 0 47.1667 15.5655   38.1099    180          19.2152    180          
1 1 1 10 10 19 o 0 58.7098 15.1497   54.9641    -90          10.064     -90          
1 1 1 10 10 20 o 0 87.1351 14.9478   ?          ?            ?          ?            
1 1 1 10 10 21 o 0 32.9916 20.257    ?          ?            ?          ?            
1 1 1 11 0  1  o 0 120.529 7.33569   118.207    -135         40.1533    45           
1 1 1 11 0  2  o 0 15.292  10.5489   4.58074    180          203.773    -6.9489e-15  
1 1 1 11 0  3  o 0 166.124 8.15846   169.816    135          108.267    -45          
1 1 1 11 0  4  o 0 65.1058 11.1482   38.5223    90           70.0039    -90          
1 1 1 11 0  5  o 0 57.7621 12.5757   42.7077    45           130.407    -135         
1 1 1 11 0  6  o 0 135.74  8.75272   128.494    0            46.7175    180          
1 1 1 11 0  7  o 0 96.9349 8.2606    84.1255    135          84.559     -45          
1 1 1 11 0  8  o 0 210.75  11.6406   191.263    90           54.3606    90           
1 1 1 11 0  9  o 0 286.473 14.3945   255.863    45           137.462    45           
1 1 1 11 0  10 o 0 711.735 31.7205   660.064    0            69.3998    -1.07002e-14 
1 1 1 11 0  11 o 0 236.416 12.1096   214.085    135          41.8777    135          
1 1 1 11 0  12 o 0 188.856 9.0786    166.554    90           54.843     90           
1 1 1 11 0  13 o 0 131.854 8.31468   126.728    -135         14.0151    45           
1 1 1 11 0  14 o 0 199.638 8.93036   186.258    180          60.9019    180          
1 1 1 11 0  15 o 0 70.6165 10.2107   61.5701    135          5.72875    135          
1 1 1 11 0  16 o 0 33.4975 17.0124   27.4066    -90          34.0361    90           
1 1 1 11 0  17 o 0 56.5896 13.2072   55.8913    -135         7.6706     -135         
1 1 1 11 0  18 o 0 59.9644 15.673    59.2132    0            10.5286    0            
1 1 1 11 0  19 o 0 18.494  12.7556   6.47964    -45          8.89436    135          
1 1 1 11 0  20 o 0 17.5929 12.2071   9.87702    -90          5.43732    90           
1 1 1 11 0  21 o 0 30.2349 19.2199   ?          ?            ?          ?            
1 1 1 11 0  22 o 0 35.7367 23.6193   ?          ?            ?          ?            
1 1 1 11 1  0  o 0 46.2913 13.8727   5.14623    180          19.7545    8.84029e-13  
1 1 1 11 1  1  o 0 541.149 15.6882   521.446    54.1349      74.8307    -125.865     
1 1 1 11 1  2  o 0 497.248 14.4306   587.992    -111.018     161.225    -111.018     
1 1 1 11 1  3  o 0 172.855 6.16352   39.4009    -58.3929     256.694    121.607      
1 1 1 11 1  4  o 0 334.358 10.6648   339.482    -98.0414     36.3398    -98.0414     
1 1 1 11 1  5  o 0 475.251 17.4429   437.791    59.1159      41.479     -120.884     
1 1 1 11 1  6  o 0 630.572 19.7131   590.345    3.36194      26.6888    -176.638     
1 1 1 11 1  7  o 0 581.317 17.9783   614.487    -33.689      160.562    -33.689      
1 1 1 11 1  8  o 0 497.276 17.0649   424.906    -136.331     47.9467    43.6686      
1 1 1 11 1  9  o 0 227.682 8.88361   106.228    -167.328     180.143    12.672       
1 1 1 11 1  10 o 0 437.436 15.6796   401.33     47.0507      2.51929    47.0507      
1 1 1 11 1  11 f 1 243.355 8.52644   233.843    119.448      38.0624    119.448      
1 1 1 11 1  12 o 0 367.871 11.0383   336.364    146.892      30.5531    146.892      
1 1 1 11 1  13 o 0 89.18   7.49612   32.658     146.293      83.7462    -33.7066     
1 1 1 11 1  14 o 0 35.5708 12.2252   2.00666    -150.185     12.4015    29.8155      
1 1 1 11 1  15 o 0 91.6458 5.83354   88.7052    -40.8849     27.0275    -40.8849     
1 1 1 11 1  16 o 0 83.4646 6.42549   68.1831    -112.169     1.29718    67.8309      
1 1 1 11 1  17 o 0 129.8   5.73677   154.448    97.5147      48.8555    97.5147      
1 1 1 11 1  18 o 0 110.904 5.44524   102.287    121.581      11.1973    -58.4194     
1 1 1 11 1  19 o 0 46.1464 11.7641   25.6852    -5.95018     29.4678    174.05       
1 1 1 11 1  20 o 0 49.7962 13.2015   45.7097    -162.1       5.52776    -162.1       
1 1 1 11 1  21 o 0 43.455  17.3299   ?          ?            ?          ?            
1 1 1 11 1  22 o 0 30.6161 15.0954   ?          ?            ?          ?            
1 1 1 11 1  23 o 0 9.93586 4.91905   ?          ?            ?          ?            
1 1 1 11 2  0  o 0 148.08  8.10224   149.77     180          4.15399    180          
1 1 1 11 2  1  f 1 249.692 7.60713   310.513    -103.742     133.027    -103.742     
1 1 1 11 2  2  o 0 122.305 5.18341   34.8507    -174.62      151.189    5.38037      
1 1 1 11 2  3  o 0 285.79  9.07763   290.272    -96.4172     14.1552    -96.4172     
1 1 1 11 2  4  o 0 440.418 14.2301   408.005    23.6637      41.8698    -156.336     
1 1 1 11 2  5  o 0 629.422 19.4715   621.935    -131.012     23.5065    -131.012     
1 1 1 11 2  6  o 0 384.329 13.8964   259.195    -83.2632     212.038    96.7368      
1 1 1 11 2  7  o 0 300.88  10.2863   264.886    141.845      11.9189    -38.1547     
1 1 1 11 2  8  f 1 213.49  7.29506   249.352    92.0748      166.62     92.0748      
1 1 1 11 2  9  o 0 627.13  20.7405   486.292    -45.3345     142.143    134.665      
1 1 1 11 2  10 o 0 191.032 7.12518   107.88     119.774      118.095    -60.2257     
1 1 1 11 2  11 o 0 287.121 9.96769   254.957    150.178      1.25468    -29.8221     
1 1 1 11 2  12 o 0 172.548 6.7592    108.95     173.557      74.9843    -6.44279     
1 1 1 11 2  13 o 0 116.039 6.60839   60.7385    78.5319      84.249     -101.468     
1 1 1 11 2  14 o 0 26.4597 11.0619   19.1143    -2.92127     62.7735    -2.92127     
1 1 1 11 2  15 o 0 99.6067 6.43444   108.298    -115.195     54.095     -115.195     
1 1 1 11 2  16 o 0 138.386 5.77026   121.892    -179.888     7.6259     -179.888     
1 1 1 11 2  17 o 0 69.6792 7.19926   71.2298    99.7271      12.096     99.7271      
1 1 1 11 2  18 o 0 87.2384 7.92917   111.812    104.734      58.6605    104.734      
1 1 1 11 2  19 o 0 48.3714 11.1365   46.3544    -42.6594     12.0332    -42.6594     
1 1 1 11 2  20 o 0 50.4831 11.5416   53.8537    -17.4773     21.7657    -17.4773     
1 1 1 11 2  21 o 0 25.8079 12.0293   ?          ?            ?          ?            
1 1 1 11 2  22 o 0 15.2211 7.672     ?          ?            ?          ?            
1 1 1 11 3  0  o 0 17.2125 11.4625   1.11688    0            37.8737    -180         
1 1 1 11 3  1  o 0 450.437 12.7893   456.819    -18.7815     13.1975    161.218      
1 1 1 11 3  2  f 1 335.024 10.2784   376.235    -113.787     78.3198    -113.787     
1 1 1 11 3  3  f 1 498.743 15.775    579.506    72.6563      148.836    72.6563      
1 1 1 11 3  4  o 0 303.16  9.94525   350.199    -27.5974     125.306    -27.5974     
1 1 1 11 3  5  o 0 136.508 5.44506   62.9551    -135.624     109.848    44.3764      
1 1 1 11 3  6  o 0 450.214 15.829    461.888    -123.792     69.2059    -123.792     
1 1 1 11 3  7  o 0 678.551 21.9997   611.398    91.2731      27.3147    -88.7269     
1 1 1 11 3  8  o 0 687.378 22.7349   642.579    93.458       40.5757    93.458       
1 1 1 11 3  9  o 0 124.402 6.09594   49.8345    115.889      90.1268    -64.1115     
1 1 1 11 3  10 o 0 640.576 21.5684   685.657    -35.3594     194.427    -35.3594     
1 1 1 11 3  11 o 0 34.095  13.0509   34.3727    -27.4963     92.6917    -27.4963     
1 1 1 11 3  12 o 0 148.48  8.32803   98.2124    -28.6079     50.9969    151.392      
1 1 1 11 3  13 o 0 225.572 7.76902   231.012    161.443      41.8485    161.443      
1 1 1 11 3  14 f 1 108.193 5.69793   111.35     -44.9029     33.7546    -44.9029     
1 1 1 11 3  15 o 0 170.502 6.22376   192.48     -51.6505     86.3631    -51.6505     
1 1 1 11 3  16 o 0 110.282 5.82215   109.605    -164.206     34.628     -164.206     
1 1 1 11 3  17 o 0 52.252  8.41725   48.1289    -96.7015     12.3457    -96.7015     
1 1 1 11 3  18 o 0 48.8777 10.0844   52.1643    146.498      21.2484    146.498      
1 1 1 11 3  19 o 0 58.684  9.4637    57.4879    170.006      7.84205    170.006      
1 1 1 11 3  20 o 0 33.7207 14.0966   20.3586    -150.132     15.3039    29.8684      
1 1 1 11 3  21 o 0 28.5465 13.3647   ?          ?            ?          ?            
1 1 1 11 3  22 o 0 43.8066 14.2564   ?          ?            ?          ?            
1 1 1 11 3  23 o 0 18.8774 0.77352   ?          ?            ?          ?            
1 1 1 11 4  0  o 0 93.5431 7.31724   75.3743    180          42.5542    2.63131e-14  
1 1 1 11 4  1  o 0 313.99  9.38248   267.322    -101.437     102.971    78.5632      
1 1 1 11 4  2  o 0 374.775 11.7109   364.334    -103.019     30.8077    76.9811      
1 1 1 11 4  3  o 0 39.6032 10.6552   68.7131    -28.4345     164.886    -28.4345     
1 1 1 11 4  4  o 0 539.104 16.5388   546.966    -120.724     42.7277    -120.724     
1 1 1 11 4  5  o 0 167.196 6.71628   151.472    85.4173      16.5151    85.4173      
1 1 1 11 4  6  o 0 353.329 11.8883   320.183    139.001      24.6899    -40.9993     
1 1 1 11 4  7  o 0 288.568 10.0142   291.536    157.604      69.7931    157.604      
1 1 1 11 4  8  o 0 468.539 15.4725   514.037    -62.6173     189.724    -62.6173     
1 1 1 11 4  9  o 0 135.672 6.1475    59.6143    -164.434     93.8302    15.5661      
1 1 1 11 4  10 o 0 125.88  6.05536   86.2166    -131.379     4.92583    -131.379     
1 1 1 11 4  11 o 0 326.379 10.82     343.037    -11.1358     106.344    -11.1358     
1 1 1 11 4  12 o 0 196.159 7.35682   128.11     -61.8617     78.5327    118.138      
1 1 1 11 4  13 o 0 82.3904 8.35519   30.7118    136.082      69.7664    -43.9178     
1 1 1 11 4  14 o 0 149.704 5.90906   138.978    115.897      6.95612    115.897      
1 1 1 11 4  15 o 0 106.149 6.043     50.9703    179.29       82.1601    -0.710462    
1 1 1 11 4  16 o 0 145.675 5.67588   125.964    66.5286      3.53233    66.5286      
1 1 1 11 4  17 o 0 89.3752 5.88714   102.52     146.388      32.4813    146.388      
1 1 1 11 4  18 o 0 51.8074 10.0854   54.1698    -134.31      17.1503    -134.31      
1 1 1 11 4  19 o 0 57.1726 9.32215   50.5643    65.9976      3.27829    -114.002     
1 1 1 11 4  20 o 0 45.4399 13.9719   31.8575    50.3313      14.587     -129.669     
1 1 1 11 4  21 o 0 21.7192 10.5982   ?          ?            ?          ?            
1 1 1 11 4  22 o 0 15.0428 7.49408   ?          ?            ?          ?            
1 1 1 11 5  0  o 0 251.495 10.7634   261.955    0            36.5135    180          
1 1 1 11 5  1  o 0 157.33  5.36264   159.472    -157.509     50.3029    -157.509     
1 1 1 11 5  2  o 0 199.945 6.16701   141.816    5.57698      104.741    -174.423     
1 1 1 11 5  3  o 0 460.284 13.2838   369.25     7.65465      163.618    -172.345     
1 1 1 11 5  4  o 0 295.979 10.0384   229.952    -89.9351     105.913    90.0649      
1 1 1 11 5  5  o 0 898.132 28.2601   799.407    -159.055     139.379    20.9446      
1 1 1 11 5  6  o 0 681.299 23.2323   728.996    68.5395      191.18     68.5395      
1 1 1 11 5  7  o 0 317.554 10.6239   207.52     -158.816     158.445    21.1843      
1 1 1 11 5  8  f 1 573.066 18.8581   542.975    92.5977      55.8152    92.5977      
1 1 1 11 5  9  o 0 139.395 6.48681   38.6693    -41.2911     161.05     138.709      
1 1 1 11 5  10 o 0 245.147 8.53565   211.101    117.558      20.005     -62.442      
1 1 1 11 5  11 o 0 205.679 7.43796   151.587    76.1128      56.6829    -103.887     
1 1 1 11 5  12 o 0 161.578 6.13722   100.822    -36.4671     69.5487    143.533      
1 1 1 11 5  13 o 0 227.874 8.49906   202.899    -30.4108     19.0193    149.589      
1 1 1 11 5  14 o 0 96.2525 5.80363   72.9301    45.7434      22.5843    -134.257     
1 1 1 11 5  15 o 0 54.5906 9.98908   16.0771    -177.03      51.7263    2.96953      
1 1 1 11 5  16 o 0 51.5691 9.73238   38.8661    74.7737      6.95551    74.7737      
1 1 1 11 5  17 o 0 221.217 8.70556   240.371    128.41       31.9417    128.41       
1 1 1 11 5  18 o 0 96.2378 6.44441   82.6265    -88.7212     20.0942    91.2788      
1 1 1 11 5  19 o 0 76.1958 6.28836   68.8428    -22.3749     3.21941    157.625      
1 1 1 11 5  20 o 0 99.6595 11.3188   105.121    -75.6091     33.112     -75.6091     
1 1 1 11 5  21 o 0 27.164  11.394    ?          ?            ?          ?            
1 1 1 11 5  22 o 0 26.3723 11.9043   ?          ?            ?          ?            
1 1 1 11 6  0  o 0 394.979 14.0183   409.037    0            54.16      180          
1 1 1 11 6  1  o 0 647.705 19.2128   710.908    140.522      96.4718    140.522      
1 1 1 11 6  2  o 0 147.452 5.11038   140.809    68.6843      47.5406    68.6843      
1 1 1 11 6  3  o 0 353.003 11.3774   298.448    -45.9154     86.0035    134.085      
1 1 1 11 6  4  o 0 519.988 14.7462   424.982    12.251       157.757    -167.749     
1 1 1 11 6  5  o 0 320.966 10.1343   271.511    -26.0254     63.0073    153.975      
1 1 1 11 6  6  o 0 424.69  12.3984   486.489    -18.4275     196.585    -18.4275     
1 1 1 11 6  7  o 0 444.528 14.2122   385.961    1.63215      34.576     -178.368     
1 1 1 11 6  8  o 0 456.274 13.5722   406.625    85.7652      0.75864    -94.2348     
1 1 1 11 6  9  o 0 97.7732 6.0243    3.46148    139.996      140.386    -40.0041     
1 1 1 11 6  10 o 0 292.04  10.3319   257.281    -99.5325     13.9475    80.4675      
1 1 1 11 6  11 o 0 163.274 6.53403   153.619    -50.5221     32.1287    -50.5221     
1 1 1 11 6  12 o 0 224.216 8.08193   221.393    29.2365      63.7615    29.2365      
1 1 1 11 6  13 o 0 171.467 6.25256   125.699    -20.7239     62.6965    159.276      
1 1 1 11 6  14 o 0 92.8587 6.99499   56.2027    -70.2603     50.3884    109.74       
1 1 1 11 6  15 o 0 107.062 5.90607   123.474    157.324      73.8115    157.324      
1 1 1 11 6  16 o 0 58.1818 8.56619   22.4844    37.3671      47.929     -142.633     
1 1 1 11 6  17 o 0 76.7286 6.28297   75.5473    112.701      5.06458    112.701      
1 1 1 11 6  18 o 0 37.4787 11.2769   20.1215    -152.281     24.1319    27.7195      
1 1 1 11 6  19 o 0 55.7297 9.08976   73.9037    -111.765     51.6583    -111.765     
1 1 1 11 6  20 o 0 44.07   15.5649   26.1657    -78.9846     23.4237    101.015      
1 1 1 11 6  21 o 0 70.7025 13.9851   ?          ?            ?          ?            
1 1 1 11 6  22 o 0 21.5073 10.4065   ?          ?            ?          ?            
1 1 1 11 7  0  o 0 153.298 7.93806   157.577    0            120.987    180          
1 1 1 11 7  1  o 0 324.861 8.94756   429.729    79.2437      220.923    79.2437      
1 1 1 11 7  2  o 0 268.853 8.0994    228.681    -89.7063     55.6935    90.2937      
1 1 1 11 7  3  o 0 363.784 11.1053   329.923    -36.932      40.0745    143.068      
1 1 1 11 7  4  o 0 402.734 12.8696   408.885    12.7858      48.3102    12.7858      
1 1 1 11 7  5  o 0 240.709 7.36217   236.285    -74.298      33.5715    -74.298      
1 1 1 11 7  6  o 0 295.376 9.1664    284.309    161.054      38.6131    161.054      
1 1 1 11 7  7  o 0 344.323 11.66     326.031    -47.2769     37.0707    -47.2769     
1 1 1 11 7  8  o 0 437.977 14.2878   358.506    140.597      61.1848    -39.4029     
1 1 1 11 7  9  o 0 122.857 7.35188   55.7324    121.05       81.8271    -58.9502     
1 1 1 11 7  10 o 0 60.1562 10.8993   28.3729    29.4071      145.605    29.4071      
1 1 1 11 7  11 o 0 39.5538 12.0873   48.1894    179.433      139.368    179.433      
1 1 1 11 7  12 o 0 147.2   6.3366    61.2712    115.286      122.876    -64.7135     
1 1 1 11 7  13 o 0 68.7164 8.25156   24.0745    -142.219     25.3653    37.7814      
1 1 1 11 7  14 o 0 131.384 5.89803   139.903    121.068      47.8385    121.068      
1 1 1 11 7  15 o 0 317.944 9.7847    299.021    -123.709     34.4599    -123.709     
1 1 1 11 7  16 f 1 69.155  7.85856   4.28414    -85.4401     123.244    -85.4401     
1 1 1 11 7  17 o 0 233.887 7.63345   283        53.3668      94.196     53.3668      
1 1 1 11 7  18 o 0 57.989  9.16747   56.122     110.875      6.70354    110.875      
1 1 1 11 7  19 f 1 79.254  9.70407   85.2573    -69.2623     25.0939    -69.2623     
1 1 1 11 7  20 o 0 46.4508 12.7576   41.5236    133.921      4.39108    133.921      
1 1 1 11 7  21 o 0 45.8731 17.0572   ?          ?            ?          ?            
1 1 1 11 7  22 o 0 33.8416 12.7269   ?          ?            ?          ?            
1 1 1 11 8  0  o 0 494.358 19.241    489.956    0            64.2126    -2.98283e-15 
1 1 1 11 8  1  o 0 393.527 10.9065   379.692    73.2528      3.94135    -106.747     
1 1 1 11 8  2  o 0 47.649  9.48674   57.4941    94.7296      153.358    94.7296      
1 1 1 11 8  3  o 0 346.327 10.0124   384.938    109.546      113.13     109.546      
1 1 1 11 8  4  o 0 343.33  9.97153   327.269    -167.598     5.97906    -167.598     
1 1 1 11 8  5  o 0 590.273 16.8712   469.386    112.457      183.848    -67.5433     
1 1 1 11 8  6  o 0 925.134 29.1787   839.139    -34.4866     25.6202    145.513      
1 1 1 11 8  7  o 0 278.203 9.30503   218.099    58.108       54.5143    -121.892     
1 1 1 11 8  8  o 0 621.302 21.5594   574.454    20.262       43.706     20.262       
1 1 1 11 8  9  o 0 235.982 7.72593   179.455    171.647      61.6079    -8.35343     
1 1 1 11 8  10 o 0 293.372 10.1066   297.38     -68.246      69.4131    -68.246      
1 1 1 11 8  11 o 0 101.364 6.28404   73.9231    52.0686      2.28201    -127.931     
1 1 1 11 8  12 o 0 76.7254 7.70498   23.446     -97.128      73.3149    82.872       
1 1 1 11 8  13 o 0 78.8243 7.68932   40.327     -9.00728     26.9217    170.993      
1 1 1 11 8  14 o 0 197.191 6.90795   230.32     155.503      105.935    155.503      
1 1 1 11 8  15 o 0 115.706 5.78834   128.295    -130.511     64.9406    -130.511     
1 1 1 11 8  16 f 1 85.1352 5.83501   78.7604    -145.646     20.3958    -145.646     
1 1 1 11 8  17 o 0 162.457 6.87904   203.084    48.0729      82.809     48.0729      
1 1 1 11 8  18 o 0 125.741 5.85229   120.898    178.742      0.0271345  -1.25767     
1 1 1 11 8  19 o 0 69.9176 10.1789   61.5353    92.7817      4.75213    -87.2183     
1 1 1 11 8  20 o 0 23.3415 10.9479   ?          ?            ?          ?            
1 1 1 11 8  21 o 0 30.163  14.5783   ?          ?            ?          ?            
1 1 1 11 9  0  o 0 489.091 18.3005   480.845    180          9.36554    3.60252e-13  
1 1 1 11 9  1  o 0 357.472 10.2993   361.56     18.7819      38.6076    18.7819      
1 1 1 11 9  2  o 0 159.831 5.24912   114.38     22.737       51.2024    -157.263     
1 1 1 11 9  3  o 0 326.939 9.53664   313.163    122.04       9.5386     122.04       
1 1 1 11 9  4  o 0 284.096 8.30964   237.047    -65.5037     55.0676    114.496      
1 1 1 11 9  5  o 0 337.07  10.5628   321.777    131.108      32.8145    131.108      
1 1 1 11 9  6  o 0 427.591 12.7638   333.476    85.1894      108.513    -94.8106     
1 1 1 11 9  7  o 0 372.095 10.0385   346.061    13.4377      31.7184    13.4377      
1 1 1 11 9  8  o 0 460.438 14.9027   497.234    44.0257      187.189    44.0257      
1 1 1 11 9  9  o 0 207.555 7.38795   162.925    -93.0033     35.7748    86.9967      
1 1 1 11 9  10 o 0 190.369 7.25861   200.556    69.9696      72.8766    69.9696      
1 1 1 11 9  11 o 0 199.289 6.79136   200.86     118.846      63.6856    118.846      
1 1 1 11 9  12 f 1 56.3682 9.66543   1.70468    160.293      68.0264    160.293      
1 1 1 11 9  13 o 0 125.585 5.83302   103.971    140.769      21.0675    -39.2311     
1 1 1 11 9  14 o 0 145.249 5.09675   168.664    -159.053     82.3447    -159.053     
1 1 1 11 9  15 o 0 149.441 5.24675   136.315    118.051      15.2232    118.051      
1 1 1 11 9  16 o 0 171.478 5.99211   194.038    -74.8236     33.3106    -74.8236     
1 1 1 11 9  17 o 0 50.9163 9.22403   36.2635    159.729      15.5594    -20.2705     
1 1 1 11 9  18 o 0 56.6284 8.94589   47.3488    42.0201      8.44702    -137.98      
1 1 1 11 9  19 o 0 40.3687 12.7389   35.1953    -144.721     0.620002   -144.721     
1 1 1 11 9  20 o 0 42.9333 12.498    ?          ?            ?          ?            
1 1 1 11 9  21 o 0 38.1712 16.5507   ?          ?            ?          ?            
1 1 1 11 9  22 o 0 25.9858 8.42234   ?          ?            ?          ?            
1 1 1 11 10 0  o 0 215.408 9.07335   202.809    180          108.15     180          
1 1 1 11 10 1  f 1 298.863 8.05415   221.805    -165.5       122.626    14.4999      
1 1 1 11 10 2  o 0 427.171 11.8276   379.641    5.85869      55.4202    -174.141     
1 1 1 11 10 3  o 0 136.116 5.50248   101.346    109.944      10.4461    -70.0564     
1 1 1 11 10 4  o 0 783.022 22.8116   834.287    168.791      182.024    168.791      
1 1 1 11 10 5  o 0 445.067 12.2986   417.809    -83.9276     25.2678    -83.9276     
1 1 1 11 10 6  o 0 744.067 25.3002   750.357    -85.3802     149.732    -85.3802     
1 1 1 11 10 7  o 0 353.347 11.3315   258.178    136.568      108.386    -43.432      
1 1 1 11 10 8  o 0 477.146 14.4556   531.61     67.1179      180.375    67.1179      
1 1 1 11 10 9  o 0 107.624 7.01697   38.9125    -10.9877     75.9643    169.012      
1 1 1 11 10 10 o 0 200.006 6.88331   187.372    -38.6358     27.15      -38.6358     
1 1 1 11 10 11 o 0 213.943 7.07119   154.495    -42.7311     58.7851    137.269      
1 1 1 11 10 12 o 0 268.321 9.55188   229.272    -102.554     50.6136    77.4456      
1 1 1 11 10 13 o 0 149.166 5.97969   142.835    146.58       13.1145    146.58       
1 1 1 11 10 14 o 0 193.935 7.00236   175.524    74.8476      3.16807    74.8476      
1 1 1 11 10 15 o 0 108.917 5.69948   66.3382    -76.1005     52.048     103.9        
1 1 1 11 10 16 o 0 151.452 5.61831   194.686    21.4578      79.7427    21.4578      
1 1 1 11 10 17 o 0 177.297 7.55964   222.218    -109.201     90.8738    -109.201     
1 1 1 11 10 18 o 0 107.876 6.88158   104.579    167.807      4.27209    167.807      
1 1 1 11 10 19 o 0 24.9637 11.6116   10.0029    -165.375     4.63104    -165.375     
1 1 1 11 10 20 o 0 61.1564 13.0015   ?          ?            ?          ?            
1 1 1 11 10 21 o 0 46.2501 16.8361   ?          ?            ?          ?            
1 1 1 11 10 22 o 0 26.184  2.09156   ?          ?            ?          ?            
1 1 1 11 11 0  o 0 595.937 29.1838   576.008    180          180.748    180          
1 1 1 11 11 1  f 1 351.087 13.3236   338.19     -90          13.7677    90           
1 1 1 11 11 2  o 0 413.154 14.7761   396.22     180          135.245    180          
1 1 1 11 11 3  o 0 402.814 14.8323   384.141    -90          37.791     -90          
1 1 1 11 11 4  o 0 92.3145 7.32322   83.819     180          158.808    2.96935e-15  
1 1 1 11 11 5  o 0 888.914 34.1907   814.786    90           99.3553    -90          
1 1 1 11 11 6  o 0 28.3371 15.5714   10.1891    0            128.488    180          
1 1 1 11 11 7  o 0 122.266 7.66736   109.207    -90          160.923    90           
1 1 1 11 11 8  o 0 226.875 10.5708   206.648    180          112.804    180          
1 1 1 11 11 9  o 0 108.981 8.90814   91.3099    -90          23.2486    -90          
1 1 1 11 11 10 o 0 189.959 10.4028   170.524    0            46.3812    180          
1 1 1 11 11 11 o 0 71.6321 15.4076   61.2825    90           78.3976    -90          
1 1 1 11 11 12 o 0 52.3815 15.0178   32.9038    180          41.8525    -2.07453e-14 
1 1 1 11 11 13 o 0 37.2497 17.0134   25.2102    -90          24.2907    90           
1 1 1 11 11 14 o 0 169.942 7.7299    153.958    180          4.79391    1.19551e-13  
1 1 1 11 11 15 o 0 28.1951 16.1238   14.6551    90           14.2617    -90          
1 1 1 11 11 16 o 0 85.5138 8.51067   88.629     0            33.3132    -5.38669e-15 
1 1 1 11 11 17 o 0 32.6126 16.2255   30.6484    90           10.3413    -90          
1 1 1 11 11 18 o 0 39.1605 17.0966   37.6261    180          30.1201    2.33521e-14  
1 1 1 11 11 19 o 0 71.4159 20.1497   65.9178    90           1.37476    -90          
1 1 1 11 11 20 o 0 45.7292 22.7769   ?          ?            ?          ?            
1 1 1 11 11 21 o 0 40.2263 10.2568   ?          ?            ?          ?            
1 1 1 11 11 22 o 0 19.5438 9.19877   ?          ?            ?          ?            
1 1 1 12 0  0  o 0 639.965 32.1279   665.016    180          140.663    180          
1 1 1 12 0  1  o 0 381.739 15.141    393.927    -45          197.611    -45          
1 1 1 12 0  2  f 1 369.319 15.3951   378.242    -90          18.946     90           
1 1 1 12 0  3  o 0 312.03  13.5712   316.981    -135         133.414    45           
1 1 1 12 0  4  o 0 463.292 21.0899   452.787    180          89.5608    3.48297e-14  
1 1 1 12 0  5  o 0 157.726 9.14758   149.928    135          0.684715   -45          
1 1 1 12 0  6  o 0 43.2616 16.0145   5.86581    90           26.7295    -90          
1 1 1 12 0  7  o 0 496.332 21.6051   456.297    45           59.522     -135         
1 1 1 12 0  8  o 0 295.537 13.5963   267.132    180          111.08     180          
1 1 1 12 0  9  o 0 597.661 31.0663   561.531    135          75.134     135          
1 1 1 12 0  10 o 0 169.937 9.74147   155.554    -90          14.8249    90           
1 1 1 12 0  11 o 0 284.287 12.5858   255.21     -135         25.4568    45           
1 1 1 12 0  12 o 0 86.5784 10.3552   43.2853    0            9.07036    -3.09795e-14 
1 1 1 12 0  13 o 0 310.093 13.6293   295.77     135          79.8072    135          
1 1 1 12 0  14 o 0 233.397 11.0126   215.815    90           40.081     90           
1 1 1 12 0  15 o 0 136.928 8.62142   122.46     45           23.0748    45           
1 1 1 12 0  16 o 0 23.7789 14.2358   11.789     0            20.5843    180          
1 1 1 12 0  17 o 0 16.5731 11.5932   2.67612    -45          10.722     135          
1 1 1 12 0  18 o 0 83.9104 10.3155   82.1686    -90          24.059     90           
1 1 1 12 0  19 o 0 27.5697 16.0498   17.2632    45           6.00521    45           
1 1 1 12 0  20 o 0 21.9472 14.6365   14.8514    180          1.63477    1.51037e-13  
1 1 1 12 0  21 o 0 59.8131 21.7603   ?          ?            ?          ?            
1 1 1 12 1  0  o 0 536.868 22.1034   559.363    180          50.1166    -1.65546e-13 
1 1 1 12 1  1  o 0 440.727 11.8882   428.263    -76.5908     43.72      103.409      
1 1 1 12 1  2  o 0 215.104 7.33895   186.326    -141.313     44.7702    38.6866      
1 1 1 12 1  3  o 0 376.699 11.5088   383.354    -98.8732     14.3995    -98.8732     
1 1 1 12 1  4  o 0 154.739 6.04893   45.2616    -10.467      190.596    169.533      
1 1 1 12 1  5  o 0 241.202 7.1459    237.775    80.7868      32.7471    80.7868      
1 1 1 12 1  6  o 0 704.908 21.9907   629.769    1.80679      50.0932    -178.193     
1 1 1 12 1  7  o 0 216.557 7.64734   158.947    57.3216      59.9849    -122.678     
1 1 1 12 1  8  o 0 319.739 11.2156   319.68     92.2991      78.9426    92.2991      
1 1 1 12 1  9  o 0 213.186 8.22352   188.393    -98.758      1.39877    -98.758      
1 1 1 12 1  10 o 0 413.008 13.8503   388.696    -26.5698     24.0118    -26.5698     
1 1 1 12 1  11 o 0 260.618 9.91794   247.682    24.0864      37.6503    24.0864      
1 1 1 12 1  12 o 0 106.744 6.57796   85.4254    35.5745      17.1016    35.5745      
1 1 1 12 1  13 o 0 102.633 7.12344   62.0023    104.807      48.6954    -75.1934     
1 1 1 12 1  14 o 0 26.8559 10.9761   9.12137    -12.4677     34.1045    -12.4677     
1 1 1 12 1  15 o 0 85.1224 7.05436   59.8414    -170.975     21.4853    9.02511      
1 1 1 12 1  16 o 0 85.454  6.31487   31.0879    -72.7621     80.6166    107.238      
1 1 1 12 1  17 o 0 51.3766 9.14669   26.0794    -179.967     41.3303    0.0330308    
1 1 1 12 1  18 o 0 26.1258 10.6868   8.31068    141.313      6.02565    -38.6869     
1 1 1 12 1  19 o 0 29.0396 11.5819   24.8947    -133.307     11.177     -133.307     
1 1 1 12 1  20 o 0 26.9274 11.9655   20.0976    110.789      5.87943    110.789      
1 1 1 12 1  21 o 0 22.9397 11.1291   ?          ?            ?          ?            
1 1 1 12 1  22 o 0 28.1813 12.458    ?          ?            ?          ?            
1 1 1 12 2  0  o 0 585.875 21.7736   610.993    180          98.6356    -180         
1 1 1 12 2  1  o 0 384.869 10.5936   445.601    122.949      110.626    122.949      
1 1 1 12 2  2  o 0 338.649 9.88725   292.165    84.8364      97.6042    -95.1636     
1 1 1 12 2  3  o 0 342.897 10.774    256.7      159.177      152.469    -20.8232     
1 1 1 12 2  4  o 0 181.818 6.23473   147.415    145.113      32.5078    -34.8874     
1 1 1 12 2  5  o 0 160.396 6.38009   105.337    -152.527     70.9993    27.4728      
1 1 1 12 2  6  o 0 577.825 19.3361   463.776    -92.022      143.959    87.978       
1 1 1 12 2  7  o 0 221.996 7.55025   141.041    -60.4425     108.292    119.557      
1 1 1 12 2  8  o 0 625.949 20.6577   533.606    13.5414      57.1624    -166.459     
1 1 1 12 2  9  o 0 286.199 10.2779   216.251    85.688       89.9325    -94.312      
1 1 1 12 2  10 f 1 239.701 8.21167   220.306    67.5174      10.7786    67.5174      
1 1 1 12 2  11 o 0 200.175 7.50756   124.51     -11.3808     100.582    168.619      
1 1 1 12 2  12 o 0 187.1   6.84893   125.463    -48.5088     65.2858    131.491      
1 1 1 12 2  13 o 0 151.183 5.91911   141.212    22.4328      13.6335    22.4328      
1 1 1 12 2  14 o 0 100.521 5.83316   103.242    14.335       34.8443    14.335       
1 1 1 12 2  15 o 0 145.157 5.37283   124.033    -35.3993     4.40347    144.601      
1 1 1 12 2  16 o 0 182.973 7.15746   185.322    55.8375      59.3808    55.8375      
1 1 1 12 2  17 o 0 122.062 5.00261   148.225    2.44301      55.7536    2.44301      
1 1 1 12 2  18 o 0 36.3488 11.1436   26.9164    170.838      3.13272    -9.16157     
1 1 1 12 2  19 o 0 29.2432 11.8776   18.3572    149.376      11.6177    -30.6236     
1 1 1 12 2  20 o 0 55.7322 11.3375   50.2855    -142.434     4.36367    -142.434     
1 1 1 12 2  21 o 0 36.4524 15.7317   ?          ?            ?          ?            
1 1 1 12 2  22 o 0 27.4702 8.38382   ?          ?            ?          ?            
1 1 1 12 3  0  o 0 362.835 13.8607   378.08     0            139.73     1.81115e-14  
1 1 1 12 3  1  o 0 307.522 8.64508   294.598    22.1981      30.2129    -157.802     
1 1 1 12 3  2  o 0 405.235 12.082    335.855    13.7863      149.507    -166.214     
1 1 1 12 3  3  o 0 558.012 17.7726   506.417    78.8653      81.8445    -101.135     
1 1 1 12 3  4  o 0 164.393 5.92612   169.189    -135.895     81.0792    -135.895     
1 1 1 12 3  5  o 0 398.308 12.7905   353.832    -156.076     51.1973    23.9237      
1 1 1 12 3  6  o 0 268     8.77401   241.998    142.051      3.24509    142.051      
1 1 1 12 3  7  o 0 307.623 10.598    333.652    -96.2534     123.231    -96.2534     
1 1 1 12 3  8  o 0 300.659 10.8218   312.964    -37.321      103.556    -37.321      
1 1 1 12 3  9  o 0 360.142 12.4166   284.062    41.2383      95.3622    -138.762     
1 1 1 12 3  10 o 0 200.546 8.72319   106.503    -117.248     146.243    62.7523      
1 1 1 12 3  11 o 0 221.103 8.67844   206.427    -132.978     28.7582    -132.978     
1 1 1 12 3  12 o 0 133.952 6.13755   119.669    164.549      28.8085    164.549      
1 1 1 12 3  13 o 0 88.4147 6.33066   58.6173    -26.344      15.7313    -26.344      
1 1 1 12 3  14 o 0 199.669 7.27828   206.178    -111.568     50.0634    -111.568     
1 1 1 12 3  15 o 0 145.316 6.31625   112.744    135.726      27.4907    -44.2742     
1 1 1 12 3  16 o 0 117.083 5.81078   130.026    -82.3609     66.7204    -82.3609     
1 1 1 12 3  17 o 0 151.219 5.62043   169.677    41.2859      37.3545    41.2859      
1 1 1 12 3  18 o 0 150.056 6.91075   169.55     -52.4684     49.2043    -52.4684     
1 1 1 12 3  19 o 0 19.0324 9.0947    4.85454    5.90851      39.5471    5.90851      
1 1 1 12 3  20 o 0 28.2763 11.6081   22.0067    -159.73      3.86646    -159.73      
1 1 1 12 3  21 o 0 67.8455 18.3965   ?          ?            ?          ?            
1 1 1 12 3  22 o 0 20.6019 9.0311    ?          ?            ?          ?            
1 1 1 12 4  0  o 0 119.784 7.16443   117.84     0            43.2109    180          
1 1 1 12 4  1  o 0 390.044 11.4472   361.949    -123.606     68.9902    56.3945      
1 1 1 12 4  2  o 0 345.742 10.0487   439.264    79.3681      191.932    79.3681      
1 1 1 12 4  3  o 0 87.1588 5.52635   44.3086    -106.585     230.05     -106.585     
1 1 1 12 4  4  o 0 472.649 13.8155   514.312    11.4741      117.525    11.4741      
1 1 1 12 4  5  o 0 287.854 9.9375    272.082    82.4997      6.51685    82.4997      
1 1 1 12 4  6  o 0 550.057 16.539    460.354    74.4764      95.4589    -105.524     
1 1 1 12 4  7  o 0 362.069 12.5412   297.996    -106.788     55.6054    73.2121      
1 1 1 12 4  8  o 0 460.67  15.1297   452.867    -135.994     87.0443    -135.994     
1 1 1 12 4  9  o 0 414.399 14.473    404.31     88.0537      45.462     88.0537      
1 1 1 12 4  10 o 0 266.005 10.4179   207.685    -122.375     63.745     57.6247      
1 1 1 12 4  11 o 0 216.667 7.83543   164.693    175.819      48.0564    -4.18074     
1 1 1 12 4  12 o 0 59.1937 10.1202   27.8836    -99.8236     138.3      -99.8236     
1 1 1 12 4  13 o 0 148.227 6.60057   67.2101    -130.857     135.17     49.1435      
1 1 1 12 4  14 f 1 28.7707 11.3139   26.0796    -154.49      86.8668    -154.49      
1 1 1 12 4  15 o 0 181.003 7.46796   161.096    22.2573      5.52098    22.2573      
1 1 1 12 4  16 o 0 138.131 5.60005   98.1076    -26.3802     37.2994    153.62       
1 1 1 12 4  17 o 0 66.8534 7.62597   59.1562    112.641      6.044      -67.3591     
1 1 1 12 4  18 o 0 52.6936 9.58515   51.4064    -55.9415     9.29435    -55.9415     
1 1 1 12 4  19 o 0 67.1534 10.385    69.4161    -129.529     16.8514    -129.529     
1 1 1 12 4  20 o 0 26.9464 12.3448   18.9432    -34.877      0.661969   145.123      
1 1 1 12 4  21 o 0 39.9677 14.8205   ?          ?            ?          ?            
1 1 1 12 4  22 o 0 10.9605 5.45885   ?          ?            ?          ?            
1 1 1 12 5  0  o 0 238.468 10.1925   246.866    0            11.1861    1.34212e-13  
1 1 1 12 5  1  o 0 244.453 7.00155   220.662    125.995      40.4203    -54.0046     
1 1 1 12 5  2  o 0 354.811 10.7618   342.171    87.9329      4.81304    -92.0671     
1 1 1 12 5  3  f 1 247.97  8.4325    243.907    -71.3306     23.1639    -71.3306     
1 1 1 12 5  4  o 0 467.782 14.5076   414.988    -139.661     71.3352    40.339       
1 1 1 12 5  5  o 0 114.958 5.03619   68.1373    106.893      17.3821    -73.1066     
1 1 1 12 5  6  o 0 280.396 10.9552   207.321    -30.8877     90.9085    149.112      
1 1 1 12 5  7  o 0 544.801 17.8379   528.283    -69.99       69.5587    -69.99       
1 1 1 12 5  8  o 0 275.88  9.12342   189.102    -18.089      103.218    161.911      
1 1 1 12 5  9  o 0 147.757 6.12516   92.2094    -93.5733     59.7071    86.4267      
1 1 1 12 5  10 o 0 225.135 7.78419   207.297    -170.904     14.705     -170.904     
1 1 1 12 5  11 o 0 440.412 13.5849   380.19     178.197      19.8689    -1.80325     
1 1 1 12 5  12 o 0 46.441  11.1035   31.8546    117.249      115.901    117.249      
1 1 1 12 5  13 o 0 126.47  5.6598    109.087    -174.545     1.60565    -174.545     
1 1 1 12 5  14 o 0 36.1869 12.7068   11.3478    -112.784     70.9024    -112.784     
1 1 1 12 5  15 o 0 75.9226 7.49078   67.1767    -54.8713     43.989     -54.8713     
1 1 1 12 5  16 o 0 157.702 5.47438   110.327    96.4402      46.3963    -83.5598     
1 1 1 12 5  17 o 0 109.845 5.47708   120.449    -42.2551     26.0574    -42.2551     
1 1 1 12 5  18 o 0 36.9389 11.4738   13.7075    6.84668      36.6802    -173.153     
1 1 1 12 5  19 o 0 20.8448 9.76238   5.94947    72.519       18.4573    -107.481     
1 1 1 12 5  20 o 0 82.1822 8.66918   74.0563    72.2031      3.96642    72.2031      
1 1 1 12 5  21 o 0 27.648  13.5682   ?          ?            ?          ?            
1 1 1 12 5  22 o 0 15.1911 7.39403   ?          ?            ?          ?            
1 1 1 12 6  0  o 0 414.57  16.1558   426.935    180          29.7143    2.36845e-13  
1 1 1 12 6  1  o 0 266.881 7.55823   179.169    178.155      156.978    -1.84462     
1 1 1 12 6  2  o 0 380.318 11.8409   398.209    175.152      60.2965    175.152      
1 1 1 12 6  3  o 0 349.458 10.3749   390.337    79.32        114.185    79.32        
1 1 1 12 6  4  o 0 790.052 23.0047   727.948    67.4805      71.3758    -112.52      
1 1 1 12 6  5  o 0 95.308  5.99282   23.4654    81.8171      80.9444    -98.1829     
1 1 1 12 6  6  o 0 477.318 13.6109   443.865    -5.02512     14.8203    -5.02512     
1 1 1 12 6  7  o 0 470.445 14.2994   369.294    51.9728      109.963    -128.027     
1 1 1 12 6  8  o 0 167.211 6.75949   93.0722    118.918      89.7363    -61.0821     
1 1 1 12 6  9  o 0 152.515 6.99291   117.665    87.0882      10.5805    -92.9118     
1 1 1 12 6  10 o 0 336.344 11.1482   198.494    -153.17      210.349    26.8304      
1 1 1 12 6  11 o 0 169.596 7.48734   172.618    12.0329      63.1758    12.0329      
1 1 1 12 6  12 o 0 163.277 6.46249   123.086    -33.2865     57.2656    146.714      
1 1 1 12 6  13 o 0 221.139 6.95568   195.273    3.23893      16.0129    -176.761     
1 1 1 12 6  14 f 1 119.769 6.30989   118.457    -8.8315      27.7937    -8.8315      
1 1 1 12 6  15 o 0 45.2737 8.86088   6.07488    25.5508      50.8376    -154.449     
1 1 1 12 6  16 o 0 102.209 5.52211   70.0654    140.595      29.4861    -39.4049     
1 1 1 12 6  17 o 0 65.4875 8.45495   65.656     10.3522      13.213     10.3522      
1 1 1 12 6  18 f 1 47.4821 11.573    46.2255    65.1556      11.741     65.1556      
1 1 1 12 6  19 o 0 136.354 9.42296   123.457    154.617      5.22048    -25.3829     
1 1 1 12 6  20 o 0 44.055  14.1457   ?          ?            ?          ?            
1 1 1 12 6  21 o 0 28.7686 13.0503   ?          ?            ?          ?            
1 1 1 12 6  22 o 0 22.4268 10.4922   ?          ?            ?          ?            
1 1 1 12 7  0  o 0 150.387 7.82861   148.235    180          40.4904    8.2914e-14   
1 1 1 12 7  1  o 0 445.783 11.5883   537.038    -66.2314     208.269    -66.2314     
1 1 1 12 7  2  o 0 319.022 9.33379   207.532    -52.6246     199.225    127.375      
1 1 1 12 7  3  o 0 299.222 8.95808   284.279    -29.7786     3.01283    -29.7786     
1 1 1 12 7  4  o 0 504.524 14.5692   507.828    33.3277      51.761     33.3277      
1 1 1 12 7  5  o 0 461.838 12.8196   420.573    63.0355      10.2426    -116.965     
1 1 1 12 7  6  o 0 374.38  10.5625   398.164    -105.15      122.608    -105.15      
1 1 1 12 7  7  o 0 498.246 14.7443   518.233    47.5401      143.374    47.5401      
1 1 1 12 7  8  o 0 357.865 10.3418   464.334    -122.069     318.982    -122.069     
1 1 1 12 7  9  o 0 110.397 6.97704   53.3404    -63.0211     42.895     116.979      
1 1 1 12 7  10 o 0 99.9401 7.12456   69.5342    -79.4161     13.6387    100.584      
1 1 1 12 7  11 o 0 75.5127 7.97015   26.4741    -127.078     0.236105   -127.078     
1 1 1 12 7  12 o 0 148.567 6.33609   133.926    -108.193     1.22572    71.8069      
1 1 1 12 7  13 o 0 57.8446 9.03757   40.3465    -96.9524     0.487626   83.0476      
1 1 1 12 7  14 o 0 151.742 6.0508    139.152    -95.0577     8.26894    -95.0577     
1 1 1 12 7  15 o 0 77.6695 6.69538   52.6213    15.8836      19.6821    -164.116     
1 1 1 12 7  16 o 0 32.697  12.0791   7.87962    178.709      25.565     -1.29133     
1 1 1 12 7  17 o 0 115.532 5.48766   131.309    -46.1297     37.5317    -46.1297     
1 1 1 12 7  18 o 0 140.491 6.82319   142.215    -24.3115     15.5837    -24.3115     
1 1 1 12 7  19 f 1 89.949  10.7219   81.3197    142.623      1.99003    -37.3765     
1 1 1 12 7  20 o 0 29.0928 12.6921   ?          ?            ?          ?            
1 1 1 12 7  21 o 0 42.6277 15.4284   ?          ?            ?          ?            
1 1 1 12 7  22 o 0 12.5149 6.2073    ?          ?            ?          ?            
1 1 1 12 8  0  o 0 204.257 8.81187   201.498    180          99.5417    -3.2174e-14  
1 1 1 12 8  1  o 0 593.401 17.1575   542.032    -41.6013     73.0915    138.399      
1 1 1 12 8  2  o 0 329.687 9.46285   367.356    -122.208     110.638    -122.208     
1 1 1 12 8  3  o 0 205.035 6.10073   155.346    147.385      63.7954    -32.615      
1 1 1 12 8  4  o 0 177.374 5.75056   112.597    175.173      91.1887    -4.82731     
1 1 1 12 8  5  o 0 523.862 16.3251   550.872    -131.443     140.12     -131.443     
1 1 1 12 8  6  o 0 763.013 23.4156   763.115    146.255      134.229    146.255      
1 1 1 12 8  7  o 0 370.93  13.2362   310.074    -106.708     37.8222    73.2923      
1 1 1 12 8  8  o 0 284.358 9.2522    295.032    159.822      107.067    159.822      
1 1 1 12 8  9  o 0 83.6294 8.18684   6.41654    -70.4596     79.4505    109.54       
1 1 1 12 8  10 o 0 172.984 7.18314   183.39     69.7479      74.3666    69.7479      
1 1 1 12 8  11 o 0 24.7829 11.0941   77.148     -165.302     174.588    -165.302     
1 1 1 12 8  12 o 0 112.045 6.27319   106.132    -154.92      33.8543    -154.92      
1 1 1 12 8  13 o 0 45.0829 10.8916   7.43501    54.6664      1.26844    -125.334     
1 1 1 12 8  14 o 0 181.555 6.30429   168.661    75.6237      12.9108    75.6237      
1 1 1 12 8  15 o 0 181.477 6.49769   188.268    20.2734      64.038     20.2734      
1 1 1 12 8  16 o 0 149.878 5.0738    211.601    3.33218      119.049    3.33218      
1 1 1 12 8  17 o 0 55.5189 9.43358   52.7273    59.3881      2.05653    59.3881      
1 1 1 12 8  18 o 0 38.4217 11.6605   32.4497    -67.3782     8.40341    -67.3782     
1 1 1 12 8  19 o 0 19.8218 9.56025   7.45117    101.343      5.09643    -78.6571     
1 1 1 12 8  20 o 0 43.0619 17.4963   ?          ?            ?          ?            
1 1 1 12 8  21 o 0 31.8109 14.7339   ?          ?            ?          ?            
1 1 1 12 9  0  o 0 307.698 11.6812   301.208    0            116.621    5.49139e-14  
1 1 1 12 9  1  o 0 224.318 6.68179   211.234    82.3575      10.3951    82.3575      
1 1 1 12 9  2  o 0 356.852 9.34471   328.627    23.4107      20.4482    -156.589     
1 1 1 12 9  3  o 0 282.314 7.83751   347.081    -55.0335     180.207    -55.0335     
1 1 1 12 9  4  o 0 162.64  6.09892   161.466    129.933      87.5674    129.933      
1 1 1 12 9  5  o 0 613.858 18.2361   626.746    -125.468     129.468    -125.468     
1 1 1 12 9  6  o 0 157.264 5.79867   122.324    -121.746     5.79228    58.2543      
1 1 1 12 9  7  o 0 377.914 12.133    387.683    -48.7825     111.452    -48.7825     
1 1 1 12 9  8  o 0 299.347 9.5661    218.771    -108.784     109.062    71.2156      
1 1 1 12 9  9  o 0 106.356 7.26111   1.82085    -147.057     0.290452   -147.057     
1 1 1 12 9  10 o 0 327.568 10.3725   308.984    51.5755      36.516     51.5755      
1 1 1 12 9  11 o 0 166.219 7.21141   118.918    55.1878      41.3276    -124.812     
1 1 1 12 9  12 o 0 287.429 9.16671   296.979    -51.1005     51.5796    -51.1005     
1 1 1 12 9  13 o 0 30.7549 11.9372   7.8003     63.6212      42.455     63.6212      
1 1 1 12 9  14 o 0 203.872 7.21865   113.14     127.198      139.456    -52.8023     
1 1 1 12 9  15 o 0 38.684  11.8476   4.43772    -30.153      30.1136    149.847      
1 1 1 12 9  16 o 0 163.099 6.80063   169.891    -25.8732     5.7967     -25.8732     
1 1 1 12 9  17 o 0 165.135 6.61111   189.842    131.848      52.4409    131.848      
1 1 1 12 9  18 o 0 76.5868 7.04035   80.5142    -22.9118     19.9478    -22.9118     
1 1 1 12 9  19 o 0 45.5001 12.6658   49.4992    -71.4299     21.7726    -71.4299     
1 1 1 12 9  20 o 0 51.0325 16.3573   ?          ?            ?          ?            
1 1 1 12 9  21 o 0 40.3706 17.3662   ?          ?            ?          ?            
1 1 1 12 9  22 o 0 20.6837 9.85587   ?          ?            ?          ?            
1 1 1 12 10 0  o 0 853.083 33.8283   828.347    0            64.1587    180          
1 1 1 12 10 1  o 0 556.993 13.6907   623.726    108.287      181.068    108.287      
1 1 1 12 10 2  o 0 321.512 9.04425   371.62     -13.9912     146.217    -13.9912     
1 1 1 12 10 3  o 0 86.6566 5.65621   12.0135    97.233       77.6931    -82.767      
1 1 1 12 10 4  o 0 460.959 12.7973   383.328    -93.3875     77.3353    86.6125      
1 1 1 12 10 5  o 0 185.584 6.14512   66.2324    137.521      190.459    -42.4794     
1 1 1 12 10 6  o 0 584.655 17.3534   540.322    14.1366      29.5635    14.1366      
1 1 1 12 10 7  o 0 713.439 21.501    616.633    -49.3452     35.0952    130.655      
1 1 1 12 10 8  o 0 580.988 19.6962   545.658    177.762      17.884     177.762      
1 1 1 12 10 9  o 0 345.085 12.4382   357.738    -65.2717     93.0345    -65.2717     
1 1 1 12 10 10 o 0 124.62  6.3642    67.1678    132.591      73.2419    -47.4094     
1 1 1 12 10 11 o 0 66.1978 8.66199   17.5105    92.867       131.064    92.867       
1 1 1 12 10 12 o 0 170.006 6.52992   186.048    150.434      67.8905    150.434      
1 1 1 12 10 13 o 0 129.672 5.59843   133.534    -125.846     35.7173    -125.846     
1 1 1 12 10 14 o 0 187.929 6.97261   203.825    -80.2703     75.7062    -80.2703     
1 1 1 12 10 15 o 0 113.008 5.17125   93.2469    106.374      5.33118    -73.626      
1 1 1 12 10 16 o 0 73.3531 6.36069   84.745     -43.3866     32.7212    -43.3866     
1 1 1 12 10 17 o 0 96.5129 6.54787   113.31     -102.628     39.7927    -102.628     
1 1 1 12 10 18 o 0 96.0679 5.82199   105.22     -88.7897     31.5345    -88.7897     
1 1 1 12 10 19 o 0 61.9209 9.55392   56.1564    -28.6997     1.97079    -28.6997     
1 1 1 12 10 20 o 0 72.9035 12.9479   ?          ?            ?          ?            
1 1 1 12 10 21 o 0 34.878  16.99     ?          ?            ?          ?            
1 1 1 12 11 0  o 0 406.136 14.364    391.045    0            10.0172    -3.88199e-13 
1 1 1 12 11 1  o 0 430.359 11.1116   293.262    47.3461      230.01     -132.654     
1 1 1 12 11 2  o 0 475.782 12.3728   550.657    109.675      206.78     109.675      
1 1 1 12 11 3  o 0 329.591 10.0211   360.336    151.294      129.461    151.294      
1 1 1 12 11 4  o 0 490.172 14.0664   430.09     10.1406      31.5721    -169.859     
1 1 1 12 11 5  o 0 606.587 17.6379   654.724    130.668      214.552    130.668      
1 1 1 12 11 6  o 0 285.834 9.56945   214.303    -74.9726     71.038     105.027      
1 1 1 12 11 7  o 0 273.713 8.04599   279.517    -10.6288     95.7931    -10.6288     
1 1 1 12 11 8  f 1 160.784 6.05593   82.235     -32.9287     108.896    147.071      
1 1 1 12 11 9  o 0 351.731 11.6741   325.676    -82.0588     19.2924    -82.0588     
1 1 1 12 11 10 o 0 231.76  7.61636   157.207    -131.23      89.5611    48.7695      
1 1 1 12 11 11 o 0 210.214 7.26384   146.223    -153.314     63.5108    26.6856      
1 1 1 12 11 12 o 0 51.567  13.2003   26.6487    -73.8875     121.221    -73.8875     
1 1 1 12 11 13 o 0 76.0621 6.55994   21.2787    127.774      89.5425    -52.2264     
1 1 1 12 11 14 o 0 30.9502 12.121    9.05261    -170.088     46.7098    -170.088     
1 1 1 12 11 15 o 0 140.812 5.8925    123.712    -114.144     7.37712    -114.144     
1 1 1 12 11 16 o 0 215.776 8.06855   254.636    150.015      69.3208    150.015      
1 1 1 12 11 17 o 0 32.1442 11.6352   20.281     142.742      1.7973     142.742      
1 1 1 12 11 18 o 0 28.5084 11.9149   12.5733    7.37276      11.3237    -172.627     
1 1 1 12 11 19 o 0 50.6824 13.354    35.5454    6.59896      18.2346    -173.401     
1 1 1 12 11 20 o 0 24.9239 12.0489   ?          ?            ?          ?            
1 1 1 12 11 21 o 0 52.1267 16.6032   ?          ?            ?          ?            
1 1 1 12 11 22 o 0 10.8957 5.47039   ?          ?            ?          ?            
1 1 1 12 12 0  o 0 778.329 38.573    742.948    180          62.9573    180          
1 1 1 12 12 1  o 0 501.963 18.5325   477.501    -90          72.9918    -90          
1 1 1 12 12 2  o 0 724.968 25.976    670.442    180          27.1605    6.04426e-14  
1 1 1 12 12 3  o 0 571.042 20.8265   524.952    -90          4.952      90           
1 1 1 12 12 4  o 0 480.578 19.5152   438.484    0            60.8533    -3.8927e-14  
1 1 1 12 12 5  o 0 461.995 16.017    417.622    90           75.9336    90           
1 1 1 12 12 6  o 0 734.902 31.0967   656.823    180          72.8522    -3.03515e-15 
1 1 1 12 12 7  o 0 28.7661 16.8406   0.151177   -90          1.73602    90           
1 1 1 12 12 8  o 0 178.474 9.19253   163.743    180          17.4886    6.52172e-14  
1 1 1 12 12 9  o 0 20.9623 14.0001   0.79987    -90          8.69089    90           
1 1 1 12 12 10 o 0 26.4433 16.1087   0.63751    0            4.11437    180          
1 1 1 12 12 11 o 0 335.381 13.2169   325.375    -90          16.4723    90           
1 1 1 12 12 12 o 0 25.527  14.9975   7.79901    180          56.8825    8.13236e-15  
1 1 1 12 12 13 o 0 57.9181 16.0577   52.5382    -90          32.4162    90           
1 1 1 12 12 14 o 0 71.4921 12.3638   63.5658    0            21.1632    180          
1 1 1 12 12 15 o 0 129.933 7.43203   112.231    -90          5.78948    -90          
1 1 1 12 12 16 o 0 162.533 8.97298   166.338    180          39.5038    180          
1 1 1 12 12 17 o 0 70.2443 11.8449   69.2609    90           5.07395    90           
1 1 1 12 12 18 o 0 78.0371 13.2547   73.9647    180          30.0737    -180         
1 1 1 12 12 19 o 0 28.2542 17.6339   25.6283    90           19.4593    -90          
1 1 1 12 12 20 f 1 29.6547 17.9459   ?          ?            ?          ?            
1 1 1 12 12 21 o 0 15.2352 11.2269   ?          ?            ?          ?            
1 1 1 13 0  1  o 0 326.134 13.6375   334.33     45           29.8263    45           
1 1 1 13 0  2  o 0 49.4996 14.8528   27.1066    0            101.667    180          
1 1 1 13 0  3  o 0 179.821 8.53755   175.82     -45          24.0168    135          
1 1 1 13 0  4  o 0 458.241 17.2517   444.53     -90          29.3661    90           
1 1 1 13 0  5  o 0 246.61  11.999    236.616    -135         3.82121    45           
1 1 1 13 0  6  o 0 399.114 20.5423   369.267    0            139.343    180          
1 1 1 13 0  7  o 0 412.138 18.2875   375.696    -45          98.5895    -45          
1 1 1 13 0  8  o 0 289.694 14.5169   259.609    -90          114.856    90           
1 1 1 13 0  9  o 0 38.462  18.7877   16.9724    -135         111.839    45           
1 1 1 13 0  10 o 0 158.457 11.5964   144.34     0            14.9319    -7.49632e-16 
1 1 1 13 0  11 o 0 194.296 10.5433   172.836    135          107.286    -45          
1 1 1 13 0  12 o 0 137.914 8.8268    118.386    90           30.3026    90           
1 1 1 13 0  13 o 0 214.101 10.9187   202.311    -135         36.0158    -135         
1 1 1 13 0  14 o 0 180.11  9.95465   164.975    0            30.1294    180          
1 1 1 13 0  15 f 1 48.0135 15.6956   13.5049    135          0.44805    135          
1 1 1 13 0  16 o 0 130.867 6.93275   111.855    90           8.46842    -90          
1 1 1 13 0  17 o 0 85.9747 9.39865   85.4807    45           46.4488    45           
1 1 1 13 0  18 o 0 29.5687 17.2225   21.0381    180          2.712      5.44314e-14  
1 1 1 13 0  19 o 0 15.8465 11.1618   0.39551    135          0.251184   -45          
1 1 1 13 0  20 o 0 13.0666 9.51244   3.85669    -90          5.78133    90           
1 1 1 13 0  21 o 0 23.3407 16.2848   ?          ?            ?          ?            
1 1 1 13 1  0  o 0 295.004 11.8439   305.143    0            112.783    1.20017e-14  
1 1 1 13 1  1  o 0 186.619 5.73854   224.611    -101.384     131.779    -101.384     
1 1 1 13 1  2  o 0 76.7591 5.99255   1.61453    -176.683     62.8839    3.31692      
1 1 1 13 1  3  o 0 349.622 11.1305   343.491    71.4474      16.3177    71.4474      
1 1 1 13 1  4  o 0 111.456 5.85305   4.03573    -129.38      197.322    -129.38      
1 1 1 13 1  5  o 0 476.718 15.403    446.327    179.338      12.6902    -0.661524    
1 1 1 13 1  6  o 0 578.21  18.1329   522.252    82.9006      17.9873    -97.0994     
1 1 1 13 1  7  o 0 339.641 11.7072   275.186    -68.7812     56.0013    111.219      
1 1 1 13 1  8  o 0 533.303 17.4084   339.582    -87.3931     270.02     92.6069      
1 1 1 13 1  9  o 0 587.339 19.5635   609.053    -93.0309     133.677    -93.0309     
1 1 1 13 1  10 o 0 337.446 12.4337   350.559    -174.715     94.7632    -174.715     
1 1 1 13 1  11 o 0 23.1299 10.6458   37.6506    -83.9149     84.7066    -83.9149     
1 1 1 13 1  12 o 0 296.486 8.88085   223.421    138.244      59.7004    -41.7563     
1 1 1 13 1  13 o 0 186.201 6.69278   188.36     -31.586      41.1952    -31.586      
1 1 1 13 1  14 o 0 160.395 6.49856   170.683    26.1406      55.6572    26.1406      
1 1 1 13 1  15 o 0 97.2579 5.37351   85.335     -170.359     10.1082    -170.359     
1 1 1 13 1  16 o 0 77.4052 6.82966   71.5533    -17.8495     21.2019    -17.8495     
1 1 1 13 1  17 o 0 125.03  5.7684    152.496    120.889      60.3844    120.889      
1 1 1 13 1  18 o 0 49.5613 9.82213   50.7836    135.89       17.1671    135.89       
1 1 1 13 1  19 o 0 39.1053 13.059    37.161     -100.011     8.11342    -100.011     
1 1 1 13 1  20 o 0 74.8077 12.4899   57.6728    3.68066      15.2405    -176.319     
1 1 1 13 1  21 o 0 23.5922 11.26     ?          ?            ?          ?            
1 1 1 13 1  22 o 0 24.6316 10.464    ?          ?            ?          ?            
1 1 1 13 2  0  f 1 391.649 14.4726   405.419    180          155.444    180          
1 1 1 13 2  1  o 0 139.465 5.20456   80.8287    127.134      90.9276    -52.8661     
1 1 1 13 2  2  o 0 390.618 11.2134   449.859    82.6343      142.568    82.6343      
1 1 1 13 2  3  o 0 139.385 5.54684   113.137    -21.542      52.4126    -21.542      
1 1 1 13 2  4  o 0 261.617 8.49479   232.012    76.9405      25.1217    -103.059     
1 1 1 13 2  5  o 0 326.532 10.6468   280.463    -4.76429     51.918     175.236      
1 1 1 13 2  6  o 0 879.008 25.5387   953.848    137.885      286.8      137.885      
1 1 1 13 2  7  o 0 553.712 17.302    454.182    -122.596     93.3776    57.4042      
1 1 1 13 2  8  o 0 438.108 13.8767   428.762    21.4319      84.6999    21.4319      
1 1 1 13 2  9  o 0 452.74  15.2045   451.099    163.463      71.4071    163.463      
1 1 1 13 2  10 o 0 52.5136 12.6759   21.4058    -65.3446     108.29     -65.3446     
1 1 1 13 2  11 o 0 289.374 8.57649   195.384    94.8505      116.811    -85.1495     
1 1 1 13 2  12 o 0 68.391  8.13424   0.858467   -42.8649     96.7479    -42.8649     
1 1 1 13 2  13 o 0 151.631 6.51037   111.572    145.217      48.0341    -34.7829     
1 1 1 13 2  14 o 0 102.129 5.76604   68.3804    -11.0682     41.6501    168.932      
1 1 1 13 2  15 o 0 111.958 5.42916   126.231    7.11516      70.1419    7.11516      
1 1 1 13 2  16 o 0 104.742 6.5522    49.83      143.717      75.0452    -36.2832     
1 1 1 13 2  17 o 0 59.1624 7.54321   52.0071    91.3999      1.24186    -88.6001     
1 1 1 13 2  18 o 0 122.56  6.36073   132.982    91.7349      32.3667    91.7349      
1 1 1 13 2  19 o 0 48.6913 9.48882   45.059     -125.648     4.24435    -125.648     
1 1 1 13 2  20 o 0 31.4587 12.981    23.4767    -33.1855     1.99979    146.814      
1 1 1 13 2  21 o 0 30.8847 13.3565   ?          ?            ?          ?            
1 1 1 13 2  22 o 0 14.6567 7.29279   ?          ?            ?          ?            
1 1 1 13 3  0  o 0 487.969 19.8212   504.711    0            247.095    180          
1 1 1 13 3  1  o 0 235.689 6.68084   282.634    48.7446      114.592    48.7446      
1 1 1 13 3  2  o 0 146.914 5.43276   113.906    70.0386      22.4169    -109.961     
1 1 1 13 3  3  o 0 121.181 5.21543   3.04584    -94.4581     219.459    -94.4581     
1 1 1 13 3  4  o 0 842.665 23.8555   906.893    156.083      183.811    156.083      
1 1 1 13 3  5  o 0 491.871 14.5769   482.009    104.299      30.3884    104.299      
1 1 1 13 3  6  o 0 777.17  25.3911   708.195    108.324      15.0752    -71.6758     
1 1 1 13 3  7  o 0 151.579 5.80466   4.7745     -154.931     249.059    25.0693      
1 1 1 13 3  8  o 0 274.989 8.99112   278.878    -145.29      87.8128    -145.29      
1 1 1 13 3  9  o 0 90.1327 7.63689   35.2455    162.798      209.197    162.798      
1 1 1 13 3  10 o 0 318.173 11.4918   306.127    -130.272     41.949     -130.272     
1 1 1 13 3  11 o 0 250.999 9.11882   213.228    -79.5126     9.63059    100.487      
1 1 1 13 3  12 o 0 126.951 7.03941   82.4888    81.0081      63.8333    -98.9919     
1 1 1 13 3  13 o 0 66.7036 8.09399   19.2311    -126.7       38.7159    53.2997      
1 1 1 13 3  14 o 0 208.526 7.60227   209.795    -174.322     44.246     -174.322     
1 1 1 13 3  15 o 0 140.372 5.25606   150.534    112.74       62.9639    112.74       
1 1 1 13 3  16 o 0 51.4885 9.50235   31.4721    96.3848      12.4311    -83.6152     
1 1 1 13 3  17 o 0 83.6535 6.51595   97.3175    -14.7424     38.5299    -14.7424     
1 1 1 13 3  18 o 0 48.3843 10.6264   25.3101    52.9939      36.8759    -127.006     
1 1 1 13 3  19 o 0 66.025  9.01247   70.4324    -149.146     22.3002    -149.146     
1 1 1 13 3  20 o 0 47.6324 14.2687   ?          ?            ?          ?            
1 1 1 13 3  21 o 0 24.7267 11.7456   ?          ?            ?          ?            
1 1 1 13 3  22 o 0 8.742   4.13125   ?          ?            ?          ?            
1 1 1 13 4  0  o 0 466.818 19.2367   467.683    180          44.0717    -180         
1 1 1 13 4  1  o 0 157.529 5.28194   148.862    53.8453      33.1632    53.8453      
1 1 1 13 4  2  o 0 429.032 12.6015   394.518    41.5314      47.3283    -138.469     
1 1 1 13 4  3  o 0 106.358 5.17486   37.5604    -165.296     86.6876    14.7043      
1 1 1 13 4  4  o 0 257.27  8.09764   153.749    -64.873      176.385    115.127      
1 1 1 13 4  5  f 1 410.04  12.8726   245.05     134.84       286.661    -45.1598     
1 1 1 13 4  6  o 0 99.674  5.55718   33.4226    104.613      60.3475    -75.3871     
1 1 1 13 4  7  o 0 264.033 8.72392   242.549    -109.452     25.1697    -109.452     
1 1 1 13 4  8  o 0 223.782 7.8821    192.165    157.738      7.65663    157.738      
1 1 1 13 4  9  f 1 315.775 11.215    278.18     176.034      14.0645    -3.96622     
1 1 1 13 4  10 o 0 475.498 15.2777   437.436    -26.1918     17.1042    -26.1918     
1 1 1 13 4  11 o 0 58.1745 10.4484   15.4373    -129.305     107.554    -129.305     
1 1 1 13 4  12 o 0 111.314 5.503     35.2304    15.1848      129.606    -164.815     
1 1 1 13 4  13 o 0 83.8091 6.31329   38.9164    -116.676     50.4923    63.3245      
1 1 1 13 4  14 o 0 98.7217 7.59246   90.0841    60.5989      12.1254    60.5989      
1 1 1 13 4  15 o 0 94.9179 5.8125    58.6712    11.7059      41.3599    -168.294     
1 1 1 13 4  16 o 0 20.6212 9.71705   12.1392    134.156      39.6762    134.156      
1 1 1 13 4  17 o 0 97.6479 5.83606   102.148    -172.873     16.3803    -172.873     
1 1 1 13 4  18 o 0 75.537  8.12414   71.9478    -52.5309     3.54832    -52.5309     
1 1 1 13 4  19 o 0 36.1065 12.0454   32.6599    -178.845     5.41629    -178.845     
1 1 1 13 4  20 o 0 26.0142 11.9242   ?          ?            ?          ?            
1 1 1 13 4  21 o 0 57.0532 20.0014   ?          ?            ?          ?            
1 1 1 13 4  22 o 0 31.8639 5.43274   ?          ?            ?          ?            
1 1 1 13 5  0  o 0 691.148 25.1866   689.885    180          25.1593    1.51039e-15  
1 1 1 13 5  1  o 0 354.842 11.2001   372.037    -26.3001     56.1447    -26.3001     
1 1 1 13 5  2  o 0 616.847 17.535    672.47     11.9488      139.147    11.9488      
1 1 1 13 5  3  o 0 697.966 20.0332   537.64     -103.334     281.853    76.6658      
1 1 1 13 5  4  o 0 32.268  12.3947   50.4463    106.267      113.312    106.267      
1 1 1 13 5  5  o 0 264.502 8.68951   188.925    101.984      100.007    -78.0164     
1 1 1 13 5  6  o 0 427.237 13.0832   397.802    -120.547     20.5513    -120.547     
1 1 1 13 5  7  o 0 98.8553 6.8802    2.52178    121.211      140.358    -58.7887     
1 1 1 13 5  8  o 0 751.727 23.4881   775.503    -66.4997     219.162    -66.4997     
1 1 1 13 5  9  o 0 221.348 8.44307   109.442    114.867      174.846    -65.1333     
1 1 1 13 5  10 o 0 222.051 7.97241   220.543    -155.944     52.029     -155.944     
1 1 1 13 5  11 o 0 117.313 6.81844   88.585     42.7354      7.46351    -137.265     
1 1 1 13 5  12 o 0 36.7445 12.1993   22.8722    81.5337      67.9026    81.5337      
1 1 1 13 5  13 o 0 69.6166 8.6893    9.61093    -179.456     102.618    0.544274     
1 1 1 13 5  14 o 0 128.027 5.83268   155.362    -107.064     92.6149    -107.064     
1 1 1 13 5  15 f 1 36.5429 11.1471   33.5886    -127.783     120.756    -127.783     
1 1 1 13 5  16 o 0 51.1734 10.6494   8.86248    177.091      80.094     -2.9092      
1 1 1 13 5  17 o 0 170.383 5.66775   195.38     -112.53      54.2475    -112.53      
1 1 1 13 5  18 o 0 113.326 6.25142   112.571    -59.6799     10.5795    -59.6799     
1 1 1 13 5  19 o 0 28.8845 12.4397   22.8159    -59.1081     1.64194    -59.1081     
1 1 1 13 5  20 o 0 27.4523 12.3092   ?          ?            ?          ?            
1 1 1 13 5  21 f 1 27.4926 13.0217   ?          ?            ?          ?            
1 1 1 13 5  22 o 0 15.3778 7.08423   ?          ?            ?          ?            
1 1 1 13 6  0  o 0 70.869  9.82879   47.1199    180          70.0952    1.38852e-15  
1 1 1 13 6  1  o 0 196.819 5.81627   135.319    -80.9662     95.683     99.0338      
1 1 1 13 6  2  o 0 276.516 8.11906   215.008    28.1261      96.2188    -151.874     
1 1 1 13 6  3  o 0 593.937 17.0105   553.521    -81.5765     40.0877    98.4235      
1 1 1 13 6  4  o 0 243.7   7.40774   182.019    -164.857     87.2219    15.1432      
1 1 1 13 6  5  o 0 212.531 5.92685   226.191    -116.614     92.1969    -116.614     
1 1 1 13 6  6  o 0 263.272 8.5914    287.174    143.311      117.626    143.311      
1 1 1 13 6  7  o 0 367.908 11.9957   302.625    -79.5574     47.4476    100.443      
1 1 1 13 6  8  o 0 253.224 10.2783   240.481    66.1815      53.6888    66.1815      
1 1 1 13 6  9  f 1 293.69  10.1591   249.626    -54.232      26.3254    125.768      
1 1 1 13 6  10 o 0 218.055 8.1317    164.36     43.3744      54.9628    -136.626     
1 1 1 13 6  11 o 0 180.499 6.43174   191.422    115.33       84.4909    115.33       
1 1 1 13 6  12 o 0 225.753 7.93517   262.963    76.387       107.092    76.387       
1 1 1 13 6  13 o 0 111.714 5.87826   114.371    -49.1683     31.4968    -49.1683     
1 1 1 13 6  14 o 0 161.072 6.411     178.783    -104.143     74.1229    -104.143     
1 1 1 13 6  15 o 0 112.781 6.43076   111.614    175.119      36.9072    175.119      
1 1 1 13 6  16 o 0 109.939 6.58476   145.011    35.5425      72.1477    35.5425      
1 1 1 13 6  17 o 0 113.802 6.68749   125.821    -111.494     28.2232    -111.494     
1 1 1 13 6  18 o 0 32.4562 11.6569   20.6825    -106.231     1.16014    73.7687      
1 1 1 13 6  19 o 0 85.7947 8.29808   62.7902    -66.2718     30.3688    113.728      
1 1 1 13 6  20 o 0 39.5267 12.9405   ?          ?            ?          ?            
1 1 1 13 6  21 o 0 46.2754 19.5398   ?          ?            ?          ?            
1 1 1 13 6  22 o 0 24.022  11.86     ?          ?            ?          ?            
1 1 1 13 7  0  o 0 334.641 14.3631   330.447    180          24.2446    -1.89257e-13 
1 1 1 13 7  1  o 0 642.051 18.2138   529.319    59.8268      195.878    -120.173     
1 1 1 13 7  2  o 0 176.753 6.10768   165.245    -48.3424     22.1852    -48.3424     
1 1 1 13 7  3  o 0 659.956 19.3152   617.959    -139.083     34.201     40.9166      
1 1 1 13 7  4  o 0 667.864 18.3336   696.294    -97.0417     120.328    -97.0417     
1 1 1 13 7  5  o 0 980.307 27.6876   882.846    -19.2471     44.7192    160.753      
1 1 1 13 7  6  o 0 163.226 6.76874   31.4934    -84.9264     217.397    95.0736      
1 1 1 13 7  7  o 0 441.203 12.5031   365.118    -149.102     53.8125    30.8982      
1 1 1 13 7  8  o 0 256.073 7.94356   200.013    -108.869     62.248     71.1312      
1 1 1 13 7  9  o 0 290.543 10.0476   230.292    -176.378     57.9907    3.62223      
1 1 1 13 7  10 o 0 179.206 6.92246   193.171    -141.451     84.1213    -141.451     
1 1 1 13 7  11 o 0 30.7355 12.111    33.2034    138.869      83.7524    138.869      
1 1 1 13 7  12 o 0 53.6394 10.6367   12.5711    105.854      90.6717    105.854      
1 1 1 13 7  13 f 1 262.642 9.49623   278.995    -169.414     72.9628    -169.414     
1 1 1 13 7  14 o 0 150.609 6.38003   134.053    122.696      2.73094    122.696      
1 1 1 13 7  15 o 0 69.2111 6.99561   48.6987    138.403      7.74202    -41.5971     
1 1 1 13 7  16 o 0 189.98  6.87757   231.015    -113.304     73.6008    -113.304     
1 1 1 13 7  17 o 0 126.188 5.20474   155.338    -33.6471     63.5085    -33.6471     
1 1 1 13 7  18 o 0 92.7445 7.89476   72.3832    108.465      29.1909    -71.5349     
1 1 1 13 7  19 f 1 49.6809 12.1804   44.8965    -150.379     2.88428    -150.379     
1 1 1 13 7  20 o 0 42.1036 12.6121   ?          ?            ?          ?            
1 1 1 13 7  21 o 0 33.6513 16.7549   ?          ?            ?          ?            
1 1 1 13 7  22 o 0 19.5111 9.61701   ?          ?            ?          ?            
1 1 1 13 8  0  o 0 25.7235 14.943    2.12589    0            31.14      180          
1 1 1 13 8  1  f 1 183.201 6.17469   147.194    16.2422      35.012     -163.758     
1 1 1 13 8  2  o 0 211.083 6.49498   247.876    -8.81682     130.436    -8.81682     
1 1 1 13 8  3  o 0 208.473 6.13672   184.578    130.675      6.13045    -49.325      
1 1 1 13 8  4  o 0 102.208 6.13906   22.6718    57.7622      103.956    -122.238     
1 1 1 13 8  5  f 1 436.05  12.9921   331.432    3.85356      130.9      -176.146     
1 1 1 13 8  6  o 0 357.876 11.3796   339.457    59.2195      42.6531    59.2195      
1 1 1 13 8  7  f 1 311.995 10.7162   298.779    -158.924     55.977     -158.924     
1 1 1 13 8  8  o 0 129.398 6.36905   93.2783    -123.199     24.192     -123.199     
1 1 1 13 8  9  o 0 414.212 14.9174   382.254    36.5848      12.5261    36.5848      
1 1 1 13 8  10 o 0 125.795 6.23752   73.9018    88.4684      61.3572    -91.5316     
1 1 1 13 8  11 o 0 163.527 5.88647   71.1871    83.773       133.546    -96.227      
1 1 1 13 8  12 o 0 330.59  9.45801   347.935    -122.018     72.8222    -122.018     
1 1 1 13 8  13 o 0 118.94  5.77511   116.826    26.3951      22.9073    26.3951      
1 1 1 13 8  14 o 0 118.51  6.29593   108.229    150.223      12.4212    150.223      
1 1 1 13 8  15 o 0 172.388 6.25756   185.852    87.8852      76.2822    87.8852      
1 1 1 13 8  16 o 0 235.983 7.20611   239.996    -110.713     3.5655     69.2874      
1 1 1 13 8  17 o 0 70.8302 7.30479   86.2176    -1.70482     40.4233    -1.70482     
1 1 1 13 8  18 o 0 65.2419 9.06657   66.1451    36.3092      14.9466    36.3092      
1 1 1 13 8  19 o 0 29.1038 11.9752   16.0436    11.8408      15.2595    -168.159     
1 1 1 13 8  20 o 0 26.5591 12.112    ?          ?            ?          ?            
1 1 1 13 8  21 o 0 38.0406 15.8372   ?          ?            ?          ?            
1 1 1 13 8  22 o 0 18.8341 9.0105    ?          ?            ?          ?            
1 1 1 13 9  0  o 0 338.988 12.944    330.057    180          45.1924    180          
1 1 1 13 9  1  f 1 484.866 13.6393   403.4      5.93375      123.845    -174.066     
1 1 1 13 9  2  o 0 155.377 5.14147   113.276    44.4474      39.1607    -135.553     
1 1 1 13 9  3  o 0 252.923 6.99727   216.404    116.244      31.4877    -63.7563     
1 1 1 13 9  4  o 0 152.638 5.63106   131.885    77.0091      30.1039    77.0091      
1 1 1 13 9  5  o 0 165.135 5.68376   5.21119    35.6971      276.215    -144.303     
1 1 1 13 9  6  o 0 250.6   7.32486   213.394    154.912      6.81796    -25.0882     
1 1 1 13 9  7  o 0 240.658 7.68692   216.186    -64.2197     25.6281    -64.2197     
1 1 1 13 9  8  o 0 561.282 17.0586   508.392    -52.0546     16.6045    127.945      
1 1 1 13 9  9  o 0 182.573 7.19516   203.692    -83.7456     95.6181    -83.7456     
1 1 1 13 9  10 o 0 309.406 10.601    344.366    89.8982      148.009    89.8982      
1 1 1 13 9  11 o 0 181.271 6.42253   136.313    174.932      30.7225    -5.06774     
1 1 1 13 9  12 o 0 59.5986 8.66633   9.01127    79.654       27.4454    -100.346     
1 1 1 13 9  13 o 0 170.928 5.48031   185.921    -159.421     63.3926    -159.421     
1 1 1 13 9  14 o 0 176.869 6.25601   163.226    -24.1028     15.265     -24.1028     
1 1 1 13 9  15 o 0 164.276 6.07829   140.009    -69.4452     1.22234    110.555      
1 1 1 13 9  16 o 0 157.159 6.02503   203.943    88.9051      91.6031    88.9051      
1 1 1 13 9  17 o 0 160.547 5.50731   184.589    -131.633     54.6116    -131.633     
1 1 1 13 9  18 o 0 47.7874 10.062    48.3238    126.344      32.5804    126.344      
1 1 1 13 9  19 o 0 37.0402 14.4094   11.4753    22.3316      41.1923    -157.668     
1 1 1 13 9  20 o 0 36.4314 14.8204   ?          ?            ?          ?            
1 1 1 13 9  21 o 0 31.8243 15.1065   ?          ?            ?          ?            
1 1 1 13 10 0  o 0 298.146 11.6644   288.015    180          5.86537    -180         
1 1 1 13 10 1  o 0 379.865 9.95305   397.847    -82.2247     80.0921    -82.2247     
1 1 1 13 10 2  o 0 463.373 13.1297   536        8.48485      199.727    8.48485      
1 1 1 13 10 3  o 0 149.302 5.1046    83.1999    63.5473      81.9774    -116.453     
1 1 1 13 10 4  o 0 800.673 23.0273   845.651    59.4576      225.728    59.4576      
1 1 1 13 10 5  o 0 592.418 16.4432   546.538    24.8435      22.9897    24.8435      
1 1 1 13 10 6  o 0 553.925 16.3108   406.339    -138.407     175.923    41.5927      
1 1 1 13 10 7  o 0 228.814 8.21369   199.761    -163.285     16.9823    -163.285     
1 1 1 13 10 8  o 0 554.081 17.4464   594.544    -76.3519     176.859    -76.3519     
1 1 1 13 10 9  o 0 288.766 9.04575   260.47     44.94        6.42744    44.94        
1 1 1 13 10 10 o 0 90.8012 7.34218   32.8166    37.4224      16.5088    37.4224      
1 1 1 13 10 11 o 0 270.662 9.72692   183.694    76.7225      94.1041    -103.277     
1 1 1 13 10 12 o 0 129.493 5.59594   109.691    127.71       4.23893    -52.2899     
1 1 1 13 10 13 o 0 68.3958 7.99438   35.1615    -59.825      43.2407    120.175      
1 1 1 13 10 14 o 0 136.231 6.16854   136.309    94.1336      38.4219    94.1336      
1 1 1 13 10 15 o 0 71.9058 6.74757   62.6123    14.4858      11.5056    14.4858      
1 1 1 13 10 16 f 1 170.358 5.74469   202.61     139.223      61.9844    139.223      
1 1 1 13 10 17 o 0 146.278 6.5457    149.794    -134.648     14.3188    -134.648     
1 1 1 13 10 18 o 0 74.0915 7.69698   70.6007    169.491      6.52379    169.491      
1 1 1 13 10 19 o 0 32.4452 13.4691   27.5773    22.8122      4.14758    22.8122      
1 1 1 13 10 20 o 0 40.822  15.0015   ?          ?            ?          ?            
1 1 1 13 10 21 o 0 32.23   12.9846   ?          ?            ?          ?            
1 1 1 13 10 22 f 1 18.4926 8.54729   ?          ?            ?          ?            
1 1 1 13 11 0  o 0 19.9996 12.8581   5.03661    0            128.162    -180         
1 1 1 13 11 1  o 0 346.811 9.06283   243.914    -35.4984     162.411    144.502      
1 1 1 13 11 2  o 0 419.106 10.8018   508.5      -79.6252     257.829    -79.6252     
1 1 1 13 11 3  o 0 474.966 13.138    370.372    -27.9283     125.091    152.072      
1 1 1 13 11 4  f 1 908.455 24.497    729.715    -88.9354     195.015    91.0646      
1 1 1 13 11 5  o 0 324.867 9.17539   193.661    -72.2147     188.845    107.785      
1 1 1 13 11 6  o 0 343.492 10.1274   347.063    60.9352      97.3768    60.9352      
1 1 1 13 11 7  o 0 407.68  11.3142   461.551    136.071      178.659    136.071      
1 1 1 13 11 8  o 0 168.201 6.11755   124.745    -160.897     29.2541    19.1032      
1 1 1 13 11 9  o 0 209.73  7.8853    169.595    165.848      27.5765    -14.152      
1 1 1 13 11 10 o 0 109.688 6.69507   51.9617    172.375      36.3261    172.375      
1 1 1 13 11 11 o 0 198.078 6.18347   206.309    69.0089      45.1864    69.0089      
1 1 1 13 11 12 o 0 103.166 6.1721    55.4365    50.6886      62.5382    -129.311     
1 1 1 13 11 13 o 0 78.2297 7.4646    73.3766    78.3159      49.6404    78.3159      
1 1 1 13 11 14 o 0 141.318 5.76746   119.226    -71.7939     5.60052    108.206      
1 1 1 13 11 15 o 0 142.215 5.49887   126.306    139.499      12.7287    139.499      
1 1 1 13 11 16 o 0 189.349 6.2084    253.615    -160.887     127.516    -160.887     
1 1 1 13 11 17 o 0 68.8587 9.07974   71.5024    0.335389     14.7486    0.335389     
1 1 1 13 11 18 o 0 47.6292 10.914    54.1386    -79.6205     25.0856    -79.6205     
1 1 1 13 11 19 o 0 30.1024 12.5257   26.1936    -18.3521     10.7056    -18.3521     
1 1 1 13 11 20 o 0 35.7158 14.8755   ?          ?            ?          ?            
1 1 1 13 11 21 o 0 55.6192 19.2422   ?          ?            ?          ?            
1 1 1 13 12 0  o 0 341.591 12.5651   316.923    0            145.532    1.40477e-14  
1 1 1 13 12 1  o 0 245.658 6.82374   97.9607    -148.496     245.179    31.5041      
1 1 1 13 12 2  o 0 193.119 5.5308    156.219    52.6879      16.4011    -127.312     
1 1 1 13 12 3  o 0 466.05  12.2573   390.123    -71.9166     61.8458    108.083      
1 1 1 13 12 4  o 0 931.907 25.4594   801.143    -60.3851     82.1884    119.615      
1 1 1 13 12 5  o 0 103.099 5.63613   35.7877    -120.463     63.1798    59.5374      
1 1 1 13 12 6  o 0 345.046 9.28257   234.516    133.024      131.762    -46.9756     
1 1 1 13 12 7  o 0 607.153 19.909    557.475    129.376      2.12825    -50.6241     
1 1 1 13 12 8  o 0 440.774 13.2073   450.252    -177.886     103.233    -177.886     
1 1 1 13 12 9  f 1 124.449 6.59089   104.958    49.725       10.8471    49.725       
1 1 1 13 12 10 o 0 470.613 13.9214   424.024    -176.558     28.5062    -176.558     
1 1 1 13 12 11 f 1 176.819 5.74049   115.251    -28.2686     97.7796    151.731      
1 1 1 13 12 12 o 0 143.445 5.75091   118.662    71.9698      24.6467    -108.03      
1 1 1 13 12 13 o 0 127.919 5.65245   88.7622    6.44888      48.8224    -173.551     
1 1 1 13 12 14 o 0 67.971  7.29037   45.5312    42.5109      13.6053    -137.489     
1 1 1 13 12 15 o 0 169.437 6.26904   117.969    99.7977      50.7124    -80.2023     
1 1 1 13 12 16 o 0 132.047 5.37818   158.212    44.6398      55.9767    44.6398      
1 1 1 13 12 17 o 0 74.6999 8.38131   67.6872    135.413      5.19022    -44.587      
1 1 1 13 12 18 f 1 125.75  8.35875   150.226    -23.7457     66.8928    -23.7457     
1 1 1 13 12 19 o 0 47.9115 10.4231   43.2175    -140.988     4.73907    -140.988     
1 1 1 13 12 20 o 0 37.7497 13.1541   ?          ?            ?          ?            
1 1 1 13 12 21 o 0 20.004  9.96141   ?          ?            ?          ?            
1 1 1 13 13 0  o 0 452.686 23.4657   416.339    180          75.6892    9.98958e-14  
1 1 1 13 13 1  o 0 975.524 33.194    894.09     90           54.1957    90           
1 1 1 13 13 2  o 0 543.235 18.4297   495.49     180          11.8517    -180         
1 1 1 13 13 3  o 0 986.584 36.2979   894.257    90           56.0219    90           
1 1 1 13 13 4  o 0 593.85  22.0213   534.06     180          6.64338    180          
1 1 1 13 13 5  o 0 80.2351 21.8284   14.3508    90           8.99331    -90          
1 1 1 13 13 6  o 0 485.498 19.0573   452.833    0            51.2144    4.72115e-14  
1 1 1 13 13 7  o 0 68.0859 13.2022   34.8804    90           52.8123    -90          
1 1 1 13 13 8  o 0 49.9545 19.8227   8.46212    180          9.41839    8.52222e-15  
1 1 1 13 13 9  o 0 565.269 25.6976   502.382    90           77.899     -90          
1 1 1 13 13 10 o 0 208.001 9.16179   181.035    180          76.235     180          
1 1 1 13 13 11 o 0 405.383 19.6445   387.062    90           4.0434     90           
1 1 1 13 13 12 o 0 15.1656 10.6598   5.89195    0            52.8161    180          
1 1 1 13 13 13 o 0 76.1571 10.9707   68.7761    90           18.1803    -90          
1 1 1 13 13 14 o 0 16.3639 11.3355   4.36085    180          31.8211    -2.93654e-15 
1 1 1 13 13 15 o 0 39.1096 16.291    32.7419    -90          7.48793    90           
1 1 1 13 13 16 o 0 79.0245 10.616    79.0007    0            30.1588    -3.88076e-15 
1 1 1 13 13 17 o 0 90.6715 10.237    87.9625    90           1.35565    90           
1 1 1 13 13 18 o 0 21.7301 14.1417   2.8636     180          0.357452   -180         
1 1 1 13 13 19 o 0 36.2955 20.7126   32.4286    -90          6.3321     90           
1 1 1 13 13 20 o 0 26.9062 17.8271   ?          ?            ?          ?            
1 1 1 13 13 21 o 0 13.1608 9.46692   ?          ?            ?          ?            
1 1 1 14 0  0  o 0 133.711 10.0039   126.067    180          152.08     4.12802e-14  
1 1 1 14 0  1  o 0 243.478 11.9023   240.589    -45          165.127    135          
1 1 1 14 0  2  o 0 34.5175 16.4366   6.48098    90           50.4101    -90          
1 1 1 14 0  3  o 0 129.197 7.72799   89.9348    -135         20.0142    -135         
1 1 1 14 0  4  o 0 52.2872 12.9138   33.5155    180          119.263    1.2613e-14   
1 1 1 14 0  5  f 1 122.572 8.17096   110.254    -45          50.8354    135          
1 1 1 14 0  6  o 0 428.604 21.8062   393.155    90           89.5002    90           
1 1 1 14 0  7  o 0 843.219 33.3067   761.858    45           27.3426    -135         
1 1 1 14 0  8  o 0 106.024 8.97416   90.0946    0            74.9781    180          
1 1 1 14 0  9  o 0 197.352 9.42261   182.079    -45          138.558    135          
1 1 1 14 0  10 o 0 156.323 9.92451   140.171    -90          54.299     -90          
1 1 1 14 0  11 f 1 58.3565 15.6897   33.619     45           27.9047    -135         
1 1 1 14 0  12 o 0 73.5108 12.5183   59.9932    180          25.1217    1.67567e-14  
1 1 1 14 0  13 o 0 269.884 12.9511   252.525    135          41.7822    135          
1 1 1 14 0  14 o 0 74.8045 12.0953   67.0458    -90          0.0788385  -90          
1 1 1 14 0  15 o 0 92.0997 9.44462   80.7673    -135         33.2043    45           
1 1 1 14 0  16 o 0 122.64  8.30018   127.313    180          11.6739    1.10179e-13  
1 1 1 14 0  17 o 0 136.054 9.14356   135.951    -45          2.42682    135          
1 1 1 14 0  18 o 0 29.4548 16.6143   26.3412    90           15.7859    -90          
1 1 1 14 0  19 o 0 19.9268 13.3368   9.72055    45           1.47126    -135         
1 1 1 14 0  20 o 0 18.9104 13.2195   ?          ?            ?          ?            
1 1 1 14 0  21 o 0 49.1452 28.1889   ?          ?            ?          ?            
1 1 1 14 1  0  o 0 261.417 10.154    260.517    0            6.55959    4.21528e-12  
1 1 1 14 1  1  o 0 470.316 14.0052   449.32     -114.764     21.7426    65.2364      
1 1 1 14 1  2  o 0 356.13  10.6014   200.876    60.2472      287.561    -119.753     
1 1 1 14 1  3  o 0 474.545 13.7349   483.634    112.027      54.8531    112.027      
1 1 1 14 1  4  o 0 99.5523 5.00917   60.4466    2.7972       290.333    2.7972       
1 1 1 14 1  5  o 0 555.134 17.8557   484.763    67.5588      54.9552    -112.441     
1 1 1 14 1  6  o 0 425.654 13.7623   353.947    155.942      62.9409    -24.0579     
1 1 1 14 1  7  o 0 782.056 22.868    695.155    -178.621     17.3735    1.37938      
1 1 1 14 1  8  o 0 41.8605 12.5389   17.7552    -39.7457     44.5259    -39.7457     
1 1 1 14 1  9  o 0 153.572 6.24934   123.656    137.321      4.43936    137.321      
1 1 1 14 1  10 o 0 177.881 7.41464   120.01     102.193      69.6138    -77.8074     
1 1 1 14 1  11 o 0 70.1697 8.57878   24.4125    31.2041      26.9939    -148.796     
1 1 1 14 1  12 o 0 210.783 7.25829   237.162    -52.418      84.6948    -52.418      
1 1 1 14 1  13 o 0 175.159 6.32318   183.814    -8.74135     47.0007    -8.74135     
1 1 1 14 1  14 o 0 159.708 5.86146   119.209    94.5755      45.6463    -85.4245     
1 1 1 14 1  15 o 0 120.963 5.58629   76.6348    -59.0141     52.2171    120.986      
1 1 1 14 1  16 o 0 68.1698 7.95602   69.1007    -13.1685     9.84397    -13.1685     
1 1 1 14 1  17 o 0 35.2289 11.8854   12.553     130.574      19.1249    -49.4259     
1 1 1 14 1  18 o 0 43.4264 11.7928   26.2592    -79.4263     23.1794    100.574      
1 1 1 14 1  19 o 0 65.4047 9.60763   61.0415    174.076      5.0438     174.076      
1 1 1 14 1  20 o 0 24.8521 11.5762   ?          ?            ?          ?            
1 1 1 14 1  21 o 0 42.34   15.6601   ?          ?            ?          ?            
1 1 1 14 1  22 o 0 29.6769 8.00712   ?          ?            ?          ?            
1 1 1 14 2  0  o 0 776.93  32.0244   774.635    180          31.0211    180          
1 1 1 14 2  1  o 0 493.585 13.5966   550.44     -7.88345     135.322    -7.88345     
1 1 1 14 2  2  o 0 205.372 6.71699   112.541    -125.285     159.81     54.7154      
1 1 1 14 2  3  o 0 396.099 12.8907   442.065    -41.0152     128.411    -41.0152     
1 1 1 14 2  4  f 1 203.829 6.7714    241.406    16.147       143.227    16.147       
1 1 1 14 2  5  o 0 383.363 12.4271   310.198    -52.512      81.3181    127.488      
1 1 1 14 2  6  o 0 536.962 15.7937   405.743    -89.7183     166.325    90.2817      
1 1 1 14 2  7  o 0 36.2245 12.2332   31.2081    82.6028      72.8635    82.6028      
1 1 1 14 2  8  o 0 111.996 6.63243   15.7234    -119.559     138.276    60.4411      
1 1 1 14 2  9  o 0 417.267 13.6564   374.253    -61.3295     9.2415     118.67       
1 1 1 14 2  10 o 0 346.627 12.0562   337.117    121.252      56.7991    121.252      
1 1 1 14 2  11 o 0 363.847 11.572    295.561    54.585       43.1363    -125.415     
1 1 1 14 2  12 o 0 255.449 8.291     273.611    -97.1683     67.7973    -97.1683     
1 1 1 14 2  13 o 0 127.289 5.97183   159.394    26.6481      96.455     26.6481      
1 1 1 14 2  14 o 0 91.6219 6.27641   94.558     -115.233     40.6578    -115.233     
1 1 1 14 2  15 o 0 197.669 7.36928   149.059    174.21       43.5996    -5.78987     
1 1 1 14 2  16 o 0 78.2727 6.5458    97.1272    -21.748      47.7661    -21.748      
1 1 1 14 2  17 o 0 49.2375 9.46391   35.0606    -19.8738     11.9767    160.126      
1 1 1 14 2  18 o 0 22.6382 10.3085   2.44114    -47.0683     35.1302    -47.0683     
1 1 1 14 2  19 o 0 34.3181 12.1601   24.7597    12.1603      7.88733    -167.84      
1 1 1 14 2  20 o 0 41.6377 13.9664   ?          ?            ?          ?            
1 1 1 14 2  21 o 0 28.0667 13.3447   ?          ?            ?          ?            
1 1 1 14 2  22 o 0 10.5384 5.22277   ?          ?            ?          ?            
1 1 1 14 3  0  o 0 345.355 15.0956   344.034    0            85.3238    -180         
1 1 1 14 3  1  o 0 573.171 15.5471   601.816    82.6998      78.6376    82.6998      
1 1 1 14 3  2  o 0 83.5636 5.77794   7.75914    70.4913      130.746    70.4913      
1 1 1 14 3  3  o 0 134.515 5.16725   71.2906    -112.049     39.0885    -112.049     
1 1 1 14 3  4  o 0 225.049 6.94794   111.619    120.39       194.271    -59.6102     
1 1 1 14 3  5  o 0 204.059 6.36944   128.655    -15.3217     102.102    164.678      
1 1 1 14 3  6  o 0 432.612 12.5912   435.809    69.668       91.2002    69.668       
1 1 1 14 3  7  o 0 336.811 10.8187   298.401    -74.6556     3.39026    -74.6556     
1 1 1 14 3  8  o 0 320.891 10.5853   339.677    85.1789      130.197    85.1789      
1 1 1 14 3  9  o 0 219.316 8.05733   156.285    -38.172      71.4889    141.828      
1 1 1 14 3  10 o 0 336.68  10.425    325.207    171.447      51.9616    171.447      
1 1 1 14 3  11 o 0 169.682 6.83698   97.9091    22.322       91.4953    -157.678     
1 1 1 14 3  12 o 0 144.389 6.10077   145.498    -23.5898     36.9407    -23.5898     
1 1 1 14 3  13 o 0 92.3516 6.65702   73.9569    92.451       13.2155    -87.549      
1 1 1 14 3  14 o 0 107.377 5.78864   86.4769    -69.992      11.9814    110.008      
1 1 1 14 3  15 o 0 64.7411 7.93021   31.9271    4.54175      36.4016    -175.458     
1 1 1 14 3  16 o 0 163.919 6.42073   155.547    19.417       23.8963    -160.583     
1 1 1 14 3  17 o 0 186.722 6.0558    216.553    -12.8484     63.8562    -12.8484     
1 1 1 14 3  18 o 0 107.066 5.93093   118.732    -38.6354     37.1288    -38.6354     
1 1 1 14 3  19 o 0 34.2418 12.7546   31.5069    168.652      8.34729    168.652      
1 1 1 14 3  20 o 0 25.011  11.3879   ?          ?            ?          ?            
1 1 1 14 3  21 o 0 34.9907 13.7101   ?          ?            ?          ?            
1 1 1 14 4  0  o 0 378.24  15.1459   375.962    0            16.1788    -180         
1 1 1 14 4  1  o 0 302.582 8.53539   271.327    -138.619     38.682     41.3812      
1 1 1 14 4  2  o 0 448.938 12.6634   568.098    -73.8695     272.977    -73.8695     
1 1 1 14 4  3  o 0 310.073 9.1554    293.079    22.1938      0.608971   22.1938      
1 1 1 14 4  4  o 0 68.5771 7.00374   2.81842    -25.482      29.7106    -25.482      
1 1 1 14 4  5  o 0 885.052 26.5644   865.493    -0.0437986   94.6255    -0.0437986   
1 1 1 14 4  6  o 0 218.975 7.02778   136.895    -48.5424     108.903    131.458      
1 1 1 14 4  7  o 0 111.548 5.20079   5.61833    169.443      187.232    169.443      
1 1 1 14 4  8  o 0 442.491 14.1916   381.37     -134.411     9.79285    45.5894      
1 1 1 14 4  9  o 0 283.123 10.0224   192.21     -93.3146     121.726    86.6854      
1 1 1 14 4  10 o 0 34.2087 13.1497   26.1408    -124.842     71.6823    -124.842     
1 1 1 14 4  11 o 0 266.998 8.94787   247.539    84.9685      36.5007    84.9685      
1 1 1 14 4  12 o 0 131.778 5.68778   106.144    10.1517      20.5024    -169.848     
1 1 1 14 4  13 o 0 144.601 5.92809   119.011    142.788      24.5568    -37.2119     
1 1 1 14 4  14 o 0 114.386 6.06672   104.428    111.177      12.2619    111.177      
1 1 1 14 4  15 o 0 78.8289 7.40923   75.2102    126.16       37.291     126.16       
1 1 1 14 4  16 o 0 73.9259 6.42944   82.634     30.5003      26.2066    30.5003      
1 1 1 14 4  17 o 0 68.0293 6.21682   83.4727    -75.6253     41.1372    -75.6253     
1 1 1 14 4  18 o 0 59.7631 9.10321   60.3737    168.477      14.7228    168.477      
1 1 1 14 4  19 o 0 125.619 8.07537   143.528    -2.42217     59.4219    -2.42217     
1 1 1 14 4  20 o 0 21.7045 10.5126   ?          ?            ?          ?            
1 1 1 14 4  21 f 1 27.7868 11.9307   ?          ?            ?          ?            
1 1 1 14 4  22 o 0 12.3249 5.74665   ?          ?            ?          ?            
1 1 1 14 5  0  o 0 281.741 11.2483   279.076    0            2.24391    -1.17375e-13 
1 1 1 14 5  1  o 0 247.792 7.34521   276.785    36.2284      93.8034    36.2284      
1 1 1 14 5  2  o 0 372.836 10.6242   270.576    -174.313     176.54     5.68693      
1 1 1 14 5  3  f 1 590.703 16.6615   501.37     49.569       134.07     -130.431     
1 1 1 14 5  4  o 0 314.643 9.327     198.315    -3.79741     194.475    176.203      
1 1 1 14 5  5  o 0 692.534 20.2169   648.136    -152.295     21.8505    -152.295     
1 1 1 14 5  6  o 0 905.754 26.7513   818.997    62.6227      9.89991    -117.377     
1 1 1 14 5  7  o 0 303.323 9.97054   263.343    -125.413     2.32476    54.5872      
1 1 1 14 5  8  o 0 103.544 7.05268   10.2982    166.778      138.87     -13.2218     
1 1 1 14 5  9  o 0 356.731 13.0743   399.442    -145.332     163.779    -145.332     
1 1 1 14 5  10 o 0 65.9489 9.92336   18.0785    18.0378      23.326     -161.962     
1 1 1 14 5  11 o 0 81.6895 8.2533    42.6324    72.9838      18.8078    -107.016     
1 1 1 14 5  12 o 0 52.3405 10.5077   8.4749     -178.983     72.5952    -178.983     
1 1 1 14 5  13 o 0 274.554 9.64873   282.603    -66.0266     59.631     -66.0266     
1 1 1 14 5  14 o 0 106.599 5.5143    92.922     60.4495      4.12605    60.4495      
1 1 1 14 5  15 o 0 93.7549 6.19487   83.4664    -60.7467     16.5272    -60.7467     
1 1 1 14 5  16 o 0 39.9463 10.5243   22.168     164.769      13.3385    -15.2311     
1 1 1 14 5  17 f 1 48.6414 12.019    23.9812    26.8362      42.5525    -153.164     
1 1 1 14 5  18 o 0 50.9299 10.1296   44.451     154.09       0.278159   154.09       
1 1 1 14 5  19 o 0 33.4996 12.1488   17.8531    -90.909      20.7914    89.091       
1 1 1 14 5  20 o 0 33.9652 14.6517   ?          ?            ?          ?            
1 1 1 14 5  21 o 0 56.6392 15.7805   ?          ?            ?          ?            
1 1 1 14 5  22 o 0 16.0577 7.14425   ?          ?            ?          ?            
1 1 1 14 6  0  f 1 354     14.4103   349.046    0            10.5584    -180         
1 1 1 14 6  1  o 0 469.105 12.7067   430.075    -82.553      49.3383    97.447       
1 1 1 14 6  2  o 0 358.99  10.0502   254.744    159.502      178.026    -20.4976     
1 1 1 14 6  3  o 0 314.178 9.57566   265.6      4.24788      60.2355    -175.752     
1 1 1 14 6  4  o 0 385.811 10.6408   356.625    -114.497     6.29463    -114.497     
1 1 1 14 6  5  o 0 84.0885 6.60625   6.12668    -126.057     121.293    -126.057     
1 1 1 14 6  6  o 0 553.05  18.8132   446.963    80.1821      104.23     -99.8179     
1 1 1 14 6  7  o 0 574.695 17.1895   477.524    85.0702      66.3584    -94.9298     
1 1 1 14 6  8  o 0 92.1526 6.62777   25.283     -5.00588     34.4904    174.994      
1 1 1 14 6  9  o 0 211.521 7.50337   195.824    147.062      17.6344    147.062      
1 1 1 14 6  10 o 0 220.953 8.12226   187.09     3.07459      9.90194    -176.925     
1 1 1 14 6  11 o 0 87.5551 7.40712   51.1339    113.633      15.8116    -66.367      
1 1 1 14 6  12 o 0 294.752 9.99699   287.666    -2.58104     22.6413    -2.58104     
1 1 1 14 6  13 o 0 197.742 6.18562   138.521    59.8855      84.8488    -120.115     
1 1 1 14 6  14 o 0 170.113 6.33399   157.817    -85.6779     16.6436    -85.6779     
1 1 1 14 6  15 o 0 138.581 5.97866   125.293    129.754      14.8748    129.754      
1 1 1 14 6  16 o 0 215.023 7.44384   244.035    -160.061     50.2585    -160.061     
1 1 1 14 6  17 o 0 87.1669 5.92003   104.696    67.6903      43.3734    67.6903      
1 1 1 14 6  18 o 0 36.4435 11.5149   26.4678    -145.414     2.37524    34.5863      
1 1 1 14 6  19 o 0 54.7768 12.2642   37.715     23.2666      21.2937    -156.733     
1 1 1 14 6  20 o 0 34.8006 13.8223   ?          ?            ?          ?            
1 1 1 14 6  21 o 0 41.8503 17.2587   ?          ?            ?          ?            
1 1 1 14 7  0  o 0 211.454 9.52539   207.288    180          9.14868    4.08195e-13  
1 1 1 14 7  1  o 0 443.079 11.1812   474.14     -49.5646     97.1133    -49.5646     
1 1 1 14 7  2  o 0 997.789 26.0402   1148       179.959      369.282    179.959      
1 1 1 14 7  3  o 0 679.854 19.1082   644.051    172.534      10.6103    -7.46554     
1 1 1 14 7  4  o 0 68.5013 7.5201    9.08559    133.726      66.1157    133.726      
1 1 1 14 7  5  o 0 218.734 7.69699   127.161    -14.5236     129.971    165.476      
1 1 1 14 7  6  o 0 305.496 10.4174   243.213    -49.7468     52.4193    130.253      
1 1 1 14 7  7  o 0 120.673 5.65525   12.4569    58.6908      165.541    -121.309     
1 1 1 14 7  8  o 0 415.806 12.9323   417.899    114.569      77.0315    114.569      
1 1 1 14 7  9  o 0 151.232 6.70419   73.504     122.311      116.626    -57.6891     
1 1 1 14 7  10 o 0 224.91  7.78314   155.434    97.6695      80.6691    -82.3305     
1 1 1 14 7  11 o 0 178.916 6.52993   130.762    -49.2811     37.3759    130.719      
1 1 1 14 7  12 f 1 78.3632 7.50393   41.6028    -157.876     16.1627    22.1239      
1 1 1 14 7  13 o 0 90.7652 6.59411   92.8086    144.784      34.9751    144.784      
1 1 1 14 7  14 o 0 188.123 6.1112    149.14     36.3914      33.3329    -143.609     
1 1 1 14 7  15 o 0 50.7242 9.68255   38.1233    -13.61       14.0706    -13.61       
1 1 1 14 7  16 o 0 62.9201 7.93399   60.217     167.347      5.61201    167.347      
1 1 1 14 7  17 o 0 103.729 5.53037   99.7593    -176.443     1.10211    3.5572       
1 1 1 14 7  18 o 0 62.5831 7.67444   72.1299    150.005      35.8331    150.005      
1 1 1 14 7  19 o 0 61.6211 10.4724   58.1464    168.411      7.95838    168.411      
1 1 1 14 7  20 o 0 33.5247 12.9248   ?          ?            ?          ?            
1 1 1 14 7  21 o 0 14.2004 7.14978   ?          ?            ?          ?            
1 1 1 14 8  0  o 0 81.0424 7.8106    30.0217    0            19.691     -180         
1 1 1 14 8  1  o 0 360.133 9.55337   448.238    -46.4517     219.842    -46.4517     
1 1 1 14 8  2  o 0 373.099 9.83516   250.015    -77.2056     208.049    102.794      
1 1 1 14 8  3  o 0 776.633 21.131    667.145    -154.054     143.644    25.9463      
1 1 1 14 8  4  o 0 505.218 14.8095   510.884    -141.813     98.9161    -141.813     
1 1 1 14 8  5  o 0 437.682 12.8539   357.987    119.747      73.5873    -60.2526     
1 1 1 14 8  6  o 0 218.236 6.88719   135.074    -145.71      105.395    34.2898      
1 1 1 14 8  7  o 0 523.556 15.1744   535.918    162.975      153.092    162.975      
1 1 1 14 8  8  o 0 68.0402 8.52395   21.6729    -104.824     110.183    -104.824     
1 1 1 14 8  9  o 0 77.6814 8.75971   33.809     100.748      37.6555    -79.2518     
1 1 1 14 8  10 o 0 350.455 11.4008   311.754    -34.8289     9.05325    -34.8289     
1 1 1 14 8  11 o 0 257.418 8.17173   230.784    120.64       25.8009    120.64       
1 1 1 14 8  12 o 0 171.809 5.52946   204.525    148.81       109.826    148.81       
1 1 1 14 8  13 o 0 97.1315 5.74321   97.4422    141.773      30.6175    141.773      
1 1 1 14 8  14 o 0 130.559 5.72867   92.0798    52.3578      41.9266    -127.642     
1 1 1 14 8  15 o 0 148.147 5.96046   145.403    -93.0481     40.4825    -93.0481     
1 1 1 14 8  16 o 0 91.3801 5.63003   93.1615    -29.3823     8.55859    -29.3823     
1 1 1 14 8  17 o 0 55.4798 10.7144   59.181     101.27       19.2752    101.27       
1 1 1 14 8  18 o 0 71.4159 8.08046   58.8887    161.991      11.9512    -18.0093     
1 1 1 14 8  19 o 0 25.7643 11.7437   18.104     -34.3761     2.87017    -34.3761     
1 1 1 14 8  20 o 0 75.7772 9.41479   ?          ?            ?          ?            
1 1 1 14 8  21 o 0 18.1836 8.47017   ?          ?            ?          ?            
1 1 1 14 9  0  o 0 738.22  29.0796   714.162    180          94.9144    180          
1 1 1 14 9  1  o 0 169.302 5.76701   95.3367    -113.268     111.185    66.7321      
1 1 1 14 9  2  o 0 105.543 5.33255   47.3094    168.368      46.2494    -11.6317     
1 1 1 14 9  3  o 0 284.207 8.22689   163.938    -157.338     186.349    22.6619      
1 1 1 14 9  4  f 1 166.046 5.26788   156.335    -80.3944     55.7992    -80.3944     
1 1 1 14 9  5  o 0 180.917 6.04902   129.8      32.2747      43.344     -147.725     
1 1 1 14 9  6  o 0 588.927 17.3917   549.596    149.684      51.6077    149.684      
1 1 1 14 9  7  o 0 439.449 13.9612   416.291    -66.1332     68.1617    -66.1332     
1 1 1 14 9  8  o 0 381.033 11.8326   334.545    -75.5272     19.1499    104.473      
1 1 1 14 9  9  o 0 464.678 14.4963   318.513    -31.3968     196.822    148.603      
1 1 1 14 9  10 o 0 101.551 6.07699   5.08942    -65.89       155.873    114.11       
1 1 1 14 9  11 o 0 186.047 6.24771   182.522    -83.8558     20.7319    -83.8558     
1 1 1 14 9  12 o 0 157.376 5.28075   152.221    127.366      27.2565    127.366      
1 1 1 14 9  13 o 0 54.2019 10.1108   1.57091    2.50237      91.6445    2.50237      
1 1 1 14 9  14 o 0 181.538 6.20591   163.412    -105.204     10.4204    -105.204     
1 1 1 14 9  15 o 0 35.1797 11.4431   5.65709    40.7989      34.1179    -139.201     
1 1 1 14 9  16 o 0 81.4992 6.26499   82.3335    7.49294      9.04933    7.49294      
1 1 1 14 9  17 o 0 141.375 5.85704   165.169    106.355      57.3276    106.355      
1 1 1 14 9  18 f 1 44.444  11.5108   16.6365    -71.5025     44.4091    108.498      
1 1 1 14 9  19 o 0 28.8362 11.9764   14.1715    -14.8822     9.0312     -14.8822     
1 1 1 14 9  20 o 0 61.2833 16.9093   ?          ?            ?          ?            
1 1 1 14 9  21 o 0 32.5637 15.214    ?          ?            ?          ?            
1 1 1 14 10 0  f 1 110.68  10.015    24.7855    0            3.49353    9.14771e-13  
1 1 1 14 10 1  o 0 286.891 8.02341   261.01     99.8895      4.21208    99.8895      
1 1 1 14 10 2  o 0 389.743 10.4445   350.258    100.143      10.3816    -79.8566     
1 1 1 14 10 3  o 0 371.052 10.5645   216.373    79.6681      241.103    -100.332     
1 1 1 14 10 4  o 0 295.652 8.54192   251.012    -117.979     21.596     62.0215      
1 1 1 14 10 5  o 0 427.808 12.4785   378.56     -132.192     4.18693    47.8084      
1 1 1 14 10 6  o 0 437.855 12.3131   405.272    -60.7781     41.489     -60.7781     
1 1 1 14 10 7  f 1 385.633 11.2582   407.108    133.372      112.106    133.372      
1 1 1 14 10 8  o 0 333.593 9.78678   369.786    -35.4644     149.435    -35.4644     
1 1 1 14 10 9  o 0 184.777 6.91224   104.078    139.395      113.496    -40.6053     
1 1 1 14 10 10 o 0 194.525 6.87491   125.284    -84.3238     80.9957    95.6762      
1 1 1 14 10 11 o 0 205.476 6.29618   150.288    -36.5792     84.2841    143.421      
1 1 1 14 10 12 o 0 88.3753 6.46368   75.5836    126.982      1.66034    -53.0183     
1 1 1 14 10 13 o 0 64.4921 8.19529   52.0413    3.86224      15.4582    3.86224      
1 1 1 14 10 14 o 0 99.528  6.64275   92.7065    30.4818      22.0372    30.4818      
1 1 1 14 10 15 o 0 173.318 5.83026   165.795    52.1754      39.5789    52.1754      
1 1 1 14 10 16 o 0 121.557 4.97973   155.853    92.054       74.65      92.054       
1 1 1 14 10 17 o 0 31.5885 11.8006   19.2703    -77.5695     2.58865    102.431      
1 1 1 14 10 18 o 0 68.5372 9.11125   76.7423    23.9966      29.11      23.9966      
1 1 1 14 10 19 f 1 26.8894 12.0936   8.81442    166.058      25.4525    -13.9423     
1 1 1 14 10 20 o 0 54.0524 15.2472   ?          ?            ?          ?            
1 1 1 14 10 21 o 0 42.3617 15.6639   ?          ?            ?          ?            
1 1 1 14 11 0  o 0 162.459 7.36684   151.052    0            100.991    -180         
1 1 1 14 11 1  o 0 447.113 11.8804   416.48     -41.5544     15.787     -41.5544     
1 1 1 14 11 2  o 0 207.441 6.13057   143.796    139.089      73.7882    -40.9112     
1 1 1 14 11 3  o 0 362.153 10.04     320.646    51.0126      7.71861    -128.987     
1 1 1 14 11 4  o 0 287.8   8.2161    299.895    58.7789      99.7879    58.7789      
1 1 1 14 11 5  o 0 441.168 12.3995   391.637    -94.7132     2.84004    -94.7132     
1 1 1 14 11 6  o 0 582.985 15.0054   584.231    16.7135      145.324    16.7135      
1 1 1 14 11 7  o 0 314.612 9.92158   325.703    -144.366     88.681     -144.366     
1 1 1 14 11 8  o 0 524.874 16.2263   398.654    77.1288      152.91     -102.871     
1 1 1 14 11 9  o 0 425.017 13.5891   358.133    48.817       36.3938    -131.183     
1 1 1 14 11 10 o 0 247.14  7.59865   215.482    -55.7979     9.35053    -55.7979     
1 1 1 14 11 11 o 0 149.298 6.10384   170.771    -51.0793     85.7561    -51.0793     
1 1 1 14 11 12 o 0 102.342 6.29833   68.1502    129.186      46.0747    -50.8139     
1 1 1 14 11 13 f 1 48.7848 10.4304   15.7676    93.3706      1.10462    93.3706      
1 1 1 14 11 14 o 0 142.93  5.28711   119.841    -34.6078     4.62178    145.392      
1 1 1 14 11 15 o 0 80.9011 6.464     51.8091    -167.471     27.4988    12.529       
1 1 1 14 11 16 o 0 63.2077 8.2946    61.5594    75.0129      10.3733    75.0129      
1 1 1 14 11 17 o 0 97.2048 6.06025   81.9477    40.261       20.9215    -139.739     
1 1 1 14 11 18 o 0 48.2809 11.5542   38.2611    -155.125     9.57432    24.8748      
1 1 1 14 11 19 o 0 49.6079 14.8246   24.3333    150.627      37.1837    -29.3735     
1 1 1 14 11 20 f 1 26.2775 12.3391   ?          ?            ?          ?            
1 1 1 14 11 21 o 0 28.1585 12.9361   ?          ?            ?          ?            
1 1 1 14 12 0  o 0 481.569 15.73     444.187    180          87.408     180          
1 1 1 14 12 1  o 0 238.177 7.04037   150.831    -125.865     119.544    54.1348      
1 1 1 14 12 2  o 0 165.048 5.62227   99.0526    -3.88939     77.9556    176.111      
1 1 1 14 12 3  o 0 499.107 13.7064   404.75     -128.712     87.637     51.2876      
1 1 1 14 12 4  o 0 366.756 9.80938   364.054    -64.842      83.2659    -64.842      
1 1 1 14 12 5  o 0 774.334 20.6343   684.438    -126.288     3.98558    53.7122      
1 1 1 14 12 6  o 0 257.964 7.33124   259.105    -98.969      60.7194    -98.969      
1 1 1 14 12 7  o 0 137.97  6.18916   108.73     -124.342     35.3391    -124.342     
1 1 1 14 12 8  o 0 158.37  6.30878   72.7373    -96.8032     129.867    83.1968      
1 1 1 14 12 9  o 0 200.187 6.53647   145.138    90.4574      54.0604    -89.5426     
1 1 1 14 12 10 o 0 29.3267 12.0732   46.3122    174.589      112.739    174.589      
1 1 1 14 12 11 o 0 275.123 8.16882   286.009    -141.316     59.2377    -141.316     
1 1 1 14 12 12 o 0 94.6149 6.49355   89.8734    -73.9081     17.7803    -73.9081     
1 1 1 14 12 13 o 0 84.3065 6.24678   87.031     -23.2461     45.3762    -23.2461     
1 1 1 14 12 14 o 0 75.9935 7.2384    61.8244    143.796      7.05526    143.796      
1 1 1 14 12 15 o 0 112.082 6.24716   127.838    -76.7113     30.9157    -76.7113     
1 1 1 14 12 16 o 0 84.8929 6.21432   96.4463    -85.1323     34.3479    -85.1323     
1 1 1 14 12 17 o 0 58.2763 9.35768   69.3474    -36.981      39.0144    -36.981      
1 1 1 14 12 18 o 0 96.5519 9.25018   98.9927    59.1293      21.3708    59.1293      
1 1 1 14 12 19 o 0 33.6287 13.6474   31.9929    136.195      15.1219    136.195      
1 1 1 14 12 20 f 1 37.4983 16.7777   ?          ?            ?          ?            
1 1 1 14 12 21 o 0 39.1828 2.88536   ?          ?            ?          ?            
1 1 1 14 13 0  o 0 101.509 7.1594    70.6691    180          22.3278    9.99688e-14  
1 1 1 14 13 1  o 0 151.131 5.36826   0.716834   78.152       259.674    78.152       
1 1 1 14 13 2  o 0 399.657 10.7104   241.104    25.8267      233.212    -154.173     
1 1 1 14 13 3  o 0 375.511 9.67184   224.403    -179.59      217.751    0.40956      
1 1 1 14 13 4  o 0 450.373 12.2122   437.251    158.875      82.0665    158.875      
1 1 1 14 13 5  o 0 656.97  17.3821   614.311    -157.286     75.0449    -157.286     
1 1 1 14 13 6  o 0 455.605 12.2748   475.941    109.467      121.658    109.467      
1 1 1 14 13 7  o 0 612.334 16.6602   585.133    -161.731     61.847     -161.731     
1 1 1 14 13 8  o 0 237.294 7.53448   190.997    1.27871      34.2463    -178.721     
1 1 1 14 13 9  o 0 251.925 8.78129   250.493    149.773      68.7479    149.773      
1 1 1 14 13 10 o 0 107.813 6.56136   101.148    -128.66      43.2436    -128.66      
1 1 1 14 13 11 o 0 142.103 5.57355   120.016    -171.376     9.94784    8.62424      
1 1 1 14 13 12 o 0 170.152 6.01368   140.709    -89.8636     26.4811    90.1364      
1 1 1 14 13 13 o 0 180.797 6.16897   144.84     -62.0346     29.0873    117.965      
1 1 1 14 13 14 o 0 41.3078 11.9298   8.07802    142.898      44.8785    -37.1024     
1 1 1 14 13 15 o 0 82.8885 6.34476   87.0847    -37.7681     13.3876    -37.7681     
1 1 1 14 13 16 o 0 55.4547 9.56585   38.5431    26.8091      27.341     -153.191     
1 1 1 14 13 17 o 0 97.0098 6.93107   98.2448    -30.5293     14.7438    -30.5293     
1 1 1 14 13 18 o 0 53.4913 10.4538   50.0866    90.6368      5.58135    90.6368      
1 1 1 14 13 19 o 0 66.6887 9.62368   ?          ?            ?          ?            
1 1 1 14 13 20 o 0 41.8719 16.1574   ?          ?            ?          ?            
1 1 1 14 13 21 o 0 18.166  4.53523   ?          ?            ?          ?            
1 1 1 14 14 0  o 0 638.906 31.4018   579.045    0            60.1931    -4.48416e-14 
1 1 1 14 14 1  o 0 209.407 8.85252   184.782    90           85.5255    90           
1 1 1 14 14 2  f 1 750.429 28.571    674.374    0            94.7562    -180         
1 1 1 14 14 3  o 0 649.316 22.5385   579.721    90           13.6273    -90          
1 1 1 14 14 4  o 0 109.076 8.28571   75.2593    180          12.2246    4.08108e-14  
1 1 1 14 14 5  o 0 49.5748 17.0999   24.5665    -90          90.5935    90           
1 1 1 14 14 6  o 0 85.6926 10.936    0.519376   0            0.21124    -180         
1 1 1 14 14 7  o 0 69.0997 14.7245   58.8279    -90          60.1848    90           
1 1 1 14 14 8  o 0 204.396 9.71135   182        0            34.9822    180          
1 1 1 14 14 9  o 0 185.579 8.53171   162.203    90           3.40252    -90          
1 1 1 14 14 10 o 0 221.9   9.31561   213.216    0            59.1662    9.37481e-15  
1 1 1 14 14 11 o 0 203.928 8.83289   191.421    90           73.5868    90           
1 1 1 14 14 12 o 0 239.041 10.4988   218.726    0            30.3983    0            
1 1 1 14 14 13 o 0 94.2646 8.48482   83.76      -90          9.54494    -90          
1 1 1 14 14 14 o 0 38.8509 15.6309   12.9559    180          0.611089   180          
1 1 1 14 14 15 o 0 18.8728 12.3491   5.98196    -90          17.6931    90           
1 1 1 14 14 16 o 0 106.459 7.48049   105.366    0            22.4257    -9.81751e-15 
1 1 1 14 14 17 o 0 15.8817 11.1912   7.50201    -90          17.7096    90           
1 1 1 14 14 18 o 0 22.484  13.184    20.4454    0            25.9518    180          
1 1 1 14 14 19 o 0 58.2518 19.3026   ?          ?            ?          ?            
1 1 1 14 14 20 o 0 46.6503 22.4025   ?          ?            ?          ?            
1 1 1 15 0  1  o 0 303.203 14.3487   297.29     45           80.2188    45           
1 1 1 15 0  2  o 0 135.649 8.15623   128.493    180          31.3828    1.42291e-13  
1 1 1 15 0  3  o 0 634.612 26.3031   611.91     135          115.485    -45          
1 1 1 15 0  4  o 0 61.4085 25.5673   11.9417    90           21.2337    -90          
1 1 1 15 0  5  o 0 455.934 19.664    420.08     -135         105.945    45           
1 1 1 15 0  6  o 0 859.79  34.8238   781.593    0            40.8948    180          
1 1 1 15 0  7  o 0 341.981 14.9361   306.121    -45          22.5103    -45          
1 1 1 15 0  8  o 0 96.4158 9.93848   20.9888    -90          2.77259    90           
1 1 1 15 0  9  o 0 299.414 15.1655   273.562    45           14.0185    45           
1 1 1 15 0  10 o 0 108.607 10.1005   75.4384    0            30.9192    -1.39772e-14 
1 1 1 15 0  11 o 0 56.8464 14.8945   41.5723    135          55.6421    -45          
1 1 1 15 0  12 o 0 242.365 10.6666   231.056    -90          37.187     -90          
1 1 1 15 0  13 o 0 182.499 7.78057   169.006    -135         57.7992    -135         
1 1 1 15 0  14 o 0 198.49  11.0435   178.142    0            11.0733    2.29892e-14  
1 1 1 15 0  15 o 0 210.719 10.0874   182.857    135          3.26242    -45          
1 1 1 15 0  16 o 0 37.165  17.0854   30.9578    -90          11.6227    90           
1 1 1 15 0  17 o 0 21.7873 13.8745   6.87724    -135         4.72866    45           
1 1 1 15 0  18 o 0 54.3982 18.364    51.6332    180          15.0209    1.7001e-14   
1 1 1 15 0  19 o 0 70.1031 12.8669   63.7582    -45          5.77276    135          
1 1 1 15 0  20 o 0 11.1787 7.95756   ?          ?            ?          ?            
1 1 1 15 0  21 o 0 31.914  20.7104   ?          ?            ?          ?            
1 1 1 15 1  0  o 0 283.36  11.3285   280.071    180          43.4823    180          
1 1 1 15 1  1  o 0 286.866 8.96923   204.491    97.1524      139.735    -82.8476     
1 1 1 15 1  2  o 0 407.187 11.0417   301.679    79.0674      179.785    -100.933     
1 1 1 15 1  3  o 0 275.453 9.05314   216.347    66.5288      82.7895    -113.471     
1 1 1 15 1  4  o 0 578.722 16.1308   568.327    10.4224      39.8481    10.4224      
1 1 1 15 1  5  o 0 529.574 15.9147   515.245    109.066      63.7529    109.066      
1 1 1 15 1  6  o 0 584.198 17.2817   517.568    -74.1931     19.4352    105.807      
1 1 1 15 1  7  o 0 430.076 13.4655   454.542    -82.172      152.859    -82.172      
1 1 1 15 1  8  o 0 189     6.48565   114.327    163.553      102.167    -16.4474     
1 1 1 15 1  9  f 1 413.247 13.3007   387.287    -150.11      31.8555    -150.11      
1 1 1 15 1  10 o 0 160.971 6.90585   106.091    -42.7416     62.831     137.258      
1 1 1 15 1  11 o 0 72.1287 8.31526   12.3578    -4.65109     0.56988    175.349      
1 1 1 15 1  12 o 0 301.903 10.6777   292.484    20.0706      18.4074    20.0706      
1 1 1 15 1  13 o 0 175.478 6.88462   194.496    -161.036     71.8262    -161.036     
1 1 1 15 1  14 o 0 82.6864 6.43873   40.0583    31.5952      59.168     -148.405     
1 1 1 15 1  15 o 0 50.4098 9.60018   23.1543    -28.9441     16.8777    151.056      
1 1 1 15 1  16 o 0 97.7103 5.8357    94.529     163.881      4.04442    -16.1188     
1 1 1 15 1  17 o 0 151.59  6.20642   182.555    44.2359      69.0372    44.2359      
1 1 1 15 1  18 o 0 95.5748 6.00037   80.3592    -118.145     16.9416    61.8546      
1 1 1 15 1  19 o 0 20.124  9.58737   7.51604    96.173       9.22134    -83.827      
1 1 1 15 1  20 o 0 21.3546 10.3148   ?          ?            ?          ?            
1 1 1 15 1  21 o 0 26.7395 13.1736   ?          ?            ?          ?            
1 1 1 15 2  0  o 0 499.509 18.9053   493.84     180          126.969    180          
1 1 1 15 2  1  o 0 288.907 7.86489   218.092    6.72166      116.293    -173.278     
1 1 1 15 2  2  o 0 127.441 5.77596   54.8145    172.567      105.399    -7.43295     
1 1 1 15 2  3  o 0 123.473 4.95575   83.6663    -149.789     10.0965    30.2107      
1 1 1 15 2  4  o 0 532.247 15.7083   633.572    -3.41583     262.936    -3.41583     
1 1 1 15 2  5  o 0 174.057 5.94867   143.689    -56.4929     1.44264    123.507      
1 1 1 15 2  6  o 0 611.714 18.1379   564.319    50.4808      24.3584    50.4808      
1 1 1 15 2  7  o 0 322.517 9.68756   259.274    83.2738      44.861     -96.7262     
1 1 1 15 2  8  o 0 173.565 5.81039   148.174    -150.572     6.82737    -150.572     
1 1 1 15 2  9  o 0 92.93   7.0551    31.2758    -69.7389     87.4507    110.261      
1 1 1 15 2  10 o 0 220.078 7.79181   166.108    -177.3       50.943     2.6995       
1 1 1 15 2  11 o 0 72.7389 8.40876   2.24784    105.621      100.632    -74.3786     
1 1 1 15 2  12 o 0 274.002 8.56262   274.832    14.0331      38.2388    14.0331      
1 1 1 15 2  13 o 0 153.044 5.6943    108.016    155.743      61.3948    -24.2572     
1 1 1 15 2  14 o 0 193.715 7.43659   181.133    124.819      20.6988    124.819      
1 1 1 15 2  15 o 0 160.286 6.60906   146.841    -155.827     20.1702    -155.827     
1 1 1 15 2  16 o 0 71.1382 7.62287   51.1041    -179.736     35.0069    0.263762     
1 1 1 15 2  17 o 0 76.0149 7.21361   63.6524    151.765      17.9492    -28.2355     
1 1 1 15 2  18 o 0 33.0538 11.8436   20.5149    -81.3828     6.32719    98.6172      
1 1 1 15 2  19 o 0 39.3587 12.4869   42.318     -16.7982     22.4422    -16.7982     
1 1 1 15 2  20 o 0 33.8499 13.4511   ?          ?            ?          ?            
1 1 1 15 2  21 o 0 45.151  18.4228   ?          ?            ?          ?            
1 1 1 15 2  22 o 0 19.3931 8.35387   ?          ?            ?          ?            
1 1 1 15 3  0  o 0 114.633 6.32473   16.7537    180          3.48656    180          
1 1 1 15 3  1  f 1 452.857 12.6128   506.347    59.2065      137.328    59.2065      
1 1 1 15 3  2  o 0 429.77  12.3919   459.846    -98.0176     96.2445    -98.0176     
1 1 1 15 3  3  o 0 306.319 9.50895   252.248    -151.356     71.5492    28.6438      
1 1 1 15 3  4  o 0 335.039 10.0468   315.33     -89.4059     21.4128    -89.4059     
1 1 1 15 3  5  o 0 462.732 14.1927   412.076    -118.372     17.8802    61.6276      
1 1 1 15 3  6  o 0 226.238 7.24918   223.187    -113.651     63.0985    -113.651     
1 1 1 15 3  7  o 0 310.376 9.27916   228.201    27.164       85.0229    -152.836     
1 1 1 15 3  8  o 0 229.516 8.39722   210.314    57.3957      17.6547    57.3957      
1 1 1 15 3  9  o 0 130.014 6.34619   92.344     -14.9377     34.4951    165.062      
1 1 1 15 3  10 f 1 256.212 9.17106   256.805    -102.334     68.0643    -102.334     
1 1 1 15 3  11 o 0 260.749 8.32051   203.679    -141.381     37.8231    38.6188      
1 1 1 15 3  12 o 0 336.19  11.1078   347.428    -22.1831     64.4066    -22.1831     
1 1 1 15 3  13 o 0 165.46  6.19745   193.761    62.6798      91.2513    62.6798      
1 1 1 15 3  14 o 0 166.843 5.67307   168.989    155.193      46.7538    155.193      
1 1 1 15 3  15 o 0 162.546 5.76256   135.036    37.6438      7.33288    -142.356     
1 1 1 15 3  16 o 0 60.5063 8.42716   61.6236    -25.1068     16.9716    -25.1068     
1 1 1 15 3  17 o 0 108.956 5.79572   90.8328    -74.1117     29.7396    105.888      
1 1 1 15 3  18 o 0 56.3579 8.62367   57.5991    -6.02164     17.7449    -6.02164     
1 1 1 15 3  19 o 0 32.7933 13.9878   23.7616    87.0381      5.83564    -92.9619     
1 1 1 15 3  20 o 0 27.0099 12.4641   ?          ?            ?          ?            
1 1 1 15 3  21 o 0 40.8083 15.9969   ?          ?            ?          ?            
1 1 1 15 4  0  o 0 104.458 6.79741   98.1595    0            83.9601    180          
1 1 1 15 4  1  o 0 184.837 4.96195   109.131    -81.9727     121.646    98.0273      
1 1 1 15 4  2  o 0 398.159 11.9347   373.161    -148.049     15.0231    31.9508      
1 1 1 15 4  3  o 0 201.077 6.42968   139.943    141.652      85.5128    -38.348      
1 1 1 15 4  4  o 0 395.769 11.8887   336.109    39.3915      52.8108    -140.609     
1 1 1 15 4  5  o 0 316.731 9.14357   384.66     -20.6422     213.07     -20.6422     
1 1 1 15 4  6  f 1 288.978 9.15644   296.729    -95.7105     90.6503    -95.7105     
1 1 1 15 4  7  o 0 263.695 8.50318   283.9      91.7916      123.866    91.7916      
1 1 1 15 4  8  o 0 500.094 16.6876   528.061    -116.361     139.388    -116.361     
1 1 1 15 4  9  o 0 551.65  18.4772   463.578    104.516      72.2512    -75.4837     
1 1 1 15 4  10 o 0 163.203 6.48383   139.07     117.944      3.51695    117.944      
1 1 1 15 4  11 o 0 267.51  8.69818   187.467    -161.781     81.9166    18.2188      
1 1 1 15 4  12 o 0 69.1141 7.78237   21.9396    179.498      44.0111    -0.50199     
1 1 1 15 4  13 o 0 116.52  5.46924   120.752    -137.261     38.3201    -137.261     
1 1 1 15 4  14 o 0 106.355 5.74437   125.041    -6.33207     81.1759    -6.33207     
1 1 1 15 4  15 o 0 161.858 5.89001   132.753    -113.702     10.1366    66.2981      
1 1 1 15 4  16 o 0 141.297 6.17421   157.965    -89.9366     33.215     -89.9366     
1 1 1 15 4  17 o 0 37.2807 11.1949   12.466     -104.921     40.8925    75.079       
1 1 1 15 4  18 o 0 69.1226 9.95993   57.3954    -89.7403     10.4422    90.2597      
1 1 1 15 4  19 o 0 32.8713 12.4335   31.3875    132.76       16.9245    132.76       
1 1 1 15 4  20 o 0 41.3048 14.288    ?          ?            ?          ?            
1 1 1 15 4  21 o 0 38.8749 17.5016   ?          ?            ?          ?            
1 1 1 15 4  22 o 0 23.7349 1.5006    ?          ?            ?          ?            
1 1 1 15 5  0  o 0 690.333 25.1228   678.107    180          29.3653    180          
1 1 1 15 5  1  o 0 346.42  10.3886   350.634    7.14537      40.7883    7.14537      
1 1 1 15 5  2  o 0 76.9779 6.40785   2.51451    -164.086     56.8225    15.9143      
1 1 1 15 5  3  o 0 563.438 16.1475   588.421    32.0511      104.478    32.0511      
1 1 1 15 5  4  o 0 414.489 12.0411   341.56     14.5175      75.5122    -165.483     
1 1 1 15 5  5  o 0 202.615 6.78922   194.578    -30.5033     48.9178    -30.5033     
1 1 1 15 5  6  o 0 241.515 7.83159   244.874    -123.944     79.4791    -123.944     
1 1 1 15 5  7  o 0 33.7101 12.3942   56.893     -112.154     129.151    -112.154     
1 1 1 15 5  8  o 0 128.35  5.81267   32.8431    -73.2898     145.337    106.71       
1 1 1 15 5  9  o 0 257.629 8.59736   231.101    31.0344      4.37335    31.0344      
1 1 1 15 5  10 o 0 276.838 8.91634   169.685    102.3        145.165    -77.7005     
1 1 1 15 5  11 o 0 198.447 7.14061   170.345    42.3928      9.61318    42.3928      
1 1 1 15 5  12 o 0 100.279 7.04252   31.4048    63.9443      109.38     -116.056     
1 1 1 15 5  13 o 0 167.735 6.50186   160.45     2.43377      19.3204    2.43377      
1 1 1 15 5  14 o 0 149.559 5.93491   110.461    53.7537      39.5099    -126.246     
1 1 1 15 5  15 o 0 187.232 6.46729   168.081    -62.3033     17.3691    -62.3033     
1 1 1 15 5  16 o 0 54.936  8.67255   42.4128    -151.317     13.3707    28.6831      
1 1 1 15 5  17 o 0 40.9193 11.0886   17.4855    -153.4       38.218     26.6003      
1 1 1 15 5  18 o 0 21.0662 9.43822   9.6924     -116.289     48.5082    -116.289     
1 1 1 15 5  19 o 0 46.0722 11.5689   40.1149    -41.2672     1.6185     -41.2672     
1 1 1 15 5  20 o 0 24.7513 11.3428   ?          ?            ?          ?            
1 1 1 15 5  21 o 0 29.5115 13.9054   ?          ?            ?          ?            
1 1 1 15 5  22 o 0 14.7921 6.93126   ?          ?            ?          ?            
1 1 1 15 6  0  o 0 503.186 19.5118   492.117    0            81.5605    6.34632e-14  
1 1 1 15 6  1  o 0 465.929 12.1159   493.375    -132.932     92.8012    -132.932     
1 1 1 15 6  2  o 0 534.627 13.5323   551.348    -86.6795     80.7274    -86.6795     
1 1 1 15 6  3  o 0 556.406 15.9046   495.55     126.712      65.2145    -53.2876     
1 1 1 15 6  4  o 0 256.775 7.88293   248.405    -42.6101     44.0431    -42.6101     
1 1 1 15 6  5  o 0 290.655 9.47047   171.205    -50.6831     176.113    129.317      
1 1 1 15 6  6  o 0 685.548 19.7415   618.996    -121.907     9.65842    -121.907     
1 1 1 15 6  7  o 0 703.704 20.3578   604.397    -131.618     32.6893    48.3825      
1 1 1 15 6  8  o 0 240.794 8.02363   165.806    88.4501      95.5377    -91.5499     
1 1 1 15 6  9  o 0 514.596 18.0443   525.648    -58.0882     126.076    -58.0882     
1 1 1 15 6  10 o 0 434.427 13.3828   401.267    77.2984      39.9995    77.2984      
1 1 1 15 6  11 o 0 294.638 8.95485   278.673    -113.627     57.8834    -113.627     
1 1 1 15 6  12 o 0 81.8214 6.64629   46.1982    77.0363      20.0825    -102.964     
1 1 1 15 6  13 o 0 84.3946 7.08531   86.5663    101.367      39.4967    101.367      
1 1 1 15 6  14 o 0 83.4182 6.05967   40.359     -57.1845     58.4408    122.816      
1 1 1 15 6  15 o 0 83.2685 5.90846   85.6148    -98.0566     39.8539    -98.0566     
1 1 1 15 6  16 o 0 71.1607 6.73011   71.6943    -40.8917     11.065     -40.8917     
1 1 1 15 6  17 o 0 79.9197 7.15294   71.7534    166.685      7.96552    -13.3152     
1 1 1 15 6  18 o 0 35.4393 11.7004   16.747     -130.893     23.8469    49.1067      
1 1 1 15 6  19 o 0 30.6758 12.9138   4.9268     -72.6978     3.54078    -72.6978     
1 1 1 15 6  20 o 0 34.1147 12.9028   ?          ?            ?          ?            
1 1 1 15 6  21 o 0 15.1838 7.56759   ?          ?            ?          ?            
1 1 1 15 7  0  o 0 585.269 21.3989   569.362    0            7.30076    180          
1 1 1 15 7  1  o 0 189.116 6.10005   107.444    85.3271      130.086    -94.6729     
1 1 1 15 7  2  o 0 152.214 4.65698   75.5342    81.8721      115.065    -98.1279     
1 1 1 15 7  3  o 0 436.085 12.3404   454.712    129.578      111.185    129.578      
1 1 1 15 7  4  o 0 479.337 12.8889   321.879    93.1834      230.988    -86.8166     
1 1 1 15 7  5  o 0 813.085 23.5176   656.431    -86.8379     161.33     93.1621      
1 1 1 15 7  6  o 0 511.95  14.5569   458.28     -138.535     7.14414    -138.535     
1 1 1 15 7  7  o 0 133.979 5.5935    57.5193    4.65041      92.6508    -175.35      
1 1 1 15 7  8  o 0 144.675 6.0909    104.677    53.1393      17.045     -126.861     
1 1 1 15 7  9  o 0 95.7907 7.57748   54.1922    -161.109     28.5558    -161.109     
1 1 1 15 7  10 o 0 207.107 7.03778   171.543    -39.9142     10.494     140.086      
1 1 1 15 7  11 o 0 197.971 6.98474   123.865    -83.1825     124.386    96.8175      
1 1 1 15 7  12 o 0 114.822 5.83642   38.8557    -172.314     123.265    7.68582      
1 1 1 15 7  13 o 0 94.2815 5.2437    106.177    170.647      79.3387    170.647      
1 1 1 15 7  14 o 0 161.123 6.04517   105.979    -168.413     68.071     11.5869      
1 1 1 15 7  15 o 0 233.829 7.04257   224.599    144.334      52.3317    144.334      
1 1 1 15 7  16 o 0 88.1634 6.63714   88.3041    20.7928      7.01937    20.7928      
1 1 1 15 7  17 o 0 41.6987 11.6435   37.2468    67.5521      6.68792    67.5521      
1 1 1 15 7  18 o 0 23.7052 10.3526   3.48493    -64.8332     19.6443    115.167      
1 1 1 15 7  19 o 0 39.4189 12.421    28.9867    170.902      8.06327    -9.09794     
1 1 1 15 7  20 o 0 35.7004 15.1982   ?          ?            ?          ?            
1 1 1 15 7  21 o 0 27.3168 13.4172   ?          ?            ?          ?            
1 1 1 15 8  0  o 0 59.0917 13.4592   46.8938    180          149.023    -1.32866e-15 
1 1 1 15 8  1  o 0 157.415 5.35762   79.5149    124.406      118.505    -55.5935     
1 1 1 15 8  2  o 0 488.041 13.5577   383.249    -172.256     135.618    7.74398      
1 1 1 15 8  3  o 0 404.655 11.0281   377.239    68.9186      18.0186    68.9186      
1 1 1 15 8  4  o 0 574.542 15.5058   500.682    141.707      43.2726    -38.2934     
1 1 1 15 8  5  o 0 536.612 15.8276   391.282    -152.908     181.616    27.0921      
1 1 1 15 8  6  o 0 270.051 8.27128   228.646    -117.844     7.21182    62.1561      
1 1 1 15 8  7  o 0 421.062 12.4426   480.089    143.691      191.521    143.691      
1 1 1 15 8  8  o 0 195.892 7.61513   140.697    38.7977      54.074     -141.202     
1 1 1 15 8  9  o 0 92.4805 7.18587   23.5339    -118.224     200.612    -118.224     
1 1 1 15 8  10 o 0 146.369 6.19516   130.771    125.779      24.4513    125.779      
1 1 1 15 8  11 o 0 276.468 9.38781   226.537    -144.25      70.0414    35.7504      
1 1 1 15 8  12 o 0 157.99  5.76553   104.996    -29.7682     72.4457    150.232      
1 1 1 15 8  13 o 0 199.401 7.64544   209.494    -95.1654     62.6979    -95.1654     
1 1 1 15 8  14 o 0 79.4791 7.10394   49.7344    -45.668      29.5161    134.332      
1 1 1 15 8  15 o 0 160.371 6.65749   130.411    -150.492     8.7375     29.5085      
1 1 1 15 8  16 o 0 60.1791 7.91208   43.8362    0.583177     22.6743    -179.417     
1 1 1 15 8  17 o 0 119.787 6.06591   128.819    71.6792      28.8555    71.6792      
1 1 1 15 8  18 o 0 134.06  7.84268   127.188    76.6505      6.00308    76.6505      
1 1 1 15 8  19 o 0 42.3678 12.0714   25.725     42.5778      20.5888    -137.422     
1 1 1 15 8  20 o 0 29.622  13.0349   ?          ?            ?          ?            
1 1 1 15 8  21 o 0 67.3631 14.5041   ?          ?            ?          ?            
1 1 1 15 9  0  f 1 278.796 11.3185   261.487    0            44.4656    0            
1 1 1 15 9  1  o 0 67.7525 7.52703   57.5346    -18.3935     204.701    -18.3935     
1 1 1 15 9  2  o 0 177.289 5.6877    149.792    62.4058      2.76724    62.4058      
1 1 1 15 9  3  o 0 759.614 20.2518   633.471    50.2021      124.641    -129.798     
1 1 1 15 9  4  o 0 1023.45 25.3423   945.032    73.1857      30.4396    73.1857      
1 1 1 15 9  5  o 0 280.763 8.16966   307.58     147.365      134.435    147.365      
1 1 1 15 9  6  o 0 157.935 5.66218   120.229    150.704      4.85497    -29.296      
1 1 1 15 9  7  o 0 185.902 6.7018    141.217    23.4082      35.9618    -156.592     
1 1 1 15 9  8  o 0 406.188 12.4282   391.333    -100.379     49.4359    -100.379     
1 1 1 15 9  9  o 0 233.531 7.27643   223.74     -124.71      42.2284    -124.71      
1 1 1 15 9  10 o 0 148.109 5.6651    160.075    83.9261      94.1679    83.9261      
1 1 1 15 9  11 o 0 61.819  9.57702   10.7232    160.313      47.0247    -19.6872     
1 1 1 15 9  12 o 0 101.892 6.55448   47.764     139.907      87.203     -40.0931     
1 1 1 15 9  13 o 0 106.249 5.55795   53.0265    80.685       79.4251    -99.315      
1 1 1 15 9  14 o 0 108.572 5.73326   80.7159    -169.799     20.6252    10.2007      
1 1 1 15 9  15 o 0 232.105 7.92164   213.371    -101.558     35.8671    -101.558     
1 1 1 15 9  16 o 0 86.8984 5.99702   77.687     79.775       11.1706    -100.225     
1 1 1 15 9  17 o 0 28.9513 11.2732   11.794     -135.183     17.9138    44.8174      
1 1 1 15 9  18 o 0 106.77  7.90317   123.539    -76.6519     51.3459    -76.6519     
1 1 1 15 9  19 o 0 38.8707 13.9444   20.748     84.1676      23.908     -95.8324     
1 1 1 15 9  20 o 0 25.1038 12.0665   ?          ?            ?          ?            
1 1 1 15 9  21 o 0 30.4914 15.225    ?          ?            ?          ?            
1 1 1 15 10 0  o 0 218.589 9.61417   202.654    180          67.0557    -180         
1 1 1 15 10 1  f 1 596.014 16.1714   681.294    141.113      268.702    141.113      
1 1 1 15 10 2  o 0 198.178 6.96566   133.127    -85.2438     77.2722    94.7562      
1 1 1 15 10 3  o 0 537.389 14.3942   517.982    14.5401      63.4384    14.5401      
1 1 1 15 10 4  o 0 452.499 11.5279   392.085    151.799      24.6766    -28.2005     
1 1 1 15 10 5  o 0 367.109 10.5499   222.302    171.291      202.585    -8.70859     
1 1 1 15 10 6  o 0 372.794 11.3509   349.716    81.6583      54.8683    81.6583      
1 1 1 15 10 7  o 0 448.804 13.6325   465.762    -39.9384     117.21     -39.9384     
1 1 1 15 10 8  o 0 179.651 7.00341   121.869    -20.3885     70.2442    159.611      
1 1 1 15 10 9  o 0 174.483 6.56915   151.276    144.375      7.39851    144.375      
1 1 1 15 10 10 o 0 95.9396 6.71113   46.6254    -58.3427     51.6742    121.657      
1 1 1 15 10 11 f 1 230.132 7.86274   230.788    56.8664      35.8716    56.8664      
1 1 1 15 10 12 o 0 66.893  8.52      54.7226    141.639      28.7061    141.639      
1 1 1 15 10 13 o 0 188.542 6.32507   179.873    151.928      25.9471    151.928      
1 1 1 15 10 14 o 0 159.384 5.78369   135.15     133.536      1.8634     -46.4638     
1 1 1 15 10 15 o 0 96.143  5.73352   71.1974    -53.0746     14.1103    126.925      
1 1 1 15 10 16 o 0 166.486 5.94708   194.582    -161.903     61.5757    -161.903     
1 1 1 15 10 17 o 0 78.3479 7.23775   63.6167    -78.3802     19.132     101.62       
1 1 1 15 10 18 o 0 47.3499 10.0271   40.871     148.254      1.53147    -31.7461     
1 1 1 15 10 19 o 0 87.6938 9.30313   97.197     -37.2214     41.9996    -37.2214     
1 1 1 15 10 20 o 0 48.1267 19.1983   ?          ?            ?          ?            
1 1 1 15 10 21 o 0 26.456  13.4277   ?          ?            ?          ?            
1 1 1 15 11 0  o 0 663.212 25.7796   612.612    0            23.9559    2.06877e-14  
1 1 1 15 11 1  o 0 453.214 12.405    329.76     -140.219     165.236    39.7813      
1 1 1 15 11 2  o 0 422.785 11.2533   438.5      -31.7542     117.557    -31.7542     
1 1 1 15 11 3  o 0 153.033 5.52505   101.543    39.6849      43.0952    -140.315     
1 1 1 15 11 4  o 0 364.977 10.4753   349.737    66.0884      57.8041    66.0884      
1 1 1 15 11 5  o 0 445.353 12.6636   435.987    153.014      92.1643    153.014      
1 1 1 15 11 6  o 0 280.204 9.05426   327.594    -151.247     161.967    -151.247     
1 1 1 15 11 7  o 0 403.393 11.8088   347.468    13.0074      32.298     -166.993     
1 1 1 15 11 8  o 0 216.39  7.34735   180.548    -114.393     17.5834    65.6066      
1 1 1 15 11 9  o 0 345.982 10.8677   267.884    -142.949     68.8875    37.0515      
1 1 1 15 11 10 o 0 320.806 9.86379   216.667    -89.8358     114.849    90.1642      
1 1 1 15 11 11 o 0 229.676 7.41513   161.472    -142.151     102.851    37.8488      
1 1 1 15 11 12 o 0 201.234 6.4527    223.543    71.5181      82.6639    71.5181      
1 1 1 15 11 13 o 0 79.8754 6.29467   66.0465    -3.98726     3.73769    -3.98726     
1 1 1 15 11 14 o 0 31.779  12.1513   1.97473    70.1112      20.6533    70.1112      
1 1 1 15 11 15 o 0 98.1375 5.47141   122.755    128.217      54.1062    128.217      
1 1 1 15 11 16 o 0 96.6668 5.63937   95.2388    -14.4391     5.92615    -14.4391     
1 1 1 15 11 17 o 0 63.3809 8.17382   60.077     -110.458     5.46492    -110.458     
1 1 1 15 11 18 o 0 29.1751 12.112    4.41416    -156.328     40.8431    23.6722      
1 1 1 15 11 19 o 0 47.8189 15.6003   ?          ?            ?          ?            
1 1 1 15 11 20 o 0 36.6574 18.0581   ?          ?            ?          ?            
1 1 1 15 11 21 o 0 41.1743 3.54936   ?          ?            ?          ?            
1 1 1 15 12 0  o 0 27.3657 15.5759   9.77416    0            132.577    -180         
1 1 1 15 12 1  o 0 132.715 5.20024   44.0559    16.2164      127.196    -163.784     
1 1 1 15 12 2  o 0 511.874 13.4963   445.677    -171.638     28.2756    8.36152      
1 1 1 15 12 3  o 0 66.4863 7.86237   14.6386    24.0921      79.6873    24.0921      
1 1 1 15 12 4  o 0 492.179 13.2854   460.222    177.509      52.2175    177.509      
1 1 1 15 12 5  o 0 108.702 6.12078   8.0292     40.1405      182.969    40.1405      
1 1 1 15 12 6  o 0 148.282 5.85163   94.5723    116.387      52.4627    -63.6132     
1 1 1 15 12 7  o 0 197.73  6.76615   217.839    -100.352     93.8236    -100.352     
1 1 1 15 12 8  o 0 116.249 6.44047   93.4468    66.8865      4.14943    66.8865      
1 1 1 15 12 9  o 0 154.357 5.89142   147.583    119.113      44.7243    119.113      
1 1 1 15 12 10 o 0 80.5582 6.93244   45.1648    70.4112      20.9242    -109.589     
1 1 1 15 12 11 o 0 282.308 8.28246   216.13     -51.7724     91.3671    128.228      
1 1 1 15 12 12 o 0 106.85  5.8114    83.5325    148.352      19.817     -31.6477     
1 1 1 15 12 13 o 0 282.129 8.72825   239.293    51.199       20.6709    -128.801     
1 1 1 15 12 14 o 0 136.536 5.57813   98.3366    -118.46      35.3082    61.5397      
1 1 1 15 12 15 o 0 31.361  11.1767   5.8995     -133.15      11.1153    46.8503      
1 1 1 15 12 16 o 0 34.4967 11.3035   20.8788    59.3261      8.43023    59.3261      
1 1 1 15 12 17 o 0 54.7733 8.78554   31.2006    -76.0055     36.6388    103.995      
1 1 1 15 12 18 o 0 61.9598 10.2628   50.1695    44.7182      10.1879    -135.282     
1 1 1 15 12 19 o 0 43.67   13.8926   ?          ?            ?          ?            
1 1 1 15 12 20 o 0 26.002  12.4185   ?          ?            ?          ?            
1 1 1 15 12 21 o 0 13.9287 6.77194   ?          ?            ?          ?            
1 1 1 15 13 0  o 0 152.576 6.99647   138.018    0            52.5972    -180         
1 1 1 15 13 1  o 0 549.467 14.1715   465.546    -104.683     54.977     75.3171      
1 1 1 15 13 2  o 0 748.798 19.0715   681.97     -163.182     22.8482    -163.182     
1 1 1 15 13 3  o 0 81.0335 6.10551   5.51721    -151.91      64.6058    28.09        
1 1 1 15 13 4  o 0 559.125 15.1771   509.624    107.978      37.667     107.978      
1 1 1 15 13 5  o 0 728.215 17.7687   672.527    50.0059      0.204789   -129.994     
1 1 1 15 13 6  o 0 93.1091 7.38366   10.6547    75.0016      5.54855    -104.998     
1 1 1 15 13 7  o 0 166.051 6.48409   119.221    48.015       48.5473    -131.985     
1 1 1 15 13 8  o 0 240.276 7.45988   248.097    -29.3231     81.9914    -29.3231     
1 1 1 15 13 9  o 0 72.5881 8.42289   26.7529    -64.9895     32.3817    115.011      
1 1 1 15 13 10 o 0 146.036 5.90584   107.032    141.993      49.8516    -38.0068     
1 1 1 15 13 11 o 0 126.901 6.09031   118.015    -62.7257     7.42882    -62.7257     
1 1 1 15 13 12 o 0 211.879 6.05803   240.989    -106.248     102.518    -106.248     
1 1 1 15 13 13 o 0 193.674 6.98952   127.9      111.763      83.1011    -68.2375     
1 1 1 15 13 14 o 0 85.8064 5.88257   66.9786    -165.458     6.34584    14.5418      
1 1 1 15 13 15 o 0 137.578 5.56945   169.431    -132.997     65.3327    -132.997     
1 1 1 15 13 16 o 0 100.013 6.01774   112.861    -114.526     33.7381    -114.526     
1 1 1 15 13 17 o 0 18.6168 8.93165   7.20235    -166.115     34.3258    -166.115     
1 1 1 15 13 18 o 0 31.7683 12.4735   18.7827    -55.083      14.9558    124.917      
1 1 1 15 13 19 o 0 24.5768 10.7903   ?          ?            ?          ?            
1 1 1 15 13 20 o 0 54.1197 18.3239   ?          ?            ?          ?            
1 1 1 15 14 0  o 0 902.064 30.2477   812.096    180          27.731     -180         
1 1 1 15 14 1  o 0 272.693 7.5524    196.25     86.2701      81.4632    -93.7299     
1 1 1 15 14 2  o 0 213.888 5.93413   208.247    -160.929     64.7985    -160.929     
1 1 1 15 14 3  o 0 54.885  9.8215    20.3806    54.2141      66.8781    54.2141      
1 1 1 15 14 4  o 0 365.356 9.63536   366.602    1.9144       68.3216    1.9144       
1 1 1 15 14 5  o 0 598.955 16.527    472.324    72.0387      151.569    -107.961     
1 1 1 15 14 6  o 0 441.901 12.2232   527.432    56.9553      267.564    56.9553      
1 1 1 15 14 7  o 0 430.341 13.4209   397.865    -79.0351     29.8308    -79.0351     
1 1 1 15 14 8  o 0 311.606 8.95875   232.222    -153.627     78.467     26.3732      
1 1 1 15 14 9  o 0 200.367 6.4028    192.05     -119.293     51.6014    -119.293     
1 1 1 15 14 10 o 0 67.9078 8.38529   21.0354    60.5915      40.2987    -119.409     
1 1 1 15 14 11 o 0 156.984 5.72639   151.461    107.943      18.4266    107.943      
1 1 1 15 14 12 o 0 132.659 5.64463   79.5756    128.437      75.1648    -51.5632     
1 1 1 15 14 13 o 0 65.6682 8.43471   47.5753    -85.5137     1.38196    94.4863      
1 1 1 15 14 14 o 0 143.47  6.01007   96.0972    157.966      49.1813    -22.0341     
1 1 1 15 14 15 o 0 26.554  10.7051   1.51195    152.888      25.5918    152.888      
1 1 1 15 14 16 f 1 91.4437 6.29265   93.1545    154.598      12.0839    154.598      
1 1 1 15 14 17 o 0 29.5493 12.0633   1.36344    97.4623      50.8259    97.4623      
1 1 1 15 14 18 o 0 51.2457 13.18     49.8028    -36.5823     11.3183    -36.5823     
1 1 1 15 14 19 o 0 17.8004 8.757     ?          ?            ?          ?            
1 1 1 15 14 20 o 0 53.5122 23.87     ?          ?            ?          ?            
1 1 1 15 15 0  o 0 895.037 43.5964   798.494    0            31.6707    1.19859e-13  
1 1 1 15 15 1  o 0 23.6416 15.3906   3.97259    90           70.3398    -90          
1 1 1 15 15 2  f 1 594.132 21.1867   525.477    180          23.3554    180          
1 1 1 15 15 3  o 0 740.648 26.5647   650.668    -90          91.821     -90          
1 1 1 15 15 4  f 1 174.881 8.76884   121.65     180          68.1464    180          
1 1 1 15 15 5  o 0 169.878 8.93237   153.237    -90          12.6044    -90          
1 1 1 15 15 6  o 0 672.873 26.2074   607.208    180          68.3332    180          
1 1 1 15 15 7  o 0 452.889 17.2789   402.879    90           67.5775    -90          
1 1 1 15 15 8  o 0 50.3085 18.3889   36.572     0            71.3419    180          
1 1 1 15 15 9  o 0 398.092 15.9773   383.766    90           47.8432    -90          
1 1 1 15 15 10 o 0 51.7356 16.6706   16.617     180          17.0764    -7.33089e-14 
1 1 1 15 15 11 o 0 244.415 10.0118   225.375    -90          14.8839    -90          
1 1 1 15 15 12 o 0 109.219 8.03723   98.1507    180          8.09984    8.50257e-14  
1 1 1 15 15 13 o 0 65.6086 12.6397   39.3152    -90          15.2435    -90          
1 1 1 15 15 14 o 0 137.302 8.12638   116.379    0            18.4343    180          
1 1 1 15 15 15 o 0 60.3124 14.2037   60.2159    90           2.53424    -90          
1 1 1 15 15 16 o 0 37.6913 17.5258   32.9099    180          3.7229     180          
1 1 1 15 15 17 o 0 15.0198 10.2961   3.08223    -90          2.6187     90           
1 1 1 15 15 18 o 0 25.3297 14.7383   21.2963    180          3.38007    -4.06755e-14 
1 1 1 15 15 19 o 0 42.8063 19.5949   ?          ?            ?          ?            
1 1 1 15 15 20 o 0 30.3081 19.125    ?          ?            ?          ?            
1 1 1 16 0  0  o 0 1017.02 47.1562   995.389    0            291.192    8.53591e-15  
1 1 1 16 0  1  o 0 422.282 17.2081   410.62     135          40.3325    -45          
1 1 1 16 0  2  o 0 500.904 18.5242   483.255    -90          29.5145    -90          
1 1 1 16 0  3  o 0 337.716 15.4027   322.857    -135         46.17      45           
1 1 1 16 0  4  f 1 224.205 10.4743   199.371    0            115.198    8.40314e-15  
1 1 1 16 0  5  o 0 653.847 25.4226   596.936    -45          64.491     -45          
1 1 1 16 0  6  o 0 329.737 14.887    296.923    90           79.9471    90           
1 1 1 16 0  7  o 0 337.257 15.5716   298.964    -135         55.4802    -135         
1 1 1 16 0  8  o 0 116.998 9.49178   103.225    180          51.5674    1.40456e-14  
1 1 1 16 0  9  o 0 370.074 16.2105   334.689    135          110.756    -45          
1 1 1 16 0  10 o 0 344.876 15.2863   305.043    90           76.7975    -90          
1 1 1 16 0  11 o 0 205.068 9.9759    176.988    -135         54.8826    45           
1 1 1 16 0  12 o 0 93.7128 10.5489   63.5878    180          16.0515    -180         
1 1 1 16 0  13 o 0 28.9709 16.4253   2.95824    135          4.65758    -45          
1 1 1 16 0  14 o 0 25.3743 15.3128   2.16531    -90          5.09365    90           
1 1 1 16 0  15 f 1 26.5921 15.4713   8.8106     45           9.10704    -135         
1 1 1 16 0  16 o 0 37.584  16.9181   18.6854    180          1.04295    1.13715e-14  
1 1 1 16 0  17 o 0 17.9826 12.1914   12.3119    135          24.1693    -45          
1 1 1 16 0  18 o 0 49.553  17.916    46.5015    90           25.5553    -90          
1 1 1 16 0  19 o 0 87.1838 13.6159   78.3862    45           1.16883    -135         
1 1 1 16 0  20 o 0 22.5382 15.3906   ?          ?            ?          ?            
1 1 1 16 0  21 o 0 27.8308 17.1968   ?          ?            ?          ?            
1 1 1 16 1  0  o 0 571.699 22.1916   560.151    0            76.2017    -180         
1 1 1 16 1  1  o 0 322.39  9.37911   224.325    162.523      166.378    -17.4775     
1 1 1 16 1  2  o 0 473.842 13.2751   332.759    -92.29       241.323    87.71        
1 1 1 16 1  3  o 0 458.944 13.8563   382.767    -98.5839     102.979    81.4161      
1 1 1 16 1  4  o 0 222.716 6.84051   67.4681    -53.3902     263.346    126.61       
1 1 1 16 1  5  o 0 366.255 11.099    271.907    -87.7206     113.985    92.2794      
1 1 1 16 1  6  o 0 287.065 8.95835   332.67     -145.192     175.695    -145.192     
1 1 1 16 1  7  o 0 282.56  8.60431   232.29     20.408       20.0108    -159.592     
1 1 1 16 1  8  o 0 353.378 11.9694   306.525    126.873      25.5185    -53.1268     
1 1 1 16 1  9  o 0 66.503  10.0807   17.1251    132.784      13.7848    -47.2161     
1 1 1 16 1  10 o 0 249.126 7.93534   241.029    114.224      52.5304    114.224      
1 1 1 16 1  11 o 0 85.6177 6.44878   47.5707    -62.5701     17.5135    117.43       
1 1 1 16 1  12 o 0 124.769 5.72174   104.557    96.6949      3.38341    -83.3051     
1 1 1 16 1  13 o 0 91.4783 6.03218   88.6866    -39.527      24.7446    -39.527      
1 1 1 16 1  14 o 0 219.355 7.36268   211.422    153.823      38.6844    153.823      
1 1 1 16 1  15 o 0 100.929 5.96544   55.0417    30.4751      58.5136    -149.525     
1 1 1 16 1  16 o 0 55.3506 7.95202   44.0946    -141.314     10.1374    38.6864      
1 1 1 16 1  17 o 0 63.8986 8.10637   52.7309    127.831      13.6284    -52.1695     
1 1 1 16 1  18 o 0 80.8229 7.672     59.0206    -115.073     29.6113    64.9267      
1 1 1 16 1  19 o 0 29.8837 11.4804   21.7893    76.2123      2.71333    -103.788     
1 1 1 16 1  20 o 0 23.3599 10.6466   ?          ?            ?          ?            
1 1 1 16 1  21 o 0 31.7113 13.7297   ?          ?            ?          ?            
1 1 1 16 2  0  o 0 270.169 11.3334   264.717    0            1.09028    180          
1 1 1 16 2  1  o 0 225.126 7.10352   253.29     137.76       102.013    137.76       
1 1 1 16 2  2  o 0 384.538 9.98621   393.561    173.574      58.8156    173.574      
1 1 1 16 2  3  o 0 382.849 11.3604   343.137    -74.5136     33.7485    105.486      
1 1 1 16 2  4  o 0 932.169 29.0519   871.172    36.3875      23.9581    36.3875      
1 1 1 16 2  5  o 0 71.0654 7.16694   6.6264     153.69       66.6898    153.69       
1 1 1 16 2  6  o 0 500.908 15.0642   428.713    39.6486      35.3897    -140.351     
1 1 1 16 2  7  o 0 510.712 15.0854   387.612    152.716      121.631    -27.2844     
1 1 1 16 2  8  o 0 449.087 15.7015   463.537    17.1522      111.802    17.1522      
1 1 1 16 2  9  o 0 193.564 7.84859   157.165    36.3591      23.3289    -143.641     
1 1 1 16 2  10 o 0 222.828 7.75627   205.836    84.0825      29.8438    84.0825      
1 1 1 16 2  11 o 0 238.943 7.37512   191.601    -101.856     19.2154    78.1443      
1 1 1 16 2  12 o 0 230.964 8.03302   196.021    137.636      32.5527    -42.3643     
1 1 1 16 2  13 o 0 287.39  9.33916   265.465    -35.9512     9.03048    -35.9512     
1 1 1 16 2  14 o 0 129.536 5.78465   135.757    146.296      52.4349    146.296      
1 1 1 16 2  15 o 0 65.6743 7.59779   30.3594    -112.675     44.8697    67.3255      
1 1 1 16 2  16 o 0 130.946 5.02684   163.743    12.3925      69.7004    12.3925      
1 1 1 16 2  17 o 0 137.72  5.77664   126.788    177.888      12.308     -2.11231     
1 1 1 16 2  18 o 0 84.9975 6.83689   85.5243    -22.2787     16.9447    -22.2787     
1 1 1 16 2  19 f 1 63.1654 10.6489   52.6575    148.392      5.06761    -31.6082     
1 1 1 16 2  20 o 0 34.4333 16.0641   ?          ?            ?          ?            
1 1 1 16 2  21 o 0 29.9784 13.9295   ?          ?            ?          ?            
1 1 1 16 3  0  o 0 305.265 11.7832   298.781    0            45.3946    -1.3059e-14  
1 1 1 16 3  1  o 0 604.291 16.3134   535.205    -17.969      97.3878    162.031      
1 1 1 16 3  2  o 0 741.519 17.3244   775.452    -83.6917     127.178    -83.6917     
1 1 1 16 3  3  o 0 1204.92 30.4002   1128.92    -70.7106     11.7667    -70.7106     
1 1 1 16 3  4  o 0 764.016 22.6218   692.518    156.599      20.0423    -23.4012     
1 1 1 16 3  5  f 1 216.225 6.8747    245.035    -99.0699     138.896    -99.0699     
1 1 1 16 3  6  o 0 274.507 8.00205   156.139    -135.53      168.321    44.4697      
1 1 1 16 3  7  o 0 234.917 7.089     150.593    6.42355      97.8538    -173.576     
1 1 1 16 3  8  o 0 198.398 7.74313   172.831    -140.604     8.19174    -140.604     
1 1 1 16 3  9  o 0 270.691 9.67792   256.271    80.832       33.9519    80.832       
1 1 1 16 3  10 o 0 152.59  6.10864   84.5758    77.6101      87.8891    -102.39      
1 1 1 16 3  11 o 0 163.524 5.99651   158.357    -126.523     54.76      -126.523     
1 1 1 16 3  12 o 0 122.101 5.78256   65.2145    104.603      82.8904    -75.3966     
1 1 1 16 3  13 o 0 186.319 6.5849    175.242    54.8399      16.1307    54.8399      
1 1 1 16 3  14 o 0 216.282 7.1742    206.134    31.0556      34.7858    31.0556      
1 1 1 16 3  15 o 0 177.93  5.84649   172.058    75.5661      43.9089    75.5661      
1 1 1 16 3  16 o 0 87.9634 6.50638   72.3764    100.437      25.9103    -79.5632     
1 1 1 16 3  17 o 0 43.5512 11.2049   39.8094    -72.1501     7.21139    -72.1501     
1 1 1 16 3  18 o 0 111.986 6.39634   114.908    130.33       24.3168    130.33       
1 1 1 16 3  19 o 0 83.0911 7.60904   77.1445    -13.9876     7.94998    -13.9876     
1 1 1 16 3  20 o 0 34.878  13.3628   ?          ?            ?          ?            
1 1 1 16 3  21 o 0 25.5706 12.1648   ?          ?            ?          ?            
1 1 1 16 4  0  o 0 663.788 23.9701   648.275    0            28.441     2.00218e-13  
1 1 1 16 4  1  o 0 898.393 23.8846   873.483    -173.441     8.44872    -173.441     
1 1 1 16 4  2  o 0 127.818 4.95538   84.043     76.4509      32.1703    76.4509      
1 1 1 16 4  3  o 0 149.84  5.85478   82.7622    -98.9602     85.445     81.0398      
1 1 1 16 4  4  o 0 488.169 13.9767   490.959    -144.65      92.9629    -144.65      
1 1 1 16 4  5  o 0 120.097 4.8826    59.8171    -62.4526     57.3693    117.547      
1 1 1 16 4  6  o 0 198.692 6.61436   152.706    95.2779      27.2041    -84.7221     
1 1 1 16 4  7  o 0 323.932 10.0277   269.846    -75.5865     18.157     104.414      
1 1 1 16 4  8  o 0 231.238 8.04071   168.738    28.2653      68.492     -151.735     
1 1 1 16 4  9  o 0 126.45  6.34758   55.3312    -112.716     103.163    67.2837      
1 1 1 16 4  10 o 0 102.428 7.42511   15.3674    -44.2523     135.533    135.748      
1 1 1 16 4  11 o 0 317.484 8.88954   259.26     -90.1595     19.4637    89.8405      
1 1 1 16 4  12 f 1 134.747 5.76671   128.667    175.347      28.9609    175.347      
1 1 1 16 4  13 o 0 72.81   7.56002   6.30317    -42.4296     112.206    137.57       
1 1 1 16 4  14 o 0 205.101 7.14431   225.702    -11.2402     96.0815    -11.2402     
1 1 1 16 4  15 o 0 142.474 5.44903   100.239    -82.3584     38.9042    97.6416      
1 1 1 16 4  16 o 0 67.7495 8.17664   64.2362    -63.0883     3.84837    -63.0883     
1 1 1 16 4  17 o 0 112.187 6.71372   122.521    -119.992     31.2165    -119.992     
1 1 1 16 4  18 o 0 82.5419 7.3299    92.2315    -166.977     36.7553    -166.977     
1 1 1 16 4  19 o 0 26.6672 11.7874   13.9273    94.6488      13.1651    -85.3512     
1 1 1 16 4  20 o 0 34.8625 15.2573   ?          ?            ?          ?            
1 1 1 16 4  21 o 0 24.4209 11.7086   ?          ?            ?          ?            
1 1 1 16 5  0  o 0 28.8526 15.0155   1.94374    0            22.2137    180          
1 1 1 16 5  1  o 0 187.919 5.56429   38.9957    -80.8348     269.685    99.1652      
1 1 1 16 5  2  o 0 508.252 14.4325   448.068    92.4101      70.8898    -87.5899     
1 1 1 16 5  3  o 0 416.066 11.9107   296.025    47.4699      171.725    -132.53      
1 1 1 16 5  4  o 0 93.2312 5.97399   24.2997    16.0426      21.0982    -163.957     
1 1 1 16 5  5  o 0 491.654 14.111    382.049    -150.413     120.146    29.5869      
1 1 1 16 5  6  o 0 326.871 10.3438   325.895    102.85       84.07      102.85       
1 1 1 16 5  7  f 1 390.401 12.7035   463.764    111.933      217.593    111.933      
1 1 1 16 5  8  o 0 242.528 9.14033   163.992    -168.088     99.5566    11.9123      
1 1 1 16 5  9  o 0 471.996 14.3381   466.149    -152.919     90.6967    -152.919     
1 1 1 16 5  10 f 1 211.854 7.00476   131.465    -36.9592     100.061    143.041      
1 1 1 16 5  11 o 0 81.2377 7.83839   16.8336    -6.58287     99.7441    173.417      
1 1 1 16 5  12 o 0 261.552 8.03432   242.473    152.342      5.51625    152.342      
1 1 1 16 5  13 o 0 76.591  6.64649   71.4186    146.623      24.7488    146.623      
1 1 1 16 5  14 o 0 90.6086 7.03212   63.1102    -111.871     23.2224    68.1293      
1 1 1 16 5  15 o 0 44.3107 10.6109   25.8437    42.3906      4.7108     42.3906      
1 1 1 16 5  16 o 0 36.4245 11.3049   15.3673    147.853      14.1716    -32.1465     
1 1 1 16 5  17 o 0 40.5864 10.8189   32.4775    153.249      2.11144    -26.7506     
1 1 1 16 5  18 o 0 33.8608 12.1929   20.1044    -132.113     9.96553    47.8867      
1 1 1 16 5  19 o 0 39.2296 13.9014   31.9305    -99.3562     0.844025   80.6438      
1 1 1 16 5  20 o 0 48.829  14.0509   ?          ?            ?          ?            
1 1 1 16 6  0  o 0 477.157 18.6888   462.543    180          105.927    -180         
1 1 1 16 6  1  o 0 401.652 12.1696   377.231    81.6727      7.24665    -98.3273     
1 1 1 16 6  2  o 0 112.388 5.26546   24.322     -4.59472     128.704    175.405      
1 1 1 16 6  3  o 0 280.845 8.30925   241.196    74.9956      20.5112    -105.004     
1 1 1 16 6  4  o 0 617.868 17.999    570.423    18.2784      16.6227    18.2784      
1 1 1 16 6  5  o 0 477.523 13.0152   376.568    -129.144     102.099    50.856       
1 1 1 16 6  6  o 0 485.556 14.0118   526.768    -167.651     200.005    -167.651     
1 1 1 16 6  7  o 0 165.067 6.91874   55.5438    81.9056      175.882    -98.0944     
1 1 1 16 6  8  o 0 167.43  6.71478   113.619    33.947       50.9206    -146.053     
1 1 1 16 6  9  o 0 343.482 10.7062   302.749    93.243       2.14825    -86.757      
1 1 1 16 6  10 o 0 197.783 8.11445   139.964    178.692      55.6745    -1.30828     
1 1 1 16 6  11 o 0 31.9594 12.641    59.6209    175.133      149.755    175.133      
1 1 1 16 6  12 o 0 63.4694 9.59723   12.8066    4.83717      15.8387    -175.163     
1 1 1 16 6  13 o 0 59.8945 8.33081   42.8157    130.38       12.3785    130.38       
1 1 1 16 6  14 o 0 179.074 6.07635   142.755    -107.395     23.5703    72.6049      
1 1 1 16 6  15 f 1 103.228 5.23013   48.144     -177.546     74.7071    2.45353      
1 1 1 16 6  16 o 0 171.62  5.69253   176.286    124.447      12.4263    124.447      
1 1 1 16 6  17 o 0 124.293 5.48342   137.713    118.259      39.1072    118.259      
1 1 1 16 6  18 o 0 18.8386 8.97665   5.3862     44.7649      4.27855    -135.235     
1 1 1 16 6  19 o 0 23.256  10.8262   6.96812    -18.4816     20.9332    161.518      
1 1 1 16 6  20 o 0 60.4015 14.073    ?          ?            ?          ?            
1 1 1 16 6  21 o 0 39.1195 17.6262   ?          ?            ?          ?            
1 1 1 16 7  0  o 0 661.37  23.8916   622.974    0            62.2415    1.47997e-13  
1 1 1 16 7  1  o 0 123.253 5.4354    76.6741    79.1124      21.8804    79.1124      
1 1 1 16 7  2  o 0 378.694 10.2706   304.479    107.305      83.879     -72.6948     
1 1 1 16 7  3  o 0 795.967 21.5487   705.962    -113.53      49.8       66.4697      
1 1 1 16 7  4  o 0 251.779 7.57017   161.226    -59.2324     121.407    120.768      
1 1 1 16 7  5  o 0 512.925 14.0616   419.078    -3.3992      77.6787    176.601      
1 1 1 16 7  6  o 0 249.167 7.88733   172.732    -154.506     80.844     25.4942      
1 1 1 16 7  7  o 0 344.214 10.8321   346.707    107.44       72.1823    107.44       
1 1 1 16 7  8  o 0 277.618 9.44934   288.395    -130.402     82.4068    -130.402     
1 1 1 16 7  9  o 0 252.046 8.33496   236.211    -14.0907     33.5373    -14.0907     
1 1 1 16 7  10 o 0 224.99  7.61476   204.963    20.7317      29.2965    20.7317      
1 1 1 16 7  11 o 0 109.497 6.73768   83.3708    178.5        16.5997    -1.49951     
1 1 1 16 7  12 o 0 128.925 5.85377   123.605    6.44983      16.5791    6.44983      
1 1 1 16 7  13 o 0 68.4764 7.67123   15.7659    39.1788      82.7207    -140.821     
1 1 1 16 7  14 o 0 107.651 5.61512   122.454    39.7179      75.1581    39.7179      
1 1 1 16 7  15 o 0 72.8232 8.34028   56.5441    -30.9156     1.18915    149.084      
1 1 1 16 7  16 o 0 108.718 5.37468   121.27     -87.8635     33.0166    -87.8635     
1 1 1 16 7  17 o 0 67.0879 6.89524   71.2663    -65.3802     20.7322    -65.3802     
1 1 1 16 7  18 o 0 54.8195 10.4208   42.0945    129.883      13.927     -50.1171     
1 1 1 16 7  19 o 0 65.6413 10.2208   50.3128    169.058      13.0092    -10.942      
1 1 1 16 7  20 o 0 27.8636 12.3934   ?          ?            ?          ?            
1 1 1 16 7  21 o 0 70.0554 17.3578   ?          ?            ?          ?            
1 1 1 16 8  0  o 0 586.184 22.5625   548.897    180          135.61     -5.55941e-15 
1 1 1 16 8  1  o 0 85.4378 5.82567   13.0509    142.819      25.9069    -37.1807     
1 1 1 16 8  2  o 0 737.758 19.0374   648.782    40.2956      61.1128    -139.704     
1 1 1 16 8  3  o 0 798.124 22.0211   725.085    -8.5316      7.75457    171.468      
1 1 1 16 8  4  o 0 350.426 9.56597   337.354    1.30736      53.7965    1.30736      
1 1 1 16 8  5  o 0 360.021 9.64953   332.334    96.0572      33.0634    96.0572      
1 1 1 16 8  6  o 0 206.178 6.79542   196.199    -23.0223     58.5892    -23.0223     
1 1 1 16 8  7  o 0 125.839 5.6726    62.6808    74.7399      69.8166    -105.26      
1 1 1 16 8  8  o 0 120.447 6.34331   62.0045    -120.766     78.237     59.2344      
1 1 1 16 8  9  o 0 103.457 6.52479   28.3405    -83.4313     111.523    96.5687      
1 1 1 16 8  10 f 1 149.824 6.1445    115.683    -75.8625     12.8268    104.138      
1 1 1 16 8  11 o 0 202.845 7.3309    188.655    107.622      4.86037    107.622      
1 1 1 16 8  12 f 1 67.9224 7.73891   57.193     -113.041     11.6396    -113.041     
1 1 1 16 8  13 o 0 118.396 5.6637    86.9083    50.5537      31.4166    -129.446     
1 1 1 16 8  14 o 0 161.134 5.63786   130.319    127.912      14.1758    -52.0881     
1 1 1 16 8  15 o 0 87.1916 5.64389   52.9924    1.23784      35.1791    -178.762     
1 1 1 16 8  16 o 0 35.9813 12.0422   13.9657    167.473      7.94823    -12.5268     
1 1 1 16 8  17 o 0 38.2707 10.5067   30.6404    -98.0809     14.1683    -98.0809     
1 1 1 16 8  18 o 0 20.106  9.49389   7.82309    77.6725      7.90201    -102.327     
1 1 1 16 8  19 o 0 18.9425 9.39881   2.09752    -32.3602     0.780879   147.64       
1 1 1 16 8  20 o 0 36.2977 15.8958   ?          ?            ?          ?            
1 1 1 16 8  21 o 0 17.6185 8.71141   ?          ?            ?          ?            
1 1 1 16 9  0  o 0 35.4003 16.7009   12.77      0            98.3007    180          
1 1 1 16 9  1  o 0 58.8693 8.98679   35.0671    3.55407      120.977    3.55407      
1 1 1 16 9  2  o 0 699.386 16.7293   638.656    -84.6827     1.87991    95.3173      
1 1 1 16 9  3  o 0 577.179 15.2046   491.476    -10.9243     61.6686    169.076      
1 1 1 16 9  4  o 0 348.244 9.75586   372.415    -54.7082     134.182    -54.7082     
1 1 1 16 9  5  o 0 605.856 16.1024   495.178    107.096      83.0939    -72.904      
1 1 1 16 9  6  o 0 574.25  17.7584   543.891    114.707      26.257     114.707      
1 1 1 16 9  7  o 0 195.487 7.06555   153.188    129.028      27.1839    -50.9716     
1 1 1 16 9  8  o 0 273.741 8.6971    199.947    13.3635      85.8679    -166.637     
1 1 1 16 9  9  o 0 92.4579 7.90918   63.8321    -117.121     16.7001    -117.121     
1 1 1 16 9  10 o 0 44.4624 12.5105   16.2501    -168.526     66.692     -168.526     
1 1 1 16 9  11 o 0 196.941 6.91675   171.953    -177.794     15.9912    2.20571      
1 1 1 16 9  12 o 0 63.8255 8.31216   51.2035    40.3886      12.9791    40.3886      
1 1 1 16 9  13 f 1 179.952 6.65114   181.36     -28.9814     47.3521    -28.9814     
1 1 1 16 9  14 o 0 45.5562 10.627    4.83669    11.8416      53.2932    -168.158     
1 1 1 16 9  15 o 0 106.357 6.20449   114.724    -22.229      18.377     -22.229      
1 1 1 16 9  16 o 0 153.3   6.86528   126.643    39.9274      46.9046    -140.073     
1 1 1 16 9  17 o 0 40.159  11.6947   31.5659    -81.7339     1.90128    98.2661      
1 1 1 16 9  18 o 0 42.2677 11.7255   28.3976    -47.9291     16.7763    132.071      
1 1 1 16 9  19 o 0 31.0141 12.5673   23.8377    -1.46042     0.650702   -1.46042     
1 1 1 16 9  20 o 0 44.6377 16.6505   ?          ?            ?          ?            
1 1 1 16 9  21 o 0 20.7077 10.0088   ?          ?            ?          ?            
1 1 1 16 10 0  f 1 385.728 14.0208   356.238    0            96.953     3.8465e-14   
1 1 1 16 10 1  o 0 319.112 8.19677   315.048    64.4105      60.8944    64.4105      
1 1 1 16 10 2  o 0 335.49  9.60942   249.164    -99.5798     102.041    80.4202      
1 1 1 16 10 3  o 0 197.744 6.03262   62.3209    -43.9761     218.129    136.024      
1 1 1 16 10 4  o 0 163.655 5.5261    52.3239    -127.738     169.479    52.2621      
1 1 1 16 10 5  o 0 129.227 7.34399   87.4274    0.641352     1.54907    0.641352     
1 1 1 16 10 6  o 0 404.715 11.3005   307.58     145.732      124.375    -34.2677     
1 1 1 16 10 7  o 0 386.84  11.4101   398.227    151.449      105.696    151.449      
1 1 1 16 10 8  o 0 402.194 12.0292   352.325    46.6206      10.2358    -133.379     
1 1 1 16 10 9  o 0 216.614 7.09407   201.723    53.0936      35.2521    53.0936      
1 1 1 16 10 10 o 0 149.258 5.73272   110.432    -169.38      20.3669    10.6205      
1 1 1 16 10 11 o 0 231.071 7.87379   205.76     -89.1844     12.6315    90.8156      
1 1 1 16 10 12 o 0 26.0298 11.2429   25.8403    -136.405     78.9023    -136.405     
1 1 1 16 10 13 o 0 125.667 5.78402   110.655    70.2572      5.94075    70.2572      
1 1 1 16 10 14 o 0 208.208 6.68093   189.041    -24.4915     21.9745    -24.4915     
1 1 1 16 10 15 o 0 270.368 8.60205   324.282    74.764       98.4117    74.764       
1 1 1 16 10 16 o 0 88.27   6.25326   119.488    8.41924      73.0048    8.41924      
1 1 1 16 10 17 o 0 37.6967 11.834    18.9657    46.4165      25.2102    -133.583     
1 1 1 16 10 18 o 0 36.7014 13.0155   19.3826    -54.9337     24.1692    125.066      
1 1 1 16 10 19 o 0 37.0039 12.5708   ?          ?            ?          ?            
1 1 1 16 10 20 o 0 31.1731 15.2504   ?          ?            ?          ?            
1 1 1 16 10 21 o 0 25.7477 10.1546   ?          ?            ?          ?            
1 1 1 16 11 0  o 0 856.487 32.6179   784.933    0            45.1717    1.03695e-13  
1 1 1 16 11 1  o 0 537.368 14.3713   445.332    92.5472      81.6507    -87.4528     
1 1 1 16 11 2  o 0 448.902 11.2723   310.957    87.4167      183.442    -92.5833     
1 1 1 16 11 3  o 0 478.601 12.6791   394.908    78.2569      61.9699    -101.743     
1 1 1 16 11 4  o 0 177.807 5.8412    91.2746    -80.1563     113.485    99.8438      
1 1 1 16 11 5  o 0 295.523 8.57712   195.729    55.2984      116.014    -124.702     
1 1 1 16 11 6  o 0 568.985 16.0478   461.61     -39.3131     116.746    140.687      
1 1 1 16 11 7  o 0 216.283 8.04487   219.899    -70.5884     61.4791    -70.5884     
1 1 1 16 11 8  o 0 207.959 7.40068   129.454    164.505      102.48     -15.4949     
1 1 1 16 11 9  o 0 118.217 5.99192   59.7293    -139.311     71.1275    40.6894      
1 1 1 16 11 10 o 0 194.909 6.7623    182.127    124.941      4.23565    124.941      
1 1 1 16 11 11 o 0 223.007 7.83652   221.267    88.7349      37.8152    88.7349      
1 1 1 16 11 12 o 0 114.482 6.44782   44.461     17.9648      113.986    -162.035     
1 1 1 16 11 13 o 0 179.871 6.23975   146.817    35.9596      19.7124    -144.04      
1 1 1 16 11 14 o 0 59.6704 8.72709   42.7342    63.1236      5.92512    -116.876     
1 1 1 16 11 15 o 0 35.6175 11.5773   13.8342    -88.1209     9.75739    91.8791      
1 1 1 16 11 16 o 0 59.682  8.84575   53.4882    177.243      3.52827    -2.75668     
1 1 1 16 11 17 o 0 131.27  6.76358   137.754    149.16       30.4797    149.16       
1 1 1 16 11 18 o 0 82.8646 7.95868   80.5403    -124.978     13.0808    -124.978     
1 1 1 16 11 19 o 0 16.8741 8.3477    ?          ?            ?          ?            
1 1 1 16 11 20 o 0 39.8442 15.2774   ?          ?            ?          ?            
1 1 1 16 11 21 o 0 18.4913 8.48085   ?          ?            ?          ?            
1 1 1 16 12 0  o 0 1019.52 33.2847   926.776    0            46.3443    8.46997e-14  
1 1 1 16 12 1  o 0 316.999 7.93846   269.888    -0.810141    19.241     179.19       
1 1 1 16 12 2  o 0 334.026 8.33985   272.137    -134.676     43.3686    45.3236      
1 1 1 16 12 3  o 0 268.493 7.51019   255.571    -73.7392     52.4629    -73.7392     
1 1 1 16 12 4  o 0 697.992 17.9942   593.074    -76.6871     42.0795    103.313      
1 1 1 16 12 5  o 0 90.455  6.37071   1.1681     178.848      128.972    178.848      
1 1 1 16 12 6  o 0 645.746 18.5608   607.894    -51.6799     42.6332    -51.6799     
1 1 1 16 12 7  o 0 410.582 13.343    438.453    -175.384     144.733    -175.384     
1 1 1 16 12 8  o 0 193.801 6.45275   164.161    -171.263     2.15116    8.73744      
1 1 1 16 12 9  o 0 199.634 6.62296   135.333    -101.095     65.8678    78.9055      
1 1 1 16 12 10 o 0 251.655 8.24229   268.461    129.868      69.3421    129.868      
1 1 1 16 12 11 o 0 98.1643 6.3356    68.8688    88.2005      35.7419    -91.7995     
1 1 1 16 12 12 o 0 283.407 8.50462   291.807    -44.1844     74.2208    -44.1844     
1 1 1 16 12 13 o 0 43.1452 11.4206   4.72464    95.5049      71.105     95.5049      
1 1 1 16 12 14 o 0 241.954 6.98081   233.994    135.946      57.9117    135.946      
1 1 1 16 12 15 o 0 84.9238 5.88567   67.2996    -158.699     30.036     21.3012      
1 1 1 16 12 16 o 0 71.7445 7.52002   83.1121    -159.696     33.7179    -159.696     
1 1 1 16 12 17 o 0 90.7046 6.34899   100.093    51.8908      34.8593    51.8908      
1 1 1 16 12 18 f 1 29.5157 11.9478   20.5129    106.604      5.23118    -73.396      
1 1 1 16 12 19 o 0 29.6529 13.3626   ?          ?            ?          ?            
1 1 1 16 12 20 o 0 28.901  12.2272   ?          ?            ?          ?            
1 1 1 16 12 21 o 0 20.7161 9.45007   ?          ?            ?          ?            
1 1 1 16 13 0  o 0 88.8787 9.20736   69.3079    0            68.2878    -180         
1 1 1 16 13 1  o 0 575.6   14.7706   449.297    165.146      127.548    -14.8538     
1 1 1 16 13 2  o 0 156.845 5.23091   72.6788    97.8775      111.122    -82.1225     
1 1 1 16 13 3  o 0 453.492 11.1961   361.657    121.296      70.6739    -58.7041     
1 1 1 16 13 4  o 0 229.419 7.23219   146.841    -142.379     115.597    37.6209      
1 1 1 16 13 5  o 0 257.938 7.19419   285.473    103.791      124.561    103.791      
1 1 1 16 13 6  o 0 178.052 6.17497   119.834    -114.739     72.1863    65.2606      
1 1 1 16 13 7  o 0 118.292 6.43513   102.747    -136.366     68.9019    -136.366     
1 1 1 16 13 8  o 0 318.544 8.8515    271.439    -99.9934     9.80644    80.0066      
1 1 1 16 13 9  f 1 170.145 5.96113   151.575    -177.494     25.6892    -177.494     
1 1 1 16 13 10 o 0 103.117 5.95373   39.2531    -44.3113     98.9265    135.689      
1 1 1 16 13 11 o 0 183.884 6.86275   81.3023    72.5532      173.692    -107.447     
1 1 1 16 13 12 o 0 128.761 5.78094   106.723    -35.9311     10.8508    144.069      
1 1 1 16 13 13 o 0 51.904  11.0034   24.8621    -10.7739     18.8107    169.226      
1 1 1 16 13 14 o 0 66.8684 7.38305   45.7496    101.555      13.2617    -78.4452     
1 1 1 16 13 15 o 0 61.0373 9.62322   55.3006    140.074      1.43986    140.074      
1 1 1 16 13 16 o 0 33.1604 11.7593   17.6451    78.2052      17.2935    -101.795     
1 1 1 16 13 17 f 1 70.0639 9.28948   76.1717    48.4127      28.5813    48.4127      
1 1 1 16 13 18 o 0 40.8594 12.4336   45.0091    -162.587     26.0854    -162.587     
1 1 1 16 13 19 o 0 33.0026 13.4729   ?          ?            ?          ?            
1 1 1 16 13 20 o 0 40.1285 14.419    ?          ?            ?          ?            
1 1 1 16 14 0  o 0 281.207 10.5275   251.245    180          38.412     180          
1 1 1 16 14 1  o 0 451.326 10.4193   438.441    -12.4687     85.2221    -12.4687     
1 1 1 16 14 2  o 0 396.95  10.8146   342.91     -62.4745     5.05591    117.525      
1 1 1 16 14 3  o 0 455.11  12.5815   435.328    137.802      34.6201    137.802      
1 1 1 16 14 4  o 0 641.437 16.7599   596.951    79.2022      18.0963    79.2022      
1 1 1 16 14 5  o 0 344.112 9.71613   326.358    17.6566      39.9202    17.6566      
1 1 1 16 14 6  o 0 302.054 9.11574   273.137    -114.284     10.1719    -114.284     
1 1 1 16 14 7  o 0 60.6224 10.0303   1.73607    86.1991      68.7457    -93.8009     
1 1 1 16 14 8  o 0 301.233 8.48224   299.189    99.7009      81.9487    99.7009      
1 1 1 16 14 9  o 0 150.59  5.86298   94.6689    -71.449      86.3928    108.551      
1 1 1 16 14 10 o 0 192.361 6.54112   179.604    26.5819      11.4605    26.5819      
1 1 1 16 14 11 o 0 82.6057 7.04264   72.5906    111.565      8.50535    111.565      
1 1 1 16 14 12 o 0 108.626 5.61331   129.682    -18.4109     86.1963    -18.4109     
1 1 1 16 14 13 o 0 42.6923 10.7814   11.5724    -92.5414     19.9832    87.4586      
1 1 1 16 14 14 o 0 35.5515 11.6306   14.1742    93.6978      13.932     -86.3022     
1 1 1 16 14 15 o 0 199.718 7.76996   239.791    34.5373      84.3581    34.5373      
1 1 1 16 14 16 o 0 60.267  9.00732   46.8855    -100.55      16.817     79.4503      
1 1 1 16 14 17 o 0 35.2192 12.3379   36.7069    -67.1958     19.7999    -67.1958     
1 1 1 16 14 18 o 0 27.7784 12.4166   21.5635    -74.3582     5.67264    -74.3582     
1 1 1 16 14 19 o 0 27.3528 12.1383   ?          ?            ?          ?            
1 1 1 16 14 20 f 1 44.7253 17.9908   ?          ?            ?          ?            
1 1 1 16 14 21 o 0 12.5432 5.84894   ?          ?            ?          ?            
1 1 1 16 15 0  o 0 639.734 22.9526   566.426    0            148.531    2.1258e-14   
1 1 1 16 15 1  o 0 337.235 9.53684   279.044    -158.204     23.4193    21.7963      
1 1 1 16 15 2  o 0 326.868 9.51229   331.879    -159.755     73.6264    -159.755     
1 1 1 16 15 3  o 0 410.977 10.5783   329.755    -148.164     88.534     31.8362      
1 1 1 16 15 4  o 0 353.443 9.69823   258.866    10.5997      117.359    -169.4       
1 1 1 16 15 5  o 0 154.798 6.56549   113.497    -84.8668     38.8158    95.1332      
1 1 1 16 15 6  f 1 199.538 6.42953   138.734    -2.02905     69.0237    177.971      
1 1 1 16 15 7  o 0 159.287 6.24081   106.188    91.9467      55.3551    -88.0533     
1 1 1 16 15 8  o 0 94.7865 6.74866   49.8814    -34.3042     40.6786    145.696      
1 1 1 16 15 9  o 0 292.555 8.63046   244.991    28.254       60.1667    -151.746     
1 1 1 16 15 10 o 0 344.012 10.1873   382.21     -28.2455     131.309    -28.2455     
1 1 1 16 15 11 o 0 276.514 8.2429    247.48     21.1191      5.62659    -158.881     
1 1 1 16 15 12 o 0 181.983 5.78319   160.378    160.854      2.92425    160.854      
1 1 1 16 15 13 o 0 132.109 5.06292   89.5832    -166.925     45.1499    13.0748      
1 1 1 16 15 14 o 0 120.943 5.85515   118.83     -83.4723     4.95489    96.5277      
1 1 1 16 15 15 o 0 84.6409 7.37839   75.1564    81.7241      9.82277    -98.2759     
1 1 1 16 15 16 o 0 42.9276 12.2745   28.8308    -101.112     16.3573    78.8883      
1 1 1 16 15 17 o 0 39.8119 14.4319   25.2601    171.096      18.9849    -8.9039      
1 1 1 16 15 18 o 0 42.0973 13.8501   32.7105    132.196      4.9069     -47.8038     
1 1 1 16 15 19 o 0 36.9856 14.7426   ?          ?            ?          ?            
1 1 1 16 15 20 o 0 36.0648 17.0853   ?          ?            ?          ?            
1 1 1 16 16 0  o 0 819.018 38.7802   761.216    180          196.72     2.30055e-14  
1 1 1 16 16 1  o 0 25.9795 15.5644   4.06253    -90          58.7147    90           
1 1 1 16 16 2  o 0 317.339 12.2554   292.352    180          70.7797    180          
1 1 1 16 16 3  o 0 196.598 8.8729    179.769    90           17.2468    -90          
1 1 1 16 16 4  o 0 309.536 11.057    280.749    180          107.783    180          
1 1 1 16 16 5  o 0 133.654 9.41828   42.9405    -90          29.8344    -90          
1 1 1 16 16 6  o 0 179.206 7.68828   158.836    0            4.55374    -1.22994e-13 
1 1 1 16 16 7  o 0 292.048 11.099    255.113    90           109.456    90           
1 1 1 16 16 8  o 0 13.8585 10.0607   1.82309    0            48.032     -180         
1 1 1 16 16 9  o 0 158.734 7.74893   140.393    90           87.7621    90           
1 1 1 16 16 10 o 0 245.61  9.68828   227.526    0            58.7916    0            
1 1 1 16 16 11 o 0 304.755 12.7461   275.752    90           28.2331    90           
1 1 1 16 16 12 o 0 21.61   13.7227   4.06783    180          14.9686    1.90685e-15  
1 1 1 16 16 13 o 0 90.4978 8.60627   77.5794    90           21.9904    -90          
1 1 1 16 16 14 f 1 98.4249 9.62311   100.413    180          17.6996    -7.39662e-15 
1 1 1 16 16 15 o 0 108.985 8.29625   107.597    90           28.244     90           
1 1 1 16 16 16 o 0 22.1618 14.2719   15.0596    0            14.6348    180          
1 1 1 16 16 17 o 0 50.228  15.0758   40.9276    -90          30.3484    -90          
1 1 1 16 16 18 o 0 21.1157 14.7693   ?          ?            ?          ?            
1 1 1 16 16 19 o 0 68.7582 25.5101   ?          ?            ?          ?            
1 1 1 16 16 20 o 0 14.5127 10.246    ?          ?            ?          ?            
1 1 1 17 0  1  o 0 116.366 7.48834   111.023    -135         115.095    45           
1 1 1 17 0  2  o 0 75.5937 8.98643   4.28929    180          3.47386    7.32511e-13  
1 1 1 17 0  3  o 0 953.903 36.9074   882.61     -45          96.4891    -45          
1 1 1 17 0  4  o 0 310.022 13.191    283.792    -90          77.0323    -90          
1 1 1 17 0  5  o 0 124.238 7.26227   76.8812    -135         13.9319    -135         
1 1 1 17 0  6  o 0 73.35   12.8252   45.9352    0            63.5545    180          
1 1 1 17 0  7  o 0 67.1776 17.6423   26.6059    -45          38.4401    135          
1 1 1 17 0  8  o 0 611.876 28.9615   558.673    -90          131.776    -90          
1 1 1 17 0  9  o 0 340.028 16.8383   304.256    45           6.65986    -135         
1 1 1 17 0  10 o 0 214.337 11.6153   187.536    0            7.85499    1.0844e-13   
1 1 1 17 0  11 o 0 333.338 13.4016   319.422    -45          83.8884    -45          
1 1 1 17 0  12 o 0 122.285 8.2358    112.721    90           10.7265    90           
1 1 1 17 0  13 o 0 90.5113 8.39268   80.3711    -135         30.7326    -135         
1 1 1 17 0  14 o 0 96.4053 7.87081   83.8618    180          30.7978    180          
1 1 1 17 0  15 o 0 43.9485 17.2757   33.0285    -45          3.88094    135          
1 1 1 17 0  16 o 0 19.755  12.7885   8.53592    90           23.366     -90          
1 1 1 17 0  17 o 0 34.7072 15.6959   32.3122    45           10.6386    -135         
1 1 1 17 0  18 o 0 87.6262 12.9781   81.2661    0            18.2151    5.44704e-15  
1 1 1 17 0  19 o 0 27.7203 16.3738   21.659     -45          3.58755    -45          
1 1 1 17 0  20 o 0 16.2869 11.5308   ?          ?            ?          ?            
1 1 1 17 0  21 o 0 34.6713 20.741    ?          ?            ?          ?            
1 1 1 17 1  0  o 0 269.083 10.5123   261.202    0            67.1069    6.73892e-13  
1 1 1 17 1  1  o 0 210.638 6.5782    167.223    -51.4956     48.9893    128.504      
1 1 1 17 1  2  o 0 399.101 12.6883   365.857    -148.667     1.92534    31.3325      
1 1 1 17 1  3  o 0 564.371 14.9231   554.345    -147.895     72.8805    -147.895     
1 1 1 17 1  4  o 0 578.547 16.0381   643.712    179.99       238.489    179.99       
1 1 1 17 1  5  o 0 283.755 8.18853   210.049    46.5846      78.3022    -133.415     
1 1 1 17 1  6  o 0 376.182 11.424    364.852    -4.08464     73.1049    -4.08464     
1 1 1 17 1  7  o 0 527.48  18.0254   452.323    -48.7417     67.3292    131.258      
1 1 1 17 1  8  o 0 183.612 6.76782   127.62     -105.001     55.4575    74.999       
1 1 1 17 1  9  o 0 178.897 7.04248   201.179    -7.3894      104.867    -7.3894      
1 1 1 17 1  10 o 0 219.146 7.63841   187.19     133.523      2.06656    133.523      
1 1 1 17 1  11 o 0 145.038 5.68036   97.2271    39.5242      68.4549    -140.476     
1 1 1 17 1  12 o 0 169.97  5.96925   175.048    162.129      52.3595    162.129      
1 1 1 17 1  13 f 1 309.911 9.26311   316.829    154.068      76.4382    154.068      
1 1 1 17 1  14 o 0 236.928 6.50279   250.129    13.0277      90.0183    13.0277      
1 1 1 17 1  15 o 0 114.135 5.55268   116.878    -38.0298     47.508     -38.0298     
1 1 1 17 1  16 f 1 45.0006 9.88873   31.4257    54.5633      5.45989    -125.437     
1 1 1 17 1  17 o 0 105.758 5.60629   110.864    29.8048      21.7282    29.8048      
1 1 1 17 1  18 o 0 102.323 7.57846   106.475    -100.912     25.5835    -100.912     
1 1 1 17 1  19 o 0 30.4646 12.352    17.3127    -127.096     13.9413    52.9038      
1 1 1 17 1  20 o 0 48.016  16.1946   ?          ?            ?          ?            
1 1 1 17 1  21 o 0 49.8013 22.8199   ?          ?            ?          ?            
1 1 1 17 2  0  o 0 134.711 6.34764   130.497    180          128.415    8.77464e-14  
1 1 1 17 2  1  o 0 326.543 8.76402   221.908    163.784      173.787    -16.2156     
1 1 1 17 2  2  o 0 164.668 5.08406   135.615    -109.644     1.14124    70.3556      
1 1 1 17 2  3  o 0 328.856 10.3872   270.1      147.753      54.8374    -32.2475     
1 1 1 17 2  4  o 0 255.827 7.56024   220.589    -71.6154     7.88133    108.385      
1 1 1 17 2  5  o 0 393.079 11.5866   297.798    88.5662      104.522    -91.4338     
1 1 1 17 2  6  o 0 333.186 10.7524   291.783    -134.385     4.23237    -134.385     
1 1 1 17 2  7  o 0 205.245 7.01122   123.764    33.5104      114.516    -146.49      
1 1 1 17 2  8  o 0 247.52  8.21144   196.523    -91.3211     39.7959    88.6789      
1 1 1 17 2  9  o 0 247.679 7.83967   200.059    -50.7407     33.428     129.259      
1 1 1 17 2  10 o 0 304.023 8.69363   250.464    -79.4116     22.7841    100.588      
1 1 1 17 2  11 o 0 256.168 7.92762   214.735    -16.2748     51.4316    163.725      
1 1 1 17 2  12 o 0 134.968 5.20901   119.445    -123.404     9.16439    -123.404     
1 1 1 17 2  13 o 0 145.416 5.23274   108.119    86.6474      40.5918    -93.3526     
1 1 1 17 2  14 o 0 131.912 5.68448   99.8372    -130.891     24.5522    49.109       
1 1 1 17 2  15 o 0 66.5905 7.51097   42.7885    -34.6865     18.8659    145.313      
1 1 1 17 2  16 o 0 65.9045 6.99582   66.9649    -94.2671     16.4095    -94.2671     
1 1 1 17 2  17 o 0 29.3277 11.5294   2.12728    95.2752      43.5493    -84.7248     
1 1 1 17 2  18 o 0 77.1262 8.29706   68.0708    53.7636      4.04886    -126.236     
1 1 1 17 2  19 o 0 28.1082 12.6585   22.0405    -179.833     7.16455    -179.833     
1 1 1 17 2  20 o 0 65.3347 12.6627   ?          ?            ?          ?            
1 1 1 17 2  21 o 0 28.6768 13.3032   ?          ?            ?          ?            
1 1 1 17 3  0  o 0 118.753 7.82887   1.63867    0            0.438284   -2.35939e-11 
1 1 1 17 3  1  o 0 349.224 9.30045   220.087    32.8845      206.198    -147.116     
1 1 1 17 3  2  f 1 314.811 8.76906   314.968    -17.6672     60.1252    -17.6672     
1 1 1 17 3  3  o 0 291.847 8.12448   301.003    118.907      82.947     118.907      
1 1 1 17 3  4  o 0 251.49  6.8973    210.85     105.721      19.0566    -74.2789     
1 1 1 17 3  5  o 0 162.887 6.22247   130.589    -27.4408     2.44658    -27.4408     
1 1 1 17 3  6  o 0 38.9428 12.8544   51.5526    43.7489      123.24     43.7489      
1 1 1 17 3  7  o 0 388.198 12.5104   440.931    170.977      178.967    170.977      
1 1 1 17 3  8  o 0 163.029 6.98764   74.9407    -7.23062     124.603    172.769      
1 1 1 17 3  9  o 0 208.684 7.13889   221.249    161.672      85.8948    161.672      
1 1 1 17 3  10 o 0 164.296 5.95192   55.9602    -92.4921     165.473    87.5079      
1 1 1 17 3  11 o 0 122.016 5.58956   121.972    83.9514      44.8559    83.9514      
1 1 1 17 3  12 o 0 145.407 5.98204   129.823    -145.143     3.44254    34.8568      
1 1 1 17 3  13 o 0 74.5085 7.22413   18.3734    130.333      89.2417    -49.6667     
1 1 1 17 3  14 o 0 109.504 5.69597   61.052     -74.0531     62.4797    105.947      
1 1 1 17 3  15 o 0 44.8813 11.2525   16.127     -178.978     7.09423    -178.978     
1 1 1 17 3  16 o 0 76.1356 6.76891   95.0472    59.7265      57.7994    59.7265      
1 1 1 17 3  17 o 0 99.888  5.43104   96.0222    -65.2879     3.90127    -65.2879     
1 1 1 17 3  18 o 0 29.7462 11.8973   25.759     106.963      7.89595    106.963      
1 1 1 17 3  19 o 0 46.4467 11.8381   39.4965    -121.482     1.18149    -121.482     
1 1 1 17 3  20 o 0 27.8244 12.7007   ?          ?            ?          ?            
1 1 1 17 3  21 o 0 33.7143 16.3332   ?          ?            ?          ?            
1 1 1 17 4  0  o 0 87.1131 9.12303   44.6169    180          23.4024    -6.42158e-14 
1 1 1 17 4  1  o 0 359.046 9.94312   248.564    121.871      166.068    -58.1287     
1 1 1 17 4  2  o 0 470.392 12.3619   458.841    177.037      52.2969    177.037      
1 1 1 17 4  3  o 0 332.052 10.2157   255.056    70.6704      89.8806    -109.33      
1 1 1 17 4  4  o 0 531.092 14.0128   448.155    108.404      64.7153    -71.5962     
1 1 1 17 4  5  o 0 252.511 7.21526   187.251    36.6983      63.5192    -143.302     
1 1 1 17 4  6  o 0 612.995 18.095    578.881    -142.107     77.1492    -142.107     
1 1 1 17 4  7  o 0 809.138 27.9739   811.329    39.7115      131.452    39.7115      
1 1 1 17 4  8  o 0 258.206 8.52781   259.134    77.6788      60.0276    77.6788      
1 1 1 17 4  9  o 0 302.347 10.411    242.134    116.203      46.6984    -63.7972     
1 1 1 17 4  10 o 0 126.371 6.51308   98.0283    171.724      3.24751    -8.27626     
1 1 1 17 4  11 o 0 97.3936 5.91712   76.2114    -56.5338     32.0117    -56.5338     
1 1 1 17 4  12 o 0 115.129 5.99208   145.041    59.0229      97.0314    59.0229      
1 1 1 17 4  13 o 0 90.302  6.46039   38.7495    91.1819      77.3189    -88.8181     
1 1 1 17 4  14 o 0 72.1792 7.44768   34.7005    -60.6163     45.7728    119.384      
1 1 1 17 4  15 o 0 55.999  10.1798   45.7092    -115.863     15.0985    -115.863     
1 1 1 17 4  16 o 0 100.236 4.98788   100.059    116.77       7.76387    116.77       
1 1 1 17 4  17 o 0 77.0247 7.87997   79.392     52.7485      16.8351    52.7485      
1 1 1 17 4  18 o 0 35.4554 11.1499   22.4947    51.2454      15.5358    -128.755     
1 1 1 17 4  19 o 0 26.8594 12.2122   10.4747    -114.38      65.3106    -114.38      
1 1 1 17 4  20 o 0 37.4113 14.3158   ?          ?            ?          ?            
1 1 1 17 4  21 o 0 35.0777 16.6904   ?          ?            ?          ?            
1 1 1 17 5  0  o 0 114.392 6.96126   102.246    180          52.8122    4.12471e-14  
1 1 1 17 5  1  o 0 311.761 8.58779   348.176    -143.209     134.222    -143.209     
1 1 1 17 5  2  o 0 659.543 16.9199   655.04     -136.455     92.6563    -136.455     
1 1 1 17 5  3  o 0 235.456 7.3183    201.182    -99.1698     9.71702    80.8302      
1 1 1 17 5  4  o 0 228.421 7.04858   118.595    -137.096     163.135    42.9045      
1 1 1 17 5  5  o 0 654.838 19.4775   558.178    8.16701      53.7511    -171.833     
1 1 1 17 5  6  o 0 599.62  17.0863   606.794    -150.52      160.602    -150.52      
1 1 1 17 5  7  f 1 263.617 7.84756   305.053    -29.3106     153.51     -29.3106     
1 1 1 17 5  8  o 0 369.741 11.2176   367.203    143.217      71.6897    143.217      
1 1 1 17 5  9  o 0 238.852 8.0572    195.403    71.2578      23.6907    -108.742     
1 1 1 17 5  10 f 1 171.258 6.47794   137.045    153.771      9.31283    -26.2291     
1 1 1 17 5  11 o 0 108.108 6.19529   47.7618    167.866      92.1929    -12.1345     
1 1 1 17 5  12 o 0 138.824 5.9176    111.764    4.63337      26.3379    -175.367     
1 1 1 17 5  13 o 0 206.093 7.57311   166.415    -23.1365     32.6673    156.864      
1 1 1 17 5  14 o 0 42.4892 11.0795   6.6637     155.604      3.88735    -24.3965     
1 1 1 17 5  15 o 0 132.002 5.66794   109.355    -44.5334     1.4035     -44.5334     
1 1 1 17 5  16 o 0 86.9468 5.90823   90.327     -144.773     17.2891    -144.773     
1 1 1 17 5  17 o 0 67.8714 6.79536   73.3869    117.441      24.3809    117.441      
1 1 1 17 5  18 o 0 26.466  11.3561   16.7653    26.3391      6.85768    -153.661     
1 1 1 17 5  19 o 0 31.6519 12.8827   14.1014    173.99       22.9954    -6.01041     
1 1 1 17 5  20 o 0 35.0783 14.3361   ?          ?            ?          ?            
1 1 1 17 5  21 o 0 34.666  17.3821   ?          ?            ?          ?            
1 1 1 17 6  0  o 0 46.375  13.759    5.47447    0            20.9601    180          
1 1 1 17 6  1  o 0 507.089 13.3275   416.474    64.9263      104.063    -115.074     
1 1 1 17 6  2  o 0 938.893 22.8548   913.849    -27.9167     95.2849    -27.9167     
1 1 1 17 6  3  o 0 593.6   16.5234   524.618    90.0783      31.5333    -89.9217     
1 1 1 17 6  4  o 0 567.955 16.1343   481.643    -144.611     59.0753    35.3886      
1 1 1 17 6  5  o 0 182.492 5.7706    114.131    -120.911     75.9553    59.0895      
1 1 1 17 6  6  o 0 73.2506 7.08682   0.142337   -98.4835     3.56273    81.5165      
1 1 1 17 6  7  o 0 171.428 6.22485   126.137    128.383      34.4181    -51.6171     
1 1 1 17 6  8  o 0 239.635 8.08626   158.367    -178.014     107.997    1.98574      
1 1 1 17 6  9  o 0 111.813 6.34643   50.5023    -142.035     80.5008    37.9646      
1 1 1 17 6  10 o 0 209.583 7.52398   190.134    -108.448     30.2388    -108.448     
1 1 1 17 6  11 o 0 202.794 7.12275   200.562    38.0306      31.2244    38.0306      
1 1 1 17 6  12 o 0 119.296 5.46373   140.532    -86.6385     75.931     -86.6385     
1 1 1 17 6  13 o 0 195.486 6.52271   157.865    -43.7253     29.3496    136.275      
1 1 1 17 6  14 o 0 127.725 4.89904   118.516    -162.956     24.454     -162.956     
1 1 1 17 6  15 o 0 209.696 6.63484   178.638    132.505      8.85589    132.505      
1 1 1 17 6  16 o 0 153.699 6.68448   182.659    35.7106      66.5173    35.7106      
1 1 1 17 6  17 o 0 77.0518 6.92908   66.7063    -104.615     8.79251    75.385       
1 1 1 17 6  18 o 0 40.8664 12.6092   36.654     34.9549      3.9723     34.9549      
1 1 1 17 6  19 o 0 30.9976 12.1265   25.9271    -150.748     6.70327    -150.748     
1 1 1 17 6  20 o 0 31.3445 13.6557   ?          ?            ?          ?            
1 1 1 17 6  21 o 0 24.4933 11.2966   ?          ?            ?          ?            
1 1 1 17 7  0  o 0 317.627 11.4777   296.391    180          20.3118    -6.10308e-14 
1 1 1 17 7  1  o 0 1099.81 27.2538   1091.21    -140.891     145.835    -140.891     
1 1 1 17 7  2  o 0 114.994 5.57463   62.5875    131.701      30.5378    -48.2988     
1 1 1 17 7  3  o 0 675.893 19.2466   711.715    -176.968     197.764    -176.968     
1 1 1 17 7  4  o 0 165.226 5.63833   121.25     -108.685     25.4126    71.3155      
1 1 1 17 7  5  o 0 263.101 7.23928   295.523    169.099      151.223    169.099      
1 1 1 17 7  6  o 0 182.196 6.44266   187.668    -61.978      82.4844    -61.978      
1 1 1 17 7  7  o 0 164.589 6.38829   138.855    88.7868      13.4835    88.7868      
1 1 1 17 7  8  o 0 488.361 14.7304   499.603    76.916       126.331    76.916       
1 1 1 17 7  9  o 0 262.355 8.34915   236.353    82.6098      19.7864    82.6098      
1 1 1 17 7  10 o 0 158.559 6.13526   139.522    62.1263      23.0747    62.1263      
1 1 1 17 7  11 o 0 204.279 6.39185   193.089    -59.3306     14.04      -59.3306     
1 1 1 17 7  12 o 0 128.345 5.48796   127.113    -87.6413     27.9686    -87.6413     
1 1 1 17 7  13 o 0 24.6675 10.8344   9.68274    132.359      30.9799    132.359      
1 1 1 17 7  14 o 0 62.5316 8.54301   29.5476    -157.519     35.5798    22.4813      
1 1 1 17 7  15 o 0 79.3546 6.40599   96.6267    -140.005     45.4771    -140.005     
1 1 1 17 7  16 o 0 134.39  5.91126   157.443    68.0651      56.1225    68.0651      
1 1 1 17 7  17 o 0 91.9079 6.03265   97.6131    -36.9357     25.4789    -36.9357     
1 1 1 17 7  18 o 0 27.533  11.9556   16.1835    -176.81      11.0072    3.18961      
1 1 1 17 7  19 o 0 26.6873 12.304    17.0062    126.16       4.33385    -53.8404     
1 1 1 17 7  20 o 0 42.4618 12.4245   ?          ?            ?          ?            
1 1 1 17 7  21 o 0 15.1121 7.23108   ?          ?            ?          ?            
1 1 1 17 8  0  o 0 915.84  30.938    849.709    180          42.9713    -1.89183e-13 
1 1 1 17 8  1  o 0 235.12  6.55863   166.291    56.7206      83.3902    -123.279     
1 1 1 17 8  2  o 0 312.499 8.31559   296.34     -32.2528     36.9491    -32.2528     
1 1 1 17 8  3  o 0 381.292 10.0123   323.026    -142.684     34.5387    37.3165      
1 1 1 17 8  4  o 0 682.696 18.606    529.627    -174.41      161.712    5.59028      
1 1 1 17 8  5  o 0 441.727 13.5871   400.37     104.404      27.6139    104.404      
1 1 1 17 8  6  o 0 418.717 13.0896   400.248    69.3113      36.4855    69.3113      
1 1 1 17 8  7  o 0 149.174 6.26984   110.269    -121.669     13.6051    58.331       
1 1 1 17 8  8  o 0 56.3723 11.0634   1.73389    -70.7644     49.3969    109.236      
1 1 1 17 8  9  o 0 284.127 9.3873    269.84     -141.594     50.3686    -141.594     
1 1 1 17 8  10 o 0 266.437 8.68598   247.186    -27.7735     47.0299    -27.7735     
1 1 1 17 8  11 o 0 152.659 5.92034   77.7792    -57.4885     119.251    122.511      
1 1 1 17 8  12 o 0 129.997 5.68692   145.172    36.6126      64.0838    36.6126      
1 1 1 17 8  13 o 0 49.6637 9.20749   10.704     -60.5503     51.3685    119.45       
1 1 1 17 8  14 o 0 31.3952 11.5389   4.17565    -154.061     29.9843    -154.061     
1 1 1 17 8  15 o 0 74.3611 7.5181    74.4994    123.133      8.52977    123.133      
1 1 1 17 8  16 o 0 103.036 5.94877   121.252    -59.1329     44.7678    -59.1329     
1 1 1 17 8  17 o 0 30.7363 11.6548   16.261     53.5485      0.375709   53.5485      
1 1 1 17 8  18 o 0 51.4617 12.3998   48.5987    -37.9199     7.93753    -37.9199     
1 1 1 17 8  19 o 0 68.1859 11.0637   ?          ?            ?          ?            
1 1 1 17 8  20 o 0 40.8737 15.2471   ?          ?            ?          ?            
1 1 1 17 9  0  o 0 513.974 19.2367   473.803    180          30.4218    2.01502e-14  
1 1 1 17 9  1  o 0 361.272 8.87778   263.822    71.3895      123.74     -108.611     
1 1 1 17 9  2  o 0 304.657 8.05191   160.438    1.43944      222.824    -178.561     
1 1 1 17 9  3  o 0 507.836 12.2419   403.707    -55.1995     101.365    124.801      
1 1 1 17 9  4  o 0 64.6851 7.76259   19.3684    116.842      89.8301    116.842      
1 1 1 17 9  5  o 0 400.92  11.229    417.722    -88.8431     142.385    -88.8431     
1 1 1 17 9  6  o 0 690.353 18.0598   671.011    35.6908      76.2198    35.6908      
1 1 1 17 9  7  o 0 434.093 12.6093   364.434    -62.752      53.7557    117.248      
1 1 1 17 9  8  o 0 129.57  6.17481   84.6483    123.273      44.9869    -56.7265     
1 1 1 17 9  9  o 0 90.7718 6.94433   44.8952    42.3422      43.8611    -137.658     
1 1 1 17 9  10 o 0 216.214 6.85967   261.65     84.1981      127.164    84.1981      
1 1 1 17 9  11 o 0 206.291 6.68532   212.5      -36.5034     54.0077    -36.5034     
1 1 1 17 9  12 o 0 212.091 6.76643   221.383    -170.815     62.5015    -170.815     
1 1 1 17 9  13 o 0 86.0212 6.70137   76.0214    -109.176     14.4636    -109.176     
1 1 1 17 9  14 o 0 189.172 7.42638   165.469    -88.5453     10.2946    -88.5453     
1 1 1 17 9  15 o 0 66.451  8.04774   65.1566    -133.385     8.50896    -133.385     
1 1 1 17 9  16 o 0 97.7717 5.76328   81.6112    -173.139     24.7636    6.86116      
1 1 1 17 9  17 o 0 41.8452 12.8305   29.4579    -145.647     10.8004    34.353       
1 1 1 17 9  18 o 0 48.8108 14.2107   57.4977    149.613      34.247     149.613      
1 1 1 17 9  19 o 0 48.7932 15.3278   ?          ?            ?          ?            
1 1 1 17 9  20 o 0 36.747  14.9133   ?          ?            ?          ?            
1 1 1 17 9  21 o 0 21.1961 9.19765   ?          ?            ?          ?            
1 1 1 17 10 0  o 0 317.781 12.7099   290.89     0            44.1705    -5.94199e-15 
1 1 1 17 10 1  f 1 781.51  18.3537   791.519    -61.1953     166.104    -61.1953     
1 1 1 17 10 2  o 0 172.609 5.39972   101.2      155.255      86.4715    -24.7451     
1 1 1 17 10 3  o 0 420.718 10.8802   315.859    -28.001      113.519    151.999      
1 1 1 17 10 4  o 0 605.353 15.9562   543.482    -92.2804     19.4925    -92.2804     
1 1 1 17 10 5  o 0 95.2757 6.29523   22.8063    -26.0092     78.018     153.991      
1 1 1 17 10 6  o 0 331.003 9.96007   293.654    26.927       4.89529    -153.073     
1 1 1 17 10 7  o 0 267.873 9.02646   235.836    50.6381      2.73392    -129.362     
1 1 1 17 10 8  o 0 174.581 5.90974   143.232    -119.332     9.18207    60.6683      
1 1 1 17 10 9  o 0 234.636 6.81998   197.601    -116.668     2.33381    63.3324      
1 1 1 17 10 10 o 0 194.572 6.43045   232.103    -51.6989     113.939    -51.6989     
1 1 1 17 10 11 o 0 68.5982 8.01495   1.35873    105.119      105.586    105.119      
1 1 1 17 10 12 o 0 142.25  6.37869   133.501    -14.6271     17.1711    -14.6271     
1 1 1 17 10 13 o 0 436.168 13.7147   366.047    178.289      32.72      -1.71113     
1 1 1 17 10 14 o 0 80.5623 6.29817   54.5478    -129.891     21.4853    50.1091      
1 1 1 17 10 15 o 0 36.5222 11.3525   15.1127    90.1311      17.9563    -89.8689     
1 1 1 17 10 16 o 0 74.6403 6.99853   89.355     -125.211     41.0199    -125.211     
1 1 1 17 10 17 o 0 63.3926 10.0064   68.7807    34.3135      27.1165    34.3135      
1 1 1 17 10 18 o 0 65.3819 10.5826   59.8753    107.027      5.03114    107.027      
1 1 1 17 10 19 f 1 36.2462 13.399    ?          ?            ?          ?            
1 1 1 17 10 20 o 0 34.3056 16.1724   ?          ?            ?          ?            
1 1 1 17 10 21 o 0 20.4466 9.61275   ?          ?            ?          ?            
1 1 1 17 11 0  o 0 226.074 9.80666   205.299    180          29.5657    -180         
1 1 1 17 11 1  o 0 446.85  10.9787   332.025    69.6026      134.991    -110.397     
1 1 1 17 11 2  o 0 485.462 12.2272   417.203    136.141      28.5001    -43.8588     
1 1 1 17 11 3  o 0 801.191 19.8318   747.394    177.648      73.0315    177.648      
1 1 1 17 11 4  o 0 190.756 5.92189   90.7055    2.8177       136.985    -177.182     
1 1 1 17 11 5  o 0 279.445 7.64493   268.373    -171.861     40.2165    -171.861     
1 1 1 17 11 6  o 0 251.921 7.80992   209.454    42.3545      21.1005    -137.646     
1 1 1 17 11 7  o 0 435.641 12.8579   336.838    -77.4249     102.847    102.575      
1 1 1 17 11 8  o 0 232.857 7.12917   172.987    113.055      55.2704    -66.9453     
1 1 1 17 11 9  o 0 175.255 6.51341   122.699    -141.438     45.3974    38.5621      
1 1 1 17 11 10 o 0 174.997 6.05718   145.75     29.7647      26.2868    -150.235     
1 1 1 17 11 11 o 0 167.755 5.66782   177.816    126.685      52.8308    126.685      
1 1 1 17 11 12 o 0 242.491 7.20641   248.502    69.6839      65.182     69.6839      
1 1 1 17 11 13 o 0 295.637 8.82217   249.304    -96.2176     15.3035    83.7824      
1 1 1 17 11 14 o 0 104.606 5.98297   50.724     -88.1156     71.799     91.8844      
1 1 1 17 11 15 o 0 133.085 5.1957    153.004    -105.702     44.8761    -105.702     
1 1 1 17 11 16 o 0 73.2968 8.16721   64.2184    -95.9269     8.64988    84.0731      
1 1 1 17 11 17 o 0 75.4714 8.1733    73.1804    -31.5091     10.9892    -31.5091     
1 1 1 17 11 18 o 0 32.9787 12.6017   29.9878    96.6159      9.98935    96.6159      
1 1 1 17 11 19 o 0 41.3787 13.1779   ?          ?            ?          ?            
1 1 1 17 11 20 o 0 35.4709 16.7313   ?          ?            ?          ?            
1 1 1 17 11 21 o 0 18.8425 9.45446   ?          ?            ?          ?            
1 1 1 17 12 0  o 0 487.503 18.0112   439.356    0            129.832    6.16006e-14  
1 1 1 17 12 1  o 0 593.945 15.2737   548.082    -128.543     38.5533    -128.543     
1 1 1 17 12 2  o 0 427.481 10.9413   387.157    -26.1697     23.3736    -26.1697     
1 1 1 17 12 3  o 0 247.451 6.84121   189.64     -81.3335     40.534     98.6665      
1 1 1 17 12 4  o 0 641.833 17.9996   726.202    50.4592      270.951    50.4592      
1 1 1 17 12 5  o 0 113.284 6.41354   45.6605    7.1673       75.2877    -172.833     
1 1 1 17 12 6  o 0 207.24  7.74776   210.552    149.829      60.5708    149.829      
1 1 1 17 12 7  o 0 257.334 8.18731   238.873    71.0849      29.2407    71.0849      
1 1 1 17 12 8  o 0 169.01  5.72976   98.0474    34.3369      88.8355    -145.663     
1 1 1 17 12 9  o 0 95.1223 6.94099   64.7497    -143.501     24.9229    -143.501     
1 1 1 17 12 10 o 0 83.0656 7.08831   39.2948    158.712      47.3679    -21.2878     
1 1 1 17 12 11 f 1 282.834 9.63742   310.002    -36.6753     104.49     -36.6753     
1 1 1 17 12 12 o 0 61.3533 9.58656   45.2349    -79.9118     8.4273     -79.9118     
1 1 1 17 12 13 f 1 123.917 5.41675   88.6953    -14.2133     31.1819    165.787      
1 1 1 17 12 14 o 0 46.2914 11.5037   23.3219    177.283      18.3775    -2.7175      
1 1 1 17 12 15 o 0 96.6449 5.92562   101.422    -156.786     17.9528    -156.786     
1 1 1 17 12 16 o 0 56.3035 9.74581   36.7817    151.846      29.4749    -28.1536     
1 1 1 17 12 17 o 0 32.9029 11.1446   16.9764    90.718       15.3878    -89.282      
1 1 1 17 12 18 o 0 42.3361 12.4625   14.7259    15.8859      43.1805    -164.114     
1 1 1 17 12 19 o 0 30.4086 12.7695   ?          ?            ?          ?            
1 1 1 17 12 20 o 0 32.4559 14.3027   ?          ?            ?          ?            
1 1 1 17 13 0  o 0 694.017 22.0381   620.246    180          34.331     180          
1 1 1 17 13 1  o 0 535.304 12.3246   510.704    -133.039     78.1896    -133.039     
1 1 1 17 13 2  o 0 499.261 13.2486   419.907    -3.10116     34.4676    176.899      
1 1 1 17 13 3  o 0 518.57  14.9385   530.587    -53.2331     107.375    -53.2331     
1 1 1 17 13 4  o 0 483.658 14.3858   541.458    5.10052      205.144    5.10052      
1 1 1 17 13 5  o 0 147.825 5.32925   92.0297    -113.33      53.4968    66.6696      
1 1 1 17 13 6  o 0 330.414 10.5161   315.588    -174.939     45.3402    -174.939     
1 1 1 17 13 7  o 0 214.236 7.58162   185.903    -129.74      4.18297    -129.74      
1 1 1 17 13 8  o 0 145.732 6.0761    150.287    64.9824      75.3332    64.9824      
1 1 1 17 13 9  o 0 103.907 6.57363   61.0987    -18.063      54.5415    161.937      
1 1 1 17 13 10 o 0 252.593 7.24972   240.298    -109.192     18.2531    -109.192     
1 1 1 17 13 11 o 0 81.1737 6.7265    56.517     60.1663      23.5157    -119.834     
1 1 1 17 13 12 o 0 220.408 7.13422   146.078    -107.648     96.373     72.3517      
1 1 1 17 13 13 o 0 142.211 5.94655   135.168    -17.2101     32.5295    -17.2101     
1 1 1 17 13 14 o 0 36.7795 12.3824   12.6363    141.242      30.3359    -38.7577     
1 1 1 17 13 15 o 0 58.6651 7.62598   22.4743    48.2288      63.5247    -131.771     
1 1 1 17 13 16 o 0 60.3957 8.73596   68.5181    35.5862      31.2081    35.5862      
1 1 1 17 13 17 o 0 23.6527 10.7505   13.5056    -168.306     2.685      -168.306     
1 1 1 17 13 18 o 0 29.7693 12.8234   4.73055    -43.016      39.544     136.984      
1 1 1 17 13 19 o 0 29.3812 13.1471   ?          ?            ?          ?            
1 1 1 17 13 20 o 0 36.6399 17.3112   ?          ?            ?          ?            
1 1 1 17 14 0  o 0 324.966 10.8971   287.899    180          33.8103    -180         
1 1 1 17 14 1  o 0 162.992 5.47526   120.462    39.9996      32.4141    -140         
1 1 1 17 14 2  o 0 272.686 7.09472   285.195    -67.1324     86.5526    -67.1324     
1 1 1 17 14 3  o 0 362.111 10.5017   295.761    -150.629     64.1139    29.3707      
1 1 1 17 14 4  o 0 154.553 6.4681    104.907    -117.411     40.9692    62.5891      
1 1 1 17 14 5  o 0 129.292 5.95573   98.2827    -69.6916     17.8695    110.308      
1 1 1 17 14 6  o 0 477.647 12.9889   407.215    126.382      32.5595    -53.6183     
1 1 1 17 14 7  o 0 80.02   7.3406    20.4527    -89.9162     166.826    -89.9162     
1 1 1 17 14 8  o 0 142.347 5.61541   135.776    167.462      49.7818    167.462      
1 1 1 17 14 9  o 0 204.502 7.12794   160.291    -125.5       56.9212    54.4999      
1 1 1 17 14 10 o 0 105.111 5.95695   99.1357    -29.8542     14.201     -29.8542     
1 1 1 17 14 11 o 0 170.334 6.01306   187.482    173.979      73.8197    173.979      
1 1 1 17 14 12 o 0 147.87  5.50318   114.716    34.9301      25.8073    -145.07      
1 1 1 17 14 13 o 0 133.193 5.4491    125.22     -176.467     26.9202    -176.467     
1 1 1 17 14 14 o 0 40.2237 11.9491   4.54202    9.09379      61.1722    -170.906     
1 1 1 17 14 15 o 0 31.3385 11.0347   16.761     110.751      14.0064    -69.2486     
1 1 1 17 14 16 f 1 129.257 6.57011   145.932    -9.78798     49.1143    -9.78798     
1 1 1 17 14 17 o 0 70.6098 8.25029   80.7017    -93.4486     35.7055    -93.4486     
1 1 1 17 14 18 o 0 18.2371 8.95628   4.55722    -142.318     8.25195    37.6822      
1 1 1 17 14 19 f 1 23.8842 11.5661   ?          ?            ?          ?            
1 1 1 17 14 20 o 0 31.1654 15.1163   ?          ?            ?          ?            
1 1 1 17 15 0  o 0 177.845 7.71229   164.885    0            8.02223    180          
1 1 1 17 15 1  o 0 482.949 11.4197   444.451    -167.583     4.05964    -167.583     
1 1 1 17 15 2  o 0 310.071 8.73331   252.547    -17.5016     51.6564    162.498      
1 1 1 17 15 3  o 0 399.518 10.0618   410.35     19.6441      104.221    19.6441      
1 1 1 17 15 4  o 0 258.939 7.51775   245.996    99.1023      32.8781    99.1023      
1 1 1 17 15 5  o 0 178.773 6.26899   51.8869    -122.361     208.493    57.6394      
1 1 1 17 15 6  o 0 187.36  5.73172   178.32     48.7784      40.3348    48.7784      
1 1 1 17 15 7  o 0 269.831 7.90367   160.357    121.504      142.889    -58.4959     
1 1 1 17 15 8  o 0 83.442  8.05333   40.6574    118.254      30.2157    -61.7461     
1 1 1 17 15 9  o 0 75.3243 7.48958   34.9042    -96.798      26.1591    83.202       
1 1 1 17 15 10 o 0 187.639 6.21211   189.769    -85.4386     39.475     -85.4386     
1 1 1 17 15 11 o 0 86.7851 6.12178   88.9228    68.6009      41.4283    68.6009      
1 1 1 17 15 12 o 0 117.298 5.37279   99.9983    -128.749     2.89844    -128.749     
1 1 1 17 15 13 o 0 102.534 5.67751   81.5011    34.5354      6.08756    -145.465     
1 1 1 17 15 14 f 1 184.15  6.19145   214.442    -58.636      59.8764    -58.636      
1 1 1 17 15 15 o 0 68.8387 6.62422   66.5681    -93.2602     4.1524     -93.2602     
1 1 1 17 15 16 o 0 32.0622 11.9507   19.5842    165.517      0.0285388  165.517      
1 1 1 17 15 17 o 0 33.3597 11.5597   13.1202    -174.481     30.5477    5.51947      
1 1 1 17 15 18 o 0 27.3126 12.2384   ?          ?            ?          ?            
1 1 1 17 15 19 o 0 27.8325 12.6937   ?          ?            ?          ?            
1 1 1 17 15 20 o 0 17.5988 8.74527   ?          ?            ?          ?            
1 1 1 17 16 0  o 0 641.556 21.2739   591.276    0            9.15671    6.63827e-13  
1 1 1 17 16 1  o 0 202.221 6.09563   166.756    -163.388     12.6284    16.612       
1 1 1 17 16 2  o 0 206.65  5.86313   201.358    131.897      56.4769    131.897      
1 1 1 17 16 3  o 0 281.203 7.17899   187.191    33.0048      128.624    -146.995     
1 1 1 17 16 4  o 0 299.179 7.9235    263.506    -162.682     2.56504    17.3184      
1 1 1 17 16 5  o 0 252.28  7.2245    221.29     170.248      3.79292    170.248      
1 1 1 17 16 6  o 0 148.491 5.74688   92.5652    -41.3354     62.0563    138.665      
1 1 1 17 16 7  o 0 288.879 7.79899   187.855    -64.8623     117.16     115.138      
1 1 1 17 16 8  o 0 420.989 10.7935   460.912    -49.6881     125.955    -49.6881     
1 1 1 17 16 9  o 0 62.1596 7.37865   1.02126    -29.1878     80.6246    150.812      
1 1 1 17 16 10 o 0 224.692 6.46658   250.179    21.817       94.7842    21.817       
1 1 1 17 16 11 o 0 80.1608 6.77239   4.67022    -164.186     127.303    15.8137      
1 1 1 17 16 12 o 0 62.1792 8.3315    22.5728    -139.695     51.3757    40.3054      
1 1 1 17 16 13 o 0 174.931 5.3353    133.412    173.896      26.2645    -6.10396     
1 1 1 17 16 14 o 0 66.4691 7.5258    66.0944    46.3181      11.826     46.3181      
1 1 1 17 16 15 o 0 120.604 6.09081   148.698    -140.289     66.8809    -140.289     
1 1 1 17 16 16 o 0 78.0769 7.53738   73.6879    24.4134      5.61117    24.4134      
1 1 1 17 16 17 o 0 22.7156 10.6091   11.3773    -16.1218     8.25659    163.878      
1 1 1 17 16 18 f 1 48.641  15.9352   ?          ?            ?          ?            
1 1 1 17 16 19 o 0 50.246  15.5853   ?          ?            ?          ?            
1 1 1 17 16 20 o 0 13.5406 6.63199   ?          ?            ?          ?            
1 1 1 17 17 0  o 0 90.7656 17.306    14.2325    180          21.8157    6.39673e-14  
1 1 1 17 17 1  o 0 166.053 8.68191   142.054    90           92.3234    90           
1 1 1 17 17 2  o 0 43.6972 19.6726   9.22778    0            16.4271    180          
1 1 1 17 17 3  o 0 148.393 8.16676   133.309    90           80.0579    -90          
1 1 1 17 17 4  o 0 252.849 9.89537   225.136    0            104.793    -2.674e-15   
1 1 1 17 17 5  o 0 94.2229 9.64967   62.7927    -90          14.6571    -90          
1 1 1 17 17 6  o 0 339.847 12.4927   295.569    0            50.0364    2.24916e-14  
1 1 1 17 17 7  o 0 58.0097 16.5996   6.15484    -90          3.42484    90           
1 1 1 17 17 8  o 0 110.363 9.07597   103.891    0            31.1335    180          
1 1 1 17 17 9  o 0 247.016 10.5383   229.204    -90          8.51203    -90          
1 1 1 17 17 10 o 0 64.946  12.2355   40.2459    180          15.1681    -180         
1 1 1 17 17 11 o 0 81.1364 8.98276   63.8588    90           30.7103    90           
1 1 1 17 17 12 o 0 160.426 8.32922   138.653    0            23.1336    0            
1 1 1 17 17 13 o 0 27.8343 15.2617   16.4628    90           16.5186    -90          
1 1 1 17 17 14 o 0 24.3843 14.7262   19.5096    0            41.9504    180          
1 1 1 17 17 15 o 0 112.104 8.55114   108.453    -90          10.9988    -90          
1 1 1 17 17 16 o 0 27.7484 15.6702   14.2667    180          1.84215    5.43414e-14  
1 1 1 17 17 17 o 0 46.8936 13.7916   42.1508    -90          11.4086    -90          
1 1 1 17 17 18 o 0 30.0019 17.7011   ?          ?            ?          ?            
1 1 1 17 17 19 o 0 30.7754 20.6746   ?          ?            ?          ?            
1 1 1 17 17 20 o 0 11.2947 6.31909   ?          ?            ?          ?            
1 1 1 18 0  0  o 0 782.083 36.6403   733.983    180          137.47     180          
1 1 1 18 0  1  o 0 39.0361 16.9969   7.51317    -45          44.1596    135          
1 1 1 18 0  2  o 0 673.059 26.0325   622.635    -90          23.9896    90           
1 1 1 18 0  3  o 0 902.266 31.5156   826.825    45           48.186     45           
1 1 1 18 0  4  o 0 798.168 32.3514   723.468    180          83.5233    6.45429e-14  
1 1 1 18 0  5  o 0 186.011 8.85498   166.06     -45          1.23572    -45          
1 1 1 18 0  6  o 0 615.42  22.5009   543.026    90           2.80532    -90          
1 1 1 18 0  7  o 0 82.0504 12.369    22.6525    -135         13.2087    45           
1 1 1 18 0  8  o 0 213.427 11.2482   192.756    180          34.4043    3.50705e-14  
1 1 1 18 0  9  o 0 385.113 15.8856   340.787    135          12.4944    135          
1 1 1 18 0  10 o 0 202.613 10.1628   175.283    -90          31.0779    90           
1 1 1 18 0  11 o 0 105.72  8.24404   100.019    -135         71.2494    45           
1 1 1 18 0  12 o 0 231.776 10.7952   213.684    0            21.3132    -2.45863e-14 
1 1 1 18 0  13 f 1 32.4602 17.316    11.3332    135          13.1052    -45          
1 1 1 18 0  14 o 0 131.111 7.0561    113.68     90           48.8056    90           
1 1 1 18 0  15 o 0 22.8785 14.0879   1.66053    45           2.67609    -135         
1 1 1 18 0  16 o 0 12.873  9.29913   4.83513    0            37.0343    -180         
1 1 1 18 0  17 f 1 61.5128 13.0604   58.6005    135          15.9499    135          
1 1 1 18 0  18 o 0 13.089  9.42456   1.50592    -90          2.12144    90           
1 1 1 18 0  19 o 0 35.0651 19.4382   30.7596    45           20.4879    -135         
1 1 1 18 0  20 o 0 29.3275 18.4429   ?          ?            ?          ?            
1 1 1 18 0  21 o 0 18.6405 13.1735   ?          ?            ?          ?            
1 1 1 18 1  0  o 0 416.477 14.9023   391.038    0            58.7857    -2.67148e-13 
1 1 1 18 1  1  o 0 270.225 8.29543   179.411    7.60148      130.675    -172.399     
1 1 1 18 1  2  o 0 138.537 5.40553   47.8256    -141.886     135.129    38.114       
1 1 1 18 1  3  o 0 511.294 14.1157   511.447    172          95.97      172          
1 1 1 18 1  4  o 0 307.629 8.48765   256.526    76.0177      29.7047    -103.982     
1 1 1 18 1  5  f 1 237.082 7.02957   212.142    114.929      22.2689    114.929      
1 1 1 18 1  6  o 0 118.596 5.6287    66.683     134.363      21.9716    -45.6373     
1 1 1 18 1  7  o 0 271.71  7.83288   264.359    -51.2235     49.8528    -51.2235     
1 1 1 18 1  8  o 0 167.972 6.69889   183.856    -19.3879     87.4314    -19.3879     
1 1 1 18 1  9  o 0 163.919 5.86216   57.5963    -168.64      165.433    11.3599      
1 1 1 18 1  10 o 0 315.284 9.66948   266.533    -63.6227     4.79065    116.377      
1 1 1 18 1  11 o 0 446.704 12.5998   489.996    19.402       141.144    19.402       
1 1 1 18 1  12 o 0 121.817 5.09214   115.369    -55.8894     15.7112    -55.8894     
1 1 1 18 1  13 o 0 84.0578 6.27389   82.0958    109.789      32.7061    109.789      
1 1 1 18 1  14 o 0 124.528 5.99043   124.352    -77.4934     43.1647    -77.4934     
1 1 1 18 1  15 o 0 104.99  6.14284   89.7471    -145.186     9.78662    -145.186     
1 1 1 18 1  16 o 0 120.772 5.69205   137.692    -80.616      43.3394    -80.616      
1 1 1 18 1  17 o 0 69.6195 7.64608   67.1319    -157.453     7.62192    -157.453     
1 1 1 18 1  18 o 0 55.6037 10.1719   54.5024    -85.2078     11.3455    -85.2078     
1 1 1 18 1  19 o 0 39.8691 13.1993   38.4022    -178.637     13.697     -178.637     
1 1 1 18 1  20 o 0 47.3171 17.3039   ?          ?            ?          ?            
1 1 1 18 1  21 o 0 31.8376 14.6887   ?          ?            ?          ?            
1 1 1 18 2  0  o 0 718.166 26.7091   674        180          6.99072    8.55466e-13  
1 1 1 18 2  1  o 0 719.924 18.5256   683.125    -146.178     30.3262    -146.178     
1 1 1 18 2  2  o 0 724.497 19.6969   730.185    63.884       127.138    63.884       
1 1 1 18 2  3  o 0 804.968 20.8383   879.181    -179.104     290.499    -179.104     
1 1 1 18 2  4  o 0 97.9685 6.07724   32.6586    160.778      19.3037    -19.2218     
1 1 1 18 2  5  o 0 307.574 8.65009   196.797    -179.433     144.434    0.567288     
1 1 1 18 2  6  o 0 193.555 6.63115   179.624    65.8774      51.0359    65.8774      
1 1 1 18 2  7  o 0 302.586 9.73123   260.221    121.612      19.6929    -58.3883     
1 1 1 18 2  8  f 1 235.367 7.78298   177.518    -127.087     60.4391    52.9127      
1 1 1 18 2  9  o 0 124.518 6.02312   66.1258    103.931      72.4747    -76.0691     
1 1 1 18 2  10 o 0 275.005 8.4297    133.743    -162.364     201.515    17.6359      
1 1 1 18 2  11 o 0 147.774 5.76142   144.536    172.868      31.1766    172.868      
1 1 1 18 2  12 o 0 76.5047 8.22351   55.3855    152.128      16.5777    -27.8717     
1 1 1 18 2  13 o 0 148.846 6.18298   137.835    0.157574     17.0824    0.157574     
1 1 1 18 2  14 o 0 21.9875 9.94899   27.6934    102.553      73.4219    102.553      
1 1 1 18 2  15 o 0 24.8473 10.3028   14.6987    -78.3633     61.8383    -78.3633     
1 1 1 18 2  16 o 0 63.7656 8.93332   69.4635    120.769      33.5855    120.769      
1 1 1 18 2  17 o 0 76.9532 7.72574   82.8244    -129.099     25.4776    -129.099     
1 1 1 18 2  18 o 0 57.9816 10.6679   60.1223    34.8271      18.5604    34.8271      
1 1 1 18 2  19 o 0 65.7612 9.40226   45.3597    -102.798     21.9418    77.2017      
1 1 1 18 2  20 o 0 32.0326 14.34     ?          ?            ?          ?            
1 1 1 18 2  21 o 0 9.60833 4.73561   ?          ?            ?          ?            
1 1 1 18 3  0  o 0 39.9019 16.4719   3.68045    0            20.2753    180          
1 1 1 18 3  1  o 0 400.515 10.5646   320.927    72.773       93.3578    -107.227     
1 1 1 18 3  2  o 0 308.929 7.9477    298.183    15.6763      42.9914    15.6763      
1 1 1 18 3  3  o 0 450.134 12.246    447.149    92.3317      82.3038    92.3317      
1 1 1 18 3  4  o 0 99.7548 5.99323   2.99741    -21.2377     141.275    158.762      
1 1 1 18 3  5  o 0 191.647 6.19427   190.648    73.912       78.2233    73.912       
1 1 1 18 3  6  o 0 163.139 6.13932   139.154    -102.884     32.1567    -102.884     
1 1 1 18 3  7  o 0 318.224 9.41891   306.272    162.416      45.7127    162.416      
1 1 1 18 3  8  o 0 74.8002 9.34568   30.8523    164.563      5.14291    -15.4373     
1 1 1 18 3  9  o 0 187.949 6.85677   133.225    -129.137     53.9833    50.8632      
1 1 1 18 3  10 o 0 94.9274 7.41622   23.4152    80.981       100.142    -99.019      
1 1 1 18 3  11 o 0 171.068 6.72078   177.055    132.789      50.2276    132.789      
1 1 1 18 3  12 o 0 36.4205 12.1664   2.86308    -89.6113     12.5707    90.3887      
1 1 1 18 3  13 f 1 126.117 5.48267   143.242    -8.97202     74.5534    -8.97202     
1 1 1 18 3  14 o 0 85.0041 6.41706   48.5085    25.8164      40.3786    -154.184     
1 1 1 18 3  15 o 0 36.5753 10.9314   12.9727    155.286      3.12176    -24.7138     
1 1 1 18 3  16 o 0 29.6533 10.8232   3.31516    -159.474     11.2552    20.5257      
1 1 1 18 3  17 o 0 123.954 6.20996   125.108    -136.03      18.1554    -136.03      
1 1 1 18 3  18 o 0 38.1965 12.313    17.9893    161.71       29.9762    -18.2898     
1 1 1 18 3  19 o 0 30.8541 12.7942   14.4774    4.20556      20.1462    -175.794     
1 1 1 18 3  20 o 0 33.1954 14.0307   ?          ?            ?          ?            
1 1 1 18 3  21 o 0 23.5631 11.5008   ?          ?            ?          ?            
1 1 1 18 4  0  o 0 568.68  20.4522   531.757    0            111.782    2.53999e-14  
1 1 1 18 4  1  o 0 658.317 17.2163   694.144    175.019      173.169    175.019      
1 1 1 18 4  2  o 0 625.735 16.966    610.844    64.7293      75.9013    64.7293      
1 1 1 18 4  3  o 0 357.688 9.92438   324.755    -84.7996     9.95912    -84.7996     
1 1 1 18 4  4  o 0 731.647 18.9047   713.481    -71.6461     112.446    -71.6461     
1 1 1 18 4  5  o 0 337.966 10.1541   183.858    -137.567     224.732    42.433       
1 1 1 18 4  6  o 0 339.754 10.2804   395.508    3.31916      179.728    3.31916      
1 1 1 18 4  7  o 0 142.432 6.61421   111.128    -159.772     54.3798    -159.772     
1 1 1 18 4  8  f 1 195.738 6.82524   224.579    -95.9382     117.842    -95.9382     
1 1 1 18 4  9  o 0 111.646 6.78002   96.7498    30.2974      32.7664    30.2974      
1 1 1 18 4  10 f 1 158.468 6.29434   95.8398    -16.2144     68.8311    163.786      
1 1 1 18 4  11 f 1 248.453 7.3804    170.553    -64.5491     118.487    115.451      
1 1 1 18 4  12 o 0 193.302 6.19428   163.183    168.214      22.7504    -11.7857     
1 1 1 18 4  13 o 0 262.268 7.96413   238.924    -93.5905     15.4031    -93.5905     
1 1 1 18 4  14 o 0 91.5314 6.06911   60.1061    60.126       28.0584    -119.874     
1 1 1 18 4  15 o 0 58.8498 8.04336   57.1888    129.077      11.118     129.077      
1 1 1 18 4  16 o 0 33.3548 11.617    5.07838    -26.547      3.43729    153.453      
1 1 1 18 4  17 o 0 31.7517 11.6274   18.5281    123.891      1.33333    123.891      
1 1 1 18 4  18 o 0 23.3179 10.2003   13.6655    178.21       1.10429    -1.79009     
1 1 1 18 4  19 o 0 30.0697 12.8716   24.1018    -112.109     5.06681    -112.109     
1 1 1 18 4  20 o 0 26.0509 11.5644   ?          ?            ?          ?            
1 1 1 18 4  21 o 0 24.7046 10.6765   ?          ?            ?          ?            
1 1 1 18 5  0  o 0 239.846 9.40946   223.556    180          85.649     -4.39182e-14 
1 1 1 18 5  1  o 0 218.309 6.31254   146.918    171.515      91.673     -8.48502     
1 1 1 18 5  2  o 0 548.842 13.7728   518.107    43.8316      36.0617    43.8316      
1 1 1 18 5  3  o 0 436.673 10.9786   409.782    -12.4344     35.7007    -12.4344     
1 1 1 18 5  4  o 0 719.166 18.9745   686.075    -5.90875     83.7645    -5.90875     
1 1 1 18 5  5  o 0 552.445 15.3824   484.711    -162.354     4.44519    17.6456      
1 1 1 18 5  6  o 0 771.446 19.9578   769.582    -44.3015     114.076    -44.3015     
1 1 1 18 5  7  o 0 358.022 12.9776   272.359    -133.498     97.0322    46.502       
1 1 1 18 5  8  o 0 219.442 7.28399   261.616    -13.8673     149.204    -13.8673     
1 1 1 18 5  9  o 0 442.602 13.181    343.809    100.644      84.2117    -79.356      
1 1 1 18 5  10 o 0 228.85  7.76462   226.206    -161.88      72.7194    -161.88      
1 1 1 18 5  11 f 1 109.852 5.8788    59.42      71.9814      68.4035    -108.019     
1 1 1 18 5  12 o 0 111.481 5.32076   96.798     -168.779     0.532787   11.2209      
1 1 1 18 5  13 o 0 149.674 5.3586    136.094    -150.703     13.8705    -150.703     
1 1 1 18 5  14 o 0 156.37  5.37662   153.214    -151.873     45.4002    -151.873     
1 1 1 18 5  15 o 0 65.3968 7.36414   61.473     135.413      2.46146    135.413      
1 1 1 18 5  16 o 0 108.161 5.95358   113.541    134.993      18.7244    134.993      
1 1 1 18 5  17 o 0 92.2842 6.47526   82.1817    29.7369      5.9605     -150.263     
1 1 1 18 5  18 o 0 59.4259 10.703    65.1283    -41.0903     27.062     -41.0903     
1 1 1 18 5  19 f 1 42.4476 15.6059   ?          ?            ?          ?            
1 1 1 18 5  20 o 0 47.8611 14.2404   ?          ?            ?          ?            
1 1 1 18 6  0  o 0 119.851 7.66017   77.7371    180          8.54722    180          
1 1 1 18 6  1  o 0 265.738 7.46961   211.401    8.48119      50.6441    -171.519     
1 1 1 18 6  2  o 0 542.953 14.9581   379.52     -75.6261     228.49     104.374      
1 1 1 18 6  3  o 0 181.519 6.0142    41.3049    -98.3658     230.783    81.6342      
1 1 1 18 6  4  o 0 377.819 9.79535   323.308    156.041      19.2447    -23.9588     
1 1 1 18 6  5  o 0 751.134 21.7703   754.184    85.7994      184.634    85.7994      
1 1 1 18 6  6  o 0 363.047 10.2475   416.063    116.691      179.54     116.691      
1 1 1 18 6  7  o 0 298.241 9.18268   314.072    -116.525     106.637    -116.525     
1 1 1 18 6  8  o 0 390.786 11.541    373.303    -9.09316     55.4821    -9.09316     
1 1 1 18 6  9  o 0 181.212 6.82321   131.807    162.117      41.5281    -17.8833     
1 1 1 18 6  10 o 0 227.901 7.17122   207.867    37.3104      37.6367    37.3104      
1 1 1 18 6  11 o 0 122.704 6.04787   69.4397    19.3472      74.1241    -160.653     
1 1 1 18 6  12 f 1 160.635 5.88959   120.573    -42.2908     45.8052    137.709      
1 1 1 18 6  13 o 0 137.518 5.40958   131.581    -120.141     28.4809    -120.141     
1 1 1 18 6  14 o 0 69.1992 8.11232   62.5131    -84.4899     18.7132    -84.4899     
1 1 1 18 6  15 o 0 83.6195 5.9921    79.1374    22.3709      2.57428    -157.629     
1 1 1 18 6  16 o 0 35.191  11.1935   9.00996    -128.005     4.80787    -128.005     
1 1 1 18 6  17 o 0 40.1396 12.5169   19.7092    45.4274      28.6285    -134.573     
1 1 1 18 6  18 o 0 34.5635 12.5878   34.4531    13.8464      20.6576    13.8464      
1 1 1 18 6  19 o 0 18.8226 9.26676   ?          ?            ?          ?            
1 1 1 18 6  20 o 0 42.6252 19.1387   ?          ?            ?          ?            
1 1 1 18 6  21 f 1 19.3126 8.91115   ?          ?            ?          ?            
1 1 1 18 7  0  o 0 330.812 14.2249   305.596    0            126.329    1.44259e-16  
1 1 1 18 7  1  o 0 360.801 9.32123   313.102    175.219      23.6284    -4.78074     
1 1 1 18 7  2  o 0 333.272 9.42544   285.22     74.4154      23.2647    -105.585     
1 1 1 18 7  3  o 0 235.306 7.14503   217.922    48.8831      34.3199    48.8831      
1 1 1 18 7  4  o 0 225.359 6.09512   239.194    -66.611      108.757    -66.611      
1 1 1 18 7  5  o 0 467.088 12.579    454.094    53.7701      95.308     53.7701      
1 1 1 18 7  6  o 0 482.515 13.5388   518.942    -138.448     161.331    -138.448     
1 1 1 18 7  7  o 0 236.094 8.22236   159.787    75.3789      99.868     -104.621     
1 1 1 18 7  8  o 0 98.2906 7.14776   37.0765    76.786       82.2533    -103.214     
1 1 1 18 7  9  o 0 120.636 6.09471   114.196    88.394       62.629     88.394       
1 1 1 18 7  10 o 0 278.896 8.65475   284.476    -134.682     46.0924    -134.682     
1 1 1 18 7  11 o 0 33.9094 12.3746   18.8652    87.0186      51.959     87.0186      
1 1 1 18 7  12 o 0 126.098 6.2356    137.218    174.082      57.1446    174.082      
1 1 1 18 7  13 o 0 29.1662 11.0757   40.3172    -72.2173     119.572    -72.2173     
1 1 1 18 7  14 o 0 138.8   5.54884   75.4284    173.547      82.6414    -6.45257     
1 1 1 18 7  15 f 1 111.953 6.17364   152.817    3.45778      90.8469    3.45778      
1 1 1 18 7  16 o 0 100.22  5.85098   91.822     165.194      8.02311    -14.806      
1 1 1 18 7  17 o 0 66.4637 7.7486    49.9481    -88.2089     19.7861    91.7911      
1 1 1 18 7  18 f 1 96.6154 6.21293   108.174    162.06       45.0492    162.06       
1 1 1 18 7  19 o 0 33.5741 13.0757   ?          ?            ?          ?            
1 1 1 18 7  20 o 0 36.5675 15.2202   ?          ?            ?          ?            
1 1 1 18 7  21 o 0 25.8164 12.3323   ?          ?            ?          ?            
1 1 1 18 8  0  o 0 1051.09 35.6728   965.536    0            29.8848    -180         
1 1 1 18 8  1  o 0 236.577 6.30612   161.317    -69.055      92.3158    110.945      
1 1 1 18 8  2  f 1 281.035 7.4621    218.508    -4.73101     57.1645    175.269      
1 1 1 18 8  3  o 0 329.137 8.92573   204.866    145.985      170.777    -34.0146     
1 1 1 18 8  4  o 0 468.771 12.4536   488.207    -134.2       155.092    -134.2       
1 1 1 18 8  5  o 0 480.053 13.2424   435.635    92.3157      11.8286    -87.6843     
1 1 1 18 8  6  o 0 51.2121 12.887    68.0816    -65.7221     186.637    -65.7221     
1 1 1 18 8  7  o 0 249.387 8.0843    244.523    61.1232      50.3171    61.1232      
1 1 1 18 8  8  o 0 387.729 11.1397   308.384    71.5997      64.1292    -108.4       
1 1 1 18 8  9  o 0 90.0671 6.72191   12.5133    -148.93      114.767    31.0698      
1 1 1 18 8  10 o 0 158.477 5.83379   129.874    -142.813     26.2362    37.1868      
1 1 1 18 8  11 o 0 175.191 5.99537   146.736    53.8618      17.6244    -126.138     
1 1 1 18 8  12 o 0 110.791 5.83127   115.501    -89.8657     43.5968    -89.8657     
1 1 1 18 8  13 o 0 111.833 6.42025   100.827    110.686      15.5902    110.686      
1 1 1 18 8  14 o 0 135.077 5.55501   100.291    56.0792      24.8122    -123.921     
1 1 1 18 8  15 o 0 68.8475 6.78364   72.9278    71.454       21.5253    71.454       
1 1 1 18 8  16 o 0 107.443 6.19373   126.305    -131.015     48.7432    -131.015     
1 1 1 18 8  17 o 0 26.348  11.0544   7.00096    -128.311     20.2552    51.6891      
1 1 1 18 8  18 o 0 47.471  12.2303   50.0502    153.392      20.8339    153.392      
1 1 1 18 8  19 o 0 21.8146 10.3576   ?          ?            ?          ?            
1 1 1 18 8  20 o 0 40.2417 13.9402   ?          ?            ?          ?            
1 1 1 18 8  21 o 0 15.5997 7.63714   ?          ?            ?          ?            
1 1 1 18 9  0  o 0 301.229 11.9967   274.973    180          56.3879    3.86287e-15  
1 1 1 18 9  1  o 0 332.173 7.98461   303.362    128.812      18.5679    128.812      
1 1 1 18 9  2  o 0 289.818 8.17011   270.557    -120.055     36.7253    -120.055     
1 1 1 18 9  3  o 0 259.008 6.8592    132.243    -109.387     185.323    70.613       
1 1 1 18 9  4  o 0 733.715 17.7777   643.481    7.2784       4.4325     -172.722     
1 1 1 18 9  5  o 0 90.3063 7.49706   9.58776    87.798       7.57683    -92.202      
1 1 1 18 9  6  o 0 212.033 6.74322   114.203    23.8852      141.113    -156.115     
1 1 1 18 9  7  o 0 270.754 8.65726   186.471    5.0159       105.636    -174.984     
1 1 1 18 9  8  o 0 191.892 6.24177   164.247    78.4509      3.29817    78.4509      
1 1 1 18 9  9  o 0 209.088 6.92777   221.325    85.9906      97.9686    85.9906      
1 1 1 18 9  10 o 0 133.019 5.25837   129.219    -133.545     32.1231    -133.545     
1 1 1 18 9  11 o 0 257.462 8.36532   300.932    -103.726     131.888    -103.726     
1 1 1 18 9  12 o 0 133.97  5.45203   151.53     42.9923      73.7733    42.9923      
1 1 1 18 9  13 o 0 48.1511 10.8704   17.2787    -45.0281     27.938     134.972      
1 1 1 18 9  14 o 0 22.5633 10.276    5.32306    143.119      23.3048    143.119      
1 1 1 18 9  15 o 0 31.6145 11.4834   6.66422    145.352      14.7064    -34.6479     
1 1 1 18 9  16 o 0 79.8161 7.51094   89.3713    33.4489      30.7423    33.4489      
1 1 1 18 9  17 o 0 54.3412 10.964    44.1251    -38.0544     5.88247    141.946      
1 1 1 18 9  18 o 0 65.3753 14.4241   57.7445    31.0683      1.7051     31.0683      
1 1 1 18 9  19 o 0 29.5304 12.9742   ?          ?            ?          ?            
1 1 1 18 9  20 o 0 24.3692 11.3471   ?          ?            ?          ?            
1 1 1 18 10 0  o 0 94.1461 7.71767   71.2082    0            48.3692    -180         
1 1 1 18 10 1  o 0 464.182 11.942    428.13     179.233      29.4332    179.233      
1 1 1 18 10 2  o 0 406.176 9.28888   320.866    -134.14      75.5152    45.8604      
1 1 1 18 10 3  o 0 666.08  16.571    618.804    -167.373     61.7654    -167.373     
1 1 1 18 10 4  o 0 233.908 7.12823   223.267    102.905      35.4991    102.905      
1 1 1 18 10 5  o 0 507.134 13.8986   431.932    -22.3515     60.1008    157.649      
1 1 1 18 10 6  o 0 213.695 6.79629   161.252    -140.171     54.9835    39.829       
1 1 1 18 10 7  o 0 114.451 6.06612   83.3621    -82.8458     57.508     -82.8458     
1 1 1 18 10 8  o 0 280.143 8.49146   240.877    -152.886     0.629796   27.1145      
1 1 1 18 10 9  o 0 81.0518 6.80011   4.49539    -21.3883     112.299    158.612      
1 1 1 18 10 10 o 0 80.8523 7.36316   41.2534    -98.459      33.1962    81.541       
1 1 1 18 10 11 o 0 204.773 7.24845   219.676    -10.795      69.2638    -10.795      
1 1 1 18 10 12 o 0 259.976 7.91706   245.649    -159.204     30.5172    -159.204     
1 1 1 18 10 13 o 0 222.903 6.43672   184.384    129.14       14.0954    -50.8596     
1 1 1 18 10 14 f 1 150.678 5.29615   115.144    105.148      19.5364    -74.8522     
1 1 1 18 10 15 o 0 20.7927 9.70522   5.01421    171.959      18.261     171.959      
1 1 1 18 10 16 o 0 36.5701 12.4424   27.9553    -179.824     10.4848    -179.824     
1 1 1 18 10 17 o 0 33.1971 10.5953   13.6315    -4.13113     24.5699    175.869      
1 1 1 18 10 18 o 0 28.0014 12.06     2.90072    -52.8789     40.0192    127.121      
1 1 1 18 10 19 o 0 65.3906 16.1829   ?          ?            ?          ?            
1 1 1 18 10 20 o 0 34.9513 16.7682   ?          ?            ?          ?            
1 1 1 18 11 0  o 0 279.064 9.3392    251.116    180          8.28345    2.431e-13    
1 1 1 18 11 1  o 0 96.1393 5.64294   19.7375    -52.1058     85.6691    127.894      
1 1 1 18 11 2  o 0 527.529 13.0618   482.46     -151.874     35.5184    -151.874     
1 1 1 18 11 3  f 1 510.664 14.5202   376.045    -111.2       141.031    68.7996      
1 1 1 18 11 4  o 0 254.208 8.05967   209.197    -112.214     33.2938    67.7864      
1 1 1 18 11 5  o 0 516.559 14.2497   522.719    -78.7925     111.892    -78.7925     
1 1 1 18 11 6  o 0 657.302 18.7663   566.353    -118.529     48.3555    61.4714      
1 1 1 18 11 7  o 0 220.39  7.29926   239.722    134.984      104.052    134.984      
1 1 1 18 11 8  o 0 210.287 6.83744   178.674    -166.253     2.58867    -166.253     
1 1 1 18 11 9  o 0 164.56  5.69361   137.749    141.222      10.0247    141.222      
1 1 1 18 11 10 o 0 76.3609 7.59906   17.0923    -177.148     82.9674    2.85241      
1 1 1 18 11 11 o 0 57.7532 9.48639   28.7973    -37.1065     31.3217    142.894      
1 1 1 18 11 12 o 0 113.235 5.96963   90.3104    -146.146     12.2285    33.8541      
1 1 1 18 11 13 o 0 173.043 5.28238   113.689    -117.778     66.9309    62.2215      
1 1 1 18 11 14 o 0 145.81  5.84422   132.665    51.9741      25.9022    51.9741      
1 1 1 18 11 15 o 0 207.87  7.2342    213.241    117.477      17.4358    117.477      
1 1 1 18 11 16 o 0 40.8978 12.4847   11.5988    -10.6737     48.9728    169.326      
1 1 1 18 11 17 o 0 50.1472 10.2777   44.2744    129.175      0.226802   129.175      
1 1 1 18 11 18 o 0 25.881  11.6468   8.35726    -151.36      23.6691    28.6405      
1 1 1 18 11 19 o 0 26.4935 11.0156   ?          ?            ?          ?            
1 1 1 18 11 20 o 0 31.1595 13.5342   ?          ?            ?          ?            
1 1 1 18 12 0  o 0 209.906 9.44177   187.398    180          209.56     8.83419e-15  
1 1 1 18 12 1  o 0 312.513 8.4034    282.905    73.6807      26.5219    73.6807      
1 1 1 18 12 2  o 0 396.511 10.1559   302.623    140.942      84.4715    -39.0581     
1 1 1 18 12 3  o 0 488.479 14.1323   452.076    75.7101      7.81311    75.7101      
1 1 1 18 12 4  o 0 227.837 6.82605   174.761    53.8925      49.0258    -126.107     
1 1 1 18 12 5  o 0 107.639 6.10127   20.7015    54.6578      119.884    -125.342     
1 1 1 18 12 6  o 0 46.4685 12.5496   20.9723    -119.584     87.8637    -119.584     
1 1 1 18 12 7  o 0 38.6853 12.7119   51.1824    136.55       144.072    136.55       
1 1 1 18 12 8  o 0 108.676 13.7583   67.4121    -77.4556     44.6776    -77.4556     
1 1 1 18 12 9  o 0 221.894 7.39637   162.064    47.347       88.6642    -132.653     
1 1 1 18 12 10 o 0 137.331 5.30784   133.209    84.3539      35.1701    84.3539      
1 1 1 18 12 11 o 0 61.0097 9.08645   45.3869    -25.7469     12.3237    -25.7469     
1 1 1 18 12 12 o 0 67.81   8.26785   25.8556    26.3962      57.5372    -153.604     
1 1 1 18 12 13 o 0 36.4211 11.0946   2.79969    26.0705      20.0815    -153.93      
1 1 1 18 12 14 o 0 219.606 6.75168   253.766    -177.806     63.0663    -177.806     
1 1 1 18 12 15 o 0 82.1278 7.63168   74.1874    -175.328     5.06503    4.67207      
1 1 1 18 12 16 o 0 29.7632 11.0067   11.9491    42.1241      19.8992    -137.876     
1 1 1 18 12 17 o 0 32.0493 12.2581   28.3967    159.583      6.95851    159.583      
1 1 1 18 12 18 o 0 21.8179 10.2477   9.1129     -175.31      0.42687    -175.31      
1 1 1 18 12 19 o 0 25.0338 11.7384   ?          ?            ?          ?            
1 1 1 18 12 20 f 1 45.2147 19.0852   ?          ?            ?          ?            
1 1 1 18 13 0  o 0 129.94  7.95427   121.179    180          96.2566    5.85362e-14  
1 1 1 18 13 1  o 0 145.44  5.82486   123.034    47.3799      30.8283    47.3799      
1 1 1 18 13 2  o 0 287.558 8.41711   231.933    -49.9821     54.0942    130.018      
1 1 1 18 13 3  o 0 98.8115 6.46014   17.9154    98.2929      104.008    -81.7071     
1 1 1 18 13 4  o 0 278.986 8.30055   213.98     -128.213     65.027     51.7874      
1 1 1 18 13 5  o 0 306.509 9.56161   211.22     0.297143     123.446    -179.703     
1 1 1 18 13 6  o 0 48.3296 12.5572   41.6329    -77.634      145.38     -77.634      
1 1 1 18 13 7  o 0 87.6903 6.73595   30.239     -62.3447     71.4546    117.655      
1 1 1 18 13 8  o 0 36.8729 12.4809   18.5917    21.117       55.6935    21.117       
1 1 1 18 13 9  o 0 137.125 5.86518   140.947    -97.4022     49.8867    -97.4022     
1 1 1 18 13 10 o 0 151.243 5.64592   179.177    174.43       89.1499    174.43       
1 1 1 18 13 11 o 0 197.644 7.14456   168.886    -161.032     13.9558    18.9678      
1 1 1 18 13 12 o 0 32.7871 11.9161   12.879     -38.2343     63.3139    -38.2343     
1 1 1 18 13 13 o 0 120.578 5.97566   92.991     122.292      15.0791    -57.7081     
1 1 1 18 13 14 o 0 167.973 6.02087   186.494    39.0502      36.9688    39.0502      
1 1 1 18 13 15 o 0 119.442 5.40667   141.51     70.3926      52.9785    70.3926      
1 1 1 18 13 16 o 0 59.2377 8.07574   68.4355    19.517       36.1664    19.517       
1 1 1 18 13 17 o 0 31.9318 12.1398   29.5243    -27.6077     11.8741    -27.6077     
1 1 1 18 13 18 o 0 28.8634 12.592    23.0577    4.03031      9.49659    4.03031      
1 1 1 18 13 19 o 0 36.7631 14.1481   ?          ?            ?          ?            
1 1 1 18 13 20 o 0 32.6525 14.7692   ?          ?            ?          ?            
1 1 1 18 14 0  o 0 104.961 8.70888   95.9625    180          122.159    1.09371e-14  
1 1 1 18 14 1  o 0 116.802 5.74767   54.1159    62.5798      65.8168    -117.42      
1 1 1 18 14 2  o 0 112.187 5.58778   20.917     101.49       133.304    -78.5096     
1 1 1 18 14 3  o 0 550.761 13.5613   545.164    -43.92       94.0491    -43.92       
1 1 1 18 14 4  o 0 138.477 5.97595   101.49     131.379      30.7624    -48.6214     
1 1 1 18 14 5  o 0 328.584 8.5568    357.269    80.1145      136.617    80.1145      
1 1 1 18 14 6  o 0 276.273 7.69578   194.024    -22.6794     92.0638    157.321      
1 1 1 18 14 7  o 0 159.079 6.21136   102.655    -124.307     58.4072    55.693       
1 1 1 18 14 8  o 0 156.388 5.80796   88.693     -94.7324     77.7158    85.2676      
1 1 1 18 14 9  o 0 54.4332 10.0621   8.94897    96.5308      81.6733    96.5308      
1 1 1 18 14 10 o 0 87.5796 5.53765   96.4221    88.6288      62.2594    88.6288      
1 1 1 18 14 11 o 0 83.049  6.63865   53.205     -7.98322     31.8268    172.017      
1 1 1 18 14 12 o 0 148.316 5.60551   113.595    168.514      25.607     -11.4859     
1 1 1 18 14 13 o 0 44.4262 11.1133   24.7609    158.115      6.52246    158.115      
1 1 1 18 14 14 o 0 157.403 5.34324   155.847    11.0335      1.11146    -168.967     
1 1 1 18 14 15 o 0 148.661 5.32372   173.204    6.42318      59.9145    6.42318      
1 1 1 18 14 16 o 0 27.7013 11.156    0.976056   -173.503     40.9435    6.49707      
1 1 1 18 14 17 o 0 26.4803 11.6977   16.7411    80.3784      6.22688    -99.6216     
1 1 1 18 14 18 o 0 57.7463 12.8967   ?          ?            ?          ?            
1 1 1 18 14 19 o 0 30.759  15.1012   ?          ?            ?          ?            
1 1 1 18 14 20 o 0 15.2771 7.33939   ?          ?            ?          ?            
1 1 1 18 15 0  o 0 187.558 7.64773   172.836    180          68.7089    1.09888e-14  
1 1 1 18 15 1  o 0 18.0576 8.88353   56.659     -150.675     117.109    -150.675     
1 1 1 18 15 2  o 0 456.681 11.1593   462.836    85.6444      104.345    85.6444      
1 1 1 18 15 3  o 0 177.043 6.09573   113.953    -57.9193     81.5802    122.081      
1 1 1 18 15 4  o 0 244.836 7.28636   190.801    -22.7485     48.7218    157.251      
1 1 1 18 15 5  o 0 202.15  6.61247   144.022    -117.015     60.2511    62.9852      
1 1 1 18 15 6  o 0 88.4723 7.94504   46.9405    -174.239     17.7076    -174.239     
1 1 1 18 15 7  o 0 86.4596 7.5247    6.34296    73.6195      119.899    -106.38      
1 1 1 18 15 8  o 0 105.629 5.69564   90.2677    -21.2652     15.0894    -21.2652     
1 1 1 18 15 9  o 0 287.776 7.08408   304.54     -167.601     83.2582    -167.601     
1 1 1 18 15 10 o 0 207.02  6.42078   183.416    122.473      5.71338    -57.5273     
1 1 1 18 15 11 o 0 73.6518 6.77536   67.7594    -106.104     32.3679    -106.104     
1 1 1 18 15 12 o 0 118.324 5.43292   116.604    4.40367      38.9199    4.40367      
1 1 1 18 15 13 o 0 30.808  11.9182   0.517149   15.6774      36.7345    15.6774      
1 1 1 18 15 14 o 0 180.681 6.01096   215.501    -106.671     74.1718    -106.671     
1 1 1 18 15 15 o 0 35.3594 12.1481   10.7483    -123.566     39.1881    56.4339      
1 1 1 18 15 16 o 0 84.4867 7.09342   75.6748    166.757      2.09337    -13.2426     
1 1 1 18 15 17 o 0 53.4837 11.517    33.4765    125.984      26.4337    -54.0165     
1 1 1 18 15 18 o 0 23.9941 11.2126   ?          ?            ?          ?            
1 1 1 18 15 19 o 0 33.5408 14.6965   ?          ?            ?          ?            
1 1 1 18 16 0  o 0 201.051 7.94778   183.587    180          32.0253    180          
1 1 1 18 16 1  o 0 270.52  7.52736   254.173    3.01596      25.7773    3.01596      
1 1 1 18 16 2  o 0 212.853 6.74365   173.178    46.5117      27.87      -133.488     
1 1 1 18 16 3  o 0 190.615 6.26813   180.283    -140.995     32.9718    -140.995     
1 1 1 18 16 4  o 0 120.472 5.71747   5.85613    -116.288     191.82     63.7125      
1 1 1 18 16 5  o 0 414.636 11.0668   337.863    -126.966     48.114     53.0341      
1 1 1 18 16 6  o 0 246.014 7.44446   189.829    64.3221      38.5457    -115.678     
1 1 1 18 16 7  o 0 161.786 5.28401   146.458    -29.5037     33.9552    -29.5037     
1 1 1 18 16 8  o 0 257.229 6.97005   252.738    61.6749      31.1285    61.6749      
1 1 1 18 16 9  o 0 220.397 6.33388   226.313    138.942      50.4828    138.942      
1 1 1 18 16 10 o 0 328.458 8.94526   314.36     168.719      37.8726    168.719      
1 1 1 18 16 11 o 0 73.725  7.71897   50.312     157.968      16.1168    -22.0321     
1 1 1 18 16 12 o 0 67.2746 7.23138   31.3111    2.86124      46.3631    -177.139     
1 1 1 18 16 13 o 0 133.728 5.60409   170.476    125.013      74.3515    125.013      
1 1 1 18 16 14 o 0 26.344  11.0641   0.233599   76.0638      14.0196    76.0638      
1 1 1 18 16 15 o 0 41.0496 10.9654   37.4588    -84.2512     12.7037    -84.2512     
1 1 1 18 16 16 o 0 32.0861 12.3495   19.2382    -162.785     2.67277    17.2145      
1 1 1 18 16 17 o 0 33.8787 12.8795   22.8076    154.202      9.59491    -25.798      
1 1 1 18 16 18 o 0 23.5184 11.423    ?          ?            ?          ?            
1 1 1 18 16 19 o 0 35.0062 14.0385   ?          ?            ?          ?            
1 1 1 18 17 0  o 0 36.2332 19.2419   24.168     180          98.7349    8.0422e-15   
1 1 1 18 17 1  f 1 261.465 7.28857   196.625    -42.6616     69.9359    137.338      
1 1 1 18 17 2  o 0 291.47  7.35465   368.944    -130.073     230.95     -130.073     
1 1 1 18 17 3  o 0 123.919 8.11802   60.8958    156.96       83.869     -23.0398     
1 1 1 18 17 4  o 0 161.503 5.64549   177.704    -73.6552     97.3438    -73.6552     
1 1 1 18 17 5  o 0 109.235 5.78989   45.048     112.645      84.2403    -67.3552     
1 1 1 18 17 6  f 1 120.606 5.34009   112.572    -90.164      58.6332    -90.164      
1 1 1 18 17 7  o 0 199.625 6.30683   197.841    85.9679      30.3234    85.9679      
1 1 1 18 17 8  o 0 179.983 5.942     143.96     -27.5802     35.6256    152.42       
1 1 1 18 17 9  o 0 171.202 6.33037   168.554    -76.5023     29.8021    -76.5023     
1 1 1 18 17 10 o 0 215.776 6.69036   239.333    -67.6525     97.7008    -67.6525     
1 1 1 18 17 11 o 0 121.002 5.59831   100.789    -39.5119     2.19603    140.488      
1 1 1 18 17 12 o 0 94.3421 5.6528    61.4175    -41.679      32.7792    138.321      
1 1 1 18 17 13 o 0 65.9388 7.70881   56.1868    72.4321      10.7392    -107.568     
1 1 1 18 17 14 o 0 51.4489 10.0349   41.6353    101.895      10.7489    -78.1049     
1 1 1 18 17 15 o 0 85.8287 5.50015   77.2339    173.9        5.00301    -6.0996      
1 1 1 18 17 16 o 0 101.268 10.0372   98.9151    140.268      13.3254    140.268      
1 1 1 18 17 17 o 0 22.5882 10.804    9.42291    171.508      12.8409    -8.49177     
1 1 1 18 17 18 o 0 22.2128 10.7653   ?          ?            ?          ?            
1 1 1 18 17 19 o 0 36.7173 15.6118   ?          ?            ?          ?            
1 1 1 18 17 20 o 0 12.5386 4.9946    ?          ?            ?          ?            
1 1 1 18 18 0  o 0 397.958 17.1677   356.463    180          73.6012    4.13065e-14  
1 1 1 18 18 1  o 0 489.81  14.9436   437.128    90           79.6235    90           
1 1 1 18 18 2  o 0 127.466 7.40495   112.774    0            3.97082    180          
1 1 1 18 18 3  o 0 245.496 8.61282   216.324    -90          112.7      90           
1 1 1 18 18 4  o 0 180.873 10.0424   157.919    180          35.911     180          
1 1 1 18 18 5  o 0 374.99  13.2428   323.862    -90          147.736    -90          
1 1 1 18 18 6  o 0 156.135 9.25481   149.415    180          13.832     1.53525e-14  
1 1 1 18 18 7  o 0 287.585 10.4771   271.124    -90          8.53587    90           
1 1 1 18 18 8  o 0 267.814 10.2616   248.193    180          85.995     180          
1 1 1 18 18 9  o 0 71.5176 9.84128   64.9538    -90          41.1203    90           
1 1 1 18 18 10 o 0 242.112 10.8901   215.387    180          32.2981    180          
1 1 1 18 18 11 o 0 53.2085 14.669    44.8405    -90          28.7372    90           
1 1 1 18 18 12 o 0 37.3613 16.8272   30.3984    0            30.263     180          
1 1 1 18 18 13 o 0 44.3459 16.2161   30.0177    90           4.81998    90           
1 1 1 18 18 14 f 1 18.0691 12.0607   4.61644    0            6.57325    180          
1 1 1 18 18 15 o 0 144.28  8.92273   136.638    -90          0.69072    90           
1 1 1 18 18 16 o 0 36.884  18.0681   32.746     180          11.2588    180          
1 1 1 18 18 17 o 0 32.3738 18.2601   25.0778    -90          9.72929    -90          
1 1 1 18 18 18 o 0 48.7541 26.9453   ?          ?            ?          ?            
1 1 1 18 18 19 o 0 24.3471 17.2781   ?          ?            ?          ?            
1 1 1 19 0  1  o 0 29.7557 16.1071   2.30548    45           24.6552    -135         
1 1 1 19 0  2  o 0 128.309 7.53711   114.877    0            50.2838    180          
1 1 1 19 0  3  o 0 126.577 6.91526   99.0191    -45          2.58883    -45          
1 1 1 19 0  4  o 0 14.2255 10.3286   0.583176   -90          29.2056    90           
1 1 1 19 0  5  o 0 372.814 13.5872   330.178    45           131.487    -135         
1 1 1 19 0  6  f 1 37.6331 18.3602   1.2987     0            8.17804    -180         
1 1 1 19 0  7  o 0 35.7441 19.3894   4.17666    -45          29.7791    135          
1 1 1 19 0  8  o 0 99.5329 11.0925   87.6268    90           28.0841    -90          
1 1 1 19 0  9  o 0 173.608 8.75896   151.855    -135         20.0385    45           
1 1 1 19 0  10 o 0 479.821 20.7531   410.236    180          62.3836    180          
1 1 1 19 0  11 o 0 348.096 14.4045   325.833    135          92.9626    135          
1 1 1 19 0  12 o 0 51.3333 15.6801   5.24699    90           0.944274   90           
1 1 1 19 0  13 o 0 247.131 10.3122   218.534    45           38.5944    45           
1 1 1 19 0  14 o 0 71.9971 10.7394   61.6388    0            5.8723     180          
1 1 1 19 0  15 o 0 21.2151 13.4888   7.21541    -45          15.521     135          
1 1 1 19 0  16 o 0 194.433 8.93734   190.404    90           46.9874    90           
1 1 1 19 0  17 o 0 143.827 11.2203   135.496    -135         22.0969    -135         
1 1 1 19 0  18 o 0 19.9192 13.1456   16.1195    180          10.8313    1.43151e-15  
1 1 1 19 0  19 o 0 16.4339 11.5524   ?          ?            ?          ?            
1 1 1 19 0  20 o 0 24.456  16.0249   ?          ?            ?          ?            
1 1 1 19 1  0  o 0 769.303 26.9401   714.909    0            32.6265    2.46959e-13  
1 1 1 19 1  1  o 0 530.053 14.6913   519.273    90.6761      69.4725    90.6761      
1 1 1 19 1  2  o 0 347.291 9.35909   284.703    -126.311     53.9033    53.6891      
1 1 1 19 1  3  o 0 624.773 16.2779   527.21     59.5973      72.0541    -120.403     
1 1 1 19 1  4  o 0 149.626 6.05694   97.7549    78.7258      40.5347    -101.274     
1 1 1 19 1  5  o 0 486.86  13.5914   331.672    123.122      191.087    -56.8781     
1 1 1 19 1  6  o 0 523.897 15.9617   528.196    -127.588     98.0957    -127.588     
1 1 1 19 1  7  o 0 137.205 7.06188   7.39051    49.1901      214.569    -130.81      
1 1 1 19 1  8  o 0 193.428 6.61143   153.622    -169.079     26.2228    10.9208      
1 1 1 19 1  9  o 0 379.469 11.4226   311.044    -37.8432     35.4589    142.157      
1 1 1 19 1  10 o 0 354.925 10.0759   293.242    126.976      13.6308    -53.024      
1 1 1 19 1  11 o 0 62.932  8.92192   8.85466    -92.1372     108.737    -92.1372     
1 1 1 19 1  12 o 0 101.838 6.53822   78.1916    53.0121      19.559     -126.988     
1 1 1 19 1  13 o 0 103.683 6.22173   78.3963    -65.5562     17.354     114.444      
1 1 1 19 1  14 o 0 222.301 7.20176   209.194    -76.2908     41.0426    -76.2908     
1 1 1 19 1  15 o 0 93.3856 5.53917   90.811     -80.4033     0.0935501  -80.4033     
1 1 1 19 1  16 o 0 63.7605 7.99178   37.6553    112.856      44.8224    -67.1444     
1 1 1 19 1  17 o 0 111.686 7.8149    102.197    163.445      2.43586    -16.5551     
1 1 1 19 1  18 o 0 36.1172 13.6936   27.1306    -127.925     5.60072    52.0748      
1 1 1 19 1  19 o 0 57.7097 14.9543   ?          ?            ?          ?            
1 1 1 19 1  20 o 0 30.191  13.4325   ?          ?            ?          ?            
1 1 1 19 1  21 o 0 13.7986 6.88935   ?          ?            ?          ?            
1 1 1 19 2  0  o 0 370.508 15.2644   344.079    0            60.3998    6.96911e-14  
1 1 1 19 2  1  o 0 477.044 11.9899   485.502    -61.0367     102.062    -61.0367     
1 1 1 19 2  2  o 0 101.811 5.54074   36.6131    49.8016      9.46153    -130.198     
1 1 1 19 2  3  o 0 256.59  7.03277   112.406    -126.055     227.795    53.9452      
1 1 1 19 2  4  o 0 286.776 8.42396   233.152    -31.8969     31.9084    148.103      
1 1 1 19 2  5  f 1 200.235 6.41535   156.73     1.63837      16.6363    -178.362     
1 1 1 19 2  6  o 0 425.754 12.6412   422.634    -164.6       71.508     -164.6       
1 1 1 19 2  7  o 0 340.649 11.0817   313.029    -19.493      22.1427    -19.493      
1 1 1 19 2  8  o 0 361.309 10.7632   379.279    26.3307      122.624    26.3307      
1 1 1 19 2  9  o 0 175.177 6.76537   104.404    -33.4119     86.4037    146.588      
1 1 1 19 2  10 o 0 197.91  5.77903   168.266    -103.993     30.2373    76.0065      
1 1 1 19 2  11 o 0 317.988 9.90249   305.008    167.393      24.3859    167.393      
1 1 1 19 2  12 o 0 81.1824 6.91056   57.2889    31.0645      21.0448    -148.935     
1 1 1 19 2  13 o 0 55.537  9.0339    30.7999    7.15584      15.2594    -172.844     
1 1 1 19 2  14 o 0 84.5025 6.312     48.8204    -148.426     41.0342    31.5743      
1 1 1 19 2  15 o 0 33.4802 10.803    4.40299    -150         40.2002    29.9997      
1 1 1 19 2  16 o 0 67.5626 7.35834   59.662     39.8606      6.9161     -140.139     
1 1 1 19 2  17 o 0 78.8627 8.5475    73.7521    76.0773      4.40733    76.0773      
1 1 1 19 2  18 o 0 42.2026 11.4176   23.2086    -154.061     26.1901    25.9391      
1 1 1 19 2  19 o 0 21.4378 10.2655   ?          ?            ?          ?            
1 1 1 19 2  20 o 0 44.3156 16.3062   ?          ?            ?          ?            
1 1 1 19 2  21 o 0 9.47698 4.74624   ?          ?            ?          ?            
1 1 1 19 3  0  o 0 263.363 10.9043   244.204    0            49.0082    -180         
1 1 1 19 3  1  o 0 443.002 12.0488   415.251    -14.7261     25.3404    -14.7261     
1 1 1 19 3  2  o 0 709.579 17.6072   684.272    122.522      78.287     122.522      
1 1 1 19 3  3  o 0 521.595 14.6101   536.901    164.631      140.059    164.631      
1 1 1 19 3  4  o 0 354.544 10.7352   264.353    59.8642      94.357     -120.136     
1 1 1 19 3  5  o 0 440.813 13.3184   373.065    -109.644     22.4594    70.3562      
1 1 1 19 3  6  o 0 249.219 8.17786   260.782    -11.075      88.2097    -11.075      
1 1 1 19 3  7  o 0 103.025 7.20381   40.0904    119.335      89.1315    -60.665      
1 1 1 19 3  8  o 0 145.602 5.81146   95.7237    25.5294      53.3881    -154.471     
1 1 1 19 3  9  o 0 252.497 8.50043   203.596    99.6413      23.9971    -80.3587     
1 1 1 19 3  10 o 0 108.978 5.61946   101.32     52.4552      36.8898    52.4552      
1 1 1 19 3  11 o 0 176.857 6.46533   150.949    -144.844     13.6302    35.1561      
1 1 1 19 3  12 o 0 127.656 5.74264   102.962    -25.4603     18.085     154.54       
1 1 1 19 3  13 o 0 31.7043 11.8928   2.44134    -33.2172     23.1634    -33.2172     
1 1 1 19 3  14 o 0 94.4688 5.70552   98.1676    -49.8471     44.943     -49.8471     
1 1 1 19 3  15 o 0 180.854 6.19276   217.738    123.17       74.964     123.17       
1 1 1 19 3  16 o 0 36.3976 10.7652   26.3729    -33.1326     11.3776    -33.1326     
1 1 1 19 3  17 f 1 92.2668 7.59363   88.9883    8.92775      9.40788    8.92775      
1 1 1 19 3  18 o 0 40.1792 12.0846   31.823     138.023      3.7728     -41.9774     
1 1 1 19 3  19 o 0 22.2518 10.5212   ?          ?            ?          ?            
1 1 1 19 3  20 o 0 30.626  13.7105   ?          ?            ?          ?            
1 1 1 19 3  21 o 0 15.3216 6.75658   ?          ?            ?          ?            
1 1 1 19 4  0  o 0 800.818 30.1203   740.792    180          62.2358    180          
1 1 1 19 4  1  o 0 648.907 15.8429   598.217    -45.5525     10.6057    -45.5525     
1 1 1 19 4  2  o 0 546.375 13.9749   509.598    130.487      31.4143    130.487      
1 1 1 19 4  3  o 0 552.221 15.352    595.211    -77.1326     203.466    -77.1326     
1 1 1 19 4  4  f 1 266.071 8.00087   280.627    113.786      110.933    113.786      
1 1 1 19 4  5  o 0 120.562 6.62883   71.5658    41.7903      10.3146    41.7903      
1 1 1 19 4  6  o 0 454.348 12.9127   484.519    60.6602      146.027    60.6602      
1 1 1 19 4  7  o 0 104.437 6.89731   31.1189    -28.5719     110.975    151.428      
1 1 1 19 4  8  o 0 151.2   6.15424   111.135    -99.0328     31.2963    80.9672      
1 1 1 19 4  9  o 0 140.883 6.3394    86.3482    85.3812      58.1509    -94.6188     
1 1 1 19 4  10 o 0 152.187 5.54725   161.825    82.0508      57.1753    82.0508      
1 1 1 19 4  11 o 0 86.4282 6.6256    25.716     95.2091      87.5724    -84.7909     
1 1 1 19 4  12 o 0 118.397 5.44361   138.129    -45.1256     77.14      -45.1256     
1 1 1 19 4  13 o 0 59.5956 8.22655   38.0172    -94.055      7.85298    85.945       
1 1 1 19 4  14 o 0 135.618 5.25263   107.037    137.096      12.3005    -42.9043     
1 1 1 19 4  15 o 0 88.6272 5.77074   86.7862    -11.5966     3.48359    -11.5966     
1 1 1 19 4  16 o 0 84.0449 6.84438   80.8207    -167.568     3.11293    -167.568     
1 1 1 19 4  17 o 0 65.1065 7.17367   58.7001    64.9464      1.81586    64.9464      
1 1 1 19 4  18 o 0 28.8492 11.1163   23.3091    99.7423      5.73862    99.7423      
1 1 1 19 4  19 o 0 31.8134 14.6982   ?          ?            ?          ?            
1 1 1 19 4  20 o 0 26.6954 11.4086   ?          ?            ?          ?            
1 1 1 19 4  21 o 0 26.0232 2.02661   ?          ?            ?          ?            
1 1 1 19 5  0  o 0 40.1542 16.8549   8.67854    180          47.9742    -2.61868e-14 
1 1 1 19 5  1  o 0 121.211 5.2609    76.5185    109.18       5.59525    -70.82       
1 1 1 19 5  2  o 0 283.424 7.7903    208.919    106.513      82.8348    -73.4867     
1 1 1 19 5  3  o 0 322.304 10.1529   271.893    36.285       22.4483    -143.715     
1 1 1 19 5  4  o 0 652.655 17.2044   589.198    -110.392     23.1314    -110.392     
1 1 1 19 5  5  o 0 178.074 5.77449   106.693    -65.5665     95.2294    114.434      
1 1 1 19 5  6  o 0 398.724 12.186    497.881    105.88       284.894    105.88       
1 1 1 19 5  7  o 0 234.536 7.83621   261.312    -102.401     114.199    -102.401     
1 1 1 19 5  8  o 0 113.523 6.22563   71.4972    123.626      38.2535    -56.3738     
1 1 1 19 5  9  o 0 168.933 5.99827   177.231    172.581      83.3956    172.581      
1 1 1 19 5  10 o 0 88.9711 7.05531   4.59201    -138.735     143.043    41.2646      
1 1 1 19 5  11 o 0 187.762 6.79273   163.308    107.58       8.07867    -72.4203     
1 1 1 19 5  12 o 0 99.9728 5.59395   67.5483    58.6183      36.5438    -121.382     
1 1 1 19 5  13 o 0 127.938 5.45864   120.856    -20.2424     26.7479    -20.2424     
1 1 1 19 5  14 o 0 136.79  5.81385   113.354    139.725      0.802528   -40.2754     
1 1 1 19 5  15 o 0 99.554  5.61788   97.4018    76.9918      2.12925    76.9918      
1 1 1 19 5  16 o 0 70.9549 7.05691   83.2962    13.2777      37.2786    13.2777      
1 1 1 19 5  17 o 0 22.3392 9.85166   2.60025    -66.2247     33.7862    -66.2247     
1 1 1 19 5  18 o 0 46.9034 12.7167   34.0313    57.6819      12.1857    -122.318     
1 1 1 19 5  19 o 0 29.135  12.2093   ?          ?            ?          ?            
1 1 1 19 5  20 o 0 33.0166 15.0149   ?          ?            ?          ?            
1 1 1 19 5  21 o 0 28.6755 10.0065   ?          ?            ?          ?            
1 1 1 19 6  0  o 0 171.688 7.83957   157.666    180          179.061    2.02223e-14  
1 1 1 19 6  1  o 0 701.044 17.2018   602.979    -45.8289     67.7886    134.171      
1 1 1 19 6  2  o 0 100.582 5.82292   38.0255    -57.599      40.2653    122.401      
1 1 1 19 6  3  o 0 487.788 11.9412   416.168    -157.202     33.9503    22.7981      
1 1 1 19 6  4  o 0 390.541 10.0311   354.649    -3.41528     28.7417    -3.41528     
1 1 1 19 6  5  o 0 150.138 6.16708   103.599    -9.67144     37.4162    170.329      
1 1 1 19 6  6  o 0 457.793 13.5299   361.701    99.3174      104.311    -80.6826     
1 1 1 19 6  7  o 0 283.571 9.01302   225.225    -104.25      51.6734    75.75        
1 1 1 19 6  8  o 0 174.762 6.12058   159.519    -2.66031     26.4055    -2.66031     
1 1 1 19 6  9  o 0 367.229 10.3149   317.615    68.8337      7.21376    68.8337      
1 1 1 19 6  10 o 0 145.183 6.43239   112.861    -66.6816     32.7463    113.318      
1 1 1 19 6  11 o 0 163.29  6.5946    185.296    81.9854      77.621     81.9854      
1 1 1 19 6  12 o 0 90.9768 6.07735   80.2594    144.898      9.95874    144.898      
1 1 1 19 6  13 o 0 90.4242 6.81442   79.3608    171.231      14.1718    171.231      
1 1 1 19 6  14 f 1 97.0241 6.26251   69.4094    -172.82      19.4996    7.1801       
1 1 1 19 6  15 o 0 123.207 5.94422   132.885    164.988      25.4914    164.988      
1 1 1 19 6  16 f 1 37.1168 11.9392   11.7746    -143.211     40.8402    36.7893      
1 1 1 19 6  17 o 0 39.8181 11.1304   34.0008    -29.6472     11.1758    -29.6472     
1 1 1 19 6  18 o 0 26.6507 12.141    18.7461    -169.831     7.23739    -169.831     
1 1 1 19 6  19 o 0 63.0107 12.6799   ?          ?            ?          ?            
1 1 1 19 6  20 o 0 40.7796 15.9044   ?          ?            ?          ?            
1 1 1 19 6  21 o 0 22.3911 9.3292    ?          ?            ?          ?            
1 1 1 19 7  0  o 0 21.1992 14.04     0.0115675  0            0.254314   180          
1 1 1 19 7  1  o 0 298.143 7.77854   267.604    -47.3885     10.1351    -47.3885     
1 1 1 19 7  2  o 0 492.476 12.5883   468.046    105.416      57.9775    105.416      
1 1 1 19 7  3  o 0 304.698 8.48896   255.065    35.3801      19.1582    -144.62      
1 1 1 19 7  4  o 0 317.321 9.00822   228.645    -131.951     90.7346    48.0494      
1 1 1 19 7  5  o 0 286.891 8.49699   222.187    95.8561      70.577     -84.1439     
1 1 1 19 7  6  o 0 102.667 6.26488   3.44872    170.543      164.243    170.543      
1 1 1 19 7  7  o 0 386.192 12.1376   335.912    169.562      13.6364    -10.4378     
1 1 1 19 7  8  o 0 342.618 9.7063    355.018    11.5572      116.569    11.5572      
1 1 1 19 7  9  o 0 268.509 7.73612   269.626    -62.8179     88.0441    -62.8179     
1 1 1 19 7  10 o 0 156.085 6.30801   134.055    -3.59208     9.82299    176.408      
1 1 1 19 7  11 o 0 116.122 5.49973   108.803    116.21       13.7656    116.21       
1 1 1 19 7  12 o 0 63.9875 8.94383   31.3013    66.78        38.7238    -113.22      
1 1 1 19 7  13 o 0 52.7697 9.93471   13.0799    67.6466      51.6652    -112.353     
1 1 1 19 7  14 o 0 242.037 7.44926   214.756    4.09745      24.7842    4.09745      
1 1 1 19 7  15 o 0 207.601 6.80145   256.457    -16.0731     103.198    -16.0731     
1 1 1 19 7  16 o 0 100.18  5.54541   117.29     -38.7577     47.0506    -38.7577     
1 1 1 19 7  17 o 0 102.413 6.85259   114.079    55.2554      43.407     55.2554      
1 1 1 19 7  18 o 0 62.7518 10.8522   66.9899    49.0733      26.626     49.0733      
1 1 1 19 7  19 o 0 29.5716 12.8798   ?          ?            ?          ?            
1 1 1 19 7  20 o 0 23.827  11.3385   ?          ?            ?          ?            
1 1 1 19 7  21 o 0 21.5915 9.49892   ?          ?            ?          ?            
1 1 1 19 8  0  o 0 759.706 26.5031   690.483    0            47.2475    180          
1 1 1 19 8  1  o 0 290.129 8.03998   267.597    175.356      28.6518    175.356      
1 1 1 19 8  2  o 0 250.876 7.17374   211.537    90.5086      7.75517    -89.4914     
1 1 1 19 8  3  o 0 546.45  15.1373   485.696    177.577      8.29642    177.577      
1 1 1 19 8  4  o 0 51.5364 11.5911   29.4005    31.686       87.1741    31.686       
1 1 1 19 8  5  o 0 228.009 7.36172   238.747    -105.307     88.3269    -105.307     
1 1 1 19 8  6  o 0 225.654 6.86884   200.396    -5.50496     2.80105    -5.50496     
1 1 1 19 8  7  o 0 155.441 6.63459   167.724    -51.818      84.7959    -51.818      
1 1 1 19 8  8  o 0 238.861 7.07854   217.231    -26.0675     27.3311    -26.0675     
1 1 1 19 8  9  o 0 291.169 8.29289   232.448    -29.4672     26.3662    150.533      
1 1 1 19 8  10 o 0 146.115 6.25399   130.487    50.1662      5.58331    50.1662      
1 1 1 19 8  11 o 0 38.407  11.7043   2.85998    18.3088      5.21078    -161.691     
1 1 1 19 8  12 o 0 257.11  8.22813   220.315    -165.501     13.9448    14.4987      
1 1 1 19 8  13 o 0 23.2948 10.4895   9.47959    145.453      28.1087    145.453      
1 1 1 19 8  14 o 0 169.916 5.8576    134.916    23.3871      11.5964    -156.613     
1 1 1 19 8  15 o 0 83.6001 6.12703   83.5531    37.9274      10.5204    37.9274      
1 1 1 19 8  16 o 0 179.15  6.56964   177.45     -80.512      13.9091    -80.512      
1 1 1 19 8  17 o 0 24.92   10.8381   0.367412   -94.701      35.7378    -94.701      
1 1 1 19 8  18 o 0 103.436 7.73012   105.658    -93.3687     30.5139    -93.3687     
1 1 1 19 8  19 o 0 30.9556 13.0152   ?          ?            ?          ?            
1 1 1 19 8  20 o 0 42.8907 14.1823   ?          ?            ?          ?            
1 1 1 19 8  21 o 0 19.3319 9.09285   ?          ?            ?          ?            
1 1 1 19 9  0  o 0 35.1754 17.1601   4.55508    180          33.7369    1.52388e-13  
1 1 1 19 9  1  o 0 207.766 6.90005   88.3411    -18.6595     180.842    161.34       
1 1 1 19 9  2  o 0 466.467 12.0968   450.001    -143.068     78.8883    -143.068     
1 1 1 19 9  3  o 0 658.156 18.4844   421.16     -64.112      315.894    115.888      
1 1 1 19 9  4  o 0 415.46  12.0401   439.988    120.429      124.294    120.429      
1 1 1 19 9  5  o 0 297.256 8.8734    223.343    148.727      82.8448    -31.2729     
1 1 1 19 9  6  o 0 255.299 8.19692   194.302    -22.7968     63.3747    157.203      
1 1 1 19 9  7  o 0 225.409 6.9309    223.53     77.886       60.1407    77.886       
1 1 1 19 9  8  o 0 284.286 8.09254   283.649    -176.706     82.5034    -176.706     
1 1 1 19 9  9  f 1 271.207 8.46867   226.238    -172.288     1.3409     7.71228      
1 1 1 19 9  10 o 0 57.8914 10.5062   1.87126    78.8325      72.9965    78.8325      
1 1 1 19 9  11 o 0 104.083 6.31999   98.3909    152.88       18.6107    152.88       
1 1 1 19 9  12 o 0 124.065 5.90265   87.9264    -137.296     37.3472    42.7039      
1 1 1 19 9  13 o 0 106.592 5.60573   59.1916    -117.988     58.2363    62.0121      
1 1 1 19 9  14 o 0 86.2711 6.46518   73.7798    -82.0404     11.5127    -82.0404     
1 1 1 19 9  15 o 0 161.229 5.37044   190.443    128.054      67.5055    128.054      
1 1 1 19 9  16 o 0 62.4643 8.54747   71.2903    56.4019      33.1007    56.4019      
1 1 1 19 9  17 o 0 62.908  9.6345    42.4347    119.763      28.0604    -60.2367     
1 1 1 19 9  18 o 0 33.4729 11.5848   29.6157    78.6367      8.56871    78.6367      
1 1 1 19 9  19 o 0 17.8515 8.83595   ?          ?            ?          ?            
1 1 1 19 9  20 o 0 27.0122 13.4415   ?          ?            ?          ?            
1 1 1 19 10 0  o 0 52.8989 14.9383   13.3585    0            37.3213    -180         
1 1 1 19 10 1  o 0 206.594 6.00303   209.899    179.95       86.1442    179.95       
1 1 1 19 10 2  o 0 188.588 5.72065   196.089    43.3358      110.616    43.3358      
1 1 1 19 10 3  o 0 172.289 6.11823   141.345    161.521      5.76094    -18.4786     
1 1 1 19 10 4  o 0 298.249 8.92839   237.753    87.2036      58.8275    -92.7964     
1 1 1 19 10 5  f 1 290.167 7.99085   259.086    -115.99      7.72552    -115.99      
1 1 1 19 10 6  o 0 387.547 11.3232   382.25     -33.4265     76.7229    -33.4265     
1 1 1 19 10 7  o 0 161.163 6.62035   118.291    -140.415     33.9053    39.585       
1 1 1 19 10 8  o 0 222.707 7.7127    217.538    -9.96889     62.4769    -9.96889     
1 1 1 19 10 9  o 0 54.1902 10.4436   2.51605    88.9628      59.0169    88.9628      
1 1 1 19 10 10 o 0 69.4074 8.22808   1.10904    167.557      107.117    167.557      
1 1 1 19 10 11 o 0 127.596 5.79504   88.167     131.101      48.4995    -48.8992     
1 1 1 19 10 12 o 0 104.409 5.60285   100.285    63.6815      28.4077    63.6815      
1 1 1 19 10 13 o 0 136.874 4.87088   99.2181    168.093      29.8548    -11.9068     
1 1 1 19 10 14 o 0 81.0931 6.95216   88.9999    -92.0226     24.2142    -92.0226     
1 1 1 19 10 15 o 0 136.937 5.87087   143.733    -53.4328     23.5433    -53.4328     
1 1 1 19 10 16 o 0 55.1334 8.9112    50.2758    2.91748      3.72379    2.91748      
1 1 1 19 10 17 o 0 104.133 7.92731   98.9194    3.8114       9.64768    3.8114       
1 1 1 19 10 18 o 0 35.7394 12.3524   19.4226    103.117      19.6011    -76.8829     
1 1 1 19 10 19 o 0 35.1167 13.7794   ?          ?            ?          ?            
1 1 1 19 10 20 o 0 32.0506 13.6069   ?          ?            ?          ?            
1 1 1 19 10 21 o 0 14.5958 7.1796    ?          ?            ?          ?            
1 1 1 19 11 0  o 0 104.201 7.26508   67.7983    180          14.3054    -2.26167e-13 
1 1 1 19 11 1  o 0 463.861 12.1507   470.036    -72.5485     129.898    -72.5485     
1 1 1 19 11 2  o 0 450.225 12.2774   379.342    167.863      71.0328    -12.1373     
1 1 1 19 11 3  o 0 588.183 16.6541   549.255    176.998      19.285     176.998      
1 1 1 19 11 4  o 0 366.207 9.54035   301.707    125.84       54.3679    -54.1599     
1 1 1 19 11 5  o 0 242.145 8.64489   253.71     82.1259      82.4615    82.1259      
1 1 1 19 11 6  o 0 55.3157 12.0627   2.84692    -45.4952     17.1722    134.505      
1 1 1 19 11 7  f 1 145.093 5.87337   97.3931    59.1176      44.9596    -120.882     
1 1 1 19 11 8  o 0 147.332 6.30367   113.319    40.5958      10.7025    -139.404     
1 1 1 19 11 9  o 0 196.998 6.73404   185.911    -81.3693     12.9233    -81.3693     
1 1 1 19 11 10 f 1 220.395 6.73044   161.168    94.407       75.6408    -85.593      
1 1 1 19 11 11 o 0 134.874 6.4071    93.4597    143.491      50.1214    -36.5094     
1 1 1 19 11 12 o 0 102.66  5.62795   117.023    4.77121      75.2093    4.77121      
1 1 1 19 11 13 o 0 161.931 5.91406   155.39     -4.99462     39.1762    -4.99462     
1 1 1 19 11 14 o 0 202.469 6.78921   235.164    80.8599      64.4188    80.8599      
1 1 1 19 11 15 o 0 30.7209 11.1834   10.1664    -174.429     29.1844    5.57139      
1 1 1 19 11 16 o 0 44.7123 10.2546   10.9538    -128.965     57.2728    51.0348      
1 1 1 19 11 17 o 0 73.843  10.1915   53.6       -135.713     24.7407    44.2875      
1 1 1 19 11 18 o 0 61.6566 12.2642   47.8732    62.8738      8.98183    -117.126     
1 1 1 19 11 19 o 0 39.4809 13.5013   ?          ?            ?          ?            
1 1 1 19 11 20 o 0 28.5432 14.2118   ?          ?            ?          ?            
1 1 1 19 11 21 o 0 8.03611 3.78188   ?          ?            ?          ?            
1 1 1 19 12 0  o 0 252.205 9.48321   235.647    0            103.661    -7.74762e-15 
1 1 1 19 12 1  o 0 282.541 8.08278   145.628    49.7531      222.99     -130.247     
1 1 1 19 12 2  o 0 521.463 14.005    539.579    50.248       124.476    50.248       
1 1 1 19 12 3  o 0 443.317 10.922    383.691    68.7467      35.9669    -111.253     
1 1 1 19 12 4  o 0 246.708 7.63491   199.094    130.146      31.0828    -49.8544     
1 1 1 19 12 5  o 0 276.662 7.49286   286.882    -173.329     87.9327    -173.329     
1 1 1 19 12 6  o 0 211.42  5.9864    220.274    -87.4474     81.5052    -87.4474     
1 1 1 19 12 7  o 0 355.401 9.40355   358.16     139.894      105.543    139.894      
1 1 1 19 12 8  o 0 150.655 5.49133   115.651    -146.263     10.5988    33.7374      
1 1 1 19 12 9  o 0 177.585 6.25126   153.966    -95.1229     11.6459    84.8771      
1 1 1 19 12 10 o 0 46.1002 11.2379   1.32075    160.786      73.2039    160.786      
1 1 1 19 12 11 o 0 181.89  6.16641   155.84     122.329      9.03461    -57.6711     
1 1 1 19 12 12 o 0 24.8895 10.8086   13.2257    -62.9362     41.8485    -62.9362     
1 1 1 19 12 13 o 0 161.856 5.38238   124.05     41.4079      22.6945    -138.592     
1 1 1 19 12 14 o 0 40.694  10.2138   9.97917    70.6941      48.9236    -109.306     
1 1 1 19 12 15 o 0 172.631 6.10989   175.45     -39.2197     17.2396    -39.2197     
1 1 1 19 12 16 o 0 57.6873 9.12043   49.8877    109.78       1.67161    -70.2203     
1 1 1 19 12 17 o 0 75.5078 9.22612   68.3325    -168.501     2.86008    -168.501     
1 1 1 19 12 18 o 0 39.0949 11.093    ?          ?            ?          ?            
1 1 1 19 12 19 f 1 39.1959 16.8322   ?          ?            ?          ?            
1 1 1 19 12 20 o 0 15.1156 7.46949   ?          ?            ?          ?            
1 1 1 19 12 21 o 0 7.16046 3.61975   ?          ?            ?          ?            
1 1 1 19 13 0  o 0 113.623 8.52133   94.2793    0            27.2325    -180         
1 1 1 19 13 1  o 0 214.904 5.78391   240.988    132.063      125.164    132.063      
1 1 1 19 13 2  o 0 392.325 10.9392   405.887    -20.5584     105.825    -20.5584     
1 1 1 19 13 3  o 0 194.199 6.93964   184.124    98.4366      47.6563    98.4366      
1 1 1 19 13 4  o 0 238.672 7.61192   163.311    175.134      95.4682    -4.86562     
1 1 1 19 13 5  o 0 372.6   11.0108   311.745    -154.362     34.2697    25.6384      
1 1 1 19 13 6  o 0 273.371 7.19226   205.041    62.9277      62.5335    -117.072     
1 1 1 19 13 7  o 0 170.065 6.53353   122.891    -101.087     35.6128    78.9132      
1 1 1 19 13 8  o 0 227.932 7.14543   263.895    47.5796      109.063    47.5796      
1 1 1 19 13 9  o 0 214.664 7.08759   253.003    -77.0463     123.14     -77.0463     
1 1 1 19 13 10 o 0 37.2403 11.8919   4.37897    74.9137      55.4797    74.9137      
1 1 1 19 13 11 o 0 232.176 8.11118   175.816    -94.7312     58.1332    85.2688      
1 1 1 19 13 12 o 0 20.4104 9.72454   12.0265    -159.361     31.3853    -159.361     
1 1 1 19 13 13 o 0 34.8351 11.3228   7.6119     -150.864     26.1696    29.1363      
1 1 1 19 13 14 o 0 86.2238 5.62275   78.2852    73.4971      7.83876    -106.503     
1 1 1 19 13 15 o 0 112.456 5.711     97.755     62.0608      18.9106    -117.939     
1 1 1 19 13 16 o 0 57.7506 8.89213   34.4115    0.873763     33.8826    -179.126     
1 1 1 19 13 17 o 0 36.584  12.7819   25.6374    -116.984     9.50991    63.0159      
1 1 1 19 13 18 o 0 45.8885 14.5814   ?          ?            ?          ?            
1 1 1 19 13 19 o 0 26.1341 12.6266   ?          ?            ?          ?            
1 1 1 19 13 20 o 0 33.2279 12.2171   ?          ?            ?          ?            
1 1 1 19 14 0  o 0 38.1937 18.9867   0.955036   0            5.80939    180          
1 1 1 19 14 1  f 1 201.581 6.84736   228.747    -52.8868     147.335    -52.8868     
1 1 1 19 14 2  o 0 224.962 7.15455   116.726    -178.43      160.581    1.57014      
1 1 1 19 14 3  o 0 311.063 9.57372   250.52     139.247      53.9851    -40.7532     
1 1 1 19 14 4  o 0 286.219 8.22337   230.201    73.3212      43.9456    -106.679     
1 1 1 19 14 5  o 0 189.639 5.54688   181.687    3.69468      43.2096    3.69468      
1 1 1 19 14 6  o 0 257.988 7.54687   224.659    73.593       8.85172    73.593       
1 1 1 19 14 7  o 0 157.999 5.68093   130.927    59.3278      6.71956    59.3278      
1 1 1 19 14 8  o 0 394.65  10.1997   449.989    157.174      161.627    157.174      
1 1 1 19 14 9  o 0 223.159 6.52759   181.254    88.8848      40.9479    -91.1152     
1 1 1 19 14 10 o 0 160.428 5.64415   135.472    169.809      13.862     -10.1915     
1 1 1 19 14 11 o 0 51.4088 10.8907   15.0242    166.671      45.1319    -13.3295     
1 1 1 19 14 12 o 0 112.825 5.12057   100.035    -157.258     15.5302    -157.258     
1 1 1 19 14 13 o 0 40.1498 11.6352   15.8898    79.5107      19.5498    -100.489     
1 1 1 19 14 14 o 0 164.03  5.81356   145.541    -43.0798     31.1727    136.92       
1 1 1 19 14 15 f 1 106.905 6.79119   126.349    -159.839     52.0832    -159.839     
1 1 1 19 14 16 o 0 73.9094 7.85367   80.236     -71.4603     30.2603    -71.4603     
1 1 1 19 14 17 o 0 102.259 23.1429   117.597    -91.7321     55.3513    -91.7321     
1 1 1 19 14 18 f 1 41.1224 15.4284   ?          ?            ?          ?            
1 1 1 19 14 19 o 0 71.3742 8.17412   ?          ?            ?          ?            
1 1 1 19 14 20 o 0 28.8394 7.94555   ?          ?            ?          ?            
1 1 1 19 15 0  o 0 312.882 11.3645   285.48     180          71.5784    180          
1 1 1 19 15 1  o 0 263.791 7.07424   283.165    159.625      98.8161    159.625      
1 1 1 19 15 2  o 0 462.512 11.869    433.134    -36.1131     36.3479    -36.1131     
1 1 1 19 15 3  o 0 258.705 7.37306   158.183    121.829      140.076    -58.1714     
1 1 1 19 15 4  o 0 383.823 10.081    374.887    -69.3095     75.7234    -69.3095     
1 1 1 19 15 5  o 0 237.888 7.55748   156.624    166.977      95.8415    -13.0233     
1 1 1 19 15 6  o 0 481.881 12.2584   417.957    -95.781      7.30771    -95.781      
1 1 1 19 15 7  o 0 174.742 5.96138   183.298    -137.825     51.2316    -137.825     
1 1 1 19 15 8  o 0 188.591 6.54391   140.247    177.82       61.9528    -2.17965     
1 1 1 19 15 9  o 0 97.1911 6.22034   112.845    -25.6646     69.851     -25.6646     
1 1 1 19 15 10 o 0 187.865 5.91615   217.737    48.2612      105.301    48.2612      
1 1 1 19 15 11 o 0 120.828 5.62856   79.6637    -157.36      46.1031    22.6399      
1 1 1 19 15 12 o 0 100.885 5.70204   83.8262    -44.5226     1.3641     -44.5226     
1 1 1 19 15 13 o 0 28.015  11.1202   3.40447    124.319      41.147     124.319      
1 1 1 19 15 14 o 0 65.9331 7.8272    60.4799    -111.61      2.99026    -111.61      
1 1 1 19 15 15 o 0 34.9485 12.2988   20.5447    -26.8141     14.2786    153.186      
1 1 1 19 15 16 o 0 83.6326 7.89403   81.1254    101.861      10.7037    101.861      
1 1 1 19 15 17 o 0 36.9639 14.0781   30.622     130.893      23.6796    130.893      
1 1 1 19 15 18 o 0 25.0575 11.855    ?          ?            ?          ?            
1 1 1 19 15 19 f 1 53.0136 22.8273   ?          ?            ?          ?            
1 1 1 19 15 20 o 0 47.7154 0.437242  ?          ?            ?          ?            
1 1 1 19 16 0  o 0 241.883 9.2475    218.667    180          4.16863    1.13052e-12  
1 1 1 19 16 1  o 0 196.391 5.64969   226.183    26.1535      119.087    26.1535      
1 1 1 19 16 2  o 0 135.779 6.44511   116.182    -43.0853     9.95612    -43.0853     
1 1 1 19 16 3  o 0 186.398 5.31579   182.966    -103.704     50.8516    -103.704     
1 1 1 19 16 4  o 0 454.11  11.6521   356.73     124.358      80.6271    -55.6418     
1 1 1 19 16 5  o 0 53.4031 10.9592   12.4167    -57.1281     84.3462    -57.1281     
1 1 1 19 16 6  o 0 377.405 10.8154   335.932    -164.191     30.9024    -164.191     
1 1 1 19 16 7  o 0 269.206 7.01407   273.021    -96.8348     46.2145    -96.8348     
1 1 1 19 16 8  o 0 88.1962 6.51173   59.5293    -155.739     7.18392    -155.739     
1 1 1 19 16 9  o 0 200.566 5.7552    219.177    68.3753      78.6967    68.3753      
1 1 1 19 16 10 o 0 115.527 5.85532   114.943    -178.122     34.613     -178.122     
1 1 1 19 16 11 o 0 107.557 5.28113   55.7735    9.68842      69.1989    -170.312     
1 1 1 19 16 12 o 0 154.351 5.73633   149.183    -9.28823     41.0785    -9.28823     
1 1 1 19 16 13 o 0 131.391 5.19223   149.016    -113.632     38.7242    -113.632     
1 1 1 19 16 14 o 0 92.2455 5.62716   110.452    -51.3967     45.9405    -51.3967     
1 1 1 19 16 15 o 0 93.0935 6.64242   100.414    -50.0614     29.3121    -50.0614     
1 1 1 19 16 16 o 0 51.28   10.8218   59.7569    6.65237      32.189     6.65237      
1 1 1 19 16 17 o 0 40.0342 13.0493   42.2834    80.7231      23.022     80.7231      
1 1 1 19 16 18 o 0 31.8837 13.0915   ?          ?            ?          ?            
1 1 1 19 16 19 o 0 46.4202 14.9356   ?          ?            ?          ?            
1 1 1 19 17 0  o 0 128.019 9.68087   113.106    0            21.9208    1.94623e-13  
1 1 1 19 17 1  o 0 369.364 9.60685   392.14     164.132      133.478    164.132      
1 1 1 19 17 2  o 0 157.221 10.2142   27.6295    47.9553      214.98     -132.045     
1 1 1 19 17 3  o 0 338.826 8.32922   251.03     -98.8979     88.259     81.1021      
1 1 1 19 17 4  o 0 243.903 6.8172    270.82     97.9899      130.868    97.9899      
1 1 1 19 17 5  o 0 228.113 6.75367   204.524    92.33        26.9932    92.33        
1 1 1 19 17 6  o 0 199.701 5.62053   173.856    127.242      21.0794    -52.7582     
1 1 1 19 17 7  o 0 210.382 6.97817   168.779    -79.0488     47.0112    100.951      
1 1 1 19 17 8  o 0 131.574 5.15963   131.893    -37.8218     30.0114    -37.8218     
1 1 1 19 17 9  o 0 154.294 5.68669   180.231    176.92       91.2272    176.92       
1 1 1 19 17 10 f 1 118.008 5.37122   76.1607    7.2439       49.8607    -172.756     
1 1 1 19 17 11 o 0 73.8894 7.67713   43.526     -159.926     28.984     20.0737      
1 1 1 19 17 12 o 0 77.4117 5.76962   50.3078    48.243       22.9141    -131.757     
1 1 1 19 17 13 o 0 44.3734 9.94829   25.5287    144.368      21.3253    -35.6317     
1 1 1 19 17 14 o 0 83.0723 7.2316    83.4625    78.8907      10.4017    78.8907      
1 1 1 19 17 15 o 0 35.4234 11.8851   25.7398    136.555      1.77429    136.555      
1 1 1 19 17 16 o 0 46.3761 11.0479   42.8422    6.04407      6.2427     6.04407      
1 1 1 19 17 17 o 0 76.0577 8.37185   89.5386    172.653      50.1577    172.653      
1 1 1 19 17 18 o 0 38.0804 15.488    ?          ?            ?          ?            
1 1 1 19 17 19 o 0 50.7891 21.6545   ?          ?            ?          ?            
1 1 1 19 18 0  o 0 240.185 8.52869   212.983    180          12.1423    180          
1 1 1 19 18 1  f 1 207.644 5.99815   200.399    21.3286      47.5187    21.3286      
1 1 1 19 18 2  f 1 146.873 5.89459   158.647    -129.823     91.8927    -129.823     
1 1 1 19 18 3  o 0 303.636 7.98613   207.243    -69          108.592    111          
1 1 1 19 18 4  o 0 223.044 6.41179   135.958    -99.6271     105.174    80.3729      
1 1 1 19 18 5  o 0 162.817 4.79925   113.534    140.362      38.1442    -39.6378     
1 1 1 19 18 6  o 0 229.593 6.22673   199.795    -31.8237     24.1988    148.176      
1 1 1 19 18 7  o 0 79.5178 7.13909   27.8935    -165.096     64.4933    14.9043      
1 1 1 19 18 8  o 0 265.026 6.97475   240.336    80.6891      0.732276   -99.3109     
1 1 1 19 18 9  o 0 299.401 7.97308   316.178    162.759      98.9381    162.759      
1 1 1 19 18 10 o 0 39.6311 11.5068   5.02323    -52.2541     62.64      -52.2541     
1 1 1 19 18 11 o 0 232.689 6.58174   203.071    -137.607     9.82511    -137.607     
1 1 1 19 18 12 o 0 161.744 6.0959    195.325    84.7266      64.8138    84.7266      
1 1 1 19 18 13 o 0 31.0676 11.1054   3.24497    -63.5878     32.1115    116.412      
1 1 1 19 18 14 o 0 21.0202 9.78344   7.5008     -72.4118     43.5004    -72.4118     
1 1 1 19 18 15 o 0 57.871  9.11359   26.0585    82.7186      51.4976    -97.2814     
1 1 1 19 18 16 o 0 26.814  11.86     13.4231    146.175      15.1285    -33.8252     
1 1 1 19 18 17 f 1 34.5352 13.0314   ?          ?            ?          ?            
1 1 1 19 18 18 o 0 32.297  14.1027   ?          ?            ?          ?            
1 1 1 19 18 19 o 0 22.0539 10.2175   ?          ?            ?          ?            
1 1 1 19 19 0  o 0 250.552 13.8621   219.397    0            97.9906    -3.45068e-14 
1 1 1 19 19 1  o 0 525.687 17.4862   459.794    90           59.5983    90
[truncated: 908,701 more chars]
